# Supplementary material for: TANDEM ZINC‐FINGER/PLUS3 integrates light signaling and flowering regulatory pathways at the chromatin level
Source: New Phytol. 2025 May 12;247(2):706–18. doi: 10.1111/nph.70213 (PMC12177312; doi:10.1111/nph.70213)
Supplement: Supplementary file 2 — Table S2 Comparison between Col‐0 and tzp‐1 RNA‐seq datasets at Zeitgeber 0.5 associated with Fig. 2. [file NPH-247-706-s007.xlsx]

## Sheet: Col-0_ZT_0.5_vs_tzp-1_ZT_0.5.ge
New Phytologist Supporting Information
Article title: TANDEM ZINC-FINGER/PLUS3 integrates light signaling and flowering regulatory pathways at the chromatin level
Authors: Giorgio Perrella, Elisa Vellutini, Allan Beveridge, Graham Hamilton, Pawel Herzyk and Eirini Kaiserli
Article acceptance date: 21 April 2025
Table S2: Comparison of Col-0 and tzp-1 RNAseq datasets at Zeitgeber 0.5 associated with Fig. 2.
	Row.names	baseMean	log2FoldChange	lfcSE	stat	pvalue	padj	external_gene_name	chromosome_name	start_position	end_position	gene_biotype	entrezgene	ZT05Col-0replica1	ZT05Col-0replica2	ZT05Col-0replica3	ZT05tzp-1replica1	ZT05tzp-1replica2	ZT05tzp-1replica3
24849	AT5G43630	30038.9	-1.62448	0.112675	-14.4175	4.01918e-47	8.7775e-43	TZP	5	17526660	17530605	protein_coding	834383	4898.65	4402.62	4750.08	1405.74	1577.39	1572.2
16167	AT3G56210	733.822	1.10808	0.127047	8.7218	2.73806e-18	2.98983e-14		3	20852380	20855610	protein_coding	824787	714.264	598.12	742.616	1377.99	1461.61	1579.24
4425	AT1G53480	47.1994	-2.49566	0.30751	-8.1157	4.82996e-16	3.51605e-12	MRD1	1	19963047	19964712	protein_coding	841783	105.644	110.619	70.2893	15.8752	14.6668	18.7892
19575	AT4G25990	307.239	-0.96366	0.136942	-7.03702	1.96397e-12	1.07228e-08	CIL	4	13191085	13194124	protein_coding	828705	232.644	288.261	322.803	131.848	156.682	143.134
7140	AT1G80840	171.772	1.29283	0.187523	6.89426	5.41457e-12	2.36497e-08	WRKY40	1	30383561	30385499	protein_coding	844423	147.556	189.377	125.555	404.033	375.348	361.379
14254	AT3G26200	162.742	7.20956	1.07044	6.73515	1.63763e-11	5.96072e-08	CYP71B22	3	9589249	9591179	protein_coding	822221	10.2946	5.23141	1.41073	1029.21	8.44834	1497.44
13041	AT3G15356	1797.42	3.18821	0.478385	6.66453	2.65507e-11	8.28344e-08	LEC	3	5174402	5175523	protein_coding	820768	780.104	860.044	829.509	8207.56	1489.32	12809.4
9447	AT2G29350	360.821	6.44884	0.981126	6.5729	4.93438e-11	1.34702e-07	SAG13	2	12600914	12602556	protein_coding	817484	30.6459	28.0319	12.7855	2392.54	30.6348	3836.37
26932	AT5G62920	465.237	-1.31183	0.20089	-6.53006	6.57432e-11	1.5953e-07	ARR6	5	25252007	25254318	protein_coding	836412	1094.66	794.128	743.455	389.103	447.762	234.689
1461	AT1G14520	281.93	-1.55455	0.24056	-6.4622	1.03191e-10	2.25359e-07	MIOX1	1	4968134	4970311	protein_coding	838014	308.664	241.07	310.978	72.2929	159.42	70.5811
7264	AT2G02010	76.8871	3.27306	0.512783	6.38293	1.73731e-10	3.4492e-07	GAD4	2	474108	476997	protein_coding	814732	20.1459	32.5192	27.7695	305.483	58.7681	410.448
20180	AT4G31500	3079.7	1.42183	0.224886	6.32245	2.5744e-10	4.68519e-07	CYP83B1	4	15273410	15275404	protein_coding	829277	1899.93	2381.34	2113.27	6477.59	2953.3	7692.35
9159	AT2G26560	578.882	4.76119	0.75767	6.28399	3.29986e-10	5.54351e-07	PLP2	2	11293702	11295918	protein_coding	817197	137.262	89.9803	77.5902	3676.42	119.484	4472.24
25254	AT5G47220	104.497	1.62514	0.260213	6.24543	4.22621e-10	6.59259e-07	ERF2	5	19171643	19172956	protein_coding	834768	38.8908	55.453	53.6078	158.627	95.3455	194.074
4473	AT1G53880	207.707	-1.2163	0.196278	-6.19681	5.76171e-10	8.38866e-07		1	20115874	20118434	protein_coding	841825	265.373	313.885	390.772	125.036	133.966	154.151
3334	AT1G33590	2090.72	1.30255	0.211101	6.17025	6.81833e-10	9.3066e-07		1	12177673	12179628	protein_coding	840253	1389.22	1344.42	1320.15	3618.58	1783.99	4584.85
10739	AT2G41240	106.159	3.39713	0.553724	6.13506	8.51299e-10	1.09362e-06	BHLH100	2	17198037	17199454	protein_coding	818723	11.824	21.631	10.4201	326.57	48.1212	89.2837
9459	AT2G29460	244.352	4.57125	0.746517	6.12345	9.15725e-10	1.11103e-06	GSTU4	2	12626478	12627891	protein_coding	817495	44.6101	39.7587	38.0897	1148.65	56.7246	1704.67
12371	AT3G09440	6736.62	0.932496	0.154468	6.03682	1.57177e-09	1.80662e-06	HSP70-3	3	2902355	2905947	protein_coding	820102	3927.62	3936.22	4323.51	7844.31	5558.62	9840.22
15470	AT3G49620	839.123	4.45982	0.740082	6.02611	1.67947e-09	1.8339e-06	DIN11	3	18393747	18397050	protein_coding	824124	184.16	174.729	197.502	4505.95	330.692	7403.89
7926	AT2G14247	132.927	1.85583	0.309496	5.99631	2.01857e-09	2.09922e-06		2	6034282	6035375	protein_coding	2745524	45.7539	53.3604	59.2507	298.592	106.208	166.613
6965	AT1G79110	671.852	-0.793961	0.133431	-5.95035	2.67566e-09	2.65608e-06	BRG2	1	29759030	29760789	protein_coding	844252	700.918	709.312	762.361	405.498	514.989	346.532
19215	AT4G22690	4315.91	1.35487	0.230637	5.87446	4.24227e-09	4.02812e-06	CYP706A1	4	11929359	11931750	protein_coding	828365	2562.22	2099.89	1785.98	6068.89	2819.33	7596.58
2149	AT1G21130	2880.79	1.44416	0.246293	5.86361	4.52917e-09	4.11249e-06	IGMT4	1	7398814	7400736	protein_coding	838709	1765.58	1329.31	1539.97	4851.3	1957.02	5792.56
6015	AT1G69920	60.0315	6.25645	1.06817	5.85719	4.70774e-09	4.11249e-06	GSTU12	1	26334250	26335630	protein_coding	843328	6.86309	5.23141	1.41073	403.1	1.2069	642.221
10439	AT2G38530	1397.51	1.46034	0.252386	5.78612	7.20305e-09	5.71526e-06	LTP2	2	16128176	16129399	protein_coding	818435	878.475	790.989	1151.16	2255.31	1546.05	3945.17
1882	AT1G18570	379.721	1.95834	0.338607	5.78352	7.31516e-09	5.71526e-06	MYB51	1	6389399	6391386	protein_coding	838438	232.201	214.488	253.931	1061.87	271.554	1380.9
27410	AT5G67310	31.1425	5.17518	0.895988	5.77595	7.65177e-09	5.71526e-06	CYP81G1	5	26855216	26857086	protein_coding	836866	5.71924	3.13885	5.64292	221.145	7.24143	289.842
1570	AT1G15520	266.562	9.10551	1.57749	5.77215	7.82644e-09	5.71526e-06	ABCG40	1	5331858	5338326	protein_coding	838122	0	4.18513	4.23219	1809.28	9.65524	2794.57
21078	AT4G39830	34.4201	2.51107	0.435072	5.77163	7.85099e-09	5.71526e-06		4	18478890	18481343	protein_coding	830142	18.0682	14.5725	14.0347	87.4922	38.1285	135.248
16216	AT3G56710	49.5257	2.25255	0.392359	5.74105	9.40937e-09	6.62875e-06	SIB1	3	21006638	21008068	protein_coding	824838	25.1905	20.9471	9.88524	107.417	42.285	117.349
21270	AT5G02490	659.937	1.82346	0.318442	5.7262	1.02706e-08	7.00934e-06	MED37D	5	550035	552827	protein_coding	831856	168.146	224.951	241.235	641.041	307.761	1285.37
14327	AT3G26830	227.129	4.98491	0.873183	5.70889	1.13714e-08	7.31287e-06	CYP71B15	3	9887917	9889791	protein_coding	822298	44.6101	49.1753	19.7502	1478.97	39.8279	2083.82
15156	AT3G46650	66.9658	-1.22446	0.21449	-5.70869	1.1385e-08	7.31287e-06		3	17185453	17187821	protein_coding	823818	162.426	169.498	173.52	73.715	74.8281	68.999
12199	AT3G07390	459.566	1.65406	0.290091	5.70185	1.18513e-08	7.39486e-06	AIR12	3	2365301	2366496	protein_coding	819927	179.353	212.102	191.261	652.665	290.717	883.297
14480	AT3G28210	50.5297	3.04636	0.534765	5.69664	1.22193e-08	7.41273e-06	SAP12	3	10520443	10521796	protein_coding	822447	16.0139	26.1571	15.518	206.215	27.7588	242.304
5145	AT1G61810	153.074	2.31932	0.411739	5.633	1.77106e-08	1.04536e-05	BGLU45	1	22829921	22834728	protein_coding	842478	68.2678	71.1277	54.6658	424.282	89.6993	451.142
15609	AT3G50930	104.085	2.11143	0.377347	5.59547	2.20028e-08	1.26453e-05	HSR4	3	18929526	18932181	protein_coding	824257	56.0485	70.1009	64.8936	329.385	103.794	387.687
4228	AT1G51680	3092.12	0.766705	0.137166	5.58962	2.27564e-08	1.2743e-05	4CL1	1	19158746	19161737	protein_coding	841593	2481.43	2559.97	2092.25	4107.04	3090.82	4927.82
21092	AT4G39950	1690.61	2.18737	0.391715	5.58408	2.34936e-08	1.28269e-05	CYP79B2	4	18525042	18527602	protein_coding	830154	959.822	1198.42	1053.24	5328.92	1641.68	7652.32
10434	AT2G38470	1087.56	1.23187	0.221285	5.5669	2.59317e-08	1.34983e-05	WRKY33	2	16108235	16110766	protein_coding	818429	1334.87	1213.69	871.831	3341.44	1560.53	3129.41
21624	AT5G05730	1254.92	3.00199	0.539275	5.56671	2.59594e-08	1.34983e-05	ASA1	5	1719533	1722933	protein_coding	830457	455.28	462.485	414.78	3831.67	516.587	6323.89
203	AT1G02930	4191.6	5.02687	0.904353	5.55853	2.72062e-08	1.38176e-05	GSTF6	1	661088	662475	protein_coding	839515	874.67	849.297	395.937	25169	535.938	43412.9
11689	AT3G02840	23.05	4.22825	0.763443	5.53839	3.05261e-08	1.51514e-05		3	618398	619686	protein_coding	821225	9.15078	2.09256	7.05365	147.43	25.345	164.536
458	AT1G05300	94.749	1.76031	0.31844	5.52794	3.2402e-08	1.57251e-05	ZIP5	1	1544927	1547849	protein_coding	837029	67.6601	46.5192	45.2592	213.323	90.7501	231.671
11203	AT2G45570	130.255	5.29594	0.960664	5.51279	3.53189e-08	1.6768e-05	CYP76C2	2	18779321	18781973	protein_coding	819165	18.3016	12.5554	25.3931	764.21	16.8967	1420.13
18250	AT4G14365	119.119	2.36326	0.42903	5.50838	3.62141e-08	1.68272e-05	XBAT34	4	8271270	8273903	protein_coding	827080	78.9255	91.0266	63.4829	454.421	120.691	623.76
17211	AT4G02330	169.996	2.0302	0.369172	5.49934	3.81206e-08	1.73441e-05	PME41	4	1032350	1035055	protein_coding	828064	49.1855	62.7769	38.0897	235.142	70.0005	305.072
15685	AT3G51660	205.646	2.32241	0.422865	5.49208	3.97235e-08	1.77045e-05		3	19163995	19165322	protein_coding	824329	108.665	127.646	114.269	634.509	118.277	995.524
24808	AT5G43270	704.384	-0.62773	0.114403	-5.48702	4.08762e-08	1.78539e-05	SPL2	5	17360287	17363880	protein_coding	834345	1348.38	1274.98	1231.41	867.779	828.273	802.202
22892	AT5G18470	64.1815	2.35875	0.430814	5.4751	4.37269e-08	1.87245e-05		5	6127773	6129285	protein_coding	831965	35.4593	24.0645	32.4468	193.152	47.0693	225.92
10844	AT2G42170	662.24	-0.918238	0.16844	-5.45144	4.99639e-08	2.09839e-05		2	17577714	17580397	protein_coding	818817	534.955	496.947	708.476	244.743	355.189	318.175
23657	AT5G26340	786.072	3.0067	0.553853	5.4287	5.67668e-08	2.33911e-05	STP13	5	9243398	9247540	protein_coding	832703	231.057	210.303	292.021	2163.86	280.002	3444.64
7503	AT2G04400	1017.29	1.66006	0.306465	5.41679	6.06798e-08	2.45405e-05	IGPS	2	1531148	1533737	protein_coding	814980	736.638	711.472	711.008	2399.01	784.488	3631.1
9722	AT2G31865	272.2	1.54467	0.285411	5.4121	6.22898e-08	2.47336e-05	PARG2	2	13546544	13549571	protein_coding	817744	117.198	106.43	76.8242	345.318	126.489	400.014
19033	AT4G21120	125.048	2.78342	0.514992	5.40478	6.48866e-08	2.53046e-05	CAT1	4	11269985	11274007	protein_coding	827860	58.5493	57.8397	73.8471	451.357	68.034	784.462
22309	AT5G12930	105.073	2.70323	0.500574	5.40026	6.65431e-08	2.54954e-05		5	4082890	4085376	protein_coding	831133	59.4801	50.2216	46.5541	450.688	47.0693	517.146
6016	AT1G69930	72.4294	7.52274	1.39503	5.39254	6.94701e-08	2.57482e-05	GSTU11	1	26337481	26338818	protein_coding	843329	1.14385	4.18513	1.41073	496.41	1.2069	761.066
2620	AT1G26380	558.765	6.11708	1.13441	5.3923	6.95612e-08	2.57482e-05	FOX1	1	9126737	9128568	protein_coding	839180	60.6239	55.453	23.9824	4069.26	16.8967	5645.45
16143	AT3G55970	244.111	3.94942	0.732997	5.38805	7.12255e-08	2.59249e-05	JRG21	3	20766735	20769410	protein_coding	824763	72.0073	54.3049	121.15	1210.22	120.45	2483.72
10994	AT2G43570	143.149	3.55564	0.661401	5.37592	7.61919e-08	2.72337e-05	CHI	2	18076166	18077517	protein_coding	818959	74.3501	64.8695	31.0361	987.222	83.2765	934.601
8811	AT2G23170	216.227	3.42044	0.636564	5.37328	7.73154e-08	2.72337e-05	GH3.3	2	9863855	9866562	protein_coding	816849	34.3154	65.9158	47.9648	676.499	51.8969	857.295
18853	AT4G19460	70.9987	1.61349	0.301031	5.35987	8.32839e-08	2.88704e-05		4	10610261	10612135	protein_coding	827687	27.4523	40.805	45.1434	95.1764	83.2765	159.921
15157	AT3G46660	51.262	4.17841	0.78185	5.34425	9.07902e-08	3.09807e-05	UGT76E12	3	17189264	17191167	protein_coding	823819	6.86309	13.6017	11.2858	236.075	7.24143	329.995
20699	AT4G36220	1712.94	0.94331	0.177715	5.30801	1.1083e-07	3.72372e-05	CYP84A1	4	17137313	17139777	protein_coding	829779	1107.24	1490.95	1144.1	2427	1883.98	2879.73
174	AT1G02660	340.949	1.72953	0.326722	5.29359	1.19939e-07	3.96872e-05		1	571826	575085	protein_coding	839544	188.735	150.665	231.36	772.608	255.864	855.449
20072	AT4G30530	2211.52	1.42244	0.269518	5.27773	1.30793e-07	4.26327e-05	GGP1	4	14920376	14922519	protein_coding	829176	1293.69	1372.72	1324.68	3821.99	1705.36	5161.77
14520	AT3G28580	24.2247	3.8901	0.739406	5.26112	1.43185e-07	4.59855e-05		3	10715597	10717393	protein_coding	822488	8.33162	5.44355	6.70273	88.668	15.0702	196.479
17796	AT4G10320	2857.9	0.349291	0.066674	5.23879	1.6163e-07	5.11571e-05		4	6397271	6404672	protein_coding	826624	2408.94	2338.44	2274.1	3059.64	2745.71	3124.11
6447	AT1G74100	1142.61	1.04858	0.200303	5.23498	1.65005e-07	5.14793e-05	SOT16	1	27864345	27865694	protein_coding	843750	880.763	935.376	869.01	1995.9	1118.8	2428.81
3369	AT1G33960	44.8239	2.27727	0.436091	5.222	1.77e-07	5.44293e-05	AIG1	1	12346138	12348733	protein_coding	840293	15.0457	27.5247	19.4494	104.326	48.9483	144.94
19566	AT4G25900	779.47	1.55261	0.297466	5.21946	1.79445e-07	5.44293e-05		4	13161279	13163678	protein_coding	828696	608.527	661.25	492.345	2064.95	640.867	2458.35
17414	AT4G04610	1732.99	1.40662	0.269739	5.21474	1.8407e-07	5.50224e-05	2001-04-01	4	2324878	2327064	protein_coding	825793	844.16	1029.54	1491.14	3692.28	2407.78	2815.57
26607	AT5G59820	229.828	1.7436	0.334512	5.21237	1.8644e-07	5.50224e-05	ZAT12	5	24102814	24103794	protein_coding	836103	144.125	198.794	152.359	632.643	207.588	813.449
5144	AT1G61800	23.0388	6.56327	1.26225	5.19966	1.99649e-07	5.81351e-05	GPT2	1	22824414	22826902	protein_coding	842477	2.28798	0	1.41059	139.049	0	201.012
51	AT1G01480	46.8648	3.96033	0.762078	5.19674	2.02808e-07	5.82779e-05	ACS2	1	175706	178406	protein_coding	837082	17.3117	16.9662	9.1504	269.33	7.82833	401.781
24307	AT5G38710	78.3116	2.59505	0.499883	5.19132	2.08811e-07	5.92238e-05	POX2	5	15501126	15504269	protein_coding	833862	34.3064	50.6312	16.7448	265.305	47.7809	303.153
11167	AT2G45220	1159.42	4.31161	0.831975	5.18239	2.19066e-07	6.07813e-05	PME17	2	18644061	18646606	protein_coding	819130	422.08	428.976	98.7511	6874.16	266.726	11726.8
20846	AT4G37640	803.972	0.63099	0.121773	5.1817	2.19869e-07	6.07813e-05	ACA2	4	17682859	17687105	protein_coding	829918	729.775	732.398	640.471	1138.38	852.075	1252.83
23227	AT5G22300	380.043	3.07867	0.596278	5.16314	2.42845e-07	6.62937e-05	NIT4	5	7379187	7382025	protein_coding	832290	144.918	98.8235	167.693	1358.64	129.886	1981.57
8906	AT2G24200	3795.43	0.931502	0.180896	5.14939	2.61333e-07	7.03317e-05	LAP1	2	10286806	10289685	protein_coding	816954	2925.3	2881.89	2717.72	5229.9	3398.62	7615.35
19268	AT4G23180	650.126	0.722406	0.140362	5.14673	2.65063e-07	7.03317e-05	CRK10	4	12137995	12140930	protein_coding	828417	589.342	529.516	428.697	909.384	702.993	937.367
9576	AT2G30550	514.017	1.11391	0.216496	5.14516	2.67299e-07	7.03317e-05		2	13014530	13017329	protein_coding	817604	508.393	450.32	453.323	1071.12	594.193	1380.11
3690	AT1G44130	23.7242	4.94424	0.96326	5.13282	2.85431e-07	7.42087e-05		1	16787508	16789436	protein_coding	841016	5.71924	5.23141	0	135.3	2.41381	208.612
1334	AT1G13340	257.463	2.1557	0.421404	5.11552	3.1288e-07	7.97168e-05		1	4569448	4571229	protein_coding	837894	92.6517	112.999	66.3043	506.674	86.8972	616.606
5403	AT1G64280	572.931	0.555371	0.108579	5.11489	3.13917e-07	7.97168e-05	NPR1	1	23852748	23855658	protein_coding	842733	515.875	470.827	497.988	731.552	613.108	818.526
9724	AT2G31880	1102.32	1.04094	0.203957	5.10373	3.3302e-07	8.26589e-05	SOBIR1	2	13554870	13556977	protein_coding	817746	1167.87	1068.25	935.314	2298.23	1263.63	2953.34
24013	AT5G35735	952.715	2.01017	0.394009	5.10184	3.36362e-07	8.26589e-05		5	13900695	13903218	protein_coding	833550	223.05	233.321	193.27	841.658	294.485	1475.98
20351	AT4G33050	924.196	1.57559	0.308926	5.10022	3.39257e-07	8.26589e-05	EDA39	4	15944199	15947072	protein_coding	829442	836.219	796.714	771.796	2735.63	798.603	3625.6
13088	AT3G15730	6484.48	0.428352	0.0840124	5.09867	3.4204e-07	8.26589e-05	PLDALPHA1	3	5330194	5333745	protein_coding	820816	5634.59	5158.17	5304.35	6651.15	7164.19	7833.81
2090	AT1G20620	20527.5	0.820351	0.160936	5.09736	3.44428e-07	8.26589e-05	CAT3	1	7142972	7146540	protein_coding	838651	18183.3	14518.4	17722.7	26216	22886	39919.9
8017	AT2G15390	165.634	1.88011	0.36903	5.09474	3.49217e-07	8.28973e-05	FUT4	2	6709116	6711156	protein_coding	816031	166.369	136.038	99.4841	685.78	152.933	639.243
13884	AT3G22890	5446.74	0.918292	0.180338	5.09207	3.54167e-07	8.31684e-05	APS1	3	8112614	8115024	protein_coding	821861	5378.37	5147.71	4330.94	10323.8	6313.32	11433.3
23584	AT5G25560	2192.32	-0.600425	0.11802	-5.08749	3.62828e-07	8.36926e-05		5	8897797	8901740	protein_coding	832631	4386.77	4277.27	3288.55	2810.39	2506.77	2569.35
5350	AT1G63770	5508.4	0.323645	0.0636346	5.08599	3.65714e-07	8.36926e-05		1	23657506	23664793	protein_coding	842681	4232.1	4085.26	4055.24	5075.62	4890.86	5497.47
1353	AT1G13520	151.057	4.44557	0.874275	5.08486	3.67896e-07	8.36926e-05		1	4631633	4633299	protein_coding	837912	53.7608	41.8513	15.518	1064.67	28.9657	1332.9
3224	AT1G32350	75.7253	6.66082	1.3125	5.07492	3.87654e-07	8.7278e-05	AOX3	1	11666886	11668690	protein_coding	840127	8.00699	2.09259	2.82149	539.248	3.62077	766.561
15387	AT3G48850	21.873	4.68328	0.924289	5.0669	4.04354e-07	9.0109e-05	MPT2	3	18114526	18116569	protein_coding	824046	8.00693	3.13885	0	137.166	4.82762	150.69
20883	AT4G37990	19.6328	5.57452	1.10082	5.06397	4.10608e-07	9.05785e-05	CAD8	4	17855637	17857878	protein_coding	829955	3.43154	0	2.82146	75.5812	8.44834	203.997
12368	AT3G09405	74.2092	2.31533	0.45805	5.05476	4.3093e-07	9.41107e-05	PAE4	3	2894798	2897674	protein_coding	7922320	46.0178	41.0404	52.4981	316.269	50.9824	322.401
10987	AT2G43510	546.425	3.90212	0.774408	5.03885	4.6834e-07	0.000101268	ATTI1	2	18066960	18067860	protein_coding	818952	167.002	141.248	220.074	2756.38	222.071	4915.31
17884	AT4G11170	25.5714	5.62187	1.12174	5.01176	5.39338e-07	0.000115477		4	6811103	6817339	protein_coding	826718	5.71924	2.09256	0	167.025	1.2069	225.227
21760	AT5G07010	112.979	2.73574	0.546132	5.00931	5.46269e-07	0.000115825	SOT15	5	2174668	2176446	protein_coding	830592	38.8908	46.0364	31.0361	267.8	39.8279	462.916
419	AT1G04980	358.896	0.728471	0.145489	5.00705	5.52711e-07	0.000116064	PDIL2-2	1	1413644	1416218	protein_coding	839355	146.412	147.526	131.198	230.476	240.174	236.073
24535	AT5G40850	5574.82	-0.684579	0.136942	-4.99904	5.76156e-07	0.000119835	UPM1	5	16365900	16369316	protein_coding	834085	4679.99	4583.37	3896.37	2498.79	3526.95	2180.38
15949	AT3G54150	116.362	3.71164	0.743689	4.99085	6.01144e-07	0.000123799		3	20050564	20052931	protein_coding	824582	40.7612	47.6512	37.6634	660.447	35.2888	955.885
10614	AT2G40140	1297.82	0.465186	0.0932402	4.98912	6.06554e-07	0.000123799	CZF1	2	16771997	16774734	protein_coding	818605	1641.06	1543.23	1472.67	2250.82	2037.64	2140.95
20632	AT4G35630	780.004	1.20178	0.24104	4.9858	6.17054e-07	0.000124776	PSAT1	4	16904059	16905722	protein_coding	829715	423.224	425.837	355.504	1067.47	433.279	1262.06
4864	AT1G58340	131.329	2.13162	0.427699	4.98394	6.23036e-07	0.00012483	DTX48	1	21652988	21655439	protein_coding	842203	110.953	100.443	105.805	581.322	114.656	689.528
13173	AT3G16530	2259.27	2.53663	0.509637	4.97732	6.4471e-07	0.000126902		3	5624326	5625519	protein_coding	820901	1385.2	1375.86	1194.89	8525.75	1343.29	13081.6
9759	AT2G32190	72.1729	2.51292	0.504883	4.97723	6.44996e-07	0.000126902		2	13674255	13675356	protein_coding	817778	26.5198	28.1633	28.2716	168.09	33.6258	267.229
18631	AT4G17490	158.366	1.3557	0.272644	4.97242	6.61213e-07	0.000128931	ERF6	4	9752824	9754161	protein_coding	827463	165.858	181.007	119.912	453.487	226.898	511.377
20483	AT4G34230	1114.34	1.28822	0.259242	4.96919	6.72332e-07	0.000129897	CAD5	4	16386631	16388940	protein_coding	829572	1006.49	1071.75	826.93	2238.5	1133.11	3714.91
20817	AT4G37370	209.699	2.08033	0.418785	4.96754	6.78064e-07	0.000129897	CYP81D8	4	17569740	17571743	protein_coding	829891	134.974	108.813	117.091	594.386	115.863	810.68
3283	AT1G32960	39.2464	2.96587	0.597748	4.96174	6.98651e-07	0.000132288	SBT3.3	1	11945250	11948650	protein_coding	840190	11.4385	16.7405	21.1609	137.166	22.9312	220.15
1946	AT1G19180	467.53	1.67561	0.337782	4.96063	7.02663e-07	0.000132288	TIFY10A	1	6621777	6623668	protein_coding	838501	413.564	441.656	325.755	1452.88	420.134	1895.24
16692	AT3G61280	51.7059	2.32202	0.468353	4.95784	7.1281e-07	0.000133052		3	22680960	22683769	protein_coding	825300	28.8026	32.6688	19.4165	172.419	40.1153	190.815
5689	AT1G66920	250.038	1.86466	0.376413	4.95377	7.27889e-07	0.000134715	LRK10L-2.4	1	24965134	24967586	protein_coding	843010	106.817	113.591	145.924	498.889	122.381	704.296
4591	AT1G55020	1786.55	2.76162	0.558292	4.94656	7.5538e-07	0.000137689	LOX1	1	20525654	20530468	protein_coding	841944	1190.74	1188.58	840.795	7329.51	1027.08	13479.3
2546	AT1G25220	814.618	2.52477	0.510441	4.94625	7.56568e-07	0.000137689	ASB1	1	8836835	8839609	protein_coding	839103	399.207	439.443	407.705	2768.54	394.662	4005.89
18359	AT4G15236	44.3715	2.49802	0.506047	4.93634	7.96012e-07	0.000142429	ABCG43	4	8696677	8702727	protein_coding	827189	16.0139	14.6479	14.1073	114.772	24.1381	111.46
15997	AT3G54640	1462.53	2.58786	0.524262	4.93621	7.96572e-07	0.000142429	TSA1	3	20223034	20225523	protein_coding	824629	753.796	753.323	660.222	4909.98	665.005	7452.35
12895	AT3G14050	652.725	0.972525	0.197073	4.93484	8.0218e-07	0.000142429	RSH2	3	4650714	4654046	protein_coding	820619	614.246	586.964	476.827	1374.46	656.556	1256.98
25393	AT5G48540	384.591	1.74164	0.353472	4.92723	8.34034e-07	0.00014662	CRRSP55	5	19668964	19669920	protein_coding	834910	401.49	439.438	338.575	1498.56	433.279	2008.12
20763	AT4G36880	49.2607	1.94702	0.395252	4.92602	8.39211e-07	0.00014662	CP1	4	17374454	17376279	protein_coding	829841	26.3085	19.8794	26.8039	139.032	48.2762	91.614
17990	AT4G12120	184.666	1.43333	0.291744	4.91298	8.97026e-07	0.000155477	SEC1B	4	7256522	7261180	protein_coding	826820	112.097	119.276	101.573	377.906	125.518	390.456
24630	AT5G41750	435.25	2.53803	0.517088	4.90831	9.18621e-07	0.000157316		5	16693832	16699028	protein_coding	834178	123.316	117.233	55.719	765.089	117.201	839.513
4824	AT1G57990	690.595	1.46729	0.299052	4.90648	9.2723e-07	0.000157316	PUP18	1	21441179	21443036	protein_coding	842166	567.348	444.67	407.701	1506.03	660.177	1754.74
23650	AT5G26270	223.952	1.11098	0.22645	4.90606	9.29247e-07	0.000157316		5	9206375	9208136	protein_coding	832696	303.784	183.951	192.31	418.217	465.481	582.174
11973	AT3G05400	99.0131	1.29191	0.263678	4.89957	9.60478e-07	0.000161353	SUGTL5	3	1549446	1554219	protein_coding	819704	35.1005	32.1624	40.2617	91.8289	77.1678	91.068
9156	AT2G26530	398.123	2.2362	0.457143	4.89168	9.99806e-07	0.000166678	AR781	2	11282663	11284272	protein_coding	817194	264.314	288.914	283.606	1517.93	313.745	2106.83
9044	AT2G25460	50.6557	1.93412	0.395725	4.88754	1.02102e-06	0.000167229		2	10832578	10835660	protein_coding	817084	47.6046	44.5568	43.7324	179.719	72.4231	262.541
24329	AT5G38900	167.188	4.9625	1.01556	4.88644	1.02675e-06	0.000167229		5	15573505	15575712	protein_coding	833882	34.7163	37.8619	9.88068	984.244	14.5697	1587.34
22129	AT5G10840	1904.37	0.353953	0.0724508	4.88543	1.03204e-06	0.000167229	TMN8	5	3424688	3427897	protein_coding	830951	1475.56	1379	1412.14	1878.33	1706.56	1858.59
19217	AT4G22710	459.322	4.66617	0.955184	4.8851	1.03374e-06	0.000167229	CYP706A2	4	11934969	11936823	protein_coding	828367	10.2946	33.481	26.8039	780.073	20.5174	990.447
21548	AT5G05060	869.131	-0.55327	0.113673	-4.8672	1.13191e-06	0.000180987		5	1493719	1495136	protein_coding	830388	887.626	860.044	908.51	605.583	544.314	650.298
9025	AT2G25297	9.48048	4.98084	1.02347	4.8666	1.13537e-06	0.000180987		2	10770676	10771335	protein_coding	28718306	0	3.0205	1.52946	43.9981	15.7017	86.092
7019	AT1G79680	78.6544	5.61079	1.15489	4.85831	1.18393e-06	0.000186719	WAKL10	1	29979973	29982819	protein_coding	844307	12.5823	10.4628	4.23219	617.713	10.8621	710.989
11893	AT3G04720	1158.47	2.05377	0.422798	4.85756	1.18842e-06	0.000186719	HEL	3	1285425	1286760	protein_coding	819632	969.983	913.404	507.863	3822.92	1017.42	5087
847	AT1G08920	322.377	1.11788	0.230291	4.85421	1.20865e-06	0.000187398	ESL1	1	2867203	2870745	protein_coding	837413	225.357	218.339	177.259	572.099	244.939	525.446
25652	AT5G50915	83.1035	-1.09258	0.225088	-4.85401	1.20991e-06	0.000187398	BHLH137	5	20710103	20712473	protein_coding	835164	102.807	103.642	97.9639	44.7858	65.8247	38.8838
26042	AT5G54510	1148.9	0.562441	0.115956	4.85048	1.23164e-06	0.000189422	GH3.6	5	22130964	22133688	protein_coding	835539	565.061	601.612	694.079	991.887	812.247	933.909
21995	AT5G09590	1729.43	0.497992	0.102709	4.84857	1.24354e-06	0.000189913	HSP70-10	5	2975436	2978750	protein_coding	830818	1355.46	1332.96	1548.98	1952.98	1758.46	2250.2
22618	AT5G15870	299.366	0.616528	0.127196	4.84707	1.25297e-06	0.000190025		5	5182367	5184948	protein_coding	831444	348.873	368.291	297.664	571.058	451.383	533.3
11337	AT2G46830	12016	-0.400609	0.082765	-4.84032	1.29628e-06	0.000195237	CCA1	2	19245591	19248915	protein_coding	819296	24619	24400.2	26195.2	17455.3	19965.6	19553.3
13789	AT3G22060	752.002	1.56299	0.323028	4.83856	1.30783e-06	0.000195628	CRRSP38	3	7770899	7772357	protein_coding	821768	843.016	917.59	945.189	2819.83	907.593	4258.78
202	AT1G02920	4662.55	4.3943	0.908971	4.83437	1.33568e-06	0.000198435	GSTF7	1	658578	659980	protein_coding	839295	1519.03	1386.32	560.06	28914	632.418	43331.6
18718	AT4G18253	12.2703	4.07927	0.844182	4.83221	1.35028e-06	0.000199248		4	10091101	10092224	protein_coding	28720145	2.28769	2.09256	4.23219	52.2537	12.0691	75.6912
19267	AT4G23170	105.316	2.19065	0.454113	4.82403	1.40689e-06	0.000206208	CRK9	4	12134973	12136796	protein_coding	828416	45.7539	37.6662	29.6253	210.881	37.4141	264.919
14898	AT3G44300	1290.79	3.45503	0.717135	4.81783	1.45128e-06	0.000211297	NIT2	3	15983199	15985535	protein_coding	823555	678.302	563.946	524.792	6911.48	386.21	12079
14182	AT3G25610	388.046	1.75767	0.364981	4.81578	1.46622e-06	0.000212059	ALA10	3	9308744	9313599	protein_coding	822148	364.887	329.579	232.77	1429.51	281.209	1422.44
4272	AT1G52100	1996.6	0.621517	0.129289	4.8072	1.53056e-06	0.00021847		1	19383078	19385602	protein_coding	841640	2247.66	2034.69	2705.82	3795.37	3486.08	3463.7
15415	AT3G49120	1683.9	3.31633	0.689883	4.8071	1.53139e-06	0.00021847	PER34	3	18207651	18210333	protein_coding	824073	931.092	818.193	393.594	8650.79	514.142	12182.6
18003	AT4G12290	787.864	1.43624	0.29885	4.8059	1.54056e-06	0.00021847		4	7303985	7307237	protein_coding	826838	212.783	158.381	197.564	486.037	224.238	818.233
2863	AT1G28610	361.031	-0.776543	0.161625	-4.80459	1.55073e-06	0.000218493		1	10053443	10055881	protein_coding	839761	202.645	200.708	157.842	117.08	129.594	92.23
27159	AT5G65050	1008.28	-0.490451	0.102336	-4.79255	1.64671e-06	0.000230424	AGL31	5	25982254	25986435	protein_coding	836629	1308.91	1293.03	1128.44	844.063	888.11	921.683
21607	AT5G05600	629.116	2.615	0.545773	4.79136	1.65651e-06	0.000230424		5	1672070	1674770	protein_coding	830443	397.517	357.942	360.265	2524.61	344.911	3962.23
10475	AT2G38870	648.165	2.71141	0.566232	4.78851	1.68023e-06	0.000232243		2	16236257	16237280	protein_coding	818471	415.217	512.678	317.414	2744.25	406.727	5004.16
23755	AT5G27420	236.997	1.84807	0.386108	4.78641	1.6979e-06	0.000232558	ATL31	5	9683988	9685742	protein_coding	832801	273.38	263.663	172.109	1044.14	259.485	1247.29
4943	AT1G59870	12325.5	1.71312	0.357966	4.78571	1.7038e-06	0.000232558	ABCG36	1	22034423	22040126	protein_coding	842281	6111.58	5065.05	4742.88	21727.3	5719.52	24744.1
10863	AT2G42360	35.2249	3.17829	0.664354	4.78403	1.71818e-06	0.000232735	ATL41	2	17640546	17641790	protein_coding	818837	13.7262	11.5091	28.2146	193.152	20.5174	262.842
10407	AT2G38220	28.6845	2.20009	0.459974	4.78307	1.72641e-06	0.000232735		2	16007891	16010932	protein_coding	818401	8.00691	6.27769	8.46436	31.7255	37.4141	34.615
19063	AT4G21390	125.806	1.9674	0.411623	4.77961	1.75634e-06	0.000235318	B120	4	11394295	11397726	protein_coding	827891	88.0921	102.554	49.3844	394.291	80.8772	462.759
17635	AT4G08770	136.36	3.98774	0.835331	4.77384	1.80746e-06	0.00024069	PER37	4	5598037	5600398	protein_coding	826447	65.1993	40.805	22.5717	746.481	25.345	1269.9
23704	AT5G26920	218.174	1.16882	0.24515	4.76776	1.86281e-06	0.000246557	CBP60G	5	9475679	9478777	protein_coding	832750	263.935	230.043	151.133	513.37	293.637	639.545
14496	AT3G28340	92.9294	1.33203	0.279469	4.76628	1.87656e-06	0.000246881	GATL10	3	10588947	10590685	protein_coding	822462	54.9047	46.0364	46.5541	147.43	80.8627	139.382
5561	AT1G65690	176.358	2.10872	0.442631	4.76405	1.89746e-06	0.000247754	NHL6	1	24431417	24433165	protein_coding	842880	160.139	156.942	81.8224	781.939	130.346	808.142
910	AT1G09500	207.23	2.13157	0.447513	4.76316	1.90589e-06	0.000247754		1	3066674	3068796	protein_coding	837475	58.2574	76.0727	62.6385	321.314	59.8929	477.962
4639	AT1G55450	987.838	1.18219	0.248323	4.76068	1.92937e-06	0.000249322		1	20704915	20707071	protein_coding	841992	919.235	805.132	616.767	2079.34	947.128	2281.84
6538	AT1G75000	85.3988	1.83566	0.386214	4.75296	2.00465e-06	0.000257527		1	28163344	28164814	protein_coding	843838	97.2271	85.7951	70.5365	426.428	97.7593	378.687
3290	AT1G33030	52.5368	3.30714	0.696296	4.74962	2.03802e-06	0.000260047		1	11964776	11966320	protein_coding	840198	20.6059	23.0369	22.59	260.876	19.2101	373.143
9570	AT2G30490	5037.55	0.80266	0.16903	4.74862	2.04808e-06	0.000260047	CYP73A5	2	12993625	12996012	protein_coding	817599	5530.5	5630.04	4837.39	9787.3	6038.15	12067.7
10011	AT2G34500	266.474	1.81447	0.38252	4.74346	2.10097e-06	0.00026522	CYP710A1	2	14539373	14541617	protein_coding	818013	271.092	274.126	129.787	996.553	255.864	1121.52
21848	AT5G07830	390.041	0.721848	0.152249	4.74122	2.12437e-06	0.000266633	AtGUS2	5	2503125	2506688	protein_coding	830676	289.394	276.219	246.878	431.093	369.313	529.838
498	AT1G05675	28.1974	2.42689	0.51307	4.73013	2.24376e-06	0.000280009	UGT74E1	1	1701116	1702749	protein_coding	10723139	22.877	26.1571	12.6966	137.166	38.621	156.459
6886	AT1G78410	15.7338	4.69469	0.993142	4.72711	2.27742e-06	0.000281065	VQ10	1	29502506	29503938	protein_coding	844177	2.29564	2.09983	4.24689	82.8371	4.84439	130.243
867	AT1G09140	2016.59	-0.410518	0.0868442	-4.72706	2.27797e-06	0.000281065	SR30	1	2942538	2945976	protein_coding	837433	2426.82	2304.15	2101.99	1753	1555.79	1821.63
10722	AT2G41100	3247.84	1.13176	0.239682	4.72191	2.33644e-06	0.000286661	CML12	2	17137037	17139700	protein_coding	818709	3625.47	3378.53	2447.68	6968.58	3801.94	9933.35
25431	AT5G48850	144.681	2.39116	0.507862	4.70829	2.49804e-06	0.000304775	SDI1	5	19805437	19807853	protein_coding	834943	32.0277	34.5273	69.1258	474.949	158.105	76.6142
7485	AT2G04160	1047.77	0.944685	0.200926	4.70166	2.58058e-06	0.000313096	AIR3	2	1401268	1407827	protein_coding	814953	868.18	964.672	909.921	2003.37	1086.21	2180.51
2460	AT1G24145	54.6919	1.44127	0.307106	4.69306	2.69142e-06	0.00032474		1	8540838	8542053	protein_coding	839027	33.1716	63.8232	60.6614	149.296	90.5179	182.536
5872	AT1G68620	580.3	2.24691	0.479079	4.69006	2.73127e-06	0.000327737	CXE6	1	25765718	25767240	protein_coding	843192	454.108	465.596	297.664	2248.78	418.796	3109.34
10164	AT2G35930	356.787	1.62865	0.347562	4.68594	2.78679e-06	0.000332573	PUB23	2	15082855	15084559	protein_coding	818166	416.361	363.06	249.699	1303.54	368.106	1507.82
9518	AT2G29990	108.853	1.28557	0.274454	4.68408	2.81225e-06	0.000333786	NDA2	2	12793320	12796085	protein_coding	817549	78.9255	79.5174	74.7687	238.874	98.9662	225.689
2814	AT1G28190	198.093	2.52799	0.540188	4.67983	2.87115e-06	0.000337423		1	9846747	9848015	protein_coding	839713	149.844	91.0266	114.269	705.425	123.104	1215.67
3558	AT1G36370	1339.61	1.074	0.229504	4.67964	2.87379e-06	0.000337423	SHM7	1	13696042	13698739	protein_coding	840543	778.96	795.174	1227.34	2564.16	1987.77	1346.52
3032	AT1G30490	880.394	-0.435007	0.0930163	-4.67667	2.91568e-06	0.000340511	ATHB-9	1	10796124	10801093	protein_coding	839928	1153	1123.71	1089.08	800.601	919.662	782.065
10572	AT2G39800	2041.86	0.560596	0.120067	4.66904	3.02615e-06	0.000351533	P5CSA	2	16598072	16603319	protein_coding	818566	2136.5	2270	2474.35	3424.64	3797.26	2935.91
22839	AT5G17990	1310.54	1.75009	0.374921	4.66788	3.04332e-06	0.000351656	PAT1	5	5957080	5960201	protein_coding	831666	708.042	834.933	791.42	2791.84	847.247	4207.32
17223	AT4G02430	579.045	-0.512338	0.109787	-4.66664	3.06171e-06	0.00035192	SR34b	4	1068974	1072263	protein_coding	828027	805.936	790.439	682.019	545.576	485.98	560.961
1990	AT1G19610	454.737	3.54449	0.759719	4.66553	3.07828e-06	0.000351971	PDF1.4	1	6781483	6782216	protein_coding	838548	136.118	146.48	234.181	1632.93	164.139	4227.17
6933	AT1G78850	3298.86	0.919904	0.197306	4.66232	3.1266e-06	0.000355635		1	29641860	29643535	protein_coding	844222	4954	4308.59	3312.39	8946.58	5089.52	9750.32
14979	AT3G44970	294.49	0.863366	0.185432	4.65596	3.22479e-06	0.000364902		3	16432286	16435124	protein_coding	823632	264.665	270.533	363.711	602.701	440.685	583.211
22323	AT5G13080	84.6055	2.24813	0.483516	4.64954	3.32669e-06	0.000374493	WRKY75	5	4149738	4151201	protein_coding	831147	67.487	91.0266	32.4468	328.452	88.1041	491.3
14566	AT3G28930	346.365	2.38523	0.513204	4.64773	3.35613e-06	0.00037587	AIG2A	3	10959641	10961461	protein_coding	822529	137.081	148.601	161.942	867.347	148.103	1318.81
23431	AT5G24160	1261.32	1.80731	0.389104	4.6448	3.40414e-06	0.00037685	SQE6	5	8182917	8186704	protein_coding	832482	772.673	658.366	739.174	2868.36	753.617	3967.78
18632	AT4G17500	296.582	1.68253	0.362283	4.64425	3.4131e-06	0.00037685	ERF1A	4	9759203	9760391	protein_coding	827464	210.468	201.933	231.36	791.27	211.208	1056.91
4236	AT1G51760	811.999	1.42546	0.307009	4.64305	3.43305e-06	0.00037685	ILL4	1	19199351	19201707	protein_coding	841602	777.816	691.592	633.418	2231.05	633.625	2776.8
21252	AT5G02310	1814.8	0.550545	0.118575	4.643	3.43391e-06	0.00037685	PRT6	5	473868	482942	protein_coding	830916	1377.67	1266.62	1269.24	2132.42	1550.52	2039.63
23754	AT5G27410	555.931	-0.522686	0.112685	-4.63848	3.50985e-06	0.000383258		5	9676334	9682940	protein_coding	832800	871.759	802.536	735.981	516.891	586.955	574.366
619	AT1G06800	355.294	1.01311	0.218517	4.63629	3.54726e-06	0.000385416	PLA-I{gamma}1	1	2089417	2091686	protein_coding	837191	381.805	342.942	269.647	645.093	430.343	923.407
21038	AT4G39480	35.301	1.765	0.380804	4.63492	3.57072e-06	0.000385928	CYP96A9	4	18362258	18364359	protein_coding	830103	10.2946	9.41654	12.6966	41.9896	24.1381	39.9225
1214	AT1G12200	422.184	0.818581	0.176648	4.63396	3.58731e-06	0.000385928		1	4137511	4140158	protein_coding	837773	235.316	257.017	233.647	501.04	291.959	480.098
27143	AT5G64905	18.8762	4.08475	0.884739	4.6169	3.89522e-06	0.000416999	PEP3	5	25939562	25940080	protein_coding	836614	9.15078	5.23141	2.82146	107.307	8.44834	177.459
10299	AT2G37180	760.831	-0.856281	0.185539	-4.61509	3.92926e-06	0.000418591	PIP2-3	2	15617635	15619155	protein_coding	818294	2150.43	2322.75	1440.36	1022.68	1356.56	896.986
16567	AT3G60120	23.9108	8.38159	1.82151	4.60145	4.19552e-06	0.00044415	BGLU27	3	22205931	22209156	protein_coding	825182	0	1.04628	0	173.557	0	252.689
10933	AT2G43000	101.324	4.25178	0.924152	4.60074	4.20986e-06	0.00044415	JUB1	2	17880457	17882636	protein_coding	818902	33.1802	34.5362	14.111	655.379	24.1443	882.693
6732	AT1G76930	3809.22	3.34156	0.727367	4.59405	4.34732e-06	0.000449532	ATEXT4	1	28895301	28897120	protein_coding	NA	1870.07	1670.81	1275.22	18946.4	1559.22	28314.8
14945	AT3G44720	846.008	0.94314	0.205304	4.59387	4.35097e-06	0.000449532	ADT4	3	16271511	16273413	protein_coding	823601	1036.33	1056.74	825.277	2034.16	1109.15	2459.73
20696	AT4G36190	1419.09	-0.42863	0.0933047	-4.59387	4.35101e-06	0.000449532		4	17123966	17127018	protein_coding	829776	1576.22	1611.28	1604	1213.96	1258.8	1098.68
10171	AT2G35980	140.72	3.94485	0.858833	4.59327	4.36351e-06	0.000449532	NHL10	2	15110492	15111539	protein_coding	818171	67.487	51.2678	18.3395	920.971	36.2072	1157.52
25099	AT5G45820	265.194	-0.879089	0.191426	-4.59232	4.38349e-06	0.000449532	CIPK20	5	18586870	18588792	protein_coding	834622	513.588	394.448	490.934	185.687	304.14	270.227
2952	AT1G29690	443.93	0.735695	0.160223	4.59168	4.39687e-06	0.000449532	CAD1	1	10379020	10382153	protein_coding	839846	431.231	428.976	330.111	728.752	470.693	775.604
24393	AT5G39520	163.022	2.74879	0.598696	4.5913	4.40496e-06	0.000449532		5	15823735	15825566	protein_coding	833948	52.617	83.7026	71.9472	445.089	85.6903	866.064
849	AT1G08940	195.214	1.75041	0.381724	4.58553	4.52833e-06	0.000459973		1	2877430	2879169	protein_coding	837415	179.584	150.665	163.645	543.065	154.484	956.986
26074	AT5G54810	3396.54	1.81026	0.395084	4.58196	4.60648e-06	0.000465745	TSB1	5	22264594	22266902	protein_coding	835571	2227.07	2001.54	2087.88	7509.6	2236.39	12400.2
14516	AT3G28540	121.281	1.13619	0.248143	4.57876	4.67748e-06	0.000469032		3	10694175	10696249	protein_coding	822484	100.46	95.5672	135.464	197.776	177.579	340.492
2529	AT1G24880	6966.1	-0.437742	0.095607	-4.57856	4.68194e-06	0.000469032		1	8775901	8778072	protein_coding	839088	15376.1	15276.7	13976.5	11967.3	10642	10347.2
12320	AT3G08970	89.1675	1.60658	0.351047	4.57653	4.72747e-06	0.00047143	ERDJ3A	3	2737297	2740549	protein_coding	820049	30.9487	47.0029	53.7206	129.977	56.8449	205.505
23549	AT5G25250	130.754	2.98332	0.652378	4.573	4.80791e-06	0.000477272	FLOT1	5	8749680	8751636	protein_coding	832596	89.2201	69.0546	53.6078	647.573	54.3107	972.678
24843	AT5G43570	39.1032	3.46858	0.75916	4.56898	4.90112e-06	0.000484324		5	17506400	17507641	protein_coding	834377	26.3085	14.6479	9.87511	166.092	14.4829	381.917
4798	AT1G57630	24.7679	4.46843	0.982819	4.54655	5.45331e-06	0.000536463		1	21345445	21346157	protein_coding	842139	8.00693	6.27769	4.23219	151.162	6.03453	253.612
26478	AT5G58570	296.927	-0.995934	0.219323	-4.54095	5.60014e-06	0.000548437		5	23672695	23673287	protein_coding	835970	332.86	237.506	290.61	93.3102	188.277	150.921
20577	AT4G35110	156.161	1.94407	0.428624	4.53561	5.74367e-06	0.000559982		4	16712280	16715114	protein_coding	829663	104.059	116.335	114.078	507.434	92.716	681.818
6258	AT1G72330	468.343	0.60419	0.133293	4.53278	5.82115e-06	0.000565014	ALAAT2	1	27233418	27236822	protein_coding	843565	247.123	268.635	270.599	385.932	343.637	452.79
14328	AT3G26840	180.278	1.73471	0.382874	4.53075	5.8774e-06	0.000567949		3	9892791	9896337	protein_coding	822299	77.7816	69.0546	57.8399	283.663	63.966	329.534
10945	AT2G43120	151.298	1.07209	0.236675	4.52978	5.90443e-06	0.000568047		2	17927181	17929138	protein_coding	818914	122.392	127.646	108.626	249.138	159.311	337.61
395	AT1G04770	702.033	0.946573	0.209016	4.52871	5.93438e-06	0.000568425		1	1336274	1337849	protein_coding	839418	454.108	456.179	626.364	1270.88	966.731	725.758
18717	AT4G18250	22.727	4.76736	1.05302	4.52731	5.97403e-06	0.000569725		4	10087205	10090276	protein_coding	827551	3.43154	7.32397	1.41073	157.694	4.82762	174.921
5853	AT1G68450	34.8823	2.97037	0.656499	4.52457	6.05195e-06	0.000572866	VQ8	1	25661487	25662276	protein_coding	843174	24.0208	27.2033	8.46438	183.821	22.9312	262.842
13206	AT3G16830	2190.38	0.30987	0.06849	4.52431	6.05944e-06	0.000572866	TPR2	3	5731519	5737854	protein_coding	820936	2029.19	1926.21	2056.84	2486.72	2273.81	2664.65
7482	AT2G04100	165.672	1.24355	0.275682	4.51084	6.45728e-06	0.00060722	DTX6	2	1376694	1379130	protein_coding	814946	159.494	143.343	101.044	396.86	158.027	398.082
7599	AT2G05710	6380.54	0.480611	0.106562	4.51014	6.47843e-06	0.00060722	ACO3	2	2141329	2146678	protein_coding	815120	5926.27	5299.42	5415.79	7919.23	6303.67	8977.71
10474	AT2G38860	939.022	2.80312	0.622047	4.50629	6.59718e-06	0.00061343	DJ1E	2	16232859	16235367	protein_coding	818470	539.073	626.043	398.268	3988.9	361.334	6560.49
19710	AT4G27260	1046.69	0.865807	0.192138	4.50617	6.60085e-06	0.00061343	GH3.5	4	13653579	13656285	protein_coding	828834	631.404	696.824	853.492	1185.04	988.455	1786.82
21169	AT5G01500	187.069	1.40333	0.311622	4.50331	6.6902e-06	0.000619099	TAAC	5	198906	201586	protein_coding	831861	118.96	145.433	102.983	377.906	144.829	444.916
1321	AT1G13210	817.995	1.1502	0.255878	4.49513	6.95271e-06	0.000640676	ALA11	1	4508906	4514010	protein_coding	837881	513.588	434.207	371.022	1208.37	436.9	1275.67
21394	AT5G03610	787.953	0.98911	0.220266	4.49053	7.10452e-06	0.000651914		5	915385	918485	protein_coding	831778	597.088	704.148	694.079	1414.58	702.419	1831.59
19271	AT4G23210	162.254	2.75634	0.615071	4.48134	7.41766e-06	0.0006778	CRK13	4	12148673	12151638	protein_coding	828420	40.0899	33.9793	34.3614	256.396	30.3809	442.886
11999	AT3G05630	82.8093	1.79805	0.401394	4.47952	7.48123e-06	0.000680761	PLPZETA2	3	1635194	1640357	protein_coding	819730	37.747	26.1571	43.7326	121.303	45.8624	198.92
16657	AT3G61010	608.399	-0.43364	0.0968555	-4.47718	7.5634e-06	0.000685382		3	22570958	22575310	protein_coding	825272	1365.67	1392.76	1181.48	1032.8	914.289	971.82
18797	AT4G18950	722.528	1.14151	0.255311	4.47107	7.78288e-06	0.000700285		4	10375244	10378416	protein_coding	827630	685.156	658.122	528.986	1387.57	650.539	2083.51
11664	AT3G02620	32.968	-1.56519	0.35009	-4.47082	7.79199e-06	0.000700285		3	560182	561979	protein_coding	820737	62.287	67.6794	79.6662	20.1194	26.0196	24.4048
26750	AT5G61160	100.292	1.97751	0.442405	4.4699	7.82563e-06	0.000700426	ACT	5	24608605	24610329	protein_coding	836237	99.5147	87.8877	93.1082	432.026	96.5524	571.607
8992	AT2G25000	222.977	1.38697	0.310368	4.46881	7.86576e-06	0.000701144	WRKY60	2	10629662	10631413	protein_coding	817039	147.212	128.494	141.168	393.465	148.22	540.04
19693	AT4G27070	217.636	1.2988	0.290729	4.46739	7.91816e-06	0.000702196	TSB2	4	13586268	13588897	protein_coding	828815	123.535	144.387	119.912	306.99	148.449	490.608
25377	AT5G48400	48.7138	2.5146	0.56296	4.46675	7.94186e-06	0.000702196	GLR1.2	5	19616066	19619508	protein_coding	834895	33.2431	34.5186	21.2066	242.557	24.1902	241.355
3563	AT1G36622	39.5186	2.88981	0.647344	4.46411	8.04039e-06	0.000708041		1	13835620	13836954	protein_coding	5007772	24.0208	24.0645	25.3931	213.68	16.8967	311.072
22486	AT5G14640	1283.8	0.630872	0.141402	4.46155	8.13679e-06	0.000713652	ASK5	5	4718994	4722371	protein_coding	831316	974.646	1072.68	1124.91	1667.74	1216.73	2009.94
23644	AT5G26220	45.5263	2.47945	0.556092	4.45871	8.24546e-06	0.000718667	GGCT2;1	5	9162969	9164884	protein_coding	832691	10.2443	10.5358	12.7851	98.3106	66.2223	24.402
23296	AT5G22880	1499.2	-0.78264	0.175569	-4.45775	8.28262e-06	0.000718667	H2B	5	7651868	7652714	protein_coding	832352	1967.42	2044.43	2025.81	952.697	1441.05	1120.14
9808	AT2G32660	55.5854	2.60332	0.584033	4.45749	8.29269e-06	0.000718667	AtRLP22	2	13853699	13856297	protein_coding	817826	27.1793	23.731	21.7925	174.35	22.1696	242.511
17137	AT4G01700	93.0213	1.52729	0.342762	4.45584	8.3566e-06	0.000721343		4	732313	733510	protein_coding	828131	89.2201	82.6563	64.8936	302.325	90.5179	286.842
1110	AT1G11300	97.3321	1.5965	0.358387	4.45467	8.40208e-06	0.000722414		1	3794243	3797507	protein_coding	837672	69.8715	71.054	58.423	301.833	71.6169	227.395
5389	AT1G64160	14.466	7.54668	1.69478	4.45291	8.47164e-06	0.00072291	DIR5	1	23813943	23814839	protein_coding	842720	1.14385	0	0	107.307	0	131.306
25520	AT5G49690	85.0956	2.65632	0.596548	4.45282	8.4749e-06	0.00072291	UGT91C1	5	20189655	20191604	protein_coding	835032	49.1855	40.805	63.4829	287.395	45.8624	628.606
21097	AT4G39980	1195.84	1.24014	0.278557	4.45201	8.50716e-06	0.00072291	DHS1	4	18539511	18542122	protein_coding	830159	402.634	464.549	403.469	1128.12	410.348	1455.21
15100	AT3G46130	417.566	-0.617937	0.138834	-4.4509	8.5513e-06	0.000723844	ATMYB48	3	16945230	16946699	protein_coding	823756	291.683	388.191	364.473	195.051	244.998	238.842
14267	AT3G26320	126.036	1.09738	0.246796	4.44649	8.72843e-06	0.000733299	CYP71B36	3	9644319	9646093	protein_coding	822236	113.241	92.0728	122.734	247.272	138.794	305.303
9460	AT2G29470	49.3485	7.99622	1.79834	4.44645	8.73015e-06	0.000733299	GSTU3	2	12628422	12629640	protein_coding	817496	1.14385	2.09256	0	311.656	1.2069	543.223
16078	AT3G55410	2834.08	0.481843	0.108443	4.44329	8.85937e-06	0.000741302		3	20541269	20546053	protein_coding	824707	2056.86	1944.27	1902.57	2714.9	2312.83	3198.85
146	AT1G02390	184.978	0.765075	0.172266	4.44123	8.94455e-06	0.000745572	GPAT2	1	480650	483373	protein_coding	839558	276.811	286.681	262.396	464.685	582.935	368.302
5146	AT1G61820	554.812	2.15201	0.485566	4.43195	9.33831e-06	0.000774579	BGLU46	1	22835078	22838635	protein_coding	842479	366.536	311.678	311.416	1691	329.447	2374.23
3118	AT1G31280	410.606	0.488082	0.110142	4.43137	9.36347e-06	0.000774579	AGO2	1	11181504	11185396	protein_coding	840016	344.298	324.348	344.218	473.083	411.555	520.146
12725	AT3G12700	286.741	1.45281	0.328062	4.42844	9.49153e-06	0.000778963	NANA	3	4036945	4039185	protein_coding	820452	130.131	137.944	95.0946	416.907	116.051	457.514
17234	AT4G02520	7615.93	2.31875	0.523637	4.42817	9.50354e-06	0.000778963	GSTF2	4	1110343	1112033	protein_coding	827931	6237.4	5424.97	5016.56	26872.4	5105.21	51230.2
19337	AT4G23810	88.0882	1.73338	0.391485	4.42772	9.52347e-06	0.000778963	WRKY53	4	12392370	12393982	protein_coding	828481	104.09	102.536	42.3219	334.05	113.449	380.533
16938	AT4G00040	591.779	-0.592985	0.134126	-4.42111	9.8194e-06	0.000800171		4	14627	16079	protein_coding	828224	1147.28	1163.47	931.082	682.097	719.316	747.681
26304	AT5G56960	14.7935	5.06597	1.1461	4.4202	9.8611e-06	0.000800582		5	23038389	23041617	protein_coding	835798	2.39322	2.18909	2.95161	97.6144	2.04789	150.051
18026	AT4G12490	74.0187	5.61268	1.27043	4.41792	9.96539e-06	0.000806052		4	7409621	7410406	protein_coding	826861	3.43154	10.4628	8.46438	326.586	7.24143	759.45
15285	AT3G47960	1189.5	0.457095	0.103483	4.41709	1.0004e-05	0.000806186	NPF2.10	3	17697942	17700923	protein_coding	823951	756.083	762.74	790.009	1111.32	1088.63	977.062
167	AT1G02580	21.5983	3.48313	0.790068	4.40865	1.04017e-05	0.000835158	MEA	1	544733	549202	protein_coding	839422	13.893	5.86522	7.90824	108.974	9.0891	188.437
8327	AT2G18680	33.9886	3.02838	0.687499	4.40493	1.05819e-05	0.000846516		2	8094614	8095779	protein_coding	816383	8.00693	13.6017	15.518	151.162	10.8621	137.998
3967	AT1G49010	824.648	-0.563234	0.127923	-4.40291	1.06809e-05	0.000851318		1	18132545	18134017	protein_coding	841324	935.667	1015.94	1065.1	590.653	760.35	691.374
9489	AT2G29720	344.551	1.27966	0.29085	4.39974	1.0838e-05	0.000858038	CTF2B	2	12700401	12702443	protein_coding	817522	204.749	200.886	197.502	499.209	202.76	753.22
9332	AT2G28210	21.682	3.67171	0.834552	4.39963	1.08438e-05	0.000858038	ATACA2	2	12029666	12033096	protein_coding	817367	10.3813	8.44069	1.4226	99.0228	13.3877	148.721
25256	AT5G47230	130.741	1.24497	0.283067	4.39816	1.09171e-05	0.000860717	ERF5	5	19179881	19181182	protein_coding	834770	176.153	148.572	83.2331	360.177	199.139	406.609
3055	AT1G30700	656.891	2.79675	0.636123	4.39656	1.09981e-05	0.000863983		1	10892445	10894714	protein_coding	839950	515.875	478.151	234.181	3445.01	343.968	4746.16
25157	AT5G46350	49.2117	2.76566	0.629436	4.39386	1.11354e-05	0.000871495	WRKY8	5	18801164	18804056	protein_coding	834678	35.4593	34.5273	23.9824	229.543	22.9312	385.148
8504	AT2G20420	2604.24	0.391013	0.0890213	4.39236	1.12128e-05	0.000871495		2	8805342	8808171	protein_coding	816561	2108.11	2048.62	2117.51	2583.76	2532.09	3090.18
25325	AT5G47910	1360.47	0.635806	0.144753	4.39235	1.12134e-05	0.000871495	RBOHD	5	19397041	19402061	protein_coding	834842	1530.47	1637.43	1495.37	2537.1	1975.7	2725.11
17190	AT4G02130	918.788	-0.732152	0.166732	-4.39118	1.12738e-05	0.000873083	GATL6	4	944324	947249	protein_coding	827438	1196.62	1080.32	1292.12	555.433	986.73	615.687
15094	AT3G46080	24.8526	2.92799	0.667107	4.38909	1.13825e-05	0.000878385	ZAT8	3	16922514	16923299	protein_coding	823751	9.15078	14.6479	11.2858	107.307	12.0691	145.844
2621	AT1G26390	371.116	6.70824	1.52942	4.38614	1.15377e-05	0.000886087	FOX2	1	9130013	9131779	protein_coding	839181	32.0277	25.1108	5.64292	2643.48	2.41381	3931.33
6931	AT1G78830	2805.33	1.1884	0.270973	4.38566	1.15635e-05	0.000886087		1	29636818	29638773	protein_coding	844220	2872.2	2157.43	2093.52	6047.43	2296.74	7881.34
1463	AT1G14540	190.447	3.76612	0.859574	4.38138	1.1793e-05	0.000900517	PER4	1	4974021	4975705	protein_coding	838016	90.364	91.0266	32.4468	1120.65	48.2762	1743.2
3335	AT1G33600	1645.8	0.805079	0.184007	4.37526	1.21287e-05	0.000922924		1	12180483	12184528	protein_coding	840254	1406.13	1230.71	1230.95	2491.79	1394.92	2859.49
12324	AT3G09010	55.3329	2.05546	0.470331	4.37024	1.24112e-05	0.000940673		3	2749908	2752390	protein_coding	820053	47.0958	52.5351	18.417	205.212	50.9041	235.34
20819	AT4G37390	234.43	2.41494	0.552671	4.36959	1.24481e-05	0.000940673	YDK1	4	17579618	17582022	protein_coding	NA	141.837	168.451	122.734	896.711	126.725	1283.98
17896	AT4G11280	413.588	0.85368	0.195442	4.36794	1.25425e-05	0.000941138	ACS6	4	6863979	6866116	protein_coding	826730	482.704	457.225	380.897	851.922	690.35	844.141
27413	AT5G67340	97.8047	1.96128	0.449066	4.36747	1.25696e-05	0.000941138	PUB2	5	26864395	26867847	protein_coding	836869	89.5702	77.6181	56.6879	373.99	72.1245	423.94
15945	AT3G54110	1229.65	0.487468	0.11162	4.36722	1.25836e-05	0.000941138	PUMP1	3	20038670	20041210	protein_coding	824578	1106.1	1169.74	1065.1	1512.56	1284.15	1867.82
20446	AT4G33920	637.959	0.643289	0.147398	4.3643	1.27532e-05	0.000950567		4	16260481	16263054	protein_coding	829536	661.983	631.482	623.209	1042.82	747.832	1189.77
17961	AT4G11850	752.921	1.07029	0.245407	4.36128	1.29301e-05	0.00096048	PLDGAMMA1	4	7129123	7133385	protein_coding	826791	725.199	599.52	476.827	1418.32	610.694	1746.9
16683	AT3G61190	35.6383	2.1237	0.487337	4.35776	1.31401e-05	0.000972765	BAP1	3	22650159	22651636	protein_coding	825291	22.1261	19.5745	32.4344	126.347	33.1756	157.625
6444	AT1G74080	31.0445	3.63351	0.834048	4.35647	1.32177e-05	0.000974941	MYB122	1	27855578	27857598	protein_coding	843748	19.4454	7.32397	5.64292	153.962	3.62072	244.843
9146	AT2G26440	107.747	1.83442	0.421146	4.35579	1.32587e-05	0.000974941	PME12	2	11247160	11249620	protein_coding	817184	38.8908	51.2678	23.9824	143.698	41.0348	220.15
14995	AT3G45130	63.0604	4.12056	0.946921	4.35153	1.35191e-05	0.00099075	LAS1	3	16512170	16517781	protein_coding	823649	21.8862	13.6975	22.7307	421.344	12.1541	577.642
13930	AT3G23250	46.54	4.88885	1.12374	4.35053	1.35806e-05	0.000991763	MYB15	3	8309209	8310910	protein_coding	821904	6.87721	11.5328	5.65455	281.809	3.60893	430.195
6473	AT1G74360	230.244	2.29768	0.528222	4.34984	1.36237e-05	0.000991763		1	27954129	27958114	protein_coding	843777	188.735	197.747	129.787	1112.26	142.415	1282.6
20544	AT4G34790	39.1584	-1.8752	0.431338	-4.3474	1.37759e-05	0.0009962		4	16594362	16595153	protein_coding	829631	16.0139	10.4628	23.9824	3.73241	4.82762	4.61531
4468	AT1G53840	1608.87	0.418652	0.0962994	4.3474	1.37759e-05	0.0009962	PME1	1	20101299	20103690	protein_coding	841821	1140.42	1121.62	1175.14	1406.18	1496.56	1677.9
8825	AT2G23320	1090.12	1.27246	0.292759	4.34642	1.38375e-05	0.000997352	WRKY15	2	9924886	9926372	protein_coding	816864	932.337	910.397	952.531	2414.73	872.668	3455.99
12559	AT3G11130	6829.23	0.325496	0.07501	4.33936	1.42896e-05	0.00102599	CHC1	3	3482149	3492065	protein_coding	820284	5927.42	5397.77	5593.55	7200.75	6549.88	7435.27
7357	AT2G02930	137.261	3.28283	0.756629	4.33876	1.43289e-05	0.00102599	GSTF3	2	851156	852321	protein_coding	814822	54.9047	62.7769	88.876	698.893	82.0696	1225.37
6942	AT1G78920	2018.91	0.285577	0.0658618	4.336	1.45096e-05	0.00103554	AVPL1	1	29671413	29677537	protein_coding	844231	1832.45	1831.53	1913.38	2217.83	2215.39	2350.07
26334	AT5G57220	396.844	3.12606	0.721073	4.33528	1.45575e-05	0.00103557	CYP81F2	5	23187840	23189902	protein_coding	835828	253.934	220.766	104.394	2235.71	137.587	2683.81
21605	AT5G05590	463.969	1.34842	0.311404	4.33013	1.49021e-05	0.00105394	PAI2	5	1666471	1668569	protein_coding	830442	66.9947	78.2722	42.1678	171.151	63.944	236.307
22336	AT5G13200	213.53	1.23302	0.284763	4.32998	1.49123e-05	0.00105394		5	4206738	4208289	protein_coding	831159	190.03	148.691	131.303	397.182	171.517	529.337
21054	AT4G39640	1074.06	0.849058	0.196189	4.32776	1.50635e-05	0.0010612	GGT1	4	18399923	18403067	protein_coding	830118	749.192	634.406	651.028	1297.62	740.54	1614.61
4475	AT1G53887	5.54115	-6.32208	1.46231	-4.32334	1.53681e-05	0.00107795		1	20122332	20123140	protein_coding	6240736	6.04255	8.33949	13.7431	0	0	0
26499	AT5G58770	1482.29	-0.461424	0.10674	-4.32289	1.54e-05	0.00107795		5	23734273	23735767	protein_coding	835991	2740.66	2628.26	2718.48	1724.37	2023.98	2118.66
7058	AT1G80070	6382.66	0.388881	0.0899794	4.32189	1.54697e-05	0.00107937	PRP8A	1	30117847	30127811	protein_coding	844347	4965.44	4523.08	5113.9	6070.76	6217.98	6817.05
8035	AT2G15620	9404.38	-0.694074	0.160631	-4.32093	1.55374e-05	0.00108	NIR1	2	6810395	6812941	protein_coding	816055	6929.43	7218.3	6451.27	3491.67	5692.97	3559.56
13675	AT3G21080	216.496	2.96888	0.687184	4.32036	1.55776e-05	0.00108		3	7388258	7390031	protein_coding	821660	66.3432	40.805	53.6078	484.28	30.1726	741.22
24563	AT5G41100	298.251	0.639255	0.148079	4.317	1.58167e-05	0.0010931		5	16447185	16450909	protein_coding	834112	252.927	291.862	215.577	417.046	314.504	446.923
7615	AT2G05940	496.469	0.806839	0.187002	4.3146	1.59891e-05	0.00110153	RIPK	2	2287238	2289636	protein_coding	815147	554.766	580.687	479.648	1069.34	611.901	1136.75
13378	AT3G18370	847.908	0.477231	0.110728	4.30992	1.63312e-05	0.00112157	SYTF	3	6305444	6310684	protein_coding	821366	686.309	602.659	632.007	943.366	745.867	971.293
15289	AT3G48000	5541.45	0.989577	0.229683	4.30844	1.6441e-05	0.00112556	ALDH2B4	3	17716864	17720169	protein_coding	823955	5357.78	4442.51	4844.45	9396.33	5053.31	14615.8
6794	AT1G77510	961.705	0.571487	0.132717	4.30605	1.66197e-05	0.00113424	PDIL1-2	1	29126648	29129700	protein_coding	844087	513.588	591.149	524.792	769.809	675.867	962.524
21473	AT5G04340	227.026	1.1908	0.276972	4.29937	1.71287e-05	0.00116534	ZAT6	5	1216058	1217362	protein_coding	830313	283.674	244.83	221.485	589.72	284.83	830.064
6642	AT1G76070	150.273	1.38496	0.322185	4.29865	1.71844e-05	0.00116549		1	28546382	28547611	protein_coding	843939	138.406	139.155	110.037	377.906	133.966	494.993
517	AT1G05830	1437.8	-0.326176	0.0759038	-4.29722	1.72952e-05	0.00116778	ATX2	1	1754130	1761909	protein_coding	837093	1715.52	1635.07	1483.1	1339.49	1247.87	1272.25
4935	AT1G59820	894.007	0.519746	0.120971	4.29647	1.73544e-05	0.00116778	ALA3	1	22011305	22020386	protein_coding	842275	742.357	698.917	739.223	1060	870.179	1180.83
13187	AT3G16650	123.719	1.035	0.240913	4.29616	1.73785e-05	0.00116778	PRL2	3	5671018	5675438	protein_coding	820917	40.0347	52.3141	53.6078	89.5778	111.035	98.7678
11332	AT2G46780	318.055	-0.864979	0.201384	-4.29516	1.74564e-05	0.00116942		2	19229070	19231539	protein_coding	819291	351.924	379.995	341.028	226.646	247.085	127.051
2970	AT1G29860	8.01481	6.28029	1.46272	4.29359	1.75811e-05	0.00117196	WRKY71	1	10454433	10455874	protein_coding	839864	0	1.04628	0	31.7255	3.62072	62.5375
23642	AT5G26200	315.076	-0.570369	0.13285	-4.29333	1.76017e-05	0.00117196		5	9157142	9158404	protein_coding	832689	362.6	383.986	380.897	203.416	289.657	265.611
9608	AT2G30860	10046.8	0.649314	0.151267	4.29251	1.76669e-05	0.00117272	GSTF9	2	13138882	13140392	protein_coding	817636	5392.34	6160.51	5052	8477.88	6671.24	10882.8
19188	AT4G22470	47.7766	4.11254	0.959772	4.28491	1.82812e-05	0.00120983		4	11840134	11841450	protein_coding	828342	8.00693	12.5554	18.3395	207.149	8.44834	452.993
14201	AT3G25760	758.333	0.998302	0.233039	4.28385	1.83688e-05	0.00121195	AOC1	3	9403779	9405338	protein_coding	822167	557.054	409.096	562.881	953.63	581.728	1504.82
21091	AT4G39940	1202.99	1.59861	0.373244	4.28303	1.84367e-05	0.00121277	APK2	4	18519599	18521605	protein_coding	830153	623.397	872.599	633.418	2349.55	1004.14	3092.26
11090	AT2G44480	52.1202	1.90684	0.44551	4.28012	1.86788e-05	0.00121599	BGLU17	2	18359663	18363346	protein_coding	819055	42.8103	40.1091	18.3135	161.147	48.2014	169.603
20479	AT4G34200	2390.02	0.777819	0.181734	4.27999	1.86898e-05	0.00121599	PGDH1	4	16373731	16376666	protein_coding	829568	1703.19	1801.7	1601.18	3018.58	1922.6	3801.87
17388	AT4G04220	101.435	2.08633	0.487467	4.27995	1.86937e-05	0.00121599	AtRLP46	4	2033168	2035946	protein_coding	825737	58.3362	64.8695	47.9648	325.652	36.2072	362.764
23923	AT5G33320	1989.7	0.425401	0.0993979	4.27977	1.87084e-05	0.00121599	PPT1	5	12588741	12591748	protein_coding	833308	1473.28	1571.52	1491.14	2227.31	1852.6	2010.66
1792	AT1G17665	191.578	-0.964823	0.225923	-4.27059	1.94958e-05	0.00126282		1	6072153	6074525	protein_coding	838343	57.1924	43.9438	62.0721	41.0565	22.9312	23.0766
19604	AT4G26260	77.8928	2.63132	0.616231	4.27003	1.95446e-05	0.00126282	MIOX4	4	13297695	13300444	protein_coding	828732	34.105	17.8263	43.5647	198.725	22.0103	365.16
8444	AT2G19810	400.906	0.983244	0.230551	4.26476	2.00112e-05	0.00128587		2	8550253	8551979	protein_coding	816500	321.421	274.126	440.148	535.6	610.694	889.833
1928	AT1G19020	182.398	1.84088	0.431713	4.26413	2.00683e-05	0.00128587		1	6568002	6568705	protein_coding	838483	236.776	191.47	125.555	795.003	165.346	1021.37
21173	AT5G01540	98.9137	2.00983	0.471346	4.26402	2.0078e-05	0.00128587	LECRK62	5	210979	213472	protein_coding	831722	90.364	71.1472	93.1082	447.889	74.8281	498.223
10218	AT2G36420	570.269	-0.519283	0.121948	-4.25824	2.06046e-05	0.00131261		2	15286121	15289107	protein_coding	818216	553.622	648.695	629.186	401.234	451.383	426.455
5751	AT1G67520	77.6295	2.34588	0.550943	4.25793	2.0633e-05	0.00131261		1	25302628	25306357	protein_coding	843073	59.5419	54.2068	26.4585	271.246	31.1242	410.607
19260	AT4G23100	7620.6	0.955446	0.224417	4.25746	2.06758e-05	0.00131261	GSH1	4	12102135	12107695	protein_coding	828409	6368.49	5618.64	5962.11	11700.4	5918.22	17174.8
6164	AT1G71340	428.974	-0.498885	0.117359	-4.25092	2.12892e-05	0.00134764	GDPD4	1	26885170	26888364	protein_coding	843475	881.907	934.33	857.724	661.569	672.246	568.838
6434	AT1G74010	44.2342	3.24927	0.765087	4.24692	2.16728e-05	0.00136795		1	27832095	27834207	protein_coding	843739	19.4454	16.7405	26.8039	226.744	6.03453	362.072
8521	AT2G20560	296.569	1.11415	0.262396	4.24608	2.1754e-05	0.00136912		2	8848130	8850111	protein_coding	816578	171.577	149.618	239.824	352.712	242.588	605.299
8903	AT2G24180	2439.11	1.74031	0.410238	4.24221	2.21333e-05	0.00138899	CYP71B6	2	10281718	10283735	protein_coding	816952	1737.51	1547.45	1615.29	6177.13	1438.63	8751.1
13691	AT3G21215	1075.64	-0.352245	0.0830829	-4.23968	2.2384e-05	0.0014007		3	7441451	7445312	protein_coding	821675	1278.87	1290.17	1297.27	1057.06	978.984	993.533
23550	AT5G25260	25.0337	3.4225	0.807758	4.23703	2.26493e-05	0.00141325	FLOT2	5	8752684	8754522	protein_coding	832597	8.00693	10.4628	4.23219	63.4509	7.24143	173.074
21533	AT5G04930	1676.66	0.779758	0.184241	4.23228	2.31336e-05	0.00143936	ALA1	5	1444638	1449879	protein_coding	830375	1547.63	1369.58	1407.91	2742.39	1489.32	3181.11
21000	AT4G39080	4695.28	0.392784	0.092828	4.23131	2.3233e-05	0.00144144	VHA-A3	4	18209399	18215204	protein_coding	830063	3973.73	3381.58	3340.61	4858.66	4197.62	4977.16
2623	AT1G26410	107.932	5.05942	1.19658	4.22823	2.35534e-05	0.00145418	FOX4	1	9138604	9140439	protein_coding	839183	28.5962	21.9719	4.23219	851.922	6.03453	975.678
10490	AT2G39030	46.65	5.73728	1.35695	4.22806	2.35716e-05	0.00145418	NATA1	2	16298110	16299205	protein_coding	818489	3.43154	5.23141	5.64292	195.018	15.6898	550.146
26723	AT5G60900	24.4383	2.99184	0.708053	4.22544	2.38473e-05	0.00146704	RLK1	5	24498369	24501770	nontranslating_CDS	NA	8.00693	18.8331	7.05365	110.106	15.6898	144.921
27219	AT5G65600	51.5731	2.92865	0.693501	4.22299	2.41086e-05	0.00147895	LECRK92	5	26215991	26218623	protein_coding	836686	27.4523	35.5736	22.5717	327.519	7.24143	316.841
27160	AT5G65060	339.279	-0.517957	0.122696	-4.22145	2.42734e-05	0.00148489	MAF3	5	25987309	25991412	protein_coding	836630	439.241	408.159	448.05	263.503	323.573	314.375
2624	AT1G26420	161.305	4.30228	1.02035	4.21649	2.48136e-05	0.0015112	FOX5	1	9141519	9143336	protein_coding	839184	42.3224	60.6844	19.7502	1040.41	20.5174	1364.75
15464	AT3G49570	63.3172	1.34474	0.318942	4.21623	2.48418e-05	0.0015112	LSU3	3	18372404	18373147	protein_coding	824119	34.3154	38.7124	49.3756	153.029	94.1386	65.999
15845	AT3G53180	1079.74	0.836401	0.198484	4.21394	2.50954e-05	0.00152239		3	19706820	19711460	protein_coding	824484	979.134	920.728	828.099	1870.87	917.248	2073.2
27232	AT5G65690	109.725	2.09052	0.496211	4.21297	2.52037e-05	0.00152472	PCK2	5	26266180	26269763	protein_coding	836696	90.9649	58.9815	49.7039	307.065	61.9615	478.534
23159	AT5G20960	1960.55	1.21561	0.288705	4.21057	2.54725e-05	0.00153672	AAO1	5	7116455	7122774	protein_coding	832221	1989.34	1692.7	1258.2	4559.48	1560.8	5348.07
6878	AT1G78310	238.137	0.961459	0.228454	4.20854	2.57026e-05	0.00154633	VQ9	1	29463548	29465249	protein_coding	844166	195.598	188.331	170.698	369.508	252.243	451.839
5803	AT1G67980	158.419	4.93285	1.17316	4.20476	2.61358e-05	0.00156807	CCOAMT	1	25487682	25489312	protein_coding	843126	47.8696	21.2677	15.1813	1102.32	3.33673	1474.83
17405	AT4G04490	17.0816	3.18195	0.757065	4.20301	2.63388e-05	0.00157592	CRK36	4	2231717	2234689	protein_coding	825779	2.28769	6.27769	12.6966	78.3805	13.276	95.537
18028	AT4G12500	16.1674	8.35001	1.9881	4.19999	2.66923e-05	0.0015908		4	7413990	7414955	protein_coding	826862	0	0	0	41.0565	1.2069	171.459
22468	AT5G14470	129.29	1.71793	0.409064	4.19965	2.6733e-05	0.0015908	GLCAK2	5	4662775	4664681	protein_coding	831298	67.487	41.8513	80.4116	235.142	84.4834	297.688
19326	AT4G23700	261.85	2.813	0.670335	4.1964	2.71187e-05	0.00160936	CHX17	4	12342376	12346051	protein_coding	828470	220.038	217.501	78.7871	1505.45	136.056	1988.32
19480	AT4G25110	61.3502	2.16716	0.517489	4.18783	2.81631e-05	0.00166279	AMC2	4	12887474	12890262	protein_coding	828614	55.6136	51.9082	33.5948	221.304	41.9139	368.406
8712	AT2G22250	407.104	0.526947	0.12583	4.18777	2.81713e-05	0.00166279	PAT	2	9457786	9460919	protein_coding	816758	299.238	346.548	247.646	464.115	410.59	421.035
19589	AT4G26120	62.3869	1.9882	0.475077	4.185	2.85165e-05	0.00167856		4	13236253	13238818	protein_coding	828718	64.9728	43.9788	41.6687	226.849	46.6171	320.62
19831	AT4G28350	65.0532	2.03223	0.485668	4.1844	2.85921e-05	0.00167856	LECRK72	4	14026577	14028622	protein_coding	828950	59.4801	51.2678	39.5005	231.409	53.1038	327.457
24663	AT5G42050	3581.2	0.56552	0.135187	4.18324	2.87382e-05	0.00168261		5	16815310	16817346	protein_coding	834210	3766.69	3572.01	3330.73	5107.8	4130.03	6536.44
7992	AT2G15080	304.225	1.14265	0.273446	4.17871	2.93166e-05	0.00171167	AtRLP19	2	6533261	6537002	protein_coding	815997	495.284	426.302	423.366	1289.86	519.941	1155.25
18705	AT4G18170	78.4946	1.91267	0.45778	4.17813	2.93913e-05	0.00171167	WRKY28	4	10061214	10062893	protein_coding	827542	53.7608	50.2216	63.4829	215.547	54.3107	354.687
961	AT1G09932	48.3705	2.10007	0.502741	4.17723	2.95076e-05	0.00171387		1	3230450	3233259	protein_coding	837526	45.3095	41.8849	24.3998	191.466	34.982	249.555
13729	AT3G21520	8.98113	4.37978	1.04874	4.17624	2.96374e-05	0.00171685	DMP1	3	7581959	7582793	protein_coding	821706	1.14385	4.18513	1.41073	41.9896	7.24143	92.9986
19905	AT4G29010	3090.46	0.528597	0.126664	4.17324	3.00302e-05	0.001735	AIM1	4	14297044	14302287	protein_coding	829022	2342.6	2083.15	2228.95	2910.34	2640.71	4027.32
10607	AT2G40095	118.068	1.53067	0.366875	4.17219	3.01682e-05	0.00173837		2	16742896	16745152	protein_coding	818598	94.958	81.722	62.285	309.873	83.4958	294.629
6151	AT1G71220	1653.11	0.41828	0.100277	4.17126	3.02926e-05	0.00173905	EBS1	1	26841550	26851959	protein_coding	843462	997.842	969.188	1074.17	1547.33	1233.89	1281.8
1763	AT1G17380	60.6682	1.88045	0.45085	4.17091	3.03391e-05	0.00173905	TIFY11A	1	5955155	5957511	protein_coding	838310	35.5148	65.5011	52.9902	226.76	71.4355	265.507
13960	AT3G23550	196.549	2.78833	0.668656	4.17005	3.04537e-05	0.00174104	DTX18	3	8448273	8450799	protein_coding	821934	107.522	92.0728	84.6438	836.059	74.8281	1051.14
4166	AT1G51090	44.7514	-1.41802	0.340155	-4.16876	3.06262e-05	0.00174633		1	18932766	18934049	protein_coding	841532	25.1647	33.481	36.679	8.39791	21.7243	9.4614
8524	AT2G20580	2606.53	0.335037	0.0803977	4.16724	3.08308e-05	0.00175312	RPN1A	2	8858962	8864865	protein_coding	816580	1921.66	2027.69	1921.41	2321.56	2436.74	2637.42
13755	AT3G21780	65.1945	1.83516	0.440435	4.16669	3.09058e-05	0.00175312	UGT71B6	3	7674904	7676519	protein_coding	821732	50.3293	52.3141	63.4829	216.48	49.4831	320.764
13062	AT3G15518	22.0617	2.76025	0.663276	4.16154	3.16105e-05	0.00178414		3	5249112	5249754	protein_coding	6240745	18.3016	15.6942	5.64292	95.1764	16.8967	156.921
20849	AT4G37670	177.075	0.727995	0.174936	4.1615	3.16161e-05	0.00178414	NAGS2	4	17696059	17698991	protein_coding	829921	121.457	134.553	130.121	215.798	163.337	250.183
26838	AT5G62020	238.437	0.766583	0.184472	4.15555	3.24504e-05	0.0018265	HSFB2A	5	24915807	24917643	protein_coding	836322	293.969	264.709	280.735	452.554	356.037	607.375
17907	AT4G11380	1697.46	0.343782	0.0827764	4.15314	3.27945e-05	0.00183416		4	6919817	6925969	protein_coding	826741	1315.02	1181.99	1297.47	1691.89	1554.78	1567.38
3396	AT1G34190	1114.61	0.396829	0.0955499	4.15311	3.27991e-05	0.00183416	NAC017	1	12451405	12454542	protein_coding	840318	1075.22	978.274	1039.71	1445.38	1165.87	1446.21
23280	AT5G22780	1582.2	0.458287	0.110355	4.15283	3.28383e-05	0.00183416	ALPHAC-AD	5	7589403	7598113	protein_coding	832341	1272.26	1231.8	1402.38	1846.18	1457.25	2041.65
1112	AT1G11310	2207.62	0.581644	0.14018	4.14926	3.33546e-05	0.00185824	MLO2	1	3800500	3804233	protein_coding	837673	1512.35	1434.14	1297.52	2339.82	1523.12	2476.19
18567	AT4G16860	826.721	0.561033	0.135307	4.14637	3.37791e-05	0.00187711	RPP4	4	9488466	9495837	protein_coding	827395	389.87	380.593	444.274	676.056	511.189	598.409
13827	AT3G22370	1001.04	0.739744	0.178492	4.14441	3.40695e-05	0.00188844	AOX1A	3	7906521	7908746	protein_coding	821806	828.146	834.933	806.938	1536.82	924.489	1653.44
10194	AT2G36220	461.902	1.38107	0.333382	4.14262	3.43362e-05	0.00189131		2	15192480	15193698	protein_coding	818194	342.01	290.866	207.377	911.64	242.588	1030.6
17282	AT4G02940	1570.83	0.379015	0.0914923	4.14259	3.43405e-05	0.00189131		4	1306313	1311038	protein_coding	828132	1755.81	1671.96	1550.39	2267.44	1830.88	2360.73
24632	AT5G41761	36.3224	2.23506	0.539629	4.14186	3.44507e-05	0.00189131		5	16711042	16712069	protein_coding	6241304	30.8839	14.6479	25.3931	81.1799	37.4141	209.766
19555	AT4G25810	501.176	2.26938	0.547929	4.14174	3.44677e-05	0.00189131	XTH23	4	13128394	13129927	protein_coding	828686	290.537	209.256	234.181	1528.42	196.726	1810.59
9537	AT2G30170	1006.81	-0.396377	0.0957775	-4.13852	3.49556e-05	0.00191327		2	12879663	12881587	protein_coding	817569	1300.46	1200.22	1330.45	906.554	1041.14	963.438
2148	AT1G21120	359.106	2.93072	0.708936	4.13396	3.56557e-05	0.00193932		1	7395179	7396823	protein_coding	838708	202.533	182.997	71.9072	1713.15	96.4986	1680.02
9597	AT2G30750	771.911	5.13486	1.24214	4.13387	3.56698e-05	0.00193932	CYP71A12	2	13099486	13101371	protein_coding	817626	192.166	161.127	18.3395	5290.69	19.3105	7754.88
23054	AT5G19890	16.6024	4.13592	1.00062	4.13338	3.57468e-05	0.00193932	PER59	5	6724076	6725966	protein_coding	832111	4.57539	5.23141	1.41073	96.1095	2.41381	101.537
7497	AT2G04350	896.524	0.412769	0.0998686	4.13312	3.57868e-05	0.00193932	LACS8	2	1515634	1519308	protein_coding	814974	1010.76	993.803	987.191	1342.19	1161.59	1463.29
15763	AT3G52400	468.754	1.38644	0.335531	4.13208	3.59492e-05	0.0019433	SYP122	3	19425632	19427230	protein_coding	824405	502.149	595.335	293.432	1395.92	434.486	1803.43
5205	AT1G62420	28.4978	2.28155	0.552234	4.13149	3.6042e-05	0.00194351		1	23102777	23104756	protein_coding	842540	19.4454	17.7868	12.6966	106.374	15.6898	119.075
14903	AT3G44340	1627.27	0.3458	0.083771	4.12792	3.66059e-05	0.00196905	CEF	3	16011547	16020336	protein_coding	823559	1350.85	1182.46	1165.69	1609.29	1564.33	1533.05
22371	AT5G13550	787.487	0.623401	0.151065	4.12672	3.67981e-05	0.00197352	SULTR4;1	5	4355276	4359692	protein_coding	831199	631.404	641.371	482.47	1025.48	654.143	1018.83
24113	AT5G36880	2118.49	0.635092	0.153914	4.12627	3.68696e-05	0.00197352	ACS	5	14534585	14540441	protein_coding	833655	2078.38	1986.91	1815.18	3019.23	2137.58	3960.22
25051	AT5G45380	373.887	1.33595	0.324449	4.1176	3.82843e-05	0.0020403	DUR3	5	18390942	18395928	protein_coding	834574	339.723	317.024	277.914	729.686	298.106	1323.9
27125	AT5G64750	30.7826	2.76293	0.671084	4.11711	3.8365e-05	0.0020403	ABR1	5	25891449	25893888	protein_coding	836596	17.1577	17.7868	8.46438	119.437	10.8621	164.305
10354	AT2G37710	1092.71	0.593094	0.144063	4.11692	3.83976e-05	0.0020403	LECRK41	2	15814531	15817088	protein_coding	818348	1132.41	1207.41	1175.14	1609.6	1479.67	2198.28
23767	AT5G27540	1076.29	0.300712	0.0730634	4.11577	3.85887e-05	0.00204548	MIRO1	5	9722416	9727454	protein_coding	832814	925.009	861.954	851.707	1066.4	1028.39	1141.36
17919	AT4G11470	12.4495	3.81799	0.928141	4.11359	3.89558e-05	0.00205994	CRK31	4	6967709	6970469	protein_coding	826752	5.78228	5.28907	1.42628	76.4143	9.76166	92.3905
14075	AT3G24520	516.62	-0.746173	0.181432	-4.11268	3.91092e-05	0.00206306	HSFC1	3	8941066	8942874	protein_coding	822047	1130.12	1089.18	1025.6	577.59	893.11	476.531
4908	AT1G59590	247.81	1.27077	0.309126	4.11086	3.94191e-05	0.00207439	ZCF37	1	21887588	21888792	protein_coding	842249	202.461	265.756	194.681	678.365	218.45	698.759
19331	AT4G23750	517.503	-0.946065	0.23031	-4.10779	3.99471e-05	0.00209713	CRF2	4	12376122	12378032	protein_coding	828475	808.594	827.242	823.887	377.32	636.596	273.055
25849	AT5G52760	19.6949	2.21776	0.540503	4.10314	4.07572e-05	0.00213452	HIPP14	5	21386727	21387714	protein_coding	835353	9.85187	12.3909	10.6317	53.2433	23.3887	73.7884
10056	AT2G34930	58.696	1.51068	0.368292	4.10184	4.09877e-05	0.00214146		2	14737066	14740146	protein_coding	818058	49.1855	58.5918	56.4292	225.811	66.3798	173.074
7020	AT1G79690	1234.78	0.373472	0.0911047	4.09937	4.14273e-05	0.00215714	NUDT3	1	29985046	29990388	protein_coding	844308	1084.41	1060.28	982.286	1443.37	1141.6	1451.82
3809	AT1G47510	17.8946	3.93933	0.961034	4.09905	4.14854e-05	0.00215714	IP5P11	1	17435525	17438490	protein_coding	841160	1.99006	8.72682	5.8833	115.861	7.54465	128.238
9045	AT2G25470	24.2164	3.78499	0.924018	4.09623	4.19927e-05	0.00217834	AtRLP21	2	10838294	10842016	protein_coding	817085	3.49927	9.73124	10.07	121.963	13.538	183.739
1444	AT1G14370	246.015	1.14218	0.278908	4.09519	4.21829e-05	0.00218245	PBL2	1	4915491	4918138	protein_coding	837999	263.085	229.136	190.449	543.998	236.553	719.528
2160	AT1G21250	130.056	1.7771	0.434	4.0947	4.22719e-05	0.00218245	WAK1	1	7439171	7442113	protein_coding	838721	61.7678	44.9901	62.0721	203.416	86.8972	283.38
1722	AT1G17020	101.211	1.28137	0.313142	4.09199	4.27684e-05	0.00220045	SRG1	1	5820080	5822013	protein_coding	838272	64.0555	75.3323	101.573	181.022	103.794	290.996
12325	AT3G09020	85.9566	1.57159	0.384092	4.0917	4.2822e-05	0.00220045		3	2753307	2754621	protein_coding	820054	70.9185	77.4249	49.3756	265.001	65.1729	255.689
12711	AT3G12580	1971.48	1.08418	0.265099	4.0897	4.31926e-05	0.00221428	MED37C	3	3991117	3993886	protein_coding	820438	1082.08	932.237	1561.68	2098.55	1638.98	3830.71
10819	AT2G41940	903.897	-0.488461	0.119476	-4.08837	4.34423e-05	0.00222187	ZFP8	2	17507343	17508616	protein_coding	818794	1347.45	1305.76	1316.21	812.732	1045.18	971.985
6377	AT1G73480	489.854	0.764709	0.1872	4.08498	4.40805e-05	0.00224499		1	27628678	27632840	protein_coding	843683	780.104	789.943	1015.73	1347.4	1193.63	1839.2
25836	AT5G52640	785.173	1.68201	0.411766	4.08488	4.40999e-05	0.00224499	HSP90-1	5	21352557	21355147	protein_coding	835341	375.182	286.681	482.47	1031.08	445.348	2186.97
16569	AT3G60140	980.737	2.96183	0.725719	4.08123	4.47973e-05	0.00227071	BGLU30	3	22216540	22220824	protein_coding	825184	436.924	229.054	531.721	3176.59	299.605	5850.3
5783	AT1G67810	154.84	1.78126	0.436461	4.08115	4.48132e-05	0.00227071	SUFE2	1	25426234	25427461	protein_coding	843107	102.946	99.3968	62.0721	395.635	89.311	422.532
19279	AT4G23280	34.2599	4.92245	1.21008	4.06789	4.74416e-05	0.00239833	CRK20	4	12174733	12177576	protein_coding	828427	3.46541	6.78397	2.8493	146.066	1.21881	253.933
20812	AT4G37310	902.516	0.656974	0.161574	4.06609	4.7809e-05	0.00240311	CYP81H1	4	17555899	17559104	protein_coding	829886	973.414	990.829	926.85	1510.69	1060.87	1972.12
12802	AT3G13310	334.185	1.12277	0.276173	4.06547	4.79352e-05	0.00240311		3	4310544	4311629	protein_coding	820531	342.01	346.319	234.181	867.785	312.589	825.68
5696	AT1G67000	24.7412	3.19783	0.786604	4.06536	4.79591e-05	0.00240311	LRK10L-2.8	1	25003818	25007647	protein_coding	843018	4.57539	8.37026	5.64292	94.2433	2.41381	73.6143
2282	AT1G22410	2242.59	0.880559	0.216605	4.06527	4.79763e-05	0.00240311		1	7911843	7915004	protein_coding	838847	1297.12	1449.1	743.455	2247.84	1426.56	2748.19
288	AT1G03740	810.784	0.824605	0.202938	4.06333	4.8377e-05	0.00241386		1	933426	937152	protein_coding	839423	717.167	634.115	490.171	1243.6	647.757	1363.29
1683	AT1G16670	269.624	0.8746	0.215251	4.06316	4.8412e-05	0.00241386	CRPK1	1	5697216	5699870	protein_coding	838236	234.489	268.894	214.431	456.287	257.071	593.299
19995	AT4G29810	816.793	0.462714	0.113953	4.06057	4.89535e-05	0.0024353	ATMKK2	4	14592963	14595384	protein_coding	829103	655.172	659.81	648.982	936.586	740.402	1014.4
12245	AT3G07800	245.033	0.698125	0.171961	4.05979	4.91172e-05	0.00243789	TK1A	3	2489387	2491180	protein_coding	819971	154.419	123.461	162.234	265.934	176.208	261.227
21057	AT4G39670	65.265	2.30351	0.56752	4.05891	4.93027e-05	0.00244155		4	18409846	18411069	protein_coding	830121	49.1855	52.3141	33.8575	297.659	22.9312	346.379
19873	AT4G28703	39.6095	1.68979	0.416386	4.05822	4.94477e-05	0.00244319		4	14166094	14166957	protein_coding	828989	21.7331	24.0645	18.3395	64.384	31.3795	106.845
8382	AT2G19190	57.5371	5.99175	1.47666	4.05764	4.957e-05	0.0024437	SIRK	2	8326049	8329944	protein_coding	816436	2.28769	10.4628	0	313.522	2.41381	509.762
556	AT1G06160	21.3616	2.36409	0.583664	4.05044	5.11223e-05	0.00251306	ERF094	1	1882907	1883992	protein_coding	837125	3.43154	12.5554	0	31.7255	24.1381	31.3841
20836	AT4G37520	2762.45	2.14807	0.530382	4.05005	5.1207e-05	0.00251306	PER50	4	17631500	17633249	protein_coding	829907	2525.47	2326.8	2000.3	10796.3	1698.51	17875.2
4030	AT1G49660	902.636	-0.579587	0.143278	-4.04518	5.22824e-05	0.00256008	CXE5	1	18378634	18379901	protein_coding	841390	1761.53	1395.74	1427.66	850.056	1246.73	977.755
7083	AT1G80300	1865.66	0.642647	0.15906	4.04027	5.33902e-05	0.00260491	AATP1	1	30191538	30194605	protein_coding	844370	1904.51	1719.04	2161.24	3055.91	2184.5	3773.02
11175	AT2G45300	1181.83	0.511223	0.126538	4.04006	5.34366e-05	0.00260491		2	18677311	18681889	protein_coding	819138	1213.52	1281.89	1132.42	1689.18	1370.4	2095.17
25815	AT5G52450	509.334	0.813984	0.201506	4.0395	5.35646e-05	0.00260534	DTX16	5	21288850	21291928	protein_coding	835321	387.764	348.412	457.077	708.224	430.865	943.14
13962	AT3G23570	530.128	1.13257	0.280415	4.03891	5.36991e-05	0.00260608		3	8457767	8459990	protein_coding	821936	449.489	509.699	420.06	991.343	473.046	1551.41
23158	AT5G20950	1628.93	0.698808	0.173151	4.03584	5.44069e-05	0.00263458		5	7107272	7111453	protein_coding	832220	1260.27	1543.82	1411.31	2130.65	1691.85	3006.39
8329	AT2G18690	363.304	2.97851	0.738956	4.0307	5.5612e-05	0.00268697		2	8097420	8099393	protein_coding	816384	244.919	195.121	154.28	2191.03	137.547	2354.82
1528	AT1G15125	378.266	2.03392	0.504928	4.02815	5.6217e-05	0.00270691		1	5204312	5205964	protein_coding	838076	235.262	180.061	167.841	1011.06	157.172	1217.4
15606	AT3G50910	646.307	0.499157	0.123924	4.02792	5.62727e-05	0.00270691		3	18919327	18922301	protein_coding	824255	672.582	728.212	711.008	1042.28	768.799	1156.83
24399	AT5G39580	886.415	2.97675	0.739429	4.02574	5.67968e-05	0.00272379	PER62	5	15847065	15849141	protein_coding	833954	379.601	238.454	320.792	2312.2	159.246	4916.22
4737	AT1G56240	10.5239	3.95335	0.982096	4.02542	5.6873e-05	0.00272379	PP2B13	1	21056099	21057577	protein_coding	842077	0	4.18513	4.23219	64.384	4.82762	58.8453
16305	AT3G57560	642.915	0.372431	0.0925368	4.02468	5.70517e-05	0.00272637	NAGK	3	21310825	21312378	protein_coding	824923	511.3	503.262	514.917	613.048	661.384	696.682
16785	AT3G62150	1047.39	1.11156	0.276359	4.02217	5.76643e-05	0.00274963	ABCB21	3	23008653	23014030	protein_coding	825388	867.677	797.683	872.298	2065.36	740.648	2667.85
14899	AT3G44310	19377.7	0.5777	0.14367	4.02101	5.79483e-05	0.00275715	NIT1	3	15986624	15989505	protein_coding	823556	20602.8	18201.7	19183.3	25398.6	22868.6	38257.8
2566	AT1G25390	744.721	0.748533	0.186212	4.0198	5.82474e-05	0.00276102	LRK10L-1.1	1	8906029	8909334	protein_coding	839125	567.794	528.209	538.563	1034.86	564.208	1135.83
8604	AT2G21210	1418.69	-0.537013	0.133601	-4.01952	5.83176e-05	0.00276102		2	9084628	9086029	protein_coding	816658	1358.37	1476.06	1432.37	808.161	1190.01	951.352
22399	AT5G13820	242.209	1.23167	0.306451	4.01915	5.8409e-05	0.00276102	TRP4	5	4460840	4464737	protein_coding	831227	303.536	256.545	221.62	609.126	252.373	966.565
21470	AT5G04310	57.7464	1.40152	0.348874	4.01726	5.88795e-05	0.00277206		5	1202967	1207946	protein_coding	830310	52.8569	33.6774	35.8239	103.894	55.9844	157.094
25999	AT5G54130	2533.16	-0.616322	0.153421	-4.01719	5.88962e-05	0.00277206		5	21962570	21965623	protein_coding	835500	5832.02	5138.79	4823.24	3648.47	3989.64	2677.38
15611	AT3G50950	1745.99	0.614979	0.153175	4.01487	5.94798e-05	0.0027935	RPP13L4	3	18935674	18938799	protein_coding	824259	1285.68	1181.24	1093.75	1854.46	1301.09	2283.93
20216	AT4G31820	1423.34	0.555263	0.138376	4.01272	6.00232e-05	0.00281297	NPY1	4	15390519	15394626	protein_coding	829311	899.432	847.933	1092.34	1348.82	1098.92	1703.38
8865	AT2G23770	198.573	0.910536	0.227214	4.00739	6.13927e-05	0.002871	LYK4	2	10119973	10122479	protein_coding	816909	177.296	161.127	119.912	362.043	175.001	321.918
14356	AT3G27060	1076.17	0.458703	0.1145	4.00615	6.1717e-05	0.00287595	TSO2	3	9979841	9981620	protein_coding	822324	590.225	795.174	702.544	1007.75	1004.14	868.372
13343	AT3G18080	2620.22	0.500306	0.12489	4.00598	6.1762e-05	0.00287595	BGLU44	3	6191461	6194452	protein_coding	821333	793.83	845.396	1073.57	1121.59	1174.32	1519.82
26314	AT5G57035	519.664	0.595522	0.148828	4.0014	6.29696e-05	0.00292594		5	23080647	23083988	protein_coding	835807	513.588	414.328	450.023	780.073	510.521	780.45
23948	AT5G34930	226.698	0.859103	0.21473	4.00086	6.31131e-05	0.00292638		5	13233357	13235763	protein_coding	833436	179.594	147.73	140.096	293.01	186.768	359.195
6619	AT1G75840	1134.83	-0.332711	0.0831809	-3.99985	6.33838e-05	0.00293271	ARAC5	1	28475649	28477802	protein_coding	843917	1066.07	1128.94	1241.44	895.778	980.007	861.679
7516	AT2G04540	365.68	-0.445307	0.111388	-3.99781	6.39306e-05	0.00295176	KAS	2	1581376	1584702	protein_coding	814996	507.868	476.058	471.184	339.649	365.692	362.764
26908	AT5G62680	1093.77	0.455485	0.113957	3.99698	6.41559e-05	0.00295591	NPF2.11	5	25165137	25168060	protein_coding	836389	887.626	989.783	990.333	1470.57	1192.42	1268.52
4490	AT1G54010	3795.85	0.596653	0.149342	3.9952	6.46382e-05	0.00296609	GLL23	1	20158589	20160864	protein_coding	841839	2231.65	2040.25	2505.46	3472.07	3545.89	3230.26
4626	AT1G55325	1143.75	0.365592	0.0915086	3.99517	6.46486e-05	0.00296609	GCT	1	20637333	20648434	protein_coding	841978	988.886	879.567	902.506	1190.66	1039.34	1320.04
5667	AT1G66700	212.471	3.34185	0.837051	3.99241	6.54061e-05	0.00299456	PXMT1	1	24873206	24874766	protein_coding	842988	142.944	102.694	22.6065	1220.58	54.3946	1447.65
27013	AT5G63680	733.983	0.643305	0.161266	3.9891	6.6325e-05	0.00303027		5	25490065	25492763	protein_coding	836488	694.694	607.003	642.953	1096.34	691.358	1235.79
907	AT1G09480	119.503	1.31399	0.329442	3.98854	6.64815e-05	0.00303109		1	3057975	3060757	protein_coding	837471	121.248	101.489	108.626	320.054	107.415	389.994
19676	AT4G26910	1021.36	0.669038	0.167784	3.98749	6.67751e-05	0.00303813		4	13519811	13523405	protein_coding	828798	959.486	881.535	900.188	1546.92	949.574	1847.08
6468	AT1G74310	477.104	0.74861	0.187816	3.98588	6.72315e-05	0.00305253	CLPB1	1	27936508	27940369	protein_coding	843771	344.266	344.002	406.687	570.41	442.83	811.443
13430	AT3G18830	743.271	1.25647	0.31546	3.98297	6.80586e-05	0.0030792	PLT5	3	6488843	6491429	protein_coding	821416	592.513	534.65	495.166	1311.94	463.452	2092.58
16243	AT3G56970	90.714	2.14643	0.538923	3.98283	6.81009e-05	0.0030792	ORG2	3	21084035	21085245	protein_coding	824864	43.4662	42.8976	28.2146	376.04	48.2762	85.3833
20722	AT4G36500	771.712	0.811747	0.203989	3.97936	6.9102e-05	0.00311801		4	17225793	17226833	protein_coding	829802	614.246	551.391	479.648	1012.41	609.487	1257.21
26038	AT5G54470	226.89	-0.713878	0.17952	-3.97661	6.99058e-05	0.00314777		5	22114304	22115539	protein_coding	835535	348.873	398.634	387.951	238.874	267.933	192.689
11599	AT3G02040	711.218	0.726314	0.182669	3.97612	7.00498e-05	0.00314777	GDPD1	3	348167	350010	protein_coding	821175	402.634	434.207	448.612	829.527	626.384	670.375
12308	AT3G08870	41.8686	1.35314	0.340463	3.97441	7.05534e-05	0.00316008		3	2700261	2702745	protein_coding	820035	41.7705	24.7226	24.243	98.215	41.4807	89.4749
11630	AT3G02300	1240.2	-0.404997	0.101906	-3.97421	7.06131e-05	0.00316008		3	461072	464223	protein_coding	821167	1762.24	1650.91	1419.11	1142.53	1223.79	1281.51
9076	AT2G25735	113.137	1.83859	0.462907	3.97183	7.13213e-05	0.00318525		2	10974655	10975916	protein_coding	817115	85.7886	65.9158	49.3756	262.202	44.6555	408.917
22391	AT5G13740	728.596	0.667614	0.168128	3.97086	7.16135e-05	0.00318574	ZIF1	5	4432297	4437148	protein_coding	831219	493.416	559.659	620.564	1146.5	680.52	828.799
2455	AT1G24100	975.068	0.799692	0.201392	3.97083	7.16242e-05	0.00318574	UGT74B1	1	8525334	8527087	protein_coding	839022	662.288	728.212	658.811	1309.14	814.661	1436.29
11804	AT3G03870	785.26	0.840193	0.211651	3.9697	7.19628e-05	0.00319317		3	995062	997410	protein_coding	821099	582.256	425.185	552.193	906.789	579.473	1292.14
11212	AT2G45660	601.213	-0.646489	0.162872	-3.9693	7.20835e-05	0.00319317	SOC1	2	18807505	18811125	protein_coding	819174	433.512	455.146	532.571	334.807	335.365	245.587
11577	AT3G01830	7.39662	4.11422	1.03782	3.9643	7.3612e-05	0.00325428	CML40	3	296024	299263	protein_coding	820033	3.37978	1.88764	0	33.4434	12.4813	53.0917
12168	AT3G07090	658.476	0.622805	0.157131	3.9636	7.3828e-05	0.00325723		3	2242998	2244828	protein_coding	819895	548.005	587.745	559.871	889.427	636.917	1071.29
15089	AT3G46030	1270.43	-0.378919	0.0956167	-3.96289	7.40476e-05	0.00326034	HTB11	3	16913384	16914131	protein_coding	823746	1564.78	1497.23	1546.16	1037.61	1246.73	1253.98
12861	AT3G13772	1468.22	0.288244	0.0727854	3.96019	7.48892e-05	0.00329076	TMN7	3	4521532	4524674	protein_coding	820587	1440.1	1372.72	1517.95	1724.37	1690.87	1853.74
8493	AT2G20320	452.831	0.722016	0.182408	3.95825	7.5501e-05	0.00330752		2	8766486	8772668	protein_coding	816551	433.468	375.511	425.897	711.149	436.98	874.501
19804	AT4G28085	65.9819	2.1691	0.548027	3.95802	7.55737e-05	0.00330752		4	13959872	13960750	protein_coding	828924	80.4406	45.4461	37.9328	279.85	72.3935	376.12
15365	AT3G48640	15.9837	5.43693	1.37495	3.95427	7.6768e-05	0.00335307		3	18021356	18022648	protein_coding	824024	0	0.943354	0	13.0313	4.21378	33.8392
23678	AT5G26710	1130.51	0.294901	0.0746608	3.94988	7.81896e-05	0.00340328		5	9305479	9308440	protein_coding	832718	972.27	951.071	971.993	1129.99	1173.11	1237.6
20655	AT4G35800	3519.3	0.420635	0.106496	3.94976	7.82291e-05	0.00340328	NRPB1	4	16960558	16968128	protein_coding	829734	3072.76	2605.3	3002.73	3909.56	3607.43	4091.89
6697	AT1G76600	216.869	1.45297	0.368125	3.94695	7.91514e-05	0.00343272		1	28746833	28747848	protein_coding	843993	113.241	128.693	193.27	435.759	140.001	607.145
12885	AT3G13950	39.4875	3.0394	0.770164	3.94643	7.93249e-05	0.00343272		3	4603885	4605513	protein_coding	820608	22.877	36.6199	2.82146	183.821	16.8967	314.995
18046	AT4G12650	2145.36	0.287584	0.0728792	3.94604	7.94553e-05	0.00343272	TMN12	4	7467845	7470737	protein_coding	826878	1688.32	1656.27	1656.2	2060.29	1984.15	2055.89
22177	AT5G11330	983.532	0.479605	0.121548	3.9458	7.95345e-05	0.00343272		5	3617138	3618913	protein_coding	831004	644.655	625.288	689.061	964.314	824.084	936.261
2763	AT1G27670	114.536	1.08422	0.274841	3.94488	7.98402e-05	0.00343911		1	9627533	9628749	protein_coding	839659	50.3293	48.129	56.4292	83.9792	124.311	118.383
20837	AT4G37530	354.067	1.2394	0.314306	3.9433	8.03668e-05	0.00345087	PER51	4	17634696	17636401	protein_coding	829908	338.961	357.258	344.639	994.465	295.99	1160.42
20213	AT4G31800	172.787	1.31113	0.332511	3.94312	8.04292e-05	0.00345087	WRKY18	4	15382777	15385100	protein_coding	829308	130.962	105.309	88.5358	323.993	112.901	365.344
15413	AT3G49110	118.902	1.66523	0.422724	3.93928	8.17262e-05	0.00349964	PER33	3	18200587	18203265	protein_coding	824072	54.9047	36.6199	53.6078	235.142	44.6555	176.767
1662	AT1G16420	60.3241	1.73015	0.439256	3.93881	8.18864e-05	0.00349964	AMC8	1	5612150	5614020	protein_coding	838212	30.8839	32.4348	35.2683	119.437	42.2417	160.844
13553	AT3G19930	1654.69	1.42958	0.363059	3.9376	8.23001e-05	0.00351045	STP4	3	6934568	6937197	protein_coding	821531	1504.44	1421.29	1174.18	4224.22	1275.96	5539.26
10717	AT2G41060	838.176	-0.332452	0.0844532	-3.93653	8.26691e-05	0.00351932	UBA2B	2	17126989	17130569	protein_coding	818705	984.806	980.843	987.082	758.731	809.08	779.329
11653	AT3G02520	1296.86	0.55993	0.142269	3.93572	8.29493e-05	0.00352438	GRF7	3	526293	528388	protein_coding	821060	1176.55	1174.9	1221.38	1774.98	1321.38	2153.47
3904	AT1G48410	4475.23	0.251982	0.0640809	3.93225	8.41542e-05	0.00356373	AGO1	1	17885633	17892632	protein_coding	841262	3649	3710.45	3767.73	4274.88	4527.27	4447.39
570	AT1G06290	1353.4	0.43273	0.110051	3.93207	8.42181e-05	0.00356373	ACX3	1	1922208	1926278	protein_coding	837140	1214.77	1225.2	959.297	1575.08	1293.8	1711.59
18059	AT4G12770	983.506	0.358696	0.0912329	3.93165	8.43651e-05	0.00356373		4	7506330	7511626	protein_coding	826889	864.814	830.265	889.643	1065.17	988.702	1236.86
9122	AT2G26190	989.36	0.429768	0.109419	3.92773	8.57501e-05	0.00361525	IQM4	2	11147581	11150754	protein_coding	817159	1082.31	1039.52	934.385	1354.96	1180.85	1567.48
12066	AT3G06145	360.589	-0.78232	0.199363	-3.9241	8.70533e-05	0.00366312		3	1859822	1860797	protein_coding	819788	420.936	400.726	380.897	207.149	299.312	199.382
20477	AT4G34180	1564.99	1.06497	0.271903	3.91673	8.97597e-05	0.00376973	CYCLASE1	4	16369357	16371529	protein_coding	829566	1760.38	1513.97	1426.25	3503.8	1426.56	4895.23
13368	AT3G18290	3573.79	0.633702	0.161815	3.91623	8.9945e-05	0.00377027	BTS	3	6273966	6280562	protein_coding	821357	2491.3	2286.13	3117.71	4903.45	3032.95	4302.4
4021	AT1G49570	22.811	3.55563	0.908095	3.91548	9.02235e-05	0.0037747	PER10	1	18346958	18349049	protein_coding	841381	8.00693	15.6942	1.41073	231.409	3.62072	65.5375
26041	AT5G54500	2994.2	1.06479	0.271982	3.91495	9.0423e-05	0.00377581	FQR1	5	22124390	22126618	protein_coding	835538	2655.79	2481.24	2060.79	5406.46	2168.84	7473.22
10058	AT2G34960	61.1794	1.33517	0.341318	3.91181	9.16064e-05	0.00381792	CAT5	2	14743997	14746124	protein_coding	818060	49.1855	62.7769	63.4829	180.089	67.5867	189.92
19943	AT4G29310	449.727	-0.594365	0.152015	-3.90991	9.23294e-05	0.00384073		4	14437133	14439769	protein_coding	829053	350.819	380.022	338.331	212.841	273.36	227
12298	AT3G08760	667.386	0.878955	0.224894	3.90831	9.29422e-05	0.00385887	ATSIK	3	2657838	2661095	protein_coding	820023	481.063	411.675	359.148	845.314	413.093	1034.98
12463	AT3G10310	83.6534	-0.925961	0.236999	-3.90703	9.34371e-05	0.00387206		3	3189918	3195302	protein_coding	820193	73.6121	101.518	74.7339	53.5827	42.6241	38.6127
17924	AT4G11521	52.3333	1.43049	0.366248	3.9058	9.39123e-05	0.00387713	CRK34	4	6985517	6986819	protein_coding	7922527	51.4731	31.3885	40.9112	150.229	49.4831	130.152
23071	AT5G20050	683.662	0.986331	0.252549	3.90551	9.40278e-05	0.00387713		5	6774102	6775935	protein_coding	832127	613.102	529.419	536.077	1108.53	538.28	1667.97
499	AT1G05680	326.292	1.88553	0.482821	3.90524	9.41315e-05	0.00387713	UGT74E2	1	1703002	1704838	protein_coding	837075	107.522	84.7489	76.1794	393.769	86.8972	508.377
25008	AT5G44990	16.9464	5.39694	1.3821	3.90489	9.42698e-05	0.00387713		5	18163128	18164813	protein_coding	834530	4.62896	2.11707	0	149.554	0	140.114
18907	AT4G19970	11.3688	4.30529	1.10294	3.90346	9.48292e-05	0.00388747		4	10818128	10820704	protein_coding	827741	1.14385	3.13885	2.82146	69.0495	1.2069	68.999
5093	AT1G61360	363.505	1.21479	0.31122	3.90332	9.48822e-05	0.00388747		1	22637688	22641999	protein_coding	842430	368.774	321.763	235.299	906.733	277.878	960.618
5609	AT1G66160	187.419	1.352	0.346412	3.90288	9.5055e-05	0.00388747	PUB20	1	24637196	24638608	protein_coding	842931	179.065	151.272	124.949	517.262	146.817	495.172
22366	AT5G13490	870.819	0.87701	0.224746	3.90223	9.53096e-05	0.00389059	AAC2	5	4335272	4337730	protein_coding	831193	640.939	602.887	543.09	1068.81	607.6	1594.03
18024	AT4G12480	469.623	2.14594	0.550155	3.90061	9.59509e-05	0.00390679	EARLI1	4	7406065	7406994	protein_coding	826864	207.036	215.534	186.216	843.524	216.036	1631.74
26281	AT5G56730	340.791	0.446227	0.114408	3.90032	9.60642e-05	0.00390679		5	22946906	22952599	protein_coding	835774	240.208	264.709	232.77	337.783	316.209	348.226
8840	AT2G23450	890.303	0.719375	0.184469	3.8997	9.63124e-05	0.0039096	WAKL14	2	9988678	9992010	protein_coding	816877	905.704	817.857	818.483	1409.64	881.089	1880.49
20300	AT4G32570	1868.15	-0.665198	0.170673	-3.8975	9.71909e-05	0.00393794	TIFY8	4	15716232	15718867	protein_coding	829392	1330.58	1540.05	1310.05	783.082	1200.82	666.304
5601	AT1G66090	97.481	0.99725	0.256231	3.892	9.94223e-05	0.0040209		1	24602033	24604763	protein_coding	842923	168.146	141.248	126.966	311.656	220.864	335.764
11374	AT2G47190	25.4766	3.1033	0.797609	3.89075	9.99331e-05	0.00403015	ATMYB2	2	19375985	19377543	protein_coding	819332	13.7262	1.04628	22.5717	80.2468	13.276	219.689
14257	AT3G26230	163.579	1.74898	0.449546	3.89054	0.00010002	0.00403015	CYP71B24	3	9597941	9599988	protein_coding	822224	129.255	132.878	217.252	575.724	115.863	912.217
3281	AT1G32940	294.816	0.813865	0.209463	3.88549	0.000102123	0.00410728	SBT3.5	1	11937183	11941116	protein_coding	840188	295.083	278.284	304.688	641.086	290.836	602.836
743	AT1G07930	11131	0.354403	0.0912489	3.88392	0.000102787	0.00412431	A1	1	2458184	2460817	protein_coding	837308	8222.11	7974.89	8733.12	9419.2	10913.9	11526.4
27238	AT5G65750	1738.24	0.490828	0.126385	3.88359	0.000102923	0.00412431		5	26303673	26308237	protein_coding	836704	1323.43	1197.99	1502.43	1798.09	1561.73	2272.35
4105	AT1G50460	722.05	-0.337051	0.0868416	-3.88121	0.000103937	0.0041573	HKL1	1	18693644	18697709	protein_coding	841468	729.255	782.999	758.61	598.23	613.037	590.082
13958	AT3G23530	1458.5	0.438749	0.113069	3.88038	0.000104294	0.00416394		3	8436436	8442847	protein_coding	821932	1667.73	1634.29	1712.63	2289.83	1863.46	2624.5
22968	AT5G19140	3720.47	0.481227	0.12403	3.87993	0.000104486	0.004164	ATAILP1	5	6423153	6426166	protein_coding	832034	2811.18	2568.1	3049.76	3818.38	3466.09	4467.35
24528	AT5G40780	301.497	2.39409	0.617378	3.87784	0.00010539	0.00419236	LHT1	5	16323567	16327382	protein_coding	834078	239.158	181.57	122.408	992.056	128.694	1732.86
16526	AT3G59700	98.8379	1.63979	0.422995	3.87662	0.000105916	0.00420564	LECRK55	3	22052121	22054394	protein_coding	825139	102.946	104.628	50.7863	312.589	82.0696	408.917
8041	AT2G15690	473.192	0.422158	0.108936	3.8753	0.000106495	0.00422096	PCMP-H66	2	6830995	6833777	protein_coding	816062	301.976	322.255	345.629	397.501	442.934	452.301
19269	AT4G23190	445.382	1.68279	0.435061	3.86793	0.000109762	0.00434255	CRK11	4	12140899	12143858	protein_coding	828418	398.885	404.814	281.182	1498.46	297.912	1684.21
11469	AT2G48121	75.2856	-1.26381	0.326822	-3.86696	0.000110201	0.00435205		2	19681637	19682406	protein_coding	10723072	82.6709	102.082	95.2078	55.8522	39.505	25.517
7138	AT1G80820	96.5551	1.08391	0.280431	3.86516	0.000111016	0.00437633	CCR2	1	30370474	30372799	protein_coding	844421	130.231	112.592	101.345	305.239	130.829	289.442
15587	AT3G50740	1348.06	0.844224	0.2185	3.86372	0.000111673	0.00439428	UGT72E1	3	18855043	18857040	protein_coding	824238	1278.82	1134.17	1096.14	2128.41	1204.49	2955.88
16065	AT3G55270	1346.22	0.56152	0.145407	3.86172	0.000112591	0.00442242	MKP1	3	20496081	20500019	nontranslating_CDS	NA	1285.68	1266	1152.57	1846.61	1304.66	2299.81
325	AT1G04100	72.8497	1.15381	0.299112	3.85746	0.000114571	0.00448681	IAA10	1	1059470	1061209	protein_coding	839290	67.487	71.1472	45.1434	157.694	72.4143	175.613
20540	AT4G34750	164.415	-0.912511	0.236567	-3.85731	0.000114641	0.00448681		4	16577180	16578452	protein_coding	829627	192.791	172.342	182.031	79.0371	151.356	68.769
20308	AT4G32640	1713.14	0.308997	0.0801381	3.8558	0.000115352	0.00450096		4	15742001	15750862	protein_coding	829399	1663.36	1486.98	1523.79	1976.33	1740.64	2057.03
4263	AT1G51980	3152.8	0.248513	0.0644539	3.85567	0.000115414	0.00450096		1	19323055	19326918	protein_coding	841627	3169.85	3005.34	2745.97	3526.66	3372.17	3691.63
9731	AT2G31945	89.7628	1.9081	0.49538	3.8518	0.000117253	0.00456449		2	13581534	13582366	protein_coding	837061	62.9116	58.5918	49.3756	268.733	36.2072	333.457
2468	AT1G24190	1091.7	0.37982	0.0986529	3.85007	0.000118086	0.00458875	SNL3	1	8563510	8570580	protein_coding	839032	934.183	839.115	891.845	1295.29	1025.38	1142.98
238	AT1G03230	387.395	0.759146	0.197203	3.84957	0.000118328	0.00458999		1	789820	791689	protein_coding	838532	299.688	286.681	268.039	607.449	298.106	534.684
21674	AT5G06190	28.8722	-1.49823	0.389312	-3.8484	0.000118894	0.00460377		5	1875789	1876782	protein_coding	830506	25.5072	46.24	54.4316	14.8981	19.463	12.158
23615	AT5G25930	435.038	2.08703	0.543226	3.84191	0.000122079	0.00471156		5	9050660	9054143	protein_coding	832662	419.792	335.857	198.913	1659.06	214.829	2180.74
10402	AT2G38170	6690.77	-0.491463	0.127923	-3.84185	0.000122109	0.00471156	CAX1	2	15989083	15993326	protein_coding	818395	7078.34	6134.27	6402.02	3854.73	5534.29	4568.32
25704	AT5G51440	162.025	1.3742	0.357855	3.84011	0.000122978	0.00473672	HSP23.5	5	20891163	20892416	protein_coding	835218	50.3293	30.3422	28.2146	124.103	31.3795	122.767
18414	AT4G15710	13.4509	-1.84242	0.48002	-3.83823	0.000123926	0.00476483		4	8939177	8941406	protein_coding	827248	24.0208	23.0182	22.5717	7.46481	4.82762	6.69221
27044	AT5G63980	720.286	0.59372	0.154744	3.83679	0.000124652	0.00478433	SAL1	5	25610002	25611802	protein_coding	836519	419.792	479.197	369.611	621.446	511.728	772.604
20068	AT4G30490	647.862	0.960504	0.250631	3.83234	0.000126932	0.00485481		4	14899034	14902144	protein_coding	829172	507.868	493.845	386.54	1074	427.245	1193.98
13814	AT3G22260	175.263	0.824451	0.21513	3.83233	0.000126933	0.00485481		3	7870826	7873597	protein_coding	821796	206.013	175.765	163.495	333.266	209.835	414.19
21688	AT5G06320	773.398	0.86877	0.226744	3.8315	0.000127365	0.00486282	NHL3	5	1930793	1931782	protein_coding	830520	705.754	631.954	438.737	1256.89	712.074	1272.67
21436	AT5G03995	17.805	-2.73762	0.714767	-3.83009	0.000128098	0.00488225		5	1077483	1078304	protein_coding	6240402	9.15078	18.8331	29.6253	6.53171	3.62072	0.461531
11277	AT2G46310	319.958	-0.614371	0.160506	-3.82771	0.000129338	0.00492094	CRF5	2	19011462	19013018	protein_coding	819239	643.986	528.372	582.632	313.522	440.52	392.994
10409	AT2G38240	85.0657	5.46914	1.42942	3.82614	0.00013017	0.00494396	ANS	2	16012535	16014991	protein_coding	818403	3.43154	21.9719	7.05365	339.649	12.0691	1090.83
20875	AT4G37910	2528.81	0.387135	0.101239	3.82397	0.000131318	0.00497891	HSP70-9	4	17824777	17828192	protein_coding	829947	1877.54	2033.7	2085.29	2664.87	2438.03	2730.72
7918	AT2G14080	609.119	0.892596	0.233488	3.82288	0.000131902	0.00499237		2	5925119	5929902	protein_coding	815893	349.81	247.14	429.027	619.199	393.173	878.269
21439	AT5G04020	456.441	1.01578	0.265847	3.82093	0.000132951	0.00502338	PICBP	5	1081521	1086772	protein_coding	830281	398.796	330.388	308.532	782.44	336.228	972.087
26792	AT5G61560	169.254	1.13901	0.298217	3.81939	0.000133783	0.00504608		5	24752783	24756768	protein_coding	836277	137.206	127.648	125.258	274.636	127.447	448.252
10284	AT2G37040	2664.01	0.905599	0.237393	3.81477	0.000136311	0.00513257	PAL1	2	15557367	15560755	protein_coding	818280	2922.53	3047.82	1489.73	5269.23	3123.47	5582.69
15391	AT3G48890	1466.3	0.846553	0.22194	3.81434	0.000136546	0.00513259	MSBP2	3	18129452	18131592	protein_coding	824050	1354.32	1184.39	1282.35	2387.81	1212.94	3257.72
2278	AT1G22360	714.958	1.06329	0.278821	3.81351	0.000137008	0.00513908	UGT85A2	1	7894807	7897761	protein_coding	838843	575.542	517.778	433.901	1173.14	432.705	1577.86
12913	AT3G14200	413.78	0.643589	0.168782	3.81314	0.000137211	0.00513908		3	4712574	4714698	protein_coding	820637	307.695	262.617	338.575	488.012	370.52	548.992
7068	AT1G80160	265.13	2.78814	0.731266	3.81276	0.000137425	0.00513908		1	30150897	30152614	protein_coding	844356	174.191	80.3363	178.727	1144.23	91.1248	1752.15
27057	AT5G64110	119.628	1.50186	0.394094	3.81092	0.000138453	0.00516868	PER70	5	25654074	25656067	protein_coding	836532	45.7539	89.9803	100.162	301.392	137.587	226.612
20680	AT4G36040	2119.1	1.34239	0.352359	3.80972	0.000139124	0.00518487	ATJ11	4	17049152	17050608	protein_coding	829760	1871.34	1818.44	2460.31	5035.02	2323.29	8228.42
19366	AT4G24060	503.924	-0.511434	0.134272	-3.80894	0.000139563	0.00519237	DOF4.6	4	12503672	12505774	protein_coding	828506	497.574	613.121	657.4	404.033	473.107	370.841
16427	AT3G58750	990.41	0.740404	0.194431	3.80806	0.000140063	0.00520211	CSY2	3	21724306	21728137	protein_coding	825044	942.53	789.943	847.849	1484.57	888.282	1924.82
5418	AT1G64400	494.7	1.66609	0.437995	3.80389	0.000142441	0.00528143	LACS3	1	23915570	23919835	protein_coding	842748	280.243	256.339	142.484	810.865	241.381	1101.21
10410	AT2G38250	53.8792	2.02168	0.531552	3.80335	0.000142753	0.00528405	GT-3B	2	16018210	16020156	protein_coding	818404	41.1785	36.6199	33.8575	162.36	25.345	262.15
3734	AT1G45145	569.255	1.02078	0.268721	3.79866	0.000145478	0.0053758	TRX5	1	17074942	17076417	protein_coding	841082	855.598	772.156	536.077	1737.43	826.73	1823.51
19094	AT4G21670	810.609	0.36187	0.0952893	3.7976	0.000146106	0.00538987	CPL1	4	11510989	11517396	protein_coding	828254	623.397	586.964	612.257	712.89	765.178	850.603
20340	AT4G32940	2710.93	0.615765	0.162412	3.79137	0.00014982	0.00551756	GAMMA-VPE	4	15900270	15903523	protein_coding	829431	2320.87	2095.7	1945.4	3380.63	2516.4	3843.4
5102	AT1G61440	17.1196	2.58174	0.681342	3.7892	0.000151136	0.00555666		1	22669134	22673111	protein_coding	842438	14.2244	6.43686	12.0803	66.224	18.9189	106.973
12195	AT3G07350	375.459	0.682637	0.180193	3.78836	0.000151646	0.00556605		3	2347186	2348791	protein_coding	819923	425.511	433.161	505.041	753.946	611.901	815.065
5441	AT1G64610	269.649	0.956687	0.252839	3.78378	0.000154466	0.00566003		1	23998725	24002058	protein_coding	842769	272.503	258.025	257.65	549.765	257.784	712.738
10625	AT2G40230	170.77	-0.648041	0.171309	-3.78287	0.000155031	0.00567123		2	16803080	16804823	protein_coding	818615	240.208	222.858	237.003	138.099	201.553	118.844
11841	AT3G04220	15.2347	2.81468	0.744252	3.78189	0.00015564	0.0056809		3	1108725	1112437	protein_coding	819577	6.99703	6.01743	4.93119	65.4713	4.21872	56.0075
25037	AT5G45250	591.123	0.537232	0.142064	3.78161	0.000155816	0.0056809	RPS4	5	18321764	18326175	protein_coding	834561	478.128	506.401	530.435	806.2	549.142	830.064
1634	AT1G16130	151.673	1.26971	0.335827	3.78084	0.000156297	0.00568894	WAKL2	1	5525293	5528212	protein_coding	838182	147.556	108.813	79.0009	281.797	112.242	409.84
26058	AT5G54660	141.003	-0.82249	0.217596	-3.77989	0.000156898	0.00570133	HSP21.7	5	22203717	22205152	protein_coding	835555	168.146	222.858	196.091	101.708	148.449	89.0756
10352	AT2G37690	615.527	0.441561	0.116853	3.77878	0.000157598	0.00571724		2	15805659	15810552	protein_coding	818346	343.154	403.865	444.38	548.664	528.625	536.761
1598	AT1G15790	53.679	1.14461	0.303185	3.77529	0.000159819	0.00578821		1	5438171	5440131	protein_coding	838148	52.6032	38.2349	44.3974	87.0977	76.161	129.246
20276	AT4G32350	445.891	-0.500983	0.132834	-3.77149	0.000162278	0.00586752		4	15617361	15621062	protein_coding	829369	539.385	479.953	580.76	358.192	460.716	322.507
7175	AT2G01180	324.301	0.569158	0.151065	3.76763	0.000164804	0.00594784	ATPAP1	2	106621	108829	protein_coding	814646	337.076	317.67	218.866	439.429	386.804	468.768
19598	AT4G26200	47.7734	1.98559	0.527065	3.76727	0.000165044	0.00594784	ACS7	4	13275200	13277188	protein_coding	828726	37.747	33.481	21.1609	109.173	33.7933	220.381
9278	AT2G27660	106.024	1.77981	0.472603	3.76596	0.000165908	0.00596288		2	11798417	11800928	protein_coding	817312	118.96	110.906	59.2507	325.652	73.6212	590.991
20040	AT4G30210	4182.5	0.527518	0.140081	3.76581	0.000166007	0.00596288	ATR2	4	14796695	14800961	protein_coding	829144	5046.75	4504.13	4512.34	7095.91	4850.19	8308.86
6754	AT1G77120	85.3904	1.35103	0.358842	3.76496	0.000166577	0.00597354	ADH1	1	28975255	28977417	protein_coding	844047	35.4593	42.8976	43.7326	83.9792	73.6212	148.613
15743	AT3G52200	1213.06	0.341451	0.0907151	3.764	0.000167218	0.00598668	LTA3	3	19360129	19366417	protein_coding	824385	1217.15	1199.13	1114.56	1391.36	1386.84	1678.95
11091	AT2G44490	2771.55	0.836452	0.222319	3.7624	0.000168292	0.00601526	BGLU26	2	18364652	18367835	protein_coding	819056	1894.21	1495.14	1431.89	3233.2	1518.29	3848.25
20684	AT4G36080	1065.24	0.423539	0.1126	3.76145	0.000168932	0.00602829		4	17059779	17078039	protein_coding	829764	734.294	668.744	709.433	924.108	815.085	1076.77
16231	AT3G56860	2257.49	-0.337009	0.0896265	-3.76015	0.000169812	0.00604981	UBA2A	3	21048727	21052320	protein_coding	824853	2710.95	2833.68	2689.27	2225.54	1980.28	2302.17
21174	AT5G01550	59.2962	1.45498	0.387042	3.75923	0.000170437	0.00606216	LECRKA4.2	5	214373	216773	protein_coding	831700	69.7747	91.0266	33.8575	233.275	85.6903	215.766
4420	AT1G53430	1417.11	0.76852	0.204501	3.75803	0.000171256	0.0060814		1	19934987	19941185	protein_coding	841778	1113.61	1006.74	1079.44	2064.46	1040.58	2334.7
2692	AT1G27020	1204.81	1.79057	0.476631	3.75672	0.000172152	0.00610096		1	9378404	9380790	protein_coding	839591	796.118	495.938	677.15	2355.15	543.107	3909.17
3149	AT1G31600	481.384	-0.556028	0.148033	-3.75612	0.00017257	0.00610096		1	11312961	11316582	protein_coding	840048	940.374	945.994	776.652	686.082	571.169	557.765
9810	AT2G32680	19.1756	2.03875	0.542827	3.7558	0.000172787	0.00610096	AtRLP23	2	13859769	13862614	protein_coding	817828	10.2946	13.6017	12.6966	61.5847	27.7588	59.5376
14694	AT3G30720	28.9065	-1.74805	0.465451	-3.7556	0.000172924	0.00610096	QQS	3	12349047	12349933	protein_coding	822807	61.2698	53.2231	56.0095	21.9963	16.4715	13.1703
20809	AT4G37290	8.98258	2.99304	0.797418	3.75342	0.000174438	0.00614443	PIP2	4	17549607	17550257	protein_coding	829883	5.71924	2.09256	4.23219	27.9931	10.8621	53.9992
7654	AT2G06990	767.095	0.411393	0.109639	3.75225	0.000175256	0.00616331	HEN2	2	2894904	2902020	protein_coding	815269	633.692	618.353	605.203	787.538	726.557	939.909
26755	AT5G61210	1189.17	0.773871	0.206342	3.75043	0.000176528	0.00619694	SNAP33	5	24623248	24625631	protein_coding	836242	1187	1104.38	1215.51	1992.22	1155.7	2833.93
2198	AT1G21640	1763.29	0.40088	0.106899	3.75008	0.00017678	0.00619694	NADK2	1	7588414	7592890	protein_coding	838766	1749.21	1495.63	1630.34	1942.61	1974.39	2500.78
15148	AT3G46600	1258.68	0.390585	0.104178	3.74921	0.000177393	0.00620846	SCL30	3	17157585	17159965	protein_coding	823813	894.223	937.955	856.808	1116.02	1111.98	1288.41
15850	AT3G53230	429.799	0.993869	0.265195	3.74769	0.000178471	0.00623415	CDC48D	3	19723350	19727128	protein_coding	824489	306.551	264.709	277.914	627.977	278.795	776.065
22405	AT5G13870	150.689	-0.709395	0.189305	-3.74737	0.000178698	0.00623415	XTH5	5	4474922	4477090	protein_coding	831233	200.024	195.542	223.566	129.517	150.374	105.425
12620	AT3G11710	2227.14	0.322273	0.0860385	3.74568	0.000179903	0.00625185	ATKRS-1	3	3702048	3705716	protein_coding	820343	1662.01	1722.18	1749.31	2043.49	2119.33	2246.74
12984	AT3G14840	2252.61	0.708958	0.189285	3.74546	0.000180063	0.00625185	LRR-RLK	3	4988008	4994109	protein_coding	820713	1133.9	1169.27	1034.84	1973.37	1119.38	2352.74
22776	AT5G17380	1531.23	1.00103	0.267266	3.74546	0.000180064	0.00625185	HACL	5	5724759	5726912	protein_coding	831604	1712.34	1541.17	1405.09	2977.53	1478.46	4858.31
1737	AT1G17147	36.5979	1.52622	0.407831	3.74228	0.000182361	0.00630671	VQ1	1	5863109	5864059	protein_coding	6240987	37.747	30.3422	15.518	84.9123	41.0348	113.306
17335	AT4G03410	453.172	0.590848	0.157888	3.7422	0.000182418	0.00630671		4	1501168	1503699	protein_coding	827932	379.688	348.564	376.635	568.295	423.694	659.316
26310	AT5G57010	60.9318	2.00054	0.534608	3.74207	0.00018251	0.00630671	IQM5	5	23067828	23070431	protein_coding	835803	58.3362	73.2398	42.3219	306.057	36.2072	352.379
5685	AT1G66880	391.528	0.823674	0.220207	3.74044	0.000183695	0.00633761		1	24946928	24955694	protein_coding	843006	359.914	445.086	370.046	775.893	415.039	881.162
7260	AT2G01970	1674.88	0.34027	0.0909919	3.73956	0.00018434	0.00634983	TMN3	2	451858	454959	protein_coding	814728	1242.22	1204.27	1302.1	1701.04	1447.08	1589.98
25127	AT5G46080	58.5958	1.4586	0.390165	3.73842	0.000185179	0.0063687		5	18689361	18690857	protein_coding	834649	54.9047	40.805	49.3756	182.888	53.1038	159.228
10637	AT2G40340	32.2177	2.68409	0.718356	3.73644	0.000186643	0.00640896	DREB2C	2	16848160	16850494	protein_coding	818627	3.49477	1.06556	2.87345	20.3717	2.45829	20.4465
21432	AT5G03960	91.3018	-0.80142	0.214606	-3.73438	0.000188177	0.006442	IQD12	5	1068158	1070164	protein_coding	830275	171.596	115.127	112.945	88.3911	72.6243	70.4657
16274	AT3G57260	38.1642	1.64258	0.439856	3.73436	0.000188195	0.006442	BGL2	3	21188397	21189967	protein_coding	824893	27.061	11.787	14.3035	40.9967	62.5442	63.4379
24150	AT5G37260	7747.06	-0.472886	0.126767	-3.73036	0.000191207	0.00653474	RVE2	5	14751344	14753088	protein_coding	833700	10088.7	8520.92	12565.4	6844.3	8057.3	7557.35
10979	AT2G43445	139.28	-0.753538	0.202023	-3.72997	0.000191503	0.00653474		2	18041407	18043110	protein_coding	5007959	146.412	161.127	129.787	64.384	112.242	86.0756
15605	AT3G50900	156.222	1.2546	0.336817	3.72487	0.000195413	0.00665192		3	18917782	18918811	protein_coding	824254	139.549	137.063	114.269	359.244	112.242	455.762
5490	AT1G65070	975.48	-0.319762	0.085849	-3.7247	0.000195546	0.00665192		1	24172577	24176356	protein_coding	842815	1155.37	1103.93	1153.39	947.23	875.862	908.621
11371	AT2G47160	927.524	-0.48421	0.130157	-3.72021	0.000199057	0.00676081	BOR1	2	19357420	19361328	protein_coding	819329	958.479	938.494	1049.97	656.389	856.82	605.435
7097	AT1G80440	1904.11	1.0591	0.284779	3.71903	0.00019999	0.00678197		1	30241452	30243176	protein_coding	844383	1786.69	1399.93	2347.45	3222	2523.64	5774.22
59	AT1G01560	16.3941	2.75944	0.742191	3.71797	0.00020083	0.00679989	MPK11	1	202103	204440	protein_coding	839523	6.79708	8.38242	5.65112	56.0674	4.83463	78.8518
3520	AT1G35660	349.822	0.41017	0.110429	3.71432	0.000203752	0.00688815		1	13192608	13198142	protein_coding	840468	301.976	292.959	327.289	430.16	358.451	425.532
22113	AT5G10695	59.7104	1.3097	0.352761	3.71272	0.000205042	0.00692105		5	3377652	3378221	protein_coding	830934	33.0847	48.1361	32.3618	112.609	49.3535	116.922
26883	AT5G62460	444.519	0.578299	0.155827	3.71117	0.000206305	0.00695292		5	25074782	25077398	protein_coding	836366	473.666	440.885	449.145	700.95	536.194	788.489
4605	AT1G55160	592.984	-0.471668	0.127127	-3.71021	0.000207087	0.00696853		1	20577377	20580010	protein_coding	841959	663.145	673.846	717.458	427.416	561.148	494.347
11968	AT3G05360	164.417	1.30206	0.350997	3.7096	0.000207591	0.00697474	RLP30	3	1530668	1533361	protein_coding	819700	145.269	162.174	100.162	397.501	129.139	475.377
3061	AT1G30755	282.599	1.27242	0.343045	3.7092	0.000207917	0.00697496		1	10905731	10909760	protein_coding	839956	314.194	298.635	219.305	788.18	214.938	1002.02
9634	AT2G31060	997.666	0.418814	0.112942	3.70822	0.00020872	0.00699117		2	13213100	13218724	protein_coding	817658	772.962	797.09	904.848	1051.94	1008.12	1231.79
1646	AT1G16260	573.758	0.542467	0.146309	3.70768	0.000209166	0.00699536	WAKL8	1	5559498	5562192	protein_coding	838195	663.15	761.609	759.973	1061.51	816.08	1289.2
10658	AT2G40530	30.2629	-1.22953	0.332278	-3.70029	0.000215351	0.00718458	CEP15	2	16927501	16928280	protein_coding	818648	25.1647	42.8976	42.3219	14.9296	19.3105	14.3075
19846	AT4G28460	6.88244	5.62527	1.52029	3.70014	0.000215481	0.00718458	PIP1	4	14065992	14066661	protein_coding	828963	0	2.09256	0	52.2537	1.2069	57.6914
12443	AT3G10120	111.753	1.08732	0.294031	3.69798	0.000217321	0.00723017		3	3130072	3130891	protein_coding	820175	54.9047	57.5455	71.9472	131.567	80.8627	171.69
6382	AT1G73540	213.102	0.756081	0.20447	3.69776	0.000217511	0.00723017	NUDT21	1	27645552	27646743	protein_coding	843688	217.331	224.951	242.646	468.417	312.589	373.841
20838	AT4G37540	1811.34	-0.591813	0.160073	-3.69714	0.000218045	0.00723689	LBD39	4	17639393	17640925	protein_coding	829909	1969.71	1922.02	2135.85	976.957	1433.8	1581.67
1219	AT1G12240	5572.54	0.714544	0.193317	3.69624	0.000218819	0.00725015	BFRUCT4	1	4153641	4157653	protein_coding	837777	5414.98	4907.06	5506.08	7896.84	6576.43	11488
9531	AT2G30110	3840.89	0.317777	0.0859862	3.69567	0.000219306	0.00725015	UBA1	2	12852329	12857727	protein_coding	817562	3441.84	3086.53	3333.56	3967.55	3895.89	4413.16
11050	AT2G44090	1054.96	-0.318629	0.0862205	-3.69552	0.00021944	0.00725015		2	18238269	18241410	protein_coding	819015	1134.43	1241.93	1115.74	939.257	974.807	896.56
9862	AT2G33150	5635.77	0.702841	0.190249	3.69432	0.000220476	0.00727339	PED1	2	14047478	14051400	protein_coding	817876	4991.75	4314.87	4721.71	7272.6	4807.1	10738.7
20326	AT4G32810	49.4997	2.01054	0.544339	3.69354	0.000221151	0.00728463	CCD8	4	15828228	15831492	protein_coding	829417	31.8873	30.2438	30.4456	100.546	19.4466	248.227
16049	AT3G55130	1187.7	0.484093	0.131166	3.6907	0.000223634	0.00735535	ABCG19	3	20433839	20436453	protein_coding	824679	1214.77	1053.61	1083.44	1759.83	1293.8	1628.51
25319	AT5G47850	6.57456	5.33208	1.44489	3.69031	0.000223981	0.00735566	CCR4	5	19378669	19381190	protein_coding	834836	1.14385	1.04628	0	49.4544	2.41381	40.6148
4872	AT1G58420	10.1348	2.7787	0.753428	3.68808	0.000225955	0.00740935		1	21707175	21708125	protein_coding	842211	3.43154	4.18513	5.64292	34.5248	7.24143	46.1531
22281	AT5G12300	67.5924	1.03526	0.280949	3.68488	0.000228807	0.00749162		5	3978281	3980021	protein_coding	831105	44.6101	47.0827	32.4468	106.374	53.1038	93.4601
4359	AT1G52890	24.2405	2.41204	0.654648	3.68448	0.000229167	0.00749217	NAC019	1	19696923	19698482	protein_coding	841722	20.5893	5.23141	16.9288	56.9192	20.5174	145.152
17641	AT4G08850	3189.76	0.983744	0.267044	3.68383	0.000229756	0.00750022	MIK2	4	5636479	5640952	protein_coding	826456	4147.18	3278.39	3161.93	7532.44	3053.67	10342.9
13245	AT3G17205	1108.78	0.302642	0.0821815	3.6826	0.000230864	0.00752512	UPL6	3	5873051	5881655	protein_coding	820979	955.322	912.349	809.974	1175.98	1027.31	1101.47
21958	AT5G09240	106.687	-0.801668	0.217755	-3.68151	0.000231855	0.00753523		5	2873660	2874989	protein_coding	830783	112.095	105.797	108.517	57.9316	84.7435	51.5371
9600	AT2G30770	40.2089	6.52587	1.77261	3.6815	0.000231864	0.00753523	CYP71A13	2	13109909	13111988	protein_coding	817628	2.28769	5.23141	0	299.526	4.82762	401.532
18392	AT4G15490	988.449	-0.521919	0.141981	-3.67597	0.000236943	0.00768886	UGT84A3	4	8852656	8854706	protein_coding	827221	1125.55	943.746	1035.48	618.646	812.247	732.451
19062	AT4G21380	52.3069	1.76892	0.481268	3.67555	0.000237339	0.00769028	SD18	4	11388827	11393226	protein_coding	827890	16.0881	16.4288	24.0936	94.9413	16.975	76.9695
24900	AT5G44070	945.093	0.585671	0.159366	3.675	0.000237854	0.00769554	PCS1	5	17734706	17737859	protein_coding	834430	827.176	821.504	589.809	1195.56	826.904	1330.65
21786	AT5G07240	990.87	-0.489325	0.133187	-3.67396	0.000238821	0.00771538	IQD24	5	2271890	2274288	protein_coding	830615	1530.9	1440.44	1598.12	880.16	1264.41	1111.51
25707	AT5G51460	857.388	-0.432742	0.117828	-3.67266	0.000240036	0.0077432	TPPA	5	20900859	20904647	protein_coding	835220	1031.99	929.731	830.601	730.375	698.749	646.675
24827	AT5G43440	298.957	1.0991	0.299395	3.67107	0.000241534	0.00778004		5	17455233	17456695	protein_coding	834364	31.6472	39.2346	28.9119	85.896	29.6816	92.2849
12479	AT3G10450	611.881	0.930656	0.253574	3.67016	0.000242398	0.00779162	SCPL7	3	3249513	3252582	protein_coding	820209	228.062	245.172	363.236	557.129	304.222	721.244
6106	AT1G70810	364.527	1.30017	0.354308	3.66959	0.00024294	0.00779162	CAR7	1	26703966	26705360	protein_coding	843418	350.017	299.237	256.753	697.96	235.346	1290.9
14315	AT3G26740	6859.2	0.811737	0.221233	3.66915	0.000243356	0.00779162	CCL	3	9827682	9828917	protein_coding	822286	425.511	433.161	692.668	856.587	617.936	1233.44
17216	AT4G02380	18346.6	-0.841926	0.229474	-3.66894	0.000243559	0.00779162	SAG21	4	1046042	1047105	protein_coding	828053	35613.6	26549.7	33507.2	11445.5	21981.8	19946.9
21461	AT5G04230	347.328	0.654537	0.178406	3.66881	0.000243678	0.00779162	PAL3	5	1160569	1163957	protein_coding	830302	144.655	176.784	184.255	258.253	271.34	265.521
10812	AT2G41880	306.043	0.570907	0.155676	3.66728	0.000245148	0.00782719	GK-1	2	17474527	17477311	protein_coding	818788	303.108	274.665	265.648	377.988	344.7	517.095
9251	AT2G27389	24.533	3.26024	0.889829	3.6639	0.000248406	0.00791962		2	11720294	11721081	protein_coding	10723092	19.4454	12.5554	4.23219	122.236	4.82762	221.074
18844	AT4G19370	80.3248	1.74647	0.476814	3.66278	0.000249489	0.00792882		4	10566068	10567838	protein_coding	827678	73.2062	93.1191	50.7863	291.128	55.5176	380.071
2158	AT1G21240	9.75464	5.1857	1.41584	3.66264	0.000249632	0.00792882	WAK3	1	7434235	7436830	protein_coding	838719	0	3.87071	0	48.0234	0	91.0585
21603	AT5G05570	518.074	0.424704	0.115961	3.66248	0.000249784	0.00792882		5	1656481	1663929	protein_coding	830440	478.124	426.88	392.18	656.997	479.137	600.217
27114	AT5G64660	159.156	1.21923	0.333017	3.66117	0.000251069	0.00795804	PUB27	5	25841913	25843555	protein_coding	836587	156.707	89.9803	84.6438	323.786	112.242	331.841
22807	AT5G17670	1071.07	-0.395137	0.107995	-3.65884	0.000253363	0.00800787		5	5820969	5822736	protein_coding	831633	1414.94	1612.32	1577.2	1003.08	1313.11	1187.29
5847	AT1G68390	16.6297	2.36437	0.646212	3.65883	0.000253374	0.00800787		1	25642534	25645607	protein_coding	843168	6.86309	14.6479	5.64292	55.053	15.6898	69.2297
19095	AT4G21680	48.7688	2.33792	0.639424	3.65629	0.000255891	0.00807572	NPF7.2	4	11517353	11519805	protein_coding	828255	20.5893	17.7868	42.3219	120.37	13.276	267.919
15110	AT3G46230	18.1666	2.42963	0.664766	3.65486	0.000257323	0.0081006	HSP17.4A	3	16984118	16984867	protein_coding	823768	4.57539	7.32397	16.9288	42.9227	19.3105	87.2295
17994	AT4G12170	23.6624	-3.22942	0.883619	-3.65476	0.000257421	0.0081006		4	7273857	7274907	protein_coding	826825	10.2946	8.37026	2.82146	0.933102	3.62072	0
9981	AT2G34250	4975.32	0.269498	0.0737654	3.65345	0.00025874	0.00813038		2	14462023	14464879	protein_coding	817986	4444.85	4259.56	4355.47	5148.36	4728.83	5836.41
20951	AT4G38600	4138.36	0.351078	0.0961719	3.65053	0.000261702	0.00820267	UPL3	4	18040623	18049700	protein_coding	830017	3728.34	3488.43	3906.99	4835.48	4078.65	5252.59
23753	AT5G27400	419.074	-0.377973	0.103542	-3.65044	0.000261791	0.00820267		5	9676334	9678503	protein_coding	832799	515.875	509.539	593.917	435.759	428.451	387.225
1699	AT1G16820	74.3367	-0.976996	0.267869	-3.6473	0.000265016	0.0082918		1	5756835	5758653	protein_coding	838253	94.2083	96.7392	57.2981	44.6664	33.2632	46.8638
5378	AT1G64065	93.2108	1.31813	0.361693	3.64433	0.000268092	0.00837604		1	23778255	23779529	protein_coding	2745848	115.529	77.4249	49.3756	188.487	94.1386	317.764
21730	AT5G06730	21.368	2.32258	0.637813	3.64147	0.000271089	0.00844818	PER54	5	2079925	2081685	protein_coding	830562	13.7262	21.9719	5.64292	119.437	12.0691	77.3065
199	AT1G02890	2678.99	0.315654	0.0866852	3.64139	0.000271174	0.00844818		1	645084	652001	protein_coding	839507	2450.95	2257.59	2413.22	2897.84	2645.2	3297.22
12774	AT3G13110	1884.37	0.352944	0.0969701	3.63972	0.000272932	0.00849084	SAT3	3	4214399	4216302	protein_coding	820499	1800.42	1836.22	1873.45	2405.54	2121.74	2498.04
12865	AT3G13790	1852.87	1.6565	0.455177	3.63924	0.000273449	0.0084948	CWINV1	3	4532762	4535914	protein_coding	820591	2016.38	1824.26	1435.7	5992.97	1452.65	9184.65
26615	AT5G59880	3803.93	-0.268516	0.0737953	-3.63866	0.000274056	0.00850157	ADF3	5	24120164	24121949	protein_coding	836110	4204.92	4045.94	4499.94	3167.93	3711.94	3695.58
4725	AT1G56145	499.779	1.01132	0.278078	3.63681	0.000276035	0.00854711		1	21008057	21014095	protein_coding	842067	513.307	508.292	339.867	1106.38	385.085	1247.82
1800	AT1G17745	769.132	1.57776	0.433861	3.63656	0.000276307	0.00854711	PGDH	1	6100964	6105347	protein_coding	838352	451.841	448.794	191.83	1305.21	376.497	1578.89
16573	AT3G60190	1409.7	0.528243	0.145319	3.63505	0.000277924	0.00858497	DRP1E	3	22244169	22247976	protein_coding	825189	1002.01	843.303	912.742	1325.94	990.869	1643.97
25928	AT5G53500	1059.27	-0.55989	0.154128	-3.63264	0.000280542	0.00865361		5	21725441	21729413	protein_coding	835432	1422.18	1135.04	1404.35	837.228	1132.27	728.686
11614	AT3G02170	1246.41	0.518014	0.142627	3.63194	0.000281294	0.00866126	LNG2	3	396012	399960	protein_coding	821279	799.026	744.87	1063.7	1165.77	1150.09	1403.24
12521	AT3G10800	799.918	0.462694	0.127421	3.63122	0.000282089	0.00866126	BZIP28	3	3379168	3381621	protein_coding	820249	776.673	707.287	806.938	1010.55	867.765	1259.29
15243	AT3G47550	454.263	0.548798	0.151136	3.63116	0.00028215	0.00866126		3	17523367	17525540	protein_coding	823909	326.893	299.055	241.471	424.321	338.476	497.988
12175	AT3G07160	2861.93	0.395606	0.108954	3.63095	0.000282376	0.00866126	ATGSL10	3	2264862	2279916	protein_coding	819903	2338.81	2151.13	2128.62	3050.81	2387.22	3253.46
17060	AT4G01010	178.132	1.31153	0.361276	3.63028	0.000283118	0.00867183	CNGC13	4	434217	437605	protein_coding	826427	160.896	142.967	131.818	395.911	128.537	551.403
19714	AT4G27300	1343.28	0.870503	0.240121	3.62527	0.000288656	0.00882457	SD11	4	13668676	13672413	protein_coding	828838	1452.69	1200.09	1548.98	2772.24	1288.97	3608.72
18789	AT4G18880	313.861	0.951524	0.262486	3.62504	0.000288913	0.00882457	HSFA4A	4	10347479	10349902	protein_coding	827622	224.194	223.904	159.412	505.741	199.139	466.839
14066	AT3G24503	4793.18	0.685471	0.189263	3.62179	0.000292577	0.00892401	ALDH2C4	3	8919560	8923296	protein_coding	822042	3445.27	3115.83	2780.55	5443.72	3053.47	6515.67
23065	AT5G20000	610.193	0.643969	0.178064	3.6165	0.000298613	0.00909543	RPT6B	5	6756633	6759800	protein_coding	832121	521.595	494.892	423.219	764.21	499.659	974.293
26579	AT5G59530	166.904	1.56404	0.432895	3.61298	0.000302702	0.00920711		5	23994170	23995865	protein_coding	836072	217.331	205.071	124.144	705.425	154.484	754.604
8571	AT2G20900	597.645	0.482799	0.13367	3.61186	0.000304004	0.00922585	DGK5	2	8989275	8993275	protein_coding	816624	600.027	572.169	530.879	792.838	614.766	956.908
7044	AT1G79920	3219.73	0.438036	0.121292	3.61141	0.00030454	0.00922585		1	30059302	30062824	protein_coding	844332	2247.11	2080.47	2318.92	2689.96	2710.9	3585.41
2369	AT1G23230	705.157	0.311661	0.0862999	3.61137	0.000304585	0.00922585	MED23	1	8244418	8251937	protein_coding	838932	605.144	599.947	559.404	789.944	736.359	679.131
14446	AT3G27870	206.964	-0.717683	0.198965	-3.60707	0.000309669	0.00936684	ALA8	3	10330547	10335490	protein_coding	822407	305.338	248.969	281.13	158.85	178.873	170.325
18605	AT4G17230	508.589	0.698009	0.193586	3.60568	0.000311336	0.00940424	SCL13	4	9660593	9663809	protein_coding	827435	451.953	392.471	417.699	705.633	457.552	872.92
9671	AT2G31360	1324.74	-0.481798	0.13365	-3.60491	0.000312261	0.00941916	ADS2	2	13371658	13374018	protein_coding	817694	806.457	892.614	1100.59	572.76	817.241	620.583
5864	AT1G68550	665.706	-0.491462	0.136414	-3.60271	0.000314912	0.00948272	ERF118	1	25725455	25727701	protein_coding	843184	919.056	861.63	992.158	592.674	709.76	669.069
12143	AT3G06860	1930.27	0.531008	0.147402	3.60245	0.000315237	0.00948272	MFP2	3	2161735	2166357	protein_coding	819870	1636.85	1430.27	1654.79	2326.22	1659.49	2819.26
6012	AT1G69890	364.635	0.777961	0.21603	3.60118	0.00031678	0.00951602		1	26323086	26324946	protein_coding	843325	288.25	292.959	331.522	536.534	323.451	693.22
9661	AT2G31280	1308.43	-0.281831	0.0782901	-3.59983	0.000318421	0.00955219	CPUORF7	2	13338818	13343710	protein_coding	817685	1486.67	1392.12	1593.56	1128.96	1256.62	1281.55
6007	AT1G69840	688.774	-0.445949	0.123927	-3.59849	0.000320066	0.00958838	HIR2	1	26293588	26295922	protein_coding	843320	1357.36	1100.66	1164.64	774.658	961.334	922.271
3859	AT1G48000	61.4778	1.50219	0.417499	3.59807	0.000320583	0.00959069	MYB112	1	17704132	17706460	protein_coding	841218	33.1716	42.8976	26.8039	106.374	43.4486	139.152
16129	AT3G55840	38.1535	1.68948	0.46963	3.59747	0.000321325	0.00959473	HSPRO1	3	20716995	20718866	protein_coding	824750	37.747	37.6662	14.1073	102.641	39.8279	145.613
20081	AT4G30620	429.987	-0.49911	0.138748	-3.59725	0.000321597	0.00959473		4	14948586	14950072	protein_coding	829185	496.43	481.29	572.756	309.79	439.313	351.918
6694	AT1G76570	709.817	-0.442027	0.122959	-3.59491	0.000324503	0.00966823	LHCB7	1	28728998	28730851	protein_coding	843990	1092.37	1109.06	1010.08	741.816	940.179	695.99
10506	AT2G39210	762.839	1.7325	0.482536	3.59041	0.000330156	0.00982326		2	16366102	16368570	protein_coding	818506	895.633	694.731	785.777	2576.29	640.867	4674.16
6854	AT1G78070	1653.99	-0.518143	0.144485	-3.58613	0.000335616	0.00996468		1	29354944	29359032	protein_coding	844142	2929.35	2612.57	2430.81	1682.98	2369.85	1529.28
21271	AT5G02500	44190	0.376857	0.105092	3.58597	0.000335821	0.00996468	MED37E	5	553745	556623	protein_coding	831020	31995.7	30489.8	33695.9	40240.6	36558.3	48072.8
26239	AT5G56350	1088.34	0.541893	0.151189	3.58422	0.000338086	0.0100183		5	22819936	22822904	protein_coding	835735	966.551	919.682	750.509	1305.41	918.455	1602.67
20874	AT4G37900	89.8793	1.67414	0.467307	3.58253	0.000340285	0.0100604	GRDP2	4	17821482	17824748	protein_coding	829946	105.377	81.7207	46.1014	334.503	53.1759	355.168
13874	AT3G22800	113.344	1.3704	0.382535	3.58242	0.000340429	0.0100604	LRX6	3	8062712	8064649	protein_coding	821851	132.686	107.767	73.358	407.765	105.001	298.149
3344	AT1G33720	97.2336	-1.09553	0.305914	-3.58118	0.000342045	0.0100945	CYP76C6	1	12220858	12224108	protein_coding	840263	104.19	149.348	160.135	75.7894	69.4375	50.4925
19002	AT4G20860	1823.39	1.65726	0.463024	3.57921	0.000344635	0.0101572	FAD-OXR	4	11172622	11174467	protein_coding	827834	2252.24	1732.64	1601.18	6752.86	1442.25	9420.78
24982	AT5G44720	678.251	0.724652	0.202503	3.57847	0.000345616	0.0101724		5	18042935	18045514	protein_coding	834501	548.423	521.738	378.085	900.735	550.185	938.358
1018	AT1G10470	2599.14	-0.419635	0.117299	-3.57747	0.000346931	0.0101974	ARR4	1	3441988	3444360	protein_coding	837587	4530.74	4359.57	4779.39	2815.42	4021.23	3387.18
23921	AT5G33290	227.631	0.927118	0.259193	3.57694	0.000347644	0.0102046	XGD1	5	12558154	12562020	protein_coding	833302	177.296	178.914	190.449	405.899	189.484	436.84
6304	AT1G72770	3588.15	-0.326023	0.0911791	-3.57563	0.000349383	0.0102419	HAB1	1	27389948	27393327	protein_coding	843609	6538.52	6052.36	6162.77	4428.57	5396.4	5135.63
9042	AT2G25440	15.4239	4.06064	1.13678	3.57204	0.000354211	0.0103695	AtRLP20	2	10826735	10829402	protein_coding	817082	9.15078	5.23141	0	118.504	1.2069	123.691
5728	AT1G67300	386.184	-0.434113	0.121557	-3.57127	0.000355257	0.0103862		1	25193704	25197158	protein_coding	843050	367.701	387.216	358.231	297.974	261.495	266.521
3279	AT1G32928	74.0836	1.15304	0.322924	3.57062	0.000356141	0.0103981		1	11931149	11931801	protein_coding	3766886	68.6309	48.129	40.9112	125.969	70.0005	151.152
21048	AT4G39580	23.7021	1.95142	0.5472	3.5662	0.000362197	0.0105608		4	18385684	18386811	protein_coding	830112	27.4523	15.6942	19.7502	90.5109	19.3105	129.921
18790	AT4G18890	193.589	0.826601	0.231846	3.5653	0.000363441	0.0105829	BEH3	4	10352386	10355555	protein_coding	827623	145.647	168.452	185.456	299.138	179.288	396.388
9765	AT2G32240	3296.36	0.673046	0.189022	3.56066	0.000369918	0.0107469		2	13684299	13691155	protein_coding	817784	3032.34	2594.78	2231.78	4802.68	2501.91	5217.15
3983	AT1G49200	488.509	-0.613512	0.172307	-3.56057	0.000370057	0.0107469	ATL75	1	18198227	18199168	protein_coding	841343	1211.34	1040	1455.87	683.964	837.592	896.294
925	AT1G09630	328.262	0.502183	0.14114	3.55806	0.000373606	0.0108355	RABA2A	1	3118155	3119815	protein_coding	837490	253.934	246.923	265.217	354.579	300.519	416.301
26004	AT5G54160	3987.3	0.588462	0.165459	3.55654	0.000375766	0.0108837	OMT1	5	21981902	21984399	protein_coding	835504	3557.37	3580.38	3117.71	4816.67	3726.92	6863.2
23695	AT5G26830	1597.14	0.265805	0.0747532	3.55577	0.000376879	0.0108884	THRRS	5	9437187	9441822	protein_coding	832741	1314.28	1371.68	1242.85	1510.69	1588.29	1624.13
11588	AT3G01940	10.8037	-2.29769	0.646193	-3.55573	0.000376924	0.0108884		3	322460	323282	protein_coding	28718530	8.00693	17.7868	15.518	5.59861	2.41381	1.61536
3949	AT1G48850	1700.49	0.49027	0.137984	3.5531	0.000380712	0.0109833	EMB1144	1	18064905	18068154	protein_coding	841307	1542.8	1587.66	1552.31	2037.25	1697.84	2823.42
7999	AT2G15220	143.285	2.87592	0.809598	3.55228	0.000381901	0.0110031		2	6608561	6609681	protein_coding	816011	133.83	111.952	33.8575	1158.91	53.1038	842.757
26040	AT5G54490	62.2169	1.20148	0.338268	3.55186	0.000382516	0.0110063	PBP1	5	22121102	22122122	protein_coding	835537	68.6309	50.2216	52.197	148.363	72.4143	168.459
5830	AT1G68238	311.259	-0.838697	0.23621	-3.55064	0.000384302	0.0110353		1	25574381	25574835	protein_coding	6241144	342.01	383.986	452.844	169.825	324.658	171.228
15625	AT3G51090	105.429	0.700369	0.197261	3.55048	0.000384537	0.0110353		3	18977924	18980053	protein_coding	824273	115.585	101.539	88.9198	155.905	132.825	201.27
1309	AT1G13110	2646.17	0.768911	0.216614	3.54968	0.000385694	0.011054	CYP71B7	1	4467094	4469033	protein_coding	837868	1788.98	1406.2	1567.32	2763.85	1584.67	3754.79
12804	AT3G13330	1175.63	0.625926	0.176363	3.54907	0.000386596	0.0110654	PA200	3	4319490	4330218	protein_coding	820533	1043.19	830.748	744.866	1573.21	958.283	1504.82
11286	AT2G46400	49.1464	1.14777	0.323822	3.54445	0.000393438	0.0112464	WRKY46	2	19043411	19044955	protein_coding	819248	44.6101	35.5736	39.5005	109.173	57.9314	95.537
23363	AT5G23510	364.031	1.18742	0.335114	3.54335	0.00039508	0.0112786		5	7926945	7929387	protein_coding	832416	266.55	259.796	243.032	679.004	186.588	880.153
27353	AT5G66790	241.575	1.05976	0.299272	3.5411	0.000398455	0.0113601	WAKL21	5	26664842	26667809	protein_coding	836812	193.31	145.433	139.662	404.966	130.346	455.762
19253	AT4G23030	43.6114	1.68039	0.474833	3.5389	0.000401793	0.0114404	DTX49	4	12072760	12074580	protein_coding	828402	17.1577	29.2959	21.1609	86.7785	19.3105	107.537
757	AT1G08050	77.9282	1.30305	0.368427	3.5368	0.000405007	0.0115137		1	2498794	2501581	protein_coding	837321	68.6309	77.4249	45.1434	183.821	62.7591	222.458
3400	AT1G34245	32.9685	-1.41691	0.40065	-3.53653	0.000405422	0.0115137	EPF2	1	12472868	12473974	protein_coding	840324	33.1716	55.453	52.197	15.8627	25.345	13.846
20776	AT4G36990	710.22	1.45394	0.411181	3.536	0.000406232	0.0115217	HSFB1	4	17440177	17442151	protein_coding	829853	818.995	797.267	606.614	2413	569.659	3103.57
3278	AT1G32920	413.442	0.527617	0.149234	3.5355	0.000407006	0.0115287		1	11928757	11929993	protein_coding	28717292	227.626	272.033	229.949	345.248	307.761	392.533
17099	AT4G01360	16.5921	2.46458	0.697634	3.53277	0.000411232	0.0116333		4	564760	566408	protein_coding	827971	3.43154	8.37026	8.46438	52.2537	6.03453	51.23
1775	AT1G17500	642.134	0.432665	0.122506	3.53179	0.00041276	0.0116614	ALA4	1	6017808	6023503	protein_coding	838324	558.453	482.875	536.533	823.401	553.137	743.048
22855	AT5G18130	861.166	0.841397	0.238353	3.53004	0.000415494	0.0117146		5	5995323	5997498	protein_coding	831931	730.443	569.816	662.92	1125.44	705.361	1675.72
18912	AT4G20000	42.1406	2.14758	0.608396	3.5299	0.000415715	0.0117146		4	10838310	10839335	protein_coding	827745	42.3224	40.805	14.1073	138.099	41.0348	251.535
17958	AT4G11830	1729.66	-0.352287	0.0998722	-3.52738	0.000419687	0.0117972	PLDGAMMA2	4	7115681	7121919	protein_coding	826789	3620.3	3349.94	3382.63	2839.99	2349.39	2907.63
9434	AT2G29190	1150.37	0.29017	0.0822627	3.52736	0.000419726	0.0117972	APUM2	2	12543812	12548563	protein_coding	817468	981.377	939.274	1024.31	1151.28	1139.08	1291.22
4724	AT1G56140	694.4	0.902493	0.255952	3.52603	0.000421848	0.0118416		1	21001269	21007855	protein_coding	842066	784.679	748.092	561.471	1551.75	592.591	1764.2
25021	AT5G45110	316.912	0.897478	0.254566	3.52552	0.000422646	0.0118487	NPR3	5	18228768	18231588	protein_coding	834545	275.502	260.676	201.852	543.382	273.752	554.029
16281	AT3G57330	1897.18	0.469773	0.133263	3.52515	0.000423246	0.0118503	ACA11	3	21211014	21216836	protein_coding	824900	2346.57	2067.2	2000.1	3069.75	2246.86	3550.7
10999	AT2G43620	170.647	2.98848	0.84792	3.52448	0.000424319	0.0118652		2	18093694	18095093	protein_coding	818964	60.6239	62.7769	83.2331	530.935	45.8624	1060.37
13132	AT3G16150	202.073	1.92984	0.547623	3.52403	0.000425032	0.0118699		3	5471735	5473360	protein_coding	820860	124.679	77.4249	91.6975	337.783	84.4834	693.22
26195	AT5G55930	262.437	1.20069	0.340825	3.52288	0.00042689	0.011894	OPT1	5	22652715	22656106	protein_coding	835691	191.023	128.693	143.894	403.1	123.104	532.838
14218	AT3G25900	105.968	1.35099	0.383509	3.52272	0.000427146	0.011894	HMT-1	3	9480746	9482962	protein_coding	822186	101.108	99.1697	83.0894	348.205	79.2767	293.58
8999	AT2G25090	171.536	1.28968	0.36613	3.52248	0.000427528	0.011894	CIPK16	2	10670410	10672892	protein_coding	817047	185.303	171.59	201.734	435.759	191.898	731.066
26638	AT5G60100	668.627	0.836998	0.237721	3.52093	0.000430031	0.0119484	PRR3	5	24197971	24201415	protein_coding	836132	54.3065	31.9655	54.1647	63.1553	62.1786	111.299
8125	AT2G16750	243.324	-0.763509	0.216912	-3.5199	0.000431717	0.01198		2	7271012	7274754	protein_coding	816176	372.416	293.957	211.768	201.588	200.758	123.818
1424	AT1G14200	258.308	0.998579	0.283785	3.51878	0.000433529	0.012015		1	4854224	4855287	protein_coding	837980	241.352	250.061	323.057	448.822	286.036	880.371
1232	AT1G12360	1418.25	0.390622	0.11104	3.51783	0.000435084	0.0120428	KEU	1	4200864	4206486	protein_coding	837791	1571.65	1390.51	1347.25	1871.8	1558.12	2201.97
20413	AT4G33625	807.786	-0.465612	0.132377	-3.51732	0.000435926	0.0120509		4	16152908	16154742	protein_coding	829503	438.102	359.755	424.188	259.514	360.26	273.361
10542	AT2G39518	114.996	2.70751	0.770002	3.51623	0.000437721	0.0120852		2	16495819	16497145	protein_coding	5007945	88.0763	55.453	52.197	440.424	31.3795	805.142
26205	AT5G56030	7063.85	0.45789	0.130259	3.51521	0.000439403	0.0121163	HSP81-2	5	22686473	22689671	protein_coding	835701	4261.72	4620.47	4829.16	6377.06	5425.72	7018.8
16864	AT3G62930	35.9467	-1.14395	0.325494	-3.51451	0.000440563	0.0121322	GRXS6	3	23261442	23261927	protein_coding	825468	50.3293	57.5455	74.7687	24.2606	41.0348	20.9997
15079	AT3G45930	219.201	-0.660553	0.187967	-3.51419	0.000441089	0.0121322		3	16883316	16884009	protein_coding	837297	171.577	245.876	197.502	108.24	161.725	123.691
7320	AT2G02560	1170.03	0.291401	0.0829666	3.51227	0.000444288	0.0122048	CAND1	2	689784	697707	protein_coding	814786	922.154	882.219	931.297	1180.65	1043.01	1118.32
20742	AT4G36690	3565.82	-0.372267	0.106017	-3.5114	0.000445758	0.0122298	U2AF65A	4	17293938	17297761	protein_coding	829822	4276.97	4194.15	4015.67	3064.08	3066.89	3507.26
5185	AT1G62250	677.459	-0.500289	0.142526	-3.51015	0.000447852	0.0122439		1	22994538	22997709	protein_coding	842522	624.748	666.99	598.095	431.933	527.975	387.164
19820	AT4G28240	811.984	0.574864	0.163781	3.50995	0.000448189	0.0122439		4	13997292	13998604	protein_coding	828939	729.775	759.601	650.347	947.098	1011.39	1224.44
6764	AT1G77210	729.297	1.05368	0.300198	3.50994	0.000448203	0.0122439	STP14	1	29008901	29012096	protein_coding	844057	528.525	329.218	573.024	916.092	483.488	1559.35
823	AT1G08660	701.209	-0.428991	0.122228	-3.50976	0.000448515	0.0122439	SIA1	1	2756904	2759889	protein_coding	837388	680.014	732.602	722.507	548.072	576.449	471.439
23104	AT5G20380	1184.08	-0.340687	0.0970949	-3.50881	0.000450118	0.0122723	PHT4;5	5	6887636	6892571	protein_coding	832160	1793.04	1762.33	1673.53	1335.33	1283.05	1499.52
5709	AT1G67120	1382.29	0.49104	0.139966	3.50828	0.000451014	0.0122814	MDN1	1	25069428	25095638	protein_coding	843032	850.298	788.252	856.476	1285.38	969.72	1243.57
8164	AT2G17120	683.681	0.457685	0.130486	3.50753	0.000452288	0.0122891	LYM2	2	7458930	7460819	protein_coding	816217	671.439	609.982	541.72	865.918	646.901	978.216
21953	AT5G08790	1239.09	0.68294	0.194711	3.50745	0.000452422	0.0122891	NAC081	5	2858849	2860558	protein_coding	830779	1142.7	1101.73	966.35	1930.59	1025.87	2188.58
10802	AT2G41790	1834.7	0.399585	0.113941	3.50696	0.000453257	0.0122965	PXM16	2	17429229	17436305	protein_coding	818778	1858.75	1653.13	1602.59	2304.76	1803.12	2621.73
14699	AT3G30775	5294.94	1.1583	0.330353	3.50623	0.000454497	0.0123148	POX1	3	12448636	12451556	protein_coding	822833	3509.7	3043.91	2870.67	7854.53	3025.82	10148.6
9060	AT2G25605	397.536	-0.397722	0.11354	-3.50291	0.000460197	0.0124399		2	10899348	10901231	protein_coding	817100	510.156	517.91	481.059	338.716	446.555	368.995
12286	AT3G08640	896.52	0.565683	0.161491	3.50288	0.000460252	0.0124399	RER3	3	2622849	2624308	protein_coding	820011	682.877	728.212	777.312	1030.14	759.143	1431.21
8142	AT2G16940	2662.63	-0.323168	0.0923066	-3.50103	0.000463463	0.0125112		2	7342607	7347464	protein_coding	816197	3352.36	3415.11	3100.26	2393.19	2770.51	2724.21
3021	AT1G30400	4975.34	0.440948	0.126054	3.49808	0.000468626	0.012635	ABCC1	1	10727317	10738092	protein_coding	839920	5229.15	4801.21	5211.11	7497.43	5127.54	8047.31
4715	AT1G56070	24264.3	0.344508	0.0985425	3.49604	0.000472226	0.0127163	LOS1	1	20967652	20971742	protein_coding	842058	21142.9	20194.8	21942.9	23984.5	24962	31379.3
19823	AT4G28270	691.395	0.598563	0.171235	3.49555	0.000473076	0.0127235	RMA2	4	14007475	14009287	protein_coding	828942	613.102	598.473	781.544	876.183	792.937	1330.83
9776	AT2G32340	225.266	-0.528088	0.151159	-3.4936	0.000476562	0.0128015		2	13731969	13734534	protein_coding	817795	316.315	334.937	275.627	213.161	235.464	200.116
15269	AT3G47800	1205.45	0.949578	0.271938	3.4919	0.000479605	0.0128673		3	17634804	17637204	protein_coding	823934	969.983	808.776	1028.42	1736.5	809.833	2863.11
13450	AT3G19010	834.37	0.840395	0.240693	3.49157	0.00048019	0.0128673		3	6556197	6558648	protein_coding	821434	941.301	839.221	752.276	1684.17	761.239	2081.11
9240	AT2G27310	137.178	1.06678	0.305713	3.48947	0.000483986	0.0129513		2	11683772	11685342	protein_coding	817274	162.426	131.832	87.4653	301.392	127.932	366.456
10702	AT2G40930	777.53	0.312529	0.0895752	3.48901	0.000484811	0.0129513	UBP5	2	17076311	17082528	protein_coding	818691	582.279	637.091	701.206	779.794	736.289	849.999
12102	AT3G06470	369.662	0.616669	0.176754	3.48885	0.000485102	0.0129513		3	1983731	1985330	protein_coding	819824	386.62	302.376	366.79	481.481	433.279	690.451
2605	AT1G26240	41.1056	5.34359	1.53204	3.48789	0.00048684	0.0129818		1	9077874	9079646	protein_coding	839165	10.2946	4.18513	2.82146	420.829	0	283.842
10527	AT2G39400	648.304	1.46928	0.421585	3.48514	0.000491889	0.0131004		2	16452612	16455001	protein_coding	818525	418.583	242.05	369.342	1080.21	276.671	1489.07
9646	AT2G31150	401.885	-0.650425	0.186673	-3.4843	0.000493431	0.0131121		2	13272375	13274578	protein_coding	817671	382.045	466.642	423.219	323.786	271.554	220.843
5755	AT1G67560	872.892	0.487238	0.13984	3.48425	0.000493526	0.0131121	LOX6	1	25319804	25324581	protein_coding	843077	778.96	656.019	739.223	1066.54	829.144	1140.44
11402	AT2G47470	2444.29	0.298425	0.0856685	3.48349	0.000494929	0.0131268	PDIL2-1	2	19481254	19484015	protein_coding	819360	1791.43	1864.39	1806.42	2194.86	2032.44	2471.52
13241	AT3G17160	397.333	-0.571344	0.164027	-3.48323	0.000495403	0.0131268		3	5852049	5853080	protein_coding	820973	481.56	631.954	617.9	313.522	482.762	373.379
12323	AT3G09000	369.278	0.496119	0.142441	3.48297	0.000495883	0.0131268		3	2745534	2748525	protein_coding	820052	345.442	328.533	325.879	479.614	364.485	552.453
8138	AT2G16900	509.151	0.90135	0.258864	3.48195	0.000497776	0.0131609		2	7323570	7326317	protein_coding	816192	515.997	531.312	494.18	1012.34	451.674	1405.64
1978	AT1G19485	602.739	-0.383764	0.11025	-3.48085	0.000499824	0.0131991		1	6746778	6751609	protein_coding	838534	1032.5	977.777	1089.21	824.042	728.347	816.363
71	AT1G01680	6.42843	4.49815	1.29242	3.48042	0.000500627	0.0132029	PUB54	1	246262	248440	protein_coding	839251	1.14385	0	1.41073	8.39791	4.82762	38.9994
27099	AT5G64510	83.4813	1.53879	0.442164	3.48013	0.000501177	0.0132029	TIN1	5	25784404	25786385	protein_coding	836572	30.8839	26.1571	57.8399	111.972	30.1726	183.228
22349	AT5G13320	35.3773	1.51871	0.43653	3.47906	0.00050317	0.0132367	PBS3	5	4267456	4271064	protein_coding	831173	21.1837	26.9122	13.0631	54.7223	34.769	84.2869
7927	AT2G14255	535.48	-0.390069	0.112136	-3.47853	0.000504165	0.0132367	PAT23	2	6036804	6041097	protein_coding	2745525	950.537	910.265	835.152	768.876	648.108	645.452
25372	AT5G48370	166.73	0.796461	0.228969	3.47847	0.00050428	0.0132367		5	19598486	19600708	protein_coding	834890	84.722	84.1608	117.924	184.389	95.7777	205.251
18998	AT4G20830	1287.88	1.34625	0.387141	3.47741	0.00050628	0.013272		4	11155453	11157806	protein_coding	827831	1359.27	1095.53	882.671	3264.74	1023.78	4193.48
20355	AT4G33090	2558.29	0.324573	0.0933455	3.47712	0.000506838	0.013272	APM1	4	15965593	15970557	protein_coding	829446	2412.38	2212.89	2109.04	2728.39	2487.43	3199.11
8025	AT2G15480	580.566	1.03093	0.29676	3.47395	0.000512854	0.0134134	UGT73B5	2	6758430	6763501	protein_coding	816040	583.511	470.617	505.759	1162.6	431.674	1584.63
27150	AT5G64970	91.7771	-0.749799	0.21586	-3.47354	0.000513637	0.0134179		5	25958025	25960663	protein_coding	836621	90.4015	86.8304	114.345	62.7575	60.5934	51.8934
19605	AT4G26270	141.537	0.89355	0.257296	3.47285	0.000514964	0.0134364	PFK3	4	13300778	13304440	protein_coding	828733	75.4939	85.7951	71.9472	165.159	80.8627	181.151
17088	AT4G01250	162.467	1.08311	0.31213	3.47006	0.000520339	0.0135605	WRKY22	4	522530	524249	protein_coding	827896	180.728	139.155	152.359	297.659	161.725	532.607
19122	AT4G21903	76.5563	1.27348	0.367349	3.46667	0.000526955	0.0137165		4	11620889	11624459	protein_coding	6241480	57.574	57.5932	46.3105	170.383	42.654	173.761
8716	AT2G22300	1117.1	0.489656	0.141338	3.46443	0.00053136	0.0138125	CAMTA3	2	9471219	9476646	protein_coding	816762	1059.84	864.458	872.987	1433.23	969.174	1513.22
10636	AT2G40330	105.763	1.47624	0.426159	3.46407	0.000532069	0.0138125	PYL6	2	16844588	16846194	protein_coding	818626	41.1785	46.0364	38.0897	136.233	26.5519	181.382
15257	AT3G47680	634.412	-0.440745	0.127242	-3.46383	0.000532539	0.0138125		3	17577398	17579577	protein_coding	823922	751.508	770.064	702.544	571.058	578.108	497.762
22199	AT5G11520	2397.32	0.83052	0.239862	3.46249	0.000535208	0.0138388	ASP3	5	3684946	3687854	protein_coding	831024	2130.99	1972.24	1936.93	3543.92	1839.32	5346.84
2136	AT1G20980	2148.14	0.345748	0.0998558	3.46247	0.000535246	0.0138388	SPL14	1	7324471	7329441	protein_coding	838692	2014.32	1744.15	1815.61	2250.64	2050.53	2759.96
7979	AT2G14900	205.773	-0.644018	0.186005	-3.46236	0.000535454	0.0138388	GASA7	2	6404131	6405352	protein_coding	815979	212.756	213.442	273.682	141.832	173.794	135.459
1080	AT1G10990	64.128	1.24066	0.358455	3.46113	0.000537919	0.0138599		1	3670243	3671191	protein_coding	837642	34.8556	47.2741	40.0234	129.422	55.7997	102.327
1520	AT1G15040	605.904	2.08282	0.60183	3.46081	0.000538556	0.0138599	GAT1_2.1	1	5179887	5181402	protein_coding	838069	444.914	244.197	521.995	1794.15	306.417	3025.28
25500	AT5G49520	113.452	1.41458	0.408749	3.46076	0.000538643	0.0138599	WRKY48	5	20090648	20093346	protein_coding	835012	122.392	109.86	95.9297	345.248	73.6212	451.609
8228	AT2G17740	53.7175	5.25295	1.51789	3.46068	0.000538809	0.0138599		2	7706896	7707954	protein_coding	816283	10.2946	3.13885	9.87511	251.938	2.41381	630.914
10678	AT2G40720	63.0172	-0.828252	0.239371	-3.46012	0.000539944	0.013862	PCMP-E26	2	16987269	16989851	protein_coding	818667	50.3293	60.6844	62.0721	29.8592	33.7933	33.2303
26825	AT5G61890	15.3893	6.72257	1.94294	3.46001	0.000540162	0.013862	ERF114	5	24852322	24853941	protein_coding	836310	1.14385	1.04628	0	70.9157	0	168.459
1586	AT1G15690	15928.5	0.353627	0.102215	3.45964	0.000540908	0.0138649	AVP1	1	5398926	5402733	protein_coding	838138	10514.2	10016.7	10794.8	12944.1	12816.7	14256
6011	AT1G69880	16.9958	2.93373	0.848082	3.45926	0.000541668	0.0138681	TRX8	1	26321398	26323002	protein_coding	843324	4.57539	4.18513	2.82146	35.4579	3.62072	48.4608
15160	AT3G46680	6.39255	5.41404	1.5653	3.4588	0.000542596	0.0138756	UGT76E6	3	17195318	17196743	protein_coding	823821	2.28769	0	0	37.3241	1.2069	60.4606
26203	AT5G56010	6886.89	0.464388	0.134298	3.45788	0.000544436	0.0139064	HSP90-3	5	22681238	22684252	protein_coding	835699	3879.93	3969.59	4519.98	5572.48	4814.35	6664.05
7480	AT2G04080	158.198	0.931262	0.269429	3.45642	0.000547391	0.0139655	DTX2	2	1357156	1359403	protein_coding	814944	60.7638	64.4543	43.4528	115.657	92.1373	114.3
9912	AT2G33600	412.564	0.597784	0.173083	3.45375	0.000552856	0.0140866		2	14226668	14228742	protein_coding	817926	343.154	325.394	321.647	490.812	364.485	630.683
21746	AT5G06870	452.014	0.792511	0.229483	3.45347	0.000553426	0.0140866	PGIP2	5	2133918	2135168	protein_coding	830578	288.25	244.83	331.522	594.386	266.726	625.606
24753	AT5G42830	143.953	2.20569	0.638863	3.45253	0.000555361	0.0141193		5	17176293	17178130	protein_coding	834294	118.96	94.1654	40.9112	482.414	54.3107	635.067
12748	AT3G12910	11.0424	4.94247	1.43247	3.45031	0.000559939	0.0142192		3	4109375	4110849	protein_coding	820475	1.14385	4.18513	0	59.7185	0	109.844
1330	AT1G13300	349.887	-0.741571	0.215016	-3.44891	0.00056286	0.0142768	HRS1	1	4556878	4558793	protein_coding	837890	307.695	353.643	183.395	193.152	189.484	130.844
14149	AT3G25250	50.8922	1.8077	0.524193	3.44854	0.000563625	0.0142796	OXI1	3	9195334	9197126	protein_coding	822119	57.1924	66.9621	11.2858	254.737	56.7246	165.69
22805	AT5G17650	162.712	0.679475	0.197058	3.4481	0.000564542	0.0142862		5	5816678	5818472	protein_coding	831631	106.378	149.618	108.626	209.015	147.242	223.381
8026	AT2G15490	357.798	1.90933	0.553955	3.44673	0.000567421	0.0143425	UGT73B4	2	6761635	6763500	protein_coding	816041	276.582	209.751	228.349	1025.99	154.356	1501.04
25854	AT5G52810	169.584	-0.696819	0.202249	-3.44535	0.000570311	0.0143989	SARD4	5	21399331	21400686	protein_coding	835358	232.201	190.423	141.073	95.1764	114.656	134.767
5191	AT1G62300	608.844	1.38034	0.400821	3.44378	0.000573637	0.0144583	WRKY6	1	23016569	23019494	protein_coding	842527	651.993	576.501	386.54	1607.73	465.865	2127.89
19124	AT4G21920	26.872	2.28117	0.662435	3.44362	0.000573988	0.0144583		4	11635877	11636720	protein_coding	828281	19.4454	9.41654	28.2146	102.641	10.8621	158.767
21309	AT5G02870	6630.25	0.249756	0.0725512	3.44247	0.00057642	0.0144881	RPL4D	5	657675	659800	protein_coding	831756	4940.97	4841.41	5179.73	5696.55	6086.36	6002.59
9526	AT2G30070	803.337	-0.380207	0.110447	-3.44244	0.000576498	0.0144881	POT1	2	12834821	12838655	protein_coding	817558	877.895	732.327	852.675	644.722	660.037	592.548
22524	AT5G15020	1431.42	0.383546	0.111488	3.44025	0.000581172	0.0145735	SNL2	5	4859127	4866034	protein_coding	831354	1404.81	1186.61	1232.7	1778.75	1383.03	1814.45
2459	AT1G24140	39.7417	1.82513	0.530528	3.44022	0.000581233	0.0145735	3MMP	1	8535999	8537780	protein_coding	839026	58.3362	47.0827	25.3931	223.944	36.2072	203.074
20658	AT4G35830	8081.3	0.537466	0.156251	3.43976	0.000582233	0.0145819	ACO1	4	16972569	16978161	protein_coding	829737	8482.84	7020.6	7303.6	10521.5	7833.53	14729.9
17334	AT4G03400	815.033	0.376908	0.109608	3.4387	0.000584512	0.0146143	DFL2	4	1497536	1501599	protein_coding	827938	468.641	508.842	534.744	761.734	643.682	567.748
6335	AT1G73080	617.318	0.448774	0.130524	3.43826	0.000585463	0.0146143	PEPR1	1	27484240	27488204	protein_coding	843639	558.198	647.649	550.185	878.982	649.315	862.141
16913	AT3G63380	197.578	2.53384	0.73696	3.43823	0.000585536	0.0146143	ACA12	3	23406484	23410360	protein_coding	825513	205.893	139.155	46.5541	939.633	72.4143	1256.52
18286	AT4G14680	369.327	0.757915	0.220483	3.43752	0.000587061	0.0146356	APS3	4	8413263	8415650	protein_coding	827118	182.048	206.154	246.089	407.989	332.015	331.577
3871	AT1G48120	246.427	0.566512	0.164902	3.43545	0.000591568	0.0147312	MAIL3	1	17773627	17780106	protein_coding	841230	114.385	125.554	134.019	191.286	138.794	211.612
18913	AT4G20010	692.935	0.334472	0.0973806	3.43468	0.000593242	0.014756	OSB2	4	10841935	10844124	protein_coding	827746	613.484	608.332	552.675	738.721	669.736	816.637
14231	AT3G26020	498.207	0.616441	0.179614	3.43204	0.000599056	0.0148812		3	9513645	9516930	protein_coding	822199	298.465	324.196	313.463	537.566	321.07	566.635
17144	AT4G01750	184.379	1.19272	0.347551	3.43178	0.000599637	0.0148812	RGXT2	4	756348	758725	protein_coding	827905	171.577	164.266	108.626	454.421	113.449	445.378
27165	AT5G65110	1956.68	0.708207	0.206415	3.43099	0.000601385	0.0149076	ACX2	5	26009521	26012684	protein_coding	836635	2029.19	1588.94	1707.69	2757.51	1856.37	4074.69
12889	AT3G13990	912.732	0.339437	0.0989791	3.42938	0.000604953	0.014968		3	4625383	4630613	protein_coding	820613	802.671	743.194	837.584	989.127	939.874	1072.85
11434	AT2G47800	1390.86	0.468251	0.136545	3.42928	0.000605189	0.014968	ABCC4	2	19574666	19580615	protein_coding	819392	1336.01	1204.27	1186.42	1891.4	1396.39	1860.43
9193	AT2G26890	2219.38	0.326884	0.095346	3.42839	0.000607164	0.0149998	GRV2	2	11462067	11474371	protein_coding	817230	1962.84	1683.47	1622.34	2253.44	2108.46	2245.58
20526	AT4G34610	1501.24	-0.524249	0.152936	-3.4279	0.000608258	0.0150099	BLH6	4	16530346	16533362	protein_coding	829613	2162.22	2148.49	2445.47	1371.99	2014.67	1321.29
11318	AT2G46650	405.723	0.946784	0.276233	3.42749	0.000609196	0.0150161	CYTB5-C	2	19151481	19152739	protein_coding	819277	173.865	241.691	232.77	419.896	317.416	507.916
2567	AT1G25400	254.923	1.25541	0.366326	3.42702	0.000610235	0.0150247		1	8911096	8912822	protein_coding	839126	235.64	215.541	216.275	612.438	176.354	799.322
2245	AT1G22030	75.9446	-0.958031	0.279877	-3.42304	0.000619243	0.0152293		1	7759077	7760929	protein_coding	838808	86.9324	91.0266	86.0545	66.2502	49.4831	26.7688
6501	AT1G74640	580.146	0.443402	0.129554	3.42254	0.000620393	0.0152405		1	28032562	28034863	protein_coding	843803	407.21	411.189	430.273	501.076	485.176	692.297
2839	AT1G28380	1235.14	0.597116	0.174521	3.42145	0.000622879	0.0152843	NSL1	1	9963448	9966320	protein_coding	839735	1295.98	1161.37	1134.23	1931.52	1161.04	2327.27
20737	AT4G36640	762.298	0.505408	0.147745	3.4208	0.000624368	0.0153037		4	17276882	17279428	protein_coding	829816	991.322	948.578	955.369	1431.57	1024.01	1640.63
9005	AT2G25140	522.941	0.499757	0.146135	3.41982	0.000626624	0.0153301	CLPB4	2	10697629	10702203	protein_coding	817052	383.189	338.995	396.415	563.593	435.693	572.53
18888	AT4G19810	78.1017	1.42917	0.417919	3.41972	0.00062685	0.0153301	ChiC	4	10763206	10765795	protein_coding	827725	54.349	86.7338	51.3419	284.979	52.4647	180.578
23015	AT5G19550	1186.28	0.599585	0.175364	3.41908	0.00062834	0.0153494	ASP2	5	6597971	6601971	protein_coding	832075	1196.46	1132.08	1138.46	1756.1	1121.21	2360.5
8530	AT2G20610	1473.61	0.678407	0.198463	3.4183	0.000630134	0.015376	SUR1	2	8877887	8880440	protein_coding	816585	1063.15	1216.22	1106.33	1890.86	1324.26	2195.94
26816	AT5G61790	4475.4	0.507987	0.14863	3.4178	0.000631285	0.0153869	CNX1	5	24827063	24829900	protein_coding	836301	2071.51	1969.1	2107.63	2717.19	2545.36	3468.87
22736	AT5G17020	2227	0.417395	0.122221	3.41509	0.000637606	0.0155236	XPO1	5	5594632	5602969	protein_coding	831565	1730.48	1673.99	1706.07	2420.95	1994.12	2403.03
25576	AT5G50240	214.853	-0.64711	0.189508	-3.41468	0.000638577	0.0155299	PIMT2	5	20451228	20452569	protein_coding	835089	242.75	290.366	233.842	139.438	210.665	145.762
26361	AT5G57510	9.189	4.5319	1.32759	3.41363	0.00064104	0.0155527		5	23288885	23289635	protein_coding	835855	4.57539	0	0	35.4579	0	71.3066
11806	AT3G03890	883.395	0.345753	0.101287	3.41359	0.000641124	0.0155527		3	999350	1002595	protein_coding	821082	713.47	765.786	736.061	938.069	877.101	991.937
8203	AT2G17520	1126.91	0.412489	0.120845	3.41337	0.000641648	0.0155527	IRE1A	2	7617151	7621129	protein_coding	816258	1111.82	1005.48	1107.42	1485.5	1118.8	1668.44
17281	AT4G02930	1646.02	0.325611	0.0954581	3.41103	0.000647171	0.0156691	TUFA	4	1295375	1298500	protein_coding	828134	1031.75	1122.66	1121.53	1375.39	1355.36	1373.06
7099	AT1G80460	1793.52	0.731914	0.21473	3.40853	0.00065315	0.0157964	GLPK	1	30246683	30249337	protein_coding	844385	2007.41	1765.04	1601.15	2799.25	1770.49	4343.11
24673	AT5G42140	454.56	0.302223	0.0887213	3.40643	0.000658189	0.0159007		5	16837332	16842493	protein_coding	834219	415.167	382.992	404.39	491.657	492.811	496.123
6276	AT1G72520	192.898	1.05371	0.309388	3.40581	0.000659689	0.0159193	LOX4	1	27308513	27312756	protein_coding	843584	265.373	231.228	129.787	511.34	266.726	521.761
2770	AT1G27730	459.87	0.802312	0.235606	3.40532	0.000660875	0.0159303	ZAT10	1	9648021	9649323	protein_coding	839666	700.035	621.492	402.058	1213.96	835.178	959.986
10745	AT2G41310	1420.41	-0.667742	0.196125	-3.40467	0.000662435	0.0159503	ARR8	2	17221840	17224880	protein_coding	818730	2110.4	2125	2207.79	1223.3	1669.15	1169.06
12275	AT3G08530	6991.5	0.291918	0.0857587	3.40395	0.000664192	0.015975	CHC2	3	2586804	2595654	protein_coding	820001	6304.89	5752.46	6339.82	7934.16	6581.25	7989.11
14188	AT3G25670	84.9103	-0.798766	0.234729	-3.40293	0.000666668	0.0160169		3	9344313	9346424	protein_coding	822155	83.5009	54.4067	69.1258	37.3241	47.0693	36.9225
19265	AT4G23150	7.55606	4.07552	1.19825	3.40123	0.000670826	0.0160991	CRK7	4	12125664	12128490	protein_coding	828414	1.14385	2.09256	2.82146	33.5917	3.62072	62.5375
255	AT1G03380	1197.23	0.40406	0.118893	3.3985	0.000677554	0.0162281	ATG18G	1	835767	841373	protein_coding	838702	1140.42	957.348	962.118	1388.45	1186.39	1465.59
24659	AT5G42010	66.0078	1.38427	0.407324	3.39845	0.000677686	0.0162281		5	16801707	16805242	protein_coding	834206	64.0786	36.8476	52.3893	184.896	39.84	170.681
7954	AT2G14680	434.183	-0.388609	0.1144	-3.39693	0.000681474	0.0163009	MEE13	2	6277802	6283940	protein_coding	815956	562.753	528.302	564.92	424.694	405.154	431.086
23202	AT5G22050	539.214	-0.335386	0.0987659	-3.39577	0.000684361	0.016352		5	7301224	7303876	protein_coding	832266	708.191	701.893	686.987	550.903	535.718	571.165
25572	AT5G50200	174.443	1.58268	0.46629	3.39418	0.000688332	0.0164253	NRT3.1	5	20436180	20437815	protein_coding	835085	163.98	159.898	133.361	494.366	75.2258	795.649
1973	AT1G19440	340.198	-0.596217	0.175671	-3.39395	0.000688931	0.0164253	KCS4	1	6728747	6730931	protein_coding	838528	482.704	410.143	417.576	251.004	376.554	247.842
3183	AT1G31930	849.937	0.606901	0.178893	3.39253	0.000692494	0.0164922	XLG3	1	11464934	11469207	protein_coding	840083	807.854	779.888	794.12	1304.94	754.327	1554.62
5269	AT1G63010	1023.16	0.47425	0.13987	3.39065	0.000697269	0.01657		1	23347561	23352831	protein_coding	842604	858.824	859.283	744.999	1219.1	897.666	1296.33
23733	AT5G27220	72.969	1.17262	0.345841	3.39065	0.000697278	0.01657		5	9578373	9582960	protein_coding	832780	16.8167	13.1848	8.27457	32.7799	29.1505	27.3394
6412	AT1G73810	9.2163	3.17958	0.937932	3.38999	0.000698949	0.0165917		1	27752342	27755297	protein_coding	843717	3.43154	4.18513	4.23219	38.2572	2.41381	64.8452
7287	AT2G02220	675.172	0.849883	0.250835	3.38821	0.000703506	0.0166817	PSKR1	2	583797	587401	protein_coding	814753	618.822	553.483	574.167	1120.65	522.59	1494.67
25967	AT5G53870	22.8491	1.83603	0.541987	3.38759	0.000705109	0.0167004	ENODL1	5	21869774	21871391	protein_coding	835468	9.06552	12.6588	9.58345	54.9362	15.7255	40.7589
24959	AT5G44568	48.6778	1.5416	0.455109	3.38731	0.000705824	0.0167004		5	17961019	17962276	protein_coding	5008297	41.1785	42.8976	45.1434	126.902	49.4831	195.459
6560	AT1G75220	2161.95	0.626365	0.185001	3.38573	0.000709879	0.0167782		1	28229026	28233134	protein_coding	843859	1966.27	1746.24	1908.72	3041.91	1967.26	3656.25
21716	AT5G06600	3109.74	0.289878	0.0856261	3.38539	0.000710759	0.0167808	UBP12	5	2019084	2028116	protein_coding	830548	2552.78	2407.96	2538	3049.41	2741.52	3355.82
22026	AT5G09880	1800.05	-0.336143	0.0993477	-3.3835	0.000715691	0.016879		5	3081389	3085291	protein_coding	830848	2151.58	2015.14	2008.88	1636.66	1437.42	1802.97
25378	AT5G48410	50.0546	1.88315	0.557211	3.37959	0.000725939	0.0170941	GLR1.3	5	19620267	19623425	protein_coding	834896	55.2176	43.3974	37.0833	227.645	20.7152	249.789
16080	AT3G55430	1403.88	0.566291	0.16759	3.37904	0.000727409	0.0170941		3	20549423	20552215	protein_coding	824709	1519.03	1437.59	1378.28	2124.67	1597.94	2684.5
16161	AT3G56150	5025.6	0.344739	0.102026	3.37893	0.000727675	0.0170941	TIF3C1	3	20833410	20837275	protein_coding	824781	4277.84	4232.58	4683.21	5226.48	5105.28	6402.38
2001	AT1G19715	1685.78	-0.4787	0.141676	-3.37883	0.000727942	0.0170941	JAL3	1	6816702	6819542	protein_coding	838560	1972.69	2068.32	2100.55	1471.59	1592.79	1348.39
24231	AT5G38050	88.11	-0.606256	0.179513	-3.37722	0.000732214	0.017176		5	15187487	15189290	protein_coding	833785	115.529	99.3968	105.805	70.9157	72.4143	68.5374
14264	AT3G26290	319.691	0.99972	0.296061	3.37673	0.000733521	0.0171881	CYP71B26	3	9632608	9634822	protein_coding	822232	181.388	177.939	136.171	420.316	135.913	430.909
18449	AT4G15975	15.84	2.23592	0.662347	3.37575	0.00073615	0.0172193		4	9051871	9053241	protein_coding	NA	2.28769	9.41654	16.9288	54.1199	13.276	62.9991
27418	AT5G67385	4647.3	-0.286195	0.0847824	-3.37565	0.000736426	0.0172193	SR1IP1	5	26883663	26887430	protein_coding	836874	6031.22	5355.48	6329.99	4570.62	5197.7	4762.21
15465	AT3G49580	75.1697	1.64408	0.487385	3.37327	0.000742807	0.0173412	LSU1	3	18374908	18375940	protein_coding	824120	51.4731	43.9438	57.8399	292.061	112.242	75.6912
3728	AT1G45015	19.4728	-2.13565	0.633139	-3.37311	0.000743229	0.0173412		1	17021514	17022795	protein_coding	841067	69.6185	45.1925	22.1579	16.4879	11.8478	4.53071
21080	AT4G39850	1671.38	0.366141	0.108561	3.37267	0.000744446	0.0173511	PXA1	4	18488434	18497266	protein_coding	830144	1603.8	1404.19	1643.09	2021.4	1735.4	2220.29
5017	AT1G60730	1198.11	0.975822	0.289455	3.37124	0.000748299	0.0174134		1	22357976	22360277	protein_coding	842367	1463.15	1311.9	1097.8	2751.86	1049.13	3808.7
4492	AT1G54030	1087.54	0.507763	0.150623	3.37109	0.000748713	0.0174134	MVP1	1	20167597	20169684	protein_coding	841841	993.144	890.367	761.732	1373.05	981.788	1400.51
24343	AT5G39030	108.657	1.30661	0.387837	3.36896	0.000754535	0.0175301		5	15619811	15622620	protein_coding	833895	89.4857	93.0601	63.4936	270.979	73.7199	261.64
4251	AT1G51890	169.316	2.85749	0.848441	3.36793	0.00075735	0.0175746		1	19274604	19278798	protein_coding	841616	150.486	116.193	38.2501	996.78	56.0735	1158.16
22121	AT5G10760	38.28	1.55278	0.46109	3.36762	0.000758194	0.0175746	AED1	5	3400322	3402389	protein_coding	830943	13.7262	3.13885	21.1609	31.7255	41.0348	35.3072
16577	AT3G60240	2906.16	0.355189	0.105479	3.36738	0.000758865	0.0175746	EIF4G	3	22261648	22268496	protein_coding	825194	2417.17	2156.76	2703.34	3140.05	2817.89	3334.28
19270	AT4G23200	42.1345	1.09784	0.32639	3.36357	0.000769409	0.0177951	CRK12	4	12145035	12148041	protein_coding	828419	37.6647	36.4163	34.6596	88.3834	49.4198	91.6581
17349	AT4G03510	270.971	1.12774	0.335302	3.36335	0.000770017	0.0177951	RMA1	4	1557120	1559437	protein_coding	825654	164.868	164.611	235.643	357.171	178.857	688.817
10673	AT2G40690	276.488	-0.424401	0.12624	-3.36185	0.000774213	0.0178732	GLY1	2	16973992	16976534	protein_coding	818664	233.777	250.424	245.662	162.549	210.169	176.736
12138	AT3G06810	1243.38	0.512746	0.152543	3.36131	0.000775737	0.0178895	IBR3	3	2146243	2150851	protein_coding	819865	1214.77	1181.25	1176.55	1679.58	1218.97	2181.89
3726	AT1G45000	1944.54	0.26975	0.0803015	3.35921	0.000781654	0.0180069	RPT4B	1	17009051	17011929	protein_coding	841065	1610.29	1594.29	1620.68	1790.34	1857.14	2148.56
23805	AT5G27890	67.7594	-0.823967	0.245326	-3.35866	0.000783215	0.0180238		5	9903640	9905921	protein_coding	832853	110.953	150.665	158.002	96.1095	76.035	67.1528
1597	AT1G15780	1280.9	0.365882	0.108992	3.35698	0.000787998	0.0180976		1	5430040	5436618	protein_coding	838147	1148.42	1051.92	1045.05	1449.55	1192.98	1527.51
25411	AT5G48657	127.174	1.72517	0.51392	3.35688	0.000788288	0.0180976		5	19733882	19735726	protein_coding	2746202	180.38	158.115	71.5246	525.627	101.306	727.421
9446	AT2G29340	2016.68	0.839056	0.249988	3.35638	0.000789709	0.0180976		2	12597018	12599299	protein_coding	817483	1875.39	1686.52	1807.91	3427.43	1839.46	4331
10377	AT2G37940	872.915	0.715156	0.213074	3.35637	0.000789734	0.0180976	IPCS2	2	15876717	15880103	protein_coding	818371	803.569	744.99	667.173	1483.16	688.975	1458.82
19929	AT4G29210	581.844	0.423959	0.126423	3.35349	0.000797985	0.0182502	GGT3	4	14400920	14403519	protein_coding	829042	410.633	434.896	439.218	611.809	443.567	652.567
22555	AT5G15310	1035.42	-0.500156	0.149146	-3.35346	0.000798067	0.0182502	ATMYB16	5	4974671	4976470	protein_coding	831383	1571.04	1423.39	1544.43	923.119	1237.44	1051.86
16706	AT3G61420	905.324	-0.325139	0.0969721	-3.35291	0.000799663	0.0182676	TFB1-3	3	22726708	22732152	protein_coding	825315	1410.03	1448.61	1256.04	1053.8	1057.54	1167.45
2670	AT1G26800	300.955	0.85725	0.255724	3.35225	0.000801577	0.0182922	MPSR1	1	9285025	9286395	protein_coding	839223	217.331	186.238	296.253	329.385	305.347	620.529
15098	AT3G46110	36.2807	1.17021	0.349181	3.3513	0.000804328	0.0183358		3	16931991	16933909	protein_coding	823754	29.2959	34.2527	25.7571	62.2279	38.4561	95.2533
7463	AT2G04030	8792.37	0.390764	0.116668	3.34938	0.000809934	0.0184339	HSP90-5	2	1281754	1286144	protein_coding	814930	3607.03	3937.85	4323.54	5096.5	5340.57	5121.83
15373	AT3G48720	736.387	-0.631498	0.188549	-3.34925	0.000810317	0.0184339		3	18046144	18049474	protein_coding	824033	718.336	563.946	679.972	353.646	570.866	350.072
5113	AT1G61560	212.962	1.77974	0.531436	3.34892	0.000811279	0.0184365	MLO6	1	22708468	22712289	protein_coding	842450	201.405	224.858	87.1878	878.485	134.589	750.628
1981	AT1G19510	21.9006	1.51345	0.452073	3.3478	0.000814563	0.0184919	RL5	1	6756237	6757420	protein_coding	838537	13.7262	16.7405	9.87511	30.7924	31.3795	51.6915
20863	AT4G37790	1236.17	-0.403964	0.120681	-3.34739	0.000815779	0.0185003	HAT22	4	17768042	17769676	protein_coding	829935	2039.48	1822.62	2117.51	1271.82	1647.43	1596.44
6810	AT1G77660	181.766	0.582792	0.174229	3.34498	0.000822876	0.0186419		1	29185838	29187932	protein_coding	844102	150.988	165.313	190.449	292.994	181.036	275.534
10419	AT2G38340	8.26662	3.87114	1.15746	3.34452	0.000824243	0.0186535	DREB2E	2	16067396	16068615	protein_coding	818414	5.71924	1.04628	0	38.2572	0	61.8452
6181	AT1G71520	7.22857	5.52174	1.65136	3.34375	0.000826536	0.0186861	ERF020	1	26938369	26939267	protein_coding	843492	0	2.09256	0	51.3206	0	51.4608
22062	AT5G10210	22.0021	1.94576	0.582137	3.34245	0.00083043	0.0187547		5	3206140	3207136	protein_coding	830885	4.57539	3.13885	5.64292	15.8627	10.8621	21.2305
18775	AT4G18740	647.424	-0.400121	0.119801	-3.33988	0.000838159	0.0189097		4	10303343	10304624	protein_coding	827608	1241.45	1113.46	1293.61	770.595	946.337	1037.38
4222	AT1G51620	23.5149	1.84659	0.553002	3.33922	0.000840151	0.018935		1	19140130	19141926	protein_coding	841587	22.5986	20.671	23.4705	102.847	21.3344	113.034
11971	AT3G05380	655.38	0.417681	0.125122	3.33819	0.00084325	0.0189761	ALY2	3	1539527	1546469	protein_coding	819702	590.623	527.307	564.764	751.653	601.336	877.053
19765	AT4G27730	317.45	1.01863	0.305159	3.33804	0.000843709	0.0189761	OPT6	4	13833807	13836661	protein_coding	828887	322.565	247.969	349.861	608.382	254.657	991.139
22894	AT5G18480	801.962	0.66588	0.199576	3.33647	0.000848492	0.019064	IPUT1	5	6131130	6133982	protein_coding	831966	708.042	720.888	761.794	1343.67	668.625	1452.21
5655	AT1G66580	4143.43	0.706584	0.211891	3.33466	0.000854029	0.0191646	RPL10C	1	24839090	24840806	protein_coding	842976	3708.35	3555.27	3357.54	6053.03	3129.51	8138.42
24936	AT5G44390	102.465	1.15077	0.345116	3.33444	0.000854726	0.0191646		5	17882079	17885012	protein_coding	834465	118.96	114.045	117.091	301.392	91.7248	377.994
23203	AT5G22060	1702.13	0.475025	0.142513	3.3332	0.000858529	0.0192302	ATJ2	5	7303506	7305870	protein_coding	832267	1659.72	1609.18	1615.29	2120.01	1711.39	2938.11
16166	AT3G56200	696.574	0.75632	0.227033	3.33132	0.000864341	0.0193279	AVT6C	3	20849762	20852104	protein_coding	824786	685.165	580.687	567.114	1352.06	753.109	990.447
6037	AT1G70160	2558.29	0.474083	0.142315	3.33122	0.000864661	0.0193279		1	26419894	26422531	protein_coding	843352	2167.59	1899	2101.99	2990.59	2159.15	3403.33
2193	AT1G21590	1220.6	0.481897	0.14469	3.33056	0.000866711	0.0193539		1	7566229	7570014	protein_coding	838760	952.508	1018.91	1031.33	1489.92	1030.8	1658.41
20034	AT4G30150	411.916	0.517746	0.155472	3.33016	0.000867958	0.0193619		4	14742292	14750042	protein_coding	829138	257.404	279.528	255.129	436.258	337.322	361.85
27058	AT5G64120	2337.69	2.7889	0.837683	3.32931	0.000870628	0.0194017	PER71	5	25659257	25661007	protein_coding	836533	1926.24	1669.87	830.92	10792.2	724.143	19079
12729	AT3G12740	1696.67	0.548216	0.164686	3.32886	0.000872016	0.0194128	ALIS1	3	4049309	4051775	protein_coding	820456	2017.75	1733.69	1962.33	3008.32	1846.57	3485.03
1875	AT1G18500	2239.17	0.465023	0.139714	3.32839	0.000873487	0.0194257	IPMS1	1	6368966	6373080	protein_coding	838431	1915.94	1707.53	1808.56	2444.73	1898.46	3136.57
5356	AT1G63840	227.015	0.76064	0.22856	3.32797	0.000874824	0.0194357		1	23689603	23690807	protein_coding	842687	276.811	275.172	197.502	456.287	257.071	550.376
5879	AT1G68690	193.453	0.842407	0.25318	3.3273	0.000876911	0.0194452	PERK9	1	25788305	25792324	protein_coding	3767664	235.888	188.041	163.971	412.659	180.888	454.106
20359	AT4G33130	53.4045	-0.958146	0.287968	-3.32726	0.000877032	0.0194452		4	15978989	15980813	protein_coding	829450	55.0018	74.0086	42.9351	37.7443	32.7371	22.7413
14202	AT3G25770	2319.84	0.751055	0.225808	3.32607	0.00088079	0.0195087	AOC2	3	9406669	9408071	protein_coding	822168	247.071	195.655	416.165	530.002	424.831	482.993
16433	AT3G58810	100.098	-1.1799	0.354846	-3.3251	0.000883867	0.0195531	MTPA2	3	21749966	21752141	protein_coding	825050	214.925	249.194	75.7618	91.8824	101.866	49.3888
8154	AT2G17036	111.145	-0.564554	0.1698	-3.32481	0.000884786	0.0195531		2	7403693	7405262	protein_coding	816208	141.419	131.443	139.251	100.478	93.8613	87.0444
16487	AT3G59320	207.803	-0.622789	0.187328	-3.32459	0.000885484	0.0195531		3	21924488	21926895	protein_coding	825101	327.138	305.246	208.939	215.792	177.022	159.217
4394	AT1G53210	6069.23	0.332961	0.100163	3.32418	0.000886784	0.0195531	NCL	1	19844450	19847856	protein_coding	841755	5389.81	4680.02	5253.56	6292.84	5869.18	7122.59
22165	AT5G11210	62.8299	3.24791	0.977121	3.32396	0.00088748	0.0195531	GLR2.5	5	3571020	3574817	protein_coding	830991	42.6928	39.9281	13.459	393.586	20.726	498.36
4036	AT1G49720	400.37	-0.575838	0.17325	-3.32375	0.000888167	0.0195531	ABF1	1	18400003	18402628	protein_coding	841395	126.933	143.302	124.111	102.614	83.2543	82.0208
23871	AT5G28646	16.9523	2.52031	0.758704	3.32186	0.000894188	0.0196658	WVD2	5	10674712	10677234	protein_coding	832970	4.71073	9.69509	17.4295	73.1434	3.54773	101.689
15161	AT3G46690	198.556	1.35005	0.406579	3.32051	0.000898529	0.0197392	UGT76E4	3	17197443	17199363	protein_coding	823822	272.236	149.618	177.752	564.527	138.794	819.911
21896	AT5G08300	1319.57	0.431635	0.13	3.32026	0.00089933	0.0197392		5	2667361	2669923	protein_coding	830726	1189.6	1204.27	957.886	1473.37	1223.8	1811.97
13743	AT3G21660	22.7646	-1.45062	0.437008	-3.31943	0.000902	0.0197779		3	7624406	7626654	protein_coding	821720	69.2298	80.6911	66.3096	18.36	38.2378	23.9852
20099	AT4G30790	902.416	0.436474	0.131515	3.31882	0.000903993	0.0198017	ATG11	4	14992396	14998649	protein_coding	829202	827.002	704.148	754.741	1111.32	784.488	1182.9
9281	AT2G27690	23.9107	1.91515	0.577122	3.31845	0.000905197	0.0198082	CYP94C1	2	11809279	11811280	protein_coding	817315	11.4385	7.32397	12.6966	41.9896	15.6898	57.2299
1046	AT1G10700	363.563	0.834388	0.251483	3.31787	0.000907078	0.0198295	PRS3	1	3554104	3556544	protein_coding	837613	316.846	282.496	284.967	582.255	258.278	727.143
19520	AT4G25480	7.52533	-2.32114	0.699706	-3.31731	0.000908887	0.0198492	DREB1A	4	13018010	13019400	protein_coding	828652	16.0139	21.9719	19.7502	0.933102	9.65524	2.53842
20179	AT4G31490	2096.01	0.238641	0.0719515	3.3167	0.000910883	0.0198729		4	15268446	15273230	protein_coding	829276	1585.34	1669.14	1563.17	1924.94	1936.39	1834.69
16809	AT3G62390	266.999	-0.407227	0.122803	-3.31609	0.000912848	0.0198959	TBL6	3	23086989	23089357	protein_coding	825412	250.463	231.912	264.449	179.154	217.165	174.674
18218	AT4G14160	2314.99	0.303605	0.0915667	3.31568	0.000914221	0.019906		4	8167351	8173417	protein_coding	827055	2372.26	2047.46	2261.76	2618.67	2609.09	3002.74
10807	AT2G41835	110.566	0.645832	0.1948	3.31537	0.000915226	0.019908	SAP11	2	17457699	17459691	protein_coding	818783	110.953	101.489	122.734	175.423	147.242	194.536
5704	AT1G67070	306.895	0.638066	0.192538	3.31398	0.000919797	0.0199819	PMI2	1	25041833	25044659	protein_coding	843027	451.132	415.792	475.257	700.946	480.169	894.968
10596	AT2G40000	4096.75	0.735299	0.221905	3.31358	0.000921113	0.0199819	HSPRO2	2	16700490	16702336	protein_coding	818588	6048.67	5610.16	6791.26	10218.4	7129.19	13357
16250	AT3G57040	969.628	-0.659624	0.199072	-3.3135	0.000921368	0.0199819	ARR9	3	21109059	21111567	protein_coding	824871	1868.38	1666.86	1958.45	1058.15	1249.31	1170.16
16316	AT3G57660	1039.7	0.348118	0.105246	3.30765	0.000940826	0.0203836	NRPA1	3	21353497	21363201	protein_coding	824935	672.683	714.499	761.017	902.543	895.213	931.352
16324	AT3G57740	25.6866	1.24478	0.376454	3.30658	0.000944412	0.020441		3	21392501	21393972	protein_coding	824943	25.2989	20.2484	13.4163	58.0437	36.7293	45.6482
6126	AT1G70985	115.348	-0.907762	0.274676	-3.30484	0.000950296	0.020548		1	26764672	26765285	protein_coding	843437	227.626	206.118	253.931	107.307	189.484	77.0758
2664	AT1G26790	480.486	-0.515307	0.155965	-3.30399	0.000953185	0.0205901		1	9273684	9275193	protein_coding	NA	975.702	976.181	1082.03	615.847	887.075	627.452
26912	AT5G62720	3334.29	-0.715798	0.216665	-3.30371	0.000954149	0.0205906		5	25191402	25195071	protein_coding	836393	948.42	863.365	737.682	374.972	811.99	376.312
11559	AT3G01650	407.04	0.630371	0.19095	3.30123	0.000962618	0.0207323	RGLG1	3	241739	245284	protein_coding	819911	349.441	359.502	344.778	595.374	336.065	688.369
19263	AT4G23130	34.3282	1.7093	0.517816	3.30097	0.00096351	0.0207323	CRK5	4	12117491	12120220	protein_coding	828412	27.5835	15.7693	19.7239	64.9361	16.9775	119.787
12044	AT3G05970	1585.8	0.362749	0.109896	3.30085	0.000963914	0.0207323	LACS6	3	1786279	1791887	protein_coding	819767	1362.32	1191.71	1203.35	1577.88	1342.08	1892.05
12505	AT3G10640	486.124	0.530463	0.160721	3.30051	0.000965086	0.0207323	VPS60.1	3	3323271	3325085	protein_coding	820233	503.471	458.533	410.428	700.616	478.984	792.359
25374	AT5G48380	1383.92	0.582432	0.176473	3.3004	0.000965461	0.0207323	BIR1	5	19604089	19607147	protein_coding	834892	1262.81	1045.24	1187.84	1738.37	1153.8	2326.58
12771	AT3G13080	1819.11	0.611769	0.185506	3.29784	0.000974323	0.020902	ABCC3	3	4195770	4201734	protein_coding	820496	1828.28	1857.85	1972.16	3231.36	1847.77	3556.25
17496	AT4G05320	33899.2	0.479861	0.145574	3.29633	0.000979555	0.0209936	UBQ10	4	2717977	2720308	protein_coding	825880	40081.1	33976.5	36338.6	48895.6	40960.9	64087.5
26970	AT5G63250	5.47683	3.94448	1.19693	3.2955	0.000982478	0.0210356		5	25360121	25360695	protein_coding	836445	2.28769	0	1.41073	23.3275	3.62072	27.4611
20089	AT4G30690	966.21	-0.362517	0.110028	-3.29478	0.000984999	0.0210689	IF3-4	4	14960594	14962466	protein_coding	829192	825.768	802.383	961.879	575	707.683	723.018
24844	AT5G43580	602.288	2.16551	0.657483	3.29364	0.000988986	0.0211131		5	17507801	17508752	protein_coding	834378	625.685	520.002	454.255	2358.88	306.554	4510.09
12816	AT3G13430	242.681	0.824294	0.250269	3.29364	0.000988998	0.0211131		3	4367181	4369029	protein_coding	820543	251.357	209.377	142.567	404.95	201.029	457.941
23032	AT5G19690	2147.86	0.250908	0.0761993	3.29278	0.000992029	0.0211571	STT3A	5	6652306	6658708	protein_coding	832089	1530.5	1472.15	1495.4	1825.18	1678.84	1838.55
15919	AT3G53870	4530.89	0.317541	0.0964831	3.29116	0.000997754	0.0212585	RPS3B	3	19951424	19953018	protein_coding	824554	3573.38	3431.81	3682.01	3822.92	4635.72	4849.31
24830	AT5G43470	2070.28	0.443402	0.134773	3.28998	0.00100193	0.0213251	RPP8	5	17462547	17467448	protein_coding	834367	1970.82	1420.34	1920.72	2404.93	1945.33	2854.01
23079	AT5G20130	704.355	-0.454212	0.138078	-3.28954	0.0010035	0.0213251		5	6797361	6798899	protein_coding	832135	782.082	904.604	1078.52	533.331	740.375	738.728
4417	AT1G53390	955.513	0.539408	0.163981	3.28946	0.00100381	0.0213251	ABCG24	1	19917994	19923920	protein_coding	841775	696.603	675.898	651.757	1052.54	690.35	1187.52
6087	AT1G70620	2770.8	-0.341665	0.103918	-3.28783	0.00100963	0.0214202		1	26626528	26631104	protein_coding	843399	3744.7	3719.71	3643.95	2919.78	2814.07	3027.91
8647	AT2G21620	1300.79	0.667124	0.202924	3.28756	0.0010106	0.0214202	RD2	2	9248525	9250311	protein_coding	816700	1315.83	1177.96	1134.84	1660.6	1301.68	2786.68
12464	AT3G10320	56.6297	1.7494	0.532156	3.28738	0.00101123	0.0214202		3	3195314	3197457	protein_coding	820194	57.1924	50.2216	18.3395	170.758	27.7588	223.612
25527	AT5G49760	2243.04	0.549774	0.16734	3.28537	0.0010185	0.0215534		5	20216332	20221382	protein_coding	835039	1411.51	1132.08	1148.33	1994.97	1269.66	2129.97
10413	AT2G38280	1615.92	0.265869	0.0809851	3.28293	0.00102733	0.0217191	AMPD	2	16033292	16038972	protein_coding	818408	1401.37	1344.38	1360.28	1612.2	1504.17	1799.9
14567	AT3G28940	2851.79	0.742617	0.226298	3.28159	0.00103222	0.0217821	AIG2B	3	10968043	10969858	protein_coding	822530	2646.86	2437.84	1846.65	4279.2	2188.12	5123.46
17069	AT4G01070	2156.33	0.370933	0.113035	3.28157	0.0010323	0.0217821	UGT72B1	4	461513	463556	protein_coding	827912	2533.72	2521.91	2031.07	2683.05	3353.72	3134.61
8719	AT2G22330	1604.07	0.472948	0.144157	3.28079	0.00103517	0.0218019	CYP79B3	2	9488413	9491404	protein_coding	816765	1509.5	1819.88	1569.41	2474.68	1976.15	2346.3
15130	AT3G46430	489.238	-0.409498	0.124818	-3.28077	0.00103524	0.0218019		3	17087538	17088753	protein_coding	823793	621.109	637.186	612.257	481.481	500.866	433.378
11301	AT2G46505	707.999	0.367496	0.112048	3.27981	0.00103878	0.0218286	SDH4	2	19089486	19090776	protein_coding	819261	607.383	588.011	561.471	798.735	643.28	814.603
24176	AT5G37490	3.4676	5.11893	1.56082	3.27964	0.00103939	0.0218286	PUB21	5	14887429	14889151	protein_coding	833727	1.14385	0	0	27.9931	2.41381	13.846
6289	AT1G72640	1118.5	-0.305082	0.0930238	-3.27961	0.00103951	0.0218286		1	27346156	27348256	protein_coding	843596	1005.64	1033.73	1076.08	763.418	897.352	859.386
6435	AT1G74020	805.851	0.639004	0.194883	3.27892	0.00104205	0.0218611	SSL12	1	27835123	27837443	protein_coding	843740	857.886	787.851	644.704	1243.83	749.488	1563.9
17352	AT4G03550	1541.1	0.498357	0.152037	3.27786	0.00104599	0.0219119	CALS12	4	1573266	1579820	protein_coding	825650	1202.18	1013.85	1192.07	1697.31	1217.77	1885.59
3165	AT1G31780	704.49	0.32469	0.0990598	3.27772	0.00104648	0.0219119		1	11391199	11394748	protein_coding	840065	729.775	540.928	576.989	753.013	768.799	789.911
3813	AT1G47560	97.8347	1.45572	0.444193	3.27721	0.00104837	0.0219304	SEC3B	1	17466535	17473421	protein_coding	841165	54.9047	30.3422	28.2146	140.898	24.1381	143.305
26293	AT5G56850	1781.09	-0.541319	0.165251	-3.27574	0.00105384	0.0220238		5	22985115	22988110	protein_coding	835787	2227.15	2260.96	2298.8	1527.74	1637.43	1500.28
22168	AT5G11240	481.847	0.350808	0.107186	3.27288	0.00106457	0.0222267		5	3582506	3587076	protein_coding	830994	303.12	366.199	351.272	433.892	399.486	458.993
8577	AT2G20960	1409.59	0.658042	0.201188	3.27079	0.00107247	0.0223703	pEARLI4	2	9006610	9009794	protein_coding	816630	1504.66	1284.87	1301.08	2168.32	1296.88	2976.8
17757	AT4G09970	299.613	-0.688523	0.210542	-3.27024	0.00107455	0.0223814		4	6245916	6247792	protein_coding	826588	401.38	347.821	320.667	185.631	303.485	183.208
2091	AT1G20630	1171.39	0.683542	0.209038	3.26994	0.00107571	0.0223814	CAT1	1	7146636	7150180	protein_coding	838652	578.787	520.002	536.077	860.32	508.107	1243.83
20929	AT4G38400	133.278	-0.938054	0.286881	-3.26984	0.00107608	0.0223814	EXLA2	4	17978422	17979740	protein_coding	829997	202.461	197.747	159.412	82.1129	159.311	58.8453
26154	AT5G55560	59.776	1.22833	0.375738	3.26913	0.00107879	0.0224165	WNK11	5	22506216	22507879	protein_coding	835650	53.7608	57.5455	31.0361	100.775	51.8969	176.997
9744	AT2G32030	35.5893	1.34032	0.410237	3.26717	0.00108627	0.0225504		2	13632468	13633551	protein_coding	817763	52.617	52.3141	16.9288	124.103	57.9314	127.383
26522	AT5G58980	152.724	-0.632878	0.193838	-3.26498	0.00109471	0.022704	NCER3	5	23811449	23814683	protein_coding	836015	255.078	321.209	242.646	203.416	175.001	154.382
17572	AT4G08040	186.643	-0.680273	0.208381	-3.26455	0.00109636	0.0227168	ACS11	4	4886962	4889224	protein_coding	826317	171.577	110.906	122.734	63.4509	105.001	85.8449
26243	AT5G56370	41.4849	-1.12312	0.34407	-3.26423	0.00109762	0.0227207		5	22835931	22837972	protein_coding	835738	62.5677	57.7713	53.8129	46.6975	21.5847	15.6741
15905	AT3G53730	971.645	-0.50229	0.153889	-3.26397	0.00109863	0.0227207		3	19912385	19913515	protein_coding	837297	1148.42	1180.21	1098.96	697.96	914.834	809.526
11950	AT3G05200	783.23	0.570608	0.174905	3.26239	0.00110476	0.0228257	ATL6	3	1476960	1478850	protein_coding	819684	871.612	765.879	804.116	1134.65	858.11	1618.36
25708	AT5G51465	7.4284	4.4204	1.35541	3.26129	0.00110907	0.0228932		5	20904578	20905568	protein_coding	28721262	0	5.23141	0	36.391	2.41381	77.9988
18672	AT4G17830	644.629	0.429601	0.131806	3.25936	0.00111665	0.0230278		4	9915813	9918243	protein_coding	827506	588.674	508.283	532.93	658.415	615.962	902.624
5460	AT1G64790	2582.96	0.338342	0.103867	3.25747	0.0011241	0.0231597	ILA	1	24064822	24083428	protein_coding	842787	1817.38	1655.72	1550.36	2181.77	2021.2	2148.32
20861	AT4G37770	23.9384	1.89631	0.582236	3.25695	0.00112615	0.0231624	ACS8	4	17752079	17754157	protein_coding	829933	10.2946	4.18513	8.46438	31.7255	8.44834	41.3071
25748	AT5G51830	335.552	0.731616	0.224636	3.2569	0.00112635	0.0231624		5	21069110	21071739	protein_coding	835258	333.379	290.885	303.269	510.159	300.615	717.891
18528	AT4G16563	574.52	-0.706067	0.217033	-3.25326	0.00114088	0.023439		4	9329620	9331646	protein_coding	827356	511.3	501.169	382.308	271.533	356.037	234.227
26963	AT5G63180	1485.77	0.534468	0.164453	3.24997	0.00115418	0.0236899		5	25340914	25343369	protein_coding	836439	400.347	375.615	418.987	593.453	702.419	445.609
7624	AT2G06050	630.843	0.656682	0.202121	3.24895	0.00115832	0.0237527	OPR3	2	2359114	2362375	protein_coding	815160	406.484	357.738	332.108	638.08	386.95	696.923
3697	AT1G44350	470.076	0.799144	0.245994	3.24863	0.00115961	0.0237568	ILL6	1	16834210	16838562	protein_coding	841026	385.477	367.245	479.648	728.752	410.348	993.908
16890	AT3G63160	3111.4	-0.632242	0.194665	-3.24785	0.00116282	0.0238002		3	23333399	23334034	protein_coding	825491	783.536	862.136	1041.12	449.755	825.523	466.378
16407	AT3G58560	1749.17	0.229998	0.0708467	3.24642	0.00116868	0.0238978	CCR4-1	3	21650565	21654200	protein_coding	825025	1434.38	1425.04	1625.16	1712.24	1695.7	1830.66
7092	AT1G80380	7530.13	0.34388	0.105936	3.24612	0.00116991	0.0239005	GLYK	1	30217116	30220595	protein_coding	844378	5987.86	5850.76	5845.27	7543.88	6276.47	8604.74
24579	AT5G41260	1332.52	-0.322013	0.0992239	-3.24532	0.00117319	0.0239292	BSK8	5	16503562	16507475	protein_coding	834127	1946.83	1623.83	1770.47	1303.54	1361.39	1592.74
24985	AT5G44750	2223.28	-0.311669	0.0960422	-3.24512	0.001174	0.0239292	REV1	5	18052607	18060169	protein_coding	834504	2868.3	2629.13	2467.37	2252.4	2001.04	2162.26
18551	AT4G16760	3216.85	0.63932	0.197018	3.24498	0.0011746	0.0239292	ACX1	4	9424534	9428895	protein_coding	827381	3897.02	3413.02	3562.49	5651.73	3390.94	7878.67
23662	AT5G26600	660.531	0.373563	0.115161	3.24382	0.00117937	0.0240041	CpNIFS3	5	9377249	9380063	protein_coding	832730	683.614	672.673	594.821	881.736	718.694	918.671
20757	AT4G36820	10.7353	2.72839	0.841527	3.24219	0.00118617	0.0241132		4	17346805	17348265	protein_coding	829835	8.00693	6.27769	2.82146	55.053	7.24143	51.4608
23750	AT5G27380	2317.4	0.63275	0.195173	3.242	0.00118695	0.0241132	GSH2	5	9667912	9671015	protein_coding	832797	1834.73	1587.21	1581.43	2767.58	1523.11	3454.79
12981	AT3G14810	708.655	-0.540314	0.166791	-3.23947	0.00119751	0.0243053	MSL5	3	4970944	4974534	protein_coding	820710	1234.41	1065.34	1260.23	666.656	1093.82	696.378
14237	AT3G26080	535.376	0.421337	0.130081	3.23905	0.0011993	0.0243075		3	9528774	9530582	protein_coding	822205	378.956	436.99	486.158	532.555	522.211	673.094
24462	AT5G40170	944.008	0.567811	0.175309	3.23892	0.00119985	0.0243075	AtRLP54	5	16064859	16067628	protein_coding	834015	651.993	614.168	548.774	1042.28	585.349	1054.14
15767	AT3G52450	237.072	1.15997	0.35819	3.23843	0.00120191	0.0243268	PUB22	3	19440617	19442427	protein_coding	824410	334.003	238.552	221.485	641.041	203.967	923.755
6359	AT1G73300	143.16	-0.948094	0.292887	-3.23706	0.00120767	0.0244206	SCPL2	1	27559483	27562636	protein_coding	843664	310.55	271.732	257.435	125.028	165.221	145.67
14811	AT3G43300	2865.94	0.290316	0.0897087	3.23621	0.00121129	0.0244713	ATMIN7	3	15233845	15245281	protein_coding	823405	2584.78	2426.58	2468.31	3213.08	2664.01	3255.29
2895	AT1G29150	2016.27	0.401118	0.123963	3.2358	0.00121303	0.0244837	RPN6	1	10180302	10182808	protein_coding	839789	1664.29	1565.25	1660.42	2013.62	1776.56	2646.64
4062	AT1G49975	598.778	-0.391488	0.121026	-3.23474	0.00121753	0.0245518		1	18504757	18506184	protein_coding	841421	449.532	486.521	613.668	362.043	428.451	389.763
10141	AT2G35730	23.9976	2.31258	0.715006	3.23435	0.00121922	0.0245632		2	15020398	15021598	protein_coding	818143	17.9288	29.0146	13.6074	113.629	11.6414	173.34
26439	AT5G58200	1279.16	-0.362208	0.112004	-3.2339	0.00122113	0.024579		5	23549550	23552052	protein_coding	835932	1655.14	1691.55	1391.19	1192.82	1147.4	1339.14
8686	AT2G22010	1267.45	0.38445	0.118935	3.23245	0.00122732	0.0246809	RKP	2	9363109	9369461	protein_coding	816737	1300.37	1005.3	1098.26	1640.16	1220.71	1572.79
11440	AT2G47850	673.272	-0.400879	0.124055	-3.23147	0.00123158	0.0247437		2	19595529	19598664	protein_coding	819397	693.944	599.525	730.514	497.175	599.667	447.235
20574	AT4G35080	660.183	0.291656	0.0903063	3.22964	0.00123948	0.0248774		4	16698267	16700406	protein_coding	829660	649.604	595.856	663.607	761.654	721.236	835.954
8464	AT2G20010	500.028	0.527287	0.163287	3.22921	0.00124134	0.0248774		2	8637663	8641631	protein_coding	816520	572.611	479.584	449.012	808.315	508.454	837.888
27188	AT5G65300	37.9563	1.55461	0.481431	3.22914	0.00124165	0.0248774		5	26095143	26096114	protein_coding	836655	26.3085	26.1571	36.679	91.444	21.7243	143.075
652	AT1G07135	185.7	0.736259	0.228075	3.22814	0.00124597	0.0249411		1	2189877	2190784	protein_coding	837224	177.296	219.719	174.93	343.381	302.933	308.303
23862	AT5G28540	5583.54	0.520368	0.161214	3.22782	0.00124738	0.0249463	MED37A	5	10540123	10543558	protein_coding	832950	2621.7	2683.71	2808.76	3639.1	3024.51	4960.08
11335	AT2G46810	286.315	-0.492089	0.152502	-3.22678	0.0012519	0.025014	BHLH70	2	19239694	19242772	protein_coding	819294	352.247	434.185	420.072	225.604	287.196	337.441
7279	AT2G02130	994.577	-0.901123	0.279346	-3.22584	0.00125605	0.0250739	PDF2.3	2	539898	540707	protein_coding	814744	1164.44	1465.84	905.689	577.59	1022.25	303.918
11289	AT2G46430	239.107	1.09233	0.338862	3.22353	0.00126621	0.0252537	CNGC3	2	19057999	19061492	protein_coding	819251	312.267	256.12	139.27	667.387	200.601	639.514
1931	AT1G19050	601.485	-0.610015	0.189265	-3.22308	0.00126821	0.0252705	ARR7	1	6577833	6579314	protein_coding	838487	1356.6	1014.89	840.795	741.816	720.522	646.144
5201	AT1G62380	14073.9	0.556002	0.172594	3.22145	0.00127546	0.0253854	ACO2	1	23082036	23084253	protein_coding	842536	10645.8	9477.22	12468	13870.6	12276.6	21749.4
13832	AT3G22420	984.055	-0.264931	0.0822445	-3.22126	0.0012763	0.0253854	WNK2	3	7946408	7949177	protein_coding	821810	1225.57	1341.6	1395.27	1075.22	1060.38	1150.45
6674	AT1G76390	443.536	0.648454	0.201324	3.22095	0.00127765	0.0253891	PUB43	1	28655208	28658711	protein_coding	843971	353.595	348.731	341.539	629.948	328.396	668.576
1502	AT1G14870	1088.02	1.97518	0.61346	3.21974	0.00128309	0.0254644	PCR2	1	5128344	5129731	protein_coding	838052	1208.06	1358.78	409.43	4533.57	609.581	6558.98
18908	AT4G19975	16.4485	2.33968	0.726703	3.21958	0.00128377	0.0254644		4	10823579	10825395	protein_coding	28720150	3.43154	2.09256	4.23219	30.7924	2.41381	14.5382
9942	AT2G33840	537.248	0.338514	0.105155	3.2192	0.00128549	0.0254753		2	14314710	14317578	protein_coding	817952	415.217	471.873	418.987	569.192	503.279	574.145
21396	AT5G03630	3345.72	0.528676	0.16426	3.21854	0.00128845	0.0255109	MDAR2	5	922048	924728	protein_coding	831774	2611.4	2372.97	2103.4	3439.41	2400.53	4372.55
9507	AT2G29890	379.931	-0.762108	0.236819	-3.2181	0.00129044	0.0255271	VLN1	2	12744116	12749596	protein_coding	817539	388.15	540.399	337.915	314.13	256.106	182.759
9058	AT2G25590	269.778	-0.505621	0.157145	-3.21755	0.00129291	0.0255438		2	10890903	10893772	protein_coding	817098	606.239	596.381	428.862	425.494	356.037	370.61
20338	AT4G32920	845.022	0.385825	0.119919	3.21739	0.00129363	0.0255438		4	15887270	15896345	protein_coding	829429	628.292	602.594	728.728	863.366	743.629	937.631
21102	AT4G40020	16.9263	2.65316	0.824771	3.21685	0.00129609	0.0255693		4	18553168	18555355	protein_coding	830163	17.1577	11.5091	5.64292	95.1764	3.62072	116.998
2909	AT1G29290	13.4413	2.65399	0.825118	3.2165	0.00129765	0.0255771	CEP14	1	10244453	10245874	protein_coding	28717277	3.43154	11.5091	7.05365	42.9227	12.0691	82.3834
7191	AT2G01340	132.781	0.774546	0.240952	3.21453	0.00130661	0.0257304	At17.1	2	163954	165290	protein_coding	814662	136.118	116.137	145.305	207.149	141.208	319.841
9543	AT2G30250	483.573	0.852017	0.26515	3.21334	0.00131202	0.0258003	WRKY25	2	12903208	12905338	protein_coding	817575	462.114	350.505	349.861	757.679	353.623	979.139
12294	AT3G08720	567.675	0.494998	0.15405	3.21323	0.00131252	0.0258003	ATPK2	3	2648372	2651231	protein_coding	820019	626.526	610.368	626.207	879.69	675.808	1057
12220	AT3G07565	295.532	0.437783	0.136347	3.21079	0.00132371	0.0259969		3	2413623	2416284	protein_coding	819946	245.531	269.212	261.456	307.147	330.997	402.795
10329	AT2G37470	389.999	-0.467861	0.145742	-3.2102	0.00132644	0.026027		2	15736727	15737728	protein_coding	818324	382.045	383.986	317.414	236.075	306.554	248.073
9463	AT2G29490	496.368	0.905575	0.282167	3.20936	0.00133032	0.0260797	GSTU1	2	12631341	12632538	protein_coding	817498	488.423	446.762	324.468	818.33	410.348	1125.44
19563	AT4G25870	635.885	-0.417733	0.130179	-3.20891	0.00133241	0.0260973		4	13149170	13152279	protein_coding	828693	592.513	601.612	572.756	429.227	535.866	372.687
615	AT1G06760	3553.62	-0.381056	0.118763	-3.20853	0.00133417	0.0261084		1	2076504	2077767	protein_coding	837187	4925.41	4791.97	4610.27	3182.81	4329.17	3498.64
20949	AT4G38580	224.936	-0.688445	0.214586	-3.20825	0.00133544	0.0261098	HIPP26	4	18034131	18035922	protein_coding	830015	105.719	96.7015	127.455	78.4889	77.7068	53.9198
23690	AT5G26790	22.5713	-1.43925	0.448816	-3.20678	0.0013423	0.0262205		5	9422879	9423699	protein_coding	832737	22.877	28.2496	18.3395	6.53171	14.4829	6.92297
14260	AT3G26240	557.93	0.432125	0.134832	3.20492	0.001351	0.0263667		3	9603889	9607193	protein_coding	822226	427.799	368.291	486.702	586.921	508.107	623.298
14251	AT3G26170	745.746	0.917049	0.28618	3.20445	0.00135319	0.0263859	CYP71B19	3	9573263	9575215	protein_coding	822218	287.106	224.951	359.736	558.928	248.623	827.064
15842	AT3G53150	26.4759	2.29274	0.715641	3.20376	0.00135648	0.0264265	UGT73D1	3	19697607	19699392	protein_coding	NA	34.3154	24.0645	4.23219	125.036	18.1036	164.536
16724	AT3G61590	216.952	-0.405727	0.126667	-3.20311	0.00135953	0.0264624	HWS	3	22791898	22794710	protein_coding	825332	294.876	280.927	284.724	214.587	196.213	231.653
26276	AT5G56680	1380.45	0.240166	0.0749893	3.20267	0.00136158	0.0264645	SYNC1	5	22936534	22939060	protein_coding	835769	1053.48	1092.32	1151.16	1244.76	1360.18	1289.98
4265	AT1G52000	1255.04	0.7794	0.243367	3.20257	0.00136206	0.0264645	JAL5	1	19333088	19336135	protein_coding	841629	646.268	672.754	966.342	1491.08	1244.31	1185.2
14015	AT3G24030	253.976	-0.454466	0.141921	-3.20226	0.00136356	0.02647	THIM	3	8679819	8680905	protein_coding	821988	276.811	261.57	284.967	167.958	212.415	215.997
2197	AT1G21630	2493.9	0.309741	0.0967404	3.20178	0.00136583	0.0264905		1	7581008	7588153	protein_coding	838765	2358.92	2059.7	2391.04	2773.66	2569.24	3079.5
1493	AT1G14780	164.026	0.915976	0.28619	3.20058	0.00137151	0.0265772		1	5090809	5094152	protein_coding	838043	187.591	172.637	150.948	324.719	160.518	471.916
19612	AT4G26330	3.00641	-5.03765	1.57476	-3.19899	0.00137912	0.0266904	UNE17	4	13320408	13323673	protein_coding	828739	6.87651	3.14499	1.41349	0	0	0
10901	AT2G42720	6.1597	-2.76159	0.863308	-3.19884	0.0013798	0.0266904		2	17785354	17787421	protein_coding	818872	8.00693	12.5554	4.23219	0.933102	1.2069	1.3846
24469	AT5G40240	235.487	0.939771	0.294005	3.19645	0.00139132	0.0268811		5	16081988	16085213	protein_coding	834022	225.526	218.283	195.672	526.252	188.153	507.893
17124	AT4G01580	72.1199	-0.835821	0.261498	-3.19628	0.00139212	0.0268811		4	685670	686886	protein_coding	828118	64.0555	68.0083	43.7326	28.9261	38.621	32.7687
12105	AT3G06490	13.468	2.04541	0.640207	3.19492	0.00139871	0.0269596	MYB108	3	2003393	2006727	protein_coding	819827	3.43154	7.32397	11.2858	32.6586	13.276	41.5378
12347	AT3G09200	8540.09	0.24547	0.0768391	3.1946	0.00140027	0.0269596	RPP0B	3	2823088	2825241	protein_coding	820076	6937.44	7261.2	7083.28	7736.35	8653.51	8833.48
24708	AT5G42440	136.251	0.853413	0.26716	3.19439	0.00140127	0.0269596		5	16973202	16974877	protein_coding	834250	125.823	121.369	88.876	183.821	127.932	288.919
21448	AT5G04090	522.108	-0.279386	0.0874652	-3.19426	0.00140192	0.0269596		5	1105352	1108282	protein_coding	830288	726.461	736.996	707.489	588.645	579.578	615.365
24409	AT5G39670	45.2354	1.79086	0.560668	3.19416	0.00140236	0.0269596	CML46	5	15883179	15884067	protein_coding	833963	45.7539	46.0364	29.6253	173.557	31.3795	213.689
23486	AT5G24620	1094.65	-0.537804	0.16842	-3.19324	0.00140688	0.027006		5	8430004	8432414	protein_coding	832533	1224.4	1168.8	872.637	816.909	758.874	679.387
2869	AT1G28680	598.606	0.609377	0.190838	3.19316	0.00140724	0.027006		1	10078189	10079909	protein_coding	839768	567.629	515.804	393.626	852.663	486.555	907.863
680	AT1G07400	38.0684	1.59016	0.498052	3.19275	0.00140923	0.0270079	HSP17.8	1	2274926	2275783	protein_coding	837252	17.1577	16.7405	22.5717	41.0565	16.8967	105.691
462	AT1G05340	439.197	0.915705	0.286823	3.19258	0.00141008	0.0270079		1	1558778	1559917	protein_coding	837033	482.704	362.014	435.916	716.622	417.589	1271.75
13192	AT3G16700	61.9501	-0.893308	0.279825	-3.19238	0.00141106	0.0270079	FAHD2	3	5687696	5689796	protein_coding	820922	96.3919	91.5289	46.0776	48.9727	44.5201	36.035
23425	AT5G24110	16.9583	3.00546	0.941674	3.19162	0.00141479	0.0270558	WRKY30	5	8153115	8154710	protein_coding	832476	10.2946	3.13885	14.1073	97.0426	10.8621	109.844
8943	AT2G24535	7.97539	-1.89203	0.592906	-3.1911	0.0014173	0.02708		2	10424688	10425764	protein_coding	28718299	18.598	16.877	20.5391	5.43409	7.02864	3.72235
1464	AT1G14550	26.6289	5.87427	1.84124	3.19039	0.00142079	0.0271229	PER5	1	4978922	4980466	protein_coding	838017	2.28769	4.18513	1.41073	139.965	2.41381	323.534
15913	AT3G53810	370.536	0.533769	0.16733	3.18992	0.00142311	0.0271435	LECRK42	3	19932970	19935392	protein_coding	824548	513.588	484.429	461.309	675.566	520.176	903.679
16735	AT3G61700	1062.19	-0.344395	0.107993	-3.18906	0.00142737	0.0271989		3	22835127	22839188	protein_coding	825343	1291.2	1293.74	1429.82	912.22	1216.75	1037.46
19607	AT4G26288	124.479	1.22908	0.385434	3.18883	0.00142851	0.0271989		4	13307461	13308306	protein_coding	5008166	125.823	95.2117	170.698	253.804	142.415	513.685
836	AT1G08800	876.562	0.545937	0.171242	3.18811	0.00143207	0.0272303	MYOB1	1	2812818	2818071	protein_coding	837402	780.703	645.893	671.168	1118.15	702.345	1231.11
23726	AT5G27120	1274.64	0.366039	0.114819	3.18798	0.00143272	0.0272303	NOP5-1	5	9540861	9544065	protein_coding	832770	769.809	880.97	878.885	1149.58	1005.35	1101.21
11694	AT3G02880	1158.16	0.291265	0.0913748	3.18758	0.00143469	0.0272303		3	634465	637284	protein_coding	821198	1392.06	1255.54	1304.92	1517.22	1482.08	1817.05
16301	AT3G57520	8316.37	0.793801	0.249037	3.18749	0.00143514	0.0272303	RFS2	3	21288742	21293171	protein_coding	824919	5585.95	4657.46	6050.22	10157.4	5155.9	12923.5
18490	AT4G16260	711.402	1.665	0.522441	3.18696	0.00143779	0.0272568		4	9199972	9201643	protein_coding	827320	955.526	929.175	370.943	3017.38	542.486	3592.62
9931	AT2G33770	3676.5	0.327253	0.10271	3.18619	0.00144162	0.0272923	UBC24	2	14277558	14283113	protein_coding	817943	2974	2737.07	3495.79	3779.06	3684.68	4072.55
4163	AT1G51060	1566.05	-0.520084	0.163236	-3.18608	0.00144216	0.0272923	HTA10	1	18926811	18927746	protein_coding	841528	2056.64	2051.76	1853.7	1232.63	1756.05	1178.98
2701	AT1G27100	1471.46	0.449922	0.141251	3.18527	0.0014462	0.0273451		1	9407085	9411368	protein_coding	839599	1429.81	1416.67	1503.84	2016.43	1511.05	2398.58
27006	AT5G63620	757.744	0.633459	0.19891	3.18465	0.00144929	0.0273799		5	25466128	25468550	protein_coding	836482	663.626	681.199	703.28	1094.81	669.761	1400.33
2076	AT1G20490	84.7282	-0.891786	0.280108	-3.18373	0.00145392	0.0274436		1	7097211	7099892	protein_coding	838637	128.559	132.293	120.332	78.1864	92.5681	41.8337
15459	AT3G49530	590.4	0.324698	0.101999	3.18334	0.00145587	0.0274539	NAC062	3	18362443	18364959	protein_coding	824115	606.064	547.872	524.365	772.122	649.327	682.965
11181	AT2G45360	9.58479	3.5037	1.10071	3.18312	0.00145698	0.0274539		2	18698592	18699514	protein_coding	819144	3.43154	5.23141	4.23219	33.5917	8.44834	103.152
254	AT1G03370	800.564	0.557722	0.175267	3.18213	0.00146196	0.0275139		1	830550	835411	protein_coding	839519	761.874	671.559	615.156	1040.67	650.374	1311.32
16953	AT4G00165	939.604	-0.332497	0.104494	-3.18199	0.00146269	0.0275139		4	69230	69957	protein_coding	828076	497.897	505.112	496.545	400.625	436.992	365.008
22887	AT5G18420	560.006	0.394384	0.123988	3.18082	0.00146857	0.0275896		5	6105283	6109501	protein_coding	831960	472.653	464.67	432.517	565.92	548.14	676.919
5448	AT1G64660	1103.15	0.920217	0.289313	3.18069	0.00146924	0.0275896	MGL	1	24028830	24030780	protein_coding	842774	1054.63	956.302	1292.23	1877.4	1146.56	3216.64
22658	AT5G16270	1472.69	0.337962	0.106277	3.18001	0.00147268	0.0276305	SYN4	5	5316197	5322700	protein_coding	831487	1386.34	1161.37	1256.96	1450.04	1594.32	1754.74
7269	AT2G02040	902.532	0.580873	0.182712	3.17918	0.00147694	0.0276866	NPF8.3	2	487398	489941	protein_coding	814735	952.825	734.49	754.741	1271.82	792.937	1575.67
19294	AT4G23400	5212.98	-0.556082	0.174945	-3.17861	0.00147984	0.0277172	PIP1-5	4	12220641	12222468	protein_coding	828439	6031.51	5269.08	4659.64	3209.87	4959.17	2699.96
10924	AT2G42920	374.147	-0.407296	0.128209	-3.17681	0.00148906	0.0278659	PCMP-E75	2	17858655	17863466	protein_coding	818893	381.853	359.526	314.886	278.614	272.935	251.165
12588	AT3G11402	58.5252	0.828164	0.260714	3.17652	0.00149052	0.0278695		3	3573319	3575803	protein_coding	820312	50.3293	56.4992	35.2683	99.8419	73.6212	81.4603
11234	AT2G45880	423.682	0.32164	0.101278	3.17581	0.00149421	0.0278998	BAM7	2	18878518	18882995	protein_coding	819196	391.196	399.68	409.112	484.28	491.21	518.069
11054	AT2G44130	411.486	0.895226	0.281898	3.17571	0.0014947	0.0278998		2	18253610	18255054	protein_coding	819019	330.572	343.181	527.613	628.911	518.969	1076.29
18347	AT4G15120	30.5792	1.38978	0.437731	3.17496	0.00149857	0.0279482		4	8634508	8635591	protein_coding	827178	26.3085	46.0364	23.9824	98.9088	32.5864	119.075
9425	AT2G29100	4.37029	3.81139	1.20127	3.1728	0.00150976	0.0281327	ATGLR2.9	2	12501092	12504944	protein_coding	817458	1.14607	2.09662	1.41347	36.0051	3.62774	25.8
20509	AT4G34450	5108.72	0.23786	0.0749902	3.17188	0.00151454	0.0281978		4	16470736	16477021	protein_coding	829596	4660.03	4148.51	4566.53	5390.53	4799.86	5561.92
17408	AT4G04540	8.00284	3.61773	1.14073	3.17142	0.00151697	0.028207	CRK39	4	2259498	2262320	protein_coding	825785	1.07466	2.111	3.11921	26.2214	0	47.5231
27089	AT5G64410	728.074	0.591237	0.186438	3.17122	0.00151799	0.028207	OPT4	5	25750845	25755501	protein_coding	836562	756.083	657.065	651.757	990.021	692.764	1414.36
24800	AT5G43190	368.124	0.624545	0.196952	3.17105	0.00151891	0.028207		5	17340071	17341814	protein_coding	834337	430.087	342.134	373.844	635.442	374.141	746.297
1239	AT1G12420	247.114	-0.488725	0.154193	-3.16958	0.00152662	0.0283135	ACR8	1	4226239	4229211	protein_coding	837798	327.463	293.749	311.866	246.502	226.786	196.917
16895	AT3G63210	1222.31	-0.348995	0.110112	-3.16946	0.00152724	0.0283135	MARD1	3	23353514	23355480	protein_coding	825496	1263.95	1183.35	1179.37	885.514	1078.97	892.602
24703	AT5G42390	5299.18	0.32373	0.102157	3.16896	0.00152985	0.028338	SPP	5	16945165	16953353	protein_coding	834245	4534.9	4165.17	4648.06	5128.9	5231.35	6327.53
25529	AT5G49780	42.9861	1.57067	0.495967	3.16689	0.00154078	0.0285161		5	20228645	20233095	protein_coding	835041	31.814	23.0796	4.57449	77.66	23.4814	77.9052
19163	AT4G22240	4388.77	0.451012	0.142658	3.1615	0.00156957	0.0290244	PAP2	4	11765803	11767422	protein_coding	828319	3481.87	3546.9	3528.24	4333.32	3697.96	6379.98
4281	AT1G52190	1799.8	0.430531	0.136207	3.16085	0.00157309	0.0290649	NPF1.2	1	19434480	19439031	protein_coding	841649	646.274	638.232	701.133	903.242	1082.59	704.759
3712	AT1G44820	723.274	0.386113	0.122221	3.15914	0.00158235	0.029207		1	16926297	16929196	protein_coding	841046	504.437	432.115	368.201	594.386	595.004	527.069
880	AT1G09230	553.523	-0.381616	0.120805	-3.15894	0.00158346	0.029207	SNRNP65	1	2979511	2982713	protein_coding	837443	824.498	777.642	839.573	522.565	631.144	710.083
3205	AT1G32170	562.601	0.804519	0.254744	3.15815	0.00158774	0.0292613	XTH30	1	11575320	11578030	protein_coding	840109	617.678	526.28	503.631	1025.48	496.038	1347.67
11143	AT2G44980	195.639	0.636245	0.201488	3.15773	0.00159	0.0292783	CHR10	2	18552173	18556674	protein_coding	819106	184.128	136.448	131.176	268.446	180.325	250.397
9938	AT2G33810	124.312	-0.685338	0.217104	-3.15673	0.00159547	0.0293543	SPL3	2	14305001	14306072	protein_coding	817948	123.535	143.341	141.073	69.9826	100.173	84.691
22513	AT5G14930	339.171	0.582736	0.18463	3.15624	0.00159819	0.0293657	SAG101	5	4828499	4830982	protein_coding	831345	252.526	219.626	229.08	356.456	242.815	439.397
8522	AT2G20562	45.0004	1.02486	0.324728	3.15605	0.00159923	0.0293657		2	8850148	8851035	protein_coding	5007888	50.3293	44.9901	43.7326	111.039	53.1038	114.921
15267	AT3G47780	131.199	1.05638	0.334733	3.15588	0.00160013	0.0293657	ABCA7	3	17624340	17629285	protein_coding	823932	148.7	140.202	87.4653	420.829	124.311	238.843
15857	AT3G53280	934.033	0.488888	0.154929	3.15556	0.0016019	0.0293736	CYP71B5	3	19755689	19757613	protein_coding	824495	825.858	677.991	774.491	972.292	940.179	1273.37
20841	AT4G37580	102.919	-0.852213	0.27018	-3.15425	0.00160913	0.0294813	HLS1	4	17658594	17660878	protein_coding	829913	88.472	141.975	155.057	51.5578	97.105	66.6619
881	AT1G09240	73.209	0.829203	0.262949	3.15348	0.00161337	0.0295343	NAS3	1	2984829	2986231	protein_coding	837444	99.5147	63.8232	55.0185	160.494	106.208	122.767
20389	AT4G33430	1282.73	0.542153	0.171959	3.1528	0.00161712	0.0295779	BAK1	4	16086311	16090832	protein_coding	829480	1175.92	1118.52	1094.77	1713.24	1070.57	2137.2
11688	AT3G02830	2855.1	-0.395473	0.125445	-3.15256	0.00161846	0.0295779	ZFN1	3	613772	616145	protein_coding	821230	3451.69	3488.19	3560.79	2447.17	3219.47	2328.96
26761	AT5G61270	515.015	-0.432683	0.137289	-3.15162	0.00162369	0.0296271	BHLH72	5	24638491	24640765	protein_coding	836248	809.483	758.237	785.562	538.644	693.963	520.025
25922	AT5G53450	2796.94	0.604313	0.191759	3.15142	0.0016248	0.0296271	PAP14	5	21688763	21692480	protein_coding	835426	1509.58	1337.29	1773.19	3155.95	1562.01	2299.67
22402	AT5G13840	238.165	-0.754663	0.239485	-3.15119	0.00162609	0.0296271	FZR3	5	4468508	4471466	protein_coding	831230	231.126	321.033	226.232	180.562	176.772	111.02
8497	AT2G20360	2252.93	0.198285	0.0629257	3.1511	0.00162658	0.0296271		2	8785960	8789570	protein_coding	816555	2061.21	2019.33	2025.81	2259.04	2329.33	2408.73
21717	AT5G06610	129.179	-0.526731	0.167238	-3.14959	0.001635	0.0297556		5	2029793	2033723	protein_coding	830549	123.535	115.091	111.448	79.3136	82.0696	81.6911
15941	AT3G54080	551.415	-0.32753	0.104008	-3.14909	0.00163778	0.0297743		3	20025267	20027022	protein_coding	824575	536.465	512.678	603.793	433.892	496.038	398.302
20388	AT4G33420	553.725	0.636097	0.202005	3.14892	0.00163875	0.0297743		4	16084713	16086388	protein_coding	829479	525.088	562.966	505.439	994.804	520.237	955.021
2167	AT1G21326	20.7959	1.31325	0.417358	3.14657	0.00165197	0.0299896		1	7468765	7469995	protein_coding	838731	18.3016	16.7405	19.7502	44.7889	25.345	61.6145
10253	AT2G36780	36.6693	1.94007	0.616657	3.14611	0.00165459	0.0300122	UGT73C3	2	15417364	15419391	protein_coding	818250	16.0139	10.4628	23.9824	57.8523	12.0691	118.383
5922	AT1G69040	524.411	-0.617898	0.196615	-3.14267	0.00167412	0.0303412	ACR4	1	25957567	25960401	protein_coding	843236	414.901	457.647	387.416	307.306	339.879	185.51
25440	AT5G48930	2808.75	0.419154	0.133442	3.14109	0.0016832	0.0304115	HST	5	19836299	19838235	protein_coding	834951	2796.71	2642.91	2138.67	3776.26	2547.78	3801.64
25380	AT5G48430	71.3951	3.29294	1.04835	3.14108	0.00168327	0.0304115		5	19627634	19629167	protein_coding	834898	44.6101	33.481	25.3931	335.917	20.5174	657.452
7623	AT2G06040	170.083	0.448626	0.142827	3.14104	0.00168349	0.0304115		2	2352145	2355597	protein_coding	815159	142.981	141.248	146.716	179.155	207.588	200.305
20585	AT4G35180	6.54594	3.98976	1.27021	3.14103	0.00168357	0.0304115	LHT7	4	16737835	16740601	protein_coding	829671	1.14385	4.18513	0	40.1234	0	47.7685
9594	AT2G30720	296.281	0.588355	0.187347	3.14046	0.00168683	0.0304451		2	13089368	13091755	protein_coding	817623	280.243	297.144	262.396	455.354	275.174	522.223
5053	AT1G61030	397.391	0.336783	0.107258	3.13994	0.00168984	0.0304744		1	22477896	22482451	protein_coding	842394	398.059	362.014	407.701	459.086	483.969	521.761
13363	AT3G18250	8.34591	4.48199	1.42782	3.13904	0.00169501	0.0305344		3	6258060	6258426	protein_coding	821353	1.14385	3.13885	1.41073	48.5213	0	79.6142
526	AT1G05900	711.842	-0.30214	0.0962572	-3.13888	0.00169597	0.0305344	NTH2	1	1786849	1789737	protein_coding	837100	771.032	824.329	899.88	638.391	680.299	698.372
4240	AT1G51800	210.694	1.81354	0.578168	3.13669	0.00170865	0.0307374	IOS1	1	19214072	19218053	protein_coding	841606	197.886	209.256	117.091	672.766	117.07	1051.37
1749	AT1G17250	63.6498	1.37045	0.436998	3.13606	0.00171236	0.0307788	AtRLP3	1	5901169	5903439	protein_coding	838296	30.8839	37.6662	35.2683	99.8419	28.9657	135.229
25661	AT5G51010	1547.29	-0.351003	0.112006	-3.13379	0.00172566	0.0309924		5	20744553	20745703	protein_coding	835174	1682.6	1754.62	1904.49	1172.91	1511.05	1498.82
14227	AT3G25980	95.6772	-0.815755	0.260563	-3.13074	0.00174367	0.0312901	MAD2	3	9503056	9504680	protein_coding	822195	85.073	133.678	114.79	67.5483	83.7787	44.6328
8046	AT2G15760	43.1434	1.45392	0.464517	3.12997	0.00174827	0.0313362		2	6865610	6867004	protein_coding	816070	32.0277	34.5273	33.8575	90.5109	26.5519	153.228
11824	AT3G04070	169.362	1.77039	0.565651	3.12982	0.00174911	0.0313362	NAC047	3	1061300	1063234	protein_coding	819562	120.172	112.603	128.329	469.833	69.5838	688.889
15433	AT3G49290	429.748	-0.476525	0.152283	-3.12921	0.00175275	0.0313757	ABIL2	3	18272283	18275442	protein_coding	824090	449.183	484.487	491.234	348.244	402.396	284.297
18895	AT4G19870	155.349	-0.709357	0.2268	-3.12767	0.00176196	0.0314925		4	10782546	10784327	protein_coding	827733	138.76	180.334	141.495	91.2446	122.484	75.1074
20946	AT4G38550	1338.99	0.714948	0.22859	3.12764	0.00176216	0.0314925		4	18025635	18028911	protein_coding	830012	1221.44	1066.87	817.38	1994.1	895.903	2201.18
21936	AT5G08620	703.989	0.361346	0.115602	3.12577	0.00177342	0.0316678	RH25	5	2794388	2797760	protein_coding	830763	594.801	529.419	606.614	650.372	749.488	812.988
2006	AT1G19770	1358	0.405503	0.129775	3.12467	0.00178003	0.0317599	PUP14	1	6832325	6833837	protein_coding	838565	1024.89	1012.8	981.868	1295.14	1232.25	1465.13
18696	AT4G18070	1033.7	-0.355908	0.113916	-3.1243	0.00178229	0.0317742		4	10030529	10033044	protein_coding	827532	1113.04	1060.45	1030.6	685.205	1027.58	801.733
2999	AT1G30135	6.61632	4.83467	1.5476	3.12397	0.00178429	0.0317839	TIFY5A	1	10596352	10597341	protein_coding	839893	2.28769	0	1.41073	27.06	1.2069	74.5373
15662	AT3G51450	74.8883	1.16421	0.372708	3.12366	0.00178615	0.0317912	SSL7	3	19090947	19092511	protein_coding	824308	37.747	58.5918	40.9112	125.036	47.0693	132.69
4693	AT1G55910	470.386	0.281059	0.0900017	3.12282	0.00179131	0.0318265	ZIP11	1	20905914	20907414	protein_coding	842041	639.411	620.445	613.668	739.017	790.523	751.143
3047	AT1G30620	212.49	0.762491	0.244195	3.12247	0.00179338	0.0318265	MUR4	1	10854517	10858280	protein_coding	839942	162.511	194.365	160.162	333.71	153.979	381.461
15888	AT3G53560	877.808	0.348084	0.111479	3.12242	0.00179371	0.0318265		3	19859585	19861178	protein_coding	824524	386.578	413.236	452.794	572.861	544.254	483.631
22563	AT5G15400	1236.58	0.321545	0.102981	3.12238	0.00179397	0.0318265	PUB1	5	4997489	5003253	protein_coding	831392	1195.32	1080.81	1158.21	1390.32	1216.56	1661.97
25066	AT5G45510	2546.28	0.393309	0.126002	3.12145	0.00179964	0.0319013		5	18444607	18449446	protein_coding	834587	3304.21	3050.59	2815.68	4159.28	3048.16	4821.09
2281	AT1G22400	814.44	1.35495	0.434237	3.1203	0.00180667	0.0319555	UGT85A1	1	7903660	7906969	protein_coding	838846	831.577	673.806	892.992	1962.31	558.797	3607.33
5138	AT1G61750	24.8131	1.90009	0.608955	3.12024	0.00180704	0.0319555	CRRSP1	1	22804427	22806351	protein_coding	842472	12.5823	9.41654	14.1073	59.7185	8.44834	63.4606
6702	AT1G76650	39.294	1.67254	0.536054	3.1201	0.00180787	0.0319555	CML38	1	28766750	28768138	protein_coding	843998	33.3526	29.0524	10.3102	73.638	19.7951	136.923
17561	AT4G07868	497.884	-3.70062	1.1861	-3.11999	0.00180855	0.0319555		4	4691762	4692653	protein_coding	826273	1.14385	2.09256	5.64292	0.933102	0	0
4472	AT1G53875	44.1951	-1.45758	0.467367	-3.11872	0.00181641	0.0320471		1	20114920	20115845	protein_coding	28717350	108.665	114.045	136.841	29.8592	63.966	38.3071
16155	AT3G56090	897.079	-0.417793	0.133965	-3.11867	0.00181667	0.0320471	FER3	3	20813904	20816035	protein_coding	824775	581.075	601.612	620.721	349.913	582.935	425.763
17342	AT4G03460	21.8979	1.88082	0.603308	3.11752	0.00182382	0.0321317		4	1537118	1540713	protein_coding	827916	16.7136	22.344	11.0994	78.6592	9.49578	94.3221
11747	AT3G03360	239.168	-0.571813	0.183425	-3.11742	0.00182441	0.0321317		3	794906	797013	protein_coding	821272	328.284	322.255	307.539	225.811	255.864	171.69
23972	AT5G35370	479.057	0.655348	0.210248	3.11702	0.0018269	0.0321393		5	13588433	13591271	protein_coding	833498	541.04	443.624	431.683	813.665	438.107	969.216
26122	AT5G55250	30.8638	-1.20014	0.385045	-3.11687	0.00182779	0.0321393	IAMT1	5	22407427	22410974	protein_coding	835618	56.4742	48.4565	33.3743	24.9541	26.2064	12.8176
7023	AT1G79720	282.159	-0.430157	0.138028	-3.11644	0.00183048	0.0321608		1	29997127	29999045	protein_coding	844311	291.681	273.08	344.218	237.941	240.174	201.689
26594	AT5G59690	1496.22	-0.452533	0.145238	-3.1158	0.00183447	0.032205		5	24051474	24052218	protein_coding	837297	1169.01	1249.26	1230.16	724.087	1060.87	884.756
5791	AT1G67865	401.78	-1.12577	0.361582	-3.11347	0.00184899	0.0324104		1	25445994	25447622	protein_coding	28717407	774.385	1104.87	959.297	322.853	763.971	219.92
3203	AT1G32150	317.221	-0.332852	0.106915	-3.11325	0.0018504	0.0324104	BZIP68	1	11565494	11568645	protein_coding	840107	376.326	374.569	373.844	306.99	296.899	291.457
25124	AT5G46050	163.113	1.86675	0.599622	3.11321	0.00185062	0.0324104	NPF5.2	5	18674968	18679191	protein_coding	834646	108.24	74.8592	151.402	374.725	75.2094	765.621
2591	AT1G26110	4445.25	0.252893	0.0812495	3.11255	0.00185477	0.0324321	DCP5	1	9024341	9027955	protein_coding	839152	4356.62	4061.42	4384.26	4717.45	4881.4	5634.46
12635	AT3G11840	84.4861	0.873775	0.280727	3.11254	0.00185483	0.0324321	PUB24	3	3736578	3738208	protein_coding	820357	125.823	107.767	104.394	255.67	112.242	246.919
26383	AT5G57685	282.956	-0.751684	0.241532	-3.11214	0.00185734	0.03245	GDU3	5	23365805	23367063	protein_coding	835875	317.99	371.43	211.609	175.423	251.036	118.614
12963	AT3G14620	2049.97	0.803627	0.258296	3.11127	0.00186286	0.0325051	CYP72A8	3	4914789	4917176	protein_coding	820690	1321.14	1128.94	1266.84	2107.88	1007.77	3360.41
9795	AT2G32530	888.97	-0.495407	0.159235	-3.11117	0.00186347	0.0325051	CSLB3	2	13809019	13813572	protein_coding	817814	2333.45	2004.68	2738.23	1529.35	1457.94	2020.12
11592	AT3G01970	364.354	1.69848	0.546359	3.10873	0.00187896	0.0327414	WRKY45	3	325952	327412	protein_coding	821270	406.066	327.486	318.825	1201.84	220.864	1989.66
23698	AT5G26860	842.037	0.400508	0.128841	3.10854	0.00188015	0.0327414	LON_ARA_ARA	5	9450952	9457000	protein_coding	832744	476.985	504.308	478.238	675.566	626.384	626.529
3044	AT1G30590	1298.15	-0.342649	0.110236	-3.10832	0.00188152	0.0327414		1	10835735	10840872	protein_coding	839939	1379.51	1471.69	1360.75	1222.38	1014.67	1084.85
10761	AT2G41430	7840.43	0.428026	0.137775	3.1067	0.00189185	0.0328554	ERD15	2	17269158	17270542	protein_coding	818741	5967.07	5792.12	6969.92	7479.46	7113.7	10584.5
3058	AT1G30730	343.882	2.20325	0.709197	3.10668	0.00189202	0.0328554		1	10900681	10902626	protein_coding	839953	392.34	346.319	132.609	1480.83	154.484	2376.89
22174	AT5G11300	41.7799	-0.905018	0.291322	-3.10659	0.00189258	0.0328554	CYCA2-2	5	3601513	3605350	protein_coding	831001	40.2859	47.3782	31.2309	25.3519	18.2172	20.6671
9609	AT2G30870	4709.56	0.524848	0.168969	3.10618	0.00189523	0.0328753	GSTF10	2	13141290	13142676	protein_coding	817637	3573.38	3556.31	2612.67	4874.52	3239.33	5894.45
22497	AT5G14750	22.3623	-1.44445	0.465103	-3.10566	0.00189857	0.032907	WER	5	4763372	4764834	protein_coding	831327	23.0062	29.2276	15.7634	11.5152	10.7887	4.84331
562	AT1G06220	2071.72	0.270551	0.0871229	3.1054	0.00190022	0.0329096	CLO	1	1899951	1904897	protein_coding	837131	1635.72	1569.32	1562.98	1726.6	2076.72	1950.58
9863	AT2G33160	8.54539	3.16549	1.01982	3.10397	0.00190943	0.0330428		2	14053404	14056246	protein_coding	817877	6.86309	1.04628	1.41073	28.9261	2.41381	51.4608
13342	AT3G18070	44.4804	-1.12653	0.36314	-3.10219	0.00192095	0.0332158	BGLU43	3	6187267	6190180	protein_coding	821332	17.9331	26.7886	20.0867	11.9919	8.59226	9.52965
11379	AT2G47240	1642.81	0.594623	0.19171	3.10168	0.00192424	0.0332464	LACS1	2	19392497	19397907	protein_coding	819337	923.203	987.167	753.769	1497.8	942.807	1577.68
24561	AT5G41080	1138.12	0.829066	0.267323	3.10136	0.00192632	0.0332507	GDPD2	5	16441655	16444023	protein_coding	834110	802.276	808.796	1046.78	1607.22	834.89	2269.18
344	AT1G04280	1358.92	0.602242	0.194198	3.10118	0.00192753	0.0332507		1	1143436	1147091	protein_coding	839555	1240.28	1071.69	1174.06	1691.26	1148.09	2438.49
15288	AT3G47990	630.082	-0.329776	0.106356	-3.10067	0.00193085	0.0332817	SIS3	3	17713094	17716349	protein_coding	823954	853.887	884.757	853.112	718.808	587.516	744.37
13470	AT3G19190	1094.29	0.399056	0.128718	3.10025	0.0019336	0.0333027	ATG2	3	6639639	6648870	protein_coding	821453	895.768	814.064	753.057	1202.83	872.715	1165.12
21576	AT5G05310	300.44	-0.371272	0.119776	-3.09972	0.00193704	0.0333357		5	1571144	1574677	protein_coding	830413	370.759	395.179	425.985	289.275	311.002	317.254
20988	AT4G38960	562.771	-0.352479	0.113755	-3.09857	0.00194454	0.0334385		4	18160903	18163341	protein_coding	830051	1018.9	1094.72	1174.87	770.652	919.548	883.475
6534	AT1G74950	473.236	0.443624	0.143212	3.09766	0.00195054	0.0335153	TIFY10B	1	28148574	28150446	protein_coding	843834	385.872	380.331	420.998	552.028	421.642	626.232
5309	AT1G63350	205.274	0.78562	0.253716	3.09646	0.00195848	0.0336076		1	23494643	23497940	protein_coding	842641	153.969	103.076	164.999	285.525	143.698	289.6
23222	AT5G22250	110.704	0.876303	0.283009	3.09638	0.00195899	0.0336076	CAF1-11	5	7365477	7366799	protein_coding	832285	117.816	92.0728	67.7151	171.691	111.035	222.92
5574	AT1G65820	1755.35	0.684828	0.22121	3.09583	0.00196262	0.0336434		1	24485046	24486954	protein_coding	842893	1762.65	1700.06	1593.9	3099.14	1395.82	3623.8
19311	AT4G23550	97.0558	1.24925	0.403601	3.09527	0.00196633	0.0336805	WRKY29	4	12291632	12293367	protein_coding	828455	83.5009	78.4712	81.8224	193.152	60.3453	320.072
3655	AT1G43670	4824.58	0.382024	0.123433	3.09499	0.00196822	0.0336865	CYFBP	1	16467298	16470500	protein_coding	840953	2105.82	2266.25	2392.6	2646.28	2638.3	3513.64
5749	AT1G67500	350.245	0.426729	0.137929	3.09384	0.00197585	0.0337906	REV3	1	25287356	25296988	protein_coding	843071	330.832	309.629	325.129	477.936	324.405	482.996
22630	AT5G16000	697.957	-0.518908	0.167779	-3.09281	0.00198269	0.033881	NIK1	5	5223934	5227288	protein_coding	831457	786.967	817.146	1031.24	555.196	808.626	485.3
8279	AT2G18193	112.528	1.02866	0.332829	3.09064	0.00199723	0.0341028		2	7917413	7919345	protein_coding	816333	58.3362	52.3141	49.3756	178.222	56.7246	91.8448
14750	AT3G42050	4236.97	0.240796	0.0779951	3.08732	0.00201967	0.034459	VHA-H	3	14228495	14233441	protein_coding	823170	4114.42	3685.01	3919.01	4554.47	4200.03	5068.77
2261	AT1G22180	212.364	0.870423	0.282002	3.08658	0.00202472	0.0344991		1	7828326	7830424	protein_coding	838823	203.16	212.964	141.765	450.304	164.917	402.855
18559	AT4G16820	3.29289	6.26438	2.02959	3.08651	0.00202518	0.0344991	PLA-I{beta]2	4	9467512	9469425	protein_coding	827388	0	0	0	16.7958	0	33.2303
23150	AT5G20885	289.444	-0.594101	0.192508	-3.08612	0.0020279	0.0345185		5	7083408	7084859	protein_coding	832212	284.818	319.116	255.342	193.152	261.898	128.306
20871	AT4G37870	7303.1	0.573918	0.185989	3.08577	0.00203027	0.0345321	PCKA	4	17802690	17806705	protein_coding	829943	6049.81	4834.87	6321.48	7387.37	6920.4	11290.9
24976	AT5G44660	724.284	-0.409183	0.132676	-3.08408	0.00204182	0.0347014		5	18015522	18017307	protein_coding	834495	967.392	960.236	1084.81	723.182	757.36	784.26
21358	AT5G03340	812.609	0.380404	0.12338	3.08319	0.00204795	0.0347785	CDC48E	5	809830	813293	protein_coding	831870	820.139	750.184	754.741	948.031	859.317	1202.52
24660	AT5G42020	3226.61	0.500847	0.162582	3.08059	0.00206593	0.0350399	BIP	5	16807342	16810693	protein_coding	834207	1687.85	1758.18	1615.91	2436.85	1885.34	2831.8
21251	AT5G02290	673.663	0.491029	0.159419	3.08011	0.00206922	0.0350399	PBL11	5	470182	472907	protein_coding	831880	694.019	647.632	597.601	935.134	635.127	1141.71
27151	AT5G64980	84.3553	-0.823504	0.267382	-3.07988	0.00207086	0.0350399		5	25960732	25963258	protein_coding	836622	70.7797	70.9831	71.0094	35.8321	62.0705	29.2434
18170	AT4G13780	2357.64	0.292803	0.0950718	3.07981	0.00207132	0.0350399		4	7992967	7998595	protein_coding	827012	2366.62	2153.25	2537.9	2624.82	2713.12	3284.26
128	AT1G02220	132.148	2.38512	0.77444	3.0798	0.00207136	0.0350399	NAC003	1	428650	430720	protein_coding	839476	169.29	134.97	31.0361	781.939	53.1038	917.525
20775	AT4G36980	2863.09	-0.387408	0.125821	-3.07905	0.00207661	0.0350875		4	17433601	17437217	protein_coding	829852	4128.8	4258.69	3992.51	3087.49	2872.56	3496.29
26930	AT5G62900	435.171	-0.379784	0.123349	-3.07894	0.00207739	0.0350875		5	25248690	25250032	protein_coding	836410	610.815	514.771	615.078	383.505	462.245	484.608
3566	AT1G36640	11.697	2.84575	0.924401	3.07848	0.00208059	0.0351144		1	13852958	13853687	protein_coding	840572	10.2946	9.41654	1.41073	45.722	4.82762	101.999
3475	AT1G35210	26.4635	1.78494	0.579937	3.07782	0.00208518	0.0351233		1	12896582	12897675	protein_coding	840410	4.57539	29.2959	19.7502	71.8488	27.7588	83.768
17326	AT4G03320	201.494	0.813644	0.264363	3.07775	0.00208567	0.0351233	TIC20-IV	4	1464467	1466174	protein_coding	827972	178.44	125.554	135.43	245.406	164.139	355.149
17483	AT4G05160	957.596	0.364274	0.118365	3.07755	0.00208707	0.0351233	4CLL7	4	2664314	2666973	protein_coding	825864	877.331	763.786	706.776	1033.88	894.317	1087.83
8848	AT2G23560	51.3638	-0.845898	0.274867	-3.07748	0.00208755	0.0351233	MES7	2	10029060	10030443	protein_coding	816888	78.9255	70.1009	50.7863	37.3241	48.2762	30.4611
8326	AT2G18670	184.788	0.953287	0.309813	3.07697	0.00209116	0.0351569	ATL56	2	8093220	8094823	protein_coding	816382	108.665	106.721	98.7511	177.289	92.9317	329.303
15811	AT3G52880	4912.56	0.326116	0.106002	3.07652	0.0020943	0.0351648	ATMDAR1	3	19601167	19604597	protein_coding	824454	4150.2	3821.93	4224.01	4631.01	4610.18	6026.45
23053	AT5G19880	7.49927	4.77769	1.55299	3.07645	0.00209485	0.0351648	PER58	5	6720384	6722477	protein_coding	832110	2.28769	2.09256	0	61.5847	0	61.8452
8558	AT2G20815	140.339	-0.624803	0.203204	-3.07476	0.00210672	0.035337	QWRF3	2	8959255	8962149	protein_coding	816612	168.118	146.827	180.118	112.785	96.9158	108.725
10281	AT2G37025	173.929	-0.477395	0.155399	-3.07205	0.00212591	0.0356314	TRFL8	2	15549052	15552160	protein_coding	818277	227.272	182.558	214.514	149.617	155.382	144.779
10327	AT2G37450	619.377	-0.456349	0.148578	-3.07145	0.00213022	0.0356763		2	15722480	15725062	protein_coding	818322	794.679	883.866	971.883	701.235	715.835	524.043
19027	AT4G21070	113.783	0.684028	0.222834	3.06967	0.00214295	0.035859	BRCA1	4	11247991	11252757	protein_coding	827854	65.1993	60.6844	35.2683	85.8454	90.5179	86.7679
18404	AT4G15610	2946.71	1.40347	0.457237	3.06947	0.00214441	0.035859		4	8908763	8910945	protein_coding	827238	2900.37	2283.21	3045.08	7379.91	2266.03	12116.8
6054	AT1G70320	5699.1	0.35289	0.115025	3.06793	0.00215548	0.0360164	UPL2	1	26488454	26501652	protein_coding	843368	4662.32	4098.29	4288.62	5725.51	4741.93	6184.98
3025	AT1G30450	717.609	0.360686	0.117598	3.06711	0.00216143	0.0360882	CCC1	1	10762708	10769616	protein_coding	839924	689.198	570.375	622.708	855.775	686.544	864.066
11022	AT2G43840	81.2419	-0.894625	0.291718	-3.06675	0.00216401	0.0361038	UGT74F1	2	18157529	18159231	protein_coding	818988	83.5771	117.983	87.8069	66.1353	61.8065	33.5997
9426	AT2G29110	8.52887	3.26947	1.06639	3.06591	0.00217009	0.0361775	ATGLR2.8	2	12506795	12510624	protein_coding	817459	7.7108	2.01517	0	51.2197	2.46794	41.7615
16623	AT3G60680	106.419	0.623663	0.203496	3.06474	0.00217857	0.0362913		3	22429960	22432106	protein_coding	825239	105.234	92.0728	77.5902	151.162	106.208	161.305
966	AT1G09970	4499.12	0.690367	0.225312	3.06405	0.00218361	0.0363474	LRR XI-23	1	3252098	3255782	protein_coding	837531	5140.32	4408.46	4448.35	8477.91	3879.73	10219
11594	AT3G01990	67.571	1.2547	0.409597	3.06326	0.00218938	0.0364008	ACR6	3	330099	333132	protein_coding	821217	62.8858	57.8824	37.6228	167.988	41.7253	165.452
19733	AT4G27470	222.109	0.566702	0.185017	3.06297	0.00219149	0.0364008	RMA3	4	13734922	13736518	protein_coding	828856	180.728	148.572	132.609	218.346	225.691	239.996
1031	AT1G10585	44.3041	1.3997	0.45698	3.06293	0.00219182	0.0364008	BHLH167	1	3493770	3495244	protein_coding	837600	38.2013	31.4486	47.1145	113.745	36.1637	153.368
4687	AT1G55860	3304.61	0.370287	0.120943	3.06166	0.00220113	0.0365277	UPL1	1	20879900	20893268	protein_coding	842036	2525.62	2243.23	2382.72	3151.09	2688.99	3393.18
17465	AT4G05020	415.333	0.733445	0.239606	3.06105	0.00220564	0.0365733	NDB2	4	2572427	2576599	protein_coding	825844	506.642	478.073	369.551	957.207	475.443	817.092
20740	AT4G36670	588.803	1.62076	0.529515	3.06083	0.00220722	0.0365733	PLT6	4	17287496	17289728	protein_coding	829820	372.894	286.681	361.147	957.362	234.14	1943.05
17179	AT4G02030	590.375	0.295529	0.0965725	3.06018	0.00221204	0.0366253		4	892082	897359	protein_coding	828155	501.251	495.061	441.48	643.725	549.044	576.119
13830	AT3G22410	32.5378	-1.33957	0.437806	-3.05973	0.00221537	0.0366527		3	7933119	7935925	protein_coding	821809	37.747	39.7587	46.5541	13.9965	22.9312	13.6152
1650	AT1G16300	152.709	0.613498	0.200538	3.05926	0.00221883	0.036682	GAPCP2	1	5574257	5577622	protein_coding	838199	152.132	149.618	112.858	182.888	184.656	261.458
22152	AT5G11070	610.07	-0.586549	0.191755	-3.05885	0.00222189	0.0367013		5	3516092	3517035	protein_coding	830974	602.808	713.564	864.778	390.036	660.177	408.917
26795	AT5G61590	947.732	0.873101	0.285453	3.05865	0.00222335	0.0367013	ERF107	5	24764256	24765511	protein_coding	836280	287.106	289.82	366.79	552.396	247.416	917.063
2945	AT1G29600	80.7314	-1.03109	0.33714	-3.05835	0.00222561	0.0367108		1	10343785	10346364	protein_coding	839837	254.142	218.974	162.316	141.005	105.346	68.099
24252	AT5G38250	10.1542	4.36186	1.42671	3.05729	0.0022335	0.0368132	LRK10L-2.3	5	15280467	15282769	protein_coding	833807	1.14385	0	0	10.2641	0	14.5382
1100	AT1G11200	264.04	0.697671	0.228284	3.05615	0.00224198	0.036925		1	3753213	3755658	protein_coding	837661	196.742	168.451	228.538	358.311	228.105	368.995
16084	AT3G55470	289.038	0.736838	0.241123	3.05585	0.00224422	0.0369341		3	20564081	20566329	protein_coding	824713	283.076	317.682	329.942	510.883	283.403	744.686
22060	AT5G10190	457.753	0.463204	0.151669	3.05405	0.00225772	0.0371283		5	3198898	3201365	protein_coding	830883	422.404	341.486	417.499	564.299	415.29	634.926
25131	AT5G46110	21273.7	0.266747	0.0873516	3.05372	0.00226024	0.0371363	APE2	5	18697235	18700900	protein_coding	834652	15583.4	17084.5	17212.5	18307.9	21116.4	20584
1556	AT1G15385	2.03779	5.28562	1.7311	3.05334	0.00226312	0.0371363		1	5292712	5293338	protein_coding	838108	0	0	0	8.39791	3.62072	13.1537
638	AT1G07000	299.765	0.819032	0.268258	3.05315	0.00226455	0.0371363	ATEXO70B2	1	2150158	2152541	protein_coding	837210	432.374	318.07	246.878	659.703	300.519	793.834
4068	AT1G50030	1783.97	0.318563	0.104341	3.05309	0.00226501	0.0371363	TOR	1	18522248	18539995	protein_coding	841427	1424.11	1302.94	1283.7	1816.45	1410.42	1765.11
10036	AT2G34730	605.582	0.498525	0.163321	3.05243	0.00226998	0.0371898	WAP	2	14654157	14657634	protein_coding	818038	611.544	542.235	629.561	903.198	577.614	1024
24710	AT5G42460	62.7511	0.776999	0.254581	3.05207	0.00227267	0.0372023		5	16979773	16981195	protein_coding	834253	45.7539	41.8513	43.7326	92.3771	57.9314	73.6143
2759	AT1G27630	631.708	-0.348581	0.114231	-3.05153	0.00227676	0.0372023	CYCT1-3	1	9611053	9614336	protein_coding	839655	428.62	386.318	379.334	330.287	322.923	292.589
11712	AT3G03040	569.188	-0.342252	0.112163	-3.05138	0.00227794	0.0372023		3	684389	686639	protein_coding	821150	560.485	530.465	520.559	467.484	413.969	395.763
24345	AT5G39050	965.807	0.946017	0.310032	3.05135	0.00227813	0.0372023	PMAT1	5	15634444	15636480	protein_coding	833897	854.454	650.788	725.115	1421.11	592.591	2274.66
22648	AT5G16170	30.481	1.65211	0.541462	3.05119	0.00227933	0.0372023		5	5277787	5279821	protein_coding	831475	27.4523	27.2033	9.87511	73.715	18.1036	109.844
24321	AT5G38830	1064.24	0.329024	0.107849	3.0508	0.00228234	0.0372023		5	15545519	15548293	protein_coding	833874	985.997	1068.25	1082.03	1307.28	1113.97	1499.52
17965	AT4G11890	38.9978	1.58976	0.521102	3.05076	0.00228266	0.0372023		4	7147865	7149942	protein_coding	826796	34.3415	30.8362	43.9227	121.395	25.4984	176.327
9860	AT2G33120	1681.11	0.654142	0.214453	3.05029	0.00228621	0.0372324	SAR1	2	14043400	14045695	protein_coding	817874	1516.87	1343.4	1190.33	2735.66	1222.37	2411.39
27342	AT5G66680	1506.87	0.231437	0.0758876	3.04974	0.0022904	0.0372728	OST48	5	26617399	26620704	protein_coding	836801	1294.84	1331.92	1279.53	1591.87	1438.63	1550.75
3817	AT1G47600	89.7533	2.52888	0.829475	3.04878	0.00229775	0.0373645	TGG4	1	17491731	17494779	protein_coding	841169	41.0417	63.6112	4.3032	286.44	309.144	38.4098
18280	AT4G14630	40.1542	3.13527	1.0289	3.04722	0.00230969	0.0375308	GLP9	4	8392825	8393860	protein_coding	827113	26.3085	20.9256	7.05365	241.673	3.62072	232.843
17938	AT4G11650	877.83	1.91264	0.627795	3.0466	0.00231447	0.0375804	OSM34	4	7024852	7026224	protein_coding	826770	1228.49	923.867	441.559	4342.65	463.452	4959.62
5067	AT1G61120	3.70419	5.70862	1.87482	3.04489	0.00232765	0.0377665	GES	1	22523635	22528836	protein_coding	842405	0	0	0	21.4613	1.2069	11.5383
25535	AT5G49850	11.3677	2.03316	0.667845	3.04435	0.0023318	0.0377903	JAL46	5	20259440	20262585	protein_coding	835048	4.57539	2.09256	7.05365	26.1269	8.44834	18.9228
2190	AT1G21550	22.6086	1.88592	0.619501	3.04425	0.00233259	0.0377903	CML44	1	7552987	7553975	protein_coding	838756	12.5823	10.4628	7.05365	41.9896	7.24143	59.9991
19815	AT4G28190	214.376	-0.556415	0.18282	-3.04351	0.00233838	0.0378561	ULT1	4	13984695	13987510	protein_coding	828934	257.812	251.619	304.273	162.011	248.597	150.562
16133	AT3G55880	216.4	0.814577	0.267676	3.04315	0.00234115	0.0378729	SUE4	3	20736508	20738967	protein_coding	824754	186.096	215.623	135.429	390.955	188.248	363.495
5588	AT1G65970	3460.11	1.58243	0.520252	3.04165	0.00235282	0.0380334	PRXIIC	1	24557372	24558322	protein_coding	842909	3535.63	2975.63	3890.79	8562.14	2661.23	19922.9
7788	AT2G10440	2.00701	4.73484	1.55878	3.03752	0.00238532	0.0385227	MED15C	2	4013752	4018046	protein_coding	815503	0	0	0	9.40721	1.21676	6.5142
6077	AT1G70520	688.948	0.625431	0.205913	3.03736	0.00238661	0.0385227	CRK2	1	26584729	26587628	protein_coding	843389	481.56	457.225	447.202	696.094	441.727	987.908
19273	AT4G23230	5.86916	3.45565	1.13796	3.03672	0.00239171	0.0385765	CRK15	4	12157827	12160279	protein_coding	828422	3.43154	0	1.41073	12.1303	3.62072	35.0764
204	AT1G02940	6.48062	2.94848	0.97106	3.03636	0.00239455	0.0385938	ATGSTF5	1	662963	664290	protein_coding	839479	2.34535	2.70288	1.21479	19.0791	2.66578	25.7403
27385	AT5G67080	9.07598	4.04631	1.33296	3.0356	0.00240061	0.0386629	MAPKKK19	5	26772644	26773979	protein_coding	836843	0	6.27769	1.41073	64.384	2.41381	62.5375
19204	AT4G22590	237.919	0.710425	0.234231	3.033	0.00242133	0.0389099	TPPG	4	11893499	11896480	protein_coding	828355	267.66	236.46	181.984	454.421	212.415	451.147
19380	AT4G24190	5652.25	0.31454	0.103708	3.03294	0.00242187	0.0389099	HSP90-7	4	12551552	12556058	protein_coding	828520	3003.91	3386.63	3324.88	4111.47	3758.11	4205.71
22816	AT5G17760	444.076	-0.406797	0.13414	-3.03262	0.00242441	0.0389099		5	5860350	5862475	protein_coding	831644	230.88	219.577	202.75	181.775	186.893	139.16
26957	AT5G63130	47.4186	1.165	0.384164	3.03255	0.00242494	0.0389099		5	25322975	25324739	protein_coding	836433	52.9936	46.3659	51.1497	149.425	46.1906	138.288
7470	AT2G04040	435.649	1.73183	0.571104	3.03242	0.00242603	0.0389099	DTX1	2	1334270	1336550	protein_coding	814938	444.957	266.802	352.683	1388.45	205.174	1938.66
10367	AT2G37840	785.103	-0.298112	0.0983108	-3.03234	0.00242664	0.0389099	ATG1C	2	15851726	15856334	protein_coding	818361	951.201	968.987	940.93	825.875	671.928	818.388
18867	AT4G19590	16.62	-1.72154	0.567824	-3.03182	0.00243087	0.0389393		4	10670589	10672554	protein_coding	827701	9.99784	11.7579	35.2301	8.27588	4.83424	4.32218
18424	AT4G15765	292.264	-0.378897	0.124979	-3.03167	0.00243203	0.0389393		4	8975280	8977451	protein_coding	827256	361.938	363.184	374.763	275.423	312.067	264.831
16937	AT4G00030	354.147	-0.403405	0.133084	-3.0312	0.00243582	0.0389713	PAP11	4	13527	14413	protein_coding	828231	594.801	569.178	644.704	384.438	474.314	501.916
19272	AT4G23220	27.4321	1.81332	0.598351	3.03052	0.0024413	0.0390188	CRK14	4	12154091	12156881	protein_coding	828421	22.877	15.6942	29.6253	98.9088	13.276	123.46
22437	AT5G14180	253.823	1.87599	0.619057	3.03039	0.00244236	0.0390188	LIP2	5	4571294	4574679	protein_coding	831268	200.065	176.623	250.22	796.75	144.198	1357.08
21192	AT5G01730	490.532	-0.426925	0.140896	-3.03007	0.00244501	0.0390326	SCAR4	5	272832	277886	protein_coding	831687	550.941	494.305	488.914	371.748	447.175	332.596
19570	AT4G25940	427.135	0.628962	0.207642	3.02908	0.00245302	0.0391318		4	13169506	13172904	protein_coding	828700	324.853	291.913	332.932	544.931	281.209	630.683
23367	AT5G23540	1314.83	0.310592	0.102549	3.02872	0.00245589	0.039149	RPN11	5	7937630	7939604	protein_coding	832420	1251.24	1223.06	1236.05	1515.05	1295.62	1769.74
16741	AT3G61750	351.204	-0.358041	0.118268	-3.02737	0.00246692	0.0392962		3	22857577	22859669	protein_coding	825348	537.985	570.401	573.688	426.556	509.557	389.031
17865	AT4G10960	79.0402	0.918277	0.303427	3.02636	0.00247521	0.0393994	UGE5	4	6715874	6718550	protein_coding	826696	123.535	106.721	84.6438	197.818	121.897	270.919
5933	AT1G69170	160.524	-0.546563	0.180626	-3.02594	0.00247866	0.0394256	SPL6	1	26005068	26007368	protein_coding	843248	209.324	216.58	227.128	178.222	143.622	129.229
3659	AT1G43710	1674.79	-0.222672	0.0736119	-3.02494	0.00248679	0.0395217	SDC	1	16486230	16488462	protein_coding	840958	1715.77	1729.5	1857.93	1404.32	1632.94	1509.9
21901	AT5G08330	813.114	-0.576602	0.190627	-3.02476	0.00248832	0.0395217	TCP21	5	2680401	2681993	protein_coding	830730	774.385	733.444	729.347	376.04	681.902	448.839
23272	AT5G22700	435.429	-0.425311	0.140669	-3.02349	0.00249875	0.0396586		5	7545481	7549393	protein_coding	832335	720.211	650.799	630.891	573.047	464.292	457.471
6497	AT1G74590	110.842	2.07962	0.688112	3.02221	0.00250933	0.0397628	GSTU10	1	28023627	28024860	protein_coding	843799	133.83	115.091	56.4292	583.189	59.1384	648.221
2186	AT1G21520	132.925	1.32862	0.439633	3.02212	0.00251011	0.0397628		1	7534019	7534927	protein_coding	838752	48.0416	52.3141	56.4292	97.9757	41.0348	248.073
12237	AT3G07720	479.31	-0.483852	0.160108	-3.02204	0.00251078	0.0397628		3	2465235	2467270	protein_coding	819963	632.548	748.092	466.952	363.91	525.004	438.455
22662	AT5G16300	993.029	0.256975	0.0850748	3.02058	0.0025229	0.039914		5	5337895	5342432	protein_coding	831491	923.104	866.177	803.552	1082.32	967.852	1046.82
11885	AT3G04640	67.7305	0.743006	0.245992	3.02045	0.00252398	0.039914		3	1260906	1261683	protein_coding	819622	63.8888	77.974	53.5808	114.659	74.1519	133.275
12900	AT3G14080	235.612	-0.411673	0.136354	-3.01916	0.00253479	0.0400559	LSM1B	3	4667308	4669194	protein_coding	820624	301.946	258.309	300.935	228.594	206.282	211.235
26374	AT5G57610	593.319	0.428365	0.141904	3.0187	0.00253862	0.0400874		5	23324643	23329546	protein_coding	835865	471.265	502.216	492.345	596.252	744.66	635.99
6201	AT1G71820	1788.31	0.249044	0.0825157	3.01814	0.00254333	0.0401329	SEC6	1	27009564	27017124	protein_coding	843512	1634.56	1457.45	1486.87	1923.2	1612.23	1893.63
5081	AT1G61250	1295.95	0.445236	0.147544	3.01765	0.00254745	0.0401687	SCAMP3	1	22585752	22588969	protein_coding	842418	1215.85	1170.4	1298.45	1709.64	1206.39	2082.86
742	AT1G07920	16395.6	0.275322	0.0912492	3.01725	0.00255076	0.0401803	A1	1	2454771	2457321	protein_coding	837308	14582.9	12951.9	14074.9	15439.1	17209.3	17703
22066	AT5G10250	135.947	-0.989855	0.328079	-3.01712	0.00255186	0.0401803	DOT3	5	3216881	3219436	protein_coding	830889	137.356	146.598	93.9239	88.1006	73.1577	34.5042
24958	AT5G44567	8.03282	4.28688	1.42169	3.01535	0.00256686	0.0403873		5	17953282	17954554	protein_coding	28721249	3.43154	0	2.82146	44.7889	0	74.3066
14986	AT3G45040	408.14	0.569021	0.18875	3.01468	0.00257247	0.0404465	EVN	3	16472538	16475830	protein_coding	823639	407.83	372.426	342.557	609.745	395.288	653.607
21021	AT4G39280	958.114	0.324501	0.107669	3.01388	0.00257934	0.0405253		4	18280098	18284931	protein_coding	830084	724.056	690.546	797.063	823.929	931.731	1001.99
6275	AT1G72510	1749.23	-0.33832	0.112317	-3.0122	0.00259363	0.0407206		1	27303323	27304927	protein_coding	843583	2116.86	1975.26	2072.27	1548.27	1900.21	1440.9
17353	AT4G03560	4441.42	0.323487	0.107401	3.01196	0.0025957	0.0407238	TPC1	4	1579929	1585980	protein_coding	825655	4084.68	3624.32	3693.29	4765.35	4066.06	5420.46
22972	AT5G19170	46.094	-1.01422	0.33678	-3.01154	0.00259927	0.040738		5	6445245	6447419	protein_coding	832037	53.7608	63.8232	71.9472	38.2572	35.0003	23.3073
16162	AT3G56160	926.289	-0.481419	0.159866	-3.01139	0.00260058	0.040738	BASS4	3	20837365	20841734	protein_coding	824782	854.19	917.003	790.978	662.965	701.387	482.5
7964	AT2G14760	1.51618	-5.32448	1.76823	-3.0112	0.0026022	0.040738		2	6321587	6323397	protein_coding	815964	6.29307	2.31873	5.72101	0	0	0
23138	AT5G20710	32.4509	1.41407	0.469847	3.00965	0.00261548	0.0408759	BGAL7	5	7010451	7014249	protein_coding	832194	34.0683	18.4666	23.3428	97.7846	33.5867	69.7493
22980	AT5G19230	821.112	1.31706	0.437642	3.00945	0.00261718	0.0408759		5	6467193	6468848	protein_coding	832043	845.929	731.479	651.871	2103.89	604.765	2842.26
24668	AT5G42090	2646.43	0.314832	0.104617	3.00939	0.00261774	0.0408759		5	16826542	16829101	protein_coding	834214	2677.75	2261.02	2471.6	2971.93	2751.74	3476.72
21441	AT5G04040	1375.53	0.599622	0.199273	3.00904	0.00262075	0.0408759	SDP1	5	1089342	1093204	protein_coding	830283	1166.13	987.611	1356.44	1687.56	1146.72	2468.41
16296	AT3G57470	1246.17	-0.414321	0.137698	-3.0089	0.00262191	0.0408759		3	21269149	21276017	protein_coding	824914	2429.86	2196.39	1899.41	1819.54	1533.74	1546.92
1208	AT1G12140	689.861	0.293043	0.0973937	3.00885	0.00262239	0.0408759	FMOGS-OX5	1	4121285	4124595	protein_coding	837766	600.001	612.413	488.258	711.07	646.672	724.485
27000	AT5G63570	2707.91	0.304474	0.101199	3.00865	0.00262411	0.0408759	GSA1	5	25451800	25453845	protein_coding	836476	1824.2	1843.95	1850.4	2092.47	2171.7	2537.45
17183	AT4G02070	271.089	0.447611	0.148815	3.00784	0.00263111	0.0409298	MSH6	4	905865	913290	protein_coding	828147	234.231	215.274	215.113	331.992	288.683	287.93
9815	AT2G32730	2780.26	0.20654	0.0686677	3.00782	0.00263132	0.0409298	RPN2A	2	13879959	13885736	protein_coding	817833	2365.48	2217.07	2440.56	2726.52	2542.95	2814.88
5954	AT1G69370	173.072	0.545976	0.18159	3.00664	0.00264155	0.0410597	CM3	1	26079956	26081727	protein_coding	843269	98.3709	97.3042	80.4116	120.37	119.484	156.921
5346	AT1G63720	99.4985	1.07186	0.356554	3.00616	0.00264573	0.0410954		1	23635745	23637577	protein_coding	842676	114.385	96.258	74.7687	273.399	112.242	213.689
12603	AT3G11540	1046.1	0.259978	0.0865105	3.00516	0.00265439	0.041198	SPY	3	3631887	3638100	protein_coding	820327	988.628	914.666	1004.43	1106.89	1149.23	1214.99
2606	AT1G26250	83.1154	2.28929	0.761835	3.00496	0.00265611	0.041198		1	9083838	9085464	protein_coding	839166	88.0763	77.4249	31.0361	575.724	42.2417	343.841
25291	AT5G47580	252.054	0.516528	0.171937	3.00418	0.002663	0.0412698		5	19294813	19297424	protein_coding	834808	244.783	241.691	205.967	339.649	242.588	398.994
27336	AT5G66640	26.6746	1.71427	0.570661	3.004	0.00266452	0.0412698	DAR3	5	26599351	26602034	protein_coding	836796	13.7549	20.5883	7.08375	69.8777	13.7236	52.9098
9296	AT2G27830	704.428	0.569447	0.189607	3.00331	0.00267064	0.0413353		2	11860218	11861525	protein_coding	817330	519.307	505.354	427.451	683.964	593.797	871.141
11861	AT3G04420	41.0721	1.31667	0.438561	3.00226	0.00267985	0.0414485	anac048	3	1172687	1174508	protein_coding	819597	37.9625	28.5966	37.1805	86.5288	30.6305	136.007
15443	AT3G49370	59.114	0.971252	0.323542	3.00193	0.00268272	0.0414635	CRK6	3	18304637	18308091	protein_coding	824099	51.4731	51.2678	31.0361	100.775	47.0693	111.691
5991	AT1G69710	10.645	-2.06503	0.688207	-3.0006	0.00269452	0.0416164		1	26222004	26226664	protein_coding	843307	18.4253	21.0672	5.68108	7.5153	3.6452	1.39396
17206	AT4G02280	339.765	0.770666	0.256924	2.99959	0.00270342	0.0417244	SUS3	4	994726	998991	protein_coding	828081	342.01	323.301	434.505	583.189	416.382	866.756
26464	AT5G58430	1075.21	0.352758	0.117639	2.99865	0.00271183	0.041778	EXO70B1	5	23621152	23623543	protein_coding	835956	1225.06	1075.58	974.815	1408.05	1241.9	1526.05
9427	AT2G29120	207.476	0.737934	0.246093	2.9986	0.00271223	0.041778	GLR2.7	2	12511246	12515947	protein_coding	817460	293.969	222.858	304.718	540.266	257.071	564.222
12087	AT3G06350	1871.69	0.356799	0.11899	2.99856	0.00271264	0.041778	EMB3004	3	1924270	1927850	protein_coding	819809	1855.32	1778.68	1697.11	2192.79	1839.32	2775.42
5902	AT1G68870	58.5532	-0.913679	0.304774	-2.99789	0.00271858	0.04184	ATSOFL2	1	25889074	25889734	protein_coding	843219	80.0693	80.5637	80.4116	37.3241	63.966	31.6149
15047	AT3G45640	1710.82	0.374603	0.125007	2.99666	0.00272952	0.0419788	MPK3	3	16756571	16758874	protein_coding	823706	1682.6	1587.21	1426.25	2148.93	1912.94	2027.97
1138	AT1G11545	511.305	-0.848183	0.283089	-2.99617	0.00273396	0.0420134	XTH8	1	3878495	3880391	protein_coding	837698	463.258	492.799	371.022	239.807	375.348	130.844
6046	AT1G70230	520.912	-0.364691	0.12174	-2.99566	0.00273854	0.0420134	AXY4	1	26450166	26452039	protein_coding	843359	956.257	844.35	1018.55	682.097	814.661	696.451
9996	AT2G34357	1304.96	0.269188	0.0898623	2.99556	0.00273944	0.0420134		2	14498590	14505809	protein_coding	2745580	907.071	985.598	1035.48	1216.77	1107.94	1196.06
26605	AT5G59800	210.884	-0.525151	0.17531	-2.99555	0.00273946	0.0420134	MBD7	5	24094359	24096532	protein_coding	836101	227.626	279.357	235.592	185.687	200.346	139.613
4476	AT1G53890	63.3528	-0.899491	0.300327	-2.99504	0.00274413	0.0420556		1	20124706	20126525	protein_coding	841827	144.159	111.487	122.698	60.6616	44.1782	92.2534
446	AT1G05200	1293	-0.35641	0.119023	-2.99447	0.0027492	0.0421036	GLR3.4	1	1504941	1509152	protein_coding	839268	1537.4	1370.52	1676.98	1100.09	1331.33	1152.67
12242	AT3G07770	1446.94	0.346856	0.115843	2.9942	0.00275167	0.042112	HSP90-6	3	2478887	2484282	protein_coding	819968	806.584	943.778	923.924	1158.49	1045.02	1190.99
19372	AT4G24120	541.294	0.719252	0.24025	2.99376	0.00275562	0.0421429	YSL1	4	12524186	12527347	protein_coding	828512	489.567	446.762	517.738	800.601	416.382	1164.67
5542	AT1G65500	45.0534	1.81831	0.607435	2.99343	0.0027586	0.0421589		1	24357749	24358732	protein_coding	842862	44.6101	48.129	36.679	152.096	25.345	276.457
6065	AT1G70420	181.596	0.517311	0.172842	2.99298	0.00276271	0.0421858		1	26539542	26540818	protein_coding	843378	186.447	164.266	153.77	265.934	178.622	270.457
24577	AT5G41240	309.187	-0.342036	0.114286	-2.99281	0.00276422	0.0421858	GSTT2	5	16497959	16500865	protein_coding	834125	363.744	365.152	421.808	292.061	284.83	320.995
3542	AT1G36070	526.751	-0.300956	0.100577	-2.9923	0.00276882	0.0422264		1	13466694	13470936	protein_coding	840511	647.472	656.307	696.699	528.132	522.928	565.101
2601	AT1G26210	333.282	-0.647104	0.216344	-2.99109	0.00277983	0.0423333	ATSOFL1	1	9067039	9068207	protein_coding	839162	366.031	387.124	445.791	190.353	345.175	233.996
15928	AT3G53960	434.348	0.381222	0.127454	2.99106	0.00278015	0.0423333	NPF5.7	3	19978122	19981086	protein_coding	824563	331.716	390.263	323.057	441.357	433.279	483.916
18751	AT4G18520	173.676	0.602709	0.201515	2.99089	0.00278164	0.0423333	PCMP-A2	4	10215096	10217214	protein_coding	827584	54.9047	52.3141	60.6614	92.3771	94.1386	73.6143
16537	AT3G59820	676.143	0.386442	0.129237	2.99017	0.00278822	0.0424038		3	22097979	22102224	protein_coding	825151	315.366	273.587	291.337	415.777	335.296	393.84
16488	AT3G59330	127.794	-0.733803	0.245457	-2.98954	0.00279396	0.0424085		3	21926961	21928499	protein_coding	825102	206.001	149.844	153.174	124.296	96.3474	87.8368
18893	AT4G19860	1837.21	0.410263	0.137235	2.9895	0.0027943	0.0424085	LCAT4	4	10777512	10780470	protein_coding	827730	1663.15	1522.34	1313.39	2030.43	1642.6	2297.27
12419	AT3G09910	36.963	-1.14069	0.381596	-2.98927	0.00279646	0.0424085	RABC2B	3	3036611	3038502	protein_coding	820149	93.3586	91.5278	68.7567	45.4778	51.3093	22.4943
25541	AT5G49910	6872.09	0.255705	0.085546	2.98909	0.00279811	0.0424085	HSP70-7	5	20303334	20306469	protein_coding	835054	3381.21	3559.45	3604.42	4122.44	4006.93	4448.7
26407	AT5G57900	455.693	0.546322	0.182773	2.98908	0.00279824	0.0424085	SKIP1	5	23449694	23450933	protein_coding	835901	592.513	512.678	481.059	808.066	516.555	980.985
14164	AT3G25493	4.76255	-6.75326	2.2597	-2.98857	0.00280289	0.0424496		3	9243096	9243600	protein_coding	28719318	20.5893	10.4628	7.05365	0	0	0
6891	AT1G78460	712.345	0.653709	0.218795	2.98776	0.00281027	0.0425043		1	29518184	29519323	protein_coding	844182	668.007	483.382	428.862	937.767	520.176	1022.06
1891	AT1G18660	1682.41	-0.248212	0.0830813	-2.98758	0.00281199	0.0425043		1	6420856	6425898	protein_coding	838447	1990.91	1936.52	1900.54	1545.68	1733.73	1631.78
6103	AT1G70780	5962.48	-0.401623	0.134443	-2.98732	0.00281438	0.0425043		1	26695166	26696392	protein_coding	843415	4652.03	4615.15	5834.78	3093.23	3911.58	4416.4
17578	AT4G08180	758.226	0.358484	0.120013	2.98703	0.00281701	0.0425043	ORP1C	4	5169459	5174107	protein_coding	826368	783.58	781.574	709.304	1023.51	810.596	1072.56
3478	AT1G35230	15.2395	2.37608	0.795477	2.98699	0.00281742	0.0425043	AGP5	1	12917070	12917829	protein_coding	840412	13.7262	13.6017	12.6966	78.3805	7.24143	120.46
23716	AT5G27030	718.032	0.315135	0.105513	2.98669	0.0028202	0.0425043	TPR3	5	9508718	9515565	protein_coding	832761	595.963	554.846	572	706.436	663.682	763.299
26597	AT5G59720	15.39	-1.26319	0.422955	-2.98657	0.00282123	0.0425043	HSP18.1	5	24062323	24063300	protein_coding	836093	32.0277	29.2959	25.3931	9.33102	13.276	13.1537
21564	AT5G05200	2503.8	0.220865	0.0739548	2.98648	0.00282207	0.0425043		5	1544007	1547207	protein_coding	830402	1740.94	1592.44	1659.02	1869	1900.88	2036.05
4451	AT1G53680	50.0662	-0.846351	0.283443	-2.98597	0.00282683	0.0425278	GSTU28	1	20038320	20039164	protein_coding	841805	152.132	147.526	104.394	70.9157	102.587	56.7684
23172	AT5G21090	4449.81	0.346736	0.116125	2.98589	0.00282752	0.0425278	LRR1	5	7164560	7167351	protein_coding	832233	4329.46	4167.34	4679.39	5737.64	4336.41	6658.52
4562	AT1G54710	665.855	0.360669	0.120815	2.98529	0.00283308	0.042582	ATG18H	1	20416770	20421156	protein_coding	841912	719.234	703.35	759.037	955.209	805.157	1027.81
3912	AT1G48490	1062.39	0.418864	0.140343	2.98457	0.0028398	0.0426536		1	17921900	17928954	protein_coding	841270	1248.72	1079.54	1034.85	1612.23	1123.16	1748.72
9514	AT2G29950	20.2817	1.72644	0.578543	2.98411	0.00284407	0.0426874	EFL1	2	12767585	12768437	protein_coding	817545	19.4454	7.32397	8.46438	37.3241	10.8621	65.3067
5236	AT1G62740	1129.61	0.436526	0.146294	2.98391	0.00284595	0.0426874	HOP2	1	23230922	23233543	protein_coding	842572	980.277	960.487	1015.73	1251.29	1012.59	1718.28
13481	AT3G19290	1169.38	0.393114	0.13176	2.98356	0.00284919	0.0427066	ABF4	3	6687042	6690123	protein_coding	821463	1408.84	1391.65	1451.38	1584.19	1711.22	2272.82
22725	AT5G16910	1012.39	0.569708	0.191026	2.98236	0.0028604	0.0428331	CSLD2	5	5560607	5565660	protein_coding	831554	1058.06	909.219	860.545	1627.33	855.696	1705.13
14560	AT3G28910	808.014	-0.330945	0.110976	-2.98212	0.00286257	0.0428331	MYB30	3	10911132	10913190	protein_coding	822525	613.613	578.694	630.277	463.621	453.375	521.51
23325	AT5G23150	1143.03	0.305615	0.102493	2.98182	0.00286542	0.0428331	HUA2	5	7785743	7792991	protein_coding	832379	1111.71	939.805	1058.68	1285.35	1156.5	1387.86
6502	AT1G74650	64.0434	1.05274	0.353055	2.98181	0.00286548	0.0428331	ATY13	1	28041146	28043022	protein_coding	843804	76.8697	46.342	66.9552	134.787	67.7171	185.735
10324	AT2G37430	16.0357	2.48489	0.833717	2.98049	0.00287783	0.0429659	ZAT11	2	15706285	15707224	protein_coding	818319	17.1577	13.6017	5.64292	96.1095	14.4829	93.6909
11828	AT3G04110	364.788	0.721782	0.242172	2.98045	0.0028783	0.0429659	GLR1.1	3	1077236	1080504	protein_coding	819566	380.308	311.145	338.483	670.072	358.655	664.028
19912	AT4G29050	91.0847	1.07858	0.361985	2.97961	0.00288612	0.0430532		4	14314657	14317022	protein_coding	829026	92.2268	60.2573	67.9516	182.713	65.7165	212.643
24496	AT5G40480	1406.05	0.391697	0.131491	2.9789	0.00289288	0.0431042	GB210	5	16213036	16224177	protein_coding	834046	790.399	710.426	778.723	1106.66	1017.42	873.218
17240	AT4G02570	4866.78	0.313238	0.105155	2.97883	0.00289348	0.0431042	CUL1	4	1128515	1133774	protein_coding	825648	5000.15	4194.81	4774.7	5469.49	5006.88	6856.95
2859	AT1G28570	282.272	0.373631	0.125444	2.97846	0.00289696	0.0431266		1	10041576	10044258	protein_coding	839757	206.044	184.501	181.895	254.776	233.422	250.304
26625	AT5G59970	426.507	-0.546272	0.183429	-2.97811	0.00290035	0.0431477		5	24145831	24146729	protein_coding	837297	452.607	480.575	406.735	235.631	400.765	287.24
19408	AT4G24430	13.0447	2.7873	0.936355	2.97675	0.00291319	0.0433091		4	12629951	12633132	protein_coding	828545	1.21749	2.22728	1.26336	6.95222	24.4075	4.4212
13087	AT3G15720	132.221	0.816108	0.274321	2.97501	0.00292977	0.043526		3	5325127	5327672	protein_coding	820815	61.412	71.4123	107.901	95.6669	125.207	193.5
10298	AT2G37170	3919.66	-0.669262	0.225018	-2.97426	0.00293697	0.0436034	PIP2B	2	15613368	15615022	protein_coding	818294	9614.82	9491.49	5952.7	4793.82	7402.74	3571.82
3057	AT1G30720	683.459	1.79058	0.602109	2.97384	0.00294095	0.0436328		1	10897925	10899975	protein_coding	839952	828.146	607.89	479.648	2414.87	370.52	3839.94
3197	AT1G32090	1040.57	0.48851	0.164377	2.97189	0.00295968	0.0438808		1	11539993	11544166	protein_coding	840101	518.163	512.678	648.936	836.992	570.866	934.14
19132	AT4G21990	4709.42	0.58188	0.195822	2.97147	0.00296376	0.0439116	2003-04-01	4	11657008	11659167	protein_coding	828288	3730.59	3680.19	4472.12	7089.42	6430.49	4272.14
13169	AT3G16500	952.515	0.395339	0.133067	2.97097	0.00296861	0.0439536	IAA26	3	5612203	5614803	protein_coding	820898	1093.09	1031	1199.65	1367.5	1193.78	1789.21
6503	AT1G74660	78.8558	-0.833365	0.28062	-2.96972	0.00298068	0.0441023	MIF1	1	28045472	28048289	protein_coding	843805	92.4932	116.161	72.8034	74.148	52.3472	36.739
27441	AT5G67600	451.499	-0.543706	0.183118	-2.96915	0.00298621	0.0441542	WIH1	5	26959533	26960399	protein_coding	836896	598.232	776.341	571.346	356.445	553.97	429.686
21191	AT5G01720	1977.95	-0.367192	0.123744	-2.96734	0.0030039	0.0443857	FBL3	5	266278	270646	protein_coding	831688	2873.34	2511.08	2722.71	2068.69	1922.6	2285.5
15114	AT3G46280	275.289	1.83804	0.619588	2.96656	0.00301156	0.0444689		3	17005423	17008528	protein_coding	823773	312.27	244.83	124.144	843.524	194.312	1396.83
18133	AT4G13430	4375.55	0.298588	0.100662	2.96624	0.00301466	0.0444845	IIL1	4	7803863	7807984	protein_coding	826975	3221.07	3194.3	3082.45	3672.69	3872.96	4131.17
27412	AT5G67330	890.567	0.365166	0.123116	2.96603	0.00301676	0.0444855	NRAMP4	5	26861266	26863897	protein_coding	836868	959.688	834.933	933.903	1283.95	931.731	1285.13
24258	AT5G38310	5.05891	2.64643	0.892633	2.96475	0.00302928	0.04464		5	15310405	15311377	protein_coding	833813	1.14385	3.13885	1.41073	16.7958	4.82762	14.0767
19473	AT4G25030	2791.32	0.54503	0.183897	2.96378	0.0030389	0.0447515		4	12864452	12866827	protein_coding	828606	3321.79	2705.08	3012.34	4239.74	2963.44	5970.71
27129	AT5G64790	10.42	4.01103	1.35347	2.96353	0.00304137	0.0447578		5	25902533	25904804	protein_coding	836600	0	1.04628	1.41073	4.66551	1.2069	30.4611
5340	AT1G63660	797.1	0.312845	0.105592	2.96279	0.00304865	0.0447891		1	23603791	23607275	protein_coding	842670	602.276	630.07	664.219	770.799	856.183	736.313
13925	AT3G23210	298.11	-0.4734	0.159784	-2.96275	0.00304903	0.0447891	BHLH34	3	8283003	8285081	protein_coding	821899	560.148	592.002	620.204	373.779	540.265	371.144
20433	AT4G33810	23.0746	1.99616	0.673765	2.96269	0.00304965	0.0447891		4	16213174	16216310	protein_coding	829523	5.11296	4.41667	4.72944	13.5555	36.9343	9.28364
237	AT1G03220	2243.95	1.17681	0.397467	2.96077	0.00306875	0.0450393		1	786832	788722	protein_coding	838517	3394.94	2876.23	1561.68	7986.42	2071.05	7649.65
7374	AT2G03120	1334.34	0.431403	0.145734	2.96021	0.00307432	0.0450847	SPP	2	937383	940551	protein_coding	814841	984.853	873.646	948.011	1309.14	1046.39	1419.21
18183	AT4G13920	73.488	0.991917	0.335102	2.96004	0.00307598	0.0450847	AtRLP50	4	8043803	8046559	protein_coding	827026	98.3709	92.0728	79.0009	235.142	88.1041	209.997
21289	AT5G02670	247.212	-0.568364	0.192035	-2.95968	0.00307953	0.0450902		5	602722	604682	protein_coding	831844	325.997	372.476	325.879	214.613	308.968	177.69
24702	AT5G42380	10.9004	1.98555	0.670899	2.95953	0.00308106	0.0450902	CML37	5	16942447	16943820	protein_coding	834244	9.15078	8.37026	5.64292	30.7924	9.65524	49.6146
1004	AT1G10350	234.863	-0.393014	0.132803	-2.95939	0.00308254	0.0450902		1	3392943	3395181	protein_coding	837574	322.565	252.154	296.253	201.55	259.485	208.381
1210	AT1G12160	47.8106	-1.13297	0.382993	-2.9582	0.00309438	0.045233		1	4125990	4128310	protein_coding	837768	148.7	140.202	59.2507	59.7185	68.7936	34.1533
13314	AT3G17770	1007.1	0.40847	0.138099	2.9578	0.00309847	0.0452625		3	6081639	6086203	protein_coding	821045	1103.81	1103.83	1175.14	1475.23	1162.25	1834.59
15759	AT3G52360	447.044	-0.329347	0.111359	-2.95751	0.00310131	0.0452737		3	19412019	19413058	protein_coding	824401	614.246	656.019	600.971	481.481	578.108	445.147
13753	AT3G21760	1815.06	-0.357996	0.121068	-2.957	0.00310653	0.0453197	UGT71B2	3	7667027	7668724	protein_coding	821730	2024.61	2025.6	2379.9	1450.97	2056.57	1519.13
15084	AT3G45980	1333.98	-0.34164	0.115551	-2.95661	0.00311044	0.0453451	H2B	3	16897287	16898013	protein_coding	823741	1604.82	1616.51	1833.95	1169.18	1541.22	1283.75
19304	AT4G23496	6.73277	-3.01308	1.01919	-2.95634	0.00311317	0.0453451	SP1L5	4	12257513	12258670	protein_coding	828449	25.1647	21.9719	2.82146	2.7993	4.82762	0
6677	AT1G76410	99.0214	1.14955	0.38886	2.95621	0.0031145	0.0453451	ATL8	1	28668664	28669652	protein_coding	843974	80.0693	63.8232	135.43	180.089	111.035	320.534
13718	AT3G21420	173.014	-0.523345	0.177079	-2.95543	0.00312237	0.045426		3	7541384	7543560	protein_coding	821696	203.605	197.747	231.36	142.765	125.518	164.767
16806	AT3G62360	1847.1	0.320726	0.108528	2.95524	0.00312422	0.045426		3	23072746	23080706	protein_coding	825409	1485.46	1415.24	1276.08	2046.68	1563.73	1612.85
1260	AT1G12640	825.199	0.327663	0.110896	2.95468	0.00312997	0.0454793	LPLAT1	1	4303280	4305907	protein_coding	837820	1069.5	919.682	870.42	1129.05	1152.59	1301.06
18131	AT4G13410	101.084	0.840521	0.284547	2.95389	0.00313796	0.0455651	CSLA15	4	7792016	7796041	protein_coding	826972	28.2254	32.2723	40.7727	43.1022	67.008	68.4785
5528	AT1G65390	92.8895	0.986969	0.334219	2.95307	0.00314636	0.0456567	PP2A5	1	24292372	24294740	protein_coding	842851	101.019	110.604	93.5336	226.637	89.821	283.304
12510	AT3G10690	848.999	0.431832	0.146246	2.95277	0.00314933	0.0456695	GYRA	3	3339392	3346360	protein_coding	820238	398.059	484.429	457.077	638.242	640.867	534.915
8291	AT2G18290	323.365	-0.395228	0.13387	-2.95234	0.0031538	0.045698	APC10	2	7948306	7950329	protein_coding	816345	350.017	352.597	382.308	280.864	298.106	251.996
2384	AT1G23390	2372.11	0.794088	0.268985	2.95217	0.00315548	0.045698		1	8308965	8310916	protein_coding	838947	2082.95	1813.21	3106.43	3151.09	2872.43	6106.76
3646	AT1G43605	9.43388	-2.11145	0.715313	-2.95179	0.00315941	0.0457245		1	16416733	16417928	protein_coding	28717323	11.1481	15.2958	8.2495	2.60698	5.88133	1.34944
5432	AT1G64550	1681.9	0.194773	0.0659975	2.95122	0.00316523	0.0457785	ABCF3	1	23968750	23973614	protein_coding	842763	1911.37	1710.67	1704.16	2017.37	2015.53	2061.2
22898	AT5G18520	1788.68	0.307816	0.104331	2.95038	0.00317381	0.0458642		5	6144855	6146603	protein_coding	831970	1652.86	1377.95	1580.02	2008.04	1641.39	2043.43
1439	AT1G14330	301.119	0.742605	0.251711	2.95023	0.00317536	0.0458642		1	4890069	4892332	protein_coding	837994	335.147	281.45	284.967	582.255	252.243	665.99
15994	AT3G54610	272.081	0.391179	0.13263	2.94941	0.00318386	0.0459398	HAG1	3	20213406	20217653	protein_coding	824626	223.05	231.228	204.556	299.526	273.967	290.996
1641	AT1G16220	109.031	-0.75654	0.256523	-2.94921	0.00318592	0.0459398		1	5548262	5550770	protein_coding	838190	88.0763	108.813	125.555	84.9123	50.69	55.8453
2078	AT1G20510	270.768	0.647311	0.219509	2.94891	0.00318898	0.0459398	4CLL5	1	7103362	7106121	protein_coding	838639	230.08	221.146	225.162	436.474	271.212	350.182
13801	AT3G22160	126.231	1.09743	0.372169	2.94873	0.0031908	0.0459398	VQ22	3	7817779	7818985	protein_coding	821780	139.549	115.091	90.2867	278.064	79.6557	375.687
5965	AT1G69480	131.593	1.02834	0.348743	2.9487	0.00319112	0.0459398	PHO1-H10	1	26113990	26117955	protein_coding	843280	191.99	152.34	174.023	392.486	139.117	519.63
26284	AT5G56760	1157.55	-0.242301	0.0821863	-2.9482	0.00319634	0.0459756	SAT5	5	22961229	22962713	protein_coding	835778	1483.57	1481.54	1350.07	1172.91	1292.6	1192.37
23062	AT5G19970	222.25	-0.65745	0.223011	-2.94806	0.00319781	0.0459756		5	6746814	6748982	protein_coding	832119	297.069	354.246	302.474	173.764	306.105	135.512
4340	AT1G52710	260.458	-0.582442	0.197615	-2.94737	0.00320495	0.0460479		1	19638285	19640512	protein_coding	841704	445.516	484.613	495.012	247.353	300.399	397.175
2199	AT1G21650	522.263	0.385709	0.130914	2.94629	0.0032161	0.0461778	SECA2	1	7592664	7604229	protein_coding	6241299	250.444	266.767	283.51	323.318	365.423	354.463
3867	AT1G48090	2334.06	0.378956	0.128641	2.94584	0.00322075	0.0462142		1	17732010	17758508	protein_coding	841226	2159.69	1839.77	1664.23	2662.39	2007.61	2688.19
18396	AT4G15530	5235.45	0.949076	0.322218	2.94544	0.00322493	0.0462271	PPDK	4	8864615	8870979	protein_coding	827226	6345.11	4899.89	5512.04	9744.88	4972.21	17626.5
9761	AT2G32210	15.707	2.00021	0.679107	2.94535	0.00322588	0.0462271		2	13677986	13678906	protein_coding	817780	16.7001	8.4102	5.63383	47.7718	7.61028	66.7835
888	AT1G09300	201.845	0.492136	0.167173	2.94387	0.00324131	0.0464178	ICP55	1	3003495	3008381	protein_coding	837451	169.547	160.087	188.248	240.461	225.8	256.846
8625	AT2G21410	1860.6	0.256881	0.0872656	2.94367	0.00324349	0.0464185	VHA-A2	2	9162516	9168556	protein_coding	816680	1487	1384.23	1510.89	1717.84	1605.18	1894.12
3965	AT1G49000	50.0109	1.29443	0.439822	2.94309	0.00324958	0.0464752		1	18123071	18124289	protein_coding	841322	65.1993	55.453	29.6253	120.37	47.0693	198.459
20485	AT4G34250	272.518	0.606442	0.206077	2.94279	0.00325274	0.0464876	KCS16	4	16394600	16396703	protein_coding	829574	128.111	157.989	125.555	251.004	181.036	196.843
25185	AT5G46630	1337.39	0.31877	0.108329	2.9426	0.00325471	0.0464876		5	18920334	18923551	protein_coding	834706	1243.29	1168.64	1157.08	1441.59	1279.31	1713.14
26288	AT5G56795	2396.58	-0.524008	0.178091	-2.94236	0.00325716	0.0464923	MT1B	5	22971713	22972690	protein_coding	3771524	4654.32	5263.85	4400.07	2719.99	4305.03	2940.42
11962	AT3G05320	144.11	-0.570129	0.1938	-2.94185	0.00326259	0.0465393	OFUT23	3	1513062	1515568	protein_coding	819696	168.114	169.151	139.213	118.527	126.701	84.902
10587	AT2G39920	36.2104	-1.53702	0.522527	-2.9415	0.00326625	0.0465611		2	16663017	16664539	protein_coding	818579	12.2492	5.92219	15.3292	2.74502	4.37146	3.84694
14967	AT3G44860	9.34653	2.50992	0.853516	2.94068	0.00327491	0.0466517	FAMT	3	16379571	16381434	protein_coding	823620	9.15078	2.09256	2.82146	46.6551	4.82762	28.3842
17680	AT4G09180	594.78	-0.382133	0.129955	-2.94049	0.00327688	0.0466517	BHLH81	4	5847312	5849763	protein_coding	826499	601.664	604.751	684.204	420.829	534.659	494.3
20366	AT4G33200	872.322	0.321326	0.109286	2.94024	0.00327962	0.0466603	XI-I	4	16002466	16014981	protein_coding	829456	684.691	649.269	616.762	868.057	718.163	845.613
1974	AT1G19450	940.343	-0.420262	0.142962	-2.93968	0.0032855	0.0467136		1	6731411	6735024	protein_coding	838529	1468.7	1529.66	1289.41	1119.72	1217.77	879.679
4760	AT1G56440	214.513	0.495885	0.168699	2.93946	0.00328787	0.0467168	TPR5	1	21138515	21141644	protein_coding	842097	163.17	153.457	138.884	268.089	167.315	207.017
9379	AT2G28630	928.819	1.28578	0.437485	2.93903	0.0032924	0.0467339	KCS12	2	12274468	12277417	protein_coding	817412	811.871	480.572	687.769	1639.58	535.28	2647.49
4031	AT1G49670	1155.96	0.30038	0.102207	2.93894	0.00329335	0.0467339	NQR	1	18380804	18386146	protein_coding	841391	933.837	861.73	868.239	1064.63	976.865	1223.1
22252	AT5G12030	15.0241	2.25136	0.766202	2.93833	0.00329981	0.0467951	HSP17.7	5	3883957	3884838	protein_coding	831076	5.71924	6.27769	9.87511	31.7255	6.03453	62.9991
24186	AT5G37600	876.506	0.619171	0.210759	2.93782	0.00330529	0.0468141	GLN1-1	5	14933286	14935885	protein_coding	833738	837.297	851.674	472.595	1175.71	765.178	1376.29
6051	AT1G70290	1857.02	0.772636	0.263027	2.93747	0.00330897	0.0468141	TPS8	1	26470795	26474833	protein_coding	843365	1570.84	1459.5	2522.04	2946.69	1883.9	4642.05
9584	AT2G30620	4365.72	-0.314364	0.10702	-2.93743	0.0033094	0.0468141		2	13044931	13046682	protein_coding	817612	5540.1	5353.54	6431.79	4030.43	4695.53	5193.73
22048	AT5G10070	392.141	-0.340214	0.115826	-2.93728	0.00331101	0.0468141		5	3148424	3150434	protein_coding	830871	407.817	390.156	374.049	332.791	291.338	302.849
23475	AT5G24520	660.079	0.336692	0.11463	2.9372	0.00331186	0.0468141	TTG1	5	8370317	8372847	protein_coding	832523	713.979	680.144	660.62	847.946	725.259	1004.56
19683	AT4G26970	3520.4	0.420722	0.143253	2.93691	0.00331505	0.0468288	ACO2	4	13542918	13548629	protein_coding	828805	4075.53	3927.74	3191.07	5150.72	3697.96	6124.29
3621	AT1G42990	673.383	0.489387	0.166659	2.93645	0.00331992	0.0468621	BZIP60	1	16135723	16137463	protein_coding	840897	786.967	764.832	833.742	1105.73	824.316	1404.67
21156	AT5G01380	17.0673	2.04583	0.696743	2.93628	0.0033217	0.0468621	GT-3A	5	155610	157601	protein_coding	831895	9.15078	4.18513	16.9288	54.1199	7.24143	59.3068
21126	AT5G01100	81.6731	0.9433	0.321482	2.93422	0.00334387	0.0471361	FRB1	5	34538	37999	protein_coding	831831	115.529	120.323	107.216	233.275	100.173	320.072
21890	AT5G08240	256.39	0.783016	0.266894	2.93381	0.00334828	0.0471361		5	2650837	2652535	protein_coding	830720	360.312	347.366	200.324	574.791	304.14	680.298
6707	AT1G76700	549.865	0.529211	0.180399	2.93356	0.00335101	0.0471361	ATJ10	1	28780408	28783257	protein_coding	844003	506.724	438.392	517.738	709.157	470.693	916.14
25817	AT5G52470	3259.68	0.226581	0.0772381	2.93354	0.00335124	0.0471361	MED36B	5	21294147	21296819	protein_coding	835323	2945.74	2985.42	3238.3	3306.42	3648.99	3761.23
20995	AT4G39030	161.618	0.671832	0.229023	2.93348	0.00335191	0.0471361	DTX47	4	18185437	18189224	protein_coding	830058	179.584	177.868	112.858	294.86	171.381	281.534
8320	AT2G18600	132.884	0.622472	0.212259	2.9326	0.00336133	0.0472382	RCE2	2	8073167	8075009	protein_coding	816375	53.4185	41.0886	40.5637	56.4838	67.0079	78.9325
22535	AT5G15120	19.6648	1.5548	0.530322	2.9318	0.00337004	0.0473301	PCO1	5	4898641	4900734	protein_coding	831364	13.7262	9.41654	12.6966	19.5951	19.3105	61.6145
4214	AT1G51540	349.294	0.367066	0.125229	2.93115	0.00337713	0.0473992		1	19115557	19117534	protein_coding	841579	350.017	267.848	265.217	364.843	395.865	380.764
18251	AT4G14368	7.95439	3.41553	1.16548	2.93057	0.0033834	0.0474567		4	8274085	8278908	protein_coding	7922506	4.68804	5.36026	0	46.9077	1.23664	60.7866
25026	AT5G45140	614.943	0.348386	0.118936	2.92919	0.00339847	0.0476374	NRPC2	5	18247149	18258197	protein_coding	834550	327.153	377.98	328.373	459.779	442.084	420.326
6890	AT1G78450	611.228	0.571581	0.195219	2.9279	0.00341259	0.0477752		1	29516989	29518028	protein_coding	844181	65.1993	53.3604	71.9472	95.1764	108.621	83.3064
23230	AT5G22330	608.116	0.250017	0.0853927	2.92786	0.00341308	0.0477752	RIN1	5	7390796	7394280	protein_coding	832293	473.553	504.308	482.47	564.527	567.245	598.837
15699	AT3G51800	2548.3	0.227919	0.0778495	2.92769	0.00341486	0.0477752	ATG2	3	19210914	19213776	protein_coding	824343	1922.85	1996.97	1979.95	2460.76	2188.29	2261.09
6609	AT1G75750	14270	-0.996281	0.340411	-2.9267	0.00342577	0.0478973	GASA1	1	28441501	28442435	protein_coding	843908	23099.4	17447.5	26852.5	6458.03	15537.9	11791
26830	AT5G61940	103.186	-0.702823	0.240174	-2.9263	0.0034302	0.0479284		5	24867945	24872954	protein_coding	836315	113.516	72.7954	104.106	67.8647	69.2989	46.1623
10599	AT2G40020	688.552	-0.479689	0.163951	-2.92581	0.0034356	0.0479732		2	16710929	16713339	protein_coding	818590	648.909	793.227	894.548	465.506	667.452	545.191
22319	AT5G13030	2061.81	0.249091	0.0851842	2.92415	0.00345402	0.0481996		5	4133134	4136688	protein_coding	831143	1736.36	1683.47	1745.07	1925.92	1897.26	2292.43
706	AT1G07630	550.41	0.608239	0.208039	2.92367	0.00345926	0.0482419	PLL5	1	2348915	2351799	protein_coding	837276	610.815	538.835	585.453	888.313	523.797	1219.83
23571	AT5G25440	147.99	1.02986	0.352296	2.92329	0.00346356	0.048271		5	8854507	8856809	protein_coding	832618	181.038	150.029	149.955	348.828	127.94	499.291
24765	AT5G42930	22.4025	1.47023	0.503047	2.92265	0.00347061	0.0483229		5	17210533	17214220	protein_coding	834305	30.6813	21.4074	4.2645	62.8185	25.5385	68.5956
14539	AT3G28740	2744.6	0.699127	0.239218	2.92256	0.00347171	0.0483229	CYP81D11	3	10788698	10790553	protein_coding	822506	1644.85	1587.21	2007.47	2582.83	2209.84	3705.18
8476	AT2G20142	27.072	1.51609	0.519012	2.92111	0.00348787	0.04849		2	8695374	8696643	protein_coding	2745551	34.3154	16.7405	9.87511	57.8523	22.9312	91.614
13607	AT3G20430	211.798	-0.458873	0.15709	-2.92108	0.00348816	0.04849		3	7121062	7123203	protein_coding	821588	223.05	236.46	258.164	186.62	146.036	183.69
705	AT1G07620	92.086	1.12349	0.384793	2.91972	0.00350344	0.0486716	ATOBGM	1	2344390	2346889	protein_coding	837275	157.036	101.793	124.476	327.275	93.9558	408.596
11245	AT2G45990	1153.11	-0.21734	0.0744813	-2.91805	0.00352233	0.0489028		2	18919316	18921511	protein_coding	819207	1403.76	1463.31	1486.75	1147.31	1361.68	1241.76
26889	AT5G62520	11.2293	2.10829	0.722651	2.91744	0.00352912	0.048966	SRO5	5	25097944	25099907	protein_coding	836372	1.14385	8.37026	4.23219	28.9261	9.65524	20.9997
15680	AT3G51630	1499.88	-0.240252	0.0823661	-2.91688	0.00353547	0.0490229	WNK5	3	19148871	19152193	protein_coding	824326	1887.88	1872.77	1729.38	1560.83	1519.57	1567.68
16828	AT3G62590	77.0069	1.39698	0.479188	2.91531	0.00355338	0.04924		3	23147918	23150606	protein_coding	825433	104.09	77.4249	32.4468	222.078	50.69	289.38
19456	AT4G24900	236.525	-0.442968	0.151974	-2.91475	0.00355969	0.0492961	TTL	4	12814806	12817622	protein_coding	828592	246.357	247.394	319.087	176.556	200.242	214.714
12543	AT3G10985	1838.64	1.17667	0.40373	2.91449	0.00356268	0.0493064	SAG20	3	3442237	3443680	protein_coding	2745879	1710.05	1500.37	1386.75	3577.51	1204.49	5605.3
8814	AT2G23200	327.698	0.471611	0.161947	2.91213	0.00358979	0.0496501		2	9879275	9881924	protein_coding	816852	321.421	315.977	256.753	416.163	325.864	489.916
22463	AT5G14420	673.508	0.375386	0.12897	2.91063	0.00360699	0.0498496	RGLG2	5	4648081	4651442	protein_coding	831293	600.034	570.01	615.448	710.489	634.477	950.227
22251	AT5G12020	4.46904	4.3763	1.50364	2.91048	0.00360878	0.0498496	HSP17.6	5	3882231	3883111	protein_coding	831075	0	0	1.41073	6.53171	2.41381	16.3844
10261	AT2G36850	2946.61	0.322289	0.110752	2.90999	0.00361434	0.0498948	CALS10	2	15454671	15469964	protein_coding	818258	2412.38	2424.24	2554.83	3025.12	2645.54	3552.41
3264	AT1G32740	69.2967	-0.684992	0.235409	-2.90979	0.00361666	0.0498952		1	11844660	11846347	protein_coding	840168	92.7517	91.5738	78.0775	45.6379	66.7967	53.4635
12645	AT3G11940	5105.3	0.2356	0.0809766	2.90949	0.00362019	0.0499125	RPS5B	3	3777824	3779545	protein_coding	820367	4583.57	4433.27	4768.45	4895.24	5436.11	5882.91
24917	AT5G44240	1128.39	0.33697	0.115848	2.90873	0.00362903	0.0500028	ALA2	5	17816904	17823708	protein_coding	834447	1082.16	1081.47	1002.41	1447.19	1066.51	1473.43
4377	AT1G53050	849.335	0.27888	0.0958984	2.90808	0.00363652	0.0500743		1	19771916	19775817	protein_coding	841739	726.887	653.203	717.474	865.764	803.713	867.928
16340	AT3G57890	1344.59	0.22144	0.076157	2.90768	0.0036412	0.0501072		3	21438075	21442085	protein_coding	824958	1186.28	1060	1103.64	1321.98	1314.38	1273.64
20098	AT4G30780	549.106	0.393189	0.135238	2.90739	0.00364455	0.0501218		4	14990286	14993085	protein_coding	829201	641.698	553.483	565.703	779.14	619.142	900.679
14675	AT3G30300	860.633	-0.283979	0.0977294	-2.90578	0.00366344	0.0503054	OFUT27	3	11921096	11924617	protein_coding	822730	1046.46	1130.57	1129.12	907.236	1013.25	810.87
17314	AT4G03205	246.064	-0.70556	0.242818	-2.90571	0.00366418	0.0503054	hemf2	4	1412785	1414902	protein_coding	828029	250.883	394.226	347.541	231.129	231.446	151.56
6253	AT1G72280	65.8369	0.925671	0.318575	2.90566	0.00366482	0.0503054	AERO1	1	27211821	27214688	protein_coding	843560	64.0555	60.6844	47.9648	125.036	50.69	147.459
9118	AT2G26150	46.7012	1.11109	0.382502	2.9048	0.00367484	0.0504113	HSFA2	2	11135624	11137792	protein_coding	817155	30.1553	32.1804	40.2904	64.713	34.8972	114.668
22495	AT5G14730	181.432	0.771155	0.265576	2.9037	0.00368778	0.050557		5	4756057	4757744	protein_coding	831325	116.672	151.711	115.68	255.67	111.035	282.919
8805	AT2G23130	723.323	-0.610886	0.210404	-2.9034	0.00369134	0.0505741	AGP17	2	9844134	9845385	protein_coding	816845	1136.85	843.356	1147.9	537.038	871.854	642.133
15508	AT3G49950	20.9308	-1.28	0.440916	-2.90304	0.00369559	0.0506006	SCL32	3	18522466	18523934	protein_coding	824157	16.0139	25.1108	32.4468	13.9965	6.03453	9.69216
26295	AT5G56870	4195.55	0.799621	0.275501	2.90243	0.00370283	0.0506404	BGAL4	5	23003909	23009672	protein_coding	835789	4510.19	3347.06	3250.32	6569.97	3186.23	9570.09
25507	AT5G49570	476.092	0.415993	0.143327	2.9024	0.00370313	0.0506404	PNG1	5	20111859	20116269	protein_coding	835019	452.964	469.781	455.666	618.646	465.865	739.604
442	AT1G05160	359.243	-0.30995	0.106811	-2.90184	0.00370972	0.0506987	KAO1	1	1487378	1491005	protein_coding	839311	465.548	463.381	457.395	365.425	413.262	349.877
2804	AT1G28100	337.54	-0.399203	0.137588	-2.90145	0.00371443	0.0507314		1	9801082	9804394	protein_coding	839703	358.198	310.102	324.492	231.478	280.745	244.107
744	AT1G07940	9035.91	0.305851	0.105444	2.9006	0.00372446	0.0508365	A1	1	2462949	2465545	protein_coding	837308	6520.15	6742.68	7367.35	7418.39	8486.71	9582.13
5393	AT1G64190	786.393	-0.300412	0.103579	-2.9003	0.003728	0.0508531		1	23825328	23827136	protein_coding	842724	899.064	884.109	784.366	758.612	679.488	654.683
26080	AT5G54860	192.099	0.692524	0.238833	2.89961	0.00373628	0.0509136		5	22284425	22287206	protein_coding	835577	172.721	189.377	169.288	342.448	154.484	354.918
4095	AT1G50360	569.716	0.370828	0.127892	2.89954	0.0037371	0.0509136	VIII-A	1	18649706	18657400	protein_coding	841458	513.588	463.503	452.844	685.83	509.314	647.529
18000	AT4G12250	285.277	0.527046	0.181883	2.89772	0.0037589	0.0511205	GAE5	4	7289192	7291120	protein_coding	826833	273.38	232.275	220.074	401.234	232.933	403.609
1916	AT1G18890	745.278	0.571414	0.197201	2.89762	0.00376006	0.0511205	CPK10	1	6522764	6526075	protein_coding	838470	821.283	724.027	695.49	1169.18	695.177	1454.52
2476	AT1G24260	133.612	-0.68359	0.235933	-2.89739	0.00376279	0.0511205	2003-09-01	1	8593536	8596123	protein_coding	839040	40.0608	47.0957	49.0765	26.7324	33.2304	26.917
6583	AT1G75450	190.243	1.04356	0.360183	2.89731	0.00376375	0.0511205	CKX5	1	28314458	28318375	protein_coding	843881	93.0574	97.8012	89.3185	185.674	77.7781	307.93
11407	AT2G47510	2123.53	0.306961	0.105952	2.89716	0.00376556	0.0511205	FUM1	2	19498229	19502488	protein_coding	819364	2451.92	2428.57	2181	2928.81	2495.95	3298.24
23115	AT5G20480	102.879	1.23293	0.425576	2.89708	0.00376651	0.0511205	EFR	5	6921509	6925901	protein_coding	832170	86.5079	48.1939	74.9727	194.543	37.0041	255.42
6227	AT1G72060	411.101	2.07573	0.716533	2.8969	0.00376867	0.0511205		1	27118177	27119011	protein_coding	843537	415.217	356.782	469.773	1478.03	300.519	3453.18
20468	AT4G34120	1754.92	0.551259	0.19034	2.89619	0.00377727	0.0512054	CBSX2	4	16340907	16343118	protein_coding	829558	1253.66	1191.71	1249.91	1965.11	1111.56	2325.89
10398	AT2G38140	1909.55	-0.343785	0.118733	-2.89545	0.00378612	0.0512621	RPS31	2	15980848	15981612	protein_coding	818392	1742.08	1925.16	2133.02	1385.66	1696.91	1490.29
25694	AT5G51340	756.37	0.29916	0.103322	2.89541	0.00378668	0.0512621	SCC4	5	20862902	20867465	protein_coding	835208	648.562	515.817	591.096	757.679	644.487	747.681
6930	AT1G78820	605.301	0.322999	0.111561	2.89526	0.0037885	0.0512621		1	29634096	29635931	protein_coding	844219	725.199	788.897	730.758	805.267	1066.9	941.294
14978	AT3G44960	34.2326	-1.28855	0.445184	-2.89442	0.00379858	0.0513666		3	16427581	16429403	protein_coding	823631	34.15	54.2714	41.0865	25.8669	19.367	10.3344
16141	AT3G55950	112.439	0.858852	0.296792	2.89378	0.00380629	0.0514391	CCR3	3	20753565	20756690	protein_coding	824761	153.276	121.369	90.2867	281.797	115.863	261.688
10252	AT2G36770	71.8005	1.35611	0.468706	2.89331	0.00381209	0.0514554	UGT73C4	2	15415077	15416845	protein_coding	818249	118.96	72.1935	71.9472	214.613	65.1729	389.533
12515	AT3G10740	2223.88	0.354431	0.122501	2.8933	0.00381221	0.0514554	ASD1	3	3360711	3365739	protein_coding	820243	2542.43	2581.24	2202.32	2923.32	3197.72	3246.7
23734	AT5G27230	86.1415	0.665979	0.230251	2.8924	0.00382313	0.0515415	FRL5	5	9584092	9588049	protein_coding	832781	28.5962	41.8513	42.3219	64.384	62.7591	54.4607
4799	AT1G57650	3.89847	4.73953	1.63862	2.89238	0.00382331	0.0515415		1	21351166	21354311	protein_coding	842141	0	0	1.63528	17.306	0	18.0077
8155	AT2G17040	74.777	0.709736	0.245405	2.8921	0.0038268	0.0515567	anac036	2	7406911	7408393	protein_coding	816209	80.0693	71.1472	60.6614	114.772	88.1041	139.152
13050	AT3G15400	108.156	-0.587768	0.20332	-2.89085	0.00384202	0.0517299	ATA20	3	5201622	5203197	protein_coding	820779	129.29	145.963	173.821	84.5651	105.692	106.214
12023	AT3G05800	249.151	-0.535209	0.185152	-2.89064	0.00384454	0.0517319	BHLH150	3	1727151	1728365	protein_coding	819749	277.955	255.293	358.325	171.691	254.657	191.536
14803	AT3G43230	787.231	0.334889	0.115873	2.89015	0.00385059	0.0517814		3	15207367	15209853	protein_coding	823398	766.378	779.48	780.134	858.454	891.903	1165.37
11002	AT2G43650	717.105	0.294889	0.10204	2.88992	0.00385335	0.0517867	EMB2777	2	18099236	18103438	protein_coding	818967	492.998	564.992	510.684	623.312	609.487	684.451
16151	AT3G56050	2592.31	0.216779	0.0750241	2.88945	0.00385916	0.0518287		3	20797871	20801428	protein_coding	824771	1889.09	1746.97	1881.26	2085.49	2121.16	2196.3
20554	AT4G34890	1768.38	0.458846	0.15881	2.88928	0.00386126	0.0518287	XDH1	4	16618573	16625191	protein_coding	829641	1984.58	1560.01	1762	2452.19	1729.49	3095.95
14033	AT3G24180	1518.22	0.253923	0.0878904	2.88909	0.0038636	0.0518287		3	8734611	8741819	protein_coding	822004	1749.02	1554.73	1574.21	1900	1746.43	2151.22
17594	AT4G08350	1576.33	0.314986	0.10905	2.88845	0.00387143	0.0519018	GTA02	4	5286158	5292270	protein_coding	826391	1358.89	1431.31	1489.73	1620.8	1631.74	2053.82
18466	AT4G16110	543.286	0.465273	0.161135	2.88748	0.00388339	0.0520302	ARR2	4	9112686	9116164	nontranslating_CDS	NA	650.849	569.178	629.186	902.309	626.384	1011.91
2147	AT1G21110	314.91	1.61053	0.557808	2.88726	0.00388618	0.0520336	IGMT3	1	7389981	7391603	protein_coding	838707	400.347	440.485	112.858	1455.64	322.244	1135.83
21529	AT5G04895	211.036	0.494111	0.171146	2.88708	0.00388841	0.0520336		5	1428597	1434769	protein_coding	830371	129.255	142.294	135.43	239.807	166.553	170.305
26942	AT5G63010	84.7885	0.622873	0.215891	2.88513	0.00391249	0.0523059		5	25281676	25283176	protein_coding	836421	65.1993	75.3323	83.2331	118.504	108.621	115.614
10082	AT2G35170	196.866	0.681422	0.236191	2.88505	0.00391354	0.0523059		2	14827360	14829844	protein_coding	818084	139.549	145.433	208.788	242.606	190.691	347.303
1405	AT1G14000	1288.93	0.376192	0.130484	2.88304	0.00393853	0.0526077	VIK	1	4797358	4800283	protein_coding	837960	1236.5	1172.88	1190.66	1481.77	1235.87	1935.66
7360	AT2G02960	614.626	-0.343886	0.1193	-2.88253	0.00394493	0.052661		2	862029	864452	protein_coding	814825	1204.05	1113.48	909.039	885.025	827.294	833.65
19264	AT4G23140	18.1736	1.92338	0.66741	2.88186	0.00395334	0.052741	CRK6	4	12121369	12124564	protein_coding	828413	1.2122	5.61741	5.98011	17.5342	12.7902	17.608
5041	AT1G60960	586.121	0.549674	0.190775	2.88126	0.00396083	0.0528086	IRT3	1	22445299	22447299	protein_coding	842387	574.947	457.159	575.477	784.421	740.477	824.317
11890	AT3G04690	3.25463	5.33937	1.85332	2.88098	0.00396438	0.0528238	ANX1	3	1273057	1276945	protein_coding	819627	1.14385	0	0	32.6586	1.2069	17.769
8775	AT2G22880	6.43298	2.84436	0.987418	2.88061	0.00396908	0.0528541		2	9741119	9741463	protein_coding	816819	5.71924	2.09256	1.41073	24.2606	4.82762	36.6918
14506	AT3G28450	484.375	0.59264	0.205761	2.88024	0.00397378	0.0528845	BIR2	3	10667135	10669428	protein_coding	822474	458.683	409.096	433.094	755.812	393.451	803.065
6789	AT1G77460	505.425	0.387074	0.134554	2.87673	0.00401825	0.0534437	CSI3	1	29103608	29111956	protein_coding	844082	311.114	316.538	284.539	441.982	376.171	378.711
4459	AT1G53750	2839.98	0.290599	0.101047	2.87589	0.00402891	0.0534903	RPT1A	1	20065394	20068500	protein_coding	841812	2680.03	2585.36	2504.05	3013.92	2716.74	3750.41
23245	AT5G22470	10.1775	-2.91542	1.01378	-2.8758	0.00403009	0.0534903		5	7446962	7451049	protein_coding	832308	5.71924	12.5554	31.0361	0.933102	6.03453	0.692297
4148	AT1G50920	3518.03	0.22554	0.0784273	2.87578	0.0040303	0.0534903		1	18870059	18872968	protein_coding	841514	3002.6	2917.03	3429.49	3574.71	3526.58	3811.56
18021	AT4G12450	25.4608	-1.01738	0.353789	-2.87568	0.00403155	0.0534903		4	7385695	7386931	protein_coding	826857	41.1785	37.6662	38.0897	18.662	21.7243	18.2305
2485	AT1G24330	85.6609	0.575542	0.200157	2.87545	0.00403448	0.0534967	PUB6	1	8631206	8635055	protein_coding	839049	82.5293	75.5034	78.0131	125.593	95.3161	126.409
12800	AT3G13290	804.729	0.269331	0.0936771	2.8751	0.00403896	0.0535235	VCR	3	4297282	4303634	protein_coding	820529	729.775	608.936	716.651	800.601	811.04	855.679
15271	AT3G47820	205.267	0.440751	0.153357	2.87402	0.00405287	0.0536753	PUB39	3	17644198	17646268	protein_coding	823936	229.913	239.599	203.145	354.579	229.312	324.226
16244	AT3G56980	122.942	1.24523	0.433402	2.87316	0.00406394	0.0537894	ORG3	3	21086390	21087710	protein_coding	824865	93.7955	89.9803	83.2331	416.163	86.8972	131.075
3139	AT1G31480	468.795	0.371166	0.1292	2.87281	0.0040684	0.0538158	SGR2	1	11265816	11271701	protein_coding	840038	510.156	447.809	483.88	602.784	521.383	725.066
21797	AT5G07350	2752.15	0.291995	0.101669	2.87202	0.0040786	0.0538925	Tudor1	5	2319994	2325535	protein_coding	830626	2629.62	2523.11	2692.27	3010.73	2899.16	3675.14
1962	AT1G19350	3793.34	-0.341085	0.118763	-2.87198	0.00407914	0.0538925	BES1	1	6688463	6691216	protein_coding	838518	5002.32	4303.95	5232.04	3352.84	4770.8	3365.78
7962	AT2G14750	962.135	0.54469	0.189794	2.8699	0.00410597	0.0542142	APK1	2	6313883	6316047	protein_coding	815963	681.733	848.535	640.471	1155.18	858.11	1151.29
23375	AT5G23630	1775.12	0.272053	0.0948038	2.86965	0.0041093	0.0542254	PDR2	5	7960478	7968197	protein_coding	832428	1716.91	1500.37	1797.27	2011.77	1774.15	2245.58
983	AT1G10140	263.997	0.996205	0.347236	2.86896	0.00411829	0.0543112		1	3322554	3323735	protein_coding	837551	298.544	249.015	308.95	550.53	224.484	925.601
3812	AT1G47550	1743.78	0.215853	0.0752506	2.86846	0.00412477	0.0543638	SEC3A	1	17456987	17465195	protein_coding	841164	1635.92	1403.86	1495.37	1860.07	1637.49	1763.1
14205	AT3G25800	1305.54	0.263397	0.091843	2.86791	0.00413198	0.0544259	PP2AA2	3	9422476	9426049	protein_coding	822171	1262.04	1282.53	1267.94	1563.27	1407.07	1596.71
15408	AT3G49055	21.0144	-1.34653	0.469707	-2.86675	0.00414711	0.0545695		3	18185109	18186968	protein_coding	824067	76.6378	56.4992	66.3043	12.1303	33.7933	31.8457
11119	AT2G44740	80.7947	-1.20235	0.419426	-2.86665	0.00414838	0.0545695	CYCU4-1	2	18441828	18443405	protein_coding	819082	33.1716	49.1753	31.0361	26.1269	20.5174	7.15374
22361	AT5G13440	2125.34	0.287	0.100122	2.8665	0.00415037	0.0545695	UCR1-2	5	4307973	4310273	protein_coding	831185	2152.72	1855.06	1915.77	2189.06	2289.5	2733.42
12410	AT3G09830	275.166	0.662891	0.231335	2.86551	0.00416341	0.054708	PCRK1	3	3016490	3019103	protein_coding	820141	332.262	315.611	234.982	473.318	267.224	648.993
26670	AT5G60390	27945.8	0.265145	0.0925507	2.86486	0.00417198	0.0547759	A1	5	24288596	24291020	protein_coding	837308	20735.3	19517	20572.7	22706.4	25070.3	25315.7
26081	AT5G54870	887.52	0.292159	0.101989	2.8646	0.00417532	0.0547759		5	22289104	22291859	protein_coding	835578	918.007	815.531	771.952	1085.86	911.378	1065.76
25981	AT5G53990	38.7472	1.65176	0.576621	2.86454	0.0041761	0.0547759	UGT79B9	5	21915468	21917225	protein_coding	835482	64.0555	27.2033	12.6966	148.363	28.9657	149.075
20033	AT4G30140	309.23	0.74182	0.259082	2.86326	0.00419304	0.0549463	CDEF1	4	14738326	14740742	protein_coding	829137	269.948	425.837	334.343	616.78	599.832	509.069
10981	AT2G43460	1481.18	-0.221283	0.0772857	-2.86318	0.00419413	0.0549463	RPL38A	2	18045965	18047401	protein_coding	818947	1347.45	1434.45	1347.25	1191.57	1239.49	1124.75
9226	AT2G27190	1464.06	0.333448	0.116532	2.86142	0.00421745	0.0552187	PAP12	2	11621222	11623618	protein_coding	817261	1010.02	933.284	1031.24	1150.51	1221.39	1366.13
1097	AT1G11170	71.8133	-0.704524	0.246274	-2.86073	0.0042267	0.0553067		1	3740664	3744675	protein_coding	837658	69.9607	66.2549	56.8834	42.4498	53.6561	30.1118
26568	AT5G59420	1830.2	0.5193	0.181545	2.86044	0.00423049	0.0553231	ORP3C	5	23961567	23964874	protein_coding	836061	1747.8	1659.4	1924.24	2385.01	1724.67	3514.79
12599	AT3G11500	275.945	-0.422505	0.147741	-2.85976	0.00423955	0.0554084		3	3620962	3622637	protein_coding	820323	310.64	328.019	353.54	232.664	288	225.797
23781	AT5G27670	746.522	-0.43886	0.153558	-2.85794	0.00426402	0.055695	HTA7	5	9792509	9793560	protein_coding	832829	908.215	935.376	1094.73	557.062	878.627	733.143
21193	AT5G01740	588.499	-0.591886	0.207136	-2.85748	0.00427025	0.055743		5	280674	281532	protein_coding	831686	772.097	653.926	718.062	373.241	573.28	477.454
26581	AT5G59550	336.434	0.478504	0.167514	2.8565	0.00428346	0.0558812		5	23998164	24000166	protein_coding	836074	361.449	292.1	253.908	472.34	352.988	437.995
1884	AT1G18590	384.159	0.808712	0.283138	2.85624	0.00428686	0.0558812	SOT17	1	6398531	6400029	protein_coding	838440	194.454	246.923	251.11	455.354	254.657	497.762
4500	AT1G54100	4610.08	0.790891	0.276911	2.85612	0.00428852	0.0558812	ALDH7B4	1	20194712	20199193	protein_coding	841849	5428.7	4196.64	5030.66	7899.64	4371.41	13075.9
24419	AT5G39760	287.399	-0.461808	0.161741	-2.85524	0.00430042	0.0560029	ZHD10	5	15911350	15912860	protein_coding	833972	272.236	222.858	251.11	147.43	196.726	194.766
18048	AT4G12680	285.17	-0.356398	0.124851	-2.85458	0.00430937	0.0560731		4	7475104	7478356	protein_coding	826880	371.75	398.634	358.325	283.663	284.83	309.688
4645	AT1G55510	552.876	0.844841	0.295972	2.85446	0.00431095	0.0560731	BCDH BETA1	1	20723279	20725747	protein_coding	841998	497.574	439.438	482.47	928.436	317.416	1294.6
726	AT1G07790	525.84	-0.502565	0.176083	-2.85413	0.00431543	0.056098	HTB1	1	2412938	2413790	protein_coding	823746	497.574	594.288	612.257	329.385	509.314	369.456
23252	AT5G22530	3.60395	4.04375	1.41777	2.8522	0.00434181	0.0564074		5	7480413	7481206	protein_coding	832314	1.14385	2.09256	0	23.3275	6.03453	26.3073
8275	AT2G18160	2836.56	-0.270293	0.0947954	-2.85133	0.00435361	0.0565271	BZIP2	2	7898012	7899242	protein_coding	816329	3296.57	3693.38	3958.51	2843.16	3378.13	2864.73
8791	AT2G23010	138.954	0.94252	0.330608	2.85087	0.00436004	0.0565768	SCPL9	2	9798757	9802676	protein_coding	816832	35.4593	35.5736	40.9112	75.5812	83.2765	58.3837
14772	AT3G42660	240.751	0.421823	0.148006	2.85004	0.00437136	0.05669		3	14751280	14755701	protein_coding	823286	161.282	191.47	159.412	244.473	251.036	201.689
2582	AT1G25540	746.708	0.29576	0.103832	2.84845	0.00439323	0.0569399	MED25	1	8969065	8974815	protein_coding	839141	754.911	722.284	746.933	848.316	872.641	997.168
17425	AT4G04700	111.597	0.66043	0.231966	2.84709	0.00441205	0.0571128	CPK27	4	2385038	2388105	protein_coding	825805	75.4939	91.0266	76.1794	134.367	86.8972	155.998
22359	AT5G13420	1346.52	0.481751	0.169216	2.84696	0.0044139	0.0571128		5	4301792	4304315	protein_coding	831183	1237.64	1207.41	964.939	1558.28	1086.21	2104.82
14336	AT3G26910	394.806	0.706559	0.248211	2.8466	0.00441886	0.0571128		3	9914959	9918810	protein_coding	822307	419.449	443.807	303.331	703.49	336.23	857.926
5787	AT1G67850	221.59	0.523175	0.18379	2.84659	0.00441906	0.0571128		1	25437900	25442221	protein_coding	843111	201.28	257.977	222.972	355.921	239.082	378.353
1958	AT1G19310	144.086	0.825653	0.290069	2.8464	0.00442165	0.0571128		1	6676210	6677680	protein_coding	838513	69.7747	74.286	49.3756	128.768	57.9314	151.382
15843	AT3G53160	41.3297	1.34314	0.471881	2.84636	0.00442226	0.0571128	UGT73C7	3	19702332	19703976	protein_coding	824482	33.1716	32.4348	32.4468	112.905	18.1036	114.46
8208	AT2G17560	809.174	-0.302225	0.106215	-2.84542	0.00443534	0.0572404	HMGB4	2	7642117	7643739	protein_coding	816263	810.331	911.867	851.321	632.291	728.331	724.855
22018	AT5G09810	7378.11	0.212621	0.0747278	2.84527	0.00443738	0.0572404	ACT7	5	3052062	3054691	protein_coding	830841	4925.41	4682.11	5266.26	5314.95	5705.04	6194.68
17004	AT4G00570	1482.1	0.271328	0.0954321	2.84315	0.004467	0.0575852	NAD-ME2	4	242461	246804	protein_coding	828222	1498.44	1398.88	1242.85	1725.31	1439.84	1820.28
27275	AT5G66070	129.377	0.639413	0.22491	2.84298	0.00446938	0.0575852		5	26421610	26423240	protein_coding	836739	125.659	122.308	91.3341	215.408	109.671	199.133
1582	AT1G15640	2.92246	-3.71622	1.3075	-2.84222	0.00448001	0.057688		1	5378886	5380239	protein_coding	838134	4.63506	7.4195	5.1871	1.89054	0	0
11377	AT2G47220	244.954	-0.461636	0.162538	-2.84017	0.00450897	0.0580268	DUF5	2	19383743	19386954	protein_coding	NA	275.667	281.45	345.629	192.219	251.036	213.458
11327	AT2G46740	148.276	1.07102	0.377195	2.83943	0.00451946	0.0581275	GULLO5	2	19205157	19207608	protein_coding	819287	156.707	144.387	153.77	402.167	114.656	434.301
21766	AT5G07070	109.252	-0.523185	0.184274	-2.83918	0.00452303	0.0581392	CIPK2	5	2196428	2198539	protein_coding	830598	153.276	166.359	173.52	124.103	126.725	98.0755
6799	AT1G77550	427.611	0.354214	0.124778	2.83876	0.00452896	0.0581811		1	29138277	29143050	protein_coding	844091	251.647	272.033	227.128	367.642	307.761	293.765
2687	AT1G26960	182.878	-0.541121	0.190642	-2.83841	0.00453384	0.0582096	ATHB-23	1	9355827	9357502	protein_coding	839587	261.941	227.043	218.663	185.687	191.898	119.075
23466	AT5G24430	521.464	0.439669	0.154916	2.83812	0.00453805	0.0582294	CRK4	5	8338925	8343284	protein_coding	832514	608.527	569.178	524.792	749.281	563.625	981.447
19214	AT4G22680	10.0408	1.88676	0.664905	2.83764	0.00454491	0.0582832	MYB85	4	11922340	11924230	protein_coding	828364	9.15078	10.4628	1.41073	23.3275	13.276	41.3071
1647	AT1G16270	807.957	0.292295	0.103046	2.83655	0.00456034	0.0584425		1	5562861	5568368	protein_coding	838196	804.529	676.067	811.062	866.953	923.96	1003.03
11972	AT3G05390	16.5824	1.60724	0.566658	2.83635	0.00456325	0.0584425		3	1546443	1548679	protein_coding	819703	14.87	24.0645	8.46438	53.1868	21.7243	69.2297
685	AT1G07450	63.9693	-0.932193	0.328684	-2.83614	0.00456624	0.0584425		1	2287926	2289336	protein_coding	837257	59.4801	109.86	102.983	47.5882	70.0005	30.2303
24348	AT5G39100	7.08494	3.96936	1.39969	2.83587	0.00457006	0.0584425	GLP6	5	15653125	15654028	nontranslating_CDS	NA	0	0	1.41073	10.2641	1.2069	7.84604
24661	AT5G42030	1459.79	-0.263833	0.0930355	-2.83583	0.00457072	0.0584425	ABIL4	5	16811307	16813295	protein_coding	834208	1638.95	1541.08	1551.53	1235.19	1481.69	1238.67
21579	AT5G05340	5.31317	4.0886	1.44264	2.83411	0.00459532	0.0587227	PER52	5	1578869	1580875	protein_coding	830416	0	1.04628	1.41073	20.5282	0	19.3843
22285	AT5G12340	20.8173	2.20945	0.77972	2.83365	0.00460195	0.0587731		5	3992623	3993767	protein_coding	831109	22.3229	18.377	8.25938	80.1243	8.10731	140.06
21806	AT5G07440	7081.12	1.13599	0.40099	2.83297	0.00461184	0.058842	GDH2	5	2355759	2358241	protein_coding	830635	7332.9	6156.24	5401.34	14864	4463.3	22183.6
21492	AT5G04510	681.913	-0.248068	0.0875668	-2.8329	0.00461273	0.058842	PDPK1	5	1286843	1289908	protein_coding	830330	659.326	654.317	636.882	527.763	598.864	526.872
22859	AT5G18170	1823.67	0.642402	0.226811	2.83232	0.00462113	0.0589146	GDH1	5	6006035	6008726	protein_coding	831935	2001.73	1953.41	1819.84	2916.88	1677.6	4408.32
23157	AT5G20940	16.6163	1.5689	0.554049	2.83169	0.00463021	0.0589683		5	7103927	7106834	protein_coding	832219	10.2946	8.37026	22.5717	31.7255	21.7243	63.4606
23625	AT5G26030	864.827	0.418532	0.147812	2.83151	0.00463291	0.0589683	FC1	5	9096451	9099185	protein_coding	832672	1044.47	1000.33	792.065	1401.32	1061.09	1328.16
10217	AT2G36410	1499.51	-0.336497	0.118844	-2.83141	0.00463427	0.0589683		2	15278517	15280726	protein_coding	818215	1171.11	1266.42	1260.69	864.519	1100.76	967.149
6376	AT1G73470	390.364	0.338078	0.119408	2.83128	0.00463614	0.0589683		1	27625116	27628325	protein_coding	843682	247.54	283.654	278.456	296.241	370.252	355.235
963	AT1G09940	712.003	0.519148	0.183377	2.83104	0.00463972	0.0589796	HEMA2	1	3236908	3239554	protein_coding	837528	743.501	626.723	766.027	1054.4	673.453	1319.06
3482	AT1G35255	9.89696	-1.61449	0.570407	-2.83041	0.00464882	0.05904		1	12935647	12936586	protein_coding	5007768	12.5823	19.8794	18.3395	6.53171	8.44834	3.46149
438	AT1G05120	603.644	0.269694	0.0952868	2.83034	0.00464989	0.05904		1	1471323	1476289	protein_coding	839319	539.034	540.219	524.784	614.653	615.734	692.403
19719	AT4G27350	287.53	-0.47795	0.168888	-2.82998	0.0046551	0.0590719		4	13690645	13692832	protein_coding	828843	471.265	470.827	565.703	325.652	458.624	305.995
12328	AT3G09035	327.035	-0.47544	0.168023	-2.82962	0.00466035	0.0591042		3	2758812	2760382	protein_coding	820056	235.633	269.941	269.45	180.089	247.416	143.075
6247	AT1G72230	215.057	-1.17207	0.414264	-2.82929	0.00466518	0.059131		1	27188036	27189358	protein_coding	843555	316.846	291.913	146.716	96.1095	212.415	33.2303
8230	AT2G17760	613.083	0.504278	0.178262	2.82886	0.00467137	0.0591654	APF1	2	7713234	7716505	protein_coding	816285	661.144	640.325	521.97	908.841	596.211	1072.37
16531	AT3G59760	775.008	0.42065	0.148706	2.82873	0.0046733	0.0591654	OASC	3	22071948	22075453	protein_coding	825145	605.05	595.337	559.728	840.03	591.045	914.327
5123	AT1G61610	8.18513	2.48168	0.877539	2.82799	0.00468408	0.0592674		1	22733359	22736858	protein_coding	842457	1.14385	6.27769	2.82146	23.3275	3.62072	29.7688
19549	AT4G25750	12.5747	-1.66506	0.589053	-2.82667	0.00470353	0.0594791	ABCG4	4	13110466	13112482	protein_coding	828680	11.4385	11.5091	22.5717	7.46481	6.03453	2.53842
14256	AT3G26220	446.203	1.20652	0.426864	2.82648	0.00470628	0.0594794	CYP71B3	3	9595930	9597927	protein_coding	822223	507.868	333.764	399.237	972.292	296.899	1589.28
20651	AT4G35780	1416.93	-0.276232	0.0977725	-2.82525	0.00472433	0.0596467	STY17	4	16946369	16950620	protein_coding	829731	1893.07	1673.01	1701.34	1337.13	1663.12	1361.98
16315	AT3G57650	991.62	0.245596	0.0869302	2.82521	0.00472498	0.0596467	LPAT2	3	21349383	21353193	protein_coding	824934	828.146	820.285	902.867	977.891	1043.97	1001.52
5126	AT1G61640	178.728	0.45483	0.161084	2.82356	0.00474941	0.0599091		1	22746340	22749264	protein_coding	842460	152.42	119.048	132.86	181.142	161.569	203.69
20679	AT4G36030	158.43	0.715689	0.253482	2.82343	0.00475125	0.0599091	ARO3	4	17044875	17047315	protein_coding	829759	176.153	130.785	118.501	227.677	141.208	322.149
9825	AT2G32800	711.013	0.394293	0.139688	2.82266	0.00476269	0.0600187	LECRKS2	2	13916440	13919179	protein_coding	817841	852.167	696.824	744.866	900.443	836.385	1260.9
11505	AT3G01290	2587.87	1.07408	0.380577	2.82224	0.00476893	0.0600626	HIR3	3	87684	89593	protein_coding	821309	3581.39	3219.41	1996.18	6908.69	2319.67	9289.48
9457	AT2G29450	3497.88	0.411094	0.145729	2.82095	0.00478823	0.0602709	GSTU5	2	12624403	12625790	protein_coding	817494	3298.86	3014.34	3972.62	3993.68	3819.86	5842.76
5571	AT1G65790	17.2509	2.27141	0.805264	2.8207	0.00479196	0.0602832	SD17	1	24468770	24472475	protein_coding	842890	0	0.94982	8.84517	22.4195	4.40826	16.8576
9483	AT2G29670	428.052	0.398208	0.141187	2.82042	0.00479604	0.0602997		2	12681831	12685151	protein_coding	817517	368.806	361.519	411.343	519.493	464.276	515.502
23605	AT5G25830	88.203	-0.704366	0.249792	-2.81981	0.00480516	0.0603797	GATA12	5	9004236	9005941	protein_coding	832652	144.125	105.674	125.555	94.2433	88.1041	53.9992
13318	AT3G17810	1103.15	0.495654	0.175801	2.8194	0.00481136	0.0604229	PYD1	3	6093990	6096688	protein_coding	821049	1658.58	1428.17	1091.9	1904.46	1474.84	2504.27
4714	AT1G56060	3.98026	4.90349	1.73932	2.8192	0.00481436	0.0604258		1	20966528	20967180	protein_coding	842057	0	1.46216	0	13.7144	0.843316	39.0048
6463	AT1G74260	2188.26	0.305488	0.108371	2.81889	0.00481893	0.0604483	PUR4	1	27922725	27927962	protein_coding	843766	1650.57	1476.3	1685.82	1937.12	1990.19	2015.97
12362	AT3G09350	374.983	0.641754	0.227691	2.81854	0.00482432	0.0604812	Fes1A	3	2870970	2873332	protein_coding	820091	315.427	285.793	337.806	451.815	289.076	710.914
22492	AT5G14700	100.099	0.935537	0.332018	2.81773	0.00483642	0.0605981		5	4740238	4743539	protein_coding	831322	84.303	97.1361	86.3879	237.454	100.854	172.818
6320	AT1G72940	266.1	0.482812	0.171406	2.81677	0.0048509	0.060718		1	27441981	27443859	protein_coding	843625	297.4	299.237	339.986	501.076	393.451	413.301
25934	AT5G53560	2988.27	0.455427	0.161689	2.81668	0.00485234	0.060718	CYTB5-E	5	21759329	21760578	protein_coding	835438	3100.97	3144.08	3006.27	3990.88	3051.06	5627.45
8140	AT2G16920	682.623	0.283292	0.100581	2.81655	0.00485432	0.060718	UBC23	2	7334226	7339350	protein_coding	816195	608.192	589.491	703.168	721.483	765.86	813.828
10809	AT2G41850	74.2375	2.32789	0.826633	2.8161	0.00486097	0.0607663	ADPG2	2	17461655	17464242	protein_coding	818785	37.747	25.1108	107.216	201.55	66.3798	581.068
35	AT1G01340	265.73	0.893106	0.317242	2.81522	0.00487439	0.0608723	CNGC10	1	132270	135924	protein_coding	838832	287.885	270.884	235.733	549.574	191.714	727.896
12295	AT3G08730	5640.07	-0.227391	0.0807732	-2.81518	0.00487502	0.0608723	ATPK1	3	2651321	2654212	protein_coding	820020	10630.1	10191.2	11322.1	8426.74	10301.4	8739.18
12765	AT3G13050	244.49	0.404629	0.143789	2.81404	0.00489225	0.0610255	2007-10-01	3	4176392	4179081	protein_coding	820491	243.9	257.807	234.607	345.348	264.612	356.95
12907	AT3G14150	465.149	-0.417942	0.148531	-2.81384	0.0048953	0.0610255	GLO3	3	4690415	4693133	protein_coding	820632	507.957	515.231	391.513	327.825	371.824	361.791
10555	AT2G39660	663.288	0.761838	0.270749	2.81382	0.00489568	0.0610255	BIK1	2	16531527	16533986	protein_coding	818549	761.803	642.417	663.043	1224.23	516.555	1754.97
848	AT1G08930	3264.38	0.641847	0.228138	2.81341	0.00490189	0.0610682	ERD6	1	2873300	2877270	protein_coding	837414	3507.11	2920.16	2744.74	4979.33	2582.1	6739.83
18004	AT4G12300	518.997	0.498803	0.177312	2.81314	0.00490602	0.0610847	CYP706A4	4	7307737	7309895	protein_coding	826839	561.629	513.725	606.614	746.481	555.176	1058.52
13740	AT3G21630	509.525	0.50288	0.178789	2.8127	0.00491277	0.0611339	CERK1	3	7615357	7618671	protein_coding	821717	533.033	620.445	533.256	884.58	515.348	980.062
14288	AT3G26500	167.534	1.07872	0.383631	2.81186	0.00492564	0.0612591	PIRL2	3	9707912	9710100	protein_coding	822257	200.173	192.516	165.055	432.026	115.863	624.914
8649	AT2G21640	51.3087	0.818528	0.291186	2.81101	0.0049386	0.0613854		2	9254378	9255743	protein_coding	816702	42.3224	43.9438	33.8575	102.641	49.4831	61.6145
14011	AT3G23990	2465.48	0.281469	0.100141	2.81072	0.00494312	0.0614066	CPN60	3	8668772	8672578	protein_coding	821983	1678.02	1687.65	1561.68	1918.46	2121.74	1955.74
21945	AT5G08710	314.183	-0.311027	0.110677	-2.81022	0.0049507	0.0614658		5	2834649	2838214	protein_coding	830771	472.762	476.426	496.838	369.828	440.312	364.405
12987	AT3G14870	135.619	-0.513816	0.182859	-2.8099	0.0049557	0.0614929		3	5002271	5005877	protein_coding	820716	167.226	122.37	125.168	108.192	93.6984	90.9738
19482	AT4G25130	2673.15	0.227644	0.0810486	2.80873	0.00497369	0.0616811	MSR4	4	12898514	12900090	protein_coding	828616	1691.75	1767.17	1863.58	1937.12	1996.22	2277.66
7299	AT2G02370	193.353	0.67162	0.239151	2.80835	0.00497966	0.0616975		2	621058	623526	protein_coding	814768	152.031	128.888	164.636	296.438	143.458	263.326
18272	AT4G14560	253.431	0.599605	0.213515	2.80825	0.0049811	0.0616975	IAA1	4	8360996	8362033	protein_coding	827103	62.9116	92.0728	66.3043	108.24	136.38	98.3062
2978	AT1G29940	1094.73	0.274981	0.0979244	2.8081	0.00498349	0.0616975	NRPA2	1	10479007	10486824	protein_coding	839872	817.851	827.609	846.438	1052.54	926.903	1028.98
23440	AT5G24230	53.5326	1.17087	0.417111	2.80709	0.00499909	0.0618442		5	8228829	8230964	protein_coding	832490	72.2905	70.9358	43.1406	156.94	48.621	211.327
21453	AT5G04150	83.1373	1.09843	0.391323	2.80697	0.005001	0.0618442	BHLH101	5	1138410	1139633	protein_coding	830293	51.5004	51.9706	104.212	222.236	67.6348	149.751
2175	AT1G21400	2773.52	0.995635	0.354906	2.80535	0.0050262	0.0621207		1	7493213	7496741	protein_coding	838739	2302.68	1908.99	2796.99	4262.26	2201.45	7503.32
12379	AT3G09520	57.0293	1.3347	0.475812	2.8051	0.00503005	0.0621331	ATEXO70H4	3	2923518	2925889	protein_coding	820109	76.6378	71.1472	64.8936	196.885	76.035	260.765
1512	AT1G14970	101.918	-0.747482	0.266524	-2.80456	0.00503857	0.0622031	OFUT4	1	5161645	5165181	protein_coding	838062	80.5436	133.703	110.903	80.7217	73.2817	45.3527
20736	AT4G36630	847.153	0.291613	0.104015	2.80358	0.0050539	0.0623572	EMB2754	4	17271764	17276626	protein_coding	829815	809.154	664.014	736.909	938.841	793.489	960.442
355	AT1G04400	3168.49	0.401545	0.143255	2.80301	0.00506283	0.062432	CRY2	1	1185512	1188696	protein_coding	839529	2298.27	2062.86	2287.7	2803.23	2256.76	3703.96
26151	AT5G55530	1009.95	0.407671	0.145472	2.80241	0.00507221	0.062502		5	22492892	22496064	protein_coding	835647	904.096	833.442	1025.02	1201.36	921.642	1522.11
9062	AT2G25620	334.079	-0.331399	0.118261	-2.80228	0.00507429	0.062502	AtDBP1	2	10902716	10905287	protein_coding	817102	359.175	366.206	386.422	273.404	335.526	281.078
8821	AT2G23270	6.49238	3.44745	1.23031	2.8021	0.00507709	0.062502		2	9903215	9903845	protein_coding	816859	5.71924	3.13885	0	51.3206	2.41381	44.5378
6267	AT1G72430	2447.73	-0.447557	0.159791	-2.80088	0.00509637	0.062704	SAUR78	1	27264602	27265806	protein_coding	843575	4404.96	4021.91	5037.72	2319.69	3627.96	3918.17
1864	AT1G18400	297.54	-0.51662	0.184462	-2.80068	0.00509946	0.0627067	BEE1	1	6331398	6333856	protein_coding	838421	244.234	190.487	255.797	171.32	162.37	150.007
22502	AT5G14800	1895.68	0.253496	0.0905185	2.80049	0.00510247	0.0627084	PROC1	5	4785960	4787996	protein_coding	831332	2072.08	2000.76	1968.91	2310.83	2323.22	2559.44
4504	AT1G54130	1352.32	0.338779	0.120994	2.79996	0.00511087	0.0627764	RSH3	1	20210772	20213942	protein_coding	841853	1114.11	1078.72	1217.46	1419.25	1161.04	1711.36
20242	AT4G32060	4290.68	-0.20867	0.0745531	-2.79894	0.00512704	0.0629396	MICU	4	15500926	15503593	protein_coding	829337	4262.93	4281.2	3976.68	3710.78	3444.36	3676.4
14661	AT3G29970	2.25429	5.12688	1.83222	2.79818	0.00513911	0.0630452		3	11745197	11746570	protein_coding	822700	0	0	0	9.70595	1.49548	11.2018
16242	AT3G56960	177.337	-0.582705	0.208255	-2.79804	0.00514142	0.0630452	PIP5K4	3	21079957	21084420	protein_coding	824863	216.473	238.463	193.777	155.703	144.903	135.009
27174	AT5G65200	131.991	0.462945	0.165491	2.7974	0.00515155	0.063088	PUB38	5	26048065	26050046	protein_coding	836643	116.672	139.155	149.537	195.018	149.656	204.92
22895	AT5G18490	484.644	0.581983	0.208044	2.7974	0.00515158	0.063088		5	6134114	6136807	protein_coding	831967	542.184	423.744	430.273	660.636	440.52	976.601
22709	AT5G16750	601.703	0.250608	0.0895948	2.79712	0.005156	0.063088	TOZ	5	5504242	5509361	protein_coding	831538	491.854	492.799	450.023	576.657	544.314	583.376
26268	AT5G56600	136.681	-0.499557	0.178599	-2.79709	0.00515647	0.063088	PRO5	5	22909882	22910710	protein_coding	835761	96.0299	126.53	125.485	69.9438	95.2926	82.107
2296	AT1G22550	301.768	-0.409311	0.146347	-2.79685	0.00516037	0.0631004	NPF5.16	1	7966500	7968692	protein_coding	838861	336.291	343.181	296.253	275.265	273.967	198.92
4686	AT1G55850	3550.15	0.469134	0.167763	2.79641	0.00516746	0.0631518	CSLE1	1	20876440	20879482	protein_coding	842035	2455.84	2369.83	2340.4	3537.39	2141.05	4227.17
20325	AT4G32800	56.2697	-0.839156	0.300114	-2.79612	0.00517194	0.0631711	ERF043	4	15819489	15820879	protein_coding	829416	130.399	94.1654	102.983	50.3875	77.2419	57.2299
14255	AT3G26210	375.119	1.44203	0.515856	2.7954	0.00518348	0.0632767	CYP71B23	3	9592727	9595283	protein_coding	822222	468.978	368.291	341.397	1269.95	235.346	1694.28
10233	AT2G36590	325.24	-0.465905	0.166722	-2.7945	0.00519802	0.0634132	PROT3	2	15343006	15345673	protein_coding	818232	497.529	514.128	512.476	358.12	432.877	320.17
16352	AT3G58010	497.366	0.273325	0.0978134	2.79435	0.00520046	0.0634132	PAP9	3	21475805	21478187	protein_coding	824970	406.296	380.411	359.191	434.097	464.103	483.106
9452	AT2G29400	1893.62	0.417357	0.149422	2.79314	0.00521987	0.0635837	TOPP1	2	12613014	12615414	protein_coding	817489	2110.4	2004.68	1965.15	2995.26	2027.6	3087.18
2134	AT1G20960	4341.65	0.277396	0.0993139	2.79312	0.00522027	0.0635837	BRR2A	1	7301599	7310271	protein_coding	838690	3529.44	3104.31	3626.74	3996.82	3846.16	4575.23
4438	AT1G53590	643.739	0.300191	0.107485	2.79287	0.00522432	0.0635976	NTMC2T6.1	1	19996205	20000782	protein_coding	841794	587.938	541.974	543.131	714.756	574.487	755.989
26068	AT5G54750	461.125	-0.274445	0.0982782	-2.79253	0.00522978	0.0636285		5	22241478	22243721	protein_coding	835565	446.244	464.699	525.686	372.929	420.138	394.044
7150	AT1G80930	1679.2	0.257837	0.0923415	2.79222	0.00523485	0.0636547		1	30405339	30409768	protein_coding	844433	1682.6	1521.29	1723.91	1893.26	1771.74	2203.81
13989	AT3G23780	635.84	0.346734	0.124195	2.79185	0.00524074	0.0636908	NRPD2	3	8567572	8574209	protein_coding	821960	376.036	432.289	449.421	523.624	542.165	532.417
14147	AT3G25230	1894.72	0.365223	0.130827	2.79166	0.00524387	0.0636935	ROF1	3	9188096	9191630	protein_coding	822117	1191.64	1306.36	1428.68	1654.22	1448.9	1940.03
24263	AT5G38344	8.33492	-1.48091	0.530791	-2.79	0.00527078	0.0639848		5	15325785	15327160	protein_coding	3771359	26.3085	19.8794	26.8039	8.39791	9.65524	8.30757
23089	AT5G20230	2103.87	1.7022	0.61022	2.78948	0.0052792	0.0640514	BCB	5	6826365	6827748	protein_coding	832145	2040.62	846.442	1616.7	4599.26	1138.11	8914.02
5318	AT1G63440	135.142	0.744145	0.266909	2.78801	0.00530333	0.0642938	HMA5	1	23527570	23531226	protein_coding	842650	165.858	164.266	115.68	298.592	148.449	296.765
8601	AT2G21190	694.185	0.312457	0.112077	2.78788	0.00530542	0.0642938		2	9080760	9083009	protein_coding	816655	738.926	730.305	773.08	1008.68	819.489	949.37
6268	AT1G72440	1165.63	0.313177	0.112342	2.78772	0.00530802	0.0642938	EDA25	1	27268092	27273935	protein_coding	843576	886.482	887.247	976.225	1059.07	1104.32	1241.98
13064	AT3G15530	427.102	0.275283	0.0987733	2.78702	0.00531949	0.064397		3	5252699	5254562	protein_coding	820792	368.926	355.728	436.166	480.184	440.091	473.833
6023	AT1G70000	609.054	-0.325515	0.116832	-2.78617	0.00533342	0.0645023		1	26362979	26364878	protein_coding	843337	1077.61	1071.01	1151.44	782.765	1009.57	846.543
12387	AT3G09600	3065.51	-0.245222	0.0880152	-2.78613	0.00533409	0.0645023	RVE8	3	2946239	2949017	protein_coding	820117	6145.17	5992.66	6525.05	5209.64	4998.01	5526.35
822	AT1G08650	445.976	-0.486878	0.1748	-2.78535	0.00534704	0.0646004	PPCK1	1	2752124	2753809	protein_coding	837387	434.599	451.986	342.205	276.762	374.264	237.17
12642	AT3G11910	2573.36	0.260171	0.0934093	2.78528	0.00534811	0.0646004	UBP13	3	3760724	3770563	protein_coding	820364	2335.92	1933.73	2250.16	2568.03	2333.6	2885.49
11713	AT3G03050	915.734	0.250073	0.0898219	2.7841	0.00536765	0.0648005	CSLD3	3	686981	691911	protein_coding	821148	1038.61	879.923	898.635	1160.78	1053.63	1132.37
3320	AT1G33400	295.387	-0.355131	0.127579	-2.78361	0.00537584	0.0648635	TPR9	1	12104708	12109531	protein_coding	840233	276.44	341.912	335.01	237.274	242.221	261.151
587	AT1G06475	26.0876	-1.12202	0.403147	-2.78315	0.00538343	0.0649192		1	1973834	1974407	protein_coding	2745744	42.3224	38.7124	25.3931	13.0634	21.7243	15.4613
4442	AT1G53625	38.3056	2.9356	1.05493	2.78275	0.00539006	0.0649633		1	20014379	20015038	protein_coding	841798	28.5962	34.5273	5.64292	210.881	8.44834	308.072
9837	AT2G32900	454.676	0.435698	0.156586	2.78248	0.00539448	0.0649807	ZW10	2	13953665	13957748	protein_coding	817851	377.47	354.69	297.664	579.456	412.762	407.302
20504	AT4G34412	168.24	0.429662	0.154462	2.78167	0.00540802	0.0651079		4	16452960	16454633	protein_coding	829592	160.139	127.646	156.591	207.149	176.208	208.612
6189	AT1G71697	381.117	0.776073	0.27903	2.78133	0.00541369	0.0651122	CK1	1	26970968	26973464	protein_coding	843500	409.498	381.893	359.736	855.654	335.52	775.835
11903	AT3G04810	732.913	-0.376872	0.135503	-2.78129	0.00541434	0.0651122	NEK2	3	1317245	1321294	protein_coding	819641	834.975	968.059	805.721	616.057	809.143	595.996
15691	AT3G51720	208.485	-0.63107	0.226928	-2.78093	0.00542038	0.0651489		3	19184926	19186660	protein_coding	824335	146.412	240.645	176.341	117.571	150.863	101.306
16761	AT3G61920	18.0178	-2.84145	1.02209	-2.78004	0.00543517	0.0652908		3	22932454	22933362	protein_coding	825365	3.43154	11.5091	5.64292	0.933102	3.62072	0
22356	AT5G13390	1088.4	0.265963	0.0957056	2.77897	0.00545321	0.0654715	NEF1	5	4292704	4296725	protein_coding	831180	985.78	962.719	1071.37	1326.53	1114.93	1184.94
12536	AT3G10930	37.1095	1.27742	0.459775	2.77835	0.00546359	0.0655286		3	3420081	3420932	protein_coding	820264	36.6031	49.1753	19.7502	95.1764	54.3107	106.614
11656	AT3G02550	64.8433	1.25558	0.451923	2.7783	0.00546446	0.0655286	LBD41	3	536500	538126	protein_coding	821112	56.0485	58.5918	62.0721	113.838	82.0696	221.997
22990	AT5G19320	360.906	0.347461	0.125069	2.77815	0.00546697	0.0655286	RANGAP2	5	6505092	6507645	protein_coding	832052	319.122	321.531	248.576	372.872	364.562	395.001
12169	AT3G07100	3311.58	0.240486	0.0865735	2.77783	0.00547236	0.0655572	ERMO2	3	2245164	2250796	protein_coding	819896	3163.88	2802.99	3154.39	3533.66	3352.78	3871.56
2128	AT1G20920	1780.13	-0.293019	0.105531	-2.77663	0.00549261	0.0657638	RH42	1	7285042	7289943	protein_coding	838685	2122.71	1913.26	2297.85	1653.86	1670.05	1835.49
8202	AT2G17510	1107.37	0.268277	0.0966347	2.7762	0.00549987	0.0658146	EMB2763	2	7609236	7616342	protein_coding	816257	1098.06	998.214	1002.65	1255.03	1070.9	1387.96
604	AT1G06650	1516.96	0.424511	0.152962	2.77527	0.00551555	0.0659661		1	2035718	2037366	protein_coding	837175	1509.84	1292.5	1543.47	1850.67	1411.38	2550.56
2463	AT1G24150	231.03	0.710956	0.256213	2.77486	0.00552257	0.0660012	ATFH4	1	8549191	8552086	protein_coding	839028	345.156	285.298	214.965	566.869	257.712	555.681
5035	AT1G60900	1657.54	-0.318764	0.114881	-2.77474	0.00552453	0.0660012	U2AF65B	1	22423894	22428053	protein_coding	842382	2173.31	2214.98	1989.13	1679.58	1643.81	1786.82
27198	AT5G65400	150.775	-0.454119	0.163729	-2.7736	0.00554405	0.0661982		5	26131283	26133310	protein_coding	836665	209.835	202.588	168.784	146.721	124.993	149.708
14969	AT3G44880	1636.1	0.541922	0.195444	2.77277	0.00555811	0.0663299	PAO	3	16383595	16386344	protein_coding	823622	1370.33	1179.16	1292.23	1604	1389.15	2586.88
8576	AT2G20950	979.902	0.337603	0.121796	2.77187	0.00557353	0.0664426		2	9002843	9005944	protein_coding	816629	832.009	731.718	743.349	949.058	868.816	1086.47
13957	AT3G23510	196.889	-0.731388	0.263864	-2.77183	0.00557413	0.0664426		3	8427557	8433340	protein_coding	821931	442.669	435.253	299.075	214.613	333.106	168.459
27350	AT5G66760	2053.65	0.350092	0.126312	2.77164	0.00557745	0.0664426	SDH1-1	5	26653607	26657696	protein_coding	836809	2256.81	2259.97	2030.04	2848.76	2241.22	3242.26
25388	AT5G48500	327.553	-0.592522	0.213799	-2.7714	0.00558159	0.0664426		5	19652980	19654355	protein_coding	834906	296.257	370.384	387.951	240.74	307.761	160.151
643	AT1G07040	914.579	0.750972	0.270979	2.77133	0.00558277	0.0664426		1	2160919	2163387	protein_coding	837215	988.284	660.204	864.778	1430.44	708.453	2080.82
6650	AT1G76150	685.299	0.532301	0.192259	2.76866	0.00562865	0.0669226	ECH2	1	28574740	28577700	protein_coding	843947	651.993	636.14	650.347	978.824	623.97	1189.6
25280	AT5G47470	4.61304	-3.88991	1.40504	-2.76854	0.00563083	0.0669226		5	19254403	19256810	protein_coding	834797	2.89078	5.91648	1.99434	1.17909	0	0
951	AT1G09840	998.31	-0.188465	0.0680759	-2.76845	0.00563229	0.0669226	ASK10	1	3195719	3200403	protein_coding	837516	996.23	1070.31	985.278	885.074	938.404	868.659
25115	AT5G45970	17.68	-1.51194	0.546317	-2.76752	0.0056484	0.0670684	ARAC2	5	18643540	18645976	protein_coding	834637	27.4523	44.9901	8.46438	10.2641	14.4829	5.99991
21631	AT5G05790	87.871	-0.679848	0.245664	-2.76739	0.00565071	0.0670684		5	1740523	1742186	protein_coding	830464	134.185	154.482	92.7329	86.8147	91.54	65.344
1244	AT1G12470	945.959	0.248006	0.0896359	2.76681	0.00566069	0.0671504	VPS18	1	4250945	4257392	protein_coding	837804	871.612	815.054	773.08	1026.41	935.352	962.062
14621	AT3G29390	1551.68	-0.324585	0.117323	-2.76659	0.00566458	0.06716	RIK	3	11289495	11294774	protein_coding	822600	1897.98	1868.27	1544.86	1516.39	1344.86	1382.75
272	AT1G03550	294.389	-0.454715	0.164375	-2.76633	0.00566907	0.0671768	SCAMP2	1	885623	887956	protein_coding	839464	556.134	444.012	411.588	404.141	284.669	340.132
22392	AT5G13750	513.465	0.835037	0.30195	2.76548	0.00568384	0.0673153	ZIFL1	5	4437804	4441701	protein_coding	831220	475.734	440.92	369.514	1042.95	349.353	899.559
12306	AT3G08850	2272.06	0.271271	0.0981087	2.765	0.0056922	0.0673778	RAPTOR1	3	2686457	2695400	protein_coding	820032	1999.45	1699.16	1932.7	2261.84	2086.74	2433.66
2302	AT1G22630	1731.81	-0.452774	0.163771	-2.76467	0.005698	0.0674098		1	8003223	8004304	protein_coding	838869	1739.79	1753.57	2299.49	1040.41	1619.67	1568.05
10505	AT2G39200	331.676	1.57525	0.57007	2.76326	0.00572278	0.0676663	MLO12	2	16356041	16359943	protein_coding	818505	418.648	397.587	201.734	1178.51	248.623	1605.21
8424	AT2G19620	164.865	-0.562831	0.203727	-2.76267	0.00573303	0.0677299	NDL3	2	8485991	8488963	protein_coding	816481	146.702	184.153	163.607	123.493	137.416	82.807
10128	AT2G35620	692.403	-0.332623	0.120413	-2.76235	0.00573864	0.0677299	FEI2	2	14960851	14965497	protein_coding	818130	530.998	492.437	529.357	428.164	445.111	368.881
22480	AT5G14580	202.374	0.511908	0.185318	2.76233	0.00573909	0.0677299	PNP2	5	4697207	4703091	protein_coding	831309	115.529	137.063	126.966	215.547	173.794	156.69
24718	AT5G42530	929.205	1.6048	0.580977	2.76224	0.00574056	0.0677299		5	17004738	17005510	protein_coding	834260	589.082	427.929	203.145	1432.31	510.521	1768.13
4318	AT1G52520	179.541	0.42423	0.153593	2.76203	0.00574425	0.0677369	FRS6	1	19565601	19568391	protein_coding	841683	139.549	134.97	158.002	205.282	160.518	205.843
16547	AT3G59920	3218.85	0.229102	0.0829559	2.76173	0.00574959	0.0677632	GDI2	3	22134951	22138546	protein_coding	825162	2656.01	2889.83	2839.8	2864.62	3368.47	3583.1
5896	AT1G68825	2.97385	-4.50704	1.63245	-2.76091	0.00576401	0.0678966	DVL5	1	25869700	25870420	protein_coding	5007840	5.04521	4.12137	5.55695	0	0.861993	0
20104	AT4G30830	11.1238	-1.40002	0.507255	-2.75999	0.00578038	0.0680254		4	15015236	15017365	protein_coding	829207	20.0593	16.1897	16.0079	7.70047	6.22503	6.18932
2071	AT1G20440	7072.21	-0.537692	0.19482	-2.75994	0.00578118	0.0680254	COR47	1	7084409	7086873	protein_coding	838632	6660.62	6049.6	5209.83	3184.68	5866.77	3303.41
10048	AT2G34860	2648.66	-0.225867	0.0819407	-2.75647	0.00584291	0.0687148	PSA2	2	14708243	14710267	protein_coding	818051	2203.93	2417.97	2453.49	1865.82	2282.05	1915.75
15671	AT3G51540	38.6035	0.840879	0.305109	2.756	0.00585137	0.0687772		3	19115184	19117461	protein_coding	824317	47.3623	55.0304	31.1636	104.174	57.1307	78.6506
20286	AT4G32440	591.365	-0.305282	0.110791	-2.75548	0.00586067	0.0688495		4	15656681	15660223	protein_coding	829379	648	716.712	724.385	598.57	509.446	576.309
11816	AT3G03990	1662.28	0.493613	0.179156	2.75521	0.00586539	0.0688679	D14	3	1033579	1035237	protein_coding	819554	1958.27	1786	2118.92	2352.35	1967.26	3917.25
2291	AT1G22500	869.311	-0.554418	0.201313	-2.75401	0.00588706	0.0690851	ATL15	1	7949476	7950900	protein_coding	838856	1053.48	914.451	684.204	493.611	632.418	678.682
7131	AT1G80745	4.36181	-3.93654	1.42961	-2.75357	0.00589487	0.0691397		1	30347426	30348482	protein_coding	5007862	5.71924	2.09256	2.82146	0	1.2069	0
21455	AT5G04170	942.33	0.368746	0.134013	2.75156	0.00593114	0.0695278	CML50	5	1145431	1147781	protein_coding	830295	943.674	802.498	753.33	1008.68	919.662	1286.75
7882	AT2G13547	11.2238	2.29171	0.833073	2.75091	0.00594307	0.0696017		2	5646602	5647423	protein_coding	28718260	3.43154	1.04628	12.6966	15.8627	27.7588	36.461
10653	AT2G40480	296.615	-0.638511	0.232113	-2.75086	0.00594395	0.0696017		2	16910167	16912616	protein_coding	818643	299.688	301.329	268.039	225.811	232.933	109.614
22071	AT5G10300	114.471	0.873705	0.317631	2.75069	0.00594701	0.0696017	HNL	5	3239455	3240883	protein_coding	830894	134.91	117.5	142.542	225.822	141.141	349.674
15461	AT3G49550	63.5487	-0.753645	0.274112	-2.74941	0.00597033	0.0698365		3	18367897	18368900	protein_coding	824117	80.0693	57.5455	70.5365	53.1868	39.8279	33.2303
18140	AT4G13510	1213.6	0.406443	0.147839	2.74923	0.00597347	0.0698365	AMT1-1	4	7858183	7860288	protein_coding	826983	975.702	981.413	782.955	1394.05	973.972	1262.06
9715	AT2G31800	1461.44	0.406901	0.14806	2.74822	0.00599203	0.0700117		2	13520325	13523918	protein_coding	817737	1027.17	925.96	795.652	1299.81	884.662	1449.21
10155	AT2G35830	1987.09	-0.314945	0.114617	-2.74781	0.00599949	0.0700117		2	15052199	15053276	protein_coding	818156	2451.42	2205.76	2450.98	1571.35	2271.12	1877.14
4761	AT1G56450	1254.51	0.255205	0.092878	2.74774	0.00600071	0.0700117	PBG1	1	21141633	21144458	protein_coding	842098	1030.61	937.469	1007.26	1124.39	1058.46	1344.44
6133	AT1G71040	1728.23	0.434189	0.158018	2.74771	0.00600127	0.0700117	LPR2	1	26796725	26800483	protein_coding	843444	2198.47	1826.81	2082.24	2449.39	2159.15	3626.48
5898	AT1G68840	1342.6	0.59294	0.215891	2.74647	0.00602401	0.0702393	RAV2	1	25880155	25882222	protein_coding	843216	1454.4	1370.57	1659.95	2144.07	1592.06	3017.7
25736	AT5G51720	1185.56	-0.753073	0.274215	-2.74629	0.00602732	0.0702404	NEET	5	21009347	21010345	protein_coding	835246	1897.64	2380.29	2039.92	776.341	2002.26	976.139
19685	AT4G26990	126.304	0.479512	0.174645	2.74563	0.00603944	0.0703442		4	13550892	13554436	protein_coding	828807	98.3709	76.3786	67.7151	118.504	107.415	113.306
3106	AT1G31175	240.591	-0.380573	0.138638	-2.74509	0.00604941	0.0704227		1	11140471	11142716	protein_coding	840005	263.734	280.853	324.817	251.705	211.182	206.643
4608	AT1G55180	15.3323	2.18275	0.795373	2.74431	0.00606375	0.0705521	PLDALPHA4	1	20585008	20587723	protein_coding	841961	1.16446	4.26055	1.43615	7.59933	23.3444	4.69848
7278	AT2G02120	6.80408	-2.47131	0.900696	-2.74377	0.00607377	0.070631	PDF2.1	2	538250	539123	protein_coding	814743	5.71924	15.6942	5.64292	0.933102	3.62072	1.15383
14998	AT3G45160	305.102	-0.993097	0.362044	-2.74303	0.0060875	0.070753		3	16533428	16534265	protein_coding	823652	290.537	512.678	283.557	196.885	287.243	68.7682
15702	AT3G51830	826.975	-0.261053	0.0951758	-2.74285	0.0060908	0.0707537	SAC8	3	19220116	19225280	protein_coding	824346	970.142	909.216	822.216	758.605	688.618	799.059
15221	AT3G47340	6346.86	1.11902	0.408287	2.74077	0.00612956	0.0711661	ASN1	3	17437840	17441431	protein_coding	823888	4232.91	3763.94	5601.01	9856.18	4279.58	15392.6
9286	AT2G27740	56.5481	-1.03296	0.376977	-2.7401	0.0061421	0.0711835		2	11822513	11823857	protein_coding	817320	67.4507	86.1805	58.1003	51.5298	37.279	18.1171
20933	AT4G38420	663.803	0.374299	0.136607	2.73997	0.00614454	0.0711835	sks9	4	17982616	17985384	protein_coding	829999	461.644	516.144	469.159	563.975	717.457	600.736
1861	AT1G18360	286.646	-0.593049	0.216459	-2.73977	0.00614813	0.0711835		1	6316695	6319427	protein_coding	838417	269.948	323.301	320.236	181.022	299.312	136.152
397	AT1G04780	1016.11	0.390192	0.142425	2.73963	0.00615075	0.0711835		1	1340553	1343793	protein_coding	839414	971.127	952.117	998.797	1261.55	940.179	1608.9
3833	AT1G47740	891.625	-0.204655	0.0747074	-2.73942	0.00615479	0.0711835		1	17566511	17569297	protein_coding	841185	911.729	942.961	926.474	832.037	840.656	756.822
14263	AT3G26280	764.498	0.572422	0.208973	2.73922	0.00615854	0.0711835	CYP71B4	3	9630128	9632145	protein_coding	822231	762.778	599.215	675.126	1048.92	662.799	1306.92
17904	AT4G11360	861.559	0.442407	0.161512	2.73915	0.00615975	0.0711835	RHA1B	4	6905848	6906856	protein_coding	826738	912.79	834.933	1007.26	1101.06	1245.53	1390.13
7149	AT1G80920	1721.41	0.628643	0.229503	2.73915	0.0061599	0.0711835	ATJ8	1	30403503	30404713	protein_coding	844432	1560.21	1716.95	1848.06	2694.8	1727.08	3492.87
973	AT1G10040	57.2294	1.03829	0.379061	2.73912	0.00616039	0.0711835		1	3275891	3278779	protein_coding	837539	58.8793	62.5011	50.2733	157.949	54.072	138.431
340	AT1G04240	1428.25	-0.49243	0.179836	-2.73822	0.00617725	0.0713405	SHY2	1	1128149	1129689	protein_coding	839570	1515.97	1355.82	1420.89	850.676	1373.83	836.367
4910	AT1G59610	2249.75	0.253667	0.0926742	2.73719	0.00619671	0.0715275	DRP2B	1	21893142	21901086	protein_coding	842251	2224.78	1961.78	2230.36	2406.47	2392.09	2832.19
11693	AT3G02875	193.854	0.645059	0.23573	2.73643	0.00621093	0.0716537	ILR1	3	631824	634074	protein_coding	821199	216.473	185.494	184.401	283.19	195.837	428.091
20720	AT4G36480	734.79	0.376061	0.137441	2.73617	0.00621583	0.0716723	LCB1	4	17217909	17221625	protein_coding	829800	703.378	688.41	649.226	1012.58	647.607	978.235
22344	AT5G13280	1268.87	0.309663	0.113255	2.73421	0.00625295	0.0720623	AK1	5	4249312	4253264	protein_coding	831169	1149.57	1171.84	1131.41	1468.7	1117.59	1673.51
129	AT1G02230	18.3262	1.88927	0.691031	2.73399	0.00625724	0.0720737	NAC004	1	434965	436922	protein_coding	837630	9.15078	11.5091	5.64292	42.9227	7.24143	46.6147
21084	AT4G39890	76.7608	0.713758	0.261093	2.73373	0.00626216	0.0720925	RABH1C	4	18505919	18507703	protein_coding	830148	93.7955	95.2117	76.1794	136.233	94.1386	197.766
9492	AT2G29740	100.009	0.988762	0.361812	2.7328	0.00627975	0.0722568	UGT71C2	2	12706627	12708367	protein_coding	817524	118.96	124.508	90.2867	219.279	103.794	334.841
19283	AT4G23320	3.80922	3.12156	1.14284	2.73141	0.00630644	0.0725247	CRK24	4	12189089	12191704	protein_coding	828431	2.30494	1.05417	1.42137	15.9823	3.64802	20.9255
23790	AT5G27760	443.265	0.547368	0.20041	2.73124	0.00630967	0.0725247		5	9830251	9831872	protein_coding	832838	403.348	488.021	395.237	663.761	489.307	722.848
16522	AT3G59660	832.306	0.511431	0.187276	2.73089	0.00631635	0.0725632	BAGP1	3	22034171	22038709	protein_coding	825135	890.279	824.388	767.774	1424.41	707.144	1398.46
13167	AT3G16480	956.244	0.256569	0.0939637	2.73051	0.00632363	0.0725809	MPPA2	3	5599710	5603027	protein_coding	820896	814.419	665.436	829.509	883.647	916.041	948.678
24832	AT5G43490	8.52281	-4.03296	1.47702	-2.73046	0.00632454	0.0725809		5	17468094	17469312	protein_coding	834369	2.28769	3.13885	0	0	0	0
14179	AT3G25590	262.673	-0.537775	0.196968	-2.73027	0.00632831	0.0725862		3	9301747	9304088	protein_coding	822146	499.861	414.328	586.864	237.008	444.141	353.302
1087	AT1G11080	113.624	-1.1635	0.426417	-2.72855	0.00636132	0.0729264	scpl31	1	3694328	3698013	protein_coding	837649	127.693	173.317	84.6703	72.8047	82.5781	21.8834
19284	AT4G23330	372.659	-0.430988	0.158025	-2.72734	0.00638468	0.0731559		4	12191851	12195159	protein_coding	828432	420.386	410.158	507.587	301.933	328.37	356.962
21020	AT4G39270	344.166	0.790146	0.289795	2.72657	0.00639962	0.0732505		4	18276311	18279992	protein_coding	830083	364.834	288.523	256.003	653.315	212.08	700.964
3679	AT1G44000	2166.96	-0.28095	0.103042	-2.72657	0.00639965	0.0732505	SGRL	1	16708004	16709713	protein_coding	841000	3177.61	3416.11	3560.68	2487.65	3292.44	2589.19
20309	AT4G32650	511.171	0.705016	0.258731	2.7249	0.00643206	0.0735595	KAT3	4	15751271	15755047	protein_coding	829400	664.502	636.755	540.732	1019.97	526.748	1447.59
20560	AT4G34950	1607.53	-0.42588	0.156296	-2.72483	0.00643338	0.0735595		4	16642142	16644928	protein_coding	829647	489.567	404.911	553.006	274.332	418.796	381.687
18080	AT4G12970	426.523	-0.544398	0.199806	-2.72464	0.0064372	0.0735646	EPFL9	4	7585869	7587099	protein_coding	826909	351.161	464.549	514.917	241.673	398.279	276.688
11405	AT2G47490	1581.61	-0.261189	0.0958729	-2.72432	0.00644331	0.0735959	NDT1	2	19486842	19489732	protein_coding	819362	3120.42	2992.37	3415.38	2337.42	2905.02	2706.19
623	AT1G06840	958.53	0.501049	0.184033	2.72261	0.00647681	0.0739399		1	2097747	2103507	protein_coding	837196	1051.2	891.432	916.975	1618	814.661	1604.51
21015	AT4G39230	115.073	0.691489	0.254119	2.72112	0.00650609	0.0742354	PCBER1	4	18265735	18267829	protein_coding	830078	84.6447	98.3505	100.162	163.293	84.4834	200.766
16359	AT3G58090	89.5768	-0.560451	0.205994	-2.72071	0.0065141	0.0742856	DIR17	3	21512319	21514281	protein_coding	3769734	101.802	118.23	110.037	68.1164	89.311	69.922
4022	AT1G49580	829.888	-0.285032	0.10477	-2.72055	0.0065173	0.0742856	CRK8	1	18351324	18354634	protein_coding	841382	867.037	818.193	764.616	734.351	709.66	583.376
23758	AT5G27450	506.347	-0.474088	0.174303	-2.7199	0.00653018	0.0743936	MVK	5	9690428	9693289	protein_coding	832804	548.309	619.184	390.716	410.841	451.4	273.678
16486	AT3G59310	295.746	-0.540802	0.198881	-2.71923	0.00654339	0.0745053		3	21921746	21924435	protein_coding	825100	316.556	324.556	315.335	239.788	273.415	155.303
8414	AT2G19520	1160.35	0.287235	0.105647	2.71883	0.0065514	0.0745576	MSI4	2	8455756	8459642	protein_coding	816471	843.016	829.702	928.26	943.366	1153.8	1074.91
16665	AT3G61080	1017.58	-0.336483	0.123827	-2.71737	0.00658038	0.0748483		3	22607099	22609169	protein_coding	825280	1113.67	1168.62	1108.88	777.646	1082.19	835.981
16879	AT3G63070	1414.92	0.220586	0.081195	2.71675	0.00659269	0.0749493	HULK3	3	23302365	23309658	protein_coding	825482	1302.84	1151.96	1323.27	1444.44	1410.87	1532.05
27250	AT5G65870	205.015	0.606344	0.223215	2.71642	0.00659925	0.0749849	PSK5	5	26351373	26352703	protein_coding	836716	139.549	139.155	176.341	207.149	212.415	266.996
15794	AT3G52710	219.589	0.493605	0.181784	2.71534	0.00662087	0.0751915		3	19534585	19536018	protein_coding	824437	211.612	182.053	158.002	233.275	206.381	327.457
26057	AT5G54650	268.524	0.407774	0.150207	2.71476	0.00663246	0.075284	FH5	5	22197530	22202127	protein_coding	835554	225.028	210.167	232.25	293.709	252.429	329.257
21345	AT5G03210	21.4066	1.33358	0.491395	2.71386	0.00665036	0.0754479		5	762604	763480	protein_coding	831903	21.7715	21.9059	42.962	50.6167	79.2524	85.8693
18366	AT4G15280	14.5943	2.12366	0.782668	2.71335	0.00666058	0.0755078	UGT71B5	4	8719022	8720732	protein_coding	827194	3.52198	2.14771	12.0345	28.7308	3.71614	40.7387
11194	AT2G45480	55.2039	-0.867552	0.319746	-2.71326	0.00666255	0.0755078	GRF9	2	18745249	18747634	protein_coding	819156	46.3539	82.6801	87.183	27.4148	62.3593	32.2633
9675	AT2G31400	6785.29	0.20619	0.0760137	2.71253	0.00667709	0.0756068	GUN1	2	13386954	13390854	protein_coding	817698	5308.76	5133.26	5741.64	6064.78	5910.6	6672.79
19100	AT4G21720	53.2047	-0.712152	0.262546	-2.71248	0.00667821	0.0756068		4	11542430	11544657	protein_coding	828260	61.4942	72.4321	69.1328	44.7823	45.4525	36.4574
19250	AT4G23010	467.023	0.900215	0.331953	2.71187	0.00669046	0.0756945	UTR2	4	12060131	12062858	protein_coding	828400	436.294	420.884	355.738	857.164	325.988	1075.62
21959	AT5G09250	165.793	-0.489721	0.180592	-2.71175	0.00669289	0.0756945	KIWI	5	2875136	2876609	protein_coding	830784	172.637	203.28	203.464	103.287	167.568	142.592
18652	AT4G17660	5.69521	2.67153	0.985412	2.71108	0.00670651	0.0757632	PBL20	4	9831077	9833138	protein_coding	827486	3.43154	2.09256	4.23219	22.3944	2.41381	35.0764
26793	AT5G61570	241.346	-0.509949	0.188099	-2.71107	0.00670667	0.0757632		5	24758189	24760789	protein_coding	836278	242.551	189.405	238.877	149.507	188.339	138.124
13611	AT3G20470	457.06	0.78307	0.288856	2.71094	0.00670937	0.0757632	GRP5	3	7140294	7141353	protein_coding	3768804	308.839	303.422	307.539	750.214	328.278	503.069
1443	AT1G14360	436.687	0.514025	0.189629	2.71069	0.00671436	0.0757679	UTR3	1	4911093	4913167	protein_coding	837998	229.913	209.256	211.609	298.592	205.174	411.917
6067	AT1G70440	8.64544	1.93408	0.713572	2.71042	0.00671977	0.0757679	SRO3	1	26548952	26550636	protein_coding	843380	2.13403	6.18135	3.33379	20.8902	7.13029	16.3601
27178	AT5G65220	5680.31	-0.272134	0.100404	-2.7104	0.0067202	0.0757679	RPL29	5	26061165	26062682	protein_coding	836647	5536.22	5527.51	6565.54	4210.15	5615.73	4776.16
22338	AT5G13220	62.2472	1.2396	0.457413	2.71002	0.00672799	0.0758166	JAZ10	5	4218786	4221077	protein_coding	831162	35.4052	43.5565	74.0977	116.237	30.3832	207.489
26580	AT5G59540	2579.77	0.378039	0.139522	2.70953	0.00673777	0.0758545		5	23995850	23997821	protein_coding	836073	1674.01	1263.9	1430.8	1977.1	1452.52	2232.6
396	AT1G04778	8.65195	-2.15745	0.796251	-2.70951	0.0067383	0.0758545		1	1339588	1340565	protein_coding	5007663	10.2946	11.5091	7.05365	4.66551	3.62072	0.230766
23385	AT5G23740	2392.98	-0.208789	0.0770632	-2.70932	0.00674204	0.0758575	RPS11C	5	8007921	8009436	protein_coding	832439	2334.59	2572.81	2568.94	2012.7	2326.91	2135.05
829	AT1G08720	662.467	0.276487	0.102066	2.70891	0.00675043	0.0759128	EDR1	1	2773941	2779308	protein_coding	837393	589.491	574.808	611.271	730.756	637.242	768.786
19694	AT4G27080	989.659	0.204689	0.0755875	2.70797	0.00676963	0.0760895	ATPDIL5-4	4	13588948	13593662	protein_coding	828816	705.078	693.893	664.49	814.353	771.677	792.658
16581	AT3G60270	5.31644	4.15348	1.53397	2.70766	0.00677587	0.0761205		3	22277797	22278837	protein_coding	825198	1.14385	2.09256	1.41073	52.2537	0	30.6918
984	AT1G10150	415.464	0.53429	0.197361	2.70718	0.00678581	0.0761847	PP2A10	1	3325799	3327614	protein_coding	837552	419.792	344.227	500.809	664.368	438.107	718.374
5238	AT1G62760	15.0843	1.76068	0.650408	2.70704	0.00678856	0.0761847	PMEI10	1	23237372	23238644	protein_coding	842574	10.2946	13.6017	15.518	53.1868	16.8967	61.3837
22668	AT5G16360	115.066	0.923085	0.341235	2.70513	0.0068277	0.0765845		5	5354876	5356353	protein_coding	831497	85.7886	101.489	110.037	237.941	83.2765	237.689
6867	AT1G78190	23.1666	1.0998	0.406623	2.70473	0.00683604	0.0766387	TRM112B	1	29418620	29418994	protein_coding	844155	14.87	11.5091	18.3395	28.9261	31.3795	33.6918
13805	AT3G22190	952.403	-0.321784	0.118999	-2.7041	0.00684904	0.0767331	IQD5	3	7830905	7834135	protein_coding	821783	675.724	600.085	718.085	464.261	647.215	495.002
21916	AT5G08450	1585.34	0.288621	0.106741	2.70395	0.00685216	0.0767331		5	2727613	2732925	protein_coding	830744	1453	1417.17	1555.84	1604.69	1688.61	2093.39
515	AT1G05810	336.789	-0.410243	0.151736	-2.70367	0.00685776	0.0767331	ARA	1	1748259	1749526	protein_coding	837091	425.554	319.231	400.999	292.964	276.773	290.04
14929	AT3G44620	514.72	0.319274	0.118091	2.70364	0.00685851	0.0767331		3	16193674	16195833	protein_coding	823588	321.703	389.629	357.743	450.359	462.698	426.512
602	AT1G06640	1779.58	-0.481528	0.178163	-2.70274	0.00687696	0.0769001		1	2031626	2034112	protein_coding	837173	2763.45	2606.93	1769.5	2001.43	1920.45	1204.85
4534	AT1G54410	7518.28	-0.394178	0.145865	-2.70235	0.00688505	0.0769419	HIRD11	1	20309473	20310850	protein_coding	841883	5873.66	7027.88	5867.23	4279.2	5822.11	4191.17
11674	AT3G02690	1762.26	-0.250642	0.0927555	-2.70218	0.00688869	0.0769419		3	579586	581611	protein_coding	821274	2549.64	2278.8	2223.31	1949.25	2139.84	1850.74
12226	AT3G07610	548.352	0.280686	0.103879	2.70205	0.00689126	0.0769419	IBM1	3	2425884	2433113	protein_coding	819952	538.077	486.978	585.519	611.505	623.805	705.742
5451	AT1G64690	125.533	-0.606334	0.224494	-2.70089	0.00691545	0.0771513	BLT	1	24037475	24039177	protein_coding	842777	136.127	163.579	166.242	120.844	122.509	70.8112
11112	AT2G44670	1748.18	-0.365405	0.135295	-2.70081	0.00691708	0.0771513		2	18425111	18426121	protein_coding	819075	1854.18	1835.18	2309.36	1345.53	1772.94	1538.52
13605	AT3G20410	1006.04	0.650018	0.240692	2.70062	0.00692095	0.077155	CPK9	3	7115819	7119144	protein_coding	821586	1127.7	914.982	843.801	1653.18	794.076	2073.75
18661	AT4G17720	493.959	0.48205	0.178529	2.70012	0.00693134	0.0772314		4	9862365	9864663	protein_coding	827493	522.738	458.272	437.326	652.238	470.693	846.449
3280	AT1G32930	104.197	-0.629038	0.233057	-2.69907	0.00695337	0.0774373	GALT31A	1	11931842	11934759	protein_coding	840187	92.6517	144.387	110.037	94.2433	83.2765	54.23
23613	AT5G25910	40.2616	1.64926	0.611184	2.69847	0.00696583	0.0775188	AtRLP52	5	9038860	9041377	protein_coding	832660	62.9116	49.1753	33.8575	189.42	30.1726	236.766
10311	AT2G37290	23.6018	0.925663	0.343044	2.69838	0.00696778	0.0775188		2	15656427	15661735	protein_coding	818306	22.0367	23.5166	22.6486	43.3408	33.5855	49.8918
14947	AT3G44735	381.348	-0.737209	0.273287	-2.69756	0.006985	0.0776583	PSK6	3	16291147	16292464	protein_coding	823603	511.843	534.836	784.699	234.436	577.564	294.368
1584	AT1G15670	343.203	0.896506	0.332354	2.69744	0.00698744	0.0776583		1	5389952	5391672	protein_coding	838136	402.634	295.052	280.735	546.798	280.002	987.678
2986	AT1G30000	601.497	0.314442	0.116635	2.69595	0.00701888	0.0779681	MNS3	1	10509156	10512558	protein_coding	839879	547.582	486.301	626.58	743.511	602.864	707.076
7352	AT2G02860	440.781	0.35305	0.131002	2.695	0.00703886	0.0781108	SUC3	2	828279	832619	protein_coding	814817	429.745	397.063	389.11	549.26	423.377	570.473
19016	AT4G20980	1903.51	0.21387	0.0793619	2.69487	0.00704155	0.0781108	TIF3D1	4	11216881	11219638	protein_coding	827845	1638.27	1471.87	1590.67	1931.37	1718.38	1798.01
2521	AT1G24706	1668.47	0.269567	0.100038	2.69466	0.00704612	0.0781108	THO2	1	8741836	8755604	protein_coding	839081	1515.91	1391.2	1432.47	1701.41	1589.9	1925.31
23639	AT5G26170	3.62185	3.67324	1.36322	2.69454	0.00704864	0.0781108	WRKY50	5	9146879	9148391	protein_coding	832686	0	1.04628	1.41073	3.73241	6.03453	19.3843
16144	AT3G55980	1166.28	0.478339	0.177525	2.69449	0.0070496	0.0781108	SZF1	3	20776220	20778952	protein_coding	824764	1709.81	1557.6	1112.35	2089.81	2257.22	1764.3
5163	AT1G62020	1684.94	0.224086	0.0831908	2.69364	0.00706762	0.0782286		1	22919487	22924024	protein_coding	842497	1444.68	1337.15	1543.34	1741.17	1587.08	1712.05
2534	AT1G25054	10.2218	-1.35171	0.501817	-2.69364	0.00706773	0.0782286	LPXC4	1	8804489	8806361	protein_coding	10723064	26.3085	21.9719	21.1609	11.1972	10.8621	6.69221
711	AT1G07670	1157.84	0.22501	0.0835392	2.69346	0.00707137	0.0782286	ECA4	1	2370020	2374607	protein_coding	837280	1128.04	1144.08	1153.89	1272.62	1244.48	1467.13
1268	AT1G12710	203.129	-0.445962	0.165581	-2.69331	0.00707457	0.0782286	AtPP2-A12	1	4326739	4328616	protein_coding	837826	164.293	171.232	152.973	131.223	134.507	102.022
6726	AT1G76870	71.9091	-0.639268	0.237382	-2.69299	0.00708141	0.0782646		1	28856839	28858851	protein_coding	844022	80.6993	75.026	101.16	43.1678	62.8141	57.9165
1863	AT1G18390	435.974	0.636108	0.236311	2.69183	0.00710616	0.0784984		1	6325536	6330179	protein_coding	NA	548.736	461.691	376.238	821.998	384.863	941.323
22337	AT5G13210	62.9562	1.17207	0.435462	2.69154	0.00711222	0.0785257		5	4213955	4216908	protein_coding	831161	70.9185	57.5455	53.6078	185.687	38.621	182.997
1196	AT1G12030	31.4113	1.71033	0.635662	2.69062	0.00713191	0.0786694		1	4064485	4066344	protein_coding	837755	5.71924	16.7405	31.0361	109.173	22.9312	41.0763
7211	AT2G01530	1509.73	-0.755691	0.280864	-2.6906	0.00713244	0.0786694	MLP329	2	239669	240687	protein_coding	814682	3049.5	3213.13	1790.22	1547.08	2332.95	898.14
6269	AT1G72450	1201.51	0.583634	0.216936	2.69035	0.00713761	0.0786867	TIFY11B	1	27273968	27276562	protein_coding	843577	1411.99	1330.82	1628.24	2118.58	1287.36	3130.35
16045	AT3G55090	24.0116	1.38801	0.516028	2.6898	0.00714938	0.0787767	ABCG16	3	20416183	20418910	protein_coding	824675	33.1716	14.6479	7.05365	68.1164	27.7588	48.6916
15236	AT3G47480	22.4617	1.95461	0.726791	2.68937	0.00715879	0.0788279	CML47	3	17496085	17497164	protein_coding	823902	16.0139	14.6479	5.64292	45.722	7.24143	86.7679
11475	AT3G01015	2.8484	-4.04837	1.50547	-2.6891	0.00716449	0.0788279		3	1609	4159	protein_coding	821318	1.14385	3.13885	1.41073	0	0	0
11300	AT2G46500	1535.8	0.440844	0.163938	2.68908	0.00716486	0.0788279	PI4KG4	2	19086492	19089229	protein_coding	825880	1799.42	1596.27	1755.68	2229.59	1673.53	3072.56
3395	AT1G34180	130.979	0.807039	0.300205	2.68829	0.00718188	0.0789753	anac016	1	12448543	12451287	protein_coding	840317	56.4777	53.8113	58.0442	118.75	48.4164	121.297
8773	AT2G22860	29.9672	1.69041	0.629036	2.6873	0.0072033	0.079171	PSK2	2	9737583	9738384	protein_coding	816817	18.3016	11.5091	38.0897	69.0495	9.65524	134.767
21290	AT5G02680	154.074	-0.537255	0.200064	-2.68541	0.00724403	0.0795787		5	604918	608193	protein_coding	831842	217.331	206.118	163.645	169.825	117.07	120.691
26014	AT5G54230	145.366	-0.684573	0.25504	-2.68418	0.00727091	0.0797515	MYB49	5	22016143	22018061	protein_coding	835511	368.319	328.533	245.467	162.36	225.691	199.612
9327	AT2G28160	47.6608	-1.06564	0.397017	-2.68412	0.00727214	0.0797515	FIT	2	12004658	12006276	protein_coding	817362	94.4639	112.2	38.2551	38.4548	59.2632	23.3243
22607	AT5G15790	246.349	-0.468574	0.174577	-2.68406	0.00727348	0.0797515		5	5148722	5151433	protein_coding	831435	175.743	238.593	184.551	162.771	143.551	130.935
25375	AT5G48385	2608.54	0.244943	0.0912597	2.68402	0.00727437	0.0797515	FRL3	5	19608490	19612007	protein_coding	834893	2571.37	2536.19	2662.05	2958.87	2800.02	3428.26
15118	AT3G46320	178.841	-0.788751	0.29397	-2.6831	0.00729433	0.0798891		3	17019785	17020428	protein_coding	837297	147.556	186.238	125.555	80.2468	140.001	53.5377
16533	AT3G59780	5268.1	-0.3186	0.118744	-2.68309	0.00729456	0.0798891		3	22086333	22090529	protein_coding	825147	5275.43	5611.21	4971.41	4184.96	4840.9	3704.25
[truncated: 25,661 more rows]

## Sheet: Sheet1
	AT4G31970	689.271	9.72455	3.94398	2.46567	0.0136757	0.119418	CYP82C2	4	15462350	15464563	protein_coding	829327	3.43154	8.37026	2.82146	4012.34	0	8376.1	846.021	9.72455
	AT1G15520	266.562	9.10551	1.57749	5.77215	7.82644e-09	5.71526e-06	ABCG40	1	5331858	5338326	protein_coding	838122	0	4.18513	4.23219	1809.28	9.65524	2794.57	550.849	9.10551
	AT3G60120	23.9108	8.38159	1.82151	4.60145	4.19552e-06	0.00044415	BGLU27	3	22205931	22209156	protein_coding	825182	0	1.04628	0	173.557	0	252.689	333.51	8.38159
	AT4G12500	16.1674	8.35001	1.9881	4.19999	2.66923e-05	0.0015908		4	7413990	7414955	protein_coding	826862	0	0	0	41.0565	1.2069	171.459	326.289	8.35001
	AT2G29470	49.3485	7.99622	1.79834	4.44645	8.73015e-06	0.000733299	GSTU3	2	12628422	12629640	protein_coding	817496	1.14385	2.09256	0	311.656	1.2069	543.223	255.329	7.99622
	AT1G66600	9.28822	7.88406	3.65158	2.15908	0.0308439	0.196442	WRKY63	1	24848320	24849543	protein_coding	842978	0	0	0	45.722	0	109.383	236.231	7.88406
	AT1G64160	14.466	7.54668	1.69478	4.45291	8.47164e-06	0.00072291	DIR5	1	23813943	23814839	protein_coding	842720	1.14385	0	0	107.307	0	131.306	186.972	7.54668
	AT1G69930	72.4294	7.52274	1.39503	5.39254	6.94701e-08	2.57482e-05	GSTU11	1	26337481	26338818	protein_coding	843329	1.14385	4.18513	1.41073	496.41	1.2069	761.066	183.895	7.52274
	AT3G26200	162.742	7.20956	1.07044	6.73515	1.63763e-11	5.96072e-08	CYP71B22	3	9589249	9591179	protein_coding	822221	10.2946	5.23141	1.41073	1029.21	8.44834	1497.44	148.011	7.20956
	AT5G61890	15.3893	6.72257	1.94294	3.46001	0.000540162	0.013862	ERF114	5	24852322	24853941	protein_coding	836310	1.14385	1.04628	0	70.9157	0	168.459	105.608	6.72257
	AT1G26390	371.116	6.70824	1.52942	4.38614	1.15377e-05	0.000886087	FOX2	1	9130013	9131779	protein_coding	839181	32.0277	25.1108	5.64292	2643.48	2.41381	3931.33	104.564	6.70824
	AT1G32350	75.7253	6.66082	1.3125	5.07492	3.87654e-07	8.7278e-05	AOX3	1	11666886	11668690	protein_coding	840127	8.00699	2.09259	2.82149	539.248	3.62077	766.561	101.183	6.66082
	AT1G61800	23.0388	6.56327	1.26225	5.19966	1.99649e-07	5.81351e-05	GPT2	1	22824414	22826902	protein_coding	842477	2.28798	0	1.41059	139.049	0	201.012	94.567	6.56327
	AT2G30770	40.2089	6.52587	1.77261	3.6815	0.000231864	0.00753523	CYP71A13	2	13109909	13111988	protein_coding	817628	2.28769	5.23141	0	299.526	4.82762	401.532	92.1472	6.52587
	AT2G29350	360.821	6.44884	0.981126	6.5729	4.93438e-11	1.34702e-07	SAG13	2	12600914	12602556	protein_coding	817484	30.6459	28.0319	12.7855	2392.54	30.6348	3836.37	87.3566	6.44884
	AT1G29860	8.01481	6.28029	1.46272	4.29359	1.75811e-05	0.00117196	WRKY71	1	10454433	10455874	protein_coding	839864	0	1.04628	0	31.7255	3.62072	62.5375	77.7243	6.28029
	AT4G16820	3.29289	6.26438	2.02959	3.08651	0.00202518	0.0344991	PLA-I{beta]2	4	9467512	9469425	protein_coding	827388	0	0	0	16.7958	0	33.2303	76.8714	6.26438
	AT1G69920	60.0315	6.25645	1.06817	5.85719	4.70774e-09	4.11249e-06	GSTU12	1	26334250	26335630	protein_coding	843328	6.86309	5.23141	1.41073	403.1	1.2069	642.221	76.4504	6.25645
	AT3G45060	3.20244	6.21808	2.35605	2.6392	0.00831022	0.0867944	NRT2.6	3	16477561	16479559	protein_coding	823641	0	0	0	27.9931	0	20.7689	74.4439	6.21808
	AT1G26380	558.765	6.11708	1.13441	5.3923	6.95612e-08	2.57482e-05	FOX1	1	9126737	9128568	protein_coding	839180	60.6239	55.453	23.9824	4069.26	16.8967	5645.45	69.4103	6.11708
	AT2G19190	57.5371	5.99175	1.47666	4.05764	4.957e-05	0.0024437	SIRK	2	8326049	8329944	protein_coding	816436	2.28769	10.4628	0	313.522	2.41381	509.762	63.635	5.99175
	AT1G14550	26.6289	5.87427	1.84124	3.19039	0.00142079	0.0271229	PER5	1	4978922	4980466	protein_coding	838017	2.28769	4.18513	1.41073	139.965	2.41381	323.534	58.6586	5.87427
	AT2G39030	46.65	5.73728	1.35695	4.22806	2.35716e-05	0.00145418	NATA1	2	16298110	16299205	protein_coding	818489	3.43154	5.23141	5.64292	195.018	15.6898	550.146	53.3451	5.73728
	AT1G61120	3.70419	5.70862	1.87482	3.04489	0.00232765	0.0377665	GES	1	22523635	22528836	protein_coding	842405	0	0	0	21.4613	1.2069	11.5383	52.2956	5.70862
	AT4G28460	6.88244	5.62527	1.52029	3.70014	0.000215481	0.00718458	PIP1	4	14065992	14066661	protein_coding	828963	0	2.09256	0	52.2537	1.2069	57.6914	49.3599	5.62527
	AT4G11170	25.5714	5.62187	1.12174	5.01176	5.39338e-07	0.000115477		4	6811103	6817339	protein_coding	826718	5.71924	2.09256	0	167.025	1.2069	225.227	49.2438	5.62187
	AT4G12490	74.0187	5.61268	1.27043	4.41792	9.96539e-06	0.000806052		4	7409621	7410406	protein_coding	826861	3.43154	10.4628	8.46438	326.586	7.24143	759.45	48.9311	5.61268
	AT1G79680	78.6544	5.61079	1.15489	4.85831	1.18393e-06	0.000186719	WAKL10	1	29979973	29982819	protein_coding	844307	12.5823	10.4628	4.23219	617.713	10.8621	710.989	48.8671	5.61079
	AT4G37990	19.6328	5.57452	1.10082	5.06397	4.10608e-07	9.05785e-05	CAD8	4	17855637	17857878	protein_coding	829955	3.43154	0	2.82146	75.5812	8.44834	203.997	47.6539	5.57452
	AT4G04480	3.40006	5.53372	2.69422	2.05392	0.0399831	0.228226		4	2229649	2230851	protein_coding	825778	0	1.04628	0	20.5282	0	38.5379	46.3251	5.53372
	AT1G71520	7.22857	5.52174	1.65136	3.34375	0.000826536	0.0186861	ERF020	1	26938369	26939267	protein_coding	843492	0	2.09256	0	51.3206	0	51.4608	45.9418	5.52174
	AT2G38240	85.0657	5.46914	1.42942	3.82614	0.00013017	0.00494396	ANS	2	16012535	16014991	protein_coding	818403	3.43154	21.9719	7.05365	339.649	12.0691	1090.83	44.2971	5.46914
	AT3G48640	15.9837	5.43693	1.37495	3.95427	7.6768e-05	0.00335307		3	18021356	18022648	protein_coding	824024	0	0.943354	0	13.0313	4.21378	33.8392	43.3191	5.43693
	AT3G46680	6.39255	5.41404	1.5653	3.4588	0.000542596	0.0138756	UGT76E6	3	17195318	17196743	protein_coding	823821	2.28769	0	0	37.3241	1.2069	60.4606	42.6373	5.41404
	AT5G44990	16.9464	5.39694	1.3821	3.90489	9.42698e-05	0.00387713		5	18163128	18164813	protein_coding	834530	4.62896	2.11707	0	149.554	0	140.114	42.1346	5.39694
	AT1G26240	41.1056	5.34359	1.53204	3.48789	0.00048684	0.0129818		1	9077874	9079646	protein_coding	839165	10.2946	4.18513	2.82146	420.829	0	283.842	40.6051	5.34359
	AT3G04690	3.25463	5.33937	1.85332	2.88098	0.00396438	0.0528238	ANX1	3	1273057	1276945	protein_coding	819627	1.14385	0	0	32.6586	1.2069	17.769	40.4866	5.33937
	AT5G47850	6.57456	5.33208	1.44489	3.69031	0.000223981	0.00735566	CCR4	5	19378669	19381190	protein_coding	834836	1.14385	1.04628	0	49.4544	2.41381	40.6148	40.2824	5.33208
	AT2G45570	130.255	5.29594	0.960664	5.51279	3.53189e-08	1.6768e-05	CYP76C2	2	18779321	18781973	protein_coding	819165	18.3016	12.5554	25.3931	764.21	16.8967	1420.13	39.2859	5.29594
	AT1G15385	2.03779	5.28562	1.7311	3.05334	0.00226312	0.0371363		1	5292712	5293338	protein_coding	838108	0	0	0	8.39791	3.62072	13.1537	39.0058	5.28562
	AT2G17740	53.7175	5.25295	1.51789	3.46068	0.000538809	0.0138599		2	7706896	7707954	protein_coding	816283	10.2946	3.13885	9.87511	251.938	2.41381	630.914	38.1324	5.25295
	AT1G21240	9.75464	5.1857	1.41584	3.66264	0.000249632	0.00792882	WAK3	1	7434235	7436830	protein_coding	838719	0	3.87071	0	48.0234	0	91.0585	36.3959	5.1857
	AT5G67310	31.1425	5.17518	0.895988	5.77595	7.65177e-09	5.71526e-06	CYP81G1	5	26855216	26857086	protein_coding	836866	5.71924	3.13885	5.64292	221.145	7.24143	289.842	36.1315	5.17518
	AT1G75830	3.29233	5.16892	2.17224	2.37953	0.0173346	0.137712	PDF1.1	1	28472357	28472898	protein_coding	843916	0	1.04628	0	15.8627	1.2069	28.615	35.9749	5.16892
	AT3G19615	4.94472	5.15521	2.09608	2.45945	0.0139149	0.120722		3	6814966	6815403	protein_coding	5008014	2.28769	0	0	32.6586	0	49.8454	35.6347	5.15521
	AT2G30750	771.911	5.13486	1.24214	4.13387	3.56698e-05	0.00193932	CYP71A12	2	13099486	13101371	protein_coding	817626	192.166	161.127	18.3395	5290.69	19.3105	7754.88	35.1355	5.13486
	AT3G29970	2.25429	5.12688	1.83222	2.79818	0.00513911	0.0630452		3	11745197	11746570	protein_coding	822700	0	0	0	9.70595	1.49548	11.2018	34.9418	5.12688
	AT5G37490	3.4676	5.11893	1.56082	3.27964	0.00103939	0.0218286	PUB21	5	14887429	14889151	protein_coding	833727	1.14385	0	0	27.9931	2.41381	13.846	34.7497	5.11893
	AT5G56960	14.7935	5.06597	1.1461	4.4202	9.8611e-06	0.000800582		5	23038389	23041617	protein_coding	835798	2.39322	2.18909	2.95161	97.6144	2.04789	150.051	33.4971	5.06597
	AT1G26410	107.932	5.05942	1.19658	4.22823	2.35534e-05	0.00145418	FOX4	1	9138604	9140439	protein_coding	839183	28.5962	21.9719	4.23219	851.922	6.03453	975.678	33.3455	5.05942
	AT1G02930	4191.6	5.02687	0.904353	5.55853	2.72062e-08	1.38176e-05	GSTF6	1	661088	662475	protein_coding	839515	874.67	849.297	395.937	25169	535.938	43412.9	32.6016	5.02687
	AT3G26830	227.129	4.98491	0.873183	5.70889	1.13714e-08	7.31287e-06	CYP71B15	3	9887917	9889791	protein_coding	822298	44.6101	49.1753	19.7502	1478.97	39.8279	2083.82	31.667	4.98491
	AT2G25297	9.48048	4.98084	1.02347	4.8666	1.13537e-06	0.000180987		2	10770676	10771335	protein_coding	28718306	0	3.0205	1.52946	43.9981	15.7017	86.092	31.5778	4.98084
	AT5G38900	167.188	4.9625	1.01556	4.88644	1.02675e-06	0.000167229		5	15573505	15575712	protein_coding	833882	34.7163	37.8619	9.88068	984.244	14.5697	1587.34	31.1789	4.9625
	AT1G44130	23.7242	4.94424	0.96326	5.13282	2.85431e-07	7.42087e-05		1	16787508	16789436	protein_coding	841016	5.71924	5.23141	0	135.3	2.41381	208.612	30.7868	4.94424
	AT3G12910	11.0424	4.94247	1.43247	3.45031	0.000559939	0.0142192		3	4109375	4110849	protein_coding	820475	1.14385	4.18513	0	59.7185	0	109.844	30.749	4.94247
	AT1G63590	2.6582	4.9397	2.04963	2.41004	0.0159507	0.131254	CRRSP5	1	23579896	23580702	protein_coding	842664	0	1.04628	0	19.5951	0	19.3843	30.6901	4.9397
	AT1G67980	158.419	4.93285	1.17316	4.20476	2.61358e-05	0.00156807	CCOAMT	1	25487682	25489312	protein_coding	843126	47.8696	21.2677	15.1813	1102.32	3.33673	1474.83	30.5446	4.93285
	AT4G23280	34.2599	4.92245	1.21008	4.06789	4.74416e-05	0.00239833	CRK20	4	12174733	12177576	protein_coding	828427	3.46541	6.78397	2.8493	146.066	1.21881	253.933	30.3254	4.92245
	AT1G56060	3.98026	4.90349	1.73932	2.8192	0.00481436	0.0604258		1	20966528	20967180	protein_coding	842057	0	1.46216	0	13.7144	0.843316	39.0048	29.9294	4.90349
	AT3G23250	46.54	4.88885	1.12374	4.35053	1.35806e-05	0.000991763	MYB15	3	8309209	8310910	protein_coding	821904	6.87721	11.5328	5.65455	281.809	3.60893	430.195	29.6272	4.88885
	AT4G11070	3.49861	4.84405	2.04296	2.37109	0.0177357	0.139639	WRKY41	4	6759098	6760794	protein_coding	826708	0	1.32079	0	29.4479	0	10.1959	28.7213	4.84405
	AT1G30135	6.61632	4.83467	1.5476	3.12397	0.00178429	0.0317839	TIFY5A	1	10596352	10597341	protein_coding	839893	2.28769	0	1.41073	27.06	1.2069	74.5373	28.5351	4.83467
	AT5G19880	7.49927	4.77769	1.55299	3.07645	0.00209485	0.0351648	PER58	5	6720384	6722477	protein_coding	832110	2.28769	2.09256	0	61.5847	0	61.8452	27.4302	4.77769
	AT4G18250	22.727	4.76736	1.05302	4.52731	5.97403e-06	0.000569725		4	10087205	10090276	protein_coding	827551	3.43154	7.32397	1.41073	157.694	4.82762	174.921	27.2344	4.76736
	AT2G26560	578.882	4.76119	0.75767	6.28399	3.29986e-10	5.54351e-07	PLP2	2	11293702	11295918	protein_coding	817197	137.262	89.9803	77.5902	3676.42	119.484	4472.24	27.1182	4.76119
	AT1G57650	3.89847	4.73953	1.63862	2.89238	0.00382331	0.0515415		1	21351166	21354311	protein_coding	842141	0	0	1.63528	17.306	0	18.0077	26.7141	4.73953
	AT2G10440	2.00701	4.73484	1.55878	3.03752	0.00238532	0.0385227	MED15C	2	4013752	4018046	protein_coding	815503	0	0	0	9.40721	1.21676	6.5142	26.6275	4.73484
	AT1G78410	15.7338	4.69469	0.993142	4.72711	2.27742e-06	0.000281065	VQ10	1	29502506	29503938	protein_coding	844177	2.29564	2.09983	4.24689	82.8371	4.84439	130.243	25.8965	4.69469
	AT3G48850	21.873	4.68328	0.924289	5.0669	4.04354e-07	9.0109e-05	MPT2	3	18114526	18116569	protein_coding	824046	8.00693	3.13885	0	137.166	4.82762	150.69	25.6925	4.68328
	AT4G22710	459.322	4.66617	0.955184	4.8851	1.03374e-06	0.000167229	CYP706A2	4	11934969	11936823	protein_coding	828367	10.2946	33.481	26.8039	780.073	20.5174	990.447	25.3898	4.66617
	AT2G29460	244.352	4.57125	0.746517	6.12345	9.15725e-10	1.11103e-06	GSTU4	2	12626478	12627891	protein_coding	817495	44.6101	39.7587	38.0897	1148.65	56.7246	1704.67	23.773	4.57125
	AT4G11480	3.49547	4.55517	1.74781	2.60621	0.00915491	0.0924829	CRK32	4	6971401	6973962	protein_coding	826753	1.13189	0	0	17.9771	0	11.6716	23.5095	4.55517
	AT5G57510	9.189	4.5319	1.32759	3.41363	0.00064104	0.0155527		5	23288885	23289635	protein_coding	835855	4.57539	0	0	35.4579	0	71.3066	23.1333	4.5319
	AT1G01680	6.42843	4.49815	1.29242	3.48042	0.000500627	0.0132029	PUB54	1	246262	248440	protein_coding	839251	1.14385	0	1.41073	8.39791	4.82762	38.9994	22.5985	4.49815
	AT3G18250	8.34591	4.48199	1.42782	3.13904	0.00169501	0.0305344		3	6258060	6258426	protein_coding	821353	1.14385	3.13885	1.41073	48.5213	0	79.6142	22.3467	4.48199
	AT1G57630	24.7679	4.46843	0.982819	4.54655	5.45331e-06	0.000536463		1	21345445	21346157	protein_coding	842139	8.00693	6.27769	4.23219	151.162	6.03453	253.612	22.1377	4.46843
	AT3G49620	839.123	4.45982	0.740082	6.02611	1.67947e-09	1.8339e-06	DIN11	3	18393747	18397050	protein_coding	824124	184.16	174.729	197.502	4505.95	330.692	7403.89	22.0059	4.45982
	AT1G13520	151.057	4.44557	0.874275	5.08486	3.67896e-07	8.36926e-05		1	4631633	4633299	protein_coding	837912	53.7608	41.8513	15.518	1064.67	28.9657	1332.9	21.7896	4.44557
	AT5G51465	7.4284	4.4204	1.35541	3.26129	0.00110907	0.0228932		5	20904578	20905568	protein_coding	28721262	0	5.23141	0	36.391	2.41381	77.9988	21.4127	4.4204
	AT1G02920	4662.55	4.3943	0.908971	4.83437	1.33568e-06	0.000198435	GSTF7	1	658578	659980	protein_coding	839295	1519.03	1386.32	560.06	28914	632.418	43331.6	21.0289	4.3943
	AT3G21520	8.98113	4.37978	1.04874	4.17624	2.96374e-05	0.00171685	DMP1	3	7581959	7582793	protein_coding	821706	1.14385	4.18513	1.41073	41.9896	7.24143	92.9986	20.8183	4.37978
	AT5G12020	4.46904	4.3763	1.50364	2.91048	0.00360878	0.0498496	HSP17.6	5	3882231	3883111	protein_coding	831075	0	0	1.41073	6.53171	2.41381	16.3844	20.7681	4.3763
	AT5G38250	10.1542	4.36186	1.42671	3.05729	0.0022335	0.0368132	LRK10L-2.3	5	15280467	15282769	protein_coding	833807	1.14385	0	0	10.2641	0	14.5382	20.5614	4.36186
	AT5G63750	2.7714	4.33399	1.62462	2.6677	0.00763729	0.0823241	ARI13	5	25512994	25514941	protein_coding	836495	0	0	0	0.933102	1.2069	9.92293	20.1679	4.33399
	AT2G45220	1159.42	4.31161	0.831975	5.18239	2.19066e-07	6.07813e-05	PME17	2	18644061	18646606	protein_coding	819130	422.08	428.976	98.7511	6874.16	266.726	11726.8	19.8575	4.31161
	AT4G19970	11.3688	4.30529	1.10294	3.90346	9.48292e-05	0.00388747		4	10818128	10820704	protein_coding	827741	1.14385	3.13885	2.82146	69.0495	1.2069	68.999	19.7707	4.30529
	AT1G26420	161.305	4.30228	1.02035	4.21649	2.48136e-05	0.0015112	FOX5	1	9141519	9143336	protein_coding	839184	42.3224	60.6844	19.7502	1040.41	20.5174	1364.75	19.7295	4.30228
	AT5G44567	8.03282	4.28688	1.42169	3.01535	0.00256686	0.0403873		5	17953282	17954554	protein_coding	28721249	3.43154	0	2.82146	44.7889	0	74.3066	19.52	4.28688
	AT4G33930	2.71885	4.25716	1.66477	2.55721	0.0105515	0.101245		4	16264269	16265420	protein_coding	829538	0	0	0	4.66551	0	7.15374	19.122	4.25716
	AT2G43000	101.324	4.25178	0.924152	4.60074	4.20986e-06	0.00044415	JUB1	2	17880457	17882636	protein_coding	818902	33.1802	34.5362	14.111	655.379	24.1443	882.693	19.0509	4.25178
	AT3G02840	23.05	4.22825	0.763443	5.53839	3.05261e-08	1.51514e-05		3	618398	619686	protein_coding	821225	9.15078	2.09256	7.05365	147.43	25.345	164.536	18.7426	4.22825
	AT2G42065	1.93772	4.22674	1.82456	2.31658	0.0205264	0.153362		2	17551475	17553028	protein_coding	28718346	0	0	0	8.39791	3.62072	0.692297	18.723	4.22674
	AT5G25180	3.04605	4.21339	1.96471	2.14453	0.03199	0.200583	CYP71B14	5	8694630	8697108	protein_coding	832589	0	2.09256	0	8.39791	0	32.0764	18.5506	4.21339
	AT3G48840	2.88248	4.19122	1.6138	2.59711	0.00940123	0.094008		3	18112534	18114070	protein_coding	824045	0	0	0	6.14777	0	5.29376	18.2676	4.19122
	AT3G46660	51.262	4.17841	0.78185	5.34425	9.07902e-08	3.09807e-05	UGT76E12	3	17189264	17191167	protein_coding	823819	6.86309	13.6017	11.2858	236.075	7.24143	329.995	18.1061	4.17841
	AT3G60270	5.31644	4.15348	1.53397	2.70766	0.00677587	0.0761205		3	22277797	22278837	protein_coding	825198	1.14385	2.09256	1.41073	52.2537	0	30.6918	17.7959	4.15348
	AT5G19890	16.6024	4.13592	1.00062	4.13338	3.57468e-05	0.00193932	PER59	5	6724076	6725966	protein_coding	832111	4.57539	5.23141	1.41073	96.1095	2.41381	101.537	17.5807	4.13592
	AT3G45130	63.0604	4.12056	0.946921	4.35153	1.35191e-05	0.00099075	LAS1	3	16512170	16517781	protein_coding	823649	21.8862	13.6975	22.7307	421.344	12.1541	577.642	17.3945	4.12056
	AT3G01830	7.39662	4.11422	1.03782	3.9643	7.3612e-05	0.00325428	CML40	3	296024	299263	protein_coding	820033	3.37978	1.88764	0	33.4434	12.4813	53.0917	17.3182	4.11422
	AT1G68765	2.25903	4.11254	1.95198	2.10686	0.0351296	0.212074	IDA	1	25829917	25830781	protein_coding	843208	1.14385	0	0	11.1972	0	10.6152	17.2981	4.11254
	AT4G22470	47.7766	4.11254	0.959772	4.28491	1.82812e-05	0.00120983		4	11840134	11841450	protein_coding	828342	8.00693	12.5554	18.3395	207.149	8.44834	452.993	17.2981	4.11254
	AT5G05340	5.31317	4.0886	1.44264	2.83411	0.00459532	0.0587227	PER52	5	1578869	1580875	protein_coding	830416	0	1.04628	1.41073	20.5282	0	19.3843	17.0134	4.0886
	AT5G64905	18.8762	4.08475	0.884739	4.6169	3.89522e-06	0.000416999	PEP3	5	25939562	25940080	protein_coding	836614	9.15078	5.23141	2.82146	107.307	8.44834	177.459	16.9681	4.08475
	AT4G18253	12.2703	4.07927	0.844182	4.83221	1.35028e-06	0.000199248		4	10091101	10092224	protein_coding	28720145	2.28769	2.09256	4.23219	52.2537	12.0691	75.6912	16.9037	4.07927
	AT4G23150	7.55606	4.07552	1.19825	3.40123	0.000670826	0.0160991	CRK7	4	12125664	12128490	protein_coding	828414	1.14385	2.09256	2.82146	33.5917	3.62072	62.5375	16.8598	4.07552
	AT2G25440	15.4239	4.06064	1.13678	3.57204	0.000354211	0.0103695	AtRLP20	2	10826735	10829402	protein_coding	817082	9.15078	5.23141	0	118.504	1.2069	123.691	16.6868	4.06064
	AT5G67080	9.07598	4.04631	1.33296	3.0356	0.00240061	0.0386629	MAPKKK19	5	26772644	26773979	protein_coding	836843	0	6.27769	1.41073	64.384	2.41381	62.5375	16.522	4.04631
	AT5G22530	3.60395	4.04375	1.41777	2.8522	0.00434181	0.0564074		5	7480413	7481206	protein_coding	832314	1.14385	2.09256	0	23.3275	6.03453	26.3073	16.4927	4.04375
	AT5G09750	2.41839	4.03483	1.86069	2.16846	0.0301236	0.193662	HEC3	5	3026109	3027114	protein_coding	830835	0	0	0	1.8662	9.65524	0	16.391	4.03483
	AT5G64790	10.42	4.01103	1.35347	2.96353	0.00304137	0.0447578		5	25902533	25904804	protein_coding	836600	0	1.04628	1.41073	4.66551	1.2069	30.4611	16.1228	4.01103
	AT4G35180	6.54594	3.98976	1.27021	3.14103	0.00168357	0.0304115	LHT7	4	16737835	16740601	protein_coding	829671	1.14385	4.18513	0	40.1234	0	47.7685	15.8868	3.98976
	AT4G08770	136.36	3.98774	0.835331	4.77384	1.80746e-06	0.00024069	PER37	4	5598037	5600398	protein_coding	826447	65.1993	40.805	22.5717	746.481	25.345	1269.9	15.8646	3.98774
	AT5G39100	7.08494	3.96936	1.39969	2.83587	0.00457006	0.0584425	GLP6	5	15653125	15654028	nontranslating_CDS	NA	0	0	1.41073	10.2641	1.2069	7.84604	15.6637	3.96936
	AT1G01480	46.8648	3.96033	0.762078	5.19674	2.02808e-07	5.82779e-05	ACS2	1	175706	178406	protein_coding	837082	17.3117	16.9662	9.1504	269.33	7.82833	401.781	15.566	3.96033
	AT2G03250	1.94004	3.95987	1.90973	2.07352	0.0381239	0.222585		2	981934	986756	protein_coding	814854	1.1466	0	0	9.35343	0	10.1871	15.5611	3.95987
	AT1G56240	10.5239	3.95335	0.982096	4.02542	5.6873e-05	0.00272379	PP2B13	1	21056099	21057577	protein_coding	842077	0	4.18513	4.23219	64.384	4.82762	58.8453	15.4909	3.95335
	AT3G55970	244.111	3.94942	0.732997	5.38805	7.12255e-08	2.59249e-05	JRG21	3	20766735	20769410	protein_coding	824763	72.0073	54.3049	121.15	1210.22	120.45	2483.72	15.4488	3.94942
	AT2G35980	140.72	3.94485	0.858833	4.59327	4.36351e-06	0.000449532	NHL10	2	15110492	15111539	protein_coding	818171	67.487	51.2678	18.3395	920.971	36.2072	1157.52	15.3999	3.94485
	AT5G63250	5.47683	3.94448	1.19693	3.2955	0.000982478	0.0210356		5	25360121	25360695	protein_coding	836445	2.28769	0	1.41073	23.3275	3.62072	27.4611	15.3959	3.94448
	AT1G47510	17.8946	3.93933	0.961034	4.09905	4.14854e-05	0.00215714	IP5P11	1	17435525	17438490	protein_coding	841160	1.99006	8.72682	5.8833	115.861	7.54465	128.238	15.341	3.93933
	AT2G14610	3.31878	3.9363	1.6653	2.36372	0.0180927	0.141218	PR1	2	6241640	6242541	protein_coding	815949	1.14385	0	1.41073	20.5282	1.2069	15.4613	15.3089	3.9363
	AT2G43510	546.425	3.90212	0.774408	5.03885	4.6834e-07	0.000101268	ATTI1	2	18066960	18067860	protein_coding	818952	167.002	141.248	220.074	2756.38	222.071	4915.31	14.9505	3.90212
	AT1G34140	5.13561	3.89506	1.53093	2.54425	0.0109511	0.103533	PAB1	1	12433356	12434735	protein_coding	NA	0	0	1.41073	1.8662	2.41381	13.3844	14.8775	3.89506
	AT3G28580	24.2247	3.8901	0.739406	5.26112	1.43185e-07	4.59855e-05		3	10715597	10717393	protein_coding	822488	8.33162	5.44355	6.70273	88.668	15.0702	196.479	14.8264	3.8901
	AT2G38340	8.26662	3.87114	1.15746	3.34452	0.000824243	0.0186535	DREB2E	2	16067396	16068615	protein_coding	818414	5.71924	1.04628	0	38.2572	0	61.8452	14.6329	3.87114
	AT4G15100	2.40457	3.83477	1.61858	2.36922	0.0178258	0.139825	SCPL30	4	8625830	8629620	protein_coding	827176	0	1.04628	0	14.9296	2.41381	1.3846	14.2686	3.83477
	AT4G11470	12.4495	3.81799	0.928141	4.11359	3.89558e-05	0.00205994	CRK31	4	6967709	6970469	protein_coding	826752	5.78228	5.28907	1.42628	76.4143	9.76166	92.3905	14.1036	3.81799
	AT2G29100	4.37029	3.81139	1.20127	3.1728	0.00150976	0.0281327	ATGLR2.9	2	12501092	12504944	protein_coding	817458	1.14607	2.09662	1.41347	36.0051	3.62774	25.8	14.0392	3.81139
	AT5G46295	1.58621	3.79608	1.89142	2.007	0.04475	0.242085		5	18779790	18780205	protein_coding	834672	1.14385	0	0	6.53171	2.41381	8.53833	13.891	3.79608
	AT2G25470	24.2164	3.78499	0.924018	4.09623	4.19927e-05	0.00217834	AtRLP21	2	10838294	10842016	protein_coding	817085	3.49927	9.73124	10.07	121.963	13.538	183.739	13.7847	3.78499
	AT1G51960	1.94495	3.76825	1.76433	2.1358	0.0326959	0.202969	IQD27	1	19310174	19311683	protein_coding	841624	0	0	0	4.66551	0	3.92302	13.6257	3.76826
	AT1G14540	190.447	3.76612	0.859574	4.38138	1.1793e-05	0.000900517	PER4	1	4974021	4975705	protein_coding	838016	90.364	91.0266	32.4468	1120.65	48.2762	1743.2	13.6055	3.76612
	AT4G10020	1.92717	3.75661	1.88166	1.99644	0.0458861	0.246157	HSD5	4	6268273	6270434	protein_coding	826593	0	0	0	1.8662	6.03453	1.3846	13.5162	3.75661
	AT3G54150	116.362	3.71164	0.743689	4.99085	6.01144e-07	0.000123799		3	20050564	20052931	protein_coding	824582	40.7612	47.6512	37.6634	660.447	35.2888	955.885	13.1013	3.71164
	AT5G44563	6.70568	3.69704	1.45976	2.53265	0.0113205	0.105383		5	17949328	17950254	protein_coding	28721247	0	0	0	0.933102	1.2069	5.07685	12.9694	3.69704
	AT5G26170	3.62185	3.67324	1.36322	2.69454	0.00704864	0.0781108	WRKY50	5	9146879	9148391	protein_coding	832686	0	1.04628	1.41073	3.73241	6.03453	19.3843	12.7572	3.67324
	AT2G28210	21.682	3.67171	0.834552	4.39963	1.08438e-05	0.000858038	ATACA2	2	12029666	12033096	protein_coding	817367	10.3813	8.44069	1.4226	99.0228	13.3877	148.721	12.7437	3.67171
	AT1G74080	31.0445	3.63351	0.834048	4.35647	1.32177e-05	0.000974941	MYB122	1	27855578	27857598	protein_coding	843748	19.4454	7.32397	5.64292	153.962	3.62072	244.843	12.4106	3.63351
	AT5G58840	7.31428	3.62118	1.39012	2.60493	0.00918926	0.0925665	SBT4.9	5	23759003	23762438	protein_coding	836001	2.29562	2.09982	2.83124	42.2844	0	45.6184	12.305	3.62118
	AT4G04540	8.00284	3.61773	1.14073	3.17142	0.00151697	0.028207	CRK39	4	2259498	2262320	protein_coding	825785	1.07466	2.111	3.11921	26.2214	0	47.5231	12.2757	3.61773
	AT4G28420	7.96802	3.60369	1.53365	2.34975	0.018786	0.144922		4	14055661	14057592	protein_coding	828959	2.13209	2.6508	5.36122	40.0032	0	80.3175	12.1568	3.60369
	AT2G43570	143.149	3.55564	0.661401	5.37592	7.61919e-08	2.72337e-05	CHI	2	18076166	18077517	protein_coding	818959	74.3501	64.8695	31.0361	987.222	83.2765	934.601	11.7586	3.55564
	AT1G49570	22.811	3.55563	0.908095	3.91548	9.02235e-05	0.0037747	PER10	1	18346958	18349049	protein_coding	841381	8.00693	15.6942	1.41073	231.409	3.62072	65.5375	11.7585	3.55563
	AT1G19610	454.737	3.54449	0.759719	4.66553	3.07828e-06	0.000351971	PDF1.4	1	6781483	6782216	protein_coding	838548	136.118	146.48	234.181	1632.93	164.139	4227.17	11.668	3.54449
	AT4G24000	3.36097	3.53771	1.46602	2.41314	0.0158156	0.130733	CSLG2	4	12461907	12465675	protein_coding	828500	0	1.24767	1.16863	7.78894	0	18.7125	11.6133	3.53771
	AT2G03410	4.22762	3.52732	1.32473	2.66267	0.0077524	0.0831147		2	1033598	1036009	protein_coding	814870	1.14385	2.09256	0	20.5282	0	18.2305	11.53	3.52732
	AT3G11180	5.41948	3.50413	1.42552	2.45814	0.0139659	0.12082		3	3503917	3507113	protein_coding	820289	0	0	0	0	4.45158	2.92959	11.3462	3.50413
	AT2G45360	9.58479	3.5037	1.10071	3.18312	0.00145698	0.0274539		2	18698592	18699514	protein_coding	819144	3.43154	5.23141	4.23219	33.5917	8.44834	103.152	11.3427	3.5037
	AT1G20080	1.52101	3.49754	1.63366	2.14092	0.0322803	0.20165	SYT2	1	6962030	6965443	protein_coding	838597	0	0.944966	0	4.76524	7.39623	2.35699	11.2944	3.49754
	AT1G02580	21.5983	3.48313	0.790068	4.40865	1.04017e-05	0.000835158	MEA	1	544733	549202	protein_coding	839422	13.893	5.86522	7.90824	108.974	9.0891	188.437	11.1822	3.48313
	AT5G39110	3.22727	3.48208	1.39643	2.49355	0.0126472	0.113663		5	15657697	15658632	protein_coding	833904	0	2.09256	1.41073	14.9296	1.2069	22.3843	11.174	3.48208
	AT5G43570	39.1032	3.46858	0.75916	4.56898	4.90112e-06	0.000484324		5	17506400	17507641	protein_coding	834377	26.3085	14.6479	9.87511	166.092	14.4829	381.917	11.07	3.46858
	AT4G23230	5.86916	3.45565	1.13796	3.03672	0.00239171	0.0385765	CRK15	4	12157827	12160279	protein_coding	828422	3.43154	0	1.41073	12.1303	3.62072	35.0764	10.9712	3.45565
	AT3G44300	1290.79	3.45503	0.717135	4.81783	1.45128e-06	0.000211297	NIT2	3	15983199	15985535	protein_coding	823555	678.302	563.946	524.792	6911.48	386.21	12079	10.9665	3.45503
	AT2G23270	6.49238	3.44745	1.23031	2.8021	0.00507709	0.062502		2	9903215	9903845	protein_coding	816859	5.71924	3.13885	0	51.3206	2.41381	44.5378	10.9091	3.44745
	AT3G21305	3.72928	3.44667	1.36699	2.52136	0.0116901	0.10793		3	7492980	7493434	protein_coding	28719294	1.14385	2.09256	1.41073	29.8592	1.2069	19.6151	10.9031	3.44667
	AT3G24310	5.0575	3.43595	1.32026	2.60247	0.00925548	0.0930618	MYB305	3	8811011	8812483	protein_coding	822019	0	1.04628	1.41073	9.33102	3.62072	11.9998	10.8224	3.43595
	AT5G44690	5.15561	3.42884	1.48131	2.31474	0.0206272	0.153852		5	18029338	18032293	protein_coding	834498	0	0	0	0.933102	1.2069	3.92302	10.7692	3.42884
	AT5G25260	25.0337	3.4225	0.807758	4.23703	2.26493e-05	0.00141325	FLOT2	5	8752684	8754522	protein_coding	832597	8.00693	10.4628	4.23219	63.4509	7.24143	173.074	10.722	3.4225
	AT2G23170	216.227	3.42044	0.636564	5.37328	7.73154e-08	2.72337e-05	GH3.3	2	9863855	9866562	protein_coding	816849	34.3154	65.9158	47.9648	676.499	51.8969	857.295	10.7067	3.42044
	AT4G14368	7.95439	3.41553	1.16548	2.93057	0.0033834	0.0474567		4	8274085	8278908	protein_coding	7922506	4.68804	5.36026	0	46.9077	1.23664	60.7866	10.6703	3.41553
	AT2G41240	106.159	3.39713	0.553724	6.13506	8.51299e-10	1.09362e-06	BHLH100	2	17198037	17199454	protein_coding	818723	11.824	21.631	10.4201	326.57	48.1212	89.2837	10.5351	3.39713
	AT1G13470	5.09601	3.36721	1.46077	2.30509	0.0211618	0.156344		1	4620101	4621585	protein_coding	837907	0	1.04628	0	2.7993	1.2069	7.84604	10.3188	3.36721
	AT1G66700	212.471	3.34185	0.837051	3.99241	6.54061e-05	0.00299456	PXMT1	1	24873206	24874766	protein_coding	842988	142.944	102.694	22.6065	1220.58	54.3946	1447.65	10.139	3.34185
	AT1G76930	3809.22	3.34156	0.727367	4.59405	4.34732e-06	0.000449532	ATEXT4	1	28895301	28897120	protein_coding	NA	1870.07	1670.81	1275.22	18946.4	1559.22	28314.8	10.137	3.34156
	AT1G09930	3.60444	3.32455	1.49437	2.22471	0.0261006	0.177329	OPT2	1	3227490	3230257	protein_coding	837525	1.14385	1.04628	0	9.33102	0	12.9229	10.0182	3.32455
	AT3G49120	1683.9	3.31633	0.689883	4.8071	1.53139e-06	0.00021847	PER34	3	18207651	18210333	protein_coding	824073	931.092	818.193	393.594	8650.79	514.142	12182.6	9.96129	3.31633
	AT5G07610	2.77856	3.31512	1.46274	2.26638	0.0234282	0.165987		5	2406068	2407330	protein_coding	830654	1.14385	0	0	6.53171	1.2069	4.61531	9.95293	3.31512
	AT1G33030	52.5368	3.30714	0.696296	4.74962	2.03802e-06	0.000260047		1	11964776	11966320	protein_coding	840198	20.6059	23.0369	22.59	260.876	19.2101	373.143	9.89801	3.30714
	AT5G48430	71.3951	3.29294	1.04835	3.14108	0.00168327	0.0304115		5	19627634	19629167	protein_coding	834898	44.6101	33.481	25.3931	335.917	20.5174	657.452	9.80108	3.29294
	AT2G02930	137.261	3.28283	0.756629	4.33876	1.43289e-05	0.00102599	GSTF3	2	851156	852321	protein_coding	814822	54.9047	62.7769	88.876	698.893	82.0696	1225.37	9.73266	3.28283
	AT2G02010	76.8871	3.27306	0.512783	6.38293	1.73731e-10	3.4492e-07	GAD4	2	474108	476997	protein_coding	814732	20.1459	32.5192	27.7695	305.483	58.7681	410.448	9.66695	3.27306
	AT2G29110	8.52887	3.26947	1.06639	3.06591	0.00217009	0.0361775	ATGLR2.8	2	12506795	12510624	protein_coding	817459	7.7108	2.01517	0	51.2197	2.46794	41.7615	9.64292	3.26947
	AT2G27389	24.533	3.26024	0.889829	3.6639	0.000248406	0.00791962		2	11720294	11721081	protein_coding	10723092	19.4454	12.5554	4.23219	122.236	4.82762	221.074	9.58144	3.26024
	AT1G74010	44.2342	3.24927	0.765087	4.24692	2.16728e-05	0.00136795		1	27832095	27834207	protein_coding	843739	19.4454	16.7405	26.8039	226.744	6.03453	362.072	9.50882	3.24927
	AT5G11210	62.8299	3.24791	0.977121	3.32396	0.00088748	0.0195531	GLR2.5	5	3571020	3574817	protein_coding	830991	42.6928	39.9281	13.459	393.586	20.726	498.36	9.49991	3.24791
	AT1G67000	24.7412	3.19783	0.786604	4.06536	4.79591e-05	0.00240311	LRK10L-2.8	1	25003818	25007647	protein_coding	843018	4.57539	8.37026	5.64292	94.2433	2.41381	73.6143	9.17575	3.19783
	AT3G15356	1797.42	3.18821	0.478385	6.66453	2.65507e-11	8.28344e-08	LEC	3	5174402	5175523	protein_coding	820768	780.104	860.044	829.509	8207.56	1489.32	12809.4	9.11481	3.18821
	AT4G04490	17.0816	3.18195	0.757065	4.20301	2.63388e-05	0.00157592	CRK36	4	2231717	2234689	protein_coding	825779	2.28769	6.27769	12.6966	78.3805	13.276	95.537	9.07535	3.18195
	AT1G73810	9.2163	3.17958	0.937932	3.38999	0.000698949	0.0165917		1	27752342	27755297	protein_coding	843717	3.43154	4.18513	4.23219	38.2572	2.41381	64.8452	9.06044	3.17958
	AT2G42360	35.2249	3.17829	0.664354	4.78403	1.71818e-06	0.000232735	ATL41	2	17640546	17641790	protein_coding	818837	13.7262	11.5091	28.2146	193.152	20.5174	262.842	9.05234	3.17829
	AT2G33160	8.54539	3.16549	1.01982	3.10397	0.00190943	0.0330428		2	14053404	14056246	protein_coding	817877	6.86309	1.04628	1.41073	28.9261	2.41381	51.4608	8.97236	3.16549
	AT4G14630	40.1542	3.13527	1.0289	3.04722	0.00230969	0.0375308	GLP9	4	8392825	8393860	protein_coding	827113	26.3085	20.9256	7.05365	241.673	3.62072	232.843	8.7864	3.13527
	AT5G57220	396.844	3.12606	0.721073	4.33528	1.45575e-05	0.00103557	CYP81F2	5	23187840	23189902	protein_coding	835828	253.934	220.766	104.394	2235.71	137.587	2683.81	8.73044	3.12605
	AT4G23320	3.80922	3.12156	1.14284	2.73141	0.00630644	0.0725247	CRK24	4	12189089	12191704	protein_coding	828431	2.30494	1.05417	1.42137	15.9823	3.64802	20.9255	8.70329	3.12156
	AT2G47190	25.4766	3.1033	0.797609	3.89075	9.99331e-05	0.00403015	ATMYB2	2	19375985	19377543	protein_coding	819332	13.7262	1.04628	22.5717	80.2468	13.276	219.689	8.59383	3.1033
	AT5G22300	380.043	3.07867	0.596278	5.16314	2.42845e-07	6.62937e-05	NIT4	5	7379187	7382025	protein_coding	832290	144.918	98.8235	167.693	1358.64	129.886	1981.57	8.44833	3.07867
	AT1G63320	7.28722	3.06542	1.49982	2.04386	0.0409673	0.231663		1	23488884	23489578	protein_coding	842638	0	0	0	0	4.82762	1.3846	8.3711	3.06542
	AT3G28210	50.5297	3.04636	0.534765	5.69664	1.22193e-08	7.41273e-06	SAP12	3	10520443	10521796	protein_coding	822447	16.0139	26.1571	15.518	206.215	27.7588	242.304	8.26127	3.04636
	AT3G13950	39.4875	3.0394	0.770164	3.94643	7.93249e-05	0.00343272		3	4603885	4605513	protein_coding	820608	22.877	36.6199	2.82146	183.821	16.8967	314.995	8.22148	3.0394
	AT2G18680	33.9886	3.02838	0.687499	4.40493	1.05819e-05	0.000846516		2	8094614	8095779	protein_coding	816383	8.00693	13.6017	15.518	151.162	10.8621	137.998	8.15895	3.02838
	AT5G26340	786.072	3.0067	0.553853	5.4287	5.67668e-08	2.33911e-05	STP13	5	9243398	9247540	protein_coding	832703	231.057	210.303	292.021	2163.86	280.002	3444.64	8.03723	3.0067
	AT5G24110	16.9583	3.00546	0.941674	3.19162	0.00141479	0.0270558	WRKY30	5	8153115	8154710	protein_coding	832476	10.2946	3.13885	14.1073	97.0426	10.8621	109.844	8.03033	3.00546
	AT5G05730	1254.92	3.00199	0.539275	5.56671	2.59594e-08	1.34983e-05	ASA1	5	1719533	1722933	protein_coding	830457	455.28	462.485	414.78	3831.67	516.587	6323.89	8.01103	3.00199
	AT4G37290	8.98258	2.99304	0.797418	3.75342	0.000174438	0.00614443	PIP2	4	17549607	17550257	protein_coding	829883	5.71924	2.09256	4.23219	27.9931	10.8621	53.9992	7.96153	2.99304
	AT5G60900	24.4383	2.99184	0.708053	4.22544	2.38473e-05	0.00146704	RLK1	5	24498369	24501770	nontranslating_CDS	NA	8.00693	18.8331	7.05365	110.106	15.6898	144.921	7.95485	2.99184
	AT2G43620	170.647	2.98848	0.84792	3.52448	0.000424319	0.0118652		2	18093694	18095093	protein_coding	818964	60.6239	62.7769	83.2331	530.935	45.8624	1060.37	7.93636	2.98848
	AT3G26930	5.98127	2.98809	1.35135	2.21119	0.0270225	0.181471		3	9925555	9927393	protein_coding	822309	0	1.06675	0	3.45403	2.23378	3.99978	7.93425	2.98809
	AT5G25250	130.754	2.98332	0.652378	4.573	4.80791e-06	0.000477272	FLOT1	5	8749680	8751636	protein_coding	832596	89.2201	69.0546	53.6078	647.573	54.3107	972.678	7.90806	2.98332
	AT3G44830	6.23581	2.98184	1.41223	2.11144	0.0347343	0.211064	PDAT2	3	16368890	16372443	protein_coding	823617	2.28769	3.13885	5.64292	27.9931	0	57.9222	7.89992	2.98184
	AT5G54550	2.15139	2.97938	1.50208	1.9835	0.0473114	0.250602		5	22158364	22159565	protein_coding	835543	0	0	0	0.933102	2.41381	1.84613	7.88644	2.97938
	AT1G66465	7.28127	2.97886	1.20145	2.47938	0.0131611	0.116508		1	24788868	24790516	protein_coding	28717403	1.77465	3.7229	5.01968	33.2018	4.29443	42.2471	7.88364	2.97886
	AT2G18690	363.304	2.97851	0.738956	4.0307	5.5612e-05	0.00268697		2	8097420	8099393	protein_coding	816384	244.919	195.121	154.28	2191.03	137.547	2354.82	7.88171	2.97851
	AT5G39580	886.415	2.97675	0.739429	4.02574	5.67968e-05	0.00272379	PER62	5	15847065	15849141	protein_coding	833954	379.601	238.454	320.792	2312.2	159.246	4916.22	7.8721	2.97675
	AT2G29430	2.55962	2.97081	1.43436	2.07117	0.0383428	0.223248		2	12619554	12620027	protein_coding	3768235	1.14385	1.04628	1.41073	7.46481	2.41381	17.3074	7.83977	2.97081
	AT1G68450	34.8823	2.97037	0.656499	4.52457	6.05195e-06	0.000572866	VQ8	1	25661487	25662276	protein_coding	843174	24.0208	27.2033	8.46438	183.821	22.9312	262.842	7.83739	2.97037
	AT3G21080	216.496	2.96888	0.687184	4.32036	1.55776e-05	0.00108		3	7388258	7390031	protein_coding	821660	66.3432	40.805	53.6078	484.28	30.1726	741.22	7.8293	2.96888
	AT1G32960	39.2464	2.96587	0.597748	4.96174	6.98651e-07	0.000132288	SBT3.3	1	11945250	11948650	protein_coding	840190	11.4385	16.7405	21.1609	137.166	22.9312	220.15	7.81298	2.96587
	AT3G60140	980.737	2.96183	0.725719	4.08123	4.47973e-05	0.00227071	BGLU30	3	22216540	22220824	protein_coding	825184	436.924	229.054	531.721	3176.59	299.605	5850.3	7.7911	2.96183
	AT1G02940	6.48062	2.94848	0.97106	3.03636	0.00239455	0.0385938	ATGSTF5	1	662963	664290	protein_coding	839479	2.34535	2.70288	1.21479	19.0791	2.66578	25.7403	7.71938	2.94848
	AT1G53625	38.3056	2.9356	1.05493	2.78275	0.00539006	0.0649633		1	20014379	20015038	protein_coding	841798	28.5962	34.5273	5.64292	210.881	8.44834	308.072	7.65072	2.9356
	AT1G69880	16.9958	2.93373	0.848082	3.45926	0.000541668	0.0138681	TRX8	1	26321398	26323002	protein_coding	843324	4.57539	4.18513	2.82146	35.4579	3.62072	48.4608	7.64084	2.93373
	AT1G21120	359.106	2.93072	0.708936	4.13396	3.56557e-05	0.00193932		1	7395179	7396823	protein_coding	838708	202.533	182.997	71.9072	1713.15	96.4986	1680.02	7.6249	2.93072
	AT5G65600	51.5731	2.92865	0.693501	4.22299	2.41086e-05	0.00147895	LECRK92	5	26215991	26218623	protein_coding	836686	27.4523	35.5736	22.5717	327.519	7.24143	316.841	7.61397	2.92865
	AT3G46080	24.8526	2.92799	0.667107	4.38909	1.13825e-05	0.000878385	ZAT8	3	16922514	16923299	protein_coding	823751	9.15078	14.6479	11.2858	107.307	12.0691	145.844	7.6105	2.92799
	AT2G33130	4.62807	2.92685	1.4527	2.01476	0.0439299	0.240246	RALFL18	2	14046388	14047063	protein_coding	817875	3.43154	4.18513	0	21.4613	1.2069	35.9995	7.60448	2.92685
	AT3G26820	5.00406	2.92303	1.08957	2.68272	0.00730254	0.0798998		3	9881128	9885202	protein_coding	822297	3.48435	1.06238	0	14.875	3.67644	16.1679	7.58435	2.92303
	AT4G21840	8.48687	2.90347	1.34424	2.15994	0.0307776	0.196192	MSRB8	4	11586980	11588373	protein_coding	828272	4.57539	9.41654	0	49.4544	0	56.5376	7.48224	2.90347
	AT1G76960	4.1586	2.90215	1.29294	2.24461	0.024793	0.17189		1	28920317	28920976	protein_coding	844031	1.14385	2.09256	0	6.53171	1.2069	16.6151	7.47542	2.90215
	AT1G36622	39.5186	2.88981	0.647344	4.46411	8.04039e-06	0.000708041		1	13835620	13836954	protein_coding	5007772	24.0208	24.0645	25.3931	213.68	16.8967	311.072	7.41174	2.88981
	AT2G15220	143.285	2.87592	0.809598	3.55228	0.000381901	0.0110031		2	6608561	6609681	protein_coding	816011	133.83	111.952	33.8575	1158.91	53.1038	842.757	7.34073	2.87592
	AT1G51890	169.316	2.85749	0.848441	3.36793	0.00075735	0.0175746		1	19274604	19278798	protein_coding	841616	150.486	116.193	38.2501	996.78	56.0735	1158.16	7.24752	2.85749
	AT2G44070	9.30593	2.84909	1.40387	2.02946	0.042412	0.23578		2	18230865	18232630	protein_coding	819013	0	0	0	2.7993	0	1.61536	7.20547	2.84909
	AT1G36640	11.697	2.84575	0.924401	3.07848	0.00208059	0.0351144		1	13852958	13853687	protein_coding	840572	10.2946	9.41654	1.41073	45.722	4.82762	101.999	7.1888	2.84575
	AT2G22880	6.43298	2.84436	0.987418	2.88061	0.00396908	0.0528541		2	9741119	9741463	protein_coding	816819	5.71924	2.09256	1.41073	24.2606	4.82762	36.6918	7.1819	2.84436
	AT2G40740	5.0777	2.83616	1.08768	2.60752	0.00912005	0.0923378	WRKY55	2	16997078	16999499	protein_coding	818669	0	4.47315	4.39351	30.5844	3.8383	28.6644	7.14116	2.83616
	AT2G14560	99.3267	2.81518	1.19293	2.35989	0.0182802	0.142224	LURP1	2	6213617	6215932	protein_coding	815943	7.16568	4.50319	0	19.0124	5.19408	57.1384	7.03806	2.81518
	AT3G04220	15.2347	2.81468	0.744252	3.78189	0.00015564	0.0056809		3	1108725	1112437	protein_coding	819577	6.99703	6.01743	4.93119	65.4713	4.21872	56.0075	7.03564	2.81468
	AT4G23700	261.85	2.813	0.670335	4.1964	2.71187e-05	0.00160936	CHX17	4	12342376	12346051	protein_coding	828470	220.038	217.501	78.7871	1505.45	136.056	1988.32	7.02743	2.813
	AT2G38860	939.022	2.80312	0.622047	4.50629	6.59718e-06	0.00061343	DJ1E	2	16232859	16235367	protein_coding	818470	539.073	626.043	398.268	3988.9	361.334	6560.49	6.9795	2.80312
	AT1G59950	3.91665	2.8018	1.38267	2.02636	0.0427276	0.236727		1	22068033	22070588	protein_coding	842289	3.43154	2.09256	1.41073	26.1269	0	22.1535	6.97309	2.8018
	AT1G30700	656.891	2.79675	0.636123	4.39656	1.09981e-05	0.000863983		1	10892445	10894714	protein_coding	839950	515.875	478.151	234.181	3445.01	343.968	4746.16	6.94873	2.79675
	AT5G64120	2337.69	2.7889	0.837683	3.32931	0.000870628	0.0194017	PER71	5	25659257	25661007	protein_coding	836533	1926.24	1669.87	830.92	10792.2	724.143	19079	6.91104	2.7889
	AT3G21320	13.8638	2.78845	1.35567	2.05687	0.0396987	0.227596		3	7498812	7501888	protein_coding	821686	0	0	0	1.8662	0	1.84613	6.90885	2.78845
	AT3G23550	196.549	2.78833	0.668656	4.17005	3.04537e-05	0.00174104	DTX18	3	8448273	8450799	protein_coding	821934	107.522	92.0728	84.6438	836.059	74.8281	1051.14	6.90828	2.78833
	AT1G80160	265.13	2.78814	0.731266	3.81276	0.000137425	0.00513908		1	30150897	30152614	protein_coding	844356	174.191	80.3363	178.727	1144.23	91.1248	1752.15	6.90739	2.78814
	AT4G24430	13.0447	2.7873	0.936355	2.97675	0.00291319	0.0433091		4	12629951	12633132	protein_coding	828545	1.21749	2.22728	1.26336	6.95222	24.4075	4.4212	6.90335	2.7873
	AT4G21120	125.048	2.78342	0.514992	5.40478	6.48866e-08	2.53046e-05	CAT1	4	11269985	11274007	protein_coding	827860	58.5493	57.8397	73.8471	451.357	68.034	784.462	6.88482	2.78342
	AT1G58420	10.1348	2.7787	0.753428	3.68808	0.000225955	0.00740935		1	21707175	21708125	protein_coding	842211	3.43154	4.18513	5.64292	34.5248	7.24143	46.1531	6.86234	2.7787
	AT4G13395	4.46446	2.76894	1.21402	2.2808	0.0225604	0.162205	DVL10	4	7785428	7786161	protein_coding	5008138	1.14385	1.04628	1.41073	16.7958	1.2069	6.23068	6.81609	2.76894
	AT5G46350	49.2117	2.76566	0.629436	4.39386	1.11354e-05	0.000871495	WRKY8	5	18801164	18804056	protein_coding	834678	35.4593	34.5273	23.9824	229.543	22.9312	385.148	6.80058	2.76566
	AT5G64750	30.7826	2.76293	0.671084	4.11711	3.8365e-05	0.0020403	ABR1	5	25891449	25893888	protein_coding	836596	17.1577	17.7868	8.46438	119.437	10.8621	164.305	6.78773	2.76293
	AT1G55020	1786.55	2.76162	0.558292	4.94656	7.5538e-07	0.000137689	LOX1	1	20525654	20530468	protein_coding	841944	1190.74	1188.58	840.795	7329.51	1027.08	13479.3	6.78159	2.76162
	AT3G15518	22.0617	2.76025	0.663276	4.16154	3.16105e-05	0.00178414		3	5249112	5249754	protein_coding	6240745	18.3016	15.6942	5.64292	95.1764	16.8967	156.921	6.77515	2.76025
	AT1G01560	16.3941	2.75944	0.742191	3.71797	0.00020083	0.00679989	MPK11	1	202103	204440	protein_coding	839523	6.79708	8.38242	5.65112	56.0674	4.83463	78.8518	6.77134	2.75944
	AT4G23210	162.254	2.75634	0.615071	4.48134	7.41766e-06	0.0006778	CRK13	4	12148673	12151638	protein_coding	828420	40.0899	33.9793	34.3614	256.396	30.3809	442.886	6.7568	2.75634
	AT5G39520	163.022	2.74879	0.598696	4.5913	4.40496e-06	0.000449532		5	15823735	15825566	protein_coding	833948	52.617	83.7026	71.9472	445.089	85.6903	866.064	6.72154	2.74879
	AT5G07010	112.979	2.73574	0.546132	5.00931	5.46269e-07	0.000115825	SOT15	5	2174668	2176446	protein_coding	830592	38.8908	46.0364	31.0361	267.8	39.8279	462.916	6.66102	2.73574
	AT4G36820	10.7353	2.72839	0.841527	3.24219	0.00118617	0.0241132		4	17346805	17348265	protein_coding	829835	8.00693	6.27769	2.82146	55.053	7.24143	51.4608	6.62714	2.72839
	AT2G38870	648.165	2.71141	0.566232	4.78851	1.68023e-06	0.000232243		2	16236257	16237280	protein_coding	818471	415.217	512.678	317.414	2744.25	406.727	5004.16	6.54962	2.71141
	AT2G39518	114.996	2.70751	0.770002	3.51623	0.000437721	0.0120852		2	16495819	16497145	protein_coding	5007945	88.0763	55.453	52.197	440.424	31.3795	805.142	6.53191	2.70751
	AT5G12930	105.073	2.70323	0.500574	5.40026	6.65431e-08	2.54954e-05		5	4082890	4085376	protein_coding	831133	59.4801	50.2216	46.5541	450.688	47.0693	517.146	6.51259	2.70323
	AT2G40340	32.2177	2.68409	0.718356	3.73644	0.000186643	0.00640896	DREB2C	2	16848160	16850494	protein_coding	818627	3.49477	1.06556	2.87345	20.3717	2.45829	20.4465	6.42677	2.68409
	AT4G18195	3.19508	2.67469	1.17125	2.28362	0.022394	0.16162	PUP8	4	10069458	10071115	protein_coding	3770302	2.28769	2.09256	2.82146	17.7289	3.62072	23.5381	6.38501	2.67469
	AT4G17660	5.69521	2.67153	0.985412	2.71108	0.00670651	0.0757632	PBL20	4	9831077	9833138	protein_coding	827486	3.43154	2.09256	4.23219	22.3944	2.41381	35.0764	6.37104	2.67153
	AT5G49690	85.0956	2.65632	0.596548	4.45282	8.4749e-06	0.00072291	UGT91C1	5	20189655	20191604	protein_coding	835032	49.1855	40.805	63.4829	287.395	45.8624	628.606	6.30424	2.65632
	AT1G29290	13.4413	2.65399	0.825118	3.2165	0.00129765	0.0255771	CEP14	1	10244453	10245874	protein_coding	28717277	3.43154	11.5091	7.05365	42.9227	12.0691	82.3834	6.29406	2.65399
	AT4G40020	16.9263	2.65316	0.824771	3.21685	0.00129609	0.0255693		4	18553168	18555355	protein_coding	830163	17.1577	11.5091	5.64292	95.1764	3.62072	116.998	6.29043	2.65316
	AT4G03450	4.05223	2.6492	1.28385	2.06348	0.0390667	0.225527		4	1529372	1531819	protein_coding	827913	1.17718	4.30709	0	9.69108	3.72623	21.6116	6.27319	2.6492
	AT5G38310	5.05891	2.64643	0.892633	2.96475	0.00302928	0.04464		5	15310405	15311377	protein_coding	833813	1.14385	3.13885	1.41073	16.7958	4.82762	14.0767	6.26118	2.64643
	AT3G23230	4.90998	2.6371	1.19668	2.20368	0.027547	0.183247	ERF098	3	8289379	8290164	protein_coding	821901	5.71924	2.09256	0	22.3944	1.2069	25.3842	6.2208	2.6371
	AT4G26260	77.8928	2.63132	0.616231	4.27003	1.95446e-05	0.00126282	MIOX4	4	13297695	13300444	protein_coding	828732	34.105	17.8263	43.5647	198.725	22.0103	365.16	6.19595	2.63132
	AT5G05600	629.116	2.615	0.545773	4.79136	1.65651e-06	0.000230424		5	1672070	1674770	protein_coding	830443	397.517	357.942	360.265	2524.61	344.911	3962.23	6.12622	2.615
	AT2G32660	55.5854	2.60332	0.584033	4.45749	8.29269e-06	0.000718667	AtRLP22	2	13853699	13856297	protein_coding	817826	27.1793	23.731	21.7925	174.35	22.1696	242.511	6.07683	2.60332
	AT5G38710	78.3116	2.59505	0.499883	5.19132	2.08811e-07	5.92238e-05	POX2	5	15501126	15504269	protein_coding	833862	34.3064	50.6312	16.7448	265.305	47.7809	303.153	6.0421	2.59505
	AT3G54640	1462.53	2.58786	0.524262	4.93621	7.96572e-07	0.000142429	TSA1	3	20223034	20225523	protein_coding	824629	753.796	753.323	660.222	4909.98	665.005	7452.35	6.01208	2.58786
	AT1G61440	17.1196	2.58174	0.681342	3.7892	0.000151136	0.00555666		1	22669134	22673111	protein_coding	842438	14.2244	6.43686	12.0803	66.224	18.9189	106.973	5.9866	2.58174
	AT1G07160	9.20768	2.55526	1.19618	2.13619	0.0326638	0.202969		1	2197854	2199773	protein_coding	837227	6.86309	11.5091	1.41073	39.1903	0	77.5373	5.87775	2.55526
	AT5G41750	435.25	2.53803	0.517088	4.90831	9.18621e-07	0.000157316		5	16693832	16699028	protein_coding	834178	123.316	117.233	55.719	765.089	117.201	839.513	5.80797	2.53803
	AT3G16530	2259.27	2.53663	0.509637	4.97732	6.4471e-07	0.000126902		3	5624326	5625519	protein_coding	820901	1385.2	1375.86	1194.89	8525.75	1343.29	13081.6	5.80231	2.53663
	AT4G18990	7.78336	2.53629	1.078	2.35277	0.0186341	0.144514	XTH29	4	10401777	10404393	protein_coding	827635	0	1.11051	11.9787	28.7394	3.48492	38.8694	5.80095	2.53629
	AT3G63380	197.578	2.53384	0.73696	3.43823	0.000585536	0.0146143	ACA12	3	23406484	23410360	protein_coding	825513	205.893	139.155	46.5541	939.633	72.4143	1256.52	5.79109	2.53384
	AT1G47600	89.7533	2.52888	0.829475	3.04878	0.00229775	0.0373645	TGG4	1	17491731	17494779	protein_coding	841169	41.0417	63.6112	4.3032	286.44	309.144	38.4098	5.77125	2.52888
	AT1G28190	198.093	2.52799	0.540188	4.67983	2.87115e-06	0.000337423		1	9846747	9848015	protein_coding	839713	149.844	91.0266	114.269	705.425	123.104	1215.67	5.76767	2.52799
	AT1G25220	814.618	2.52477	0.510441	4.94625	7.56568e-07	0.000137689	ASB1	1	8836835	8839609	protein_coding	839103	399.207	439.443	407.705	2768.54	394.662	4005.89	5.75482	2.52477
	AT5G28646	16.9523	2.52031	0.758704	3.32186	0.000894188	0.0196658	WVD2	5	10674712	10677234	protein_coding	832970	4.71073	9.69509	17.4295	73.1434	3.54773	101.689	5.73706	2.52031
	AT5G48400	48.7138	2.5146	0.56296	4.46675	7.94186e-06	0.000702196	GLR1.2	5	19616066	19619508	protein_coding	834895	33.2431	34.5186	21.2066	242.557	24.1902	241.355	5.71438	2.5146
	AT5G05300	5.38989	2.51455	1.05731	2.37825	0.0173951	0.137992		5	1569855	1570609	protein_coding	28720712	4.57539	1.04628	5.64292	23.3275	2.41381	36.2302	5.7142	2.51455
	AT2G32190	72.1729	2.51292	0.504883	4.97723	6.44996e-07	0.000126902		2	13674255	13675356	protein_coding	817778	26.5198	28.1633	28.2716	168.09	33.6258	267.229	5.70775	2.51292
	AT4G39830	34.4201	2.51107	0.435072	5.77163	7.85099e-09	5.71526e-06		4	18478890	18481343	protein_coding	830142	18.0682	14.5725	14.0347	87.4922	38.1285	135.248	5.70045	2.51107
	AT3G44860	9.34653	2.50992	0.853516	2.94068	0.00327491	0.0466517	FAMT	3	16379571	16381434	protein_coding	823620	9.15078	2.09256	2.82146	46.6551	4.82762	28.3842	5.69588	2.50992
	AT4G15236	44.3715	2.49802	0.506047	4.93634	7.96012e-07	0.000142429	ABCG43	4	8696677	8702727	protein_coding	827189	16.0139	14.6479	14.1073	114.772	24.1381	111.46	5.64911	2.49802
	AT2G37430	16.0357	2.48489	0.833717	2.98049	0.00287783	0.0429659	ZAT11	2	15706285	15707224	protein_coding	818319	17.1577	13.6017	5.64292	96.1095	14.4829	93.6909	5.59791	2.48489
	AT1G61610	8.18513	2.48168	0.877539	2.82799	0.00468408	0.0592674		1	22733359	22736858	protein_coding	842457	1.14385	6.27769	2.82146	23.3275	3.62072	29.7688	5.58546	2.48168
	AT5G26220	45.5263	2.47945	0.556092	4.45871	8.24546e-06	0.000718667	GGCT2;1	5	9162969	9164884	protein_coding	832691	10.2443	10.5358	12.7851	98.3106	66.2223	24.402	5.57686	2.47945
	AT5G11140	4.10821	2.46587	1.16618	2.11448	0.0344744	0.210037		5	3545211	3546169	protein_coding	830982	4.57539	3.13885	1.41073	25.1938	1.2069	23.9996	5.52459	2.46587
	AT4G01360	16.5921	2.46458	0.697634	3.53277	0.000411232	0.0116333		4	564760	566408	protein_coding	827971	3.43154	8.37026	8.46438	52.2537	6.03453	51.23	5.51965	2.46458
	AT1G47890	16.5104	2.44676	0.959493	2.55006	0.0107705	0.102491	AtRLP7	1	17643976	17647107	protein_coding	NA	13.7262	16.7405	8.46438	98.9088	3.62072	109.614	5.45191	2.44676
	AT3G46230	18.1666	2.42963	0.664766	3.65486	0.000257323	0.0081006	HSP17.4A	3	16984118	16984867	protein_coding	823768	4.57539	7.32397	16.9288	42.9227	19.3105	87.2295	5.38754	2.42963
	AT1G05675	28.1974	2.42689	0.51307	4.73013	2.24376e-06	0.000280009	UGT74E1	1	1701116	1702749	protein_coding	10723139	22.877	26.1571	12.6966	137.166	38.621	156.459	5.37732	2.42689
	AT2G18660	4.87503	2.41771	0.906346	2.66754	0.00764097	0.0823241	EGC2	2	8089411	8091736	protein_coding	816381	1.14385	3.13885	2.82146	13.0634	7.24143	16.6151	5.34322	2.41771
	AT4G37390	234.43	2.41494	0.552671	4.36959	1.24481e-05	0.000940673	YDK1	4	17579618	17582022	protein_coding	NA	141.837	168.451	122.734	896.711	126.725	1283.98	5.33299	2.41494
	AT1G52890	24.2405	2.41204	0.654648	3.68448	0.000229167	0.00749217	NAC019	1	19696923	19698482	protein_coding	841722	20.5893	5.23141	16.9288	56.9192	20.5174	145.152	5.32226	2.41204
	AT5G40780	301.497	2.39409	0.617378	3.87784	0.00010539	0.00419236	LHT1	5	16323567	16327382	protein_coding	834078	239.158	181.57	122.408	992.056	128.694	1732.86	5.25646	2.39409
	AT5G48850	144.681	2.39116	0.507862	4.70829	2.49804e-06	0.000304775	SDI1	5	19805437	19807853	protein_coding	834943	32.0277	34.5273	69.1258	474.949	158.105	76.6142	5.2458	2.39116
	AT3G28930	346.365	2.38523	0.513204	4.64773	3.35613e-06	0.00037587	AIG2A	3	10959641	10961461	protein_coding	822529	137.081	148.601	161.942	867.347	148.103	1318.81	5.22429	2.38523
	AT1G02220	132.148	2.38512	0.77444	3.0798	0.00207136	0.0350399	NAC003	1	428650	430720	protein_coding	839476	169.29	134.97	31.0361	781.939	53.1038	917.525	5.22389	2.38512
	AT1G35230	15.2395	2.37608	0.795477	2.98699	0.00281742	0.0425043	AGP5	1	12917070	12917829	protein_coding	840412	13.7262	13.6017	12.6966	78.3805	7.24143	120.46	5.19124	2.37608
	AT1G68390	16.6297	2.36437	0.646212	3.65883	0.000253374	0.00800787		1	25642534	25645607	protein_coding	843168	6.86309	14.6479	5.64292	55.053	15.6898	69.2297	5.1493	2.36437
	AT1G06160	21.3616	2.36409	0.583664	4.05044	5.11223e-05	0.00251306	ERF094	1	1882907	1883992	protein_coding	837125	3.43154	12.5554	0	31.7255	24.1381	31.3841	5.14829	2.36409
	AT4G14365	119.119	2.36326	0.42903	5.50838	3.62141e-08	1.68272e-05	XBAT34	4	8271270	8273903	protein_coding	827080	78.9255	91.0266	63.4829	454.421	120.691	623.76	5.14532	2.36326
	AT5G45090	7.20414	2.36174	1.07112	2.20493	0.0274589	0.182887	PP2A7	5	18202617	18205000	protein_coding	834541	10.397	3.17005	3.92098	32.9832	1.2189	54.536	5.13992	2.36174
	AT5G18470	64.1815	2.35875	0.430814	5.4751	4.37269e-08	1.87245e-05		5	6127773	6129285	protein_coding	831965	35.4593	24.0645	32.4468	193.152	47.0693	225.92	5.12925	2.35875
	AT5G04380	6.06647	2.35161	1.01732	2.31157	0.0208015	0.154842		5	1234712	1236391	protein_coding	830317	3.64789	1.11224	0	4.14369	7.69797	12.2657	5.10393	2.35161
	AT1G67520	77.6295	2.34588	0.550943	4.25793	2.0633e-05	0.00131261		1	25302628	25306357	protein_coding	843073	59.5419	54.2068	26.4585	271.246	31.1242	410.607	5.08369	2.34588
	AT4G19975	16.4485	2.33968	0.726703	3.21958	0.00128377	0.0254644		4	10823579	10825395	protein_coding	28720150	3.43154	2.09256	4.23219	30.7924	2.41381	14.5382	5.06191	2.33968
	AT4G21680	48.7688	2.33792	0.639424	3.65629	0.000255891	0.00807572	NPF7.2	4	11517353	11519805	protein_coding	828255	20.5893	17.7868	42.3219	120.37	13.276	267.919	5.05573	2.33792
	AT2G41850	74.2375	2.32789	0.826633	2.8161	0.00486097	0.0607663	ADPG2	2	17461655	17464242	protein_coding	818785	37.747	25.1108	107.216	201.55	66.3798	581.068	5.02069	2.32789
	AT5G06730	21.368	2.32258	0.637813	3.64147	0.000271089	0.00844818	PER54	5	2079925	2081685	protein_coding	830562	13.7262	21.9719	5.64292	119.437	12.0691	77.3065	5.00224	2.32258
	AT3G51660	205.646	2.32241	0.422865	5.49208	3.97235e-08	1.77045e-05		3	19163995	19165322	protein_coding	824329	108.665	127.646	114.269	634.509	118.277	995.524	5.00167	2.32241
	AT3G61280	51.7059	2.32202	0.468353	4.95784	7.1281e-07	0.000133052		3	22680960	22683769	protein_coding	825300	28.8026	32.6688	19.4165	172.419	40.1153	190.815	5.00033	2.32202
	AT1G61810	153.074	2.31932	0.411739	5.633	1.77106e-08	1.04536e-05	BGLU45	1	22829921	22834728	protein_coding	842478	68.2678	71.1277	54.6658	424.282	89.6993	451.142	4.99097	2.31932
	AT4G02520	7615.93	2.31875	0.523637	4.42817	9.50354e-06	0.000778963	GSTF2	4	1110343	1112033	protein_coding	827931	6237.4	5424.97	5016.56	26872.4	5105.21	51230.2	4.98901	2.31875
	AT3G09405	74.2092	2.31533	0.45805	5.05476	4.3093e-07	9.41107e-05	PAE4	3	2894798	2897674	protein_coding	7922320	46.0178	41.0404	52.4981	316.269	50.9824	322.401	4.9772	2.31533
	AT2G35730	23.9976	2.31258	0.715006	3.23435	0.00121922	0.0245632		2	15020398	15021598	protein_coding	818143	17.9288	29.0146	13.6074	113.629	11.6414	173.34	4.96769	2.31258
	AT4G39670	65.265	2.30351	0.56752	4.05891	4.93027e-05	0.00244155		4	18409846	18411069	protein_coding	830121	49.1855	52.3141	33.8575	297.659	22.9312	346.379	4.93658	2.30351
	AT1G74360	230.244	2.29768	0.528222	4.34984	1.36237e-05	0.000991763		1	27954129	27958114	protein_coding	843777	188.735	197.747	129.787	1112.26	142.415	1282.6	4.91666	2.29768
	AT3G53150	26.4759	2.29274	0.715641	3.20376	0.00135648	0.0264265	UGT73D1	3	19697607	19699392	protein_coding	NA	34.3154	24.0645	4.23219	125.036	18.1036	164.536	4.89986	2.29274
	AT2G13547	11.2238	2.29171	0.833073	2.75091	0.00594307	0.0696017		2	5646602	5647423	protein_coding	28718260	3.43154	1.04628	12.6966	15.8627	27.7588	36.461	4.89635	2.29171
	AT1G26250	83.1154	2.28929	0.761835	3.00496	0.00265611	0.041198		1	9083838	9085464	protein_coding	839166	88.0763	77.4249	31.0361	575.724	42.2417	343.841	4.88815	2.28929
	AT1G62420	28.4978	2.28155	0.552234	4.13149	3.6042e-05	0.00194351		1	23102777	23104756	protein_coding	842540	19.4454	17.7868	12.6966	106.374	15.6898	119.075	4.862	2.28155
	AT4G21920	26.872	2.28117	0.662435	3.44362	0.000573988	0.0144583		4	11635877	11636720	protein_coding	828281	19.4454	9.41654	28.2146	102.641	10.8621	158.767	4.86073	2.28117
	AT1G33960	44.8239	2.27727	0.436091	5.222	1.77e-07	5.44293e-05	AIG1	1	12346138	12348733	protein_coding	840293	15.0457	27.5247	19.4494	104.326	48.9483	144.94	4.8476	2.27727
	AT1G65790	17.2509	2.27141	0.805264	2.8207	0.00479196	0.0602832	SD17	1	24468770	24472475	protein_coding	842890	0	0.94982	8.84517	22.4195	4.40826	16.8576	4.82793	2.27141
	AT4G25810	501.176	2.26938	0.547929	4.14174	3.44677e-05	0.00189131	XTH23	4	13128394	13129927	protein_coding	828686	290.537	209.256	234.181	1528.42	196.726	1810.59	4.82117	2.26938
	AT4G37060	4.7683	2.26253	1.07277	2.10904	0.0349408	0.211645	PLP5	4	17461366	17463961	protein_coding	829860	5.82471	6.39346	0	24.7111	5.56113	29.1348	4.79831	2.26253
	AT1G13480	8.12781	2.2588	0.92633	2.43844	0.0147507	0.124924		1	4622550	4624081	protein_coding	837908	11.4385	4.18513	2.82146	44.7889	3.62072	39.6917	4.78594	2.2588
	AT3G56710	49.5257	2.25255	0.392359	5.74105	9.40937e-09	6.62875e-06	SIB1	3	21006638	21008068	protein_coding	824838	25.1905	20.9471	9.88524	107.417	42.285	117.349	4.76525	2.25255
	AT5G12030	15.0241	2.25136	0.766202	2.93833	0.00329981	0.0467951	HSP17.7	5	3883957	3884838	protein_coding	831076	5.71924	6.27769	9.87511	31.7255	6.03453	62.9991	4.76131	2.25136
	AT5G13080	84.6055	2.24813	0.483516	4.64954	3.32669e-06	0.000374493	WRKY75	5	4149738	4151201	protein_coding	831147	67.487	91.0266	32.4468	328.452	88.1041	491.3	4.75067	2.24813
	AT1G68620	580.3	2.24691	0.479079	4.69006	2.73127e-06	0.000327737	CXE6	1	25765718	25767240	protein_coding	843192	454.108	465.596	297.664	2248.78	418.796	3109.34	4.74665	2.24691
	AT2G26530	398.123	2.2362	0.457143	4.89168	9.99806e-07	0.000166678	AR781	2	11282663	11284272	protein_coding	817194	264.314	288.914	283.606	1517.93	313.745	2106.83	4.71154	2.2362
	AT4G15975	15.84	2.23592	0.662347	3.37575	0.00073615	0.0172193		4	9051871	9053241	protein_coding	NA	2.28769	9.41654	16.9288	54.1199	13.276	62.9991	4.71063	2.23592
	AT5G41761	36.3224	2.23506	0.539629	4.14186	3.44507e-05	0.00189131		5	16711042	16712069	protein_coding	6241304	30.8839	14.6479	25.3931	81.1799	37.4141	209.766	4.70784	2.23506
	AT5G52760	19.6949	2.21776	0.540503	4.10314	4.07572e-05	0.00213452	HIPP14	5	21386727	21387714	protein_coding	835353	9.85187	12.3909	10.6317	53.2433	23.3887	73.7884	4.65171	2.21776
	AT5G43590	9.37105	2.21731	0.911272	2.4332	0.0149661	0.126243		5	17509118	17511745	protein_coding	834379	7.65803	8.47954	11.0189	49.5749	6.7335	68.1595	4.65025	2.21731
	AT5G12340	20.8173	2.20945	0.77972	2.83365	0.00460195	0.0587731		5	3992623	3993767	protein_coding	831109	22.3229	18.377	8.25938	80.1243	8.10731	140.06	4.625	2.20945
	AT5G42830	143.953	2.20569	0.638863	3.45253	0.000555361	0.0141193		5	17176293	17178130	protein_coding	834294	118.96	94.1654	40.9112	482.414	54.3107	635.067	4.61296	2.20569
	AT1G30730	343.882	2.20325	0.709197	3.10668	0.00189202	0.0328554		1	10900681	10902626	protein_coding	839953	392.34	346.319	132.609	1480.83	154.484	2376.89	4.60515	2.20325
	AT4G23610	5.45897	2.20094	1.09357	2.01261	0.0441555	0.240746		4	12314025	12314829	protein_coding	828461	2.28769	2.09256	7.05365	21.4613	1.2069	27.6919	4.59779	2.20094
	AT2G38220	28.6845	2.20009	0.459974	4.78307	1.72641e-06	0.000232735		2	16007891	16010932	protein_coding	818401	8.00691	6.27769	8.46436	31.7255	37.4141	34.615	4.59507	2.20009
	AT4G23170	105.316	2.19065	0.454113	4.82403	1.40689e-06	0.000206208	CRK9	4	12134973	12136796	protein_coding	828416	45.7539	37.6662	29.6253	210.881	37.4141	264.919	4.56512	2.19065
	AT4G39950	1690.61	2.18737	0.391715	5.58408	2.34936e-08	1.28269e-05	CYP79B2	4	18525042	18527602	protein_coding	830154	959.822	1198.42	1053.24	5328.92	1641.68	7652.32	4.55475	2.18737
	AT1G55180	15.3323	2.18275	0.795373	2.74431	0.00606375	0.0705521	PLDALPHA4	1	20585008	20587723	protein_coding	841961	1.16446	4.26055	1.43615	7.59933	23.3444	4.69848	4.54019	2.18275
	AT4G28085	65.9819	2.1691	0.548027	3.95802	7.55737e-05	0.00330752		4	13959872	13960750	protein_coding	828924	80.4406	45.4461	37.9328	279.85	72.3935	376.12	4.49743	2.1691
	AT4G25110	61.3502	2.16716	0.517489	4.18783	2.81631e-05	0.00166279	AMC2	4	12887474	12890262	protein_coding	828614	55.6136	51.9082	33.5948	221.304	41.9139	368.406	4.49137	2.16716
	AT5G43580	602.288	2.16551	0.657483	3.29364	0.000988986	0.0211131		5	17507801	17508752	protein_coding	834378	625.685	520.002	454.255	2358.88	306.554	4510.09	4.48626	2.16551
	AT1G13340	257.463	2.1557	0.421404	5.11552	3.1288e-07	7.97168e-05		1	4569448	4571229	protein_coding	837894	92.6517	112.999	66.3043	506.674	86.8972	616.606	4.45584	2.1557
	AT1G61820	554.812	2.15201	0.485566	4.43195	9.33831e-06	0.000774579	BGLU46	1	22835078	22838635	protein_coding	842479	366.536	311.678	311.416	1691	329.447	2374.23	4.44446	2.15201
	AT4G37520	2762.45	2.14807	0.530382	4.05005	5.1207e-05	0.00251306	PER50	4	17631500	17633249	protein_coding	829907	2525.47	2326.8	2000.3	10796.3	1698.51	17875.2	4.43235	2.14807
	AT4G20000	42.1406	2.14758	0.608396	3.5299	0.000415715	0.0117146		4	10838310	10839335	protein_coding	827745	42.3224	40.805	14.1073	138.099	41.0348	251.535	4.43083	2.14758
	AT3G56970	90.714	2.14643	0.538923	3.98283	6.81009e-05	0.0030792	ORG2	3	21084035	21085245	protein_coding	824864	43.4662	42.8976	28.2146	376.04	48.2762	85.3833	4.42732	2.14643
	AT4G12480	469.623	2.14594	0.550155	3.90061	9.59509e-05	0.00390679	EARLI1	4	7406065	7406994	protein_coding	826864	207.036	215.534	186.216	843.524	216.036	1631.74	4.42581	2.14594
	AT1G58340	131.329	2.13162	0.427699	4.98394	6.23036e-07	0.00012483	DTX48	1	21652988	21655439	protein_coding	842203	110.953	100.443	105.805	581.322	114.656	689.528	4.3821	2.13162
	AT1G09500	207.23	2.13157	0.447513	4.76316	1.90589e-06	0.000247754		1	3066674	3068796	protein_coding	837475	58.2574	76.0727	62.6385	321.314	59.8929	477.962	4.38195	2.13157
	AT3G61190	35.6383	2.1237	0.487337	4.35776	1.31401e-05	0.000972765	BAP1	3	22650159	22651636	protein_coding	825291	22.1261	19.5745	32.4344	126.347	33.1756	157.625	4.35809	2.1237
	AT4G15280	14.5943	2.12366	0.782668	2.71335	0.00666058	0.0755078	UGT71B5	4	8719022	8720732	protein_coding	827194	3.52198	2.14771	12.0345	28.7308	3.71614	40.7387	4.35797	2.12366
	AT3G29000	9.62081	2.11669	0.909229	2.32801	0.0199115	0.150206	CML45	3	11005638	11006514	protein_coding	822540	8.00693	6.27769	5.64292	35.4579	9.65524	40.6148	4.33699	2.11669
	AT3G50930	104.085	2.11143	0.377347	5.59547	2.20028e-08	1.26453e-05	HSR4	3	18929526	18932181	protein_coding	824257	56.0485	70.1009	64.8936	329.385	103.794	387.687	4.32119	2.11143
	AT1G65690	176.358	2.10872	0.442631	4.76405	1.89746e-06	0.000247754	NHL6	1	24431417	24433165	protein_coding	842880	160.139	156.942	81.8224	781.939	130.346	808.142	4.31308	2.10872
	AT5G62520	11.2293	2.10829	0.722651	2.91744	0.00352912	0.048966	SRO5	5	25097944	25099907	protein_coding	836372	1.14385	8.37026	4.23219	28.9261	9.65524	20.9997	4.31181	2.10829
	AT1G09932	48.3705	2.10007	0.502741	4.17723	2.95076e-05	0.00171387		1	3230450	3233259	protein_coding	837526	45.3095	41.8849	24.3998	191.466	34.982	249.555	4.2873	2.10007
	AT5G65690	109.725	2.09052	0.496211	4.21297	2.52037e-05	0.00152472	PCK2	5	26266180	26269763	protein_coding	836696	90.9649	58.9815	49.7039	307.065	61.9615	478.534	4.25902	2.09052
	AT5G25930	435.038	2.08703	0.543226	3.84191	0.000122079	0.00471156		5	9050660	9054143	protein_coding	832662	419.792	335.857	198.913	1659.06	214.829	2180.74	4.24872	2.08703
	AT4G04220	101.435	2.08633	0.487467	4.27995	1.86937e-05	0.00121599	AtRLP46	4	2033168	2035946	protein_coding	825737	58.3362	64.8695	47.9648	325.652	36.2072	362.764	4.24667	2.08633
	AT3G02240	20.8633	2.08593	0.789929	2.64066	0.0082746	0.0865917	RGF7	3	418357	419323	protein_coding	820386	32.0277	28.2496	2.82146	85.8454	21.7243	160.844	4.24549	2.08593
	AT1G15040	605.904	2.08282	0.60183	3.46081	0.000538556	0.0138599	GAT1_2.1	1	5179887	5181402	protein_coding	838069	444.914	244.197	521.995	1794.15	306.417	3025.28	4.23634	2.08282
	AT4G37370	209.699	2.08033	0.418785	4.96754	6.78064e-07	0.000129897	CYP81D8	4	17569740	17571743	protein_coding	829891	134.974	108.813	117.091	594.386	115.863	810.68	4.22904	2.08033
	AT1G74590	110.842	2.07962	0.688112	3.02221	0.00250933	0.0397628	GSTU10	1	28023627	28024860	protein_coding	843799	133.83	115.091	56.4292	583.189	59.1384	648.221	4.22697	2.07962
	AT1G72060	411.101	2.07573	0.716533	2.8969	0.00376867	0.0511205		1	27118177	27119011	protein_coding	843537	415.217	356.782	469.773	1478.03	300.519	3453.18	4.21556	2.07573
	AT3G09010	55.3329	2.05546	0.470331	4.37024	1.24112e-05	0.000940673		3	2749908	2752390	protein_coding	820053	47.0958	52.5351	18.417	205.212	50.9041	235.34	4.15676	2.05546
	AT3G04720	1158.47	2.05377	0.422798	4.85756	1.18842e-06	0.000186719	HEL	3	1285425	1286760	protein_coding	819632	969.983	913.404	507.863	3822.92	1017.42	5087	4.15189	2.05377
	AT1G51470	101.001	2.05261	0.897046	2.28818	0.0221268	0.160541	TGG5	1	19087384	19090523	protein_coding	841572	34.3154	82.6563	9.87511	221.145	289.657	18.9228	4.14855	2.05261
	AT5G01380	17.0673	2.04583	0.696743	2.93628	0.0033217	0.0468621	GT-3A	5	155610	157601	protein_coding	831895	9.15078	4.18513	16.9288	54.1199	7.24143	59.3068	4.12912	2.04583
	AT3G06490	13.468	2.04541	0.640207	3.19492	0.00139871	0.0269596	MYB108	3	2003393	2006727	protein_coding	819827	3.43154	7.32397	11.2858	32.6586	13.276	41.5378	4.1279	2.04541
	AT2G32140	7.54864	2.04156	0.795567	2.56617	0.0102829	0.0994888		2	13655627	13657369	protein_coding	817773	6.86309	10.4628	0	36.391	7.24143	29.3072	4.1169	2.04156
	AT2G32680	19.1756	2.03875	0.542827	3.7558	0.000172787	0.00610096	AtRLP23	2	13859769	13862614	protein_coding	817828	10.2946	13.6017	12.6966	61.5847	27.7588	59.5376	4.10889	2.03875
	AT1G15125	378.266	2.03392	0.504928	4.02815	5.6217e-05	0.00270691		1	5204312	5205964	protein_coding	838076	235.262	180.061	167.841	1011.06	157.172	1217.4	4.09517	2.03392
	AT5G49850	11.3677	2.03316	0.667845	3.04435	0.0023318	0.0377903	JAL46	5	20259440	20262585	protein_coding	835048	4.57539	2.09256	7.05365	26.1269	8.44834	18.9228	4.093	2.03316
	AT4G28350	65.0532	2.03223	0.485668	4.1844	2.85921e-05	0.00167856	LECRK72	4	14026577	14028622	protein_coding	828950	59.4801	51.2678	39.5005	231.409	53.1038	327.457	4.09036	2.03223
	AT4G02330	169.996	2.0302	0.369172	5.49934	3.81206e-08	1.73441e-05	PME41	4	1032350	1035055	protein_coding	828064	49.1855	62.7769	38.0897	235.142	70.0005	305.072	4.08462	2.0302
	AT2G38250	53.8792	2.02168	0.531552	3.80335	0.000142753	0.00528405	GT-3B	2	16018210	16020156	protein_coding	818404	41.1785	36.6199	33.8575	162.36	25.345	262.15	4.06056	2.02168
	AT2G40180	6.32566	2.0133	0.842798	2.38883	0.0169021	0.135705	PP2C5	2	16782366	16784147	protein_coding	818609	3.43154	4.18513	2.82146	19.5951	3.62072	18.2305	4.03705	2.0133
	AT4G32810	49.4997	2.01054	0.544339	3.69354	0.000221151	0.00728463	CCD8	4	15828228	15831492	protein_coding	829417	31.8873	30.2438	30.4456	100.546	19.4466	248.227	4.02933	2.01054
	AT5G35735	952.715	2.01017	0.394009	5.10184	3.36362e-07	8.26589e-05		5	13900695	13903218	protein_coding	833550	223.05	233.321	193.27	841.658	294.485	1475.98	4.0283	2.01017
	AT5G01540	98.9137	2.00983	0.471346	4.26402	2.0078e-05	0.00128587	LECRK62	5	210979	213472	protein_coding	831722	90.364	71.1472	93.1082	447.889	74.8281	498.223	4.02734	2.00983
	AT5G57010	60.9318	2.00054	0.534608	3.74207	0.00018251	0.00630671	IQM5	5	23067828	23070431	protein_coding	835803	58.3362	73.2398	42.3219	306.057	36.2072	352.379	4.00149	2.00054
	AT2G32210	15.707	2.00021	0.679107	2.94535	0.00322588	0.0462271		2	13677986	13678906	protein_coding	817780	16.7001	8.4102	5.63383	47.7718	7.61028	66.7835	4.00058	2.00021
	AT4G33810	23.0746	1.99616	0.673765	2.96269	0.00304965	0.0447891		4	16213174	16216310	protein_coding	829523	5.11296	4.41667	4.72944	13.5555	36.9343	9.28364	3.98936	1.99616
	AT4G12350	4.85803	1.99543	0.948525	2.10372	0.0354026	0.212932	MYB42	4	7324756	7326867	protein_coding	826844	4.57539	7.32397	0	17.7289	7.24143	23.3073	3.98736	1.99543
	AT4G26120	62.3869	1.9882	0.475077	4.185	2.85165e-05	0.00167856		4	13236253	13238818	protein_coding	828718	64.9728	43.9788	41.6687	226.849	46.6171	320.62	3.96741	1.9882
	AT4G26200	47.7734	1.98559	0.527065	3.76727	0.000165044	0.00594784	ACS7	4	13275200	13277188	protein_coding	828726	37.747	33.481	21.1609	109.173	33.7933	220.381	3.96025	1.98559
	AT5G42380	10.9004	1.98555	0.670899	2.95953	0.00308106	0.0450902	CML37	5	16942447	16943820	protein_coding	834244	9.15078	8.37026	5.64292	30.7924	9.65524	49.6146	3.96013	1.98555
	AT1G67100	8.33443	1.9809	0.897008	2.20833	0.027221	0.182188	LBD40	1	25053673	25054864	protein_coding	843030	2.28769	5.23141	1.41073	8.39791	2.41381	23.3073	3.94738	1.9809
	AT5G61160	100.292	1.97751	0.442405	4.4699	7.82563e-06	0.000700426	ACT	5	24608605	24610329	protein_coding	836237	99.5147	87.8877	93.1082	432.026	96.5524	571.607	3.93811	1.97751
	AT1G14870	1088.02	1.97518	0.61346	3.21974	0.00128309	0.0254644	PCR2	1	5128344	5129731	protein_coding	838052	1208.06	1358.78	409.43	4533.57	609.581	6558.98	3.93177	1.97518
	AT4G21390	125.806	1.9674	0.411623	4.77961	1.75634e-06	0.000235318	B120	4	11394295	11397726	protein_coding	827891	88.0921	102.554	49.3844	394.291	80.8772	462.759	3.91063	1.9674
	AT5G67340	97.8047	1.96128	0.449066	4.36747	1.25696e-05	0.000941138	PUB2	5	26864395	26867847	protein_coding	836869	89.5702	77.6181	56.6879	373.99	72.1245	423.94	3.89408	1.96128
	AT1G18570	379.721	1.95834	0.338607	5.78352	7.31516e-09	5.71526e-06	MYB51	1	6389399	6391386	protein_coding	838438	232.201	214.488	253.931	1061.87	271.554	1380.9	3.88615	1.95834
	AT3G47480	22.4617	1.95461	0.726791	2.68937	0.00715879	0.0788279	CML47	3	17496085	17497164	protein_coding	823902	16.0139	14.6479	5.64292	45.722	7.24143	86.7679	3.8761	1.95461
	AT4G39580	23.7021	1.95142	0.5472	3.5662	0.000362197	0.0105608		4	18385684	18386811	protein_coding	830112	27.4523	15.6942	19.7502	90.5109	19.3105	129.921	3.86756	1.95142
	AT4G36880	49.2607	1.94702	0.395252	4.92602	8.39211e-07	0.00014662	CP1	4	17374454	17376279	protein_coding	829841	26.3085	19.8794	26.8039	139.032	48.2762	91.614	3.85577	1.94702
	AT5G10210	22.0021	1.94576	0.582137	3.34245	0.00083043	0.0187547		5	3206140	3207136	protein_coding	830885	4.57539	3.13885	5.64292	15.8627	10.8621	21.2305	3.85241	1.94576
	AT5G45240	6.52268	1.94473	0.839	2.31792	0.020454	0.152925		5	18313706	18319432	protein_coding	834560	9.96708	3.03898	2.73169	15.358	7.84318	35.9916	3.84966	1.94473
	AT4G35110	156.161	1.94407	0.428624	4.53561	5.74367e-06	0.000559982		4	16712280	16715114	protein_coding	829663	104.059	116.335	114.078	507.434	92.716	681.818	3.8479	1.94407
	AT5G44585	134.786	1.94184	0.748001	2.59604	0.00943041	0.0942566		5	17984527	17986431	protein_coding	6241037	142.981	137.063	95.9297	431.093	53.1038	958.601	3.84196	1.94184
[truncated: 3,817 more rows]
[truncated: 1 more columns]

## Sheet: 1.5 fc Pvalue 0.05
Row.names	baseMean	log2FoldChange	lfcSE	stat	pvalue	padj	external_gene_name	chromosome_name	start_position	end_position	gene_biotype	entrezgene	ZT05Col-0replica1	ZT05Col-0replica2	ZT05Col-0replica3	ZT05tzp-1replica1	ZT05tzp-1replica2	ZT05tzp-1replica3
[truncated: 1,884 more rows]
