# Supplementary material for: TANDEM ZINC‐FINGER/PLUS3 integrates light signaling and flowering regulatory pathways at the chromatin level
Source: New Phytol. 2025 May 12;247(2):706–18. doi: 10.1111/nph.70213 (PMC12177312; doi:10.1111/nph.70213)
Supplement: Supplementary file 3 — Table S3 Comparison between Col‐0 and tzp‐1 RNA‐seq datasets at Zeitgeber 15 associated with Fig. 2. [file NPH-247-706-s014.xlsx]

## Sheet: Col_0_ZT_15_vs_tzp-1_ZT_15.gene
New Phytologist Supporting Information
Article title: TANDEM ZINC-FINGER/PLUS3 integrates light signaling and flowering regulatory pathways at the chromatin level
Authors: Giorgio Perrella, Elisa Vellutini, Allan Beveridge, Graham Hamilton, Pawel Herzyk and Eirini Kaiserli
Article acceptance date: 21 April 2025
Table S3: Comparison of Col-0 and tzp-1 RNAseq datasets at Zeitgeber 15 associated with Fig. 2.
	Row.names	baseMean	log2FoldChange	lfcSE	stat	pvalue	padj	external_gene_name	chromosome_name	start_position	end_position	gene_biotype	entrezgene	Col-0ZT15replica1	Col-0ZT15replica2	Col-0ZT15replica3	tzp-1ZT15replica1	tzp-1ZT15replica2	tzp-1ZT15replica3
24849	AT5G43630	30038.9	-1.45233	0.11965	-12.1382	6.62658e-34	1.38555e-29	TZP	5	17526660	17530605	protein_coding	834383	1225.25	1153.44	1246.23	504.302	411.078	410.253
22177	AT5G11330	983.532	0.887726	0.121423	7.31103	2.65101e-13	2.7715e-09		5	3617138	3618913	protein_coding	831004	597.553	635.147	609.762	1087.23	1223.55	1096.54
16167	AT3G56210	733.822	0.907821	0.128232	7.07954	1.4463e-12	1.00802e-08		3	20852380	20855610	protein_coding	824787	509.505	590.236	694.191	966.012	1199.01	1196.46
4425	AT1G53480	47.1994	-1.79931	0.310133	-5.80173	6.56337e-09	3.43084e-05	MRD1	1	19963047	19964712	protein_coding	841783	107.43	83.3707	101.869	19.7156	31.641	32.6102
23650	AT5G26270	223.952	1.28804	0.228171	5.64507	1.65114e-08	6.90472e-05		5	9206375	9208136	protein_coding	832696	157.424	163.612	226.719	443.568	488.889	405.004
16181	AT3G56360	2893.96	-0.612401	0.123373	-4.9638	6.91252e-07	0.0024089		3	20896332	20897747	protein_coding	824803	2340.39	2285.54	2015.1	1459.11	1460.07	1425.1
21569	AT5G05250	403.584	-0.919279	0.186708	-4.92363	8.49523e-07	0.00253753		5	1556987	1558486	protein_coding	830407	521.302	452.28	451.791	313.319	182.258	258.76
4475	AT1G53887	5.54115	-7.03164	1.44525	-4.86534	1.1426e-06	0.00298633		1	20122332	20123140	protein_coding	6240736	19.371	23.4897	28.7549	0	0	0
21309	AT5G02870	6630.25	0.324359	0.0720343	4.50284	6.70513e-06	0.0155775	RPL4D	5	657675	659800	protein_coding	831756	7419.68	6871.24	7018.99	9469.67	8919.05	8299.18
21038	AT4G39480	35.301	1.44626	0.324283	4.45987	8.20109e-06	0.0171477	CYP96A9	4	18362258	18364359	protein_coding	830103	17.316	21.5977	20.6844	44.615	58.0822	58.4606
13348	AT3G18130	1521.5	0.411177	0.0958954	4.28776	1.80485e-05	0.0343069	RACK1C	3	6210878	6212551	protein_coding	821338	1608.56	1534.7	1669.99	2394	2100.97	1908.12
4476	AT1G53890	63.3528	-1.36014	0.320818	-4.23959	2.2393e-05	0.039018		1	20124706	20126525	protein_coding	841827	75.9333	89.3997	116.183	29.6139	49.083	30.819
7882	AT2G13547	11.2238	3.90624	0.942082	4.14639	3.37753e-05	0.0543237		2	5646602	5647423	protein_coding	28718260	1.82273	3.81135	1.08865	15.2096	32.0454	50.7936
20232	AT4G31970	689.271	-17.1746	4.16806	-4.12053	3.78006e-05	0.0564552	CYP82C2	4	15462350	15464563	protein_coding	829327	0	3.81135	0	0	0	0
5490	AT1G65070	975.48	-0.35093	0.0865902	-4.05277	5.06149e-05	0.0705537		1	24172577	24176356	protein_coding	842815	1198.94	1158.97	1074.03	1002.88	877.437	812.002
27162	AT5G65080	66.3355	1.84547	0.462913	3.98664	6.70162e-05	0.0875776	MAF5	5	25997504	26002619	protein_coding	836632	23.2553	13.6636	24.8985	95.5962	45.023	82.8418
21548	AT5G05060	869.131	-0.453986	0.114491	-3.96527	7.33126e-05	0.0901702		5	1493719	1495136	protein_coding	830388	881.292	818.17	845.883	596.218	641.909	621.024
25524	AT5G49730	1750.31	-0.73158	0.185412	-3.9457	7.95655e-05	0.0924241	FRO6	5	20201037	20204595	protein_coding	835036	1313.65	1348.9	931.386	829.563	835.333	500.001
17598	AT4G08390	2227.15	0.425517	0.108653	3.91629	8.99223e-05	0.0989571	APXS	4	5314871	5317963	protein_coding	826396	2242.49	2094.49	2510.01	2967.02	3076.43	3154.13
20242	AT4G32060	4290.68	-0.292606	0.0750699	-3.89777	9.70809e-05	0.0992821	MICU	4	15500926	15503593	protein_coding	829337	3833.96	3831.51	3584.78	3232.41	3059.2	2894.15
19057	AT4G21326	201.403	-0.798414	0.20518	-3.89129	9.97142e-05	0.0992821	ATSBT3.12	4	11345872	11349759	protein_coding	827882	112.098	120.693	105.599	74.0203	58.0822	62.2941
10632	AT2G40300	813.767	0.49286	0.127318	3.8711	0.000108345	0.102972	FER4	2	16831109	16833294	protein_coding	818622	667.121	710.182	686.94	988.627	938.329	976.58
6576	AT1G75380	5074.12	-0.413766	0.108726	-3.80557	0.00014148	0.12602	BBD1	1	28281195	28284168	protein_coding	843874	7539.19	7945.15	6550.67	5340.97	5817.7	5381.15
9599	AT2G30766	1089.2	-1.01663	0.267786	-3.79641	0.000146805	0.12602		2	13107583	13110480	protein_coding	6240993	822.346	901.698	852.335	598.286	308.961	366.234
12347	AT3G09200	8540.09	0.289265	0.0765876	3.77692	0.00015878	0.12602	RPP0B	3	2823088	2825241	protein_coding	820076	9321.47	9020.2	9219.8	11967	10861.4	10854.5
14840	AT3G43670	928.457	0.454611	0.120718	3.76589	0.000165956	0.12602		3	15567067	15569984	protein_coding	823469	859.419	949.027	844.794	1127.54	1315.86	1190.3
4105	AT1G50460	722.05	-0.347215	0.092267	-3.76316	0.000167781	0.12602	HKL1	1	18693644	18697709	protein_coding	841468	585.357	560.13	499.913	418.836	414.261	461.596
7363	AT2G02990	9.79676	2.79987	0.744309	3.76171	0.000168758	0.12602	RNS1	2	873506	874886	protein_coding	814828	2.7341	3.81135	1.08865	10.1398	23.0326	19.1674
18256	AT4G14400	653.205	-0.8428	0.227137	-3.71053	0.000206825	0.149121	ACD6	4	8294165	8299195	protein_coding	827085	1102.39	1046.37	972.425	784.019	458.334	498.262
21179	AT5G01600	5464.63	0.863691	0.235335	3.67005	0.000242502	0.168005	FER1	5	227953	230051	protein_coding	831720	4036.45	3627.14	4440.61	6548.26	7505.63	7972.69
22644	AT5G16130	3975.33	0.326801	0.0892121	3.6632	0.000249086	0.168005	RPS7C	5	5268421	5270199	protein_coding	831470	3720.2	3792.3	3906.09	5043.52	4512.39	4765.02
24941	AT5G44440	103.465	1.47676	0.404867	3.64751	0.000264796	0.173019		5	17910480	17912643	protein_coding	834471	19.309	11.5358	25.2618	33.7589	40.4131	83.1532
10407	AT2G38220	28.6845	1.69532	0.467103	3.62944	0.000284036	0.17956		2	16007891	16010932	protein_coding	818401	13.6705	5.0818	2.17731	17.2376	27.0383	26.8344
25525	AT5G49740	2258.57	-0.515715	0.142372	-3.62231	0.000291982	0.17956	FRO7	5	20205302	20208777	protein_coding	835037	2092.88	1950.85	1908.16	1437.27	1486.63	1240.11
13087	AT3G15720	132.221	0.940761	0.260265	3.61463	0.000300782	0.179687		3	5325127	5327672	protein_coding	820815	137.302	169.031	154.277	349.114	296.527	237.541
13711	AT3G21370	80.7718	1.47037	0.411028	3.5773	0.000347157	0.199028	BGLU19	3	7524054	7527677	protein_coding	821691	69.2639	69.8748	70.7624	94.2998	182.258	304.762
1271	AT1G12750	524.203	-0.38518	0.107787	-3.57354	0.000352195	0.199028	RBL6	1	4344943	4348390	protein_coding	837831	514.568	597.366	553.565	488.222	387.065	397.83
4473	AT1G53880	207.707	-0.702584	0.197166	-3.5634	0.000366078	0.20143		1	20115874	20118434	protein_coding	841825	277.967	289.663	277.606	159.194	193.274	166.756
23191	AT5G21930	2402.02	-0.317872	0.0894456	-3.5538	0.000379706	0.203571	PAA2	5	7243002	7249170	protein_coding	832253	2291.06	2426.67	2179.42	1880.39	1994.54	1657.58
15614	AT3G50980	27.9793	1.62267	0.458156	3.54175	0.000397488	0.207777	XERO1	3	18941925	18942940	protein_coding	824262	17.316	15.2454	18.5071	39.5451	46.0652	71.8778
3302	AT1G33140	5659.17	0.258754	0.0737317	3.5094	0.000449117	0.22012	RPL9C	1	12023225	12024783	protein_coding	840211	6056.95	5778.01	6381.68	7162.73	7187.18	7447.5
16271	AT3G57230	641.963	-0.362463	0.103448	-3.50383	0.000458623	0.22012	AGL16	3	21177282	21181026	protein_coding	824890	487.499	573.028	586.472	462.13	429.493	386.639
14878	AT3G44120	35.666	1.25962	0.359928	3.49965	0.000465869	0.22012		3	15878399	15879830	protein_coding	823533	19.1387	13.975	15.2411	47.6569	31.044	38.3348
2529	AT1G24880	6966.1	-0.335728	0.0960204	-3.49642	0.000471539	0.22012		1	8775901	8778072	protein_coding	839088	8117.86	9831.14	8719.13	7399.93	6782.24	6945.11
26670	AT5G60390	27945.8	0.323066	0.0924319	3.49518	0.00047374	0.22012	A1	5	24288596	24291020	protein_coding	837308	33384.7	28471.8	29298.1	41504	37058.8	35477.2
16153	AT3G56070	853.713	0.306771	0.0881703	3.4793	0.000502733	0.228514	CYP19-3	3	20806566	20808168	protein_coding	824773	986.445	998.755	924.415	1265.66	1185.6	1147.7
9537	AT2G30170	1006.81	-0.339617	0.0981527	-3.46009	0.000539995	0.240229		2	12879663	12881587	protein_coding	817569	822.647	1008.31	888.36	786.709	663.643	696.057
6988	AT1G79380	1315.65	-0.354707	0.102935	-3.44593	0.000569099	0.247613	RGLG4	1	29860491	29863316	protein_coding	844276	1090.91	1280.61	1098.45	919.676	885.254	905.66
15699	AT3G51800	2548.3	0.264588	0.0769002	3.44067	0.000580279	0.247613	ATG2	3	19210914	19213776	protein_coding	824343	2707.2	2587.97	2867.78	3320.92	3342.36	3145.33
10938	AT2G43050	416.646	1.06646	0.311275	3.4261	0.000612323	0.256061	PME16	2	17902370	17904443	protein_coding	818907	78.3776	109.259	69.6738	172.376	214.304	150.464
5029	AT1G60830	68.7005	-1.09524	0.32144	-3.40729	0.000656107	0.268991		1	22395003	22396133	protein_coding	842376	56.3006	37.5909	59.0549	31.6922	13.4446	28.3569
15875	AT3G53430	3535.32	0.33876	0.100667	3.36515	0.000765033	0.305893	RPL12B	3	19809313	19810520	protein_coding	824511	3437.68	3193.91	3153.83	4274.92	3846.45	4256.12
21768	AT5G07090	7314.47	0.234847	0.0698649	3.36144	0.000775374	0.305893	RPS4B	5	2202364	2204150	protein_coding	830600	7845.09	7602.98	8137.46	9847.1	9062.22	8847.99
16263	AT3G57150	1540.91	0.361834	0.10802	3.34968	0.000809046	0.313266	CBF5	3	21153815	21156075	protein_coding	824882	1732.51	1608.39	1515.4	2240.89	1982.81	2019.29
16146	AT3G56000	208.882	-0.508007	0.152227	-3.33716	0.000846393	0.321768	CSLA14	3	20783269	20785885	protein_coding	824766	204.146	236.304	239.504	168.32	164.233	144.714
27447	ATCG00040	30.4985	1.57791	0.474736	3.32377	0.00088809	0.331591	MATK	Pt	2056	3636	protein_coding	NA	16.4046	20.3272	15.2411	28.3913	80.1134	46.0018
18425	AT4G15770	703.722	0.319803	0.0972303	3.28912	0.00100499	0.368656		4	8977895	8978944	protein_coding	827257	734.562	711.452	669.521	875.062	900.275	866.367
26988	AT5G63450	384.315	0.585642	0.179985	3.25383	0.0011386	0.410466	CYP94B1	5	25408821	25410725	protein_coding	836464	190.769	213.817	300.486	324.613	359.639	372.697
3927	AT1G48630	1895.16	0.291801	0.090005	3.24206	0.00118671	0.420558	RACK1B	1	17981636	17983377	protein_coding	841284	1899.29	2023.83	1865.95	2382.84	2552.61	2149.62
4472	AT1G53875	44.1951	-1.83877	0.569083	-3.2311	0.00123313	0.429724		1	20114920	20115845	protein_coding	28717350	18.2274	27.9499	31.5709	4.05591	4.00567	13.4172
12164	AT3G07050	1119.34	0.336929	0.104742	3.21674	0.00129655	0.444419	NSN1	3	2229355	2232361	protein_coding	819890	1174.75	1073.53	1090.83	1554.43	1311.86	1354.18
20089	AT4G30690	966.21	-0.34957	0.108925	-3.20928	0.00133068	0.44876	IF3-4	4	14960594	14962466	protein_coding	829192	1058.63	1140.47	1055.99	811.037	840.657	901.349
10905	AT2G42750	1881.14	-0.320138	0.100027	-3.2005	0.00137188	0.455311		2	17793265	17795728	protein_coding	818875	1231.26	1081.15	1048.37	889.257	884.252	920.994
19599	AT4G26210	268.649	0.384267	0.121032	3.17491	0.00149883	0.489672		4	13281883	13283512	protein_coding	828727	223.952	206.74	225.903	302.322	287.641	268.996
14694	AT3G30720	28.9065	-1.58561	0.502626	-3.15465	0.0016069	0.515762	QQS	3	12349047	12349933	protein_coding	822807	16.961	39.4063	43.2222	13.8385	13.6671	5.94527
16649	AT3G60950	3.10125	4.72834	1.50183	3.14839	0.00164175	0.515762		3	22524475	22530306	protein_coding	825266	0	0	0	5.06988	4.00567	6.70859
9938	AT2G33810	124.312	-0.72868	0.231588	-3.14644	0.00165269	0.515762	SPL3	2	14305001	14306072	protein_coding	817948	74.7321	134.668	99.0674	61.8526	65.0922	57.5022
24951	AT5G44530	563.273	-0.619948	0.197873	-3.13306	0.00172992	0.531923		5	17937622	17941292	protein_coding	834480	351.703	366.542	350.522	245.27	231.251	218.908
7064	AT1G80130	247.52	0.968629	0.31053	3.11928	0.00181296	0.540588		1	30140912	30142697	protein_coding	844353	18.2274	20.3272	19.5957	50.6988	39.0553	23.9593
24985	AT5G44750	2223.28	-0.3019	0.0968962	-3.1157	0.00183507	0.540588	REV1	5	18052607	18060169	protein_coding	834504	2171.37	2302.86	2112.49	1975.86	1612.22	1753.95
11813	AT3G03960	1982.87	0.220603	0.0708451	3.11388	0.00184644	0.540588	CCT8	3	1024144	1027891	protein_coding	819549	2254.72	2136.9	2155.53	2744.83	2533.59	2354.72
17135	AT4G01680	240.479	0.555297	0.178467	3.11148	0.00186151	0.540588	MYB55	4	715970	717603	protein_coding	826853	85.9426	92.6644	118.74	115.203	162.7	157.884
15402	AT3G49010	5737.15	0.305081	0.09826	3.10483	0.00190388	0.543246	RPL13B	3	18166708	18168700	protein_coding	824062	5964.29	5452.96	5990.41	7603.68	6639.16	7266.78
22391	AT5G13740	728.596	-0.520354	0.167791	-3.1012	0.00192737	0.543246	ZIF1	5	4432297	4437148	protein_coding	831219	903.822	928.406	897.639	698.602	599.63	605.021
743	AT1G07930	11131	0.281803	0.0910904	3.09367	0.00197699	0.543246	A1	1	2458184	2460817	protein_coding	837308	11403.4	10601.1	10338.6	13884.3	13065.3	12373.5
8351	AT2G18900	613.097	0.282832	0.0916175	3.0871	0.00202119	0.543246		2	8188237	8192536	protein_coding	816406	686.26	611.087	682.585	837.544	801.134	774.363
13039	AT3G15354	3350.91	-0.217186	0.0703541	-3.08704	0.00202163	0.543246	SPA3	3	5169095	5173105	protein_coding	820767	2155.57	2233.87	2138.96	1984.62	1911.51	1718.91
13404	AT3G18600	817.967	0.358015	0.116008	3.08613	0.00202779	0.543246	RH51	3	6399532	6403392	protein_coding	821391	781.953	777.516	784.918	1098.14	981.39	925.786
20696	AT4G36190	1419.09	-0.292268	0.0948146	-3.08252	0.00205253	0.543246		4	17123966	17127018	protein_coding	829776	1199.36	1386.06	1242.15	1077.86	1038.47	1006.29
25817	AT5G52470	3259.68	0.237039	0.0773525	3.0644	0.00218106	0.560836	MED36B	5	21294147	21296819	protein_coding	835323	2868.08	2987.34	3199.76	3506.02	3648.14	3516.08
21338	AT5G03150	258.899	0.386236	0.126096	3.06302	0.00219113	0.560836	JKD	5	745421	749028	protein_coding	831919	228.753	228.681	225.351	272.76	322.457	297.095
11050	AT2G44090	1054.96	-0.268783	0.0877836	-3.06189	0.00219946	0.560836		2	18238269	18241410	protein_coding	819015	1029.63	1104.91	984.343	953.331	849.74	784.511
16104	AT3G55630	1971.67	-0.427079	0.139669	-3.0578	0.00222968	0.561691	FPGS3	3	20636607	20639492	protein_coding	824729	2871.1	3065.2	2659.03	2542.8	1897.33	1952.64
3119	AT1G31290	105.014	-0.693206	0.227793	-3.04314	0.00234126	0.574562	AGO3	1	11188120	11192585	protein_coding	840017	141.035	94.4718	137.839	75.4001	81.5104	75.1174
2661	AT1G26770	907.996	0.404525	0.133151	3.03809	0.00238085	0.574562	ATEXPA10	1	9259432	9261313	protein_coding	839218	834.054	818.947	802.575	1167.31	1118.31	965.821
13832	AT3G22420	984.055	-0.275115	0.0907504	-3.03156	0.00243297	0.574562	WNK2	3	7946408	7949177	protein_coding	821810	613.78	585.918	643.981	537.322	516.426	471.711
20690	AT4G36130	2337.99	0.249469	0.0823523	3.02929	0.00245127	0.574562	RPL8C	4	17097405	17098906	protein_coding	829770	2235.58	2309.68	2325.36	2832.04	2679.8	2654.69
21518	AT5G04800	2008.68	0.286342	0.0945542	3.02834	0.00245905	0.574562	RPS17D	5	1387909	1389887	protein_coding	830359	1903.24	1870.19	1931.77	2276.05	2275.58	2406.68
8788	AT2G22980	2776.84	-0.571625	0.188823	-3.02731	0.00246743	0.574562	SCPL13	2	9778759	9783310	protein_coding	816829	1274.93	1499.14	1839.68	881.651	1096.94	1124.94
9645	AT2G31141	71.7591	1.48198	0.489651	3.02661	0.00247313	0.574562		2	13271726	13272534	protein_coding	6240467	42.8343	49.5476	30.4823	52.7268	239.339	50.7936
6558	AT1G75200	601.359	0.289864	0.0960419	3.0181	0.00254363	0.584448	TYW1	1	28220626	28223785	protein_coding	843857	611.528	585.678	588.961	791.915	721.021	672.776
23202	AT5G22050	539.214	-0.309994	0.102966	-3.01064	0.00260696	0.592489		5	7301224	7303876	protein_coding	832266	473.922	580.35	520.761	410.754	394.159	461.193
4764	AT1G56510	1376.22	-0.317109	0.105728	-2.99931	0.00270596	0.608375	ADR2	1	21167565	21173632	protein_coding	842104	1067.21	998.574	1073.41	813.209	892.264	815.573
10367	AT2G37840	785.103	-0.306874	0.102704	-2.98794	0.00280862	0.622334	ATG1C	2	15851726	15856334	protein_coding	818361	647.101	667.748	636.243	570.697	502.111	504.602
16632	AT3G60770	3559.11	0.227576	0.0762723	2.98374	0.0028475	0.622334	RPS13A	3	22460189	22461779	protein_coding	825248	3445.88	3336.2	3518.53	4190.76	3798.38	4073.07
6164	AT1G71340	428.974	-0.376663	0.126283	-2.98268	0.00285734	0.622334	GDPD4	1	26885170	26888364	protein_coding	843475	381.863	444.658	427.84	343.738	273.387	346.93
9833	AT2G32870	794.21	-0.868414	0.291888	-2.97516	0.00292835	0.631226		2	13944538	13946790	protein_coding	817848	767.149	678.023	484.98	451.263	302.289	304.055
4040	AT1G49760	2792.88	0.222468	0.0748694	2.97141	0.00296431	0.631448	PAB8	1	18416474	18420111	protein_coding	841399	3140.39	3202.46	3040.19	3773.13	3751.78	3422.37
21995	AT5G09590	1729.43	0.302737	0.101973	2.96879	0.00298978	0.631448	HSP70-10	5	2975436	2978750	protein_coding	830818	2046.02	1660.48	1838.73	2378.79	2312.27	2155.38
11865	AT3G04450	179.579	-0.533177	0.179966	-2.96265	0.00305001	0.631985	PHL13	3	1181706	1186444	protein_coding	819601	191.288	180.907	222.75	145.448	132.717	132.568
16298	AT3G57490	544.158	0.32745	0.110632	2.95982	0.00307817	0.631985	RPS2D	3	21279596	21281064	protein_coding	824916	513.1	536.13	510.578	689.504	646.916	620.066
17376	AT4G04020	1766.68	0.250906	0.0847846	2.95934	0.003083	0.631985	PAP1	4	1931883	1933950	protein_coding	825714	2715.88	2734.01	2733.61	3035.84	3403.82	3297.75
17994	AT4G12170	23.6624	-3.4191	1.15715	-2.95476	0.00312912	0.635211		4	7273857	7274907	protein_coding	826825	9.11368	7.6227	4.35461	2.02795	0	0
5323	AT1G63490	708.344	-0.277644	0.0941829	-2.94792	0.00319919	0.642803		1	23544554	23553232	protein_coding	842655	725.395	780.679	727.423	665.011	593.143	582.646
11674	AT3G02690	1762.26	-0.276378	0.0939736	-2.94102	0.00327135	0.642803		3	579586	581611	protein_coding	821274	1804.51	1919.65	1858.33	1610.19	1495.12	1502.72
25922	AT5G53450	2796.94	-0.560983	0.190786	-2.94039	0.00327805	0.642803	PAP14	5	21688763	21692480	protein_coding	835426	4428.19	4313.71	4380.74	3318.75	2533.2	3043.31
2644	AT1G26630	8856.93	0.237886	0.0809328	2.93931	0.00328949	0.642803	ELF5A-2	1	9205800	9207417	protein_coding	839203	8243.1	8634.28	8998.01	10339.2	10347.8	9825.32
18500	AT4G16370	4259.55	-0.411087	0.140048	-2.93533	0.00333197	0.645075	ATOPT3	4	9247302	9250343	protein_coding	NA	4400.08	4145.48	4036.72	3712.17	2950.18	2801.32
15919	AT3G53870	4530.89	0.28096	0.0960889	2.92395	0.00345614	0.65871	RPS3B	3	19951424	19953018	protein_coding	824554	4693.54	4742.59	4711.69	6175.11	5644.99	5369.75
185	AT1G02770	76.0309	1.07397	0.367406	2.92312	0.0034654	0.65871		1	604873	606708	protein_coding	839421	16.4046	8.89315	14.1525	19.2656	22.0312	43.1267
11212	AT2G45660	601.213	-0.483294	0.165532	-2.91965	0.00350426	0.660095	SOC1	2	18807505	18811125	protein_coding	819174	380.097	371.236	423.985	245.137	289.107	306.346
16487	AT3G59320	207.803	-0.565924	0.194111	-2.91547	0.00355159	0.663038		3	21924488	21926895	protein_coding	825101	194.243	247.055	189.711	158.255	130.749	136.064
1557	AT1G15390	484.323	0.308278	0.105868	2.9119	0.00359237	0.664715	PDF1A	1	5294629	5295931	protein_coding	838109	422.875	404.003	379.94	498.876	488.692	507.936
8218	AT2G17670	158.602	0.453805	0.156272	2.90395	0.00368484	0.675846		2	7674319	7676276	protein_coding	816274	149.518	160.717	131.135	194.695	210.804	198.397
8993	AT2G25010	382.089	-0.333003	0.114895	-2.89831	0.00375176	0.680319	MAIL1	2	10631531	10633754	protein_coding	817040	377.306	401.462	362.521	322.444	296.42	286.553
603	AT1G06645	694.299	-0.334075	0.115373	-2.8956	0.00378439	0.680319		1	2034156	2035824	protein_coding	3766668	652.539	650.471	624.886	511.044	503.713	514.645
11497	AT3G01210	474.375	-0.356812	0.123375	-2.89209	0.00382683	0.680319		3	71556	73407	protein_coding	821275	345.776	411.963	344.437	303.505	255.047	299.443
21300	AT5G02780	45.8584	-1.75845	0.609061	-2.88715	0.00388754	0.680319	GSTL1	5	630748	632792	protein_coding	831800	49.194	53.7085	78.132	17.9439	15.7526	19.7865
8320	AT2G18600	132.884	0.63988	0.221837	2.88446	0.0039209	0.680319	RCE2	2	8073167	8075009	protein_coding	816375	37.9497	40.4529	43.908	57.3017	63.5419	69.1693
22543	AT5G15200	6913.57	0.204689	0.070995	2.88314	0.00393731	0.680319	RPS9B	5	4934810	4936429	protein_coding	831372	7160.6	7080.19	7396.97	8389.86	8267.05	8279.98
8892	AT2G24050	1088.4	0.351259	0.121846	2.88281	0.0039415	0.680319	EIF(ISO)4G2	2	10225225	10228698	protein_coding	816939	1160.17	1048.12	1015.71	1510.83	1402.99	1201.8
8215	AT2G17640	388.752	-0.359094	0.124759	-2.87831	0.00399819	0.680319	SAT2	2	7668078	7670495	protein_coding	816271	313.51	364.619	307	287.969	224.318	253.968
18572	AT4G16920	314.863	-0.957338	0.332825	-2.87641	0.00402233	0.680319		4	9517950	9525800	protein_coding	827400	88.9819	81.6852	122.616	49.8736	46.381	54.6436
20221	AT4G31870	249.271	0.725124	0.252178	2.87544	0.0040346	0.680319	GPX7	4	15410078	15412486	protein_coding	829316	32.7703	28.0237	58.8343	52.866	77.0319	68.2241
6754	AT1G77120	85.3904	0.973662	0.340196	2.86206	0.00420895	0.69667	ADH1	1	28975255	28977417	protein_coding	844047	89.314	58.4407	116.486	109.509	164.233	246.301
11255	AT2G46100	806.143	-0.23104	0.080794	-2.85962	0.00424147	0.69667		2	18953275	18954619	protein_coding	819218	938.543	852.981	826.788	727.154	741.664	764.977
12690	AT3G12370	285.661	0.384648	0.134569	2.85836	0.00425832	0.69667		3	3937135	3938155	protein_coding	820415	195.033	203.272	231.883	294.053	271.384	256.843
20492	AT4G34310	494.086	-0.340507	0.119147	-2.85788	0.00426485	0.69667		4	16413974	16419735	protein_coding	829581	439.078	505.206	418.76	384.671	360.192	329.962
24873	AT5G43840	72.4798	1.26548	0.443864	2.85106	0.00435744	0.698286	HSFA6A	5	17625353	17626487	protein_coding	834406	10.025	15.2454	20.6844	24.3354	39.0553	46.0018
5669	AT1G66730	664.963	-0.30678	0.107618	-2.85065	0.00436298	0.698286	LIG6	1	24884681	24892046	protein_coding	842991	656.185	730.509	634.684	620.553	492.698	519.437
22578	AT5G15537	42.9576	-0.768519	0.269677	-2.84978	0.00437493	0.698286		5	5040957	5045549	protein_coding	28721161	61.6863	58.2093	71.4187	44.3465	35.4549	32.9329
26194	AT5G55920	1129.73	0.34418	0.120974	2.84507	0.00444015	0.701256	OLI2	5	22645448	22649517	protein_coding	835690	1252.22	1187.87	1261.75	1728.83	1540.18	1431.81
13571	AT3G20100	838.54	0.3966	0.139471	2.84361	0.00446062	0.701256	CYP705A19	3	7018826	7020901	protein_coding	821553	658.007	630.144	518.199	802.055	856.212	720.695
16795	AT3G62250	5557.36	0.266081	0.0938002	2.83668	0.00455853	0.7113	RPS27AC	3	23037018	23038009	protein_coding	825398	6023.23	5576.01	5628.33	7189.09	6556.28	6974.06
8883	AT2G23980	1344.79	-0.272736	0.0963446	-2.83084	0.00464261	0.719055	ATCNGC6	2	10201104	10205422	protein_coding	816931	1242.91	1305.1	1501.02	1105.03	1140.66	1104.99
19547	AT4G25730	1374.13	0.327718	0.115937	2.8267	0.00470307	0.723062		4	13102662	13106864	protein_coding	828678	1427.2	1308.56	1335.78	1876.87	1650.34	1585.14
4357	AT1G52870	3786.07	-0.286162	0.101515	-2.81891	0.00481866	0.735426		1	19685545	19688028	protein_coding	841720	2782.47	3029.48	2494.46	2269.69	2539.6	2001.46
22423	AT5G14050	826.591	0.345671	0.122873	2.81324	0.0049045	0.74108		5	4533131	4535327	protein_coding	831254	859.419	758.459	891.606	1034.26	1038.47	1118.42
24808	AT5G43270	704.384	-0.333083	0.118462	-2.81172	0.00492774	0.74108	SPL2	5	17360287	17363880	protein_coding	834345	706.314	781.197	709.375	646.239	548.372	548.254
6262	AT1G72370	7022.03	0.250293	0.089183	2.80651	0.00500814	0.74108	RPSAA	1	27242845	27244931	protein_coding	843569	7084.7	7476.67	7446.27	8877.01	8927.79	8370.43
23988	AT5G35530	3122.34	0.219275	0.0782103	2.80366	0.00505261	0.74108	RPS3C	5	13710026	13712288	protein_coding	833518	3167	3207.89	2954.6	3864.26	3583.07	3413.72
14771	AT3G42640	338.427	-0.367861	0.131226	-2.80327	0.00505877	0.74108	AHA8	3	14724103	14728327	protein_coding	823281	259.74	268.065	272.163	219.019	204.289	196.466
11994	AT3G05590	7066.17	0.215601	0.0769645	2.8013	0.00508972	0.74108	RPL18B	3	1621355	1623052	protein_coding	819725	7209.54	7576.48	7692.57	9107.2	8506.29	8486.38
18173	AT4G13810	358.577	-0.414257	0.147927	-2.80041	0.00510381	0.74108	RLP47	4	8004549	8007597	protein_coding	827015	450.785	468.047	454.161	353.777	365.43	310.918
27496	ATCG00720	82.6688	1.09322	0.391111	2.79515	0.00518748	0.741212	PETB	Pt	74841	76292	protein_coding	844729	75.6435	35.5726	48.9894	77.0622	199.282	68.0443
22073	AT5G10320	136.857	-0.461085	0.16528	-2.78972	0.0052753	0.741212		5	3243915	3246839	protein_coding	830896	153.133	140.397	165.982	108.821	109.385	115.952
26611	AT5G59850	1928.85	0.312763	0.112148	2.78885	0.00528959	0.741212	RPS15AA	5	24112156	24113617	protein_coding	836107	1929.37	1899.32	2041.22	2582.6	2398.4	2310.63
9834	AT2G32880	591.192	-0.510509	0.183249	-2.78587	0.00533841	0.741212		2	13948733	13950745	protein_coding	817849	418.731	430.978	329.389	271.267	247.668	308.425
21987	AT5G09510	1882.65	0.268998	0.0965658	2.78565	0.00534212	0.741212	RPS15D	5	2955008	2956683	protein_coding	830810	1841.92	2036.12	2246.93	2458.82	2440.35	2477.49
8041	AT2G15690	473.192	0.288553	0.103642	2.78413	0.00536709	0.741212	PCMP-H66	2	6830995	6833777	protein_coding	816062	558.668	458.633	484.45	661.112	610.865	568.314
27342	AT5G66680	1506.87	0.20826	0.0748187	2.78353	0.00537707	0.741212	OST48	5	26617399	26620704	protein_coding	836801	1731.6	1485.16	1704.83	1924.53	1915.71	1853.49
6919	AT1G78720	20.9818	-1.17307	0.421535	-2.78285	0.00538831	0.741212		1	29605457	29607678	protein_coding	844208	50.9206	29.8329	40.6594	13.9557	19.2622	21.0676
14949	AT3G44750	1049.68	0.39523	0.142886	2.76606	0.0056738	0.775382	HDT1	3	16297656	16299876	protein_coding	823605	1115.55	1127.64	1187.68	1801.26	1362.81	1348.75
17624	AT4G08620	7.75711	-4.06402	1.47544	-2.75444	0.00587926	0.786562	SULTR1;1	4	5500313	5506313	protein_coding	826426	11.8478	11.4341	9.79787	1.01398	0	0.958371
13405	AT3G18610	96.1605	0.552708	0.200792	2.75263	0.00591185	0.786562	NUCL2	3	6404053	6407946	protein_coding	821392	96.3652	84.2556	71.7834	138.574	133.682	99.6089
15680	AT3G51630	1499.88	-0.233299	0.0847749	-2.75199	0.00592349	0.786562	WNK5	3	19148871	19152193	protein_coding	824326	1355.34	1383.79	1148.61	1205.61	1060.95	1040.46
11350	AT2G46950	52.6192	1.06495	0.38712	2.75096	0.00594203	0.786562	CYP709B2	2	19289087	19291632	protein_coding	819309	41.9707	20.3504	46.8654	49.7414	65.1663	115.135
17281	AT4G02930	1646.02	0.255484	0.0928737	2.75087	0.00594369	0.786562	TUFA	4	1295375	1298500	protein_coding	828134	2033.26	1956.49	2018.36	2672.84	2365.35	2136.21
10009	AT2G34480	8319.36	0.260812	0.0949396	2.74714	0.00601179	0.790569		2	14532624	14534409	protein_coding	818011	8288.5	8041.91	8232.56	10024.8	9043.43	10362.6
16592	AT3G60360	242.911	0.347722	0.126789	2.74252	0.00609702	0.792896	EDA14	3	22312258	22314427	protein_coding	825207	219.64	204.542	213.376	265.662	253.359	293.261
16245	AT3G56990	751.347	0.247065	0.0902231	2.73838	0.00617431	0.792896	EDA7	3	21088027	21092169	protein_coding	824866	711.376	651.299	698.486	815.539	801.419	832.275
12389	AT3G09630	5710.51	0.286401	0.104596	2.73816	0.00617845	0.792896	RPL4A	3	2953693	2955748	protein_coding	820120	5770.64	5179.5	5397.41	7164.58	6381.81	6394.31
21574	AT5G05290	25.1309	1.76328	0.644	2.73801	0.00618117	0.792896	EXPA2	5	1568694	1569915	protein_coding	830411	29.1638	10.1636	27.2163	44.615	61.0865	121.713
8829	AT2G23350	3863.58	0.237752	0.0872291	2.7256	0.00641843	0.811873	PAB4	2	9942915	9946347	protein_coding	816867	4234.21	3873.6	4169.54	5110.44	4640.57	4729.56
15163	AT3G46710	19.1417	-2.39102	0.877508	-2.72479	0.00643423	0.811873	RPP13L2	3	17206183	17209203	protein_coding	823824	4.55684	11.4341	5.44326	0	2.00284	1.91674
11417	AT2G47610	5254.58	0.256746	0.094246	2.72421	0.00644559	0.811873	RPL7AA	2	19529743	19531677	protein_coding	819374	5210.29	5182.17	5294.12	6953.85	5886.34	5902.6
2890	AT1G29090	174.557	1.20039	0.442794	2.71094	0.00670932	0.840031		1	10162795	10164452	protein_coding	839784	170.426	141.02	188.337	209.893	463.656	475.352
6565	AT1G75270	1041.43	0.339183	0.125383	2.70519	0.00682664	0.846192	DHAR2	1	28250075	28251469	protein_coding	843864	1144.68	1182.79	1373.88	1350.62	1705.41	1625.4
5421	AT1G64440	368.4	-0.395748	0.146392	-2.70335	0.00686453	0.846192	UGE4	1	23936975	23939899	protein_coding	842752	375.483	349.374	345.103	313.319	264.374	236.718
1891	AT1G18660	1682.41	-0.229239	0.0848216	-2.7026	0.00687994	0.846192		1	6420856	6425898	protein_coding	838447	1430.37	1545.24	1500.3	1346.4	1316.08	1154.39
3377	AT1G34030	1682.23	0.268955	0.0997242	2.69699	0.00699698	0.855554	RPS18B	1	12370065	12371554	protein_coding	840300	1656.87	1650.32	1748.38	2140.5	2035.88	1915.78
18826	AT4G19170	1364.13	-0.435015	0.161464	-2.6942	0.00705577	0.857727	CCD4	4	10481619	10483879	protein_coding	827655	1408.06	1481.35	976.521	1072.79	967.37	819.407
5340	AT1G63660	797.1	0.276201	0.102695	2.68954	0.00715515	0.861301		1	23603791	23607275	protein_coding	842670	1030.61	917.284	963.365	1262.8	1126.13	1140.17
18549	AT4G16745	145.399	0.567028	0.210873	2.68896	0.00716755	0.861301		4	9411823	9414897	protein_coding	827378	96.605	115.611	108.865	130.803	157.223	185.924
4477	AT1G53900	132.733	-0.744032	0.277464	-2.68154	0.0073283	0.867865		1	20127545	20131050	protein_coding	841828	206.985	180.927	252.211	123.545	125.786	133.001
15702	AT3G51830	826.975	-0.261377	0.0974855	-2.68119	0.0073362	0.867865	SAC8	3	19220116	19225280	protein_coding	824346	739.297	824.939	711.933	661.739	591.757	643.079
5791	AT1G67865	401.78	-0.975931	0.364089	-2.68047	0.00735178	0.867865		1	25445994	25447622	protein_coding	28717407	591.477	680.962	326.596	356.92	241.342	214.675
10682	AT2G40750	30.1057	-1.29654	0.484208	-2.67765	0.00741404	0.867865	WRKY54	2	17000419	17002528	protein_coding	818670	42.8343	50.818	26.1277	21.2935	14.0198	13.4172
4471	AT1G53870	113.42	-1.18494	0.442647	-2.67694	0.00742971	0.867865		1	20112141	20113960	protein_coding	841827	167.605	157.873	223.928	70.7677	95.5392	75.3224
19016	AT4G20980	1903.51	0.209756	0.0786517	2.6669	0.0076555	0.887481	TIF3D1	4	11216881	11219638	protein_coding	827845	1965.68	1830.68	1970.2	2234.36	2227.1	2211.06
19238	AT4G22890	7083.81	-0.264259	0.0992147	-2.66351	0.00773303	0.887481	PGRL1A	4	12006986	12009536	protein_coding	828388	7259.86	7748.99	7102.96	6270.59	6578.75	5560.73
27159	AT5G65050	1008.28	-0.284136	0.106747	-2.66178	0.00777298	0.887481	AGL31	5	25982254	25986435	protein_coding	836629	684.795	827.023	697.455	659.615	533.128	617.861
4364	AT1G52930	535.814	0.359172	0.135116	2.65825	0.00785468	0.887481	BRIX1-2	1	19711179	19713308	protein_coding	841726	555.023	576.785	681.496	801.041	820.161	704.402
17966	AT4G11900	354.388	-0.433815	0.163217	-2.65791	0.00786263	0.887481		4	7149903	7153681	protein_coding	826797	412.865	504.338	421.749	365.562	320.505	303.494
22474	AT5G14520	1499.2	0.204159	0.0768155	2.65778	0.00786569	0.887481	PES	5	4680540	4684472	protein_coding	831303	1503.76	1495.32	1539.36	1863.69	1687.39	1678.11
25707	AT5G51460	857.388	-0.320035	0.120555	-2.65469	0.00793821	0.887481	TPPA	5	20900859	20904647	protein_coding	835220	669.383	747.927	681.52	615.474	590.013	475.459
23385	AT5G23740	2392.98	0.20413	0.0769543	2.65261	0.00798718	0.887481	RPS11C	5	8007921	8009436	protein_coding	832439	2287.53	2436.72	2456	2902	2702.83	2664.27
389	AT1G04690	1617.65	0.203758	0.0768571	2.65113	0.00802226	0.887481	KAB1	1	1313443	1315823	protein_coding	839450	1966.73	1947.6	2158.8	2140.5	2442.46	2411.26
10884	AT2G42540	89.0456	1.1801	0.445343	2.64987	0.00805239	0.887481	COR15A	2	17710441	17712330	protein_coding	818854	94.6601	105.153	106.007	261.649	151.144	279.962
27491	ATCG00670	78.8576	0.875744	0.33055	2.64936	0.00806454	0.887481	CLPP1	Pt	69910	71882	protein_coding	NA	65.6185	35.5726	43.5461	76.0482	120.17	71.8778
20651	AT4G35780	1416.93	-0.267081	0.100911	-2.6467	0.00812802	0.889784	STY17	4	16946369	16950620	protein_coding	829731	1017.09	1118	1102.81	902.439	890.261	896.077
26359	AT5G57490	1439.07	0.203353	0.0770395	2.63959	0.00830066	0.902793	VDAC4	5	23283617	23286005	protein_coding	835853	1127.36	1021.44	1138.73	1266.46	1213.72	1309.13
23678	AT5G26710	1130.51	0.194959	0.0738967	2.63826	0.00833321	0.902793		5	9305479	9308440	protein_coding	832718	1236.73	1098.94	1085.39	1368.87	1289.83	1264.09
20397	AT4G33490	454.76	0.244454	0.0929121	2.63103	0.00851277	0.911352		4	16108643	16110877	protein_coding	829486	611.081	568.257	558.567	702.39	674.346	684.552
2462	AT1G24148	362.615	-0.370601	0.140944	-2.62942	0.00855317	0.911352		1	8544248	8545590	protein_coding	6241475	375.598	508.332	405.719	368.033	316.406	310.166
12372	AT3G09450	212.148	-3.53724	1.34555	-2.62885	0.00856745	0.911352		3	2907479	2910206	protein_coding	820103	4.55684	0	1.08865	0	0	0
10263	AT2G36870	560.843	0.593313	0.225923	2.62617	0.00863509	0.911352	XTH32	2	15472607	15474828	protein_coding	818259	403.264	422.339	398.949	606.811	710.186	530.328
4868	AT1G58380	1749.41	0.304599	0.11601	2.62563	0.00864887	0.911352	RPS2A	1	21688935	21690290	protein_coding	842207	1460.92	1638.88	1494.72	2111.1	1900.69	1660.86
24515	AT5G40650	533.812	0.254553	0.0969854	2.62465	0.00867373	0.911352	SDH2-2	5	16281394	16283527	protein_coding	834065	442.318	485.861	480.005	517.283	570.841	588.438
4721	AT1G56110	2487.43	0.293729	0.112226	2.61729	0.008863	0.914353	NOP56	1	20984273	20986952	protein_coding	842063	2930.05	2721.3	2716.19	3931.19	3166.48	3161.66
22422	AT5G14040	5337.45	0.182113	0.0695945	2.61678	0.00887646	0.914353	MPT3	5	4530643	4533119	protein_coding	831252	5871.03	5676.37	5645.75	6903.15	6412.08	6193.95
25324	AT5G47900	139.172	-0.510127	0.195047	-2.6154	0.00891219	0.914353		5	19392166	19395287	protein_coding	834841	177.993	167.223	169.035	118.953	111.138	131.185
11809	AT3G03920	1039.1	0.26118	0.0999529	2.61303	0.00897425	0.914353		3	1008995	1010573	protein_coding	821062	997.947	1140.87	1106.07	1286.74	1293.83	1304.34
16248	AT3G57020	3801.56	0.307918	0.117875	2.61225	0.00899482	0.914353	SSL9	3	21098315	21100519	protein_coding	824869	1169.3	1172.34	1294.77	1239.01	1588.44	1673.1
5120	AT1G61580	830.376	0.409038	0.156602	2.61196	0.00900248	0.914353	ARP2	1	22720560	22723152	protein_coding	842454	848.483	853.743	734.84	1293.83	1117.58	825.157
1833	AT1G18080	5679.89	0.216063	0.0827597	2.61073	0.00903486	0.914353	RACK1A	1	6222201	6224242	protein_coding	838388	6436.99	5633.18	5726.31	7272.24	6752.56	6653.01
4148	AT1G50920	3518.03	0.20386	0.0781156	2.60972	0.00906164	0.914353		1	18870059	18872968	protein_coding	841514	3677.37	3531.85	3851.65	4268.84	4253.02	4219.71
3830	AT1G47710	450.216	0.269197	0.103247	2.6073	0.00912583	0.914353		1	17557091	17560331	protein_coding	841182	517.159	582.256	549.915	651.607	661.496	671.254
8842	AT2G23470	151.043	-0.48368	0.185546	-2.60679	0.0091396	0.914353	RUS4	2	9998982	10001509	protein_coding	816879	139.439	167.7	200.312	120.663	133.189	108.296
742	AT1G07920	16395.6	0.237458	0.0911578	2.60491	0.00918976	0.914994	A1	1	2454771	2457321	protein_coding	837308	18614.7	17715.2	16578	22029.7	21206	19140.6
8437	AT2G19750	638.617	0.310293	0.119284	2.60129	0.00928733	0.920109	RPS30A	2	8514899	8516138	protein_coding	829060	647.071	560.269	713.067	854.782	782.107	747.529
19410	AT4G24450	247.381	-0.55246	0.212505	-2.59975	0.00932914	0.920109	GWD2	4	12635061	12642808	protein_coding	828547	202.591	189.136	115.795	149.919	91.9009	104.563
20202	AT4G31700	4538.77	0.311234	0.11995	2.5947	0.00946735	0.925493	RPS6A	4	15345979	15347804	protein_coding	829298	4717.51	4762.22	5007.27	6877.77	5533.7	5563.84
17958	AT4G11830	1729.66	-0.265869	0.10248	-2.59436	0.00947679	0.925493	PLDGAMMA2	4	7115681	7121919	protein_coding	826789	1714.26	1595.53	1563.05	1497.23	1167.38	1390.09
16296	AT3G57470	1246.17	-0.360647	0.139154	-2.59172	0.00954986	0.925493		3	21269149	21276017	protein_coding	824914	1444.6	1416	1564.78	1182.98	1103.31	1160.42
26463	AT5G58420	3491.34	0.266188	0.102723	2.59132	0.00956078	0.925493	RPS4D	5	23619459	23621094	protein_coding	835955	3387.55	3420.05	3506.55	4490.9	4084.78	3828.69
24976	AT5G44660	724.284	-0.356034	0.137656	-2.5864	0.00969834	0.927922		5	18015522	18017307	protein_coding	834495	581.112	640.927	477.925	514.578	418.414	394.617
12490	AT3G10530	401.079	0.278222	0.107583	2.58611	0.00970656	0.927922		3	3285832	3288880	protein_coding	820218	502.163	454.821	477.918	636.777	594.842	511.77
19175	AT4G22340	163.857	-0.527566	0.204034	-2.58567	0.00971902	0.927922	CDS2	4	11799852	11803522	protein_coding	828329	174.958	180.394	194.152	120.712	130.818	129.581
21886	AT5G08180	1001.46	0.301852	0.116933	2.58141	0.00983966	0.931289		5	2631516	2633890	protein_coding	830714	1015.98	1096.68	1088.83	1285.68	1292.16	1366.82
4474	AT1G53885	13.7539	-1.47459	0.572041	-2.57777	0.00994405	0.931289		1	20119506	20120480	protein_coding	841826	18.2274	21.5977	47.9007	6.08386	10.0142	15.3339
4478	AT1G53903	13.7539	-1.47459	0.572041	-2.57777	0.00994405	0.931289		1	20132071	20133045	protein_coding	841826	18.2274	21.5977	47.9007	6.08386	10.0142	15.3339
27120	AT5G64700	62.3936	-0.873732	0.338992	-2.57744	0.00995353	0.931289		5	25864937	25867025	protein_coding	836591	67.5319	89.6544	77.3982	43.6596	32.0885	51.8216
16277	AT3G57290	3073.45	0.178019	0.0690899	2.57663	0.00997698	0.931289	TIF3E1	3	21196517	21199319	protein_coding	824896	2482.57	2467.22	2602.97	2690.08	2911.12	2943.16
2342	AT1G23010	118.916	0.588414	0.228912	2.57048	0.0101558	0.943767	LPR1	1	8147118	8149891	protein_coding	838909	142.173	132.127	187.248	173.39	253.359	267.385
20551	AT4G34870	4501.83	0.200376	0.0780252	2.56809	0.0102259	0.94608	CYP18-4	4	16614204	16615313	protein_coding	829639	5133.73	4903.94	4846.68	5764.45	5650	5689.85
26344	AT5G57330	1061.66	0.202628	0.0790715	2.5626	0.0103893	0.947397		5	23218086	23221089	protein_coding	835838	1125.54	1029.07	1180.1	1329.32	1232.75	1279.42
10439	AT2G38530	1397.51	0.645475	0.251975	2.56167	0.0104172	0.947397	LTP2	2	16128176	16129399	protein_coding	818435	1313.28	1378.44	1339.04	1981.31	2124.01	2199.46
17959	AT4G11840	551.414	-0.292255	0.114107	-2.56124	0.0104299	0.947397	PLDGAMMA3	4	7121965	7126317	protein_coding	826790	448.754	433.043	412.63	397.701	321.725	338.459
15245	AT3G47570	332.711	-0.46328	0.180962	-2.56009	0.0104644	0.947397		3	17527507	17531041	protein_coding	823911	267.031	303.638	302.645	210.907	202.286	219.467
26685	AT5G60550	572.649	-0.23645	0.0924262	-2.55826	0.0105198	0.947397	GRIK2	5	24339229	24342590	protein_coding	836176	662.564	613.628	578.074	578.98	483.685	513.687
6930	AT1G78820	605.301	0.293585	0.114804	2.55728	0.0105495	0.947397		1	29634096	29635931	protein_coding	844219	577.807	536.13	519.287	714.853	698.99	590.356
5385	AT1G64110	176.781	0.758909	0.297368	2.55208	0.0107081	0.947397		1	23796698	23801799	protein_coding	842716	239.882	201.591	242.369	275.661	340.651	541.298
7074	AT1G80210	359.783	-0.29113	0.114119	-2.55111	0.0107379	0.947397	BRCC36A	1	30163129	30165755	protein_coding	844361	318.208	360.388	330.985	272.085	273.801	277.102
14174	AT3G25570	241.277	-0.504572	0.197813	-2.55076	0.0107489	0.947397	SAMDC3	3	9287178	9289338	protein_coding	822144	284.297	282.351	267.014	196.928	191.143	199.561
19628	AT4G26470	69.7047	-0.783746	0.307384	-2.54973	0.0107807	0.947397		4	13370951	13372460	protein_coding	828753	70.2216	84.3523	74.254	37.8589	37.1491	57.2172
24527	AT5G40770	1468.16	0.229561	0.0901178	2.54734	0.0108548	0.947397	PHB3	5	16314850	16317291	protein_coding	834077	1724.31	1572.82	1581.81	2013.76	1837.6	1872.66
14011	AT3G23990	2465.48	0.250852	0.0984817	2.54719	0.0108594	0.947397	CPN60	3	8668772	8672578	protein_coding	821983	3189.79	2909.33	2855.53	3993.04	3558.04	3108
19536	AT4G25630	717.53	0.320342	0.125846	2.54551	0.0109119	0.947397	MED36A	4	13074090	13076432	protein_coding	828668	862.154	1018.9	961.28	1253.28	1143.62	1149.09
17111	AT4G01460	162.422	-0.468309	0.184072	-2.54416	0.0109541	0.947397	BHLH57	4	620691	623000	protein_coding	828089	206.691	248.606	214.124	172.98	164.83	145.221
25171	AT5G46490	725.288	-0.372477	0.146492	-2.54264	0.0110018	0.947397		5	18850645	18853896	protein_coding	834692	733.133	630.815	607.479	510.582	588.643	424.873
1655	AT1G16350	934.862	0.227213	0.0894052	2.54138	0.0110415	0.947397		1	5590756	5593098	protein_coding	838204	1236.73	1125.62	1081.03	1349.6	1368.94	1315.84
13392	AT3G18500	475.522	-0.29264	0.115154	-2.54129	0.0110443	0.947397		3	6352447	6355463	protein_coding	821380	789.51	788.112	703.957	685.067	601.077	577.069
27463	ATCG00280	553.817	0.864912	0.34056	2.53967	0.0110956	0.947397	PSBC	Pt	33720	35141	protein_coding	844773	521.302	270.606	401.713	430.94	1322.87	422.641
18434	AT4G15850	171.823	0.354907	0.139755	2.5395	0.0111011	0.947397	RH1	4	9001174	9004734	protein_coding	827266	156.755	177.863	152.411	199.753	208.295	212.758
11333	AT2G46790	760.195	-0.996061	0.392717	-2.53633	0.0112019	0.952119	APRR9	2	19232607	19235179	protein_coding	819292	19.0767	12.9281	27.6953	7.22275	10.1904	12.6781
9737	AT2G31980	128.674	0.98227	0.388147	2.53066	0.0113847	0.957168	CYS2	2	13609093	13609955	protein_coding	817757	123.946	146.102	149.145	171.362	211.299	444.684
3920	AT1G48570	585.743	0.285607	0.112873	2.53034	0.0113951	0.957168		1	17953870	17957719	protein_coding	841278	668.944	625.062	842.617	849.712	874.238	881.701
19451	AT4G24830	1167.99	0.241981	0.0956954	2.52866	0.0114499	0.957168		4	12792827	12796031	protein_coding	828586	1451.47	1353.73	1297.02	1805.22	1569.87	1479.4
26099	AT5G55060	496.177	-0.247723	0.0979707	-2.52854	0.0114538	0.957168		5	22341750	22346646	protein_coding	835597	488.663	505.406	526.055	431.875	449.26	398.868
5511	AT1G65270	933.878	0.185393	0.073375	2.52665	0.0115154	0.957168		1	24241706	24245074	protein_coding	842834	956.43	907.184	969.503	1086.58	1080.97	1057.02
13560	AT3G20000	1299.45	0.179347	0.0709997	2.52603	0.011536	0.957168	TOM40-1	3	6967462	6970652	protein_coding	821538	1303.45	1315.19	1400.72	1598.6	1480.26	1472.55
23983	AT5G35480	1.69763	-4.60906	1.82621	-2.52384	0.0116081	NA		5	13687847	13689596	protein_coding	833512	2.7341	6.35225	4.35461	0	0	0
15170	AT3G46770	3.34787	-3.84367	1.52466	-2.52101	0.011702	0.967104	REM22	3	17223809	17225486	protein_coding	823830	2.1767	4.24235	1.30006	0	0	0
9697	AT2G31610	4043.53	0.242988	0.0965141	2.51764	0.0118144	0.972546	RPS3A	2	13450241	13451982	protein_coding	817719	3776.71	4005.73	3804.84	4916.77	4429.27	4365.38
11991	AT3G05560	2969.86	0.329842	0.131133	2.51532	0.0118923	0.975123	RPL22B	3	1614178	1615563	protein_coding	819722	2596.31	2536.35	2680.34	3479.47	3098.39	3242.6
1814	AT1G17880	2664.46	0.231868	0.0923954	2.50952	0.0120896	0.98433	BTF3	1	6152384	6153982	protein_coding	838367	2426.06	2641.27	2851.18	3278.18	3055.33	2963.28
9442	AT2G29300	91.5206	-0.640479	0.255247	-2.50925	0.0120988	0.98433		2	12588191	12589759	protein_coding	817479	97.4276	138.195	92.3456	67.797	83.9466	57.8183
13275	AT3G17465	974.889	0.294353	0.117449	2.50623	0.0122026	0.986202	RPL3B	3	5977722	5979694	protein_coding	821011	858.508	805.466	827.376	1092.05	1034.46	930.578
6351	AT1G73220	5.48557	4.01287	1.60241	2.50427	0.0122705	0.986202	2001-10-01	1	27538190	27540235	protein_coding	843656	0.911367	0	0	7.09783	3.00425	8.62533
26008	AT5G54190	3.81901	3.72817	1.48908	2.50366	0.0122914	0.986202	PORA	5	21990864	21992814	protein_coding	835507	0	0	0	3.04193	1.00142	3.83348
25075	AT5G45590	162.657	0.356155	0.142295	2.50294	0.0123167	0.986202		5	18484179	18486340	protein_coding	834597	170.426	148.643	156.766	207.865	193.274	209.883
6087	AT1G70620	2770.8	-0.263623	0.105375	-2.50176	0.0123576	0.986202		1	26626528	26631104	protein_coding	843399	2235.46	2349.56	1953.3	2104.97	1649.88	1691.63
21945	AT5G08710	314.183	-0.301374	0.12073	-2.49626	0.0125511	0.991855		5	2834649	2838214	protein_coding	830771	280.724	332.018	284.721	241.246	253.21	231.618
17575	AT4G08150	609.911	0.435521	0.174491	2.49595	0.0125621	0.991855	KNAT1	4	5147699	5151159	protein_coding	826364	364.547	401.462	464.855	563.771	622.882	477.269
7987	AT2G15020	2153.57	-0.477892	0.191759	-2.49215	0.0126971	0.991855		2	6491425	6493512	protein_coding	815991	319.89	318.883	237.326	250.452	239.339	139.922
22301	AT5G12850	817.684	-0.198918	0.0799233	-2.48886	0.0128152	0.991855		5	4056086	4059580	protein_coding	831125	830.256	830.875	792.539	741.217	700.993	695.777
9067	AT2G25660	1576.35	-0.194825	0.0782906	-2.48848	0.012829	0.991855	emb2410	2	10915307	10927702	protein_coding	817107	1672.97	1673.08	1583.52	1544.68	1430.22	1332.98
3891	AT1G48300	8102.38	-0.321057	0.129124	-2.48643	0.0129033	0.991855		1	17847042	17848338	protein_coding	841250	7114.14	7094.2	6030.05	5408.55	5253.44	5538.42
14559	AT3G28900	886.194	0.318603	0.12819	2.48539	0.0129409	0.991855	RPL34C	3	10902003	10904458	protein_coding	822524	758.258	745.755	763.145	1041.35	874.238	912.369
20624	AT4G35550	277.2	0.308967	0.124348	2.48469	0.0129664	0.991855	WOX13	4	16875521	16877451	protein_coding	829707	252.449	255.361	203.578	314.333	283.401	283.678
1722	AT1G17020	101.211	0.78575	0.316555	2.48219	0.0130578	0.991855	SRG1	1	5820080	5822013	protein_coding	838272	68.3526	86.3906	71.8511	102.412	123.174	163.881
12645	AT3G11940	5105.3	0.200915	0.0809444	2.48214	0.0130596	0.991855	RPS5B	3	3777824	3779545	protein_coding	820367	4734.74	4975.28	4988.4	5443.23	5707.3	5741.82
21855	AT5G07900	263.055	0.355269	0.14318	2.48128	0.0130912	0.991855		5	2520164	2521546	protein_coding	830684	312.599	284.581	305.911	405.591	374.53	376.64
2343	AT1G23020	1264.99	-0.401606	0.16192	-2.48028	0.0131281	0.991855	FRO3	1	8149868	8153796	protein_coding	838910	1351.61	1310.92	1416.11	1130.96	974.126	982.972
8802	AT2G23110	23.3596	1.32235	0.533176	2.48013	0.0131335	0.991855		2	9840456	9841366	protein_coding	816843	26.4434	15.2534	13.0706	20.2901	39.0757	78.6274
21226	AT5G02050	427.991	0.280324	0.113053	2.47958	0.0131538	0.991855		5	402979	404346	protein_coding	831729	537.707	476.419	493.16	667.196	583.827	582.689
4715	AT1G56070	24264.3	0.243996	0.0985074	2.47693	0.0132517	0.991855	LOS1	1	20967652	20971742	protein_coding	842058	26346.8	23830.1	24088	31131.1	29637	27185
2002	AT1G19720	1525.2	-0.306606	0.123787	-2.47689	0.0132533	0.991855	DYW7	1	6819564	6822711	protein_coding	838561	1515.6	1354.3	1251.95	1297.89	1034.46	1002.46
21316	AT5G02940	2286.37	-0.321503	0.129803	-2.47686	0.0132544	0.991855		5	684474	689955	protein_coding	831426	3072.27	3337.62	2896.95	3028.8	2431.2	1987.61
16858	AT3G62870	7292.5	0.208048	0.0840223	2.47611	0.0132823	0.991855	RPL7AB	3	23242561	23244397	protein_coding	825462	6913.63	7415.62	7532.39	8920.96	8453.97	7875.89
13204	AT3G16810	612.229	0.259436	0.104997	2.4709	0.0134774	0.999941	APUM24	3	5723222	5727664	protein_coding	820934	661.653	609.816	640.128	820.307	742.051	728.362
737	AT1G07890	18606.7	0.332985	0.1349	2.46838	0.0135726	0.999941	APX1	1	2437281	2439665	protein_coding	837304	23152.4	27736.7	27498.9	27919.3	38779.8	32036.6
21275	AT5G02530	967.519	0.212503	0.0861563	2.46649	0.0136446	0.999941	ALY2	5	564085	565925	protein_coding	831923	1012.61	884.098	939.744	1066.02	1100.4	1125.02
3063	AT1G30760	58.268	0.866436	0.351623	2.4641	0.0137356	0.999941		1	10918267	10920709	protein_coding	839958	52.8593	43.1953	48.9894	66.9224	80.1134	117.88
16846	AT3G62750	1567.49	-0.342502	0.139136	-2.46164	0.0138304	0.999941	BGLU8	3	23214247	23217084	protein_coding	825450	2804.91	3112.15	2912.3	2546.8	2185.68	2230.1
1881	AT1G18560	128.043	-0.397025	0.161288	-2.46159	0.0138321	0.999941		1	6385186	6388180	protein_coding	838437	150.376	148.643	141.525	96.3277	123.174	115.004
25621	AT5G50600	23.7459	1.36739	0.555844	2.46002	0.013893	0.999941	HSD1	5	20589702	20591937	protein_coding	835129	23.6956	10.1636	23.9504	17.2376	40.0567	92.962
21420	AT5G03860	203.119	0.92319	0.375443	2.45894	0.0139349	0.999941	MLS	5	1032099	1034973	protein_coding	831690	193.295	190.919	181.303	238.167	267.113	566.889
14005	AT3G23940	1984.3	0.27845	0.113325	2.45709	0.0140067	0.999941	DHAD	3	8648669	8652605	protein_coding	821977	2750.13	2243.58	2328.59	3484.43	2793.57	2608.76
4882	AT1G58684	1639.58	0.402473	0.163845	2.45643	0.0140324	0.999941	RPS2B	1	21769674	21771303	protein_coding	842207	2131.69	2575.2	2709.66	3507.34	3278.64	3015.03
4895	AT1G59359	1639.58	0.402473	0.163845	2.45643	0.0140324	0.999941	RPS2B	1	21842190	21843819	protein_coding	842207	2131.69	2575.2	2709.66	3507.34	3278.64	3015.03
10660	AT2G40550	289.016	0.286208	0.116552	2.45562	0.0140643	0.999941	ETG1	2	16934621	16938272	protein_coding	818650	329.004	376.053	305.911	418.772	412.584	398.682
5690	AT1G66930	127.004	-1.26119	0.513661	-2.4553	0.0140768	0.999941	LRK10L-2.7	1	24969937	24973320	protein_coding	843011	17.2584	8.92046	11.4659	5.93302	7.03145	3.52749
18101	AT4G13180	1266.89	0.50793	0.206951	2.45435	0.0141138	0.999941		4	7657094	7658302	protein_coding	826932	668.944	597.112	768.589	669.224	981.39	1243.01
27504	ATCG00800	42.7646	1.37936	0.562936	2.45031	0.0142735	0.999941	RPS3	Pt	82826	83482	protein_coding	844719	24.6069	13.975	31.5709	23.3214	63.0893	96.7954
21576	AT5G05310	300.44	-0.317518	0.129658	-2.44889	0.0143295	0.999941		5	1571144	1574677	protein_coding	830413	215.357	282.199	283.957	189.768	221.849	211.609
27415	AT5G67360	3997.42	0.202369	0.082663	2.44812	0.0143604	0.999941	SBT1.7	5	26871891	26874850	protein_coding	836871	4072.9	3578.86	3511.99	4257.69	4254.02	4338.54
18792	AT4G18905	925.849	0.214599	0.0876776	2.44759	0.0143816	0.999941		4	10359877	10363300	protein_coding	827625	928.39	918.359	924.088	1142.53	1055.29	1018.33
15257	AT3G47680	634.412	-0.318706	0.130246	-2.44695	0.0144069	0.999941		3	17577398	17579577	protein_coding	823922	553.2	602.194	535.617	538.421	410.581	406.349
17164	AT4G01915	163.9	-0.385341	0.157493	-2.44672	0.0144163	0.999941		4	827216	828824	protein_coding	2745599	258.586	280.811	340.899	225.43	244.398	203.22
14321	AT3G26780	1018.32	0.176334	0.0721154	2.44516	0.0144789	0.999941		3	9848628	9850543	protein_coding	822292	984.277	987.14	1020.07	1147.82	1159.64	1073.38
6747	AT1G77030	717.646	0.19891	0.0813497	2.44512	0.0144804	0.999941	RH29	1	28947743	28951655	protein_coding	844039	786.51	837.227	891.606	1005.86	954.351	924.828
1072	AT1G10910	956.416	-0.272615	0.111538	-2.44414	0.01452	0.999941		1	3639835	3644187	protein_coding	837634	1060.68	1104.4	1034.01	842.218	907.656	897.547
27366	AT5G66900	703.558	-0.356414	0.145894	-2.44296	0.0145673	0.999941		5	26714723	26717958	protein_coding	836824	582.208	572.465	680.698	485.122	520.652	428.219
6352	AT1G73230	2410.43	0.23188	0.0950949	2.43841	0.0147522	0.999941		1	27540228	27541952	protein_coding	843657	2388.69	2441.81	2743.4	3013.54	2797.96	3082.12
5148	AT1G61850	857.895	-0.220893	0.0906573	-2.43657	0.0148272	0.999941		1	22855751	22862398	protein_coding	842482	969.323	990.658	1019.48	888.596	857.778	809.974
18397	AT4G15540	627.349	-0.447789	0.184094	-2.43239	0.0149996	0.999941		4	8872698	8875378	protein_coding	827227	654.008	724.686	760.191	539.94	523.207	504.57
23573	AT5G25460	6568.11	0.353691	0.145433	2.43198	0.0150165	0.999941		5	8863224	8865677	protein_coding	832620	4638.86	4954.76	4634.39	6219.73	6983.89	4976.82
27517	ATCG01040	5.12108	2.47424	1.01767	2.43129	0.0150452	0.999941	CCSA	Pt	114461	115447	protein_coding	844769	3.64547	1.27045	0	9.12579	11.0156	8.62533
11308	AT2G46560	1860.61	-0.19811	0.0814938	-2.43098	0.0150581	0.999941		2	19115322	19125856	protein_coding	819268	1933.42	1962.1	1911.07	1813.36	1691.34	1557.26
21310	AT5G02880	1480.07	-0.30782	0.126995	-2.42387	0.015356	0.999941	UPL4	5	661936	669124	protein_coding	831758	1368.42	1511.11	1439.63	1062.51	1207.52	1217.74
21453	AT5G04150	83.1373	-0.948474	0.391709	-2.42137	0.015462	0.999941	BHLH101	5	1138410	1139633	protein_coding	830293	132.912	138.027	112.31	68.4796	58.81	71.2905
13364	AT3G18260	13.6783	-1.6935	0.700748	-2.4167	0.015662	0.999941	RTNLB9	3	6260135	6261606	protein_coding	821354	10.9364	19.0568	8.70922	1.01398	5.00709	5.75022
27116	AT5G64670	633.004	0.246797	0.102149	2.41605	0.0156899	0.999941		5	25852241	25854067	protein_coding	836588	675.323	623.791	649.926	845.656	722.022	747.529
27475	ATCG00490	1236.01	1.33071	0.550947	2.41532	0.0157216	0.999941	RBCL	Pt	54958	56397	protein_coding	844754	979.72	567.891	763.145	915.62	4247.01	650.734
13901	AT3G23030	2584.4	0.316225	0.131024	2.41348	0.015801	0.999941	IAA2	3	8180646	8182095	protein_coding	821877	1074.4	1165.59	1377.83	1265.98	1636.89	1600.48
4519	AT1G54270	3192.5	0.199658	0.0827556	2.41262	0.0158383	0.999941	TIF4A-2	1	20259547	20262266	protein_coding	841868	3336.12	2980.4	2938.03	3639.07	3616.87	3377.12
16161	AT3G56150	5025.6	0.24582	0.101906	2.41224	0.015855	0.999941	TIF3C1	3	20833410	20837275	protein_coding	824781	5544.08	4793.87	4793.99	6553.15	5748.36	5646.18
16489	AT3G59340	102.618	-0.624695	0.259313	-2.40903	0.0159948	0.999941		3	21928692	21931570	protein_coding	825103	128.807	140.374	135.867	89.2923	96.1744	77.1923
20137	AT4G31115	560.648	-0.248998	0.103465	-2.4066	0.0161019	0.999941		4	15130075	15132035	protein_coding	829239	601.278	675.479	582.997	532.04	531.241	499.495
15100	AT3G46130	417.566	-0.320871	0.133501	-2.40351	0.0162386	0.999941	ATMYB48	3	16945230	16946699	protein_coding	823756	489.265	547.761	606.357	478.027	433.854	402.345
2001	AT1G19715	1685.78	-0.345295	0.143701	-2.40287	0.0162671	0.999941	JAL3	1	6816702	6819542	protein_coding	838560	1297.53	1267.68	1025.14	1193.48	780.71	853.157
11829	AT3G04120	9534.96	0.221248	0.0921913	2.39988	0.0164007	0.999941	GAPC1	3	1080942	1083690	protein_coding	819567	8347.22	7820.89	7889.46	8899.67	9471.41	9675.71
13334	AT3G18000	1185.48	0.525859	0.219125	2.39982	0.0164033	0.999941	NMT1	3	6154363	6157552	protein_coding	821324	1695.14	1673.18	1885.55	2963.85	2403.4	2197.54
7110	AT1G80555	53.6687	2.10518	0.878154	2.39728	0.0165175	0.999941		1	30286956	30287741	protein_coding	5007861	2.31823	1.31097	0	7.0295	5.16678	4.94468
5485	AT1G65030	324.757	0.319917	0.133463	2.39705	0.0165275	0.999941		1	24156672	24158675	protein_coding	842811	329.915	340.481	347.28	475.555	404.573	390.057
19521	AT4G25490	10.0867	1.90264	0.793868	2.39666	0.0165451	0.999941	DREB1B	4	13021780	13022996	protein_coding	828653	3.64547	2.5409	0	5.06988	12.017	6.70859
14621	AT3G29390	1551.68	-0.2845	0.118857	-2.39362	0.016683	0.999941	RIK	3	11289495	11294774	protein_coding	822600	1338.39	1422.02	1196.88	1268.46	926.839	1053.63
1121	AT1G11390	413.07	0.269313	0.112549	2.39286	0.0167176	0.999941		1	3834432	3837676	protein_coding	837681	365.458	302.367	360.344	420.8	406.576	415.933
10717	AT2G41060	838.176	-0.215115	0.0899246	-2.39217	0.0167491	0.999941	UBA2B	2	17126989	17130569	protein_coding	818705	646.045	660.647	582.863	583.197	526.034	518.019
17251	AT4G02670	8.49002	1.74629	0.730411	2.39083	0.0168104	0.999941	AtIDD12	4	1176000	1178624	protein_coding	828206	4.04043	3.37943	2.36767	13.2315	8.87931	11.4638
24430	AT5G39860	108.53	-0.680025	0.284523	-2.39005	0.0168458	0.999941	PRE1	5	15957368	15958559	protein_coding	833982	41.9229	52.0885	43.5461	32.4472	33.0468	20.1258
9788	AT2G32460	45.5473	1.23258	0.51574	2.38993	0.0168516	0.999941	MYB101	2	13782107	13784483	protein_coding	817807	48.6767	35.2327	58.1456	62.5609	92.5725	179.155
10213	AT2G36370	167.367	-0.468395	0.196192	-2.38743	0.0169666	0.999941	FBL11	2	15247768	15252980	protein_coding	818210	175.894	190.568	169.83	129.789	124.176	133.214
25837	AT5G52650	3076.31	0.182474	0.0765036	2.38517	0.0170713	0.999941	RPS10C	5	21355541	21357219	protein_coding	835342	3295.51	3468.33	3482.6	3959.58	3932.57	3733.81
27446	ATCG00020	3203.12	1.56275	0.6555	2.38405	0.0171233	0.999941	PSBA	Pt	383	1444	protein_coding	844802	2459.78	1453.39	2658.49	1878.9	15926.5	1609.1
1921	AT1G18960	3.0818	-4.09376	1.71819	-2.3826	0.0171906	0.999941		1	6552752	6554036	protein_coding	838477	0	6.35225	3.26596	0	0	0
12279	AT3G08580	17877.9	0.132088	0.0556169	2.37497	0.0175505	0.999941	AAC1	3	2605435	2607895	protein_coding	820005	18394.2	18306	18992.8	20718.2	20951.4	19364.8
22911	AT5G18640	865.371	-0.238282	0.10034	-2.37476	0.0175605	0.999941		5	6212773	6215863	protein_coding	831982	828.422	881.883	828.204	675.785	727.459	747.12
18272	AT4G14560	253.431	0.497774	0.209637	2.37446	0.0175747	0.999941	IAA1	4	8360996	8362033	protein_coding	827103	74.7321	72.4157	117.575	99.3697	138.196	136.089
22829	AT5G17880	406.981	-0.231032	0.0973225	-2.37388	0.0176022	0.999941	CSA1	5	5908834	5913317	protein_coding	831656	717.552	734.716	729.269	612.633	630.461	615.107
19479	AT4G25100	28029.1	0.234846	0.0989976	2.37223	0.0176808	0.999941	FSD1	4	12884300	12887011	protein_coding	828613	19164.8	20421	21894.1	25655.9	20983.8	25706.1
3634	AT1G43170	12899.3	0.2488	0.104937	2.37094	0.0177427	0.999941	ARP1	1	16266553	16268945	protein_coding	840916	14433.3	13639	13065.6	17134.4	16141.3	15606.7
11148	AT2G45030	1030.03	0.191206	0.0806846	2.3698	0.0177977	0.999941	MEFG2	2	18572191	18576970	protein_coding	819110	1069.94	1063.37	1083.21	1241.11	1234.75	1197.01
16523	AT3G59670	496.034	0.252493	0.10667	2.36704	0.017931	0.999941		3	22039476	22042726	protein_coding	825136	637.957	678.421	689.117	814.223	772.093	801.198
1864	AT1G18400	297.54	0.509479	0.215247	2.36695	0.0179355	0.999941	BEE1	1	6331398	6333856	protein_coding	838421	61.9355	47.2999	81.1801	85.3798	111.629	75.4861
19671	AT4G26860	1659.89	-0.314197	0.132769	-2.3665	0.0179572	0.999941		4	13503053	13504876	protein_coding	828793	869.949	939.527	732.642	798.817	652.937	592.502
16637	AT3G60820	1958.04	0.196864	0.0831973	2.36623	0.0179702	0.999941	PBF1	3	22471769	22473971	protein_coding	825253	1821.6	1920.93	2033.28	2059.03	2253.58	2305.22
258	AT1G03400	621.133	-0.299141	0.126456	-2.36557	0.0180022	0.999941		1	842659	844251	protein_coding	838751	402.079	432.492	408.981	346.197	344.739	319.031
23184	AT5G21280	226.885	0.406865	0.172005	2.36542	0.0180097	0.999941		5	7263828	7265874	protein_coding	832258	141.26	123.555	182.361	182.324	197.536	214.173
19696	AT4G27100	210.239	-0.359448	0.152078	-2.36357	0.0180998	0.999941		4	13595458	13598963	protein_coding	828818	222.621	190.015	209.74	154.507	153.585	178.566
11053	AT2G44120	3477.07	0.22804	0.0965225	2.36256	0.0181494	0.999941		2	18248830	18251156	protein_coding	819018	3442.99	3374.17	3228.36	4246.11	3702.25	3818.37
24819	AT5G43370	28.4514	-4.09245	1.73285	-2.36169	0.0181919	0.999941	PHT1-2	5	17415698	17417972	protein_coding	834355	5.33546	0	3.77591	0	0	0
653	AT1G07140	2476.19	0.223001	0.0946771	2.35539	0.0185034	0.999941	RANBP1A	1	2191679	2193836	protein_coding	837225	2445.2	2219.48	2182.75	2765.11	2619.71	2610.6
7567	AT2G05230	742.127	0.550833	0.234147	2.35251	0.0186471	0.999941		2	1899468	1902825	protein_coding	815071	312.599	625.062	708.713	792.929	786.113	828.991
13288	AT3G17590	294.752	0.285168	0.121242	2.35205	0.0186705	0.999941	BSH	3	6017166	6019724	protein_coding	821025	250.133	219.272	226.088	249.171	279.212	321.613
22018	AT5G09810	7378.11	0.174134	0.0740362	2.35202	0.018672	0.999941	ACT7	5	3052062	3054691	protein_coding	830841	8632.47	8654.31	8389.16	9851.79	10240.5	8878.34
146	AT1G02390	184.978	0.471963	0.200723	2.35131	0.0187074	0.999941	GPAT2	1	480650	483373	protein_coding	839558	72.9094	87.6611	93.6241	118.635	129.183	103.504
27065	AT5G64190	37.7029	-1.17264	0.498743	-2.35119	0.0187137	0.999941		5	25679425	25681265	protein_coding	836540	14.7908	28.3503	16.5637	7.19951	10.1576	8.74889
12622	AT3G11730	722.542	0.192139	0.0817257	2.35102	0.018722	0.999941	RABD1	3	3709131	3711617	protein_coding	820345	639.78	637.766	658.635	682.406	773.095	756.154
11190	AT2G45440	1319.22	0.227256	0.0967096	2.34988	0.0187794	0.999941	DHDPS2	2	18730840	18733119	protein_coding	819152	1512.87	1377.17	1382.59	1702.47	1639.32	1662.77
17347	AT4G03500	54.4538	-1.38109	0.588172	-2.34811	0.0188691	0.999941		4	1553092	1556704	protein_coding	827731	17.1047	18.9825	12.8841	5.05012	12.8394	0.954636
151	AT1G02430	2.986	-3.75287	1.59828	-2.34806	0.0188715	0.999941	ATARFD1B	1	495050	496332	protein_coding	839242	3.23517	7.5164	4.45755	0	0	1.13401
16537	AT3G59820	676.143	0.276388	0.117715	2.34793	0.0188779	0.999941		3	22097979	22102224	protein_coding	825151	979.999	937.028	940.267	1376.06	1087.06	999.334
20678	AT4G36020	454.991	0.383511	0.163394	2.34716	0.0189171	0.999941	CSP1	4	17042769	17044599	protein_coding	829758	468.404	385.126	318.522	576.254	470.347	485.084
10489	AT2G39020	612.385	0.192734	0.0821681	2.3456	0.0189964	0.999941		2	16295140	16296495	protein_coding	818488	701.753	625.062	603.114	743.245	714.011	753.279
23429	AT5G24150	1010.32	-0.552321	0.235607	-2.34424	0.0190657	0.999941	SQE5	5	8172300	8175525	protein_coding	832480	1242.71	1201.63	1008.11	983.504	766.42	604.801
5233	AT1G62710	84.5882	0.886456	0.378156	2.34416	0.0190702	0.999941	bVPE	1	23223874	23226983	protein_coding	842569	104.807	50.818	75.117	74.0203	129.183	225.217
15394	AT3G48930	3189.46	0.194937	0.0832107	2.34269	0.0191452	0.999941	RPS11A	3	18140771	18142281	protein_coding	824054	3078.6	3182.48	3207.17	3764.89	3529	3543.1
17999	AT4G12240	86.9403	0.604064	0.25792	2.34206	0.0191776	0.999941		4	7287803	7289225	protein_coding	826832	69.2639	39.384	51.1667	93.2858	72.1021	80.5031
14238	AT3G26085	772.688	-0.295278	0.126226	-2.33928	0.019321	0.999941		3	9530595	9532613	protein_coding	822206	711.945	797.847	749.12	585.142	654.219	600.265
6149	AT1G71200	104.686	-0.864116	0.369684	-2.33744	0.0194162	0.999941		1	26835200	26837991	protein_coding	843460	69.2172	64.5732	61.0587	45.6425	21.9287	40.0724
5477	AT1G64950	1673.36	0.314654	0.134797	2.33428	0.0195811	0.999941	CYP89A5	1	24127506	24129557	protein_coding	842803	1942.12	1692.24	1908.41	1967.11	2417.42	2510.93
4153	AT1G50970	225.711	-0.306929	0.131491	-2.33422	0.019584	0.999941		1	18896142	18900369	protein_coding	841519	275.55	283.087	230.289	229.773	195.639	212.062
25017	AT5G45080	19.7243	-1.11328	0.477659	-2.3307	0.019769	0.999941	PP2A6	5	18191355	18193328	protein_coding	834539	30.9865	48.2771	32.6596	13.1817	21.0298	17.2507
7661	AT2G07140	10.6536	3.3163	1.42385	2.32912	0.0198529	0.999941		2	2957516	2959851	protein_coding	815283	0	0	0	0	4.00567	1.91674
9960	AT2G34080	28.4697	0.917272	0.393945	2.32843	0.0198894	0.999941		2	14393181	14394858	protein_coding	817969	14.5819	15.2454	28.305	28.3913	36.051	45.0434
23754	AT5G27410	555.931	-0.276555	0.118826	-2.3274	0.0199439	0.999941		5	9676334	9682940	protein_coding	832800	394.558	498.868	440.606	382.538	326.785	388.473
4303	AT1G52380	689.62	0.267473	0.115006	2.32573	0.0200329	0.999941	NUP50A	1	19508938	19511641	protein_coding	841668	683.557	677.255	652.322	857.939	767.651	798.019
6285	AT1G72600	86.1766	0.506993	0.218008	2.32558	0.0200413	0.999941		1	27338034	27340328	protein_coding	843592	64.2172	77.9147	69.5604	111.112	79.3646	109.059
2005	AT1G19750	54.1367	0.72432	0.311959	2.32185	0.0202413	0.999941		1	6826830	6830330	protein_coding	838564	22.3694	13.5546	18.5839	36.7605	29.9799	25.5965
22107	AT5G10625	197.2	0.713413	0.307575	2.31948	0.0203692	0.999941	FLP2	5	3358787	3359817	protein_coding	2745983	124.857	120.693	127.372	131.817	208.295	271.219
1982	AT1G19520	606.801	0.301113	0.130009	2.31609	0.0205531	0.999941	NFD5	1	6759859	6762847	protein_coding	838538	686.035	544.084	590.53	856.423	704.55	686.973
27462	ATCG00270	147.298	0.945701	0.40835	2.31591	0.0205634	0.999941	PSBD	Pt	32711	33772	protein_coding	844775	144.907	76.227	139.347	133.845	368.522	193.591
26100	AT5G55070	1549.62	0.204117	0.0882617	2.31263	0.020743	0.999941		5	22347211	22351168	protein_coding	835598	1669.54	1675.87	1662.86	1984.51	2052.02	1733.86
18859	AT4G19510	1682.5	-0.264786	0.114552	-2.31149	0.0208056	0.999941		4	10633619	10639036	protein_coding	827692	1434.24	1419.28	1332.93	1185.39	1170.42	1128.9
24579	AT5G41260	1332.52	-0.234241	0.101338	-2.31148	0.0208061	0.999941	BSK8	5	16503562	16507475	protein_coding	834127	1181.13	1326.35	1195.34	1117.4	1013.43	1014.91
186	AT1G02780	10787.1	0.235836	0.102029	2.31147	0.0208068	0.999941	RPL19A	1	607799	609534	protein_coding	839407	10802.4	10894.1	10641.6	13797.2	12012	12271.9
20974	AT4G38830	18.889	-1.28191	0.554685	-2.31106	0.0208296	0.999941	CRK26	4	18122175	18124943	protein_coding	830038	11.8478	29.2204	15.2411	8.11181	7.00993	7.66697
17767	AT4G10060	2416.2	-0.222772	0.0964859	-2.30886	0.0209516	0.999941		4	6288821	6295402	protein_coding	826597	2699.32	2586.31	2480.83	2623.66	2126.96	1906.77
23082	AT5G20160	934.965	0.202594	0.0877674	2.30831	0.0209819	0.999941		5	6803694	6805226	protein_coding	832138	939.908	1144.76	1025.94	1186.14	1272.4	1114.39
15381	AT3G48800	321.899	0.346394	0.150218	2.30594	0.0211139	0.999941		3	18095442	18096891	protein_coding	824041	247.892	198.19	186.16	298.109	250.355	258.76
15983	AT3G54500	15046.1	-0.37799	0.164278	-2.30092	0.0213964	0.999941		3	20175370	20179070	protein_coding	824615	210.201	207.472	230.898	164.321	152.448	182.159
15411	AT3G49080	588.567	0.266286	0.115828	2.29898	0.0215059	0.999941	RPS9M	3	18194154	18196784	protein_coding	824070	614.262	562.81	506.223	765.552	603.855	657.442
20619	AT4G35510	336.487	0.303571	0.132123	2.29765	0.0215819	0.999941		4	16860452	16862420	protein_coding	829703	259.74	260.442	268.897	320.416	329.466	323.929
10614	AT2G40140	1297.82	0.222659	0.0969209	2.29733	0.0216001	0.999941	CZF1	2	16771997	16774734	protein_coding	818605	994.038	820.076	882.851	986.75	1071.55	1094.34
11899	AT3G04770	234.663	0.387756	0.16879	2.29727	0.0216035	0.999941	RPSAb	3	1309273	1311129	protein_coding	819637	218.351	234.214	199.987	321.581	278.817	252.94
10519	AT2G39340	1759.98	-0.237185	0.103268	-2.29679	0.0216309	0.999941	SAC3A	2	16423541	16430108	protein_coding	818519	1464.57	1436.88	1248.68	1351.63	1060.5	1109.79
131	AT1G02260	422.336	-0.333234	0.145205	-2.29492	0.0217375	0.999941		1	440200	442972	protein_coding	839344	342.738	453.196	424.546	311.639	337.774	316.761
13050	AT3G15400	108.156	-0.533209	0.232372	-2.29463	0.0217542	0.999941	ATA20	3	5201622	5203197	protein_coding	820779	85.3795	73.7403	65.4054	69.1791	43.8486	42.9397
9771	AT2G32290	388.091	-0.533172	0.2325	-2.29321	0.0218359	0.999941	BAM6	2	13714516	13717002	protein_coding	817789	578.718	557.728	373.408	442.094	355.503	246.301
25770	AT5G52030	323.873	-0.409912	0.17876	-2.29308	0.0218434	0.999941		5	21128085	21130244	protein_coding	835278	304.141	309.613	259.332	260.466	195.679	200.944
6150	AT1G71210	355.85	0.229415	0.100059	2.29279	0.0218603	0.999941		1	26838289	26841507	protein_coding	843461	383.686	326.506	363.61	427.898	418.593	416.891
1522	AT1G15060	648.918	-0.223468	0.0975197	-2.29151	0.0219338	0.999941		1	5183258	5187106	protein_coding	838071	564.162	561.756	511.803	470.231	500.889	432.206
22170	AT5G11260	1006.92	0.256041	0.111774	2.29071	0.0219801	0.999941	HY5	5	3593335	3595073	protein_coding	830996	366.955	359.713	395.931	424.436	432.113	483.991
1617	AT1G15960	121.539	-0.672621	0.294082	-2.28719	0.0221846	0.999941	NRAMP6	1	5481665	5486105	protein_coding	838166	134.882	162.618	144.791	107.481	66.0936	103.504
19482	AT4G25130	2673.15	0.180102	0.0787684	2.28647	0.0222266	0.999941	MSR4	4	12898514	12900090	protein_coding	828616	3952.6	3552.18	3777.62	4249.57	4343.15	4194.79
18948	AT4G20350	68.5086	-0.507863	0.222233	-2.28528	0.0222966	0.999941		4	10988037	10989947	protein_coding	827783	73.8218	76.6094	76.588	54.5321	61.5046	44.1581
23726	AT5G27120	1274.64	0.255257	0.111938	2.28034	0.0225875	0.999941	NOP5-1	5	9540861	9544065	protein_coding	832770	1606.74	1543.6	1685.23	2123.27	1853.62	1795.99
7006	AT1G79550	4302.45	0.158607	0.0696573	2.27696	0.0227889	0.999941	PGK3	1	29924023	29926636	protein_coding	844293	5470.6	5606.69	5235.72	6053.36	6490.59	5664.11
26737	AT5G61020	2742.45	0.214223	0.0940959	2.27664	0.0228075	0.999941	ECT3	5	24556994	24559936	protein_coding	836223	2720.61	2669.3	2809.71	3371.63	3213.32	2928.43
20152	AT4G31270	99.9556	-0.448966	0.197303	-2.27552	0.022875	0.999941		4	15183188	15184961	protein_coding	829254	113.921	109.259	103.422	65.9085	87.1234	86.2533
5865	AT1G68560	6015.71	0.256061	0.11255	2.27509	0.0229005	0.999941	XYL1	1	25734060	25738134	protein_coding	843185	7319.19	6810.89	6332.69	9013.24	8185.59	7240.49
27526	ATCG01130	61.0479	2.0021	0.880469	2.27389	0.0229723	0.999941	YCF1.2	Pt	123884	129244	protein_coding	NA	31.8979	24.1386	37.0142	40.559	63.0893	269.302
4428	AT1G53510	1645.05	-0.172152	0.0757574	-2.27241	0.0230616	0.999941	MPK18	1	19970334	19974393	protein_coding	841786	1442.69	1467.37	1497.99	1343.52	1263.79	1304.34
11236	AT2G45900	37.7282	-1.00544	0.443354	-2.2678	0.0233414	0.999941		2	18885751	18889178	protein_coding	819198	51.8601	38.1182	27.032	25.1777	20.7216	12.89
21170	AT5G01510	197.738	-0.345273	0.152387	-2.26577	0.0234652	0.999941	RUS5	5	201603	205679	protein_coding	831819	203.235	233.763	213.376	167.306	192.272	151.423
13955	AT3G23480	79.776	-0.721798	0.318653	-2.26516	0.023503	0.999941		3	8418778	8422975	protein_coding	821929	175.719	227.175	172.527	140.573	99.2973	108.693
3956	AT1G48920	5104.4	0.24312	0.10738	2.26412	0.0235666	0.999941	NUCL1	1	18098081	18101732	protein_coding	841314	6412.38	6283.65	6315.27	8239.57	7444.54	6817.85
10014	AT2G34530	10.9558	-1.4944	0.66034	-2.26308	0.0236311	0.999941		2	14548905	14550354	protein_coding	818016	17.9521	21.7045	12.2087	4.72442	9.33182	4.46534
14761	AT3G42180	18.972	-1.24592	0.550753	-2.26222	0.023684	0.999941		3	14324181	14328722	protein_coding	823191	14.8263	29.3586	12.6715	6.08432	7.17303	10.297
15888	AT3G53560	877.808	0.233343	0.103269	2.25956	0.0238489	0.999941		3	19859585	19861178	protein_coding	824524	1182.82	990.841	1153.84	1415.78	1269.66	1231.37
23267	AT5G22650	3675.75	0.262607	0.116224	2.25948	0.0238535	0.999941	HDT2	5	7533946	7536496	protein_coding	832328	3788.94	3640.44	3586.96	5023.55	4101.98	4091.44
7132	AT1G80750	908.782	0.226971	0.10061	2.25595	0.0240736	0.999941	RPL7A	1	30348670	30350564	protein_coding	844414	795.624	837.227	968.901	1095.09	996.411	952.62
19171	AT4G22305	52.7611	-0.711977	0.315817	-2.2544	0.0241713	0.999941	SOBER1	4	11789327	11791207	protein_coding	10723040	37.5369	61.7986	53.2275	40.7444	20.9132	30.808
7181	AT2G01250	5649.26	0.177877	0.0789085	2.25421	0.0241827	0.999941	RPL7B	2	132578	134455	protein_coding	814652	5852.55	6120.76	6232.26	7292.2	6715.22	6585.64
11335	AT2G46810	286.315	0.365941	0.162368	2.25377	0.0242108	0.999941	BHLH70	2	19239694	19242772	protein_coding	819294	173.169	163.447	221.653	245.597	237.024	235.935
6289	AT1G72640	1118.5	-0.207819	0.0922498	-2.25278	0.0242727	0.999941		1	27346156	27348256	protein_coding	843596	1224.07	1297.3	1102.04	1151.22	1002.22	983.026
5599	AT1G66070	591.961	0.293764	0.130409	2.25265	0.0242814	0.999941		1	24595774	24598631	protein_coding	842921	552.209	550.748	592.363	715.134	722.537	640.858
20609	AT4G35420	134.504	-0.392188	0.174144	-2.25209	0.0243164	0.999941	TKPR1	4	16833933	16835619	protein_coding	829695	122.123	125.775	133.904	110.523	98.139	82.4199
16037	AT3G55010	683.052	0.204646	0.0909074	2.25115	0.024376	0.999941	PUR5	3	20386597	20388860	protein_coding	824667	802.343	736.881	738.64	942.782	837.235	848.433
17029	AT4G00780	1499.15	-0.401008	0.178341	-2.24855	0.0245413	0.999941		4	334573	336478	protein_coding	828009	1722.48	1685.89	1257.39	1386.11	1095.55	1052.29
3895	AT1G48330	60.632	0.56205	0.250001	2.24819	0.0245643	0.999941		1	17863660	17864558	protein_coding	841253	70.1753	83.8497	58.7872	132.831	100.142	80.5031
22556	AT5G15320	696.369	0.298626	0.132908	2.24686	0.024649	0.999941		5	4977470	4979076	protein_coding	831384	521.685	545.461	536.002	688.316	596.512	686.338
26034	AT5G54430	1234.42	0.240791	0.107221	2.24574	0.0247206	0.999941	ATPHOS32	5	22096920	22099851	protein_coding	835531	1195.96	1188.48	1247.96	1311.27	1491.29	1489.36
17615	AT4G08540	580.469	-0.258043	0.114969	-2.24446	0.0248028	0.999941		4	5433621	5436524	protein_coding	826413	522.214	614.898	573.72	443.108	474.672	509.853
1435	AT1G14300	344.35	0.256905	0.114529	2.24315	0.0248872	0.999941		1	4882336	4884818	protein_coding	837991	276.25	283.419	320.186	332.712	346.623	371.031
18563	AT4G16845	431.538	-0.25503	0.113796	-2.24112	0.0250184	0.999941	VRN2	4	9476069	9479878	protein_coding	827392	463.708	411.005	548.148	393.03	364.778	435.784
23038	AT5G19750	385.224	0.293752	0.131076	2.24107	0.0250213	0.999941		5	6677016	6679384	protein_coding	832095	370.927	409.085	437.638	471.499	502.712	516.562
24429	AT5G39850	367.564	0.304579	0.135919	2.24089	0.0250331	0.999941	RPS9C	5	15949910	15951475	protein_coding	833981	330.826	358.267	379.94	415.73	482.683	420.725
24759	AT5G42890	872.298	0.227456	0.101511	2.2407	0.0250458	0.999941	ATSCP2	5	17194170	17196093	protein_coding	834300	928.683	1036.69	984.142	1112.33	1137.61	1199.88
13219	AT3G16940	985.83	-0.199071	0.0888817	-2.23973	0.0251082	0.999941		3	5781418	5786310	protein_coding	820950	869.782	852.094	826.517	762.003	672.934	785.278
19722	AT4G27380	460.376	0.351344	0.15689	2.23944	0.0251276	0.999941		4	13701244	13703165	protein_coding	828846	349.965	344.292	397.358	509.016	430.61	453.309
10264	AT2G36880	5075.74	0.192167	0.0858556	2.23826	0.0252042	0.999941	METK3	2	15479281	15481412	protein_coding	818260	5809.45	5501.96	5405.39	6786.46	6491.63	5823.46
5201	AT1G62380	14073.9	0.386531	0.172716	2.23796	0.0252236	0.999941	ACO2	1	23082036	23084253	protein_coding	842536	8304.38	7737.04	9096.78	11281.5	11318	10263.2
2774	AT1G27760	1937.9	0.23067	0.10308	2.23777	0.0252358	0.999941	SAT32	1	9668508	9671657	protein_coding	839669	1656.67	1551.15	1560.15	1828.52	1967.85	1800.17
24704	AT5G42400	614.951	-0.295759	0.132171	-2.23771	0.0252402	0.999941	ATXR7	5	16953515	16961245	protein_coding	834246	703.135	663.878	669.271	582.562	529.003	548.054
20310	AT4G32660	747.188	-0.223071	0.0997003	-2.23741	0.0252593	0.999941	AFC3	4	15756018	15759314	protein_coding	829401	617.521	717.695	693.808	600.942	564.334	569.51
3913	AT1G48500	33.2847	-0.901211	0.402854	-2.23706	0.0252822	0.999941	TIFY6A	1	17931390	17934662	protein_coding	841271	49.2064	47.4844	50.9701	22.2067	29.5846	27.3507
4880	AT1G58602	3374.99	-0.325797	0.145657	-2.23674	0.025303	0.999941		1	21746354	21766048	protein_coding	842220	5380.16	4912.31	4974.89	4536.92	3983.48	3661.99
27249	AT5G65860	358.707	0.392254	0.175403	2.2363	0.0253324	0.999941		5	26347593	26349056	protein_coding	836715	294.52	281.046	272.664	351.376	412.937	349.212
13276	AT3G17470	734.754	-0.21501	0.0961742	-2.23564	0.0253756	0.999941	ATCRSH	3	5979814	5982145	protein_coding	821012	681	705.764	651.11	600.203	606.819	548.318
5150	AT1G61870	464.089	0.295066	0.132031	2.23481	0.0254297	0.999941	PPR336	1	22864951	22866666	protein_coding	842484	596.946	504.369	536.706	680.378	648.919	683.318
23694	AT5G26820	1791.84	-0.249335	0.111609	-2.234	0.0254833	0.999941	IREG3	5	9433569	9437158	protein_coding	832740	1694.23	1843.42	1848.53	1430.72	1648.33	1450.97
16120	AT3G55750	2256.18	0.272479	0.122026	2.23296	0.0255518	0.999941	RPL35AD	3	20698431	20700200	protein_coding	824741	2505.35	2512.95	2551.8	3515.46	2838.02	2790.78
26942	AT5G63010	84.7885	0.502367	0.225132	2.23143	0.0256524	0.999941		5	25281676	25283176	protein_coding	836421	54.682	52.0885	81.6489	71.9923	96.1361	98.7122
10883	AT2G42530	189.501	0.685649	0.307427	2.23028	0.025729	0.999941	COR15B	2	17708593	17710433	protein_coding	818853	293.46	341.751	390.826	600.274	399.566	649.775
27503	ATCG00790	39.8545	1.0807	0.485035	2.22809	0.0258743	0.999941	RPL16	Pt	81189	82652	protein_coding	844722	33.7206	22.8681	26.1277	41.573	41.0581	92.962
16150	AT3G56040	2542.58	-0.234268	0.105148	-2.22799	0.0258811	0.999941	UGP3	3	20792477	20797670	protein_coding	824770	3378.44	3406.08	3197.37	3175.77	2910.12	2400.72
26814	AT5G61770	447.664	0.266412	0.119585	2.22781	0.0258934	0.999941	PPAN	5	24815541	24817728	protein_coding	836299	389.002	418.264	464.994	515.923	489.765	522.282
69	AT1G01660	19.7617	-1.1719	0.526093	-2.22756	0.0259098	0.999941		1	239841	242703	protein_coding	839461	18.0835	20.5535	22.6445	11.7173	6.62344	9.05532
3607	AT1G42440	1181.4	0.165012	0.0740922	2.22711	0.0259396	0.999941		1	15895197	15900105	protein_coding	840848	1161.99	1228.53	1205.14	1356.7	1366.94	1305.3
7941	AT2G14460	166.629	0.464655	0.208668	2.22677	0.0259626	0.999941		2	6154493	6155166	protein_coding	815934	144.907	147.372	148.057	214.963	193.274	199.341
22607	AT5G15790	246.349	-0.397054	0.178352	-2.22624	0.0259979	0.999941		5	5148722	5151433	protein_coding	831435	170.248	173.495	204.243	144.497	151.835	119.602
19746	AT4G27585	642.7	0.284454	0.127824	2.22535	0.0260578	0.999941		4	13766699	13769961	protein_coding	828868	653.451	633.955	605.291	799.013	767.086	739.862
27499	ATCG00750	20.5872	1.36145	0.612073	2.22433	0.0261263	0.999941	RPS11	Pt	78960	79376	protein_coding	844726	18.2274	6.35225	10.8865	24.3354	27.0383	41.2099
23272	AT5G22700	435.429	-0.317403	0.142734	-2.22374	0.0261659	0.999941		5	7545481	7549393	protein_coding	832335	514.586	616.57	573.987	535.544	415.794	415.936
5816	AT1G68110	80.2251	-0.563222	0.253354	-2.22306	0.0262118	0.999941		1	25524718	25526150	protein_coding	843139	132.148	132.127	124.106	70.9783	89.1262	102.546
5912	AT1G68935	48.4378	-0.88126	0.396555	-2.22229	0.0262638	0.999941		1	25921525	25923094	protein_coding	843227	38.2774	49.5476	42.4575	26.3634	25.0355	19.1674
7359	AT2G02955	149.023	0.417392	0.187981	2.22039	0.0263922	0.999941	MEE12	2	859441	862076	protein_coding	814824	121.212	92.7429	131.727	160.208	152.215	151.423
21943	AT5G08690	5310.27	0.140363	0.0632191	2.22027	0.0264006	0.999941		5	2825661	2828806	protein_coding	830770	5678.73	5428.64	5333.31	6430.64	6120.67	5573.88
7722	AT2G07687	8.83872	2.54033	1.14421	2.22016	0.026408	0.999941		2	3311654	3312651	protein_coding	NA	2.7341	0	2.17731	7.09783	19.0269	3.83348
10360	AT2G37770	530.182	0.585128	0.263929	2.21699	0.0266235	0.999941	AKR4C9	2	15834766	15837001	protein_coding	818354	447.36	420.713	722.221	496.846	858.607	1030.18
2893	AT1G29120	1158.23	-0.223115	0.100654	-2.21665	0.0266471	0.999941		1	10174162	10178521	protein_coding	839787	1268.62	1329.13	1335.28	1103.74	1167.32	1097.58
27471	ATCG00430	23.3641	0.963455	0.435101	2.21432	0.0268066	0.999941	NDHK	Pt	49257	49934	protein_coding	844761	25.5183	6.35225	18.5071	23.3214	38.0539	39.2932
22569	AT5G15460	215.372	-0.436323	0.197055	-2.21422	0.0268134	0.999941	MUB2	5	5018680	5020926	protein_coding	831399	163.803	178.703	209.279	155.305	114.254	138.802
5696	AT1G67000	24.7412	-1.88231	0.850645	-2.2128	0.0269112	0.999941	LRK10L-2.8	1	25003818	25007647	protein_coding	843018	10.9364	12.7045	16.3298	1.01398	4.00567	5.75022
1786	AT1G17610	56.6579	-0.71016	0.320945	-2.21271	0.0269174	0.999941	CHS1	1	6054922	6058357	protein_coding	838337	46.3425	48.8452	54.0072	28.924	33.5337	28.5264
1505	AT1G14900	672.732	0.330434	0.149427	2.21134	0.0270126	0.999941	HMGA	1	5138116	5139467	protein_coding	838055	798.358	668.257	617.266	979.501	801.134	842.408
20875	AT4G37910	2528.81	0.222231	0.100502	2.21121	0.0270213	0.999941	HSP70-9	4	17824777	17828192	protein_coding	829947	3169.56	2727.62	2640.26	3750.96	3227.8	2985.6
11714	AT3G03060	227.226	0.35409	0.160212	2.21013	0.0270965	0.999941		3	691934	695675	protein_coding	821146	294.372	290.933	284.138	449.192	320.454	342.138
12611	AT3G11620	399.154	-0.374421	0.16964	-2.20715	0.0273035	0.999941		3	3669319	3672207	protein_coding	820334	299.399	363.651	379.771	262.322	267.939	272.54
19593	AT4G26150	2135.84	0.419326	0.190059	2.20629	0.0273639	0.999941	GATA22	4	13253084	13255106	protein_coding	828721	337.206	261.713	354.901	382.269	449.637	445.642
1087	AT1G11080	113.624	-0.965464	0.437758	-2.20547	0.0274208	0.999941	scpl31	1	3694328	3698013	protein_coding	837649	115.887	82.3509	45.7377	48.6861	42.0727	34.5121
4462	AT1G53780	2510.51	-0.243201	0.110392	-2.20308	0.0275891	0.999941		1	20073989	20079022	protein_coding	841815	1935.84	1949.46	1925.53	1605.27	1447.76	1855.82
14334	AT3G26890	2206.86	-0.198651	0.0901699	-2.20307	0.0275897	0.999941		3	9907150	9911933	protein_coding	822305	1782.65	1778.54	1658.91	1511.29	1432.83	1604.12
19981	AT4G29680	528.083	0.231444	0.105106	2.20201	0.0276647	0.999941		4	14537638	14539842	protein_coding	829089	627.021	576.785	598.759	724.993	690.978	702.486
5194	AT1G62320	26.4443	-1.3243	0.601925	-2.20011	0.0277988	0.999941		1	23041408	23045426	protein_coding	842530	27.2827	30.7684	52.7311	12.4915	12.5191	18.9903
20318	AT4G32720	1170.16	0.232935	0.105898	2.19961	0.0278346	0.999941	LA1	4	15787194	15789996	protein_coding	829408	1073.13	1050.21	1141.4	1403.75	1221.2	1212.77
17201	AT4G02230	2214.63	0.280495	0.127525	2.19953	0.0278402	0.999941	RPL19C	4	979158	980698	protein_coding	828099	1978.58	2035.26	1884.46	2439.63	2230.16	2493.68
9324	AT2G28130	166.248	-0.476538	0.21668	-2.19927	0.0278586	0.999941		2	11988358	11991617	protein_coding	817359	136.705	153.725	215.553	114.579	119.169	129.38
25496	AT5G49480	3704.47	0.380782	0.173178	2.19879	0.0278932	0.999941	ATCP1	5	20070489	20071682	protein_coding	835008	1892	1787.52	2625.83	2206.41	2816.99	3186.58
11771	AT3G03600	396.291	0.281956	0.128248	2.19852	0.0279121	0.999941	RPS2	3	867548	868706	protein_coding	821211	425.609	379.865	400.624	468.457	469.665	529.979
3306	AT1G33240	2075.26	-0.192064	0.0874045	-2.19742	0.0279906	0.999941	AT-GTL1	1	12051361	12054753	protein_coding	840218	1703.87	1942.57	1768.36	1703.93	1607.95	1425.1
11648	AT3G02480	39.8413	1.04717	0.476557	2.19737	0.0279941	0.999941		3	512220	513036	protein_coding	821185	44.657	29.2204	48.9894	56.7827	75.1064	122.671
23367	AT5G23540	1314.83	0.225826	0.102811	2.19652	0.0280545	0.999941	RPN11	5	7937630	7939604	protein_coding	832420	1215.87	1118.59	1346.14	1403.87	1435.88	1466.66
11456	AT2G47990	409.159	0.342834	0.156119	2.19598	0.0280934	0.999941	SWA1	2	19636867	19638678	protein_coding	819411	442.925	312.531	357.078	527.268	470.666	417.85
11373	AT2G47180	376.741	0.488769	0.22264	2.19533	0.0281398	0.999941	GOLS1	2	19368798	19370478	protein_coding	819331	258.828	188.027	223.174	230.173	329.466	382.39
8821	AT2G23270	6.49238	-3.74845	1.70797	-2.19468	0.0281868	0.999941		2	9903215	9903845	protein_coding	816859	2.7341	1.27045	3.26596	0	0	0
25395	AT5G48545	1245.93	-0.255736	0.116554	-2.19414	0.0282254	0.999941	HINT3	5	19675452	19678194	protein_coding	2746201	987.394	1144.22	1005.61	930.949	892.682	802.064
16190	AT3G56450	128.254	-0.429942	0.195975	-2.19386	0.0282452	0.999941	ASNAP1	3	20930557	20932869	protein_coding	824812	133.971	139.75	167.653	98.3557	106.15	122.671
11906	AT3G04840	7189.91	0.226507	0.103251	2.19376	0.0282529	0.999941	RPS3AA	3	1329571	1331642	protein_coding	819644	8069.25	8105.48	8048.41	10303	9252.1	8786.34
21082	AT4G39870	416.133	-0.224524	0.102357	-2.19353	0.0282692	0.999941		4	18501877	18504487	protein_coding	830146	420.605	442.04	409.133	369.553	360.84	357.202
23001	AT5G19430	478.799	-0.240959	0.109863	-2.19326	0.0282883	0.999941		5	6553703	6555954	protein_coding	832063	377.637	416.055	387.23	313.574	332.048	351.35
6319	AT1G72930	968.519	-0.24919	0.113619	-2.1932	0.0282928	0.999941	TIR	1	27439240	27440464	protein_coding	843624	1420.44	1418.76	1262.38	1221.3	1137.95	1091.99
744	AT1G07940	9035.91	0.230638	0.105186	2.19267	0.0283311	0.999941	A1	1	2462949	2465545	protein_coding	837308	10125.6	9934.08	10422	12000.3	12712.4	11053.9
905	AT1G09460	246.401	0.401144	0.183137	2.1904	0.0284954	0.999941		1	3053698	3055360	protein_coding	837469	235.133	171.511	244.947	226.117	296.42	340.222
13001	AT3G15000	2015.42	0.246397	0.112528	2.18965	0.0285497	0.999941	MORF8	3	5050195	5052455	protein_coding	820729	2716.79	2265.21	2414.63	3196.05	2791.95	2790.78
517	AT1G05830	1437.8	-0.173373	0.0791799	-2.1896	0.028553	0.999941	ATX2	1	1754130	1761909	protein_coding	837093	1057.53	1047.43	1078.27	1002.36	909.202	912.157
3710	AT1G44800	733.842	0.517456	0.236425	2.18867	0.0286208	0.999941		1	16913994	16917053	protein_coding	841044	624.287	531.048	494.248	655.029	831.177	875.951
8914	AT2G24260	354.693	0.471815	0.215652	2.18786	0.0286801	0.999941	BHLH66	2	10319213	10322423	protein_coding	816961	210.699	224.152	245.063	237.506	298.537	405.233
23711	AT5G26980	302.763	-0.320848	0.146731	-2.18664	0.0287686	0.999941	SYP41	5	9488133	9491092	protein_coding	832756	268.415	342.583	320.813	246.192	234.264	262.984
21400	AT5G03670	160.919	0.467305	0.21384	2.1853	0.0288666	0.999941		5	947146	950239	protein_coding	831763	101.172	99.7172	97.3457	154.136	116.409	141.875
18287	AT4G14690	224.566	0.633278	0.289867	2.18472	0.0289096	0.999941	ELIP2	4	8418242	8419325	protein_coding	827119	15.4932	17.7863	27.2163	27.3774	43.061	23.0009
12794	AT3G13230	524.707	0.239634	0.109765	2.18315	0.0290246	0.999941		3	4269943	4271375	protein_coding	820521	541.923	588.685	584.772	659.377	715.248	649.021
10851	AT2G42240	199.116	-0.299321	0.137175	-2.18203	0.029107	0.999941		2	17596717	17599604	protein_coding	818824	208.751	235.094	219.306	180.047	195.99	161.962
21417	AT5G03830	244.328	-0.51359	0.235426	-2.18154	0.0291437	0.999941		5	1018334	1020460	protein_coding	831702	173.298	208.933	256.244	144.868	144.103	157.61
26498	AT5G58760	528.483	0.25743	0.118022	2.18121	0.029168	0.999941	DDB2	5	23730450	23733707	protein_coding	835990	251.21	229.042	291.659	295.396	311.616	317.058
343	AT1G04270	4354.71	0.222004	0.102035	2.17577	0.0295727	0.999941	RPS15A	1	1141558	1143130	protein_coding	839564	4091.11	4336.33	4369.95	5089.01	5002.95	4832.93
19284	AT4G23330	372.659	-0.354899	0.163119	-2.1757	0.0295775	0.999941		4	12191851	12195159	protein_coding	828432	349.621	338.676	273.551	277.894	206.727	267.556
9450	AT2G29380	6.83427	2.06859	0.950964	2.17525	0.0296112	0.999941	HAI3	2	12608675	12610350	protein_coding	817487	6.37957	1.27045	3.26596	14.1957	7.00993	25.876
8964	AT2G24690	395.751	-0.341627	0.157088	-2.17475	0.029649	0.999941		2	10498972	10503188	protein_coding	817005	420.688	492.794	382.812	395.761	341.246	284.886
23465	AT5G24420	351.915	-0.726507	0.33436	-2.17283	0.0297933	0.999941	PGL5	5	8336534	8338032	protein_coding	832513	279.79	362.078	162.209	235.243	143.203	107.338
25353	AT5G48190	2.66007	4.31263	1.98532	2.17227	0.0298356	NA		5	19542778	19544429	protein_coding	825271	0	0	0	3.04193	4.00567	4.79185
15973	AT3G54400	1433.47	0.256888	0.118315	2.17122	0.0299145	0.999941		3	20140025	20142763	protein_coding	824606	1354.29	1185.33	1378.23	1524.01	1591.25	1568.85
25541	AT5G49910	6872.09	0.182826	0.0842207	2.1708	0.0299465	0.999941	HSP70-7	5	20303334	20306469	protein_coding	835054	10412.4	9130.73	9414.67	12050.1	11196.9	9629.71
11006	AT2G43690	38.4218	0.58489	0.269496	2.17031	0.0299833	0.999941	LECRK53	2	18112026	18114834	protein_coding	818971	44.318	36.5633	43.2378	66.4591	60.671	59.9189
2676	AT1G26850	4855.94	0.177672	0.0818796	2.16992	0.0300128	0.999941		1	9300806	9304328	protein_coding	839229	5284.18	5092.02	5068.7	6197.8	5811.39	5462.15
23126	AT5G20600	504.688	0.285893	0.131828	2.16868	0.0301073	0.999941		5	6966178	6968033	protein_coding	832182	407.381	378.594	485.539	524.226	478.678	548.188
19961	AT4G29510	623.017	0.229347	0.105764	2.16848	0.0301223	0.999941	PRMT11	4	14491622	14494001	protein_coding	829072	770.106	768.623	806.692	951.11	910.289	888.409
11182	AT2G45380	1730.97	-0.25121	0.115916	-2.16717	0.0302219	0.999941		2	18699428	18703093	protein_coding	819145	1235.63	1422.77	1409.97	1102.14	1100.25	1213.63
10490	AT2G39030	46.65	3.10668	1.43396	2.1665	0.0302732	0.999941	NATA1	2	16298110	16299205	protein_coding	818489	2.7341	2.5409	1.08865	40.559	0	14.3756
12377	AT3G09500	3430.58	0.209928	0.0969026	2.16638	0.0302821	0.999941	RPL35A	3	2916922	2918247	protein_coding	820107	2985.64	2944.9	3060.2	3433.32	3328.71	3637.02
5031	AT1G60860	268.02	-0.428196	0.197969	-2.16295	0.0305451	0.999941	AGD2	1	22400857	22407824	protein_coding	842378	369.944	381.735	281.439	326.342	196.436	245.329
7837	AT2G11890	884.465	0.20443	0.0945339	2.16251	0.0305791	0.999941	TTM3	2	4802783	4804375	protein_coding	815664	1036.39	888.206	896.444	1041.11	1035.12	1178.52
9019	AT2G25250	307.849	0.276258	0.127807	2.16152	0.030655	0.999941		2	10753602	10754935	protein_coding	817063	363.636	353.185	350.546	427.898	416.59	448.517
10418	AT2G38330	773.964	-0.248102	0.114805	-2.16108	0.0306894	0.999941	DTX44	2	16064503	16067437	protein_coding	818413	859.419	876.611	771.855	783.804	712.008	616.232
25529	AT5G49780	42.9861	-1.1208	0.518902	-2.15994	0.0307772	0.999941		5	20228645	20233095	protein_coding	835041	23.6419	30.2105	38.8312	14.2478	17.3232	11.0298
17816	AT4G10510	29.9809	-1.38451	0.641654	-2.15772	0.0309493	0.999941	SBT3.7	4	6495799	6499205	protein_coding	826643	20.3982	27.644	19.1761	8.76432	11.9017	4.96508
18185	AT4G13940	22568.8	0.179028	0.082978	2.15754	0.0309639	0.999941	SAHH1	4	8054673	8057181	protein_coding	827028	22772.4	20471.7	19753.3	22959.1	23373.8	24991.8
9882	AT2G33310	751.519	0.267718	0.124086	2.15753	0.0309647	0.999941	IAA13	2	14113025	14116089	protein_coding	817894	542.074	560.367	735.371	631.621	773.341	806.016
23151	AT5G20890	2868.35	0.196579	0.0911172	2.15743	0.0309724	0.999941	CCT2	5	7086653	7090169	protein_coding	832213	3262.7	3082.11	3044.96	3766.92	3563.05	3432.88
19296	AT4G23420	107.875	-0.667738	0.309697	-2.1561	0.0310757	0.999941		4	12225515	12228718	protein_coding	828441	148.996	170.891	152.766	100.931	86.3552	109.932
23800	AT5G27850	6055.41	0.188683	0.0875136	2.15604	0.0310805	0.999941	RPL18C	5	9873067	9874973	protein_coding	832848	5607.69	6034.69	6039.89	7140.47	6582.37	6427.84
22783	AT5G17450	66.2035	-0.815939	0.378623	-2.15502	0.0311605	0.999941	HIPP21	5	5755222	5757003	protein_coding	831611	68.6864	93.9326	37.2447	41.4905	35.7471	35.6465
9182	AT2G26790	86.5721	-0.409068	0.189828	-2.15495	0.031166	0.999941		2	11424163	11427792	protein_coding	817220	106.155	115.096	113.799	91.8608	76.7657	83.3162
21492	AT5G04510	681.913	-0.186595	0.0865951	-2.1548	0.0311775	0.999941	PDPK1	5	1286843	1289908	protein_coding	830330	733.591	799.332	745.018	720.83	648.988	629.876
14780	AT3G42800	87.0031	0.568029	0.263626	2.15467	0.0311873	0.999941		3	14905230	14907035	protein_coding	823322	51.9479	63.5225	66.4078	87.202	98.139	83.3782
16853	AT3G62820	407.652	0.370069	0.171767	2.15449	0.0312017	0.999941		3	23229381	23230575	protein_coding	825457	318.979	245.197	309.177	326.5	366.519	437.975
10893	AT2G42640	117.468	-0.431249	0.200209	-2.15399	0.0312407	0.999941		2	17758532	17764185	protein_coding	818864	122.335	130.981	137.562	115.074	79.0805	95.445
27455	ATCG00150	26.6081	0.948538	0.440465	2.15349	0.03128	0.999941	ATPI	Pt	14021	14770	protein_coding	844787	22.7842	11.4341	17.4184	20.2795	52.0737	28.7511
26905	AT5G62650	572.025	0.232507	0.107975	2.15334	0.0312921	0.999941		5	25152625	25155983	protein_coding	836386	560.491	558.998	517.11	659.085	672.953	591.315
19263	AT4G23130	34.3282	-1.16232	0.539885	-2.1529	0.0313265	0.999941	CRK5	4	12117491	12120220	protein_coding	828412	28.2147	39.5724	29.5343	13.2448	16.597	13.4814
1284	AT1G12850	835.416	0.258243	0.119952	2.15288	0.0313281	0.999941		1	4379694	4381764	protein_coding	837842	813.851	832.145	806.692	974.431	972.377	986.163
7202	AT2G01450	2670.92	-0.218994	0.101848	-2.15021	0.0315385	0.999941	MPK17	2	199491	203126	protein_coding	814673	2311.86	2374.5	2478.92	2003.59	2092.49	2059.42
6200	AT1G71810	1129.26	-0.299855	0.13946	-2.15011	0.0315462	0.999941		1	27002414	27008184	protein_coding	843511	1420.82	1523.27	1179.01	1286.74	1138.61	923.869
17030	AT4G00800	1654.18	-0.187956	0.0874603	-2.14904	0.0316312	0.999941		4	336804	345785	protein_coding	828005	1788.55	1720.3	1718.69	1561.74	1492.44	1535.93
20167	AT4G31390	2880.29	-0.197871	0.0921306	-2.14773	0.0317355	0.999941	ABC1K1	4	15233042	15237193	protein_coding	829266	2433.63	2371.79	2129.9	2139.1	2123.75	1785.42
9471	AT2G29570	304.568	0.262519	0.122356	2.14553	0.0319107	0.999941	PCNA2	2	12649906	12651753	protein_coding	817506	427.431	445.928	384.294	557.687	515.73	435.1
7565	AT2G05210	321.573	-0.362111	0.168837	-2.14474	0.0319733	0.999941	POT1A	2	1890684	1894514	protein_coding	815069	350.748	387.633	403.545	327.403	258.335	302.062
25980	AT5G53980	70.9324	0.739394	0.34564	2.1392	0.0324194	0.999941	ATHB-52	5	21913883	21914866	protein_coding	835481	26.4297	43.1953	44.6347	43.601	90.1276	55.5855
1330	AT1G13300	349.887	-0.465077	0.217441	-2.13887	0.0324463	0.999941	HRS1	1	4556878	4558793	protein_coding	837890	243.335	265.524	211.199	189.614	185.262	146.631
15936	AT3G54040	307.116	-0.709744	0.33241	-2.13515	0.032749	0.999941		3	20013726	20015653	protein_coding	824571	261.372	352.358	334.923	141.211	195.011	243.182
16024	AT3G54900	1453.71	0.23214	0.10876	2.13442	0.0328085	0.999941	GRXS14	3	20341357	20342464	protein_coding	824655	976.075	717.805	775.12	958.207	958.357	990.955
13749	AT3G21720	1699.79	1.31197	0.614704	2.13431	0.0328173	0.999941	ICL	3	7652487	7656053	protein_coding	821726	1678.74	1002.39	1423.96	1955.96	2912.12	5324.71
5040	AT1G60950	32577.6	0.209418	0.098123	2.13424	0.0328228	0.999941	FD2	1	22444307	22445291	protein_coding	842386	32505.7	30052.5	27892.4	35888.7	35337	33358
11970	AT3G05370	308.472	-0.564622	0.264616	-2.13374	0.0328639	0.999941	AtRLP31	3	1535950	1538870	protein_coding	819701	243.335	262.983	228.617	206.851	148.21	141.839
19456	AT4G24900	236.525	-0.33403	0.15657	-2.13342	0.0328898	0.999941	TTL	4	12814806	12817622	protein_coding	828592	209.87	237.207	238.827	212.299	170.447	160.706
2746	AT1G27520	1291.97	-0.296779	0.139132	-2.13308	0.0329184	0.999941	MNS5	1	9558562	9562485	protein_coding	839643	942.354	968.083	963.457	704.713	784.11	850.075
6225	AT1G72040	1304.17	0.181687	0.0852187	2.13201	0.0330061	0.999941		1	27111894	27114399	protein_coding	843535	1581.22	1415.28	1500.16	1770.4	1675.37	1658.94
10335	AT2G37540	739.061	-0.22186	0.104068	-2.13187	0.0330176	0.999941		2	15751568	15754061	protein_coding	818330	645.954	720.67	645.712	593.93	628.984	501.259
13091	AT3G15760	250.076	-0.420654	0.197351	-2.1315	0.0330482	0.999941		3	5337475	5338562	protein_coding	820819	114.832	116.882	101.245	80.1041	87.1234	81.4615
25629	AT5G50670	263.971	-0.342975	0.160994	-2.13036	0.0331422	0.999941	SPL13A	5	20615565	20618063	protein_coding	835138	308.131	327.875	285.834	265.549	235.172	225.648
26142	AT5G55460	6.42194	-1.57338	0.739545	-2.1275	0.0333786	0.999941		5	22468579	22469304	protein_coding	835639	6.37957	15.2454	14.1525	5.06988	2.00284	4.79185
18621	AT4G17390	4501.53	0.23982	0.112732	2.12735	0.0333908	0.999941	RPL15B	4	9714092	9715648	protein_coding	827451	4264.29	4372.89	3887.58	5351.77	4719.68	4718.06
21083	AT4G39880	542.313	0.270487	0.127355	2.12388	0.0336802	0.999941		4	18504489	18505472	protein_coding	830147	573.25	527.237	469.209	703.699	587.832	603.774
11620	AT3G02230	1587.45	0.185383	0.0873406	2.12252	0.0337937	0.999941	RGP1	3	415389	417723	protein_coding	821233	1624.06	1764.66	1756	1973.2	1897.69	1976.16
14375	AT3G27250	43.9109	0.740085	0.348717	2.12231	0.0338121	0.999941		3	10061009	10062870	protein_coding	822344	21.7065	28.2262	32.4113	44.2757	40.746	51.6692
22461	AT5G14400	3.19572	-2.44189	1.1508	-2.12191	0.0338456	0.999941	CYP724A1	5	4643510	4646530	protein_coding	831291	2.32094	4.30332	11.5648	0.829925	0	2.41678
14378	AT3G27280	480.609	0.251587	0.118571	2.12182	0.0338526	0.999941	PHB4	3	10076809	10078608	protein_coding	822347	596.954	505.685	562.824	751.354	621.883	613.394
16670	AT3G61113	15.0656	-1.22467	0.577415	-2.12096	0.0339253	0.999941	URM1-2	3	22614385	22615577	protein_coding	6241165	13.6705	7.6227	33.7482	4.05591	8.01134	11.5005
16820	AT3G62510	7.21213	-1.61726	0.762799	-2.12016	0.0339924	0.999941		3	23122831	23123802	protein_coding	825425	11.0276	7.58061	13.1727	3.88681	2.3032	4.69607
18699	AT4G18100	4926.15	0.247458	0.116769	2.11921	0.0340727	0.999941	RPL32A	4	10035468	10036647	protein_coding	827535	4740.93	5288.89	5165.66	6324.17	5845.28	5867.15
21304	AT5G02820	182.981	0.319644	0.150894	2.11834	0.0341463	0.999941	TOP6A	5	642554	644394	protein_coding	831314	184.096	175.322	195.957	222.061	219.31	252.052
19865	AT4G28630	241.736	-0.306254	0.144604	-2.11787	0.0341858	0.999941	ABCB23	4	14138321	14141054	protein_coding	828981	247.892	287.122	259.099	216.991	203.288	220.425
9413	AT2G28970	46.431	-1.05584	0.498619	-2.11753	0.034215	0.999941		2	12443721	12448365	protein_coding	817446	34.6881	40.5562	54.8023	13.6945	18.443	29.9872
12439	AT3G10090	258.522	0.303042	0.14312	2.1174	0.034226	0.999941	RPS28A	3	3108789	3110094	protein_coding	831692	226.93	238.845	227.528	319.402	290.411	245.343
23600	AT5G25780	864.367	0.251611	0.118847	2.11711	0.0342505	0.999941	EIF3B-2	5	8973247	8976913	protein_coding	832647	978.809	828.334	838.262	1208.66	940.332	1004.37
25914	AT5G53370	1183.82	-0.211417	0.0998744	-2.11683	0.034274	0.999941	ATPMEPCRF	5	21649532	21651713	protein_coding	835418	923.114	818.573	802.376	757.917	731.335	710.926
17607	AT4G08470	603.118	-0.299275	0.141404	-2.11645	0.0343064	0.999941	MAPKKK10	4	5383688	5387260	protein_coding	826406	473.067	515.166	470.745	430.873	370.879	383.216
23414	AT5G24010	301.678	0.255619	0.120831	2.11551	0.0343865	0.999941		5	8113754	8116629	protein_coding	832466	275.233	224.87	238.415	328.528	286.406	271.219
446	AT1G05200	1293	-0.253782	0.119985	-2.11511	0.0344207	0.999941	GLR3.4	1	1504941	1509152	protein_coding	839268	1215.15	1334.84	1291.37	1231.72	1087.49	902.429
15619	AT3G51030	32.6793	-0.817653	0.386947	-2.11309	0.0345933	0.999941	TRX1	3	18950918	18952109	protein_coding	824267	44.657	47.0067	38.1028	27.3774	30.0425	16.2923
10598	AT2G40010	222.479	0.360135	0.170463	2.11269	0.0346273	0.999941	RPP0A	2	16708379	16710772	protein_coding	818589	218.728	226.14	261.277	375.171	276.391	254.927
11747	AT3G03360	239.168	-0.407101	0.1927	-2.11262	0.0346336	0.999941		3	794906	797013	protein_coding	821272	154.933	208.354	224.262	157.166	129.183	155.256
10536	AT2G39460	6188.29	0.16548	0.0783432	2.11224	0.0346657	0.999941	RPL23AA	2	16474149	16476141	protein_coding	818531	6279.84	6724.2	6943.22	7860.39	7648.66	6859.9
10150	AT2G35790	462.447	0.262884	0.124691	2.10829	0.0350061	0.999941		2	15040669	15042123	protein_coding	818151	502.163	443.387	556.301	612.442	565.801	625.816
15147	AT3G46590	1981.87	-0.20101	0.0953522	-2.10808	0.0350244	0.999941	TRP2	3	17152460	17156240	protein_coding	823812	2321.28	2537.38	2178.42	2289.5	1967.66	1863.31
7401	AT2G03390	1588.17	-0.185206	0.0878861	-2.10735	0.0350875	0.999941	CLPF	2	1030402	1032718	protein_coding	814868	1749.29	1972.72	1809.72	1671.15	1583.38	1607.39
10067	AT2G35040	1891.99	0.202666	0.0961856	2.10703	0.0351153	0.999941		2	14765145	14768329	protein_coding	818069	2012.55	2066.93	2032.58	2591.19	2351.02	2091.78
5472	AT1G64900	2017.11	0.248015	0.117736	2.10653	0.0351582	0.999941	CYP89A2	1	24113109	24114984	protein_coding	842798	1380.72	1354.3	1458.79	1657.85	1728.45	1594.73
10808	AT2G41840	8510.77	0.24153	0.114718	2.10543	0.0352538	0.999941	RPS2C	2	17459685	17461539	protein_coding	818784	7300.05	7505.82	7495.37	8859.11	8655.26	8850.55
11929	AT3G05020	807.366	0.247141	0.11754	2.10262	0.0354991	0.999941	ACP1	3	1391632	1392954	protein_coding	819664	673.501	717.805	763.145	825.377	854.21	875.951
24548	AT5G40980	33.0951	-1.00425	0.477764	-2.10197	0.0355555	0.999941		5	16414510	16415265	protein_coding	834100	38.2774	22.8681	27.2163	13.1817	9.01276	22.0425
5513	AT1G65290	1047.2	0.179119	0.08526	2.10085	0.035654	0.999941	MTACP2	1	24248727	24250436	protein_coding	842836	1171.11	1280.61	1341.22	1404.36	1395.98	1490.27
11966	AT3G05345	452.798	-0.320393	0.152522	-2.10063	0.0356734	0.999941		3	1522449	1523889	protein_coding	7922548	309.865	443.387	397.358	280.871	340.482	297.095
14934	AT3G44670	1119.05	-0.233282	0.111053	-2.10063	0.0356735	0.999941		3	16216806	16221722	protein_coding	823593	1257.84	1128.04	1273.25	1080.93	1070.17	963.946
27474	ATCG00480	404.248	0.540886	0.257488	2.10062	0.0356739	0.999941	ATPB	Pt	52660	54156	protein_coding	844757	375.483	279.499	289.582	453.247	577.818	345.013
4355	AT1G52855	29.3143	1.40291	0.66786	2.10061	0.0356753	0.999941		1	19682773	19683565	protein_coding	2745824	1.82273	3.81135	3.26596	4.05591	12.017	6.70859
5694	AT1G66970	4927.57	-0.203371	0.0968205	-2.1005	0.0356848	0.999941	SVL2	1	24992386	24996359	protein_coding	843015	4876.63	4552.85	4800.29	4244.55	4253.54	3862.79
20346	AT4G33000	500.94	-0.364598	0.173795	-2.09787	0.0359169	0.999941	CBL10	4	15924349	15926665	protein_coding	829437	401.27	504.019	504.422	379.331	376.758	337.546
7555	AT2G05070	12894.9	0.315341	0.150317	2.09784	0.0359191	0.999941	LHCB2.2	2	1799234	1800472	protein_coding	815055	481.202	459.903	424.575	495.834	630.893	573.106
2299	AT1G22600	17.8097	1.02656	0.489364	2.09774	0.0359283	0.999941		1	7987141	7989217	protein_coding	838866	17.316	10.1636	22.8617	25.3494	27.0383	50.7936
19890	AT4G28830	220.623	-0.276713	0.131923	-2.09753	0.035947	0.999941		4	14232422	14234334	protein_coding	829004	194.114	198.272	205.821	159.049	162.341	171.982
23787	AT5G27730	1014.61	-0.247233	0.117993	-2.09532	0.0361428	0.999941		5	9819256	9823250	protein_coding	832835	817.875	911.13	777.212	759.989	659.102	690.851
1343	AT1G13430	32.5215	0.653383	0.311879	2.09498	0.0361724	0.999941	STO9	1	4606500	4607780	protein_coding	837903	53.7707	44.4658	39.1915	64.8945	81.1149	70.9194
24327	AT5G38890	165.535	0.297303	0.141935	2.09464	0.036203	0.999941		5	15569418	15571169	protein_coding	833880	178.628	156.265	176.362	213.949	206.292	209.883
12836	AT3G13580	2496.79	0.271562	0.129666	2.09433	0.0362306	0.999941	RPL7D	3	4433047	4435305	protein_coding	820560	2342.53	2123.62	2176.93	2540.84	2553.09	2926.39
19112	AT4G21840	8.48687	-3.72545	1.77901	-2.09412	0.0362496	0.999941	MSRB8	4	11586980	11588373	protein_coding	828272	0.911367	10.1636	3.26596	1.01398	0	0
9110	AT2G26070	165.945	-0.355211	0.169673	-2.09351	0.0363038	0.999941	RTE1	2	11105605	11107188	protein_coding	817148	144.786	189.279	191.515	133.379	134.446	141.244
7501	AT2G04390	2763.82	0.21929	0.104839	2.09169	0.0364667	0.999941	RPS17A	2	1526889	1528577	protein_coding	814978	2961.03	3130.39	3027.54	3697.97	3435.86	3480.8
1221	AT1G12250	1309.36	-0.260587	0.124619	-2.09108	0.0365212	0.999941	TL20.3	1	4159227	4161506	protein_coding	837778	1242.3	1433.46	1138.85	1012.49	1131.29	1038.27
7839	AT2G11910	1265.41	0.253118	0.121112	2.08995	0.0366219	0.999941		2	4805480	4807441	protein_coding	815665	1345.61	1186.18	1199.27	1646.12	1314.4	1488.78
7926	AT2G14247	132.927	-0.624914	0.299054	-2.08963	0.0366506	0.999941		2	6034282	6035375	protein_coding	2745524	164.958	152.454	128.461	90.2439	78.1106	120.755
6155	AT1G71250	36.057	1.34016	0.641508	2.08908	0.0367009	0.999941		1	26860110	26861726	protein_coding	843466	42.8343	24.1386	30.4823	37.5171	68.0964	141.839
941	AT1G09780	2738.08	0.163324	0.0782235	2.08791	0.036806	0.999941	PGM1	1	3165370	3167924	protein_coding	837507	3321.02	2894.09	2906.7	3620.91	3367.77	3233.54
3003	AT1G30190	1.69491	-4.18659	2.00532	-2.08775	0.0368207	NA		1	10618893	10620067	protein_coding	839899	7.29094	2.5409	0	0	0	0
12970	AT3G14690	2753.97	0.233538	0.111875	2.0875	0.0368433	0.999941	CYP72A15	3	4937172	4939871	protein_coding	820697	2387.9	2280.12	2506.28	2468.78	2996.16	2970.57
19411	AT4G24460	376.03	-0.25323	0.121332	-2.08708	0.0368808	0.999941	CLT2	4	12642844	12645501	protein_coding	828548	461.289	517.619	502.594	435.705	430.487	375.587
14433	AT3G27740	1436.03	0.139041	0.0666409	2.08643	0.03694	0.999941	CARA	3	10281230	10283935	protein_coding	822396	1630.31	1485.15	1654.63	1701.56	1812.2	1744.72
17563	AT4G07940	2.34786	-3.33184	1.59717	-2.08609	0.0369702	NA		4	4792453	4794109	protein_coding	826298	2.7341	2.5409	5.44326	0	1.00142	0
16306	AT3G57570	573.117	-0.281323	0.134876	-2.08579	0.0369978	0.999941		3	21312498	21320481	protein_coding	824924	531.064	555.614	654.153	458.189	479.204	494.597
13368	AT3G18290	3573.79	-0.336998	0.161607	-2.08529	0.037043	0.999941	BTS	3	6273966	6280562	protein_coding	821357	4600.58	4034.95	4078.09	3735.49	3277.64	3053.37
15195	AT3G47010	97.6084	-0.4644	0.222832	-2.08408	0.0371528	0.999941		3	17316635	17319531	protein_coding	823854	115.407	120.662	90.5536	61.2819	80.1588	94.5777
16433	AT3G58810	100.098	-0.756534	0.363143	-2.08329	0.0372245	0.999941	MTPA2	3	21749966	21752141	protein_coding	825050	111.72	112.336	109.387	86.6012	51.7883	59.0932
17821	AT4G10560	16.8229	1.75583	0.843713	2.08108	0.0374268	0.999941	MEE53	4	6520771	6523014	protein_coding	826648	3.64547	0	3.26596	2.02795	12.017	10.5421
17189	AT4G02120	932.545	-0.246398	0.118452	-2.08016	0.037511	0.999941		4	940721	944327	protein_coding	828137	987.004	1103.46	978.922	944.67	786.106	855.311
26789	AT5G61530	673.585	-0.219322	0.105439	-2.08008	0.0375179	0.999941		5	24741976	24744823	protein_coding	836274	688.02	793.325	731.703	630.798	591.741	675.315
25170	AT5G46470	1168.19	-0.275789	0.132609	-2.07972	0.0375511	0.999941	RPS6	5	18842553	18849741	protein_coding	834690	1145.59	957.92	1071.23	981.529	815.154	828.032
926	AT1G09640	6403.33	0.247489	0.119012	2.07953	0.0375688	0.999941		1	3119739	3122542	protein_coding	837491	5763.49	5563.39	5826.25	6385.43	6745.6	7232.59
21149	AT5G01310	207.927	0.313048	0.150579	2.07897	0.0376205	0.999941	APTX	5	126204	129150	protein_coding	830940	200.501	193.108	169.83	252.48	244.346	204.133
15353	AT3G48520	53.8147	0.764125	0.367562	2.0789	0.0376266	0.999941	CYP94B3	3	17974853	17976774	protein_coding	824011	49.2138	30.4908	42.4575	51.7128	60.0851	96.7954
27467	ATCG00350	240.007	0.846654	0.407291	2.07875	0.0376407	0.999941	PSAA	Pt	39605	41857	protein_coding	844768	244.246	113.07	188.337	211.921	599.849	171.548
19245	AT4G22960	15.6471	1.78574	0.859347	2.07802	0.0377073	0.999941		4	12030020	12033380	protein_coding	828395	0.911367	3.81135	2.17731	1.01398	11.0156	10.5421
21593	AT5G05470	408.315	0.258395	0.124349	2.07799	0.0377101	0.999941	EIF2A	5	1620458	1622340	protein_coding	830430	380.04	376.053	360.344	472.513	444.63	418.808
7750	AT2G07739	3.06243	2.52299	1.21449	2.0774	0.037765	0.999941		2	3495511	3496398	protein_coding	NA	1.82273	2.5409	0	6.08386	11.0156	7.66697
12821	AT3G13440	597.999	0.227466	0.109503	2.07725	0.0377782	0.999941		3	4377097	4379575	protein_coding	820545	499.008	500.212	512.654	572.647	548.695	647.871
11430	AT2G47760	400.406	-0.273517	0.13171	-2.07667	0.0378325	0.999941	ALG3	2	19564795	19568438	protein_coding	819388	392.738	463.916	483.438	374.279	355.472	376.911
9795	AT2G32530	888.97	-0.347781	0.167587	-2.07523	0.0379653	0.999941	CSLB3	2	13809019	13813572	protein_coding	817814	467.531	449.74	517.11	394.437	377.535	355.555
13342	AT3G18070	44.4804	-0.651085	0.313763	-2.07508	0.0379789	0.999941	BGLU43	3	6187267	6190180	protein_coding	821332	32.7702	32.1625	37.8308	18.7738	21.4871	24.5667
6694	AT1G76570	709.817	-0.279153	0.134582	-2.07423	0.0380583	0.999941	LHCB7	1	28728998	28730851	protein_coding	843990	343.586	395.11	334.216	321.43	314.445	247.26
24417	AT5G39740	7333.15	0.195131	0.0941643	2.07224	0.0382427	0.999941	RPL5B	5	15903279	15905532	protein_coding	833970	8059.66	7802.85	7551.8	10112.9	8687.78	8006.67
3148	AT1G31580	3428.77	-0.489756	0.236518	-2.07069	0.0383877	0.999941	ECS1	1	11310997	11311989	protein_coding	840047	8126.66	8404.03	6060.53	7768.07	4680.63	3639.89
26205	AT5G56030	7063.85	0.268693	0.129787	2.07026	0.0384283	0.999941	HSP81-2	5	22686473	22689671	protein_coding	835701	10323.6	9085.1	7918.62	12421.9	10838.2	9664.46
11922	AT3G04950	82.3334	0.540412	0.261159	2.06929	0.0385192	0.999941		3	1371636	1373524	protein_coding	819655	75.6435	62.2521	92.5355	119.649	106.15	110.213
17105	AT4G01410	189.7	0.421943	0.203978	2.06857	0.0385866	0.999941		4	578028	579287	protein_coding	828166	122.123	142.291	116.486	162.236	176.25	170.59
10595	AT2G39990	1811.39	0.17145	0.0828855	2.06851	0.038592	0.999941	TIF3F1	2	16698041	16700309	protein_coding	818587	1656.87	1656.67	1572.01	1878.9	1848.62	1774.9
10081	AT2G35160	54.5696	0.549995	0.266018	2.06751	0.038686	0.999941	SUVH5	2	14822774	14826194	protein_coding	818083	68.2453	40.2387	40.946	89.4505	75.9324	55.9661
2807	AT1G28130	874.397	0.209771	0.101472	2.06727	0.0387089	0.999941	GH3.17	1	9825169	9828118	protein_coding	839706	694.878	710.353	764.924	718.54	877.32	912.537
10338	AT2G37570	1245.4	0.210901	0.10203	2.06704	0.0387299	0.999941	SLT1	2	15761295	15763451	protein_coding	818333	1134.61	1056.63	991.731	1189.88	1208.98	1286.53
2738	AT1G27450	2240.43	0.158044	0.0764601	2.06701	0.0387328	0.999941	APT1	1	9531809	9534141	protein_coding	839636	2783.98	2609.26	2796.23	3207.9	2959.56	2972.75
16657	AT3G61010	608.399	-0.209362	0.101334	-2.06607	0.0388222	0.999941		3	22570958	22575310	protein_coding	825272	753.68	737.612	700.879	648.305	612.964	635.316
8833	AT2G23390	1440.03	-0.142145	0.0688117	-2.0657	0.0388565	0.999941		2	9960365	9963646	protein_coding	816871	1647.45	1683.01	1677.86	1536.06	1582.59	1419.54
18386	AT4G15440	603.51	-0.48451	0.234775	-2.06372	0.0390445	0.999941	CYP74B2	4	8835368	8838676	protein_coding	827215	370.927	331.588	256.922	330.556	164.233	191.674
14168	AT3G25520	10866.1	0.220936	0.10706	2.06366	0.0390501	0.999941	ATL5	3	9269277	9271465	protein_coding	822138	10704.3	10617.1	10810.7	13831.2	12119.2	11500.1
24224	AT5G37980	9.55762	-2.23114	1.08117	-2.06364	0.0390516	0.999941		5	15131289	15133085	protein_coding	833777	12.7591	2.5409	7.62057	1.01398	3.00425	0.958371
24160	AT5G37370	1166.64	-0.219059	0.106179	-2.06311	0.0391024	0.999941	SRL1	5	14812570	14816628	protein_coding	833711	976.269	945.328	951.984	857.241	702.381	911.304
17230	AT4G02485	89.9275	-0.446565	0.216664	-2.06109	0.0392941	0.999941		4	1092522	1094600	protein_coding	827953	81.6788	102.739	101.726	73.2141	59.5472	76.3226
1504	AT1G14890	328.86	0.506957	0.246061	2.06028	0.0393714	0.999941		1	5136874	5137982	protein_coding	838054	331.738	303.638	349.457	422.828	432.613	544.355
5193	AT1G62310	826.966	-0.253783	0.123194	-2.06003	0.0393955	0.999941		1	23033403	23039787	protein_coding	842529	789.244	710.182	728.308	722.965	612.868	534.771
12204	AT3G07430	1135.28	0.270537	0.13133	2.05997	0.039401	0.999941	YLMG1-1	3	2379128	2380429	protein_coding	819931	1603.1	1181.52	1428.31	1716.66	1597.26	1772.99
2728	AT1G27370	545.381	-0.255398	0.124036	-2.05906	0.0394886	0.999941	SPL10	1	9505112	9508542	protein_coding	839626	286.558	319.284	303.055	277.395	244.331	238.168
12932	AT3G14362	6.13131	1.53772	0.746829	2.059	0.0394942	0.999941	DVL19	3	4793678	4794417	protein_coding	5008002	1.82273	2.5409	7.62057	9.12579	10.0142	15.3339
2090	AT1G20620	20527.5	0.331151	0.160845	2.05882	0.0395119	0.999941	CAT3	1	7142972	7146540	protein_coding	838651	35030.7	33388.9	31355.2	42329.4	42992.7	40196.8
10265	AT2G36885	194.911	0.571839	0.277843	2.05814	0.0395768	0.999941		2	15482003	15483788	protein_coding	818261	302.938	239.682	206.471	398.786	387.849	328.128
10137	AT2G35690	399.847	-0.247756	0.120493	-2.05618	0.0397652	0.999941	ACX1.2	2	14999726	15003073	protein_coding	818138	391.888	442.117	379.94	321.43	370.525	328.721
7479	AT2G04070	3.06609	3.73887	1.81845	2.05607	0.0397754	0.999941	DTX4	2	1353755	1355883	protein_coding	814943	0	0	0	0	7.00993	0.958371
11431	AT2G47770	85.4609	1.0118	0.492237	2.05552	0.0398292	0.999941	TSPO	2	19568464	19569507	protein_coding	819389	88.4026	85.1202	78.383	80.1041	140.198	287.511
22395	AT5G13780	1299.29	0.207925	0.10122	2.05418	0.0399577	0.999941	NAA10	5	4447259	4448675	protein_coding	831223	969.695	929.97	964.546	995.725	1151.63	1161.55
7117	AT1G80620	629.049	0.229761	0.111871	2.05379	0.0399958	0.999941		1	30305022	30307453	protein_coding	844401	682.614	580.596	607.468	776.706	703.997	716.861
23584	AT5G25560	2192.32	-0.24578	0.119698	-2.05333	0.0400405	0.999941		5	8897797	8901740	protein_coding	832631	1922.32	1900.72	1779.97	1734.61	1413.53	1577.92
12685	AT3G12320	1794.3	0.605409	0.295012	2.05215	0.0401549	0.999941	LNK3	3	3923515	3925502	protein_coding	820411	15.158	8.29786	22.4269	16.7364	21.8023	29.8791
19584	AT4G26070	209.035	-0.309267	0.150729	-2.05181	0.0401877	0.999941	MKK1	4	13217475	13219936	protein_coding	828713	240.727	285.964	294.252	227.235	220.318	213.655
15999	AT3G54660	4949.18	-0.112479	0.0548195	-2.0518	0.040189	0.999941	EMB2360	3	20229637	20233211	protein_coding	824631	3873.31	3821.51	3723.19	3672.62	3536.01	3355.26
10646	AT2G40430	1244.27	0.182551	0.089018	2.05072	0.0402941	0.999941		2	16878901	16882498	protein_coding	818636	1265.99	1305.24	1289.42	1535.12	1482.46	1363.43
20715	AT4G36430	45.0243	0.730791	0.35645	2.05019	0.0403456	0.999941	PER49	4	17204385	17206033	protein_coding	829795	35.5433	25.409	30.4823	39.5451	41.0581	71.8778
16106	AT3G55646	48.8505	0.585184	0.285475	2.04986	0.040378	0.999941		3	20644843	20646688	protein_coding	3769719	33.7206	44.4658	59.8759	66.9224	71.1007	68.0443
8189	AT2G17360	4268.58	0.220472	0.107572	2.04954	0.0404099	0.999941	RPS4A	2	7546440	7548406	protein_coding	816243	4041.68	4066.26	4051.16	5020.97	4564.26	4581.61
18554	AT4G16780	361.778	-0.438417	0.213946	-2.04919	0.0404432	0.999941	HAT4	4	9449114	9450905	protein_coding	827384	129.414	170.24	126.284	107.481	103.146	102.546
6085	AT1G70600	4484.88	0.205998	0.10053	2.04912	0.0404501	0.999941	RPL27AC	1	26620821	26621779	protein_coding	843397	4632.48	5112.29	4960.99	5953.05	5722.1	5285.41
11365	AT2G47110	3628.06	0.222312	0.108496	2.04904	0.0404579	0.999941	RPS27AB	2	19344635	19345345	protein_coding	819323	3435	3604.42	3532.75	4331.79	3944.73	4055.97
27457	ATCG00170	36.3432	0.840943	0.410559	2.04829	0.0405318	0.999941	RPOC2	Pt	15938	20068	protein_coding	844785	35.5433	20.3272	34.8369	56.7827	58.0822	48.8769
6842	AT1G77940	2180.57	0.246479	0.12035	2.04802	0.0405578	0.999941	RPL30B	1	29303864	29305411	protein_coding	844129	2208.24	2255.05	2539.83	2707.32	2816.99	2783.11
5185	AT1G62250	677.459	-0.304363	0.148694	-2.04691	0.040667	0.999941		1	22994538	22997709	protein_coding	842522	361.503	434.457	335.588	351.45	316.648	246.699
27453	ATCG00130	61.6309	0.653856	0.319522	2.04636	0.0407213	0.999941	ATPF	Pt	11529	12798	protein_coding	844789	45.5684	31.7613	40.2801	38.5311	93.1319	54.6271
20119	AT4G30960	6698.03	0.165004	0.0806449	2.04606	0.0407509	0.999941	CIPK6	4	15067028	15069183	protein_coding	829221	5638.63	5282.53	4781.36	6039.24	5764.16	5804.85
6652	AT1G76170	137.892	-0.399093	0.195081	-2.04577	0.0407786	0.999941		1	28583850	28586418	protein_coding	843949	120.695	178.131	193.359	119.529	119.252	131.308
15256	AT3G47675	163.576	-0.512288	0.25042	-2.04571	0.0407848	0.999941		3	17576004	17576867	protein_coding	2745949	85.6685	109.259	114.308	84.16	62.0879	69.9611
15072	AT3G45860	38.656	-1.1015	0.538468	-2.04562	0.0407934	0.999941	CRK4	3	16863088	16866261	protein_coding	823729	34.632	27.9499	5.44326	12.1677	14.0198	5.75022
19487	AT4G25180	298.245	-0.25522	0.124773	-2.04548	0.0408078	0.999941		4	12911550	12914039	protein_coding	828621	225.108	246.467	261.277	189.614	205.291	217.55
6867	AT1G78190	23.1666	0.821139	0.401476	2.0453	0.0408251	0.999941	TRM112B	1	29418620	29418994	protein_coding	844155	22.7842	10.1636	16.3298	26.3634	24.034	38.3348
4996	AT1G60490	1006.13	-0.168399	0.0823577	-2.04473	0.0408816	0.999941	ATVPS34	1	22285572	22290389	protein_coding	842344	1030.76	1032.88	979.787	921.704	866.227	920.036
4272	AT1G52100	1996.6	0.263819	0.129156	2.04264	0.0410884	0.999941		1	19383078	19385602	protein_coding	841640	2723.96	2745.52	2803.14	3888.16	3090.82	2953.86
16225	AT3G56800	2686.19	0.174123	0.0852602	2.04225	0.0411265	0.999941	CAM5	3	21034534	21036166	protein_coding	824847	2488.03	2690.81	2507.17	2984.13	2901.11	2784.07
18567	AT4G16860	826.721	-0.26256	0.128569	-2.04218	0.0411336	0.999941	RPP4	4	9488466	9495837	protein_coding	827395	1401.45	1373.04	1310.93	1308.42	1104.8	993.313
7390	AT2G03280	98.5062	-0.377274	0.184766	-2.0419	0.0411619	0.999941		2	996088	998455	protein_coding	814857	94.8596	109.348	111.133	81.1843	81.1811	79.6097
21021	AT4G39280	958.114	0.215928	0.105754	2.04179	0.0411724	0.999941		4	18280098	18284931	protein_coding	830084	1103.67	1008.74	1002.65	1324.25	1141.62	1154.84
21328	AT5G03050	113.964	-0.35956	0.176121	-2.04156	0.0411955	0.999941		5	713227	716390	protein_coding	831689	145.134	144.001	142.639	106.352	113.302	116.744
23536	AT5G25130	207.553	-0.333545	0.163408	-2.04117	0.0412336	0.999941	CYP71B12	5	8668232	8670237	protein_coding	832584	146.73	149.913	152.411	108.496	114.162	133.214
2741	AT1G27470	580.747	0.234966	0.115172	2.04013	0.0413374	0.999941		1	9540049	9544303	protein_coding	839638	595.123	566.621	700.004	726.007	753.066	713.028
23820	AT5G28020	1099.25	-0.233872	0.114761	-2.03791	0.0415592	0.999941	CYSD2	5	10026152	10028722	protein_coding	832872	961.484	1112.26	1020.67	838.395	876.904	913.378
23646	AT5G26240	968.66	-0.202037	0.0992127	-2.0364	0.0417099	0.999941	CLC-D	5	9189425	9194758	protein_coding	832693	860.377	778.289	818.175	664.68	737.645	735.355
4198	AT1G51402	1.7314	3.53782	1.73737	2.03631	0.0417196	NA		1	19052193	19053535	protein_coding	6241004	0	0	0	3.04193	1.00142	2.87511
11616	AT3G02190	254.541	0.291171	0.142991	2.0363	0.0417206	0.999941	RPL39B	3	405756	406487	protein_coding	820350	200.501	223.599	230.794	269.718	242.343	287.511
7566	AT2G05220	2159.34	0.187696	0.0922794	2.034	0.0419518	0.999941	RPS17B	2	1894349	1896050	protein_coding	815070	2515.27	2355.97	2368.35	2778.29	2652.42	2816.78
6830	AT1G77840	1107.76	0.266012	0.130789	2.03391	0.0419609	0.999941		1	29268336	29270700	protein_coding	844119	1160.17	908.372	961.28	1321.21	1056.5	1269.84
20418	AT4G33666	514.107	-0.407669	0.200618	-2.03206	0.0421471	0.999941		4	16169048	16169535	protein_coding	829508	564.136	658.093	697.826	327.514	519.736	598.982
27652	ATMG01360	36.9158	0.769767	0.378873	2.03173	0.0421811	0.999941	COX1	Mt	349830	351413	protein_coding	814620	20.0501	17.7863	19.5957	22.3075	51.0723	24.9176
22688	AT5G16540	1090.31	-0.247434	0.121813	-2.03127	0.042228	0.999941	ZFN3	5	5403069	5405173	protein_coding	831516	930.286	1046.84	993.556	854.567	835.36	811.084
22171	AT5G11270	873.074	0.188935	0.093041	2.03067	0.0422887	0.999941	OCP3	5	3595274	3597237	protein_coding	830997	807.472	875.34	925.355	923.732	1088.54	958.371
27355	AT5G66810	610.316	-0.235333	0.115903	-2.03044	0.0423118	0.999941		5	26672873	26676672	protein_coding	836814	600.121	568.572	620.863	509.503	473.298	537.955
1372	AT1G13670	149.351	0.452239	0.222766	2.03011	0.0423458	0.999941		1	4688018	4689265	protein_coding	837928	92.9595	100.366	95.8014	102.412	134.19	158.131
17502	AT4G05390	598.633	0.289455	0.142742	2.02783	0.042578	0.999941	RFNR1	4	2738531	2740927	protein_coding	825887	665.12	593.58	604.6	740.011	721.92	816.677
6114	AT1G70890	3741.96	0.338926	0.167258	2.02637	0.0427274	0.999941	MLP43	1	26725521	26726652	protein_coding	843427	4068.34	4286.5	4119.46	5860.78	5472.75	4443.96
11491	AT3G01170	339.616	0.296901	0.146532	2.02619	0.0427457	0.999941		3	57545	58924	protein_coding	820469	274.866	288.298	330.447	332.325	346.698	417.299
420	AT1G04985	778.875	-0.20101	0.0992173	-2.02596	0.0427691	0.999941		1	1416342	1419027	protein_coding	839352	629.779	603.988	618.46	534.65	513.424	563.854
12840	AT3G13620	163.704	0.346373	0.170994	2.02565	0.0428007	0.999941		3	4450745	4452653	protein_coding	820565	145.819	129.586	109.954	151.083	177.251	162.923
22044	AT5G10030	843.818	-0.243303	0.120142	-2.02514	0.0428534	0.999941	TGA4	5	3137289	3144269	protein_coding	830866	656.916	604.736	624.308	575.737	517.535	501.804
3977	AT1G49140	826.933	0.216358	0.106858	2.02473	0.0428953	0.999941		1	18176772	18179264	protein_coding	841337	848.123	847.583	928.917	911.714	1060.56	1076.52
20125	AT4G31000	342.844	-0.347143	0.171475	-2.02445	0.0429242	0.999941	CBP60F	4	15103120	15105979	protein_coding	829227	386.859	332.789	344.621	353.851	253.931	230.304
11913	AT3G04890	401.287	-0.231266	0.114299	-2.02335	0.0430368	0.999941		3	1347559	1350122	protein_coding	819649	424.5	512.254	462.369	373.615	380.677	434.046
17813	AT4G10480	1876.1	0.21499	0.106268	2.0231	0.0430629	0.999941		4	6477876	6479171	protein_coding	826640	2052.28	1785.84	1887.06	2381.28	2077.39	2190.24
25987	AT5G54040	19.8586	0.86663	0.428575	2.02212	0.043164	0.999941		5	21928847	21930637	protein_coding	835487	15.4932	8.89315	15.2411	23.3214	25.0355	24.9176
13968	AT3G23620	1003.49	0.22306	0.110399	2.02049	0.0433325	0.999941		3	8480025	8482222	protein_coding	821942	906.811	989.681	1054.9	1102.19	1237.75	1103.09
18716	AT4G18240	2091.47	-0.197924	0.0980469	-2.01866	0.0435222	0.999941	SS4	4	10082108	10087203	protein_coding	827550	4098.42	3900.28	3767.83	3611.78	3543.02	3105.12
18858	AT4G19500	1954.1	-0.176625	0.0875256	-2.01799	0.0435927	0.999941		4	10625562	10630433	protein_coding	827691	1980.35	1913.33	1750.2	1751.54	1674.67	1568.88
13719	AT3G21430	699.573	-0.187752	0.0931007	-2.01665	0.0437319	0.999941	ALY3	3	7543772	7553682	protein_coding	821697	696.314	751.078	690.572	685.185	596.138	594.316
24434	AT5G39890	59.7747	0.612738	0.303853	2.01656	0.043741	0.999941	PCO2	5	15974270	15976270	protein_coding	833986	38.8775	26.2236	38.8088	55.8124	53.7432	51.4329
18574	AT4G16940	177.444	-0.344746	0.171021	-2.01582	0.043819	0.999941		4	9531373	9537918	protein_coding	827402	149.356	118.537	131.623	123.584	84.5697	108.02
577	AT1G06380	235.581	0.303846	0.15085	2.01422	0.0439861	0.999941		1	1944993	1946303	protein_coding	837149	214.171	202.002	194.869	266.676	238.338	250.135
10618	AT2G40170	42.3927	1.3851	0.688217	2.0126	0.0441571	0.999941	EM6	2	16779552	16780368	protein_coding	818608	48.3025	36.8431	39.1915	55.7687	65.0922	204.133
27523	ATCG01100	28.978	1.30695	0.650258	2.00989	0.0444425	0.999941	NDHA	Pt	119847	122009	protein_coding	844804	17.316	6.35225	25.039	24.3354	50.0709	46.9602
17027	AT4G00760	425.87	-0.369573	0.183921	-2.00941	0.0444937	0.999941	APRR8	4	327025	333477	protein_coding	828011	417.737	398.434	367.682	386.492	280.239	252.009
15836	AT3G53090	445.051	-0.246644	0.122819	-2.00819	0.0446235	0.999941	UPL7	3	19679177	19685360	protein_coding	824475	445.336	496.04	484.219	386.939	417.036	396.031
6648	AT1G76130	394.218	-0.35402	0.176302	-2.00804	0.0446392	0.999941	AMY2	1	28560629	28564159	protein_coding	843945	271.462	284.847	215.786	259.193	169.209	175.43
2759	AT1G27630	631.708	-0.211308	0.105349	-2.0058	0.0448779	0.999941	CYCT1-3	1	9611053	9614336	protein_coding	839655	824.636	931.588	826.779	830.438	703.279	695.551
11231	AT2G45850	537.267	-0.193076	0.0964004	-2.00286	0.0451928	0.999941	AHL9	2	18871479	18873972	protein_coding	819193	668.804	703.556	626.696	608.712	566.666	572.191
5893	AT1G68800	8.56003	-2.12581	1.06197	-2.00177	0.0453096	0.999941	BRC2	1	25845892	25850131	protein_coding	843212	3.65395	5.06997	4.36475	0	1.00374	1.92121
18024	AT4G12480	469.623	1.09749	0.548265	2.00175	0.0453114	0.999941	EARLI1	4	7406065	7406994	protein_coding	826864	294.372	387.487	545.415	751.356	797.129	1077.21
24542	AT5G40910	1193.06	-0.23106	0.11543	-2.00174	0.0453128	0.999941		5	16394462	16400489	protein_coding	834092	1364.18	1277.6	1237.77	1224.26	976.839	1105.47
7892	AT2G13650	260.734	-0.314486	0.157127	-2.00148	0.0453412	0.999941	GONST1	2	5687316	5690795	protein_coding	815850	233.437	243.172	301.783	181.883	204.074	240.757
13140	AT3G16220	828.324	-0.356979	0.178362	-2.00144	0.0453453	0.999941		3	5497481	5499474	protein_coding	820868	633.224	729.367	893.193	583.724	615.327	561.559
11238	AT2G45920	403.294	-0.378954	0.189362	-2.00121	0.0453695	0.999941	PUB37	2	18898629	18901326	protein_coding	819200	279.804	332.875	264.491	232.213	184.27	256.857
10305	AT2G37230	511.758	0.23146	0.115668	2.00107	0.0453851	0.999941		2	15636897	15639768	protein_coding	818300	650.716	567.891	536.706	778.734	631.895	653.609
27476	ATCG00500	21.3051	1.16846	0.583928	2.00104	0.0453879	0.999941	ACCD	Pt	57075	58541	protein_coding	844755	14.5819	11.4341	18.5071	22.3075	56.0794	22.0425
12137	AT3G06790	389.289	0.222957	0.11146	2.00034	0.0454638	0.999941	MORF3	3	2144384	2145807	protein_coding	819864	390.065	320.154	386.472	446.149	414.587	423.6
13731	AT3G21540	490.517	0.210932	0.105455	2.0002	0.0454788	0.999941		3	7585886	7590998	protein_coding	821708	555.023	580.596	593.316	724.993	614.871	660.317
6634	AT1G75990	509.008	0.203094	0.101608	1.9988	0.0456301	0.999941	RPN3B	1	28524404	28526848	protein_coding	843931	501.252	505.639	504.046	595.204	573.812	570.231
25494	AT5G49460	1791.82	0.179526	0.0898474	1.99812	0.0457041	0.999941	ACLB-2	5	20054501	20058555	protein_coding	835006	1682.04	1692.81	1600.86	1868.37	1963.44	1803.3
17928	AT4G11547	9.48355	1.26821	0.635098	1.99688	0.0458385	0.999941		4	6994045	6995237	protein_coding	28720122	5.99219	5.22072	8.94729	5.68934	20.6025	21.5094
13343	AT3G18080	2620.22	0.241184	0.120785	1.9968	0.0458475	0.999941	BGLU44	3	6191461	6194452	protein_coding	821333	3883.34	3825.33	4266.43	4756.56	4524.41	4873.31
15429	AT3G49240	506.621	0.233185	0.116795	1.99652	0.0458769	0.999941	EMB1796	3	18255961	18258203	protein_coding	824085	569.605	564.08	551.947	745.273	610.865	625.816
24833	AT5G43500	348.034	-0.280195	0.140369	-1.99613	0.0459195	0.999941	ARP9	5	17469490	17473619	protein_coding	834370	469.319	443.814	471.003	427.69	365.059	347.985
13859	AT3G22660	487.584	0.356071	0.178406	1.99585	0.0459505	0.999941	EBP2	3	8016051	8017508	protein_coding	821837	539.53	405.274	427.84	715.867	502.712	541.479
2317	AT1G22780	1804.49	0.20875	0.104651	1.99472	0.0460737	0.999941	RPS18B	1	8067864	8069356	protein_coding	840300	1659.6	1704.94	1679.79	2093.86	1913.71	1821.86
10307	AT2G37250	1575.89	0.229498	0.115084	1.99417	0.0461335	0.999941	ADK	2	15641906	15644143	protein_coding	818302	1144.68	1100.21	1288.96	1349.6	1446.05	1348.43
636	AT1G06980	160.879	0.635855	0.318893	1.99395	0.046158	0.999941		1	2142939	2143977	protein_coding	837208	91.1368	123.234	63.1418	170.348	158.224	101.587
20212	AT4G31790	425.571	0.248333	0.124567	1.99357	0.0461994	0.999941		4	15377158	15379025	protein_coding	829307	523.229	421.772	552.962	574.077	615.482	593.495
2377	AT1G23310	81169.3	-0.187374	0.094176	-1.98962	0.046633	0.999941	GGAT1	1	8268385	8272021	protein_coding	838940	61128.2	56874.2	51461.6	52747.4	48837.9	47240.8
9784	AT2G32415	250.783	-0.310825	0.15629	-1.98877	0.0467262	0.999941	RRP6L3	2	13761110	13765608	protein_coding	817803	252.342	302.846	268.491	232.111	203.288	227.049
1438	AT1G14320	9409.91	0.208508	0.10486	1.98845	0.0467625	0.999941	RPL10A	1	4888114	4889704	protein_coding	837993	8994.79	9521.16	9613.85	11454	10727.2	10321.5
19478	AT4G25090	252.368	-0.831171	0.418094	-1.988	0.0468117	0.999941	RBOHG	4	12878667	12883805	protein_coding	828612	85.9739	130.415	81.6655	43.036	52.1207	71.8923
483	AT1G05560	2318.41	0.35551	0.178831	1.98796	0.0468157	0.999941	UGT1	1	1645300	1647435	protein_coding	837058	3278.42	2702.74	3610.78	2985.38	4541.71	4746.5
9063	AT2G25625	152.842	-0.411281	0.206963	-1.98722	0.0468983	0.999941		2	10906215	10907350	protein_coding	817103	160.633	201.702	143.544	132.333	102.4	144.418
647	AT1G07080	1552.95	0.177986	0.0896141	1.98614	0.047018	0.999941		1	2169977	2172194	protein_coding	837219	1541.12	1594.41	1594.88	1571.66	1848.62	1929.2
6784	AT1G77405	21.4751	0.812173	0.409086	1.98534	0.0471071	0.999941		1	29087126	29088521	protein_coding	844077	20.0501	13.975	18.5071	29.4053	30.0425	33.543
1859	AT1G18340	147.638	-0.397783	0.200366	-1.98529	0.0471126	0.999941	TFB4	1	6311443	6313931	protein_coding	838415	133.971	172.781	193.78	125.733	137.194	115.963
16418	AT3G58660	695.336	0.270349	0.136197	1.98499	0.0471455	0.999941		3	21701520	21703114	protein_coding	825035	769.194	650.471	623.798	885.201	758.073	824.199
1804	AT1G17780	420.848	-0.251077	0.126532	-1.9843	0.0472219	0.999941		1	6123567	6125339	protein_coding	838356	315.061	269.984	319.491	232.9	268.876	260.244
24506	AT5G40580	946.19	0.197602	0.0996609	1.98275	0.0473957	0.999941	PBB2	5	16248286	16250925	protein_coding	834056	781.2	848.832	862.471	886.714	1020.24	948.726
2213	AT1G21750	2214.13	0.196386	0.0990523	1.98264	0.0474071	0.999941	PDIL1-1	1	7645610	7648855	protein_coding	838779	3107.6	2767.46	3020.36	3617.44	3244.2	3334.49
18264	AT4G14480	283.153	0.301782	0.152271	1.98187	0.0474933	0.999941	BLUS1	4	8329906	8331864	protein_coding	827095	329.004	285.851	297.202	352.864	342.485	430.308
16927	AT3G63520	6805.52	-0.138831	0.0700719	-1.98126	0.0475618	0.999941	CCD1	3	23452808	23456078	protein_coding	825527	6317.6	6082.92	5696.92	5428.83	5676.04	5334.29
27456	ATCG00160	8.73137	1.31769	0.66549	1.98003	0.0476999	0.999941	RPS2	Pt	15013	15723	protein_coding	844786	10.9364	2.5409	5.44326	14.1957	24.034	10.5421
13810	AT3G22231	1096.94	-1.66626	0.841657	-1.97974	0.047733	0.999941	PCC1	3	7845823	7846833	protein_coding	821788	1426.29	1965.39	559.567	822.335	311.441	111.171
21692	AT5G06360	2050.75	0.251873	0.127244	1.97946	0.0477647	0.999941		5	1944754	1946784	protein_coding	830524	1705.17	1889.16	1803.9	2214.52	2062.92	2148.67
19694	AT4G27080	989.659	0.144764	0.0731341	1.97943	0.0477671	0.999941	ATPDIL5-4	4	13588948	13593662	protein_coding	828816	970.592	889.192	920.196	1031.39	1052.21	994.329
25014	AT5G45050	717.775	-0.261348	0.132074	-1.9788	0.0478382	0.999941	WRKY16	5	18176894	18181973	protein_coding	834536	758.389	704.178	702.434	599.151	632.398	575.756
20031	AT4G30120	22.3361	-1.15198	0.582577	-1.9774	0.0479969	0.999941	HMA3	4	14730215	14733628	protein_coding	829135	7.56719	22.8414	21.8756	8.57896	6.35453	8.1085
27030	AT5G63850	667.492	-0.272298	0.137707	-1.97737	0.0479996	0.999941	AAP4	5	25550937	25553656	protein_coding	836505	473	369.701	308.089	339.682	287.407	328.721
8543	AT2G20690	930.124	0.230862	0.116756	1.97731	0.0480071	0.999941		2	8923305	8924974	protein_coding	816597	1057.19	994.763	999.383	1334.39	1109.57	1138.54
21360	AT5G03350	54.4976	-0.869284	0.439647	-1.97723	0.0480151	0.999941	LLP	5	815610	816670	protein_coding	831863	120.3	184.215	46.8121	86.188	54.0766	51.752
22727	AT5G16930	227.393	0.245821	0.124366	1.9766	0.0480874	0.999941		5	5568388	5571859	protein_coding	831556	310.776	284.581	284.138	359.962	344.488	340.222
6857	AT1G78100	892.695	0.253006	0.12801	1.97646	0.0481028	0.999941		1	29387672	29389222	protein_coding	844146	639.78	614.898	585.695	716.881	763.081	713.986
15113	AT3G46270	9.45629	-1.90608	0.964908	-1.9754	0.0482232	0.999941		3	17000328	17004344	protein_coding	823772	9.20107	9.97144	14.2882	3.0711	3.03306	2.82075
8705	AT2G22170	1789.7	0.377438	0.191107	1.975	0.0482678	0.999941	PLAT2	2	9426796	9428170	protein_coding	816751	1676.92	1546.14	1625.36	2211.48	2098.97	1988.62
5470	AT1G64880	950.091	0.247468	0.12533	1.97453	0.0483213	0.999941		1	24105611	24109243	protein_coding	842796	1174.75	1041.77	1114.78	1577.75	1183.68	1196.05
20539	AT4G34740	1042.34	0.311791	0.157911	1.97447	0.048328	0.999941	ASE2	4	16574544	16576753	protein_coding	829626	928.683	761	958.014	1105.23	1172.66	1011.08
4292	AT1G52300	2382.35	0.336521	0.170469	1.97409	0.0483715	0.999941	RPL37B	1	19474898	19476234	protein_coding	841660	2427.88	1904.4	1904.05	2853.33	2302.26	2721.77
27452	ATCG00120	211.082	0.71201	0.360701	1.97396	0.048386	0.999941	ATPA	Pt	9938	11461	protein_coding	844790	170.426	105.447	125.195	135.873	318.451	204.133
22066	AT5G10250	135.947	-0.665095	0.33699	-1.97364	0.0484231	0.999941	DOT3	5	3216881	3219436	protein_coding	830889	67.9223	126.205	76.0394	75.5695	48.7239	45.148
24455	AT5G40100	51.0193	0.686023	0.347636	1.9734	0.0484504	0.999941		5	16043727	16047572	protein_coding	834007	24.6069	38.1135	55.5213	40.559	61.0865	87.2117
27509	ATCG00860	15.9637	0.887724	0.450034	1.97257	0.0485444	0.999941	ycf2-A	Pt	86474	93358	protein_coding	844715	11.8478	12.7045	15.2411	18.2516	38.0539	17.2507
27531	ATCG01280	15.9637	0.887724	0.450034	1.97257	0.0485444	0.999941	ycf2-A	Pt	145291	152175	protein_coding	844715	11.8478	12.7045	15.2411	18.2516	38.0539	17.2507
2681	AT1G26910	227.879	0.29554	0.149828	1.97253	0.0485497	0.999941	RPL10B	1	9321650	9323028	protein_coding	837036	258.839	246.473	218.801	333.602	270.433	285.613
9283	AT2G27710	3040.52	0.220222	0.111646	1.97251	0.0485517	0.999941	RPP2B	2	11816634	11817972	protein_coding	823584	3230.37	3012.87	3238.8	4045.44	3389.52	3612.6
13355	AT3G18190	1543.09	0.169468	0.0859244	1.9723	0.0485759	0.999941	CCT4	3	6232108	6234183	protein_coding	821346	1576.67	1406.39	1366.26	1574.7	1627.3	1693.44
7478	AT2G04066	5.72282	-5.58022	2.83082	-1.97124	0.0486965	0.999941		2	1352887	1353517	protein_coding	814942	10.9364	15.2454	0	0	0	0
15801	AT3G52780	7.86382	1.38551	0.703073	1.97064	0.0487645	0.999941	PAP20	3	19561260	19564350	protein_coding	824444	5.18216	3.61198	11.3488	12.4922	15.7532	24.5224
20877	AT4G37925	2866.42	-0.240856	0.122264	-1.96996	0.0488428	0.999941	NDHM	4	17830533	17831619	protein_coding	3770591	2901.79	3157.07	2698.77	2631.27	2671.78	2107.46
22129	AT5G10840	1904.37	0.139284	0.0708269	1.96654	0.0492357	0.999941	TMN8	5	3424688	3427897	protein_coding	830951	2196.4	2162.31	2080.41	2532.91	2387.38	2173.59
25147	AT5G46270	1009.75	-0.207184	0.105366	-1.96632	0.0492612	0.999941		5	18763972	18769090	protein_coding	834669	1144.46	1023.43	1064.51	1014.79	935.245	852.674
5466	AT1G64840	270.271	0.259028	0.131735	1.96628	0.0492664	0.999941		1	24093496	24095485	protein_coding	842792	252.449	226.14	273.252	300.137	296.42	304.762
4426	AT1G53490	22.7802	-0.874155	0.444669	-1.96586	0.0493152	0.999941	HEI10	1	19963267	19966952	protein_coding	841784	35.064	36.9468	44.9496	16.7143	22.7531	24.9538
4973	AT1G60220	585.287	-0.219118	0.111462	-1.96585	0.0493157	0.999941	ULP1D	1	22208089	22212171	protein_coding	842317	514.923	630.144	608.557	522.198	480.681	500.269
12170	AT3G07110	3036.89	0.234323	0.119241	1.96513	0.0493993	0.999941		3	2251946	2253597	protein_coding	819897	2923.29	3277.97	3170.2	3924.64	3698.14	3399.46
6749	AT1G77080	813.538	-0.225631	0.114833	-1.96487	0.0494293	0.999941	MAF1	1	28955483	28960234	protein_coding	844042	619.574	817.173	718.978	611.93	643.072	584.178
8848	AT2G23560	51.3638	-0.549455	0.279867	-1.96328	0.0496142	0.999941	MES7	2	10029060	10030443	protein_coding	816888	56.5048	62.2521	68.5851	39.5451	46.0652	42.1683
9330	AT2G28190	1322.48	0.587064	0.299091	1.96283	0.0496663	0.999941	CSD2	2	12014412	12016569	protein_coding	817365	1220.32	1083.69	1365.17	1051.49	3068.34	1392.51
12371	AT3G09440	6736.62	0.302431	0.154108	1.96246	0.0497092	0.999941	HSP70-3	3	2902355	2905947	protein_coding	820102	9102.47	7642.22	7186.65	10574.8	10117.2	8823.18
6084	AT1G70590	382.461	-0.270006	0.137608	-1.96214	0.0497464	0.999941		1	26618099	26620421	protein_coding	843396	314.422	393.84	322.241	254.508	294.417	302.845
18301	AT4G14780	7.97563	-1.42528	0.726428	-1.96203	0.0497584	0.999941		4	8492213	8494663	protein_coding	827133	10.025	8.89315	7.62057	3.04193	4.00567	2.87511
21998	AT5G09620	1293.57	0.197179	0.100519	1.9616	0.0498087	0.999941		5	2983448	2985760	protein_coding	830821	1351.73	1406.38	1374.64	1510.83	1560.23	1665.17
20643	AT4G35720	29.6819	0.675966	0.344669	1.9612	0.0498557	0.999941		4	16927730	16929224	protein_coding	829724	20.0501	22.8681	16.3298	34.4752	34.0482	25.876
2324	AT1G22860	520.255	-0.18254	0.0931373	-1.9599	0.0500077	0.999941	VPS3	1	8083184	8089273	protein_coding	838891	518.568	537.401	522.553	462.373	501.71	426.475
13713	AT3G21380	55.3288	1.06522	0.543563	1.95969	0.0500316	0.999941	JAL36	3	7528181	7530686	protein_coding	821692	57.4162	27.9499	54.4326	42.587	83.1177	167.715
11635	AT3G02350	1442.88	0.14469	0.0738383	1.95956	0.0500476	0.999941	GAUT9	3	478949	481666	protein_coding	820474	1329.68	1373.36	1329.24	1532.12	1480.1	1444.26
2819	AT1G28240	657.412	-0.237846	0.12138	-1.95951	0.0500526	0.999941		1	9868257	9872278	protein_coding	839718	627.021	589.489	705.447	582.022	548.777	500.269
10560	AT2G39710	387.271	0.315427	0.16103	1.95881	0.050135	0.999941		2	16561788	16563441	protein_coding	818555	360.901	299.826	329.862	393.423	420.596	420.725
15759	AT3G52360	447.044	-0.232659	0.118781	-1.95871	0.0501461	0.999941		3	19412019	19413058	protein_coding	824401	361.813	416.708	370.142	331.57	304.431	339.263
22260	AT5G12100	179.105	0.303175	0.154877	1.95752	0.0502865	0.999941		5	3911334	3914167	protein_coding	831083	166.78	134.668	141.525	194.683	181.257	173.465
2595	AT1G26150	1404.86	-0.283484	0.144864	-1.95689	0.0503602	0.999941	PERK10	1	9039628	9043855	protein_coding	839156	1920.44	1870.98	1524.58	1855.95	1258.22	1254.73
24020	AT5G35790	2329.43	-0.168103	0.0859087	-1.95677	0.0503748	0.999941	APG1	5	13956672	13959830	protein_coding	833559	2980.17	3017.32	2600.79	2725.57	2597.68	2329.8
16964	AT4G00238	283.373	0.271418	0.138736	1.95636	0.0504227	0.999941	STKL1	4	103823	105221	protein_coding	825892	280.701	255.361	278.695	368.073	308.437	308.595
89	AT1G01830	490.584	0.264887	0.135418	1.95607	0.0504568	0.999941		1	298451	302310	protein_coding	839264	320.584	305.805	332.632	407.244	324.167	422.16
16075	AT3G55380	438.223	0.263235	0.134609	1.95555	0.0505186	0.999941	UBC14	3	20531069	20533285	protein_coding	824704	408.723	423.374	484.189	528.29	545.462	505.12
10300	AT2G37190	2696.23	0.237159	0.121285	1.95538	0.0505379	0.999941	RPL12A	2	15619206	15620156	protein_coding	824511	2563.68	2544.71	2512.61	3275.14	2804.97	2902.91
135	AT1G02300	627.295	-0.32883	0.168183	-1.95519	0.0505605	0.999941	CATHB1	1	453107	455519	protein_coding	839576	390.977	467.526	375.585	350.836	309.438	321.054
5030	AT1G60850	289.284	0.254045	0.129934	1.95519	0.0505606	0.999941	ATRPAC42	1	22397913	22400413	protein_coding	842377	297.29	309.425	343.448	394.8	392.649	345.357
9302	AT2G27930	15.8392	-1.17803	0.602725	-1.9545	0.0506418	0.999941		2	11891998	11893787	protein_coding	817337	18.844	20.7386	17.7708	8.82764	11.9877	4.57033
14926	AT3G44590	466.655	0.323906	0.165733	1.95438	0.0506558	0.999941	RPP2D	3	16163709	16164997	protein_coding	823584	433.715	413.838	390.826	566.359	479.019	505.301
10454	AT2G38670	883.81	0.152998	0.0783496	1.95276	0.0508478	0.999941	PECT1	2	16168712	16171918	protein_coding	818449	1171.11	1241.23	1192.07	1292.82	1382.96	1329.26
18399	AT4G15550	1500.62	0.283804	0.145426	1.95153	0.0509941	0.999941	UGT75D1	4	8877590	8879327	protein_coding	827229	937.797	759.729	1066.88	942.998	1134.61	1289.97
20155	AT4G31300	1443.28	0.156235	0.0800701	1.95122	0.0510306	0.999941	PBA1	4	15188744	15191217	protein_coding	829257	1572.09	1571.29	1591.35	1684.95	1797.25	1793.77
11428	AT2G47730	6954.69	0.281931	0.144496	1.95113	0.0510414	0.999941	GSTF8	2	19556326	19559485	protein_coding	819386	8189.9	7670.24	8961.08	8040.32	10066.8	12071.2
17934	AT4G11600	2323.17	0.322838	0.165482	1.9509	0.0510685	0.999941	GPX6	4	7009769	7011406	protein_coding	826765	3095	3273.95	4095.51	3031.79	4762.74	5293.08
6883	AT1G78380	10915.3	0.350113	0.179463	1.9509	0.0510696	0.999941	GSTU19	1	29486387	29488007	protein_coding	844174	11662.8	10384.7	13263	11603.9	16268	17137.6
22759	AT5G17230	6605.5	-0.164332	0.0842358	-1.95086	0.0510738	0.999941	PSY	5	5659554	5662997	protein_coding	831587	6047.61	6284.54	6247.23	5646.71	5790.75	5141.15
15246	AT3G47580	178.546	-0.364047	0.186623	-1.95071	0.051092	0.999941		3	17532612	17536059	protein_coding	823912	135.794	129.586	117.575	126.747	88.1248	83.3782
19391	AT4G24270	596.595	0.217748	0.11166	1.9501	0.0511643	0.999941	EMB140	4	12581518	12587458	protein_coding	828529	614.99	621.922	668.95	802.778	719.834	693.679
19073	AT4G21490	7.21554	1.67495	0.859114	1.94963	0.0512201	0.999941	NDB3	4	11436326	11439506	protein_coding	828234	5.23448	3.64844	1.04212	8.45469	8.62753	14.9832
20808	AT4G37280	608.534	-0.187687	0.0962685	-1.94962	0.0512213	0.999941	MRG1	4	17546577	17549559	protein_coding	829882	474.822	504.369	529.085	451.219	437.62	434.142
5715	AT1G67170	254.912	0.270827	0.138947	1.94914	0.0512788	0.999941	FLXL2	1	25127173	25129464	protein_coding	843037	219.491	207.624	230.862	266.404	263.105	265.147
3250	AT1G32580	778.968	0.192942	0.0989978	1.94895	0.0513012	0.999941	MORF5	1	11783543	11785704	protein_coding	840152	976.075	882.963	1040.75	1187.37	1070.52	1059.96
6575	AT1G75370	762.311	-0.203802	0.1046	-1.94838	0.0513692	0.999941		1	28276281	28280033	protein_coding	843873	820.606	837.056	915.99	758.984	740.637	734.488
7360	AT2G02960	614.626	-0.239926	0.123215	-1.94721	0.0515094	0.999941		2	862029	864452	protein_coding	814825	603.395	724.141	685.612	595.323	517.128	589.577
23492	AT5G24670	2220.26	-0.232784	0.11964	-1.9457	0.0516905	0.999941		5	8447378	8451569	protein_coding	832539	1146.85	1339.38	1222.14	1122.03	973.958	1057.64
25664	AT5G51040	1019.11	0.258663	0.132997	1.94487	0.05179	0.999941		5	20750513	20752115	protein_coding	835177	792.572	883.832	877.122	877.779	1026.53	1148.16
13735	AT3G21580	331.002	-0.209282	0.10767	-1.94373	0.051928	0.999941	ABCI12	3	7601822	7603899	protein_coding	821712	482.113	468.796	484.45	402.549	420.596	418.808
4862	AT1G58320	15.9177	-1.65527	0.851687	-1.94352	0.0519538	0.999941	PCR9	1	21633858	21635344	protein_coding	842201	5.46821	6.35225	13.0638	2.02795	1.00142	4.79185
18906	AT4G19960	457.613	-0.210341	0.108267	-1.9428	0.0520407	0.999941	KUP9	4	10813183	10817070	protein_coding	827740	619.627	579.549	543.352	520.122	489.001	498.323
12874	AT3G13860	671.049	0.188494	0.0970251	1.94273	0.0520485	0.999941	HSP60-3A	3	4561517	4565335	protein_coding	820599	852.129	785.139	801.248	1025.13	948.343	808.865
3981	AT1G49180	231.263	-0.435029	0.223977	-1.9423	0.052101	0.999941		1	18184654	18187529	protein_coding	841341	198.435	221.431	303.825	185.852	174.06	175.101
25174	AT5G46520	179.953	-0.44485	0.229037	-1.94226	0.0521053	0.999941		5	18867616	18872494	protein_coding	834695	178.078	185.906	192.306	173.134	130.752	104.981
8018	AT2G15400	9.9633	1.02205	0.526233	1.9422	0.0521128	0.999941	NRPD3B	2	6712895	6714609	protein_coding	816032	8.81989	14.754	9.48203	26.7776	22.1713	17.3497
14013	AT3G24010	318.399	-0.255064	0.131336	-1.94207	0.052129	0.999941	ING1	3	8675905	8678286	protein_coding	821986	274.322	341.751	272.163	256.536	219.31	265.469
20761	AT4G36860	786.226	-0.190711	0.0982531	-1.94101	0.0522567	0.999941		4	17358343	17362129	protein_coding	829839	764.65	709.05	766.498	640.958	658.371	665.023
6618	AT1G75830	3.29233	4.2795	2.20481	1.94098	0.0522609	0.999941	PDF1.1	1	28472357	28472898	protein_coding	843916	0	0	0	0	1.00142	10.5421
9351	AT2G28380	904.285	0.194183	0.100049	1.94088	0.0522723	0.999941	DRB2	2	12133732	12136241	protein_coding	817386	1022.55	955.379	898.138	1156.95	1032.46	1103.09
7203	AT2G01460	545.295	-0.265044	0.136609	-1.94017	0.0523585	0.999941		2	205775	211963	protein_coding	814674	388.899	510.514	448.209	398.297	370.856	349.562
20141	AT4G31150	212.511	-0.273702	0.141104	-1.93972	0.0524136	0.999941		4	15143217	15145640	protein_coding	829243	192.748	222.411	210.157	171.205	155.314	188.94
24051	AT5G36170	1674.51	-0.189721	0.0978206	-1.93948	0.0524428	0.999941	PRFB1	5	14235835	14238072	protein_coding	833614	1738.03	1921.56	1839.17	1694.97	1669.06	1455.45
16162	AT3G56160	926.289	-0.308256	0.15896	-1.93921	0.0524761	0.999941	BASS4	3	20837365	20841734	protein_coding	824782	987.586	1125.28	995.913	963.25	862.51	684.361
11337	AT2G46830	12016	0.48215	0.248779	1.93807	0.0526151	0.999941	CCA1	2	19245591	19248915	protein_coding	819296	29.1328	17.0501	18.7846	31.561	28.799	33.4098
24997	AT5G44870	948.784	-0.280791	0.144903	-1.93778	0.0526498	0.999941	LAZ5	5	18114461	18119006	protein_coding	834517	911.148	806.675	913.148	774.092	753.749	639.369
20287	AT4G32450	160.948	-0.361147	0.186514	-1.9363	0.0528312	0.999941	PCMP-H63	4	15660927	15662879	protein_coding	829380	152.198	134.668	192.691	117.621	116.165	139.922
12460	AT3G10280	22.539	1.31865	0.681121	1.936	0.0528676	0.999941	KCS14	3	3180064	3181611	protein_coding	820190	3.64547	12.7045	9.79787	19.2656	12.017	32.5846
23973	AT5G35375	2.1511	-3.21677	1.6616	-1.93595	0.0528734	NA		5	13592197	13593149	protein_coding	5008240	0.911367	2.5409	6.53191	0	1.00142	0
14399	AT3G27430	1612.61	0.159744	0.0825816	1.93438	0.0530669	0.999941	PBB1	3	10152458	10155447	protein_coding	822364	1446.46	1634.47	1705.85	1785.6	1827.51	1728.49
23002	AT5G19440	1279.35	0.367046	0.18976	1.93427	0.0530805	0.999941		5	6556348	6558373	protein_coding	832064	1377.08	1285.7	1674.35	1458.1	1833.6	2302.01
6710	AT1G76720	310.372	-0.301459	0.155909	-1.93356	0.0531672	0.999941		1	28794144	28800402	protein_coding	844006	250.177	196.461	182.569	194.056	140.074	179.053
14616	AT3G29360	1827.28	0.196742	0.101779	1.93303	0.053232	0.999941	UGD2	3	11267007	11269356	protein_coding	822594	2243.41	2134.33	1907.77	2583.69	2413.11	2208.89
9374	AT2G28600	466.04	0.226106	0.117009	1.93238	0.0533121	0.999941		2	12251784	12254872	protein_coding	817408	404.647	410.356	519.287	518.142	550.78	491.644
4263	AT1G51980	3152.8	0.124775	0.0645812	1.93206	0.0533518	0.999941		1	19323055	19326918	protein_coding	841627	3143.08	3018.92	3239.57	3415.62	3499.34	3338.84
26084	AT5G54900	1221.38	0.176922	0.0916005	1.93145	0.0534272	0.999941	RBP45A	5	22295369	22298395	protein_coding	835581	1268.62	1349.22	1456.62	1569.63	1600.27	1434.68
2885	AT1G29041	3.58663	-3.05699	1.58311	-1.93101	0.0534821	0.999941		1	10135451	10136241	protein_coding	7922420	7.29094	3.81135	5.44326	2.02795	0	0
13733	AT3G21560	1077.04	0.35775	0.185475	1.92883	0.0537522	0.999941	UGT84A2	3	7595680	7597607	protein_coding	821710	876.736	727.968	679.319	1146.81	1018.44	763.821
11402	AT2G47470	2444.29	0.162255	0.084189	1.92727	0.0539457	0.999941	PDIL2-1	2	19481254	19484015	protein_coding	819360	3288.01	2882.49	3044.6	3705.68	3252.76	3359.14
2382	AT1G23360	402.659	-0.228639	0.118723	-1.92582	0.0541267	0.999941	MENG	1	8295078	8296941	protein_coding	838945	464.374	494.289	462.155	424.363	382.257	405.023
8400	AT2G19385	271.381	0.282228	0.146613	1.92498	0.0542314	0.999941		2	8386933	8388790	protein_coding	816457	285.258	274.417	285.227	412.688	299.424	316.262
26499	AT5G58770	1482.29	-0.216914	0.112694	-1.92481	0.0542535	0.999941		5	23734273	23735767	protein_coding	835991	869.445	764.811	827.376	693.56	779.103	647.859
27248	AT5G65850	48.6687	0.607548	0.315655	1.92472	0.0542642	0.999941		5	26346266	26347610	protein_coding	836714	35.5433	19.0568	35.9255	42.587	54.0766	43.1267
6594	AT1G75580	34.9744	0.658227	0.342123	1.92395	0.0543612	0.999941		1	28377377	28378310	protein_coding	843893	30.0751	26.6795	28.305	51.7128	32.0454	50.7936
4490	AT1G54010	3795.85	0.285386	0.148363	1.92357	0.0544088	0.999941	GLL23	1	20158589	20160864	protein_coding	841839	5900.19	5366.38	5453.06	8798.27	6641.4	4939.44
22480	AT5G14580	202.374	0.332977	0.173198	1.92252	0.0545404	0.999941	PNP2	5	4697207	4703091	protein_coding	831309	280.701	238.845	249.301	384.297	304.431	281.761
1835	AT1G18100	4.34601	2.38702	1.2422	1.92161	0.054655	0.999941	MFT	1	6227217	6230194	protein_coding	838390	1.82273	1.27045	2.17731	10.1398	9.01276	8.62533
22899	AT5G18525	842.096	-0.157958	0.0822689	-1.92002	0.054856	0.999941	GFS12	5	6146725	6153811	protein_coding	2745988	966.961	886.774	914.468	797.999	818.159	867.325
3432	AT1G34570	244.289	-0.278812	0.145224	-1.91987	0.0548737	0.999941		1	12654927	12656605	protein_coding	840360	353.611	411.626	388.649	327.514	346.491	276.011
5825	AT1G68190	503.491	-0.30114	0.1569	-1.91932	0.0549443	0.999941		1	25558794	25561248	protein_coding	843148	423.106	419.598	446.616	304.35	350.504	391.178
26819	AT5G61820	7303.28	0.307628	0.160297	1.91912	0.0549697	0.999941		5	24834300	24836933	protein_coding	836304	6461.62	5575.69	6906.26	5897.13	8264.95	9284.91
24860	AT5G43730	209.447	-0.368473	0.192208	-1.91705	0.055231	0.999941		5	17560179	17564434	protein_coding	834393	157.577	164.703	169.378	133.179	108.955	138.454
18832	AT4G19210	2802.24	0.160202	0.0835782	1.91679	0.0552649	0.999941	ABCE2	4	10501123	10505217	protein_coding	827661	2642.97	2722.58	2893.64	2990.22	3182.51	3055.28
23959	AT5G35170	3589.2	-0.213038	0.111177	-1.9162	0.0553392	0.999941		5	13419080	13423882	protein_coding	833471	4674.56	4457.82	3792.91	4241.06	3408.69	3502.68
9865	AT2G33175	2.35778	3.32225	1.73407	1.91586	0.0553823	NA		2	14062699	14063623	protein_coding	7922330	0	0	0	4.05591	0	1.91674
4551	AT1G54575	282.972	0.5333	0.278411	1.91552	0.0554265	0.999941		1	20386809	20387710	protein_coding	2745830	137.883	158.556	178.216	190.071	201.267	295.136
10599	AT2G40020	688.552	-0.319089	0.166605	-1.91524	0.055462	0.999941		2	16710929	16713339	protein_coding	818590	539.827	647.438	497.744	557.661	414.843	377.461
8260	AT2G18020	6188.85	0.177519	0.0927172	1.91463	0.0555392	0.999941	RPL8A	2	7837067	7838476	protein_coding	816314	6354.05	6564.42	6292.41	7542.97	7216.22	6966.4
23341	AT5G23300	326.778	0.250865	0.131025	1.91463	0.0555394	0.999941	PYRD	5	7847587	7850404	protein_coding	832394	412.849	410.356	382.117	541.463	474.672	418.808
4068	AT1G50030	1783.97	-0.198006	0.103449	-1.91405	0.0556136	0.999941	TOR	1	18522248	18539995	protein_coding	841427	2106.8	2066.6	1923.36	1898.21	1750.81	1666.73
27552	ATMG00220	1.9687	5.38943	2.81588	1.91394	0.0556279	NA	COB	Mt	60235	61416	protein_coding	NA	0	0	0	0	24.034	0.958371
23594	AT5G25754	609.33	0.211205	0.110355	1.91387	0.0556362	0.999941		5	8953375	8957339	protein_coding	832644	474.822	445.928	512.755	609.4	552.783	499.311
3542	AT1G36070	526.751	-0.208214	0.108838	-1.91307	0.0557397	0.999941		1	13466694	13470936	protein_coding	840511	375.489	393.393	395.82	381.089	319.003	307.615
6922	AT1G78750	33.1004	-0.760224	0.397529	-1.91237	0.0558285	0.999941		1	29612904	29614884	protein_coding	844211	31.7025	31.0511	21.0708	14.6964	14.2774	20.4956
6822	AT1G77765	5.8089	1.81376	0.948879	1.91148	0.0559432	0.999941		1	29244775	29246281	protein_coding	844113	1.22875	2.90998	1.72213	7.83179	4.75241	7.75271
13539	AT3G19800	1414.92	-0.200793	0.105067	-1.91109	0.055993	0.999941		3	6876043	6877642	protein_coding	821517	1414.44	1560.11	1366.26	1299.92	1288.83	1186.46
4048	AT1G49840	283.05	0.331016	0.173233	1.91081	0.0560287	0.999941		1	18451746	18454463	protein_coding	841407	233.31	218.518	230.794	277.829	308.437	273.136
26711	AT5G60790	3558.01	0.224532	0.117516	1.91065	0.0560491	0.999941	ABCF1	5	24453258	24456115	protein_coding	836200	3479.6	3346.37	3409.66	3903.81	3993.66	4062.53
12884	AT3G13940	467.567	0.214351	0.112223	1.91005	0.0561268	0.999941		3	4600422	4602582	protein_coding	820607	493.961	490.394	455.057	560.729	548.777	560.647
21452	AT5G04140	39131.9	-0.205394	0.107567	-1.90945	0.0562046	0.999941	GLU1	5	1129785	1138488	protein_coding	830292	56549.3	52126.2	47878.7	52447.8	45009.2	38325.2
16662	AT3G61050	1494	0.154988	0.0812283	1.90805	0.0563849	0.999941	NTMC2TYPE4	3	22597216	22601412	protein_coding	825277	1432.84	1443.13	1564.32	1623.03	1733.28	1587.63
25180	AT5G46580	1755.44	0.20318	0.106489	1.90799	0.0563928	0.999941		5	18897445	18899646	protein_coding	834701	2342.21	2136.9	2109.81	2832.04	2568.64	2187.96
13160	AT3G16420	20038	0.219269	0.114926	1.90792	0.056401	0.999941	PBP1	3	5579290	5581032	protein_coding	820890	21785	22298.5	23960	27620.7	28447.2	23144.2
2279	AT1G22370	250.429	-0.348959	0.182946	-1.90745	0.0564627	0.999941	UGT85A5	1	7897915	7900335	protein_coding	838844	488.42	510.506	447.728	421.454	353.977	360.272
18329	AT4G15000	2830.49	0.148296	0.0777849	1.90649	0.0565862	0.999941	RPL27C	4	8571816	8572681	protein_coding	827159	2594.53	2743.85	3114.86	3006.42	3215.63	3143.44
25313	AT5G47790	315.857	0.200342	0.105092	1.90635	0.0566044	0.999941		5	19351292	19353495	protein_coding	834830	314.422	297.285	309.177	369.087	347.492	343.097
20395	AT4G33470	820.516	-0.193542	0.101599	-1.90496	0.0567854	0.999941	HDA14	4	16102595	16105550	protein_coding	829484	1019.82	1055.74	962.369	962.263	913.293	781.072
4024	AT1G49600	3565.25	0.173465	0.0910696	1.90476	0.0568118	0.999941	ATRBP47A	1	18356799	18360447	protein_coding	841384	3044.81	3028.06	3162.78	3436.42	3517.28	3462.13
19644	AT4G26600	382.611	0.234253	0.123008	1.90437	0.0568617	0.999941		4	13419501	13423802	protein_coding	828767	446.643	440.918	431.177	552.707	521.824	477.346
2933	AT1G29490	7.11346	2.77653	1.45889	1.90318	0.0570172	0.999941	SAUR68	1	10319732	10320402	protein_coding	839826	0	0	1.08865	5.06988	1.00142	1.91674
5637	AT1G66410	1616.8	0.196924	0.103492	1.90279	0.0570679	0.999941	CAM4	1	24774113	24775984	protein_coding	842959	2050.64	1968.19	1860.87	2353.58	2147.46	2239.71
16413	AT3G58610	9728.05	0.156493	0.0822531	1.90258	0.0570956	0.999941		3	21671433	21675090	protein_coding	825030	10240.3	9257.88	9194.1	11555.3	10725.2	9704.06
21414	AT5G03800	220.274	0.231321	0.121595	1.90238	0.0571213	0.999941	EMB175	5	1010766	1013678	protein_coding	831717	272.499	250.279	315.709	337.654	316.448	331.596
15468	AT3G49601	1000.42	0.290351	0.152639	1.90221	0.0571442	0.999941		3	18387267	18389571	protein_coding	6241216	946.911	791.491	756.614	1107.26	937.327	1009.16
26730	AT5G60960	745.919	0.22273	0.117122	1.9017	0.0572105	0.999941	PNM1	5	24528089	24530032	protein_coding	836217	837.547	740.673	780.564	972.403	901.276	881.701
2678	AT1G26880	2132.85	0.248275	0.130572	1.90145	0.0572435	0.999941	RPL34A	1	9315305	9318277	protein_coding	838331	2192.36	2368.68	2503.71	3132.61	2707.45	2550.38
14348	AT3G27000	175.802	-0.280253	0.147457	-1.90058	0.0573569	0.999941	ARP2	3	9952479	9955982	protein_coding	822317	168.603	177.863	189.425	163.25	122.173	155.256
20710	AT4G36380	485.932	0.231708	0.121949	1.90004	0.0574277	0.999941	ROT3	4	17187528	17192507	protein_coding	829790	383.817	387.308	455.921	447.317	512.902	480.308
27421	AT5G67410	11.3453	-1.13547	0.597638	-1.89992	0.0574433	0.999941		5	26896485	26898016	protein_coding	836877	9.43509	20.3528	16.9057	7.84688	7.25715	5.95302
21889	AT5G08230	845.081	-0.232844	0.122572	-1.89965	0.0574791	0.999941	HULK1	5	2641394	2650125	protein_coding	830719	753.701	769.893	682.585	706.741	619.878	551.063
20305	AT4G32610	763.531	0.225253	0.118598	1.8993	0.0575247	0.999941		4	15728084	15730433	protein_coding	829396	638.869	659.364	700.004	782.79	779.103	773.405
20924	AT4G38350	2031.02	-0.17842	0.0939433	-1.89922	0.0575349	0.999941		4	17958096	17966962	protein_coding	829992	2042.34	2028.87	2019.41	1946.8	1722.41	1713.54
11015	AT2G43770	780.234	0.218614	0.115115	1.89909	0.0575527	0.999941		2	18134061	18136036	protein_coding	818980	790.156	689.855	734.84	824.363	891.262	864.45
27225	AT5G65640	257.084	0.387155	0.20388	1.89894	0.057573	0.999941	BHLH93	5	26236964	26239219	protein_coding	836690	276.011	202.037	218.953	266.469	329.908	317.142
19020	AT4G21020	62.4487	1.28633	0.677541	1.89853	0.0576258	0.999941		4	11228187	11229616	protein_coding	827849	91.1368	27.9499	48.9894	77.0622	106.15	228.092
11599	AT3G02040	711.218	0.340604	0.17941	1.89847	0.0576342	0.999941	GDPD1	3	348167	350010	protein_coding	821175	1002.5	886.774	666.255	976.459	1298.84	962.204
1659	AT1G16390	476.983	0.315082	0.165983	1.89828	0.0576587	0.999941	2003-10-01	1	5602786	5604770	protein_coding	838209	388.243	461.174	413.688	578.98	606.859	384.307
755	AT1G08035	2.10261	-2.98739	1.57458	-1.89727	0.0577928	NA	SMR16	1	2494402	2495313	protein_coding	837319	1.92276	5.55806	1.14839	0	1.05637	0
27468	ATCG00360	9.81423	1.0987	0.579103	1.89725	0.0577954	0.999941	YCF3	Pt	42584	43751	protein_coding	NA	6.37957	6.35225	7.62057	9.12579	21.0298	13.4172
22158	AT5G11140	4.10821	3.09145	1.62957	1.89709	0.0578163	0.999941		5	3545211	3546169	protein_coding	830982	0	1.27045	0	4.05591	2.00284	3.83348
26761	AT5G61270	515.015	-0.276197	0.145755	-1.89495	0.0580992	0.999941	BHLH72	5	24638491	24640765	protein_coding	836248	333.85	351.563	353.11	350.738	268.029	239.117
24530	AT5G40800	4.24595	1.64607	0.869212	1.89375	0.0582588	0.999941		5	16334581	16336017	protein_coding	834080	3.64547	0	3.26596	6.08386	10.0142	6.70859
26431	AT5G58120	726.247	-0.23993	0.126727	-1.89328	0.0583207	0.999941		5	23517256	23521067	protein_coding	835924	390.065	381.135	326.596	304.193	339.481	286.553
21266	AT5G02450	2285.99	0.315146	0.166469	1.89312	0.0583422	0.999941	RPL36C	5	533058	534729	protein_coding	831907	2459.78	2309.68	2379.79	3211.26	2675.79	3008.32
17174	AT4G01990	109.019	0.328419	0.173518	1.89271	0.0583968	0.999941		4	871126	872920	protein_coding	828172	116.655	119.422	113.22	152.096	155.22	131.297
3421	AT1G34440	4.58318	3.0564	1.61518	1.8923	0.0584517	0.999941		1	12591348	12593579	protein_coding	840347	0	0	0	0	4.00567	0.958371
9267	AT2G27530	6211.73	0.198387	0.104868	1.89179	0.0585192	0.999941	RPL10AB	2	11763217	11764935	protein_coding	817299	5621.69	6401.79	6796.8	7481.86	7265.19	6844.74
11658	AT3G02560	3169.18	0.232894	0.123109	1.89178	0.0585207	0.999941	RPS7B	3	541708	543385	protein_coding	821308	2698.11	2733.32	3032.7	3433.7	3129.33	3383.4
13371	AT3G18300	38.5739	-0.838846	0.443444	-1.89166	0.0585364	0.999941		3	6281923	6284372	protein_coding	821359	11.5407	17.9765	23.1062	15.7154	9.91885	4.04099
3918	AT1G48550	281.726	-0.252902	0.133697	-1.89161	0.0585429	0.999941		1	17950569	17952743	protein_coding	841276	241.568	269.043	220.436	200.967	192.826	218.014
21419	AT5G03850	1375.27	0.316971	0.16759	1.89135	0.0585771	0.999941	RPS28A	5	1027887	1029131	protein_coding	831692	1195.71	1097.67	1310.74	1733.9	1283.82	1473.02
16936	AT4G00026	485.703	0.183032	0.0967818	1.89118	0.0585998	0.999941	TIM21	4	10815	13359	protein_coding	3770411	464.797	504.369	484.45	544.505	535.759	567.355
22906	AT5G18600	352.302	-0.389082	0.205743	-1.89111	0.0586098	0.999941	GRXS2	5	6183166	6184038	protein_coding	831978	357.256	315.072	310.266	219.019	238.338	293.261
9845	AT2G32970	448.392	-0.23317	0.123303	-1.89103	0.0586206	0.999941		2	13991317	13995905	protein_coding	817859	517.63	575.962	684.943	493.03	519.098	499.553
21915	AT5G08440	541.521	-0.212626	0.112452	-1.89081	0.0586501	0.999941		5	2720626	2727167	protein_coding	830743	520.265	548.405	531.659	504.807	429.187	446.442
8751	AT2G22650	261.408	-0.233455	0.123609	-1.88866	0.0589378	0.999941		2	9624505	9627072	protein_coding	816796	252.917	245.757	245.967	237.515	206.287	190.539
7153	AT1G80960	46.6934	-0.556247	0.294552	-1.88845	0.0589657	0.999941		1	30415123	30419047	protein_coding	844436	68.2208	85.0477	73.7979	42.6082	59.498	51.7594
20131	AT4G31060	69.7541	-0.488857	0.258938	-1.88793	0.0590355	0.999941	ERF015	4	15116148	15117756	protein_coding	829233	99.3391	100.366	92.5355	78.0762	64.0907	66.1276
13999	AT3G23880	366.407	-0.236121	0.12508	-1.88776	0.059058	0.999941		3	8621986	8623214	protein_coding	821971	368.192	398.921	352.723	254.508	352.499	342.138
18774	AT4G18730	2531.15	0.195556	0.103611	1.88741	0.0591047	0.999941	RPL11B	4	10302163	10303432	protein_coding	818874	2004.1	2195.34	2229.56	2523.79	2438.45	2397.84
2840	AT1G28390	89.6074	-0.496924	0.263444	-1.88626	0.0592603	0.999941		1	9966186	9968495	protein_coding	839736	111.65	111.963	63.2581	69.154	48.491	85.388
22879	AT5G18370	207.341	-0.307856	0.163219	-1.88615	0.0592744	0.999941	DSC2	5	6083401	6089041	protein_coding	831955	188.653	205.813	193.78	155.138	162.23	157.173
7719	AT2G07680	341.145	-0.395647	0.20977	-1.8861	0.0592818	0.999941	ATMRP11	2	3514668	3522658	protein_coding	815414	411.241	369.906	353.82	313.603	276.504	273.282
23695	AT5G26830	1597.14	0.138122	0.0732398	1.88588	0.059311	0.999941	THRRS	5	9437187	9441822	protein_coding	832741	1918.43	1774.82	1863.77	2217.57	1962.78	1939.74
3044	AT1G30590	1298.15	-0.210415	0.111627	-1.88499	0.059431	0.999941		1	10835735	10840872	protein_coding	839939	1115.49	1201.53	1034.31	1060.03	930.2	905.318
22180	AT5G11360	3.61484	-3.1202	1.65537	-1.88489	0.0594443	0.999941		5	3625570	3626735	protein_coding	831007	1.53081	0	3.65719	0	0	0
12218	AT3G07550	203.803	-0.2722	0.144504	-1.88368	0.0596079	0.999941	FBL12	3	2409477	2411329	protein_coding	819944	214.069	205.616	213.865	156.154	167.209	201.19
6524	AT1G74870	29.257	0.683077	0.362653	1.88355	0.0596253	0.999941		1	28126928	28128790	protein_coding	843826	20.9614	24.1386	22.8617	35.4892	29.0411	44.0851
6163	AT1G71330	44.9959	-0.620405	0.329449	-1.88316	0.0596788	0.999941	NAP5	1	26884014	26885169	protein_coding	843474	25.5183	50.818	33.7482	24.3354	29.0411	17.2507
9776	AT2G32340	225.266	-0.320898	0.170461	-1.88253	0.0597644	0.999941		2	13731969	13734534	protein_coding	817795	147.928	136.008	143.874	144.772	97.828	99.3841
11127	AT2G44820	313.394	0.251506	0.133602	1.8825	0.0597681	0.999941		2	18484074	18485873	protein_coding	819091	258.885	257.777	247.887	322.322	282.207	305.726
2141	AT1G21060	579.635	-0.360347	0.191465	-1.88205	0.0598293	0.999941		1	7371657	7374114	protein_coding	838700	506.973	624.196	809.211	459.676	555.419	495.463
7762	AT2G07776	8.80294	1.1363	0.60393	1.8815	0.0599033	0.999941		2	3246019	3246901	protein_coding	815417	10.9364	2.5409	6.53191	15.2096	14.0198	16.2923
13811	AT3G22235	190.014	-1.69463	0.90082	-1.88121	0.0599439	0.999941		3	7854419	7855814	protein_coding	821791	784.848	1100.36	411.175	465.178	194.064	50.2207
9870	AT2G33210	859.554	0.255258	0.135765	1.88014	0.0600884	0.999941	HSP60-2	2	14074767	14078772	protein_coding	817883	1265.61	1146.29	1153.19	1703.46	1429.75	1124.53
27541	ATMG00090	24.9402	0.910818	0.48445	1.88011	0.0600934	0.999941		Mt	25482	28733	protein_coding	814570	24.6069	12.7045	14.1525	26.3634	39.0553	32.5846
85	AT1G01790	4754.2	-0.245168	0.130418	-1.87986	0.0601269	0.999941	KEA1	1	284350	291203	protein_coding	837332	5689.25	5879.17	4657.8	5472.97	4576.5	3641.35
18582	AT4G16990	5375.06	-0.204585	0.108896	-1.87872	0.0602822	0.999941	RLM3	4	9558571	9565569	protein_coding	827407	4831.77	4671.69	4352.11	4749.31	3741.78	3534.08
21433	AT5G03970	292.091	0.265849	0.141517	1.87857	0.0603031	0.999941		5	1071498	1073489	protein_coding	830276	256.707	263.462	215.625	314.444	279.082	290.932
26882	AT5G62440	334.278	0.260062	0.138471	1.8781	0.0603673	0.999941	EMB514	5	25072117	25074069	protein_coding	836365	273.41	283.31	264.543	356.92	325.461	300.928
8453	AT2G19900	70.2199	0.947577	0.504554	1.87805	0.0603745	0.999941	NADP-ME1	2	8591808	8595559	protein_coding	816509	60.9357	58.12	91.9443	83.2586	106.896	216.967
7733	AT2G07706	161.427	1.40445	0.747851	1.87798	0.0603842	0.999941		2	3381463	3386102	protein_coding	815381	101.162	118.152	121.929	105.454	745.055	52.7104
18663	AT4G17740	949.787	-0.191443	0.101955	-1.87772	0.0604192	0.999941	CTPA2	4	9866977	9869752	protein_coding	827495	1182.06	1113.38	1188.48	1069.38	1006.99	976.181
24248	AT5G38200	607.721	0.35009	0.186463	1.87753	0.0604451	0.999941		5	15256243	15258814	protein_coding	833802	425.987	371.764	461.634	426.989	664.933	514.487
1995	AT1G19660	3505.61	-0.246707	0.131468	-1.87656	0.0605788	0.999941	BBD2	1	6799969	6802906	protein_coding	838553	4049	3935.92	3508.01	2988.89	3453.39	3244.15
19120	AT4G21900	209.042	0.233508	0.124504	1.8755	0.060724	0.999941	PRORP3	4	11616338	11619421	protein_coding	828279	199.589	205.813	224.262	231.187	253.359	254.927
6794	AT1G77510	961.705	0.240171	0.128114	1.87467	0.0608384	0.999941	PDIL1-2	1	29126648	29129700	protein_coding	844087	1450.9	1210.74	1386.94	1706.52	1432.03	1646.48
27524	ATCG01110	21.1468	1.26676	0.67573	1.87465	0.0608408	0.999941	NDHH	Pt	122011	123192	protein_coding	844805	14.5819	11.4341	9.79787	11.1537	34.0482	41.2099
21019	AT4G39260	2227.14	0.190816	0.101789	1.87463	0.0608439	0.999941	RBG8	4	18273829	18275216	protein_coding	830082	2948.7	2673.55	2541.8	3244.38	2952.84	3124.34
23069	AT5G20040	576.624	0.198693	0.105993	1.87459	0.0608496	0.999941	ATIPT9	5	6767701	6771190	protein_coding	832126	615.858	607.029	576.162	731.63	686.646	647.134
25999	AT5G54130	2533.16	-0.338335	0.180522	-1.87421	0.0609017	0.999941		5	21962570	21965623	protein_coding	835500	171.454	164.396	184.217	160.478	150.697	101.118
8295	AT2G18330	311.565	0.287455	0.153398	1.87392	0.060942	0.999941		2	7965635	7969108	protein_coding	816348	374.572	344.292	347.28	520.17	390.553	391.974
21476	AT5G04360	769.802	-0.214411	0.114431	-1.87371	0.0609701	0.999941	PU1	5	1221448	1228841	protein_coding	830315	1234.94	1208.98	1127.18	1166.46	1050.94	861.812
23821	AT5G28030	81.3449	0.596309	0.318367	1.87302	0.0610652	0.999941	DES1	5	10029632	10032962	protein_coding	832873	36.7905	38.0982	30.1352	56.1362	44.0123	58.5846
11676	AT3G02710	491.013	0.216903	0.115874	1.87189	0.0612213	0.999941		3	583113	585948	protein_coding	821269	493.961	520.885	446.348	637.791	531.753	528.062
4037	AT1G49730	1095.51	-0.164156	0.0876966	-1.87186	0.0612256	0.999941		1	18402506	18405681	protein_coding	841396	875.167	892.452	1038.38	852.394	851.631	799.249
22312	AT5G12960	2.79786	2.64872	1.41554	1.87117	0.0613213	NA		5	4097693	4101766	protein_coding	831136	0	1.27045	1.08865	5.06988	3.00425	5.75022
15504	AT3G49910	4637.15	0.224431	0.119986	1.87047	0.0614184	0.999941	RPL26A	3	18504164	18505390	protein_coding	824153	5213.93	4994.14	4665.96	6289.69	5454.72	5634.26
27498	ATCG00740	22.2832	1.30439	0.697527	1.87002	0.0614808	0.999941	RPOA	Pt	77901	78890	protein_coding	844727	10.9364	10.1636	13.0638	14.1957	27.0383	43.1267
22203	AT5G11560	3006.97	0.121128	0.0647822	1.86977	0.0615159	0.999941		5	3709442	3714124	protein_coding	831028	3214.39	2909.33	3122.26	3553.99	3218.56	3290.09
22440	AT5G14220	924.546	-0.157695	0.0843421	-1.86971	0.0615243	0.999941	HEMG2	5	4582629	4587653	protein_coding	831272	974.465	965.35	874.365	903.481	812.976	806.494
7028	AT1G79770	85.3892	0.540303	0.288988	1.86964	0.061534	0.999941		1	30014233	30015392	protein_coding	844316	29.1638	21.5977	39.1915	50.6988	33.0468	47.9185
8939	AT2G24500	924.411	0.244089	0.13057	1.86941	0.0615654	0.999941	REIL2	2	10400630	10402934	protein_coding	816986	885.849	837.227	861.124	1002.82	1003.42	1055.17
14361	AT3G27110	732.879	-0.201778	0.107974	-1.86876	0.0616562	0.999941		3	9997808	10000230	protein_coding	822330	657.615	664.338	676.01	524.589	597.746	614.175
2649	AT1G26670	1800.92	-0.203693	0.109005	-1.86867	0.0616688	0.999941	VTI12	1	9215770	9218010	protein_coding	839208	1693.32	1845.96	1750.55	1323.24	1600.27	1667.57
4184	AT1G51270	465.071	-0.490173	0.262482	-1.86745	0.0618382	0.999941		1	19007364	19011285	protein_coding	841550	325.498	309.727	269.12	239.501	182.574	221.943
2627	AT1G26460	703.072	0.14996	0.0803226	1.86697	0.0619058	0.999941		1	9151628	9154762	protein_coding	839187	828.433	782.598	758.791	873.034	902.278	856.783
18058	AT4G12760	176.491	-0.38673	0.207349	-1.86512	0.0621649	0.999941		4	7504795	7506279	protein_coding	826888	162.223	180.404	175.273	125.733	121.172	148.547
104	AT1G02010	362.2	-0.272768	0.146263	-1.86492	0.062193	0.999941	SEC1A	1	347613	352545	protein_coding	839288	272.099	336.488	219.385	254.668	210.12	217.443
23778	AT5G27640	2969.01	0.151648	0.0813562	1.864	0.0623223	0.999941	TIF3B1	5	9780609	9785288	protein_coding	832826	3192.43	2944.03	2979.42	3535.79	3430.1	3164.35
24299	AT5G38630	285.576	0.258464	0.138703	1.86343	0.0624017	0.999941	CYB561B	5	15465992	15468185	protein_coding	833853	236.044	228.681	304.823	278.844	299.424	342.138
4324	AT1G52570	116.797	-0.404597	0.217138	-1.86332	0.0624169	0.999941	PLDALPHA2	1	19583617	19587531	protein_coding	841689	143.107	111.605	111.313	119.137	84.6721	73.6658
6083	AT1G70580	1292.69	-0.21508	0.115445	-1.86306	0.0624541	0.999941	GGAT2	1	26612359	26616071	protein_coding	843395	1581.52	1534.47	1445.56	1362.86	1291.81	1275.84
9756	AT2G32160	42.8548	-1.2785	0.686469	-1.86242	0.0625434	0.999941		2	13662138	13666383	protein_coding	817775	10.84	10.4615	2.33563	2.27098	3.36429	4.29289
3947	AT1G48830	1842.7	0.164046	0.0880948	1.86216	0.0625813	0.999941	RPS7A	1	18059450	18061302	protein_coding	841305	2039.16	2055.24	2004.85	2381.68	2206.41	2245.78
10321	AT2G37400	378.844	0.279172	0.149937	1.86193	0.0626131	0.999941		2	15695988	15697457	protein_coding	818316	450.216	475.149	493.16	650.973	546.774	523.27
13686	AT3G21175	454.67	0.206069	0.110733	1.86095	0.0627515	0.999941	GATA24	3	7422026	7424989	protein_coding	821670	411.039	433.589	394.154	504.142	442.385	481.067
19372	AT4G24120	541.294	0.449645	0.241672	1.86056	0.0628065	0.999941	YSL1	4	12524186	12527347	protein_coding	828512	429.254	337.94	456.145	551.603	558.791	561.605
11002	AT2G43650	717.105	0.183288	0.0985133	1.86054	0.0628089	0.999941	EMB2777	2	18099236	18103438	protein_coding	818967	824.788	776.245	814.312	1034.26	871.234	839.533
7264	AT2G02010	76.8871	1.01248	0.544207	1.86047	0.0628195	0.999941	GAD4	2	474108	476997	protein_coding	814732	21.7166	17.1108	10.1508	40.9697	19.7124	38.7229
6203	AT1G71840	948.428	0.148391	0.0797632	1.86039	0.0628299	0.999941		1	27022138	27024551	protein_coding	843514	901.342	914.724	999.383	1029.19	1057.5	1033.12
1858	AT1G18335	133.064	-0.353724	0.190222	-1.85954	0.062951	0.999941		1	6308925	6311373	protein_coding	838414	101.722	112.895	138.288	95.5316	101.216	79.1339
17918	AT4G11460	270.309	-0.435929	0.234492	-1.85904	0.063022	0.999941	CRK30	4	6963521	6967200	protein_coding	826751	429.19	392.107	436.269	393.085	288.679	248.417
18392	AT4G15490	988.449	0.262228	0.141101	1.85844	0.0631064	0.999941	UGT84A3	4	8852656	8854706	protein_coding	827221	1131.92	915.995	1016.8	1052.51	1172.66	1452.89
13583	AT3G20210	26.0872	1.07523	0.578578	1.85841	0.0631113	0.999941	dVPE	3	7052347	7054743	protein_coding	821565	24.6069	38.1135	31.5709	30.4193	61.0865	106.379
22078	AT5G10360	6211.98	0.215136	0.11578	1.85814	0.0631488	0.999941	RPS6B	5	3258404	3260254	protein_coding	829298	5859.55	5929.32	5897.56	6867.89	6706.31	6956.14
12370	AT3G09430	26.7301	0.709563	0.38187	1.85813	0.0631506	0.999941		3	2901199	2903217	protein_coding	820101	30.5043	21.3586	19.2908	47.9134	34.5121	34.9979
3154	AT1G31660	653.505	0.191603	0.103155	1.85742	0.0632508	0.999941		1	11330924	11333540	protein_coding	840053	717.246	686.043	747.904	901.425	794.125	762.863
7927	AT2G14255	535.48	-0.214382	0.115422	-1.85737	0.0632578	0.999941	PAT23	2	6036804	6041097	protein_coding	2745525	606.971	644.118	656.457	609.4	514.729	519.437
27285	AT5G66170	730.671	0.402066	0.216482	1.85727	0.0632729	0.999941	STR18	5	26447642	26448776	protein_coding	836749	417.984	501.972	557.678	415.654	624.305	910.715
5254	AT1G62914	161.815	-0.380134	0.204681	-1.85721	0.0632818	0.999941		1	23301315	23303162	protein_coding	10723105	113.01	152.454	162.209	120.663	106.15	100.629
17132	AT4G01660	529.053	0.175499	0.0944974	1.85718	0.063285	0.999941	ABC1	4	708357	711256	protein_coding	828127	497.607	514.533	580.252	592.162	583.827	621.024
23058	AT5G19930	202.67	0.262164	0.141183	1.85691	0.0633234	0.999941	PGR	5	6737512	6739573	protein_coding	832115	176.779	204.512	189.397	198.709	226.286	256.804
2201	AT1G21660	1129.78	-0.132417	0.0713274	-1.85647	0.0633861	0.999941		1	7605620	7609223	protein_coding	838768	930.506	979.517	942.773	846.67	918.3	835.699
2983	AT1G29970	1272.67	0.243534	0.131206	1.85612	0.063436	0.999941	RPL18AA	1	10498351	10501498	protein_coding	839876	860.522	841.234	849.571	1026.33	938.044	1056.37
2504	AT1G24510	2795.9	0.14123	0.0761025	1.85579	0.0634838	0.999941	CCT5	1	8685271	8688247	protein_coding	839066	2842.09	2665.16	2790.08	3239.87	2989.43	2925.04
10094	AT2G35300	99.24	0.834725	0.449809	1.85573	0.0634916	0.999941	LEA18	2	14862779	14863412	protein_coding	818097	109.364	104.177	105.599	113.565	163.231	292.303
21064	AT4G39730	1531.92	0.226659	0.122147	1.85563	0.0635063	0.999941	PLAT1	4	18432659	18433753	protein_coding	830128	1850.99	1828.18	1812.61	2396.03	2186.1	1844.86
17212	AT4G02340	557.526	0.198668	0.107075	1.8554	0.0635394	0.999941		4	1035596	1037615	protein_coding	828063	674.412	602.194	568.277	719.923	692.981	707.278
7772	AT2G07815	14.7275	0.87254	0.47037	1.85501	0.0635954	0.999941		2	3443688	3446183	protein_coding	6240292	18.2274	10.1636	8.70922	17.2376	23.0326	28.7511
12935	AT3G14390	1167.19	0.195881	0.105611	1.85474	0.063634	0.999941	LYSA1	3	4806670	4809433	protein_coding	820660	1261.33	1274.26	1283.52	1656.84	1459.07	1259.3
22729	AT5G16950	51.2283	0.449105	0.24218	1.85443	0.0636777	0.999941		5	5572523	5573191	protein_coding	831558	51.0366	47.0067	42.4575	54.7547	80.1134	57.5022
13252	AT3G17250	129.348	0.322247	0.173776	1.85438	0.063684	0.999941		3	5892550	5894518	protein_coding	820986	138.528	102.906	107.777	148.041	136.193	155.256
16214	AT3G56690	392.712	-0.206688	0.111469	-1.85422	0.0637077	0.999941	CIP111	3	20993649	20998695	protein_coding	824836	462.063	456.092	450.702	371.115	381.54	433.183
6700	AT1G76630	612.383	-0.201326	0.108601	-1.85381	0.0637658	0.999941	SKI3	1	28759478	28765042	protein_coding	843996	602.217	706.772	711.148	613.973	601.342	539.33
17507	AT4G05440	198.811	0.294508	0.158892	1.85352	0.0638083	0.999941	EDA35	4	2757163	2758585	protein_coding	825894	177.329	139.048	201.565	198.527	229.667	209.014
6705	AT1G76680	4016.48	0.323681	0.174698	1.85281	0.06391	0.999941	OPR1	1	28776626	28778837	protein_coding	844001	5408.54	5309.14	6714.1	5489.5	8118.48	8208.21
21829	AT5G07630	477.267	-0.312819	0.168849	-1.85265	0.0639318	0.999941		5	2410703	2414750	protein_coding	830656	438.781	460.297	530.416	393.24	396.826	360.409
19413	AT4G24480	467.582	0.257626	0.139249	1.85012	0.0642968	0.999941		4	12649985	12655097	protein_coding	828550	404.686	395.364	425.241	430.737	479.182	554.75
7133	AT1G80760	218.666	-0.621598	0.336147	-1.84919	0.0644309	0.999941	NIP6-1	1	30350539	30352208	protein_coding	844415	100.25	113.07	74.0284	81.1181	47.0667	58.4606
15957	AT3G54230	1368.39	-0.196595	0.106448	-1.84687	0.0647664	0.999941	SUA	3	20073028	20080384	protein_coding	824590	1224.9	1253.41	1140.76	1210.8	951.988	995.278
21448	AT5G04090	522.108	-0.176908	0.0957907	-1.84682	0.0647727	0.999941		5	1105352	1108282	protein_coding	830288	415.055	470.53	408.505	386.705	358.928	395.178
4529	AT1G54370	795.204	-0.212574	0.115155	-1.84599	0.0648942	0.999941	NHX5	1	20293151	20297236	protein_coding	841878	697.196	697.477	746.816	644.889	618.876	584.606
16227	AT3G56820	140.799	-0.326648	0.177041	-1.84504	0.0650322	0.999941		3	21039745	21041760	protein_coding	824849	135.367	137.747	141.814	102.982	110.246	117.264
26098	AT5G55050	228.83	0.345268	0.187167	1.8447	0.0650813	0.999941		5	22337626	22340389	protein_coding	835596	247.892	208.354	205.755	241.326	318.451	282.719
21842	AT5G07770	500.322	-0.217822	0.118141	-1.84375	0.0652196	0.999941		5	2474059	2479466	protein_coding	830670	400.299	463.067	429.165	411.934	356	341.394
9138	AT2G26360	69.9405	-0.678134	0.367929	-1.84311	0.0653127	0.999941		2	11221516	11223400	protein_coding	817176	55.5934	52.0885	47.9007	35.4892	36.051	25.876
14539	AT3G28740	2744.6	0.439462	0.238497	1.84263	0.0653833	0.999941	CYP81D11	3	10788698	10790553	protein_coding	822506	3564.36	3168.5	4904.38	3508.36	5825.25	6447.92
259	AT1G03410	361.356	-0.224131	0.121673	-1.84208	0.0654633	0.999941	2A6	1	844436	847683	protein_coding	838763	542.264	514.533	495.337	494.82	408.579	426.475
12316	AT3G08943	1264.69	0.248352	0.134838	1.84185	0.0654973	0.999941		3	2718880	2722624	nontranslating_CDS	NA	1305.99	1280.61	1260.66	1659.88	1474.09	1436.6
26038	AT5G54470	226.89	-0.799457	0.434052	-1.84185	0.0654974	0.999941		5	22114304	22115539	protein_coding	835535	13.6705	8.89315	13.0638	13.1817	4.00567	3.83348
23395	AT5G23840	87.6705	-0.985549	0.535419	-1.84071	0.0656648	0.999941		5	8035690	8037110	protein_coding	832449	69.6427	94.6851	80.1089	15.3054	49.1265	58.7684
1807	AT1G17810	70.0259	1.14899	0.624231	1.84065	0.0656724	0.999941	TIP3-2	1	6130025	6131627	protein_coding	838359	78.3776	48.2771	63.1418	59.8246	95.1347	266.427
14927	AT3G44600	743.419	0.15077	0.0819231	1.84039	0.0657112	0.999941	CYP71	3	16164935	16169304	protein_coding	823585	792.89	712.723	746.816	841.6	809.146	853.908
13167	AT3G16480	956.244	0.170438	0.0926573	1.83945	0.0658489	0.999941	MPPA2	3	5599710	5603027	protein_coding	820896	975.163	937.592	990.674	1155.93	1097.55	1015.87
26720	AT5G60870	102.447	0.331795	0.180466	1.83854	0.0659828	0.999941		5	24485655	24487906	protein_coding	836208	113.943	112.426	102.441	133.511	135.09	145.296
796	AT1G08410	441.844	0.260362	0.141663	1.8379	0.0660773	0.999941	LSG1-2	1	2646144	2649440	protein_coding	837361	472.088	407.815	433.284	548.561	491.696	534.771
23964	AT5G35210	4231.45	-0.188911	0.102788	-1.83787	0.0660817	0.999941		5	13474196	13482591	protein_coding	833475	3649.57	3403.19	3053.43	3355.69	2706.52	2805.63
5628	AT1G66330	1893.21	-0.168727	0.0918086	-1.83781	0.0660909	0.999941	AAF	1	24729629	24732575	protein_coding	842950	824.445	832.774	830.318	735.056	782.188	695.725
1416	AT1G14130	343.406	0.245056	0.133384	1.83721	0.0661784	0.999941		1	4835724	4837771	protein_coding	837972	377.306	370.972	474.652	421.814	512.726	514.645
7533	AT2G04790	588.582	-0.30189	0.164373	-1.83662	0.0662659	0.999941		2	1679307	1680543	protein_coding	815022	469.561	481.68	528.024	432.083	398.263	369.645
4486	AT1G53970	5.18218	-3.20859	1.74711	-1.83651	0.0662816	0.999941		1	20148419	20149749	protein_coding	841835	1.84255	2.56852	5.50244	0	0	0.968789
10071	AT2G35075	18.3599	0.852855	0.464734	1.83514	0.0664843	0.999941		2	14786460	14789104	protein_coding	818073	12.7591	19.0568	11.9752	29.4053	23.0326	25.876
4281	AT1G52190	1799.8	0.244283	0.13313	1.83492	0.0665168	0.999941	NPF1.2	1	19434480	19439031	protein_coding	841649	1317.84	1429.26	1142	1576.73	1636.32	1392.51
20288	AT4G32460	334.171	0.375136	0.204536	1.83408	0.0666419	0.999941		4	15662266	15665032	protein_coding	829381	286.062	210.44	210.983	330.179	281.648	308.558
5003	AT1G60600	655.985	-0.270193	0.147336	-1.83385	0.066676	0.999941	ABC4	1	22324437	22327359	protein_coding	842354	930.795	984.727	1070.87	898.286	836.146	741.845
11131	AT2G44860	1153.53	0.243288	0.132765	1.83247	0.0668819	0.999941		2	18500803	18502562	protein_coding	819095	1021.64	1109.1	1150.71	1345.55	1286.82	1250.67
19845	AT4G28450	554.078	0.171175	0.093494	1.83086	0.0671213	0.999941		4	14061403	14064708	protein_coding	828962	579.63	649.2	592.227	755.412	652.924	639.233
23139	AT5G20720	9446.65	0.195171	0.10661	1.83071	0.0671437	0.999941	CPN20	5	7014662	7016698	protein_coding	832195	12580	11728.7	11039.9	15024.6	13235.7	12211.1
14397	AT3G27420	227.84	-0.260063	0.142125	-1.82982	0.0672774	0.999941		3	10148555	10150420	protein_coding	822363	208.703	238.845	207.933	195.697	167.237	183.049
10271	AT2G36930	1580.81	0.23737	0.129802	1.82871	0.0674434	0.999941		2	15509898	15511607	protein_coding	818267	848.483	898.209	831.731	958.207	1013.43	1066.67
22734	AT5G17000	1028.78	0.232958	0.127449	1.82785	0.0675715	0.999941		5	5584708	5587237	protein_coding	831563	527.055	509.337	669.071	566.149	718.069	720.183
8269	AT2G18100	83.8582	-0.586523	0.32091	-1.82769	0.0675965	0.999941		2	7867828	7871801	protein_coding	816322	23.7898	32.8551	29.3998	22.9446	19.5989	14.4576
8852	AT2G23600	2723.05	-0.189274	0.103586	-1.82723	0.0676658	0.999941	ACL	2	10041820	10043840	protein_coding	816892	2355.47	2444.93	2431.3	2284.84	2115.45	1941.76
23250	AT5G22510	1924.4	-0.134034	0.0733585	-1.8271	0.067684	0.999941	INVE	5	7474635	7478335	protein_coding	832312	2276.78	2358	2317.53	2064.66	2270.06	1999.81
25281	AT5G47480	2024.98	-0.174226	0.0953803	-1.82665	0.0677532	0.999941	MAG5	5	19257027	19263425	protein_coding	834798	2082.3	2147.51	2059.81	2027.6	1843.08	1703.38
12057	AT3G06070	949.102	-0.286243	0.156704	-1.82664	0.0677534	0.999941		3	1830970	1832190	protein_coding	819780	397.356	477.689	431.106	320.416	418.593	330.638
9186	AT2G26830	316.667	-0.258576	0.14163	-1.82572	0.0678928	0.999941	EMB1187	2	11443241	11447171	protein_coding	817224	326.27	320.154	326.596	282.899	292.414	238.634
867	AT1G09140	2016.59	-0.161956	0.0887512	-1.82483	0.0680269	0.999941	SR30	1	2942538	2945976	protein_coding	837433	1662.59	1668.06	1498.17	1480.37	1356.09	1479.33
20961	AT4G38710	2229.51	0.288601	0.158347	1.82258	0.0683667	0.999941		4	18077790	18080228	protein_coding	830027	1973.11	1880.27	1601.41	2615.05	2086.95	1961.79
19635	AT4G26520	850.481	-0.282424	0.154969	-1.82245	0.0683867	0.999941		4	13388290	13390862	protein_coding	828758	1168.36	1232.13	963.663	1004.83	880.177	880.52
24928	AT5G44320	1387.62	0.22592	0.123971	1.82236	0.0684	0.999941		5	17854547	17856740	protein_coding	834457	1147.41	1121.81	1337.95	1251.25	1432.03	1535.31
3467	AT1G35140	613.539	-0.495748	0.272047	-1.82229	0.0684112	0.999941	EXL1	1	12851983	12853235	protein_coding	840399	414.672	247.738	243.858	182.516	258.366	203.175
11774	AT3G03630	444.046	0.249571	0.136968	1.82211	0.0684375	0.999941	CS26	3	877844	880461	protein_coding	821203	494.873	459.903	474.652	639.819	538.763	522.312
23242	AT5G22440	1271.69	0.256325	0.14071	1.82166	0.0685072	0.999941	RPL10AC	5	7435065	7436769	protein_coding	832305	1579.3	1561.52	1666.26	2039.1	1789.04	1913.79
17282	AT4G02940	1570.83	0.169746	0.0931852	1.8216	0.0685163	0.999941		4	1306313	1311038	protein_coding	828132	1312.37	1271.72	1270.46	1409.43	1458.07	1469.18
15252	AT3G47640	528.501	-0.290005	0.159237	-1.82122	0.0685736	0.999941	BHLH47	3	17567126	17569394	protein_coding	823918	375.107	360.437	350.985	321.46	272.266	295.597
26916	AT5G62760	308.643	-0.218822	0.120159	-1.8211	0.068591	0.999941		5	25204472	25209583	protein_coding	836397	272.93	297.965	261.57	244.531	214.464	254.604
269	AT1G03520	361.143	-0.237713	0.130607	-1.82006	0.0687493	0.999941		1	877861	880259	protein_coding	839471	298.336	337.81	343.504	262.424	281.659	285.408
4805	AT1G57720	7902.97	0.167821	0.0922237	1.81972	0.068802	0.999941		1	21377320	21380382	protein_coding	842147	7033.08	7075.04	7422.35	7960.65	8241.52	7984.13
24117	AT5G36910	1771.05	0.564667	0.310312	1.81968	0.0688082	0.999941	THI2.2	5	14561743	14562863	protein_coding	833659	59.2389	54.6294	65.3191	63.8805	114.162	87.2117
26143	AT5G55470	70.1303	0.380727	0.209233	1.81963	0.0688153	0.999941	NHX4	5	22469245	22472706	protein_coding	835640	68.3526	77.4975	63.1418	87.202	87.1234	96.7954
27466	ATCG00340	388.987	0.663983	0.364978	1.81924	0.0688748	0.999941	PSAB	Pt	37375	39579	protein_coding	844770	341.763	190.568	315.709	291.011	784.11	270.26
17903	AT4G11350	58.2285	0.74247	0.408263	1.81861	0.0689715	0.999941		4	6901456	6904426	protein_coding	826737	22.469	11.7457	17.8932	28.1236	23.8549	36.6416
27320	AT5G66510	1309.19	0.154499	0.0849798	1.81806	0.0690547	0.999941	GAMMA CA3	5	26549698	26551636	protein_coding	836783	1204.8	1292	1395.71	1475.19	1429.93	1424.95
17433	AT4G04770	3505.73	0.181088	0.0996099	1.81797	0.0690691	0.999941	ABCI8	4	2427686	2429899	protein_coding	825814	3030.3	2934.74	2745.58	3156.51	3592.09	3128.12
20807	AT4G37270	1676.04	-0.142912	0.0786397	-1.8173	0.0691705	0.999941	HMA1	4	17541771	17546546	protein_coding	829881	1830.03	1746.87	1675.44	1620.33	1608.28	1530.52
10340	AT2G37585	270.316	-0.300629	0.165439	-1.81716	0.0691929	0.999941	GLCAT14C	2	15765698	15767878	protein_coding	818335	329.004	309.99	341.837	291.011	295.418	210.841
8255	AT2G17975	202.848	-0.374532	0.206244	-1.81597	0.0693757	0.999941		2	7822074	7824121	protein_coding	816309	166.554	227.374	175.628	175.082	132.525	130.452
2065	AT1G20370	325.811	0.236358	0.130213	1.81516	0.0694992	0.999941		1	7051577	7053745	protein_coding	838625	392.799	313.801	312.443	441.08	399.566	364.181
22987	AT5G19300	226.287	0.277822	0.153058	1.81514	0.0695024	0.999941		5	6495434	6498332	protein_coding	832050	240.601	209.624	259.099	314.333	271.384	276.011
15924	AT3G53920	1571.18	-0.167015	0.0920127	-1.81513	0.0695042	0.999941	SIGC	3	19960789	19963980	protein_coding	824559	1341.81	1421.78	1313.07	1349.83	1197.46	1083.18
8656	AT2G21720	30.8559	1.09786	0.604881	1.815	0.0695246	0.999941		2	9273696	9276961	protein_coding	816709	40.1028	35.5744	27.2184	44.625	50.0822	125.575
12919	AT3G14240	1819.9	0.207239	0.114182	1.81499	0.0695251	0.999941	SBT1.5	3	4741287	4744263	protein_coding	820644	2221.91	1791.34	1744.02	2441.66	2122.01	2088.29
5771	AT1G67710	165.031	0.429267	0.236534	1.81482	0.0695516	0.999941	ARR11	1	25376679	25379217	protein_coding	843096	109.384	139.775	124.129	125.756	163.261	211.839
15904	AT3G53720	819.638	0.24041	0.132527	1.81404	0.0696713	0.999941	CHX20	3	19905591	19910244	protein_coding	824539	1019.33	1031.46	870.361	1176.97	1082.6	1190.9
6799	AT1G77550	427.611	0.208813	0.115162	1.81321	0.0698001	0.999941		1	29138277	29143050	protein_coding	844091	520.391	487.853	560.656	660.098	577.818	576.939
224	AT1G03106	50.3038	1.12785	0.622102	1.81297	0.0698367	0.999941		1	748101	749034	protein_coding	2745740	54.682	62.2521	86.0035	44.615	85.1205	313.387
16060	AT3G55240	25.0983	1.05506	0.582093	1.81252	0.0699055	0.999941		3	20473335	20475332	protein_coding	824690	4.55684	7.6227	7.62057	11.1537	13.0184	16.2923
11480	AT3G01060	1854.09	-0.19879	0.109795	-1.81057	0.0702081	0.999941		3	16631	18909	protein_coding	821278	644.258	609.742	608.482	604.256	552.715	467.628
21298	AT5G02760	517.281	0.25791	0.142453	1.8105	0.0702184	0.999941		5	625254	627124	protein_coding	831234	338.117	383.676	422.397	484.681	425.603	456.184
8649	AT2G21640	51.3087	-0.538437	0.297408	-1.81043	0.0702286	0.999941		2	9254378	9255743	protein_coding	816702	52.8593	63.5225	51.1667	42.587	35.0496	37.3764
3672	AT1G43860	404.873	0.220196	0.121684	1.80956	0.0703636	0.999941		1	16620769	16624504	protein_coding	840982	376.92	393.046	382.752	462.202	462.164	417.921
26136	AT5G55390	1463.96	-0.136243	0.0753038	-1.80925	0.0704127	0.999941	EDM2	5	22447937	22454805	protein_coding	835632	1306.92	1310.02	1210.39	1274.92	1091.88	1116.3
15695	AT3G51760	82.0369	0.329909	0.182358	1.80913	0.0704316	0.999941		3	19197337	19199516	protein_coding	824339	102.054	102.218	89.5399	126.745	121.216	121.442
24709	AT5G42450	34.928	0.537412	0.297112	1.80879	0.0704842	0.999941	PCMP-E102	5	16977207	16979073	protein_coding	834252	40.4524	31.2562	47.4987	63.3777	46.3409	65.0134
9846	AT2G32980	310.447	0.216338	0.11961	1.80869	0.0704991	0.999941	2002-08-01	2	13997325	13999949	protein_coding	817860	296.194	298.556	304.823	368.073	347.492	329.68
9454	AT2G29420	1187.97	0.418053	0.231154	1.80855	0.0705209	0.999941	GSTU7	2	12617936	12618899	protein_coding	817491	928.683	790.22	1128.93	946.04	1265.79	1593.77
15588	AT3G50750	468.076	-0.223985	0.123884	-1.80802	0.0706033	0.999941	BEH1	3	18861749	18863397	protein_coding	824239	297.106	378.594	299.379	310.277	274.389	247.26
13122	AT3G16060	1106.76	0.167352	0.092564	1.80796	0.0706128	0.999941	KIN13B	3	5447272	5451562	protein_coding	820851	1113.69	1129.43	1040.75	1339.46	1269.8	1079.12
14747	AT3G33530	1477.08	-0.181447	0.100385	-1.8075	0.0706844	0.999941		3	14085248	14093670	protein_coding	823149	1590.68	1667.55	1568.22	1601.66	1350.05	1304.02
1662	AT1G16420	60.3241	-1.86529	1.03203	-1.80741	0.0706984	0.999941	AMC8	1	5612150	5614020	protein_coding	838212	2.7341	5.0818	3.26596	0	1.00142	1.91674
4096	AT1G50370	1156.89	0.174861	0.0967859	1.80668	0.0708122	0.999941	FYPP1	1	18658508	18662052	protein_coding	841459	1052.63	1055.74	1155.06	1213.73	1233.75	1236.3
16396	AT3G58450	39.8867	0.892091	0.49386	1.80636	0.0708614	0.999941		3	21621994	21623166	protein_coding	825014	49.4078	43.6417	37.2088	51.175	52.2323	138.372
25877	AT5G53010	383.947	-0.271887	0.15052	-1.80631	0.0708698	0.999941		5	21488490	21496537	protein_coding	835380	384.637	409.597	417.213	399.16	308.825	295.119
10721	AT2G41090	1191.83	-0.423251	0.234423	-1.8055	0.0709963	0.999941	CML10	2	17135347	17136999	protein_coding	818708	1152.88	1234.88	837.174	1137.68	679.963	587.481
1073	AT1G10920	358.439	-0.237209	0.131397	-1.80529	0.071029	0.999941	LOV1	1	3644180	3647784	protein_coding	837635	282.433	252.618	234.235	223.676	206.21	224.158
16485	AT3G59300	934.709	-0.188989	0.104695	-1.80514	0.0710527	0.999941		3	21918321	21922706	protein_coding	825099	1309.47	1448.68	1174.82	1180.96	1182.88	1083.42
5728	AT1G67300	386.184	-0.213519	0.11832	-1.8046	0.0711376	0.999941		1	25193704	25197158	protein_coding	843050	460.289	485.616	461.678	446.245	381.045	386.515
3139	AT1G31480	468.795	-0.238618	0.132317	-1.80338	0.071329	0.999941	SGR2	1	11265816	11271701	protein_coding	840038	494.873	431.953	452.879	423.842	349.495	397.724
10274	AT2G36970	451.075	0.222667	0.123555	1.80217	0.0715185	0.999941	UGT86A1	2	15528877	15530779	protein_coding	818271	573.25	602.194	604.202	599.26	791.12	685.235
26103	AT5G55100	1157.56	-0.208088	0.115468	-1.80213	0.0715246	0.999941		5	22361035	22364824	protein_coding	835601	1101.52	1213.91	1107.72	1157.84	866.513	937.806
23486	AT5G24620	1094.65	-0.303412	0.168365	-1.80211	0.071528	0.999941		5	8430004	8432414	protein_coding	832533	1120.46	1209.51	985.563	1175.34	734.997	776.811
19710	AT4G27260	1046.69	0.348456	0.193361	1.8021	0.0715299	0.999941	GH3.5	4	13653579	13656285	protein_coding	828834	616.084	687.314	614	657.057	785.112	997.664
2050	AT1G20220	837.875	0.18325	0.10169	1.80204	0.0715384	0.999941		1	7004824	7007717	protein_coding	838610	1039.87	933.781	902.493	1221.84	1034.46	1013
1992	AT1G19630	7.07119	-1.43412	0.795903	-1.80188	0.071564	0.999941	CYP722A1	1	6783803	6788175	protein_coding	838550	15.6321	17.8292	6.79019	7.90552	2.31858	5.17745
1600	AT1G15810	695.295	0.172128	0.0955813	1.80085	0.0717265	0.999941		1	5444220	5446564	protein_coding	838150	777.396	712.723	755.525	944.012	762.079	827.074
9391	AT2G28740	447.705	0.329487	0.182965	1.80082	0.0717317	0.999941	HIS4	2	12329345	12330059	protein_coding	837297	563.225	495.476	460.5	856.81	551.781	502.186
21598	AT5G05520	535.798	0.243162	0.135031	1.80078	0.0717373	0.999941		5	1632799	1635416	protein_coding	830435	458.418	471.337	427.84	570.869	503.713	531.896
12896	AT3G14060	61.3356	0.499245	0.277246	1.80073	0.0717452	0.999941		3	4656782	4657723	protein_coding	820620	57.4162	35.5726	44.6347	60.8386	52.0737	83.3782
1978	AT1G19485	602.739	-0.206391	0.114628	-1.80053	0.071777	0.999941		1	6746778	6751609	protein_coding	838534	670.863	591.675	608.857	614.003	509.622	500.523
13341	AT3G18060	1741.08	0.161575	0.0897383	1.80051	0.0717798	0.999941	AIP1-2	3	6183612	6187151	protein_coding	821331	1820	1773.55	1749.46	1957.99	2167.07	1852.53
26288	AT5G56795	2396.58	-0.324096	0.180013	-1.8004	0.071797	0.999941	MT1B	5	22971713	22972690	protein_coding	3771524	1321.48	1755.76	1646.04	1215.76	1119.59	1435.64
4131	AT1G50730	513.722	-0.354388	0.19686	-1.80021	0.0718283	0.999941		1	18795210	18802370	protein_coding	841495	479.191	534.385	636.519	381.93	467.438	440.738
25253	AT5G47210	7982.75	0.19368	0.107601	1.79999	0.0718618	0.999941	RGGC	5	19168941	19171263	protein_coding	834767	8922.7	8837.46	8178.8	11052.4	9496.84	9117.35
10549	AT2G39580	1738.91	-0.242547	0.134791	-1.79943	0.0719503	0.999941		2	16510273	16517200	protein_coding	818543	1411.23	1196.18	1160.57	1208.72	983.843	994.502
1893	AT1G18680	146.936	0.318689	0.177126	1.79922	0.0719844	0.999941		1	6431938	6433552	protein_coding	838449	91.1368	92.7429	99.0674	107.481	131.186	114.046
6	AT1G01060	17845.2	0.365298	0.20307	1.79888	0.0720383	0.999941	LHY	1	33365	37871	protein_coding	839341	38.3091	32.6352	36.8632	49.7259	44.4329	45.88
18693	AT4G18040	946.661	0.177865	0.0988765	1.79886	0.0720412	0.999941	EIF4E1	4	10016530	10018232	protein_coding	827529	951.468	1001.12	946.039	1170.13	1079.53	1028.33
5010	AT1G60660	284.342	0.234717	0.13054	1.79804	0.07217	0.999941	CB5LP	1	22342290	22343269	protein_coding	842360	257.006	317.613	275.429	319.402	350.496	326.804
9220	AT2G27140	37.0568	-0.961452	0.534786	-1.79783	0.0722045	0.999941		2	11598305	11599322	protein_coding	817256	48.3025	40.6544	26.1277	16.2236	17.0241	25.876
11869	AT3G04490	816.479	-0.178811	0.0995492	-1.7962	0.0724623	0.999941		3	1200331	1209970	protein_coding	819605	791.021	770.461	906.124	731.608	732.506	716.396
27470	ATCG00420	13.1192	1.17876	0.656644	1.79513	0.0726337	0.999941	NDHJ	Pt	48677	49153	protein_coding	844763	13.6705	10.1636	4.35461	12.1677	30.0425	22.0425
16042	AT3G55060	92.5614	0.361725	0.20155	1.79472	0.0726992	0.999941		3	20402963	20407103	protein_coding	824672	117.903	86.092	93.8922	140.263	114.13	130.872
16160	AT3G56140	2157.86	-0.172683	0.0962308	-1.79446	0.0727394	0.999941	RER6	3	20829282	20833252	protein_coding	824780	1831.53	1756.1	1797.96	1478.11	1712.8	1588.04
2478	AT1G24267	802.198	0.153127	0.0853701	1.79368	0.0728641	0.999941		1	8604022	8607484	protein_coding	839042	790.479	724.795	705.114	846.945	802.991	822.523
2859	AT1G28570	282.272	0.19888	0.110892	1.79346	0.072899	0.999941		1	10041576	10044258	protein_coding	839757	368.079	440.835	390.501	478.734	457.615	436.126
10516	AT2G39310	4878.5	0.286544	0.159789	1.79327	0.0729297	0.999941	JAL22	2	16414034	16416845	protein_coding	818516	4114.61	4114.56	3628.03	5041.47	5291.62	4129.56
17206	AT4G02280	339.765	0.463829	0.258667	1.79315	0.0729485	0.999941	SUS3	4	994726	998991	protein_coding	828081	296.194	321.424	313.532	289.997	437.62	555.855
16643	AT3G60880	462.328	0.19066	0.106336	1.79299	0.0729748	0.999941	DHDPS1	3	22494739	22496697	protein_coding	825259	597.425	474.497	508.038	628.26	623.11	558.594
5735	AT1G67360	304.344	0.352362	0.196546	1.79277	0.07301	0.999941		1	25236781	25238216	protein_coding	843057	245.912	215.68	221.535	298.182	291.602	283.377
20556	AT4G34910	447.761	0.236946	0.132235	1.79185	0.0731573	0.999941	RH16	4	16631440	16635149	protein_coding	829643	382.774	414.167	484.45	502.932	504.715	501.228
19689	AT4G27030	1880.64	0.191896	0.107115	1.7915	0.0732132	0.999941	FAD4	4	13571813	13573070	protein_coding	828811	974.252	894.397	866.567	1058.59	1044.48	1023.54
19588	AT4G26110	2788.03	0.203196	0.113422	1.7915	0.0732136	0.999941	NAP1;1	4	13232545	13235908	protein_coding	828717	2428.12	2215.88	2343.12	2916.32	2482.95	2646.81
22439	AT5G14210	763.595	-0.27883	0.155653	-1.79136	0.073236	0.999941		5	4578378	4582856	protein_coding	831271	856.827	886.846	783.965	870.819	641.907	571.019
6492	AT1G74530	394.973	-0.223601	0.124826	-1.7913	0.0732453	0.999941		1	28009465	28012634	protein_coding	843794	396.435	426.346	456.767	348.176	365.304	381.345
20844	AT4G37610	1259.62	-0.290551	0.16225	-1.79077	0.0733307	0.999941	BT5	4	17670481	17672353	protein_coding	829915	649.805	725.427	823.021	455.275	619.878	720.695
21941	AT5G08670	5599.52	0.128225	0.071619	1.79037	0.0733943	0.999941		5	2818091	2821251	protein_coding	NA	5625.87	5170.73	5203.76	6077.77	5696.07	5718.6
495	AT1G05650	5.54594	-2.28817	1.27805	-1.79036	0.0733954	0.999941		1	1690002	1692179	protein_coding	837072	3.64547	7.6227	3.26596	0	0	2.87511
1550	AT1G15330	27.0168	0.865181	0.483427	1.78968	0.0735048	0.999941	PV42A	1	5274271	5275602	protein_coding	838102	15.4932	19.0568	20.6844	20.2795	28.0397	51.752
3771	AT1G47056	299.615	0.257271	0.143812	1.78894	0.073625	0.999941	VFB1	1	17275890	17277839	protein_coding	841121	275.233	297.285	273.252	310.277	322.457	376.64
5707	AT1G67100	8.33443	1.38525	0.774787	1.78791	0.0737912	0.999941	LBD40	1	25053673	25054864	protein_coding	843030	12.7591	7.6227	7.62057	16.2236	20.0284	37.3764
1631	AT1G16090	226.148	-0.36553	0.204483	-1.78758	0.0738435	0.999941	WAKL7	1	5516259	5517822	protein_coding	838179	87.4913	97.8247	77.2943	80.1041	61.0865	62.2941
13924	AT3G23200	63.454	-0.504729	0.282385	-1.78738	0.0738765	0.999941		3	8281338	8282786	protein_coding	821898	62.9458	57.5491	66.1855	29.2036	55.6899	46.5766
16836	AT3G62660	748.733	-0.225361	0.126114	-1.78696	0.0739437	0.999941	GATL7	3	23172754	23174993	protein_coding	825440	789.244	868.988	885.074	781.776	694.984	697.694
4368	AT1G52980	1648.23	0.159	0.0889843	1.78683	0.0739645	0.999941	NUG2	1	19737405	19740348	protein_coding	841731	1656.87	1638.88	1458.79	1870.79	1712.42	1726.03
5041	AT1G60960	586.121	0.340533	0.190806	1.7847	0.0743094	0.999941	IRT3	1	22445299	22447299	protein_coding	842387	544.561	547.735	595.078	578.456	821.291	736.689
3554	AT1G36310	548.766	0.209852	0.11759	1.78461	0.0743252	0.999941	TRM9	1	13669425	13671203	protein_coding	840538	540.793	522.204	563.917	636.411	616.423	629.511
10409	AT2G38240	85.0657	3.35095	1.87807	1.78425	0.0743825	0.999941	ANS	2	16012535	16014991	protein_coding	818403	0	1.27045	0	3.04193	4.00567	4.79185
9137	AT2G26350	316.054	-0.217568	0.121938	-1.78424	0.0743844	0.999941	PEX10	2	11217142	11220541	protein_coding	817175	275.44	301.773	292.725	242.092	228.865	275.368
23067	AT5G20020	3667.19	0.203369	0.114004	1.78387	0.0744451	0.999941	RAN2	5	6762569	6764683	protein_coding	832124	3391.2	3365.42	3608.88	3915.98	3901.53	4117.16
5009	AT1G60650	330.507	0.266396	0.149382	1.78331	0.0745354	0.999941	RZ1B	1	22339809	22342337	protein_coding	842359	264.753	288.594	249.674	347.715	307.317	309.807
1041	AT1G10657	83.727	-0.514593	0.28857	-1.78325	0.0745451	0.999941		1	3530353	3532017	protein_coding	5007676	106.543	104.867	59.708	71.5553	52.9736	65.2905
15512	AT3G49990	917.077	0.193476	0.108497	1.78325	0.0745457	0.999941		3	18532301	18534415	protein_coding	824161	908.633	842.309	862.213	1103.21	915.296	971.788
17128	AT4G01610	2059.49	0.313174	0.175634	1.78311	0.0745685	0.999941	CATHB3	4	694582	697206	protein_coding	826792	2087.7	2073.17	2377.06	1970.05	2647.28	3504.97
23413	AT5G24000	295.404	-0.275542	0.15456	-1.78275	0.0746267	0.999941		5	8110185	8112775	protein_coding	832465	355.433	315.072	381.028	315.347	254.36	299.97
25891	AT5G53140	3315.46	0.131099	0.0735385	1.78272	0.0746314	0.999941		5	21548397	21552594	protein_coding	835395	3319.68	3249.01	3504.87	3818.17	3707.21	3508.14
3797	AT1G47395	70.8073	-0.729934	0.409463	-1.78266	0.0746414	0.999941		1	17382998	17383830	protein_coding	841143	71.0867	50.818	43.5461	45.6289	19.0269	35.4597
4468	AT1G53840	1608.87	0.169754	0.0953833	1.7797	0.0751251	0.999941	PME1	1	20101299	20103690	protein_coding	841821	1605.83	1488.97	1457.71	1871.8	1683.38	1568.85
22781	AT5G17430	9.28985	1.4315	0.80494	1.7784	0.0753385	0.999941	BBM	5	5742393	5745748	protein_coding	831609	6.6957	2.66681	6.85559	5.32111	13.6635	25.1465
22500	AT5G14780	6274.29	0.380359	0.214103	1.77652	0.0756464	0.999941	FDH1	5	4776733	4779526	protein_coding	831330	4600.57	4416.22	5319.11	4510.67	6471.26	7678.47
26946	AT5G63050	884.238	0.174871	0.0984548	1.77616	0.0757072	0.999941	EMB2759	5	25292404	25295020	protein_coding	836425	921.1	851.907	862.834	1021.46	928.312	1027.93
12317	AT3G08947	202.165	0.283601	0.159679	1.77607	0.0757217	0.999941		3	2723153	2726951	protein_coding	3768765	276.144	221.058	201.401	276.815	270.383	305.72
25050	AT5G45370	88.5727	-0.517518	0.291409	-1.77592	0.0757462	0.999941		5	18387091	18390450	protein_coding	834573	84.0585	93.5843	107.805	60.6169	81.09	57.8618
26815	AT5G61780	1886.88	0.173157	0.0975663	1.77476	0.0759367	0.999941	TSN2	5	24821203	24826969	protein_coding	836300	2452.49	2209.31	2040.13	2730.64	2486.52	2343.22
21096	AT4G39970	1876.58	-0.253003	0.142559	-1.77473	0.0759432	0.999941		4	18536538	18538506	protein_coding	830158	1781.72	1792.61	1776.68	1549.36	1581.24	1359.93
9078	AT2G25740	426.838	-0.210145	0.118425	-1.7745	0.0759805	0.999941		2	10980122	10984128	protein_coding	817117	402.318	440.098	376.009	364.723	304.947	381.936
7868	AT2G13290	300.828	0.250972	0.141449	1.7743	0.0760141	0.999941		2	5511562	5513838	protein_coding	815815	263.097	283.405	281.311	316.259	316.385	351.153
10267	AT2G36895	887.361	-0.200049	0.112777	-1.77384	0.0760891	0.999941		2	15488535	15490449	protein_coding	818263	516.525	542.963	508.488	455.306	453.79	454.796
20532	AT4G34670	7774.73	0.200726	0.113165	1.77375	0.0761039	0.999941	RPS3AB	4	16548600	16550549	protein_coding	829619	6432.43	6572.04	6329.43	7657.55	7214.22	7347.83
12176	AT3G07170	560.74	0.208189	0.117399	1.77335	0.0761711	0.999941		3	2280194	2282339	protein_coding	819904	497.938	519.9	581.583	682.387	585.352	578.475
6165	AT1G71350	526.61	0.214899	0.121218	1.77284	0.0762558	0.999941		1	26888368	26891284	protein_coding	843476	389.154	390.028	381.028	463.387	464.658	418.808
26804	AT5G61670	2304.09	-0.184394	0.104021	-1.77266	0.0762845	0.999941	OR	5	24783429	24786265	protein_coding	836289	1394.46	1396.97	1360.89	1169.58	1239.47	1244.87
16315	AT3G57650	991.62	0.153593	0.0866531	1.77251	0.0763107	0.999941	LPAT2	3	21349383	21353193	protein_coding	824934	962.404	961.731	914.468	1076.84	1028.46	1052.29
14391	AT3G27380	1294.63	0.218605	0.123335	1.77246	0.076319	0.999941	SDH2-1	3	10129610	10132882	protein_coding	822359	1218.5	1280.61	1201.87	1436.8	1411	1457.68
21602	AT5G05560	455.228	-0.227633	0.128489	-1.77161	0.0764586	0.999941	EMB2771	5	1640098	1654830	protein_coding	830439	640.966	734.649	664.969	653.947	579.515	507.686
24926	AT5G44310	48.3239	1.03721	0.585602	1.77119	0.0765299	0.999941		5	17847781	17849536	protein_coding	834454	60.8391	43.7302	46.5568	72.9771	85.6523	151.945
26480	AT5G58580	117.703	0.405259	0.228821	1.77107	0.0765487	0.999941	ATL63	5	23676455	23678002	protein_coding	835972	113.921	125.775	94.7128	171.362	128.181	142.797
7115	AT1G80600	1752.99	0.172755	0.0975588	1.77078	0.076597	0.999941	WIN1	1	30298462	30300658	protein_coding	844399	2272.04	2128.01	2139.2	2555.22	2438.45	2379.63
10849	AT2G42220	3066.7	0.187184	0.105728	1.77043	0.0766551	0.999941	STR9	2	17592038	17593500	protein_coding	818822	1526.54	1490.24	1587.26	1778.51	1727.45	1736.57
10854	AT2G42270	1140.17	-0.263093	0.148645	-1.76994	0.076737	0.999941	BRR2B	2	17604076	17611333	protein_coding	818828	1105.49	1012.55	827.376	1013.98	724.025	717.82
19244	AT4G22950	11.2835	-1.18402	0.668981	-1.76989	0.0767462	0.999941	AGL19	4	12023824	12028004	protein_coding	828394	7.35127	14.7389	11.7084	6.81578	2.69255	5.45676
13314	AT3G17770	1007.1	-0.249137	0.140831	-1.76905	0.0768848	0.999941		3	6081639	6086203	protein_coding	821045	871.267	846.12	815.401	706.741	701.994	722.611
1706	AT1G16880	11731.5	-0.186857	0.105641	-1.76879	0.0769293	0.999941	ACR11	1	5773512	5776308	protein_coding	838259	14646.4	16117.8	15508.4	13974.9	14440.4	12234.8
17339	AT4G03440	118.204	-0.321355	0.181707	-1.76853	0.0769722	0.999941		4	1523947	1527628	protein_coding	827920	94.2257	93.9038	81.5687	81.1068	71.9907	63.0739
4696	AT1G55920	1118.99	0.310786	0.175741	1.76843	0.0769888	0.999941	SAT1	1	20912116	20913565	protein_coding	842043	768.283	635.225	880.72	780.762	984.394	1069.54
24884	AT5G43940	3661.61	0.138583	0.0783947	1.76777	0.0771001	0.999941	HOT5	5	17684156	17686534	protein_coding	834417	4571.72	4179.78	4068.36	4632.06	4824.82	4659.66
24182	AT5G37550	58.1255	0.672763	0.380577	1.76774	0.0771036	0.999941		5	14918901	14920025	protein_coding	833733	11.8478	13.975	31.5709	27.3774	33.0468	30.6679
11301	AT2G46505	707.999	0.195164	0.110422	1.76744	0.0771542	0.999941	SDH4	2	19089486	19090776	protein_coding	819261	796.535	743.214	775.12	822.335	904.28	924.828
24150	AT5G37260	7747.06	-0.225231	0.127488	-1.76669	0.0772796	0.999941	RVE2	5	14751344	14753088	protein_coding	833700	4207.78	4738.78	4965.34	3469.83	4271.05	4158.37
10315	AT2G37330	101.206	-0.389184	0.220352	-1.76619	0.077364	0.999941	ALS3	2	15669131	15670187	protein_coding	818310	108.453	152.454	117.575	83.1461	90.1276	114.046
26472	AT5G58510	673.308	-0.160167	0.0906967	-1.76597	0.0774015	0.999941		5	23648094	23654622	protein_coding	835964	650.178	640.522	594.176	606.431	531.929	549.253
12502	AT3G10610	756.562	0.242988	0.137619	1.76567	0.077452	0.999941	RPS17C	3	3318975	3320187	protein_coding	820230	790.156	774.975	845.883	989.641	985.395	878.826
97	AT1G01940	307.442	0.281604	0.159494	1.76561	0.0774617	0.999941	CYP18-1	1	322886	324917	protein_coding	839309	300.751	275.688	326.596	420.8	348.493	329.68
26994	AT5G63510	878.154	0.171472	0.0971435	1.76514	0.0775395	0.999941	GAMMA CAL1	5	25423967	25425871	protein_coding	836470	824.82	867.594	849.164	931.825	948.343	980.513
16287	AT3G57390	271.548	0.309632	0.175461	1.76468	0.0776179	0.999941	AGL18	3	21233472	21235978	protein_coding	824906	183.951	199.983	160.451	230.637	210.841	232.365
2284	AT1G22430	1509.02	-0.246735	0.139827	-1.76457	0.0776354	0.999941		1	7919077	7921893	protein_coding	838849	1345.03	1336.79	1421.88	1155	1196.57	1107.21
6428	AT1G73960	1134.29	-0.142014	0.0804926	-1.76432	0.0776784	0.999941	TAF2	1	27804879	27814519	protein_coding	843733	1060.77	1062.35	1075.2	1054.52	891.409	952.853
153	AT1G02450	1.51361	-3.11377	1.76594	-1.76324	0.0778608	NA	NIMIN-1	1	497917	498539	protein_coding	837800	5.46821	2.5409	1.08865	0	1.00142	0
13030	AT3G15270	10.9519	-1.15166	0.653239	-1.76299	0.0779015	0.999941	SPL5	3	5140365	5142323	protein_coding	820758	21.8728	13.975	5.44326	6.08386	4.00567	8.62533
22366	AT5G13490	870.819	0.394193	0.2236	1.76294	0.0779105	0.999941	AAC2	5	4335272	4337730	protein_coding	831193	869.612	843.5	1021.25	1124.05	1264.87	1204.76
13463	AT3G19130	973.716	0.20092	0.113997	1.7625	0.0779841	0.999941	RBP47B	3	6611182	6614107	protein_coding	821447	946.911	909.643	958.014	1061.63	1062.51	1111.71
22322	AT5G13070	451.643	0.182562	0.103583	1.76247	0.0779896	0.999941		5	4147596	4149391	protein_coding	831146	401.002	451.01	372.319	451.219	460.652	474.393
25995	AT5G54090	255.039	-0.230843	0.130987	-1.76234	0.0780122	0.999941		5	21948124	21952594	protein_coding	835495	263.385	293.474	272.163	248.424	242.343	214.675
1029	AT1G10570	614.975	-0.21805	0.123766	-1.76179	0.0781045	0.999941	ULP1C	1	3487386	3491277	protein_coding	837598	427.253	440.056	516.518	438.924	391.737	358.912
9260	AT2G27480	67.3912	-0.459868	0.261113	-1.76119	0.0782072	0.999941	CML48	2	11746683	11748051	protein_coding	817293	55.0832	82.9444	69.5439	47.2069	52.5664	49.9847
26984	AT5G63400	1940.02	0.157429	0.0893907	1.76113	0.0782158	0.999941	ADK1	5	25392920	25394907	protein_coding	836459	1662.05	1590.73	1739.3	1815.74	1798.26	1954.63
17920	AT4G11480	3.49547	-3.26082	1.8517	-1.76098	0.0782411	0.999941	CRK32	4	6971401	6973962	protein_coding	826753	2.70553	2.51435	0	0	0	0
17572	AT4G08040	186.643	-0.368528	0.209365	-1.76022	0.0783712	0.999941	ACS11	4	4886962	4889224	protein_coding	826317	147.642	114.341	130.638	105.454	101.143	98.7122
1879	AT1G18540	3664.67	0.194135	0.110387	1.75867	0.0786335	0.999941	RPL6A	1	6376639	6378580	protein_coding	838435	4030.07	4197.57	4216.35	5006	4468.33	4761.19
9730	AT2G31940	21.07	-0.774267	0.440395	-1.75812	0.0787273	0.999941		2	13580371	13581134	protein_coding	817752	27.341	15.2454	17.4184	8.11181	13.0184	14.3756
5971	AT1G69523	298.714	-0.441721	0.251281	-1.75787	0.0787693	0.999941		1	26129551	26131292	protein_coding	843286	351.788	417.978	352.723	312.305	293.416	220.425
24621	AT5G41660	0.924385	3.32606	1.89224	1.75773	0.0787928	NA		5	16656708	16658405	protein_coding	834168	0	0	0	2.02795	3.00425	0.958371
1979	AT1G19490	222.867	0.384715	0.218894	1.75754	0.0788253	0.999941		1	6751544	6754073	protein_coding	838535	43.7456	35.5726	42.4575	42.587	49.0695	68.0443
25278	AT5G47455	110.924	0.34032	0.193691	1.75702	0.078914	0.999941		5	19250659	19252491	protein_coding	834795	130.75	109.358	147.85	163.899	160.345	167.709
1795	AT1G17700	42.9131	0.645422	0.367352	1.75696	0.0789248	0.999941	PRA1F1	1	6089460	6090339	protein_coding	838346	23.6956	34.3022	23.9504	52.7268	40.0567	34.5013
969	AT1G10000	5.13549	1.6759	0.954223	1.7563	0.0790378	0.999941		1	3263850	3265176	protein_coding	837535	1.82273	5.0818	3.26596	10.1398	13.0184	8.62533
6288	AT1G72630	168.709	0.287986	0.163996	1.75605	0.0790791	0.999941	EFL2	1	27344181	27345585	protein_coding	843595	136.705	130.856	121.929	146.013	159.226	170.59
9316	AT2G28070	533.483	-0.222679	0.126826	-1.75579	0.0791245	0.999941	ABCG3	2	11955873	11959994	protein_coding	817351	686.454	721.839	695.567	620.263	585.331	596.68
4800	AT1G57660	2440.32	0.181863	0.103581	1.75575	0.0791307	0.999941	RPL21E	1	21355475	21356637	protein_coding	842142	2440.64	2421.48	2392.86	2866.51	2687.81	2675.77
1582	AT1G15640	2.92246	-1.98008	1.12779	-1.75572	0.0791358	NA		1	5378886	5380239	protein_coding	838134	2.76976	9.00914	7.71996	0.93207	2.02896	1.94174
13088	AT3G15730	6484.48	0.147072	0.0837802	1.75546	0.0791811	0.999941	PLDALPHA1	3	5330194	5333745	protein_coding	820816	7635.44	7054.81	6867.22	8190.9	8047.4	7636.3
27369	AT5G66930	266.529	-0.264314	0.150582	-1.75529	0.0792103	0.999941		5	26725839	26727758	protein_coding	836827	224.032	297.675	328.412	247.197	239.181	219.024
9648	AT2G31170	626.897	0.191149	0.108902	1.75524	0.0792187	0.999941	SYCO	2	13282355	13285678	protein_coding	817673	705.727	714.493	742.011	913.419	824.694	730.891
13563	AT3G20020	223.949	0.241767	0.137767	1.7549	0.0792768	0.999941	ATPRMT6	3	6983702	6988101	protein_coding	821541	195.618	202.007	211.204	253.903	227.952	237.682
7546	AT2G04890	248.181	0.243962	0.139064	1.75431	0.0793771	0.999941	SCL21	2	1720361	1722604	protein_coding	815036	234.221	229.952	222.085	260.592	242.343	309.554
8270	AT2G18110	1064.43	0.180148	0.102696	1.75418	0.079399	0.999941		2	7872201	7874010	protein_coding	816323	1054.45	956.649	1001.56	1073.8	1197.7	1144.29
16973	AT4G00305	3.6966	2.12736	1.21284	1.75403	0.0794248	0.999941		4	131422	132018	protein_coding	827340	1.82273	1.27045	0	6.08386	2.00284	5.75022
1027	AT1G10550	83.6647	0.746512	0.425708	1.75358	0.0795027	0.999941	XTH33	1	3479066	3481041	protein_coding	837596	20.0501	3.81135	13.0638	25.3494	20.0284	19.1674
13957	AT3G23510	196.889	-0.487701	0.278118	-1.75358	0.0795028	0.999941		3	8427557	8433340	protein_coding	821931	121.212	162.618	142.613	61.8526	105.149	136.089
15226	AT3G47380	30.6611	0.585234	0.333807	1.75321	0.0795662	0.999941	PMEI11	3	17457614	17458599	protein_coding	823892	30.9865	24.1386	37.0142	49.6848	48.0681	41.2099
18502	AT4G16390	1407.27	0.182403	0.104043	1.75314	0.079578	0.999941	P67	4	9257869	9260328	protein_coding	827333	1758.03	1588.06	1777.77	1915.4	2154.05	1748.07
25900	AT5G53230	2.15676	-3.00638	1.71524	-1.75274	0.0796462	NA		5	21598848	21600008	protein_coding	835404	1.82273	1.27045	5.44326	0	0	0.958371
5265	AT1G62980	70.1676	-1.06245	0.606275	-1.75243	0.0797	0.999941	EXPA18	1	23331563	23333246	protein_coding	842601	59.2389	92.7429	97.9787	33.4612	40.0567	46.0018
9622	AT2G30970	1752.62	0.173228	0.0988538	1.75236	0.0797117	0.999941	ASP1	2	13178829	13182050	protein_coding	817648	1796.11	1941.79	1977.59	2191.64	2256.74	1994.47
25581	AT5G50290	7.90807	-1.28083	0.730951	-1.75229	0.0797248	0.999941		5	20461777	20464616	protein_coding	835094	5.46821	12.7045	8.70922	2.02795	4.00567	4.79185
2866	AT1G28650	45.2072	0.855817	0.488442	1.75213	0.0797507	0.999941		1	10069365	10071108	protein_coding	839765	13.6705	19.0568	19.5957	11.1537	30.0425	52.7104
13199	AT3G16760	639.961	0.202336	0.115523	1.75148	0.0798627	0.999941		3	5702929	5705494	protein_coding	820928	607.475	568.72	549.298	700.285	646.673	639.854
26621	AT5G59930	12.7333	-1.28477	0.73378	-1.75089	0.0799642	0.999941		5	24134225	24136665	protein_coding	836115	13.6311	19.0018	17.4541	1.01605	4.99265	14.3341
23315	AT5G23060	10260.7	-0.164275	0.0938454	-1.75048	0.0800348	0.999941	CAS	5	7736518	7738535	protein_coding	832370	8887.75	9732.67	9060.68	8924.71	8375.25	7400.55
3398	AT1G34210	1146.5	-0.192668	0.110106	-1.74985	0.0801442	0.999941	SERK2	1	12458564	12462905	protein_coding	840320	1091.7	1148.66	1091.28	1113.85	897.762	903.123
1261	AT1G12650	478.07	0.209023	0.119463	1.7497	0.080171	0.999941		1	4305791	4308007	protein_coding	837821	423.066	383.498	412.834	489.488	445.323	476.725
394	AT1G04760	24.3002	0.687052	0.392788	1.74917	0.0802619	0.999941	VAMP726	1	1334533	1336704	protein_coding	839424	30.1104	22.8949	14.1691	34.5156	34.0882	40.2988
17740	AT4G09800	3241.53	0.200466	0.114656	1.74842	0.0803918	0.999941	RPS18B	4	6173712	6175200	protein_coding	840300	2879.01	2805.16	2872.95	3072.35	3213.55	3546.93
6442	AT1G74060	2394.65	0.177734	0.10167	1.74814	0.0804393	0.999941	RPL6B	1	27849217	27851437	protein_coding	843746	2693.09	2631.1	2695.5	3160.56	2853.04	3058.16
5695	AT1G66980	1297.9	-0.191223	0.109457	-1.74701	0.0806353	0.999941	SNC4	1	24997223	25002239	protein_coding	843016	1746.74	1825.66	1804.43	1676.84	1637.15	1395.17
26105	AT5G55120	1067.85	-0.211994	0.121351	-1.74695	0.0806457	0.999941	VTC5	5	22369007	22371867	protein_coding	835603	1203.01	1253.93	1224.73	1030.2	1019.44	1128
21011	AT4G39190	125.694	-0.344773	0.197398	-1.74659	0.0807086	0.999941		4	18251811	18253216	protein_coding	830074	115.744	102.906	97.9787	103.426	70.0993	76.6697
25800	AT5G52300	299.508	0.973807	0.557563	1.74654	0.080717	0.999941	LTI65	5	21237021	21239531	protein_coding	835306	352.094	255.246	324.351	431.1	398.886	1000.21
13615	AT3G20500	803.803	0.222936	0.127652	1.74644	0.080735	0.999941	PAP18	3	7157900	7160446	protein_coding	821596	832.99	820.711	752.259	985.585	915.296	907.577
2663	AT1G26780	14.8862	-0.979989	0.561205	-1.74622	0.0807721	0.999941	MYB117	1	9270952	9272713	protein_coding	839219	26.8333	22.945	19.6616	12.6346	12.4781	10.2357
27147	AT5G64940	8489.98	-0.181149	0.103755	-1.74594	0.0808217	0.999941	ATATH13	5	25948954	25953823	protein_coding	836618	2236.29	2113.26	2070.3	2059.8	1973.55	1631.11
11008	AT2G43710	5053.57	0.182795	0.104705	1.74581	0.0808437	0.999941	FAB2	2	18119873	18122889	protein_coding	818973	4194.01	3661.35	3919.65	4737.18	4425.16	4207.14
11984	AT3G05500	830.934	0.243911	0.139732	1.74556	0.0808879	0.999941		3	1593182	1595099	protein_coding	819715	570.558	669.462	667.848	730.495	752.951	773.347
293	AT1G03790	53.4014	0.890878	0.510416	1.7454	0.0809158	0.999941	SOM	1	954290	956144	protein_coding	839408	55.5934	38.1135	60.9645	55.7687	78.1106	153.339
19742	AT4G27560	314.415	0.330595	0.189437	1.74515	0.0809592	0.999941	UGT79B2	4	13759800	13761603	protein_coding	828865	583.275	485.312	516.021	851.74	593.841	549.146
27492	ATCG00680	237.882	0.651783	0.373581	1.74469	0.0810389	0.999941	PSBB	Pt	72371	73897	protein_coding	844733	285.258	142.291	160.032	226.117	548.777	150.464
12961	AT3G14600	2961.02	0.158459	0.0908381	1.74441	0.081087	0.999941	RPL18AC	3	4910629	4912289	protein_coding	820688	2511.73	2854.7	2855.53	2965.88	2953.18	3252.71
8014	AT2G15350	2.17274	-3.41064	1.95562	-1.74402	0.0811563	NA	FUT10	2	6688122	6689819	protein_coding	816027	0	3.81135	2.17731	0	0	0
22943	AT5G18920	12.8052	-1.20803	0.692684	-1.74398	0.081162	0.999941		5	6310058	6311136	protein_coding	832010	6.55248	7.61182	27.3949	5.92678	7.19992	4.59361
19398	AT4G24330	1467.02	0.151812	0.0870635	1.7437	0.0812121	0.999941		4	12603512	12606417	protein_coding	828536	1481.88	1255.2	1273.72	1464.18	1440.04	1557.35
9526	AT2G30070	803.337	-0.193701	0.111098	-1.74352	0.0812431	0.999941	POT1	2	12834821	12838655	protein_coding	817558	746.218	746.091	822.907	720.948	627.778	675.738
11504	AT3G01280	3104.34	0.112752	0.0646764	1.74333	0.0812766	0.999941	VDAC1	3	85551	88070	protein_coding	820914	3276.37	3177.4	3256.16	3480.98	3575.06	3445.34
3329	AT1G33500	2.18966	-2.71105	1.55541	-1.74299	0.0813356	NA		1	12152519	12154921	protein_coding	840244	4.29279	2.11666	1.00218	0	1.17924	0
23182	AT5G21222	1791.72	-0.157517	0.0903716	-1.74299	0.0813359	0.999941	ATC401	5	7208643	7213915	protein_coding	832244	1854.68	1876.65	1750.75	1772.07	1630.55	1512.88
20399	AT4G33500	1628.47	-0.233197	0.133829	-1.7425	0.0814206	0.999941		4	16112624	16116383	protein_coding	829488	2283.89	2274.11	2155.53	2096.9	1897.69	1717.4
17010	AT4G00620	508.822	0.218699	0.125524	1.74228	0.0814589	0.999941	FOLD4	4	258987	261289	protein_coding	825824	457.507	513.262	554.124	623.595	579.821	569.272
11745	AT3G03341	13.8101	1.22844	0.705096	1.74222	0.0814693	0.999941		3	790130	790693	protein_coding	6240770	15.4932	6.35225	18.5071	24.3354	21.0298	49.8353
14402	AT3G27470	296.324	-0.21231	0.121933	-1.74119	0.0816497	0.999941		3	10162960	10167546	protein_coding	822368	338.98	358.465	303.755	303.231	262.425	297.728
19538	AT4G25650	1405.67	-0.159521	0.091644	-1.74066	0.0817432	0.999941	PTC52	4	13080827	13083260	protein_coding	828670	1515.45	1539.84	1360.88	1350.74	1411.91	1191.56
26287	AT5G56790	377.484	-0.277879	0.159642	-1.74064	0.0817461	0.999941		5	22967891	22971689	protein_coding	835781	465.709	490.394	445.259	389.367	361.512	404.432
10281	AT2G37025	173.929	-0.286929	0.164863	-1.7404	0.0817882	0.999941	TRFL8	2	15549052	15552160	protein_coding	818277	129.514	161.327	181.759	133.626	133.63	118.604
24350	AT5G39120	1.82622	2.76545	1.58947	1.73986	0.0818841	NA		5	15662582	15663527	protein_coding	833905	0.911367	0	0	3.04193	1.00142	3.83348
21399	AT5G03660	1071.56	0.22111	0.127113	1.73948	0.0819496	0.999941		5	937817	940115	protein_coding	831768	1073.05	1070.39	992.498	1363.76	1117.12	1174.75
6712	AT1G76730	1257.33	-0.19815	0.113965	-1.73868	0.0820905	0.999941	COG0212	1	28802753	28804858	protein_coding	844007	1521.07	1628.72	1406.54	1501.7	1236.75	1232.46
24946	AT5G44490	104.802	-0.628967	0.361865	-1.73812	0.0821887	0.999941		5	17923852	17925843	protein_coding	834476	107.186	128.965	163.816	96.2043	96.0025	66.3021
27432	AT5G67510	678.225	0.188077	0.108215	1.73799	0.0822122	0.999941	RPL26B	5	26937621	26938498	protein_coding	836887	623.375	658.093	618.355	770.622	723.024	669.901
11739	AT3G03300	577.696	-0.28148	0.161993	-1.73761	0.0822798	0.999941	DCL2	3	767880	776214	protein_coding	821300	570.33	572.668	520.392	473.151	463.457	432.111
21499	AT5G04600	1281.31	0.214472	0.123431	1.73759	0.0822837	0.999941		5	1323574	1326984	protein_coding	830337	1054.45	1051.93	1085.39	1329.32	1143.62	1230.55
20281	AT4G32390	1006.24	0.197532	0.113723	1.73696	0.0823951	0.999941		4	15636415	15638040	protein_coding	829374	1141.94	1020.17	1075.59	1129.57	1284.82	1300.51
14302	AT3G26618	804.545	0.181194	0.104354	1.73634	0.0825037	0.999941	ERF1-3	3	9788231	9790451	protein_coding	822273	627.021	656.823	800.16	718.909	846.198	796.406
10250	AT2G36750	130.018	0.461141	0.265646	1.73592	0.0825771	0.999941	UGT73C1	2	15410376	15412064	protein_coding	818247	207.792	182.945	277.606	253.494	309.438	357.472
6495	AT1G74560	2046.37	0.185735	0.107012	1.73564	0.082628	0.999941	NRP1	1	28017584	28020059	protein_coding	843797	2471.55	2294.34	2546.28	3189.87	2688.73	2440.9
12899	AT3G14075	399.574	-0.182607	0.10525	-1.73498	0.0827443	0.999941		3	4663569	4667079	protein_coding	820623	389.328	419.844	368.54	354.497	375.331	307.055
4294	AT1G52315	28.0602	-0.668999	0.385716	-1.73443	0.0828414	0.999941		1	19481046	19482863	protein_coding	2745821	25.0467	23.2768	26.1791	18.5778	19.4944	8.77948
27167	AT5G65130	1.51895	3.12618	1.80327	1.73362	0.0829859	NA		5	26017185	26018349	protein_coding	836637	0	0	1.11488	3.11522	4.10218	3.02132
19828	AT4G28320	99.4635	0.343286	0.198033	1.73348	0.0830096	0.999941	MAN5	4	14018183	14020323	protein_coding	828947	93.8709	105.447	102.333	137.901	126.179	117.88
18206	AT4G14096	153.452	-0.412558	0.237999	-1.73345	0.0830163	0.999941		4	8124046	8126535	protein_coding	827047	149.464	141.02	165.475	106.468	123.174	113.088
3036	AT1G30520	573.324	-0.304495	0.175671	-1.73333	0.0830373	0.999941	AAE14	1	10810397	10813779	protein_coding	839932	683.362	638.812	563.592	604.941	501.645	421.332
11108	AT2G44630	31.7347	0.543879	0.313792	1.73325	0.0830515	0.999941		2	18415596	18417013	protein_coding	819071	24.6069	29.2204	29.3936	29.4053	50.0709	41.2099
22053	AT5G10120	22.3767	1.14621	0.661345	1.73315	0.0830687	0.999941	EIL4	5	3169640	3171262	protein_coding	830876	30.0751	21.5977	14.1525	20.2795	26.0369	99.6705
17452	AT4G04940	330.103	0.224807	0.129776	1.73228	0.0832243	0.999941		4	2511028	2517217	protein_coding	825833	425.573	411.149	468.128	574.543	458.651	492.595
19601	AT4G26230	2539.97	0.233461	0.134792	1.73201	0.0832715	0.999941	RPL31B	4	13285737	13286791	protein_coding	828729	2212.8	2393.53	2373.26	3234.58	2591.67	2378.68
11686	AT3G02810	2.69465	-2.95608	1.70689	-1.73185	0.0833	NA	LIP2	3	608437	611139	protein_coding	821236	0.911367	0	3.26596	0	0	0
19116	AT4G21870	855.602	-0.358395	0.206963	-1.73169	0.0833293	0.999941	HSP15.4	4	11603481	11604637	protein_coding	828276	377.306	384.947	481.184	321.43	349.495	299.012
19529	AT4G25560	5.39348	-1.69985	0.981889	-1.7312	0.083416	0.999941	LAF1	4	13052503	13053742	protein_coding	828661	3.40513	14.2403	10.8467	5.05134	1.2472	2.38721
13568	AT3G20070	218.166	-0.219683	0.126919	-1.73089	0.0834714	0.999941	TTN9	3	7004672	7006941	protein_coding	821546	263.44	287.22	254.889	242.769	205.237	242.589
8597	AT2G21160	1996.51	0.1365	0.0788681	1.73074	0.0834988	0.999941		2	9068252	9070473	protein_coding	816651	2158.81	2032.07	2049.08	2297.52	2249.06	2315.15
23852	AT5G28460	277.562	0.300016	0.173364	1.73056	0.0835299	0.999941		5	10374713	10377379	protein_coding	832933	435.634	391.299	346.192	536.393	487.691	421.683
350	AT1G04350	2081.32	-0.147769	0.0854011	-1.7303	0.0835774	0.999941		1	1164910	1167135	protein_coding	839542	1572.11	1673.18	1566.57	1347.57	1531.17	1462.47
4841	AT1G58180	1385.98	-0.333276	0.192616	-1.73026	0.083583	0.999941	BCA6	1	21537577	21540038	protein_coding	842185	762.665	838.775	970.847	578.579	714.911	747.481
2858	AT1G28560	170.064	-0.404377	0.233747	-1.72997	0.083635	0.999941	SRD2	1	10038029	10041544	protein_coding	839756	137.76	140.484	91.1259	114.567	76.1938	88.4745
15061	AT3G45760	2.39619	2.74428	1.58633	1.72995	0.0836386	NA		3	16801996	16804967	protein_coding	823719	0.770149	0	1.1569	1.07754	8.51356	3.70305
15553	AT3G50380	1298.05	-0.242622	0.14028	-1.72955	0.0837113	0.999941		3	18686368	18700710	protein_coding	824202	1458.41	1344.56	1528.41	1413.63	1147.35	1101.26
12162	AT3G07030	310.913	0.244184	0.141193	1.72944	0.0837302	0.999941		3	2222526	2225522	protein_coding	3768790	285.321	257.933	267.547	360.73	267.941	333.117
5675	AT1G66800	127.727	-0.841324	0.486927	-1.72782	0.08402	0.999941		1	24924774	24926412	protein_coding	842998	118.478	141.02	178.539	71.9923	86.1219	86.2533
21976	AT5G09410	1142.22	-0.155365	0.0899198	-1.72782	0.0840209	0.999941	EICBP.B	5	2920827	2927480	protein_coding	830800	1025.21	1084.64	1082.84	1037.97	950.088	877.912
18802	AT4G18990	7.78336	-2.79627	1.61877	-1.72741	0.0840947	0.999941	XTH29	4	10401777	10404393	protein_coding	827635	1.75437	0	5.77742	0	1.06289	0
6926	AT1G78790	100.975	-0.419655	0.242963	-1.72724	0.0841255	0.999941	MHF2	1	29623205	29625078	protein_coding	844215	91.7094	112.333	122.051	84.7273	79.8582	78.5255
2018	AT1G19900	38.1697	-1.43808	0.832697	-1.72701	0.084165	0.999941		1	6906899	6908805	protein_coding	838578	36.4547	60.9816	46.8121	10.1398	19.0269	23.9593
6134	AT1G71050	47.4904	-0.721364	0.41772	-1.72691	0.0841841	0.999941	HIPP20	1	26803097	26804292	protein_coding	843445	69.2639	106.718	54.4326	63.8805	41.0581	34.5013
9290	AT2G27775	155.387	0.292714	0.169567	1.72625	0.0843034	0.999941		2	11842236	11843361	protein_coding	817324	157.328	156.234	184.569	207.096	228.644	174.69
1525	AT1G15100	430.226	0.268442	0.155555	1.7257	0.0844011	0.999941	RHA2A	1	5193284	5194214	protein_coding	838073	235.133	240.115	215.553	252.48	299.424	279.844
1666	AT1G16460	1254.51	0.164988	0.0956087	1.72565	0.0844095	0.999941	STR2	1	5619545	5622674	protein_coding	838216	1433.76	1476.36	1454.97	1577.74	1680.72	1634.41
25778	AT5G52100	905.395	-0.270246	0.156654	-1.72511	0.0845073	0.999941	DAPB3	5	21170048	21172346	protein_coding	835286	1068.12	1154.84	1071.23	1002.82	923.307	805.031
13523	AT3G19630	492.589	0.212333	0.123116	1.72465	0.0845899	0.999941		3	6818387	6820762	protein_coding	821500	394.622	365.89	459.411	443.108	449.637	521.354
13586	AT3G20240	240.713	0.248429	0.144108	1.72391	0.0847238	0.999941		3	7056903	7058950	protein_coding	821568	314.422	315.072	315.709	384.297	398.564	340.222
24643	AT5G41850	93.9106	-0.362085	0.210039	-1.72389	0.0847276	0.999941		5	16756698	16758220	protein_coding	834190	96.605	106.718	95.8014	87.202	82.1163	63.2525
23141	AT5G20740	156.836	0.536376	0.311211	1.72351	0.0847962	0.999941		5	7025565	7026753	protein_coding	832197	143.085	133.397	112.131	248.424	188.267	127.463
22624	AT5G15930	252.767	-0.226952	0.131704	-1.7232	0.0848521	0.999941	PAM1	5	5199711	5202452	protein_coding	831450	237.867	252.82	228.617	175.418	228.323	209.883
22390	AT5G13730	955.43	-0.246771	0.143272	-1.7224	0.0849969	0.999941	SIGD	5	4429095	4430901	protein_coding	831218	1481.88	1490.24	1171.39	1316.14	1203.7	972.746
21498	AT5G04590	8635.5	0.180065	0.104544	1.72239	0.0849985	0.999941	SIR	5	1319074	1323364	protein_coding	830336	9630.42	8123.26	7922.12	10833.3	9523.49	8737.47
26486	AT5G58640	508.975	0.201031	0.116726	1.72225	0.0850247	0.999941		5	23697841	23699767	protein_coding	835978	459.73	466.226	453.308	521.567	529.135	534.434
17192	AT4G02150	520.539	0.156199	0.0907153	1.72186	0.085094	0.999941	IMPA3	4	950546	953690	protein_coding	827472	607.927	537.441	591.182	665.218	627.936	645.99
11842	AT3G04230	225.617	0.325433	0.189076	1.72117	0.0852191	0.999941	RPS16B	3	1112871	1113859	protein_coding	819578	252.449	191.838	161.121	276.815	233.33	251.093
21666	AT5G06110	2089.89	0.211008	0.122598	1.72113	0.0852274	0.999941		5	1840755	1843872	protein_coding	830498	1898.15	1786.55	1824.84	2243.15	2059.57	2075.89
25643	AT5G50820	26.5392	-0.663047	0.385393	-1.72045	0.0853515	0.999941	anac097	5	20679222	20680274	protein_coding	835154	43.2782	46.5403	28.0641	22.0125	27.9784	24.1845
24300	AT5G38640	533.746	0.233088	0.135486	1.72039	0.0853622	0.999941		5	15467679	15470724	protein_coding	833854	565.048	510.721	617.266	595.204	653.926	741.779
8426	AT2G19640	193.994	0.247021	0.143643	1.71969	0.0854893	0.999941	ASHR2	2	8491192	8492920	protein_coding	816483	189.029	233.102	229.056	265.922	257.635	246.56
16180	AT3G56350	24.3078	0.88153	0.512683	1.71945	0.0855331	0.999941	MSD2	3	20893946	20895634	protein_coding	824802	29.1638	20.3272	8.70922	22.3075	27.0383	58.4606
21185	AT5G01660	45.7279	0.491297	0.285779	1.71915	0.0855874	0.999941		5	244250	249207	protein_coding	830423	67.298	60.7796	66.2668	104.12	82.9411	86.7579
630	AT1G06923	7.30925	-1.33557	0.777156	-1.71853	0.0856992	0.999941		1	2126670	2127570	protein_coding	3766672	10.025	13.975	18.5071	3.04193	7.00993	6.70859
27512	ATCG00900	22.9098	0.729931	0.424966	1.71762	0.0858657	0.999941	RPS7-A	Pt	97478	97945	protein_coding	844712	21.8728	13.975	19.5957	21.2935	34.0482	37.3764
27528	ATCG01240	22.9098	0.729931	0.424966	1.71762	0.0858657	0.999941	RPS7-A	Pt	140704	141171	protein_coding	844712	21.8728	13.975	19.5957	21.2935	34.0482	37.3764
6547	AT1G75100	2154.1	-0.203251	0.118337	-1.71757	0.085876	0.999941	JAC1	1	28190740	28194068	protein_coding	843847	496.695	471.337	573.72	448.178	458.649	433.183
23264	AT5G22620	1173.26	-0.174948	0.101868	-1.71741	0.085905	0.999941		5	7516949	7520281	protein_coding	832325	1179.79	1425.06	1164.38	1242.66	1090.07	1002.66
26203	AT5G56010	6886.89	0.22958	0.133705	1.71707	0.0859672	0.999941	HSP90-3	5	22681238	22684252	protein_coding	835699	10965.6	9589.36	8413.11	12962.7	11157.8	9847.26
17075	AT4G01130	183.946	-0.294042	0.171263	-1.7169	0.0859973	0.999941		4	485743	488226	protein_coding	828207	349.791	348.551	330.654	277.846	297.48	264.019
20701	AT4G36240	165.149	0.415992	0.24233	1.71664	0.0860454	0.999941	GATA7	4	17147140	17148496	protein_coding	829781	174.983	168.97	197.046	295.067	240.34	186.882
19554	AT4G25800	127.995	-0.314842	0.183467	-1.71607	0.08615	0.999941	CBP60D	4	13124898	13128045	protein_coding	828685	115.975	78.9256	103.629	90.4245	70.2396	81.6246
6105	AT1G70800	29.0887	0.546729	0.318707	1.71546	0.0862609	0.999941	CAR6	1	26702493	26703926	protein_coding	843417	37.3661	38.1135	56.6099	57.7966	63.0893	71.8778
21667	AT5G06120	915.151	-0.188898	0.110215	-1.71391	0.0865448	0.999941		5	1843828	1853051	protein_coding	830499	872.588	855.943	927.009	788.988	805.963	735.28
13009	AT3G15080	257.141	0.273604	0.159661	1.71365	0.0865926	0.999941		3	5074216	5076566	protein_coding	820738	232.399	226.14	278.695	335.626	298.423	257.802
20473	AT4G34140	607.87	-0.225457	0.131594	-1.71328	0.0866615	0.999941		4	16350462	16354434	protein_coding	829562	524.077	561.411	539.588	538.57	403.075	448.032
19645	AT4G26610	930.202	-0.139449	0.0814065	-1.713	0.0867131	0.999941	D6PKL1	4	13424477	13427402	protein_coding	828768	849.394	973.165	915.557	795.971	883.251	802.156
21907	AT5G08380	462.679	0.160194	0.0935242	1.71287	0.0867373	0.999941	AGAL1	5	2694669	2697781	protein_coding	830736	674.314	654.39	662.018	726.268	745.092	753.923
19114	AT4G21860	2870.88	0.16816	0.0982562	1.71145	0.0869982	0.999941	MSRB2	4	11599645	11601724	protein_coding	828274	3076.96	2888.98	2734.4	3279.61	3243.53	3253.62
8142	AT2G16940	2662.63	-0.160386	0.0937356	-1.71105	0.0870717	0.999941		2	7342607	7347464	protein_coding	816197	2129.99	2198.5	2008.96	2066.28	1803.01	1800.52
4277	AT1G52150	779.486	-0.214605	0.125427	-1.71099	0.0870827	0.999941	ATHB-15	1	19409688	19414764	protein_coding	841645	902.485	866.231	824.085	806.99	690.402	737.74
61	AT1G01580	86.1299	-1.00593	0.587967	-1.71085	0.0871082	0.999941	FRO2	1	208995	213082	protein_coding	839411	109.926	92.9901	124.576	65.855	33.0359	64.2196
27391	AT5G67140	214.162	-0.424216	0.247965	-1.71079	0.0871195	0.999941		5	26793880	26795369	protein_coding	836849	41.9229	54.6294	47.9007	32.4472	29.0411	45.0434
5830	AT1G68238	311.259	-0.406521	0.237682	-1.71035	0.0872005	0.999941		1	25574381	25574835	protein_coding	6241144	256.094	362.078	335.305	213.949	271.384	232.884
6769	AT1G77260	767.378	-0.164402	0.0961284	-1.71024	0.0872222	0.999941		1	29023712	29027108	protein_coding	844062	764.637	797.843	739.195	745.273	723.024	585.564
11248	AT2G46030	659.358	-0.182067	0.106472	-1.71	0.0872667	0.999941	UBC6	2	18932019	18934138	protein_coding	819211	475.828	524.929	626.388	439.366	478.977	512.849
18916	AT4G20040	6.47882	-1.49935	0.876915	-1.7098	0.0873032	0.999941		4	10847299	10849115	protein_coding	827749	15.4932	12.7045	5.44326	6.08386	3.00425	2.87511
21653	AT5G05990	277.482	0.278697	0.163006	1.70974	0.0873147	0.999941		5	1806761	1807919	protein_coding	830486	289.815	249.008	283.05	372.129	337.478	289.428
13327	AT3G17910	244.359	0.242279	0.141723	1.70952	0.0873545	0.999941	SURF1	3	6133384	6136405	protein_coding	821310	241.512	237.574	205.755	309.263	220.312	280.803
20407	AT4G33580	1911.96	0.159435	0.0932749	1.7093	0.0873959	0.999941	ATBCA5	4	16138251	16141624	protein_coding	829498	1875.6	1859.33	1626.63	2037.05	2049.87	1900.67
178	AT1G02700	32.2164	1.03854	0.607803	1.70868	0.0875104	0.999941		1	588003	589480	protein_coding	839492	37.3661	19.0568	31.5709	37.5171	49.0695	94.8787
25459	AT5G49110	89.8135	0.331671	0.194157	1.70826	0.0875882	0.999941		5	19900150	19906171	protein_coding	834970	100.376	87.2927	113.302	137.437	121.425	121.047
26219	AT5G56160	79.7559	-0.426853	0.2499	-1.7081	0.087618	0.999941	SFH14	5	22731949	22735612	protein_coding	835715	81.3012	68.7646	75.2925	49.8009	76.2856	42.2668
25057	AT5G45440	68.409	0.568382	0.332806	1.70785	0.0876647	0.999941		5	18412059	18413617	protein_coding	834580	18.2274	17.7863	15.2411	15.2096	29.0411	31.6262
22695	AT5G16610	427.533	-0.160108	0.0937557	-1.70771	0.0876899	0.999941		5	5444760	5448355	protein_coding	831523	419.588	407.843	413.474	390.334	363.812	357.662
10172	AT2G35990	3.62204	-2.35737	1.38051	-1.70761	0.0877089	0.999941	LOG2	2	15112084	15116776	protein_coding	818172	1.86979	5.213	3.35028	0	0	1.96623
24949	AT5G44510	910.452	-0.264994	0.155207	-1.70736	0.0877556	0.999941	TAO1	5	17929558	17934222	protein_coding	834478	692.56	755.823	749.245	655.671	593.132	579.501
20528	AT4G34630	870.368	-0.179974	0.105426	-1.70711	0.0878013	0.999941		4	16536661	16537964	protein_coding	829615	670.766	711.452	718.511	665.168	630.893	557.772
197	AT1G02870	380.782	0.212578	0.12457	1.70649	0.0879177	0.999941		1	637214	638681	protein_coding	839496	339.029	335.399	296.113	392.409	366.519	366.098
14424	AT3G27650	25.4383	0.789532	0.462685	1.70641	0.0879311	0.999941	LBD25	3	10238514	10240648	protein_coding	822387	10.9364	5.0818	19.5957	12.1677	29.0411	21.0842
12004	AT3G05675	109.42	0.338753	0.198601	1.70569	0.0880651	0.999941		3	1657758	1660429	protein_coding	819735	111.904	90.7841	88.7499	94.9083	139.088	136.002
15445	AT3G49390	445.505	0.159863	0.0937236	1.70569	0.0880661	0.999941	CID10	3	18314006	18318041	protein_coding	824101	491.727	487.982	525.213	550.098	558.348	572.789
4351	AT1G52820	4.67807	-3.44171	2.01809	-1.70543	0.0881145	0.999941		1	19669005	19670427	protein_coding	841715	9.4579	1.31844	0.858841	0	1.03924	0
22886	AT5G18410	1125.46	-0.168049	0.0985536	-1.70515	0.0881663	0.999941	PIR	5	6096945	6105104	protein_coding	831959	1219.6	1341.57	1290.95	1131.67	1179.98	1114.86
14915	AT3G44480	1460.96	-0.239531	0.140476	-1.70514	0.088169	0.999941	RPP1	3	16090460	16096477	protein_coding	823573	1454.79	1543.3	1666.93	1253.7	1380.44	1316.59
25489	AT5G49410	75.383	0.385658	0.226224	1.70476	0.0882393	0.999941		5	20032287	20034020	protein_coding	835001	87.478	94.9854	97.9078	120.857	120.445	124.613
9692	AT2G31560	645.366	-0.251232	0.147401	-1.70442	0.0883034	0.999941		2	13436485	13438011	protein_coding	817714	599.275	569.151	439.334	507.714	448.388	395.798
14306	AT3G26650	58835.2	-0.128398	0.075359	-1.70382	0.0884144	0.999941	GAPA1	3	9794862	9797045	protein_coding	822277	50817.8	54137.7	48737.9	45626.9	52546.4	42430.9
15003	AT3G45210	487.621	0.264721	0.155383	1.70367	0.0884431	0.999941		3	16556684	16558169	protein_coding	823657	371.838	341.751	311.355	459.331	376.533	396.765
3349	AT1G33780	633.367	-0.166992	0.0980522	-1.70309	0.0885505	0.999941		1	12244560	12246231	protein_coding	840269	861.242	797.843	752.259	673.28	712.008	763.821
22842	AT5G18020	109.129	0.411926	0.242206	1.70073	0.0889944	0.999941	SAUR20	5	5966183	5966785	protein_coding	831669	51.9479	82.5793	69.6738	92.2718	80.1134	96.7954
18518	AT4G16510	198.128	0.289404	0.17019	1.70048	0.0890414	0.999941		4	9302602	9305838	protein_coding	827349	132.996	141.063	200.397	188.715	207.557	182.42
27352	AT5G66780	15.7703	1.19386	0.70211	1.70039	0.0890574	0.999941		5	26663500	26664436	protein_coding	836811	13.9823	11.584	8.82345	11.3	15.9932	51.4967
373	AT1G04560	46.2081	1.08033	0.635349	1.70038	0.0890596	0.999941		1	1244947	1246059	protein_coding	839491	51.9479	44.4658	38.1028	54.7547	61.0865	168.673
19035	AT4G21140	140.638	0.300914	0.176983	1.70024	0.0890854	0.999941		4	11277185	11278318	protein_coding	827862	180.451	138.479	138.259	209.893	166.235	189.757
22175	AT5G11310	117.412	0.326693	0.192151	1.70018	0.0890963	0.999941		5	3606385	3608628	protein_coding	831002	132.148	114.341	134.993	141.957	184.261	153.339
4279	AT1G52160	286.075	0.201525	0.118577	1.69952	0.0892206	0.999941	TRZ3	1	19420715	19424474	protein_coding	841647	314.422	283.31	338.571	360.976	348.493	368.973
11493	AT3G01180	1079.54	-0.143911	0.0847075	-1.69891	0.0893356	0.999941	SS2	3	62245	66111	protein_coding	820294	820.231	791.491	737.018	744.259	725.027	658.401
4028	AT1G49640	2.19304	-3.2445	1.90991	-1.69877	0.0893616	NA	CXE3	1	18375538	18376806	protein_coding	841388	1.82273	0	3.26596	0	0	0
22097	AT5G10540	1710.95	0.171431	0.100917	1.69873	0.0893706	0.999941	CYOP	5	3324812	3334971	protein_coding	830919	1719.75	1845.96	1721.16	2070.54	1969.79	1911.95
21957	AT5G09230	424.271	-0.18857	0.111019	-1.69855	0.0894044	0.999941	SRT2	5	2871365	2873789	protein_coding	830782	323.352	362.169	337.641	308.915	294.952	291.918
10018	AT2G34570	188.135	0.257115	0.1514	1.69826	0.0894593	0.999941	MEE21	2	14562892	14564782	protein_coding	818021	188.653	171.511	193.78	219.019	204.289	239.593
481	AT1G05540	116.395	-0.607924	0.357991	-1.69816	0.0894786	0.999941		1	1639223	1640879	protein_coding	837056	102.57	122.808	66.3639	97.0841	54.8458	39.4399
18669	AT4G17790	372.031	-0.303976	0.179013	-1.69807	0.0894948	0.999941		4	9891051	9893057	protein_coding	827501	290.726	372.242	413.688	201.781	320.454	347.889
260	AT1G03430	227.105	-0.314559	0.185253	-1.69799	0.0895087	0.999941	AHP5	1	847793	849621	protein_coding	839506	234.587	270.271	297.098	227.899	225.006	191.26
4165	AT1G51080	112.611	0.417708	0.246009	1.69794	0.0895192	0.999941		1	18929744	18930811	protein_coding	841530	143.085	125.775	121.929	207.865	148.21	166.756
16952	AT4G00163	1.06354	-2.93844	1.73096	-1.69758	0.0895869	NA		4	69145	69877	protein_coding	28719429	4.55684	1.27045	2.17731	0	1.00142	0
8831	AT2G23370	190.836	-0.238961	0.140807	-1.69708	0.0896815	0.999941		2	9952867	9955149	protein_coding	816869	190.847	197.304	220.337	181.856	161.543	171.883
14930	AT3G44630	1787.24	-0.192549	0.113473	-1.69687	0.0897208	0.999941		3	16195848	16201225	protein_coding	823589	1585.75	1635.32	1593.03	1481.53	1454.55	1276.53
15915	AT3G53830	72.7881	-0.559382	0.32992	-1.69551	0.0899792	0.999941		3	19940499	19943885	protein_coding	824550	40.2247	32.6384	23.7726	22.1419	25.8436	18.0739
23157	AT5G20940	16.6163	1.01818	0.60064	1.69516	0.0900457	0.999941		5	7103927	7106834	protein_coding	832219	10.9364	8.89315	5.44326	20.2795	13.0184	18.209
3602	AT1G41880	2359.28	0.18384	0.108477	1.69474	0.0901239	0.999941	RPL35AB	1	15650635	15652542	protein_coding	840799	2142.27	2435.8	2390.62	2992.55	2522.63	2398.23
21946	AT5G08720	1053.04	-0.196198	0.115774	-1.69467	0.0901376	0.999941		5	2841408	2845530	protein_coding	830772	1001.59	847.39	757.702	850.726	787.115	641.15
19528	AT4G25550	761.438	0.181608	0.107189	1.69428	0.0902118	0.999941	CFIS2	4	13048367	13051273	protein_coding	828660	847.572	801.654	763.145	939.956	881.248	916.202
22013	AT5G09770	393.133	0.232616	0.137304	1.69417	0.0902334	0.999941		5	3035030	3036596	protein_coding	830837	375.483	400.192	379.94	432.968	439.623	483.977
14899	AT3G44310	19377.7	0.243581	0.143787	1.69404	0.0902578	0.999941	NIT1	3	15986624	15989505	protein_coding	823556	13854.3	14230.7	14025.7	17527.1	17082.8	15246.1
8102	AT2G16510	1761.43	0.151188	0.0892475	1.69403	0.0902591	0.999941	VHA-c3	2	7158991	7160934	protein_coding	816150	1932.1	1809.12	2002.03	1914.39	2228.16	2236.84
15351	AT3G48500	1482.88	0.184672	0.109031	1.69375	0.0903133	0.999941	PDE312	3	17962080	17965723	protein_coding	824009	1978.26	1771.99	1837.35	2409.83	1983.48	1960.51
26159	AT5G55600	1083.77	-0.153907	0.0908706	-1.69369	0.0903245	0.999941		5	22521843	22525685	protein_coding	835654	928.192	929.167	906.45	853.145	778.728	852.156
4977	AT1G60260	758.561	-0.403004	0.237976	-1.69346	0.0903677	0.999941	BGLU5	1	22218787	22221433	nontranslating_CDS	NA	904.988	1031.61	789.273	804.083	686.973	570.231
15356	AT3G48550	52.0514	0.490534	0.28976	1.6929	0.0904751	0.999941		3	17993819	17994779	protein_coding	824014	31.9872	44.3199	21.7016	43.4579	44.9159	47.9474
22362	AT5G13450	2986.85	0.13027	0.0769658	1.69256	0.0905385	0.999941	ATP5	5	4310254	4312066	protein_coding	831186	3181.51	3222.12	3295.87	3820.67	3283.81	3513.74
22005	AT5G09690	103.19	-0.410101	0.24236	-1.69212	0.0906238	0.999941	ATMGT7	5	3000612	3003539	protein_coding	830828	101.612	106.56	108.692	80.6957	60.023	97.9063
20050	AT4G30310	2203.73	-0.124817	0.0737679	-1.69202	0.0906424	0.999941		4	14831738	14835343	protein_coding	829154	1978.45	1885.83	1800.39	1808.01	1744.5	1645.43
12768	AT3G13065	179.216	-0.395797	0.233972	-1.69164	0.0907141	0.999941	SRF4	3	4187371	4191298	protein_coding	820494	78.3776	104.177	66.4078	63.8805	58.0822	66.1276
14787	AT3G42950	320.759	0.195035	0.115295	1.69162	0.0907183	0.999941		3	15015086	15018653	protein_coding	823351	349.054	335.399	349.457	397.479	407.577	379.515
11817	AT3G04000	425.354	0.503549	0.297676	1.6916	0.0907227	0.999941	ChlADR2	3	1035238	1036672	protein_coding	819555	427.431	391.299	561.745	437.024	694.984	825.157
13402	AT3G18580	150.379	0.299289	0.176944	1.69144	0.0907538	0.999941		3	6396747	6398261	protein_coding	821389	188.653	154.995	151.323	216.991	180.255	213.717
18733	AT4G18375	87.083	-0.444385	0.262731	-1.69141	0.0907586	0.999941		4	10152402	10155428	protein_coding	827566	68.8685	76.0317	93.2339	58.1933	60.5386	56.005
19516	AT4G25434	18.65	-0.939194	0.555323	-1.69126	0.090788	0.999941	ATNUDT10	4	13003568	13005935	protein_coding	828648	23.3859	20.3397	20.018	11.1854	9.75533	12.3862
15595	AT3G50810	86.5963	-0.488385	0.288843	-1.69084	0.0908684	0.999941		3	18888821	18890263	protein_coding	824245	62.7569	59.7816	102.031	50.3671	57.2516	52.7948
9525	AT2G30060	1071.56	0.214951	0.127181	1.69013	0.0910038	0.999941	RANBP1B	2	12826804	12828987	protein_coding	837225	1069.03	1057.02	1038.57	1274.57	1228.74	1170.17
2569	AT1G25420	752.338	-0.187631	0.111093	-1.68896	0.0912265	0.999941		1	8915915	8918267	protein_coding	839128	531.149	617.196	620.048	471.701	584.938	493.63
7748	AT2G07734	6.64581	-1.64349	0.973204	-1.68874	0.0912697	0.999941		2	3472305	3473692	protein_coding	NA	4.55684	8.89315	5.44326	0	6.00851	0
29	AT1G01290	249.433	-0.247667	0.146697	-1.6883	0.0913547	0.999941	CNX3	1	114202	116407	protein_coding	839445	235.367	209.946	222.035	170.298	181.188	211.464
23104	AT5G20380	1184.08	-0.173312	0.102658	-1.68824	0.0913647	0.999941	PHT4;5	5	6887636	6892571	protein_coding	832160	850.773	725.898	728.467	628.461	715.758	703.311
16706	AT3G61420	905.324	-0.180877	0.107141	-1.68822	0.0913683	0.999941	TFB1-3	3	22726708	22732152	protein_coding	825315	443.03	527.966	471.169	426.841	395.679	445.737
2375	AT1G23290	2120.85	0.174095	0.103134	1.68805	0.0914019	0.999941	RPL27AB	1	8262925	8263739	protein_coding	838938	2183.64	2225.83	2343.87	2588.68	2564.63	2465.89
649	AT1G07110	5049.35	-0.156367	0.0926408	-1.68789	0.0914329	0.999941	FKFBP	1	2178022	2184193	protein_coding	837221	4041	3832.95	3752.59	3760.84	3652.17	3021.74
4510	AT1G54200	142.611	0.423503	0.250925	1.68776	0.0914565	0.999941		1	20235465	20237358	protein_coding	841860	125.769	78.7679	100.156	155.138	137.194	118.838
5584	AT1G65920	145.344	0.302838	0.179449	1.6876	0.0914881	0.999941		1	24525102	24529362	protein_coding	842904	146.316	113.456	160.578	171.947	165.798	182.712
13383	AT3G18420	569.421	0.18582	0.110162	1.68679	0.0916439	0.999941	SG1	3	6324632	6325866	protein_coding	821371	890.406	755.918	795.805	937.928	934.323	909.494
13821	AT3G22330	939.226	0.1858	0.11016	1.68663	0.0916744	0.999941	RH53	3	7892508	7895499	protein_coding	821802	1087.26	932.511	1053.82	1277.61	1110.57	1111.71
22406	AT5G13880	38.8459	0.768411	0.455649	1.68641	0.0917167	0.999941		5	4477242	4478306	protein_coding	831235	14.798	32.4163	12.6336	38.8083	30.1975	30.011
16098	AT3G55580	106.766	1.20245	0.713027	1.6864	0.0917188	0.999941		3	20612693	20615932	protein_coding	824723	0	6.35225	1.08865	3.04193	6.00851	5.75022
9859	AT2G33110	106.107	-0.378211	0.224304	-1.68615	0.0917671	0.999941	VAMP723	2	14041014	14043389	protein_coding	817873	83.949	107.067	108.344	70.7263	67.0691	91.3938
9524	AT2G30050	625.518	0.194257	0.115283	1.68505	0.0919791	0.999941	SEC13B	2	12824372	12826684	protein_coding	817556	657.096	555.187	498.603	645.903	656.93	658.401
23801	AT5G27860	920.046	-0.242228	0.143791	-1.68458	0.0920687	0.999941		5	9874718	9876500	protein_coding	832849	626.306	793.219	658.423	611.842	531.529	610.416
4709	AT1G56020	74.4846	0.489779	0.290745	1.68456	0.0920727	0.999941		1	20951856	20953595	protein_coding	842053	58.3275	72.4157	56.6099	75.0342	94.1333	92.962
23561	AT5G25360	610.76	-0.157595	0.0935673	-1.68429	0.0921251	0.999941		5	8799710	8802753	protein_coding	832608	523.296	571.357	547.666	493.009	494.355	483.128
7170	AT2G01130	602.529	-0.201253	0.119494	-1.68422	0.0921395	0.999941		2	88320	94753	protein_coding	814642	646.466	598.582	630.685	607.461	484.324	541.254
2340	AT1G22990	25.6562	0.781427	0.464027	1.68401	0.0921794	0.999941	HIPP22	1	8139114	8140233	protein_coding	838907	20.745	26.404	26.9353	38.1333	32.7116	55.9601
1821	AT1G17960	64.7299	-0.662206	0.393357	-1.68348	0.0922833	0.999941		1	6180865	6183806	protein_coding	838375	42.7567	35.298	41.8781	19.7777	13.106	42.561
17175	AT4G01995	714.224	-0.169341	0.100591	-1.68345	0.0922871	0.999941		4	872923	874772	protein_coding	828173	657.931	732.324	646.577	619.355	645.972	544.162
3007	AT1G30230	8478.9	0.155566	0.0924189	1.68327	0.092323	0.999941		1	10638878	10640941	protein_coding	839903	6832.98	6615.94	7083.96	6699.65	7540.64	8630.31
3171	AT1G31817	439.59	0.173573	0.103132	1.68302	0.0923713	0.999941	NFD3	1	11414695	11416444	protein_coding	840071	531.327	477.689	514.933	629.679	522.74	569.272
8959	AT2G24650	496.35	-0.248859	0.147943	-1.68213	0.0925435	0.999941	REM13	2	10483253	10487773	protein_coding	817001	446.829	404.565	463.151	472.792	336.08	299.082
912	AT1G09520	264.986	0.214211	0.127395	1.68147	0.0926716	0.999941		1	3070915	3072074	protein_coding	837478	238.778	218.518	239.504	260.592	262.372	286.553
14224	AT3G25950	5.87509	1.2906	0.767669	1.6812	0.0927244	0.999941		3	9496102	9497271	protein_coding	822192	3.64547	2.5409	5.44326	9.12579	8.01134	11.5005
12305	AT3G08840	516.303	-0.177436	0.105593	-1.68038	0.0928831	0.999941		3	2679435	2686296	protein_coding	820031	579.714	545.208	532.248	526.133	451.785	488.769
16940	AT4G00060	1092.82	-0.174876	0.104073	-1.68032	0.0928951	0.999941	MEE44	4	21351	29064	protein_coding	828214	1059.12	998.018	954.62	972.153	840.091	857.61
5358	AT1G63855	78.2327	-0.435708	0.259545	-1.67874	0.0932031	0.999941		1	23699369	23701013	protein_coding	842689	56.4453	80.4447	85.4208	58.5306	49.4742	55.4106
11965	AT3G05340	169.126	-0.269367	0.160464	-1.67868	0.093215	0.999941	PCMP-E83	3	1523463	1526166	protein_coding	819698	151.287	181.674	155.677	149.054	142.201	113.088
13660	AT3G20910	152.671	-0.288258	0.171734	-1.67852	0.0932455	0.999941	NFYA9	3	7326355	7328581	protein_coding	821640	156.755	185.486	133.904	150.069	115.163	123.63
16073	AT3G55360	2211.81	0.192211	0.114529	1.67827	0.0932945	0.999941	ECR	3	20520930	20523098	protein_coding	824702	2347.68	2330.01	2335.16	2834.06	2854.04	2325.01
9203	AT2G26980	4664.97	-0.228628	0.136229	-1.67826	0.0932963	0.999941	CIPK3	2	11514600	11518734	protein_coding	817240	3905.78	4153.51	5111.9	3469.26	4019.34	3751.49
22283	AT5G12320	363.314	0.252524	0.150486	1.67806	0.0933362	0.999941		5	3982577	3984112	protein_coding	831107	249.715	303.638	278.695	350.836	358.508	279.844
5741	AT1G67430	6540.16	0.161712	0.0963952	1.6776	0.0934261	0.999941	RPL17B	1	25262134	25263857	protein_coding	843063	5955.33	6179.32	6488.88	7370.05	6633.87	6827.78
9710	AT2G31750	1926.98	0.243828	0.145347	1.67756	0.0934338	0.999941	UGT74D1	2	13497118	13500228	protein_coding	817732	1623.84	1439.51	1862.96	1601.62	2000.45	2232.32
6636	AT1G76020	341.747	-0.207605	0.123768	-1.67738	0.0934682	0.999941		1	28532045	28533694	protein_coding	843933	342.584	400.674	332.327	330.942	308.018	290.672
12634	AT3G11830	2202.54	0.142723	0.0851487	1.67616	0.0937067	0.999941	CCT7	3	3732628	3736471	protein_coding	820356	2503.45	2293.41	2257.87	2715.28	2658.86	2418.28
9181	AT2G26780	1140.42	-0.171113	0.102087	-1.67615	0.0937094	0.999941		2	11409828	11423776	protein_coding	817219	1208.34	1193.04	1295.48	1097.98	1114.39	1071.37
26440	AT5G58210	264.624	0.252132	0.150473	1.67559	0.0938181	0.999941		5	23552094	23554402	protein_coding	835933	228.288	190.294	230.539	224.428	252.059	298.319
20827	AT4G37445	9.05759	-1.06401	0.635066	-1.67543	0.0938502	0.999941		4	17604094	17604944	protein_coding	829899	9.21958	11.5669	8.81043	7.18032	4.05222	2.90852
2896	AT1G29160	69.0678	-0.400768	0.239231	-1.67523	0.0938883	0.999941	DOF1.5	1	10183390	10184512	protein_coding	839790	71.0867	63.5225	66.4078	52.7268	52.0737	47.9185
8183	AT2G17300	460.748	-0.302984	0.18087	-1.67515	0.0939048	0.999941		2	7522050	7523177	protein_coding	816236	435.634	491.664	366.876	414.716	344.488	289.428
20042	AT4G30230	15.0515	-0.756173	0.45142	-1.6751	0.0939152	0.999941		4	14806251	14807425	protein_coding	829146	22.7842	24.1386	15.2411	13.1817	16.0227	7.66697
17121	AT4G01560	572.509	0.208564	0.12452	1.67494	0.093945	0.999941	MEE49	4	676982	679276	protein_coding	828136	559.58	548.835	651.014	691.532	673.954	667.984
11934	AT3G05060	1396.64	0.172857	0.103215	1.67473	0.0939882	0.999941	NOP5-2	3	1412867	1416056	protein_coding	819668	1633.17	1659.21	1570.92	1957.99	1793.54	1730.82
17654	AT4G08930	907.6	-0.217344	0.129784	-1.67467	0.094	0.999941	APRL6	4	5729169	5730850	protein_coding	826471	424.697	490.394	464.855	320.416	441.625	422.641
24875	AT5G43860	155.268	0.357747	0.213686	1.67417	0.0940963	0.999941	CLH2	5	17630426	17632338	protein_coding	834408	71.998	74.9566	76.2057	85.174	87.1234	113.088
20731	AT4G36580	171.079	0.252822	0.151025	1.67405	0.0941216	0.999941		4	17257760	17260855	protein_coding	829810	225.108	204.542	214.464	296.081	262.372	210.841
2361	AT1G23170	67.7568	-0.634556	0.379126	-1.67373	0.0941826	0.999941		1	8212556	8215807	protein_coding	838925	109.396	119.999	78.1914	92.2837	54.1908	51.8613
22360	AT5G13430	1232.75	0.149276	0.089202	1.67346	0.0942365	0.999941	UCR1-1	5	4305106	4307570	protein_coding	831185	1137.39	1215.82	1222.56	1325.27	1382.96	1255.46
22951	AT5G18980	371.51	-0.184825	0.110447	-1.67343	0.0942425	0.999941		5	6334767	6338209	protein_coding	832016	370.381	345.74	312.654	292.382	304.997	308.533
11467	AT2G48110	685.55	-0.214677	0.128339	-1.67273	0.0943798	0.999941	MED33B	2	19673293	19679711	protein_coding	819423	781.953	800.384	659.723	728.035	637.903	566.397
1063	AT1G10830	449.125	0.148803	0.0889625	1.67265	0.0943963	0.999941	Z-ISO	1	3605512	3607580	protein_coding	837626	535.8	531.498	555.626	606.609	591.285	601.601
11712	AT3G03040	569.188	-0.188077	0.112444	-1.67262	0.0944017	0.999941		3	684389	686639	protein_coding	821150	525.859	525.966	581.34	431.954	507.719	493.561
14136	AT3G25140	1443.74	0.151364	0.0905133	1.67229	0.0944676	0.999941	GAUT8	3	9154508	9157012	protein_coding	822105	1573.02	1515.65	1615.56	1718.69	1796.54	1710.69
22819	AT5G17790	502.427	0.226972	0.135733	1.6722	0.0944849	0.999941	VAR3	5	5869696	5872782	protein_coding	831647	640.691	541.212	560.656	764.538	682.967	595.148
6174	AT1G71440	322.408	-0.191018	0.114276	-1.67155	0.0946131	0.999941	TFCE	1	26921060	26924431	protein_coding	843485	308.042	349.374	376.674	319.402	287.407	297.095
7151	AT1G80940	901.384	-0.196481	0.117558	-1.67136	0.0946505	0.999941		1	30410585	30412289	protein_coding	844434	974.986	927.825	831.241	923.642	748.853	715.858
26865	AT5G62270	532.932	0.208852	0.124961	1.67133	0.094656	0.999941		5	25011957	25014812	protein_coding	836348	649.482	500.877	569.116	717.479	626.026	649.098
13287	AT3G17580	24.7482	-0.867427	0.519059	-1.67115	0.0946916	0.999941		3	6015184	6015944	protein_coding	821024	9.11368	7.6227	17.4184	5.06988	4.00567	9.58371
6224	AT1G72030	850.384	-0.201251	0.120452	-1.67079	0.0947624	0.999941		1	27110832	27111932	protein_coding	843534	577.807	548.835	481.184	454.261	523.742	421.683
7356	AT2G02910	249.754	-0.299686	0.17942	-1.6703	0.0948594	0.999941		2	847139	849703	protein_coding	814821	217.752	307.439	311.244	221.562	248.471	207.454
8603	AT2G21200	45.1908	0.660545	0.395505	1.67013	0.0948933	0.999941		2	9083906	9084803	protein_coding	816657	14.5819	17.7863	9.79787	17.2376	21.0298	27.7928
22900	AT5G18540	79.6145	-0.414742	0.248385	-1.66975	0.0949685	0.999941		5	6153785	6156309	protein_coding	831972	93.8738	131.33	117.546	93.0969	105.391	57.8828
10741	AT2G41260	112.405	1.26077	0.755129	1.66961	0.094996	0.999941	M17	2	17206452	17207698	protein_coding	818725	37.9033	27.0961	25.5406	42.1707	28.8335	146.146
26341	AT5G57290	1514.67	0.191236	0.114564	1.66925	0.0950676	0.999941	RPP3B	5	23206696	23207961	protein_coding	835834	1496.46	1505.79	1546.9	1766.21	1763.23	1664.57
20871	AT4G37870	7303.1	0.310547	0.186052	1.66914	0.095089	0.999941	PCKA	4	17802690	17806705	protein_coding	829943	5582.13	5390.52	5920.09	5474.46	7484.6	7990.89
11106	AT2G44610	1781.32	0.151871	0.0910022	1.66887	0.0951428	0.999941	RABH1B	2	18411424	18414153	protein_coding	819069	1645.93	1669.37	1721.16	1809.95	1855.63	1929.2
17236	AT4G02540	553.13	-0.189418	0.113517	-1.66863	0.0951912	0.999941		4	1116972	1119877	protein_coding	827919	721.982	733.735	744.011	713.07	647.39	569.038
14240	AT3G26100	1541.92	-0.191406	0.114735	-1.66824	0.095268	0.999941		3	9536859	9540453	protein_coding	822208	1112.72	1252.14	1039.1	951.518	991.834	1035.32
19721	AT4G27370	123.68	-0.437354	0.262198	-1.66803	0.0953097	0.999941	VIIIB	4	13694689	13701119	protein_coding	828845	165.701	170.826	177.41	162.028	109.528	107.959
13082	AT3G15670	44.31	0.908586	0.54477	1.66783	0.0953488	0.999941	LEA29	3	5309886	5310988	protein_coding	820810	49.2138	53.3589	43.5461	52.7268	64.0907	157.173
22993	AT5G19350	1367.74	0.194541	0.116648	1.66775	0.0953653	0.999941	RBP47B'	5	6518777	6521483	protein_coding	832055	1242.19	1218.74	1367.76	1395.83	1526.53	1459.36
4034	AT1G49710	427.011	-0.185677	0.111357	-1.6674	0.0954351	0.999941	FUT12	1	18391273	18394030	protein_coding	841394	410.115	401.462	430.018	354.892	352.499	384.307
15537	AT3G50230	7.191	-1.25274	0.751392	-1.66723	0.0954682	0.999941		3	18620450	18623251	protein_coding	824185	8.96291	7.67967	10.9679	2.04311	3.02671	6.39738
27507	ATCG00830	109.413	0.51935	0.311571	1.66688	0.0955389	0.999941	rpl2-B	Pt	84337	85843	protein_coding	1466246	119.389	71.1452	58.7872	112.551	124.176	122.671
27533	ATCG01310	109.413	0.51935	0.311571	1.66688	0.0955389	0.999941	rpl2-B	Pt	152806	154312	protein_coding	1466246	119.389	71.1452	58.7872	112.551	124.176	122.671
11262	AT2G46180	468.718	-0.191916	0.115147	-1.6667	0.0955739	0.999941	GC4	2	18967269	18971409	protein_coding	819225	489.404	508.18	423.486	484.681	389.552	369.931
11759	AT3G03480	7.617	-1.50576	0.90345	-1.66668	0.0955775	0.999941	CHAT	3	828235	829926	protein_coding	821249	7.29094	6.35225	3.26596	4.05591	2.00284	0
1699	AT1G16820	74.3367	-0.489438	0.293791	-1.66594	0.0957256	0.999941		1	5756835	5758653	protein_coding	838253	58.9643	48.9614	45.9385	33.8293	31.0852	45.583
20886	AT4G38010	36.4216	0.544832	0.327167	1.6653	0.0958525	0.999941	PCMP-E45	4	17859338	17861407	protein_coding	829957	47.3911	35.5726	47.9007	63.8805	80.1134	47.9185
25231	AT5G47020	1867.49	-0.154068	0.092523	-1.66518	0.0958763	0.999941		5	19081458	19090104	protein_coding	834748	1996.81	2054.32	2020.54	1815.02	1781.52	1859.24
15310	AT3G48190	722.439	-0.275166	0.165261	-1.66504	0.0959051	0.999941	ATM	3	17801289	17828553	protein_coding	823975	759.028	848.761	835.771	783.834	618.446	616.413
13809	AT3G22230	1964.43	0.180563	0.108554	1.66335	0.0962421	0.999941	RPL27B	3	7843536	7844597	protein_coding	827159	1873.77	2025.1	1973.73	2320.99	2189.1	2143.88
11550	AT3G01570	27.4131	0.602307	0.362143	1.66317	0.0962781	0.999941		3	221939	222827	protein_coding	821106	38.2774	31.7613	34.8369	41.573	46.0652	71.8778
26963	AT5G63180	1485.77	0.261563	0.15729	1.66294	0.0963252	0.999941		5	25340914	25343369	protein_coding	836439	1925.72	1829.45	1827.85	2550.15	2428.44	1715.48
6410	AT1G73790	77.4657	0.397307	0.238966	1.66261	0.09639	0.999941	GIP2	1	27744649	27745429	protein_coding	843714	51.9479	67.3339	45.7234	77.0622	62.0879	76.6697
6687	AT1G76500	83.6496	0.409967	0.246715	1.66171	0.0965716	0.999941	AHL29	1	28704963	28706691	protein_coding	843983	48.3025	55.8998	74.0284	67.9364	70.0993	97.7538
6086	AT1G70610	970.815	-0.193368	0.116404	-1.66118	0.0966771	0.999941	ABCB26	1	26621899	26626508	protein_coding	843398	717.977	666.695	570.515	618.144	552.001	541.435
22655	AT5G16240	437.241	0.234484	0.141156	1.66117	0.0966802	0.999941	S-ACP-DES1	5	5306740	5309961	protein_coding	831484	387.331	335.399	386.472	461.359	436.618	409.224
15925	AT3G53930	447.095	-0.240463	0.144792	-1.66075	0.096763	0.999941		3	19966149	19970880	protein_coding	824560	379.844	411.354	441.907	350.361	363.957	328.999
560	AT1G06200	971.665	0.213428	0.128522	1.66064	0.0967865	0.999941		1	1894289	1897027	protein_coding	837129	811.512	771.896	865.907	846.663	973.274	1020.35
2516	AT1G24610	607.428	0.122744	0.0739243	1.6604	0.0968332	0.999941		1	8720651	8722825	protein_coding	839075	663.476	655.553	649.926	698.63	721.021	724.528
23384	AT5G23730	457.228	0.32698	0.196956	1.66017	0.0968802	0.999941	RUP2	5	8005097	8006630	protein_coding	832438	88.4026	67.3339	53.344	88.2159	93.1319	83.3782
14519	AT3G28570	1.63491	3.13406	1.88794	1.66004	0.0969063	NA		3	10710405	10712028	protein_coding	822487	0	0	0	4.27303	0	1.00967
6290	AT1G72645	515.764	-0.803873	0.484261	-1.66	0.0969147	0.999941		1	27348261	27349219	protein_coding	2745853	268.853	420.519	591.138	237.27	280.397	215.633
20008	AT4G29930	45.2844	-0.893824	0.538599	-1.65954	0.0970076	0.999941	BHLH27	4	14643994	14647637	protein_coding	829116	52.2202	84.5478	60.0328	33.9395	40.0831	31.5708
9646	AT2G31150	401.885	-0.315335	0.190047	-1.65925	0.0970651	0.999941		2	13272375	13274578	protein_coding	817671	318.979	303.638	307	339.682	197.279	210.841
26049	AT5G54580	537.792	0.170188	0.102601	1.65874	0.0971691	0.999941	ORRM2	5	22171166	22173019	protein_coding	835546	546.821	537.401	623.798	658.071	627.889	636.358
8122	AT2G16720	175.105	0.294837	0.177797	1.65827	0.0972627	0.999941	MYB7	2	7255473	7256831	protein_coding	816173	104.807	120.693	105.599	114.579	150.213	139.922
3177	AT1G31860	465.326	0.200219	0.120745	1.65819	0.0972782	0.999941	HISN2	1	11434060	11436607	protein_coding	840076	479.068	554.984	548.888	648.523	642.819	525.089
6902	AT1G78560	602.431	-0.154687	0.0932886	-1.65816	0.0972861	0.999941	BASS1	1	29546559	29548866	protein_coding	844192	750.055	682.232	777.298	673.28	676.959	637.316
7824	AT2G11405	0.951746	-4.45301	2.68583	-1.65797	0.0973244	NA		2	4543175	4543522	protein_coding	815612	2.7341	3.81135	5.44326	0	0	0
25033	AT5G45210	17.3126	-1.11669	0.67356	-1.65789	0.0973393	0.999941		5	18295437	18298642	protein_coding	834557	18.9201	25.797	7.53353	3.08838	8.13368	12.6491
8009	AT2G15320	290.322	0.213233	0.128662	1.65732	0.0974555	0.999941		2	6666286	6668046	protein_coding	816021	259.74	222.329	218.819	281.885	256.363	276.969
17576	AT4G08160	72.2317	-0.914336	0.551787	-1.65705	0.0975101	0.999941		4	5159033	5162867	protein_coding	826365	74.5071	102.597	80.3183	45.4915	48.9217	42.0413
13333	AT3G17980	1.82402	-3.01822	1.82272	-1.65589	0.0977451	NA	CAR4	3	6152062	6153814	protein_coding	821323	0.911367	2.5409	1.08865	0	0	0
4963	AT1G60080	190.2	0.282925	0.170866	1.65583	0.0977557	0.999941		1	22152230	22154643	protein_coding	842303	153.11	188.027	200.312	189.614	226.321	240.551
23813	AT5G27950	876.764	-0.239661	0.144746	-1.65574	0.0977753	0.999941	KIN14U	5	9984044	9988967	protein_coding	832864	844.927	900.695	853.45	826.463	696.878	677.568
10124	AT2G35605	152.225	0.268611	0.162267	1.65536	0.0978515	0.999941		2	14946041	14947276	protein_coding	818127	177.717	139.75	169.83	216.991	173.245	199.341
2124	AT1G20880	397.455	-0.197073	0.119059	-1.65525	0.0978745	0.999941		1	7262009	7265555	protein_coding	838681	348.46	327.024	416.023	305.269	319.578	328.923
1044	AT1G10680	2.1254	2.76568	1.67236	1.65376	0.0981761	NA	ABCB10	1	3538333	3543925	protein_coding	837611	0.911367	0	0	0	5.00709	2.87511
1718	AT1G16970	341.578	-0.214279	0.129634	-1.65296	0.0983392	0.999941	KU70	1	5800767	5805811	protein_coding	838268	359.99	402.733	395.181	326.5	340.482	329.68
13294	AT3G17630	113.944	-0.333348	0.201679	-1.65286	0.0983593	0.999941	CHX19	3	6028688	6031986	protein_coding	821030	137.419	108.002	86.8443	99.4254	77.4759	88.2065
7529	AT2G04700	2004.63	-0.135596	0.0820385	-1.65284	0.0983644	0.999941	FTRC	2	1646799	1649037	protein_coding	815013	2634	2904.83	3056.28	2424.82	2704.67	2690.92
25703	AT5G51430	970.557	-0.144165	0.0872233	-1.65283	0.098366	0.999941	EYE	5	20886745	20891007	protein_coding	835217	1079.06	1126.89	981.965	946.04	969.373	967.954
18255	AT4G14390	16.8499	-0.940313	0.569048	-1.65243	0.0984465	0.999941		4	8289610	8292203	protein_coding	827084	14.6441	10.2698	12.9966	6.1098	4.04753	9.68383
11289	AT2G46430	239.107	-0.573721	0.347229	-1.65229	0.0984766	0.999941	CNGC3	2	19057999	19061492	protein_coding	819251	167.091	180.454	166.699	109.297	98.8623	137.101
7428	AT2G03670	145.959	0.24639	0.149124	1.65225	0.0984845	0.999941	CDC48B	2	1117485	1120458	protein_coding	814895	142.473	154.049	144.005	181.885	177.625	162.306
1752	AT1G17280	965.072	-0.153664	0.093009	-1.65214	0.0985051	0.999941	UBC34	1	5916832	5920393	protein_coding	838300	872.883	1001.88	1008.5	825.872	916.999	845.741
20919	AT4G38300	16.8085	-0.955397	0.578371	-1.65188	0.0985598	0.999941		4	17944556	17945491	protein_coding	829987	10.9364	21.5977	6.53191	6.08386	6.00851	7.66697
16185	AT3G56400	155.468	-0.593521	0.359319	-1.65179	0.0985763	0.999941	WRKY70	3	20908711	20910623	protein_coding	824807	164.958	123.234	58.7872	120.663	62.0879	47.9185
20899	AT4G38120	604.627	-0.233404	0.141313	-1.65168	0.0985991	0.999941		4	17888501	17896255	protein_coding	829968	664.255	749.675	766.821	653.432	622.228	578.45
25933	AT5G53550	1486.65	-0.348664	0.211097	-1.65168	0.0986005	0.999941	YSL3	5	21755251	21758950	protein_coding	835437	1048.83	906.771	975.859	759.061	692.92	850.655
26138	AT5G55410	14.4128	1.35479	0.820369	1.65144	0.0986492	0.999941		5	22460550	22461385	protein_coding	835634	22.4147	20.4481	10.298	36.4483	21.4906	77.9646
7564	AT2G05185	34.2817	-0.897568	0.543692	-1.65088	0.0987638	0.999941		2	1876899	1878322	protein_coding	5008219	31.7507	32.8737	41.4963	2.6965	26.1251	28.5314
21496	AT5G04550	1876.49	0.141423	0.0856783	1.65063	0.0988141	0.999941		5	1303167	1306145	protein_coding	830334	1777.04	1545.07	1657.42	1802.54	1846.37	1848.54
15783	AT3G52580	1025.63	0.199921	0.12112	1.6506	0.0988202	0.999941	RPS14C	3	19503153	19504973	protein_coding	824424	1070.86	1106.56	1067.97	1362.78	1190.69	1174
9815	AT2G32730	2780.26	0.112257	0.0680263	1.6502	0.0989027	0.999941	RPN2A	2	13879959	13885736	protein_coding	817833	3082.24	2863.6	3014.48	3229.51	3372.78	3087.87
2346	AT1G23040	212.061	0.443201	0.268801	1.64881	0.0991873	0.999941		1	8164782	8166716	protein_coding	838912	88.1568	77.3758	64.3535	84.3317	102.705	125.692
1469	AT1G14600	57.6912	-0.459088	0.278454	-1.6487	0.0992086	0.999941		1	5000986	5003637	protein_coding	838022	48.3025	59.7112	54.4326	33.4612	37.0525	46.9602
19356	AT4G23980	741.542	-0.158655	0.0962354	-1.64861	0.0992271	0.999941	ARF9	4	12451143	12455369	protein_coding	828498	739.187	713.816	683.724	703.929	622.089	589.935
996	AT1G10270	340.427	0.21849	0.132605	1.64767	0.0994201	0.999941	GRP23	1	3363432	3366493	protein_coding	837566	390.977	293.474	311.355	391.395	363.515	408.266
15753	AT3G52300	3433.97	0.12316	0.0747508	1.64761	0.0994336	0.999941	ATPQ	3	19396424	19398444	protein_coding	824395	3126.34	3273.27	3204.42	3461.09	3536.61	3460.05
6788	AT1G77450	924.814	0.325315	0.197471	1.64741	0.0994748	0.999941	NAC032	1	29099839	29101759	protein_coding	844081	499.429	517.073	595.493	510.03	703.997	805.031
11213	AT2G45670	3213.77	-0.130573	0.079274	-1.64712	0.0995344	0.999941	LPEAT2	2	18814660	18818545	protein_coding	819175	2318.05	2467.26	2588.59	2068.83	2381.39	2283.04
7371	AT2G03070	404.157	-0.215621	0.130916	-1.64702	0.0995543	0.999941	MED8	2	905513	909272	protein_coding	814836	507.632	453.551	438.727	437.024	341.483	428.392
11654	AT3G02530	1225.41	0.149333	0.0906745	1.64691	0.0995767	0.999941	CCT6A	3	528526	532612	protein_coding	821160	1409.89	1259.02	1221.47	1631.49	1350.91	1336.93
13705	AT3G21330	34.5387	0.854973	0.519276	1.64647	0.0996667	0.999941	BHLH87	3	7507240	7509186	protein_coding	821687	15.4932	8.89315	18.5071	28.3913	23.0326	26.8344
12908	AT3G14160	163.422	0.293242	0.178133	1.6462	0.0997229	0.999941		3	4693309	4695604	protein_coding	820633	153.11	143.561	163.298	197.725	161.228	205.091
17232	AT4G02500	1671.69	0.163213	0.0991758	1.64569	0.0998274	0.999941	XXT2	4	1101378	1103612	protein_coding	827940	2071.54	1997.15	1804.99	2365.61	2144.04	2069.12
9569	AT2G30480	161.704	0.295567	0.179665	1.64509	0.0999502	0.999941		2	12987051	12993416	protein_coding	817598	158.611	148.429	129.413	216.806	161.745	158.156
20962	AT4G38730	315.498	-0.2883	0.175284	-1.64476	0.10002	0.999941		4	18080233	18082683	protein_coding	830028	205.058	236.304	186.16	132.831	210.298	169.632
14981	AT3G44990	624.415	0.402316	0.24461	1.64472	0.100027	0.999941	XTH31	3	16446935	16448844	protein_coding	823634	942.354	841.038	844.794	1547.33	1180.67	746.571
7572	AT2G05310	2461.75	-0.265984	0.161757	-1.64434	0.100106	0.999941		2	1933166	1934298	protein_coding	815079	1694.78	2231.95	2462.34	1718.09	1976.29	1617.23
15980	AT3G54470	1194.6	0.180003	0.109485	1.6441	0.100156	0.999941	PYRE-F	3	20168005	20170320	protein_coding	824612	1313.28	1289.51	1275.9	1616.28	1415	1363.76
18177	AT4G13850	1753.96	0.170152	0.103512	1.64379	0.10022	0.999941	RBG2	4	8020713	8022476	protein_coding	827019	2080.69	2136.32	2270.35	2636.98	2301.26	2362.03
9727	AT2G31910	8.68828	-1.19206	0.725326	-1.64348	0.100284	0.999941	CHX21	2	13570107	13574632	protein_coding	817749	7.00877	9.77026	14.6513	4.26537	7.37195	2.01573
19358	AT4G24000	3.36097	2.28141	1.38831	1.6433	0.10032	0.999941	CSLG2	4	12461907	12465675	protein_coding	828500	1.50992	0	1.2982	4.83659	2.48868	7.14509
19454	AT4G24880	280.897	0.191263	0.11641	1.64302	0.100379	0.999941		4	12808342	12811745	protein_coding	828590	236.394	224.02	216.356	265.624	245.183	262.747
7141	AT1G80850	219.781	-0.379892	0.231216	-1.64302	0.10038	0.999941		1	30385449	30387602	protein_coding	844424	271.587	269.336	274.34	267.69	196.278	162.923
8456	AT2G19930	274.661	-0.262332	0.159682	-1.64284	0.100416	0.999941		2	8607340	8612648	protein_coding	816512	258.555	275.461	259.99	245.342	182.428	233.746
12007	AT3G05690	305.856	0.23462	0.14283	1.64265	0.100454	0.999941	UNE8	3	1676504	1679061	protein_coding	819738	207.137	295.111	267.051	278.222	317.844	304.181
6365	AT1G73350	385.716	-0.220603	0.134313	-1.64245	0.100497	0.999941		1	27575377	27577283	protein_coding	843670	312.792	397.132	335.857	355.772	288.759	250.668
12967	AT3G14660	6011.83	0.193425	0.117767	1.64244	0.100498	0.999941	CYP72A13	3	4924777	4927607	protein_coding	820694	5952.18	5834.79	6335.9	6125.22	7237.5	7360.33
2830	AT1G28320	1047.73	-0.157593	0.0959896	-1.64177	0.100637	0.999941	DEG15	1	9920219	9924488	protein_coding	839726	1104.58	1157.38	1093.01	1023.1	974.38	1009.16
21734	AT5G06760	54.6016	0.740691	0.451171	1.64171	0.100651	0.999941	LEA46	5	2089445	2090430	protein_coding	830565	61.973	44.4658	52.2553	54.7547	67.095	143.756
6820	AT1G77750	249.957	0.230137	0.140203	1.64145	0.100703	0.999941	RPS13	1	29229990	29231727	protein_coding	844111	296.194	276.958	305.911	381.255	317.45	333.513
12062	AT3G06110	350.225	-0.259322	0.157988	-1.6414	0.100714	0.999941	DSPTP1B	3	1843413	1845062	protein_coding	819784	321.68	359.327	397.307	258.753	324.826	316.709
1004	AT1G10350	234.863	0.227973	0.138921	1.64103	0.100792	0.999941		1	3392943	3395181	protein_coding	837574	199.589	198.19	192.691	229.159	238.338	224.259
11352	AT2G46970	31.6944	0.935127	0.569984	1.64062	0.100876	0.999941	PIL1	2	19295431	19297858	protein_coding	819311	7.54593	8.60232	12.394	22.0382	15.8816	16.8621
22055	AT5G10140	202.863	0.493315	0.300737	1.64036	0.100931	0.999941	FLC	5	3173382	3179448	protein_coding	830878	243.972	231.96	225.662	260.072	335.415	392.125
22386	AT5G13690	721.318	-0.190699	0.116269	-1.64016	0.100972	0.999941	NAGLU	5	4415754	4420371	protein_coding	831214	916.861	835.876	884.682	807.634	783.096	721.91
25067	AT5G45520	17.8308	-0.749561	0.457136	-1.63969	0.10107	0.999941		5	18449476	18453683	protein_coding	834588	28.8785	28.1253	16.4323	18.3661	12.8911	12.537
7599	AT2G05710	6380.54	0.174627	0.106504	1.63963	0.101082	0.999941	ACO3	2	2141329	2146678	protein_coding	815120	6771.46	6142.63	6759.44	7353.36	7609.78	7244.32
5118	AT1G61570	139.973	0.326558	0.199298	1.63854	0.101309	0.999941	TIM13	1	22718462	22719535	protein_coding	842453	117.566	121.963	153.5	170.348	162.23	160.048
26435	AT5G58160	503.278	-0.175973	0.107427	-1.63808	0.101405	0.999941	FH13	5	23533375	23539741	protein_coding	835928	504.898	447.199	490.982	445.136	393.557	440.851
8256	AT2G17980	847.65	0.138666	0.0846583	1.63795	0.101432	0.999941	SLY1	2	7824166	7826623	protein_coding	816310	870.356	766.082	825.199	873.034	896.269	944.953
9346	AT2G28340	2.06758	2.56988	1.56911	1.63779	0.101465	NA	GATA13	2	12103672	12106262	protein_coding	817381	0	1.27045	0	2.02795	1.00142	3.83348
19281	AT4G23300	1030.7	-0.228222	0.139377	-1.63744	0.101538	0.999941	CRK22	4	12181625	12184774	protein_coding	828429	853.951	862.636	964.546	730.063	787.115	771.488
10669	AT2G40640	196.861	-0.264323	0.161444	-1.63725	0.101579	0.999941	PUB63	2	16960964	16963215	protein_coding	818659	161.356	193.429	180.455	155.441	132.984	155.637
5052	AT1G61010	800.187	0.15717	0.0960178	1.63688	0.101655	0.999941	CPSF73-I	1	22474267	22477765	protein_coding	842393	831.503	722.065	768.415	891.551	829.4	872.264
19097	AT4G21700	157.91	0.315423	0.192756	1.63638	0.10176	0.999941		4	11529956	11532878	protein_coding	828257	127.591	133.397	156.766	157.166	175.248	186.882
13124	AT3G16080	1529.38	0.185228	0.113259	1.63545	0.101956	0.999941	RPL37C	3	5454762	5455942	protein_coding	820853	1498.68	1657.65	1513.59	1952.75	1799.83	1555.54
10070	AT2G35070	31.7513	0.931987	0.570063	1.63489	0.102073	0.999941		2	14783254	14784847	protein_coding	818072	6.96552	6.93569	2.37728	7.74975	8.45456	14.6495
4354	AT1G52830	27.0937	1.17796	0.720741	1.63438	0.102179	0.999941	IAA6	1	19672476	19673652	protein_coding	841717	3.64547	6.35225	4.35461	15.2096	13.0184	3.83348
21279	AT5G02570	4.66914	1.7542	1.07345	1.63417	0.102223	0.999941		5	576655	577176	protein_coding	831878	1.82273	2.5409	2.17731	9.12579	7.00993	5.75022
12260	AT3G07950	717.424	-0.168303	0.103017	-1.63374	0.102313	0.999941	RBL19	3	2531773	2534545	protein_coding	819986	740.03	876.611	894.872	707.755	831.177	692.902
19499	AT4G25290	689.853	-0.24632	0.1509	-1.63234	0.102609	0.999941		4	12941242	12945052	protein_coding	828632	682.614	607.275	567.188	609.4	473.671	483.977
6859	AT1G78120	112.633	-0.373667	0.228963	-1.632	0.10268	0.999941	TPR12	1	29393813	29396105	protein_coding	844148	151.173	146.526	120.707	99.8965	115.985	107.151
17955	AT4G11800	774.084	-0.193551	0.118612	-1.6318	0.102721	0.999941		4	7093488	7099855	protein_coding	826786	736.385	767.352	742.461	690.518	661.937	611.44
10346	AT2G37640	1434.44	0.283981	0.174038	1.63172	0.102738	0.999941	EXPA3	2	15787523	15790139	protein_coding	818341	1465.9	1521.13	1420.11	2164.06	1854.04	1348.07
17444	AT4G04880	313.521	-0.310034	0.190006	-1.63171	0.102741	0.999941		4	2464840	2467259	protein_coding	825826	314.937	434.749	465.518	308.713	361.144	308.753
10035	AT2G34720	858.732	0.164261	0.100686	1.63143	0.1028	0.999941	NFYA4	2	14649706	14651709	protein_coding	818037	376.319	323.403	355.845	415.112	385.925	385.545
8988	AT2G24960	136.473	-0.264716	0.162273	-1.6313	0.102827	0.999941		2	10617116	10620034	protein_coding	817035	177.408	176.286	145.626	154.869	124.96	136.002
6666	AT1G76300	380.235	0.17729	0.108688	1.63118	0.102852	0.999941	SMD3A	1	28625871	28627408	protein_coding	843963	478.468	448.469	455.057	560.729	498.706	505.061
22670	AT5G16380	171.714	0.322444	0.197681	1.63114	0.102862	0.999941		5	5359307	5360710	protein_coding	831499	197.767	207.083	160.032	212.935	254.36	238.634
1483	AT1G14690	843.832	0.120323	0.0737709	1.63104	0.102882	0.999941	MAP65-7	1	5051656	5055299	protein_coding	838034	783.847	733.569	764.392	852.718	795.818	834.878
19324	AT4G23680	1805.1	0.280052	0.171738	1.6307	0.102954	0.999941		4	12336134	12337599	protein_coding	828468	2092.5	2547.25	2507.17	3068.29	3070.35	2537.76
6997	AT1G79470	183.868	0.33997	0.208524	1.63037	0.103024	0.999941	IMPDH	1	29894569	29897166	protein_coding	844285	208.703	202.002	182.894	278.844	231.328	241.509
15784	AT3G52590	6455.92	0.174669	0.107172	1.62981	0.103142	0.999941	RPL40B	3	19505379	19506932	protein_coding	818189	5799.94	6161.69	5967.99	7301.64	6586.33	6348.25
1301	AT1G13020	832.269	0.214974	0.131907	1.62974	0.103157	0.999941	EIF4B2	1	4440404	4443954	protein_coding	837859	711.778	691.125	595.493	892.299	718.017	710.153
7469	AT2G04039	2258.44	-0.252323	0.154828	-1.6297	0.103165	0.999941		2	1333133	1334566	protein_coding	814937	1350.77	1671.56	1525.66	1487.89	1286.26	1042.84
24154	AT5G37300	7.46324	-1.60873	0.9874	-1.62926	0.103259	0.999941	WSD1	5	14767426	14770396	protein_coding	833704	9.35041	7.82071	4.46772	4.16126	1.02743	1.96653
11910	AT3G04860	133.609	0.279731	0.171707	1.62912	0.103288	0.999941		3	1338827	1340623	protein_coding	819646	125.769	129.586	102.333	142.971	149.211	141.839
26640	AT5G60120	754.565	0.140146	0.0860288	1.62906	0.1033	0.999941	TOE2	5	24207689	24211743	protein_coding	836134	950.002	987.377	945.238	1109.24	1063.9	1002.61
7671	AT2G07340	381.404	0.197615	0.121308	1.62903	0.103307	0.999941	PFD1	2	3045523	3046904	protein_coding	815304	332.225	367.885	339.244	414.343	381.244	394.438
8324	AT2G18650	54.0564	0.453509	0.278497	1.62841	0.103437	0.999941	ATL49	2	8086572	8088302	protein_coding	816380	49.2138	36.8431	76.2057	73.0063	81.1149	69.0027
23207	AT5G22100	356.878	0.206211	0.126665	1.628	0.103525	0.999941		5	7328870	7330930	protein_coding	832271	365.458	393.84	399.535	433.982	519.736	382.39
4779	AT1G56650	8.17924	1.23153	0.75651	1.62791	0.103544	0.999941	MYB75	1	21233555	21235292	protein_coding	842120	7.29094	6.35225	3.26596	25.3494	5.00709	9.58371
13201	AT3G16780	999.847	0.225038	0.138241	1.62786	0.103554	0.999941	RPL19B	3	5708826	5710579	protein_coding	820931	1176.58	1035.42	1001.56	1510.83	1098.56	1149.09
21795	AT5G07330	32.9126	0.908774	0.558302	1.62775	0.103579	0.999941		5	2315947	2316874	protein_coding	830624	32.8092	31.7613	34.8369	40.559	28.0397	117.88
16172	AT3G56260	131.245	0.356372	0.21897	1.62749	0.103633	0.999941		3	20867970	20869024	protein_coding	824792	92.0469	86.3895	84.9138	129.787	113.159	94.8774
10966	AT2G43320	337.95	0.231426	0.142218	1.62727	0.10368	0.999941		2	17996650	18000027	protein_coding	818933	181.582	195.731	199.249	196.153	225.044	254.226
17299	AT4G03115	143.005	-0.260898	0.160478	-1.62575	0.104003	0.999941		4	1382438	1385525	protein_coding	828074	128.597	161.321	141.617	130.731	114.972	112.689
3655	AT1G43670	4824.58	-0.198729	0.122242	-1.62571	0.104012	0.999941	CYFBP	1	16467298	16470500	protein_coding	840953	5959.43	6114.68	5634.86	5576.87	5520.82	4332.79
1030	AT1G10580	801.571	0.223894	0.137738	1.62551	0.104053	0.999941		1	3491258	3493834	protein_coding	837599	786.51	729.239	629.241	884.187	771.092	851.033
26516	AT5G58920	322.665	0.265276	0.163213	1.62534	0.104091	0.999941		5	23793129	23794245	protein_coding	836009	325.358	251.549	299.379	345.766	330.468	379.515
10276	AT2G36985	1.92806	-3.02011	1.85952	-1.62413	0.104348	NA	ROT4	2	15534739	15535304	protein_coding	2745585	0.911367	2.5409	1.08865	0	0	0
21999	AT5G09630	65.4252	0.380114	0.234085	1.62383	0.104413	0.999941		5	2985766	2987699	protein_coding	830822	68.3526	48.2771	63.1418	71.9923	87.1234	76.6697
27480	ATCG00540	74.2656	0.661298	0.407334	1.62348	0.104487	0.999941	PETA	Pt	61657	62619	protein_coding	844748	72.9094	36.8431	57.6986	67.9364	135.191	63.2525
17127	AT4G01600	118.948	-0.439331	0.270637	-1.62332	0.104521	0.999941		4	692853	694381	protein_coding	828085	89.1286	57.8458	57.3085	63.104	45.9999	42.6024
12714	AT3G12600	608.306	0.220893	0.136086	1.62319	0.104549	0.999941	NUDT16	3	4004469	4006330	protein_coding	820440	530.769	458.807	497.269	654.212	468.858	611.495
23595	AT5G25755	54.4055	-0.447043	0.275426	-1.62309	0.104569	0.999941		5	8958643	8960968	protein_coding	28721195	64.8278	45.8215	61.8048	52.8251	40.1315	34.5657
10676	AT2G40711	26.8012	-0.701883	0.432472	-1.62296	0.104599	0.999941		2	16981498	16982681	protein_coding	6240535	24.5738	33.0326	26.5917	21.4819	15.4297	14.7664
16366	AT3G58160	227.135	-0.319513	0.196959	-1.62223	0.104753	0.999941	XI-J	3	21534064	21542127	protein_coding	824985	252.325	281.529	269.734	258.482	179.348	205.368
16305	AT3G57560	642.915	0.146322	0.0902218	1.62181	0.104844	0.999941	NAGK	3	21310825	21312378	protein_coding	824923	710.867	708.911	659.723	767.58	746.056	787.781
14109	AT3G24830	4332.83	0.144663	0.0892294	1.62125	0.104964	0.999941	RPL13AB	3	9064525	9066180	protein_coding	822081	3731.14	4013.35	3864.72	4384.43	4301.09	4145.91
12166	AT3G07070	28.7273	-1.03176	0.636408	-1.62122	0.10497	0.999941	PBL26	3	2237897	2240266	protein_coding	819893	34.632	47.0067	38.1028	20.2795	19.0269	19.1674
13807	AT3G22210	270.157	-0.452815	0.27933	-1.62107	0.105002	0.999941		3	7838784	7839467	protein_coding	821785	259.74	329.047	360.344	250.452	241.342	201.258
24886	AT5G43960	1441.7	0.160258	0.0989407	1.61974	0.105289	0.999941		5	17688788	17692014	protein_coding	834419	1680.6	1576.45	1520.44	1883.6	1868.64	1588.95
17868	AT4G11010	2202.07	0.16069	0.0992086	1.61971	0.105294	0.999941	NDPK3	4	6732420	6734454	protein_coding	826702	2759.62	3036.38	3230.03	3379.58	3522.99	3184.66
5397	AT1G64220	8.67967	-1.08484	0.66986	-1.6195	0.105339	0.999941	TOM7-2	1	23833088	23833393	protein_coding	842727	13.6705	16.5159	9.79787	3.04193	9.01276	6.70859
12657	AT3G12050	896.66	0.221601	0.136862	1.61915	0.105414	0.999941		3	3839101	3841606	protein_coding	820379	931.632	791.818	841.02	1028.15	969.311	995.52
9295	AT2G27820	729.207	0.130854	0.0808346	1.61878	0.105494	0.999941	ADT3	2	11856571	11858288	protein_coding	817329	863.065	857.554	870.922	936.914	944.337	956.454
20286	AT4G32440	591.365	-0.190944	0.117981	-1.61844	0.105568	0.999941		4	15656681	15660223	protein_coding	829379	406.672	408.983	419.248	394.64	317.554	370.721
3301	AT1G33120	3242.53	0.131804	0.0814538	1.61815	0.10563	0.999941	RPL9C	1	12010879	12012547	protein_coding	840211	3392.11	3481.03	3546.83	3870.35	3750.31	3795.15
18119	AT4G13310	51.0773	0.666613	0.41218	1.61729	0.105816	0.999941	CYP71A20	4	7750305	7753210	protein_coding	826961	31.5509	34.5426	27.4854	32.0478	55.428	60.4903
16365	AT3G58150	10.5401	-1.01142	0.625451	-1.61711	0.105855	0.999941		3	21532813	21534135	protein_coding	824984	9.11368	19.0568	14.1525	7.09783	4.00567	9.58371
22482	AT5G14600	174.984	0.23967	0.148228	1.6169	0.1059	0.999941		5	4706891	4709163	protein_coding	831312	164.046	190.568	191.603	232.201	226.321	184.965
749	AT1G07985	50.7847	0.754012	0.466404	1.61665	0.105954	0.999941		1	2475226	2476167	protein_coding	2745747	40.1002	40.6544	60.9645	40.559	62.0879	136.089
2024	AT1G19960	139.36	-0.715935	0.442892	-1.6165	0.105986	0.999941		1	6927736	6928656	protein_coding	838585	177.717	266.795	133.904	160.208	112.159	79.5448
10260	AT2G36840	249.132	-0.241054	0.149145	-1.61623	0.106044	0.999941	ACR10	2	15451520	15453819	protein_coding	818257	326.27	312.531	323.33	252.48	271.384	290.386
13516	AT3G19590	153.254	0.304673	0.188527	1.61607	0.106078	0.999941	BUB3.1	3	6805622	6808593	protein_coding	821496	195.033	185.486	164.387	235.243	206.292	231.926
23088	AT5G20220	543.499	-0.216375	0.133911	-1.6158	0.106136	0.999941		5	6821881	6825981	protein_coding	832144	403.863	397.702	363.96	356.901	362.664	284.274
21334	AT5G03110	147.937	-0.338956	0.209784	-1.61574	0.10615	0.999941		5	730127	731462	protein_coding	831797	86.5799	77.4975	69.6738	64.8945	63.0893	57.5022
6810	AT1G77660	181.766	0.302952	0.187546	1.61535	0.106235	0.999941		1	29185838	29187932	protein_coding	844102	108.453	125.775	99.0674	136.887	129.183	143.756
6426	AT1G73940	457.035	0.1853	0.114725	1.61516	0.106276	0.999941		1	27798237	27799695	protein_coding	843731	489.404	520.885	568.277	608.386	570.808	614.316
7107	AT1G80530	657.692	0.173797	0.107608	1.61509	0.106291	0.999941		1	30277909	30280359	protein_coding	844392	735.474	630.144	634.684	743.245	831.177	686.193
10290	AT2G37100	119.249	-0.518311	0.320999	-1.61468	0.10638	0.999941		2	15590741	15592282	protein_coding	818286	151.287	151.184	87.0922	109.509	81.1149	81.4615
6107	AT1G70820	1269.42	-0.226171	0.140094	-1.61443	0.106434	0.999941		1	26705420	26708265	protein_coding	843419	2656.3	2650.2	2187.78	2482.76	2147.94	1776.82
5021	AT1G60770	493.337	0.191376	0.118571	1.61402	0.106522	0.999941		1	22366701	22368714	protein_coding	842371	565.048	529.778	519.287	645.903	621.881	576.939
6109	AT1G70840	1.31122	3.74091	2.31801	1.61384	0.106562	NA	MLP31	1	26712982	26714069	protein_coding	843421	0.911367	0	0	3.04193	0	12.4588
14802	AT3G43220	1136.07	-0.133692	0.0828493	-1.61368	0.106597	0.999941	SAC3	3	15196812	15203139	protein_coding	823397	1075.75	1061.11	931.782	1028.31	856.168	913.739
26014	AT5G54230	145.366	0.440594	0.27304	1.61366	0.106601	0.999941	MYB49	5	22016143	22018061	protein_coding	835511	71.0867	57.1703	125.195	87.202	120.17	137.047
26000	AT5G54140	116.529	-0.334371	0.207294	-1.61303	0.106738	0.999941	ILL3	5	21965667	21968061	protein_coding	835501	74.7321	72.4157	92.5355	59.8246	67.095	63.2525
22185	AT5G11410	46.3585	0.528763	0.328037	1.6119	0.106984	0.999941		5	3638191	3639965	protein_coding	831012	22.1037	19.1746	44.9107	42.6238	40.3044	41.4647
25108	AT5G45900	286.361	-0.230413	0.142994	-1.61134	0.107105	0.999941	ATG7	5	18615175	18618597	protein_coding	834630	273.41	301.097	315.709	234.228	274.389	249.176
11917	AT3G04920	3097.51	0.166476	0.103316	1.61132	0.107109	0.999941	RPS24A	3	1360837	1362449	protein_coding	819652	2921.56	3108.07	3131.2	3618.07	3416.6	3245.46
6815	AT1G77700	29.2622	-0.951781	0.5907	-1.61128	0.10712	0.999941		1	29204747	29206511	protein_coding	844106	46.8798	30.3848	36.4515	20.0607	23.7747	15.1685
26954	AT5G63100	128.438	0.273799	0.169929	1.61126	0.107123	0.999941		5	25314104	25315533	protein_coding	836430	135.794	137.209	131.727	188.6	157.223	143.756
17501	AT4G05380	2.80671	-2.2505	1.39733	-1.61058	0.107272	NA		4	2736109	2738255	protein_coding	825886	4.55684	2.5409	2.17731	1.01398	0	0.958371
8568	AT2G20875	18.3286	-0.828158	0.514371	-1.61004	0.107389	0.999941	EPF1	2	8982863	8983814	protein_coding	816621	20.9614	24.1386	27.2163	14.1957	14.0198	12.4588
24031	AT5G35926	8.05959	-1.1786	0.73262	-1.60875	0.107672	0.999941		5	14062676	14066323	protein_coding	3771311	7.29094	6.35225	10.8865	4.05591	1.00142	5.75022
25498	AT5G49500	68.7661	-0.369587	0.229761	-1.60857	0.10771	0.999941	SRP-54B	5	20077304	20080329	protein_coding	835010	118.104	111.559	93.4604	85.0365	92.8757	72.4418
15244	AT3G47560	422.129	-0.199901	0.124281	-1.60846	0.107735	0.999941		3	17525476	17527162	protein_coding	823910	454.03	522.182	466.659	467.227	420.224	367.369
333	AT1G04170	2364.83	0.129765	0.0806843	1.6083	0.107769	0.999941	EIF2 GAMMA	1	1096882	1099901	protein_coding	839238	2497.55	2479.95	2644.64	2880.19	2841.51	2618.74
6412	AT1G73810	9.2163	1.6087	1.00061	1.60772	0.107896	0.999941		1	27752342	27755297	protein_coding	843717	3.64547	2.5409	2.17731	6.08386	12.017	7.66697
24419	AT5G39760	287.399	0.253767	0.157844	1.60771	0.107899	0.999941	ZHD10	5	15911350	15912860	protein_coding	833972	322.624	243.927	240.592	366.045	289.41	310.512
15159	AT3G46670	353.258	0.273626	0.170223	1.60746	0.107955	0.999941	UGT76E11	3	17192589	17194397	protein_coding	823820	494.873	428.142	502.957	534.365	564.8	625.816
17392	AT4G04330	687.956	-0.194591	0.121083	-1.60709	0.108035	0.999941	RBCX1	4	2116553	2118617	protein_coding	825753	1007.06	1316.19	1262.84	975.445	1134.61	1019.71
2216	AT1G21780	1251.95	-0.17698	0.110141	-1.60686	0.108086	0.999941		1	7651882	7654014	protein_coding	838782	879.075	1020.75	999.158	804.345	875.378	881.578
12009	AT3G05710	443.057	-0.15123	0.0941169	-1.60683	0.108091	0.999941	SYP43	3	1684946	1687664	protein_coding	819740	462.864	465.143	462.162	413.254	428.307	410.114
18506	AT4G16430	598.846	0.171166	0.106527	1.60678	0.108102	0.999941	BHLH3	4	9267260	9269178	protein_coding	827337	579.63	599.653	502.957	636.777	600.851	655.525
13037	AT3G15352	133.039	0.392549	0.244391	1.60623	0.108223	0.999941	ATCOX17	3	5179358	5180665	protein_coding	820770	112.896	101.099	125.01	127.625	150.605	167.232
675	AT1G07350	1424.16	-0.148091	0.0921987	-1.60622	0.108226	0.999941	SR45A	1	2257384	2260187	protein_coding	837246	1397.09	1567.86	1348.74	1399.26	1311.45	1179.62
19253	AT4G23030	43.6114	0.831004	0.517462	1.60592	0.108291	0.999941	DTX49	4	12072760	12074580	protein_coding	828402	8.20231	17.7863	14.1525	19.2656	28.0397	23.0009
13714	AT3G21390	557.78	-0.231635	0.144241	-1.60589	0.108298	0.999941		3	7531353	7534600	protein_coding	821693	388.336	367.628	388.872	296.637	331.175	347.414
15569	AT3G50550	169.869	0.307275	0.191383	1.60556	0.108372	0.999941		3	18759348	18760711	protein_coding	824219	122.153	106.426	140.551	157.891	140.144	159.622
24219	AT5G37930	236.338	-0.205355	0.127935	-1.60515	0.10846	0.999941		5	15102065	15103730	protein_coding	833772	226.93	229.952	264.543	205.837	225.319	194.549
1563	AT1G15440	633.876	0.204045	0.127119	1.60514	0.108462	0.999941	PWP2	1	5306027	5309558	protein_coding	838115	773.16	702.731	718.196	928.292	797.539	803.843
20860	AT4G37760	2524.94	0.170333	0.106128	1.60498	0.108499	0.999941	SQE3	4	17743738	17746697	protein_coding	829932	972.429	856.284	923.177	955.166	1133.61	1011.08
12437	AT3G10070	247.577	0.203953	0.127132	1.60426	0.108656	0.999941	TAF12	3	3103880	3106826	protein_coding	820168	254.272	259.172	244.947	300.137	262.372	310.512
17054	AT4G00955	50.6182	-0.558896	0.348387	-1.60424	0.108662	0.999941		4	412107	413810	protein_coding	827942	29.7934	35.2097	50.7471	24.2598	26.9177	27.1437
13281	AT3G17520	241.139	0.999772	0.623431	1.60366	0.108789	0.999941		3	5999174	6000447	protein_coding	821017	345.408	210.895	299.379	371.115	349.495	990.955
15135	AT3G46480	3.45996	-2.22671	1.38861	-1.60355	0.108814	0.999941		3	17103173	17105625	protein_coding	823798	5.46821	2.5409	1.08865	1.01398	1.00142	0
11051	AT2G44100	2494.26	0.172361	0.107535	1.60283	0.108973	0.999941	GDI1	2	18241469	18245008	protein_coding	819016	2468.43	2313.05	2581.19	2569.94	2788.42	2939.72
8125	AT2G16750	243.324	-0.344048	0.214665	-1.60272	0.108997	0.999941		2	7271012	7274754	protein_coding	816176	285.632	345.341	356.654	228.316	287.447	261.482
14416	AT3G27570	741.345	0.191691	0.119667	1.60187	0.109184	0.999941		3	10213996	10216964	protein_coding	822379	708.222	681.805	585.345	800.303	706.069	750.581
14260	AT3G26240	557.93	-0.216554	0.135217	-1.60153	0.10926	0.999941		3	9603889	9607193	protein_coding	822226	534.973	528.507	502.957	421.814	536.76	390.057
27235	AT5G65720	2090.89	0.183524	0.114605	1.60136	0.109297	0.999941	NIFS1	5	26296025	26298091	protein_coding	836701	1913.35	1659.48	1668.82	2137.93	1907.78	1910.24
6440	AT1G74050	4589.79	0.186284	0.116346	1.60112	0.10935	0.999941	RPL6C	1	27847038	27849008	protein_coding	843744	4401.9	4257.28	4339.37	5012.09	4758.74	5019.94
4452	AT1G53690	21.7633	0.943554	0.589378	1.60093	0.109392	0.999941		1	20042452	20043626	protein_coding	841806	6.05828	16.5707	10.3382	26.451	21.7695	13.6516
7072	AT1G80190	266.189	0.267777	0.167271	1.60086	0.109409	0.999941	PSF1	1	30158923	30161829	protein_coding	844359	179.064	158.679	164.908	223.694	186.898	195.995
10631	AT2G40290	1506.88	0.17496	0.109329	1.60031	0.10953	0.999941		2	16828766	16831226	protein_coding	818621	1555.05	1350.9	1374.25	1805.61	1561.46	1468.95
27085	AT5G64390	664.144	-0.175998	0.109986	-1.60018	0.109558	0.999941	HEN4	5	25743344	25748575	protein_coding	836560	646.064	597.511	550.25	593.56	492.206	503.828
226	AT1G03120	5.90794	-1.29204	0.807508	-1.60003	0.109591	0.999941	ATRAB28	1	752191	753140	protein_coding	839571	10.9073	5.12077	5.485	2.0435	4.97752	1.93144
18635	AT4G17520	3155.7	0.193634	0.121026	1.59994	0.109613	0.999941	RGGB	4	9771297	9773592	protein_coding	827467	3659.14	3404.81	3250.72	4631.84	3606.11	3560.35
8348	AT2G18876	359.301	-0.173728	0.108587	-1.59989	0.109623	0.999941		2	8169546	8172523	protein_coding	816403	377.507	386.342	349.755	341.13	344.998	301.121
5586	AT1G65950	215.662	-0.23638	0.147759	-1.59977	0.109651	0.999941		1	24546682	24551144	protein_coding	842907	223.064	237.301	249.964	224.906	178.956	198.653
27502	ATCG00780	33.3575	0.83124	0.519603	1.59976	0.109652	0.999941	RPL14	Pt	80696	81064	protein_coding	844723	23.6956	41.9249	20.6844	33.4612	48.0681	70.9194
15433	AT3G49290	429.748	-0.245565	0.153532	-1.59943	0.109725	0.999941	ABIL2	3	18272283	18275442	protein_coding	824090	404.613	445.656	382.91	414.599	330.043	295.21
7303	AT2G02410	348.966	-0.244781	0.153197	-1.59782	0.110084	0.999941		2	632634	634994	protein_coding	814772	338.214	304.203	316.319	260.564	249.216	300.907
24241	AT5G38150	338.987	-0.306916	0.192114	-1.59757	0.110138	0.999941	PMI15	5	15222867	15225192	protein_coding	NA	362.724	224.87	241.681	289.997	179.254	204.133
12475	AT3G10420	2255.69	-0.172153	0.107781	-1.59726	0.110209	0.999941	SPD1	3	3238996	3242599	protein_coding	820206	1123.16	1066.42	878.396	976.088	897.023	851.327
26122	AT5G55250	30.8638	-0.645063	0.403876	-1.59718	0.110225	0.999941	IAMT1	5	22407427	22410974	protein_coding	835618	39.3716	31.1842	24.635	15.6444	21.6309	23.6584
9482	AT2G29660	367.83	0.203061	0.127139	1.59716	0.110231	0.999941		2	12678890	12680737	protein_coding	817516	336.295	337.94	350.546	338.668	395.56	444.684
19663	AT4G26780	440.344	0.227162	0.14225	1.59692	0.110283	0.999941	AR192	4	13484839	13486858	protein_coding	828785	536.795	561.539	563.922	751.356	626.888	567.355
11856	AT3G04370	17.3557	-0.965128	0.604402	-1.59683	0.110303	0.999941	CRRSP39	3	1159409	1161338	protein_coding	819592	21.7017	22.149	34.9409	10.8865	19.3529	10.2895
10815	AT2G41905	35.7487	0.685272	0.429169	1.59674	0.110324	0.999941		2	17495506	17496187	protein_coding	2745590	15.4932	16.5159	14.1525	19.2656	25.0355	29.7095
22119	AT5G10745	436.503	-0.267794	0.167721	-1.59667	0.110339	0.999941		5	3396199	3398335	protein_coding	2745984	341.459	380.67	395.84	286.25	296.284	345.235
20896	AT4G38090	288.32	-0.2266	0.141943	-1.59642	0.110395	0.999941		4	17883679	17884821	protein_coding	829965	273.439	311.066	291.618	245.304	242.615	259.503
27000	AT5G63570	2707.91	0.159604	0.0999899	1.5962	0.110443	0.999941	GSA1	5	25451800	25453845	protein_coding	836476	3397.91	2922.68	2882.3	3585.74	3512.38	3186.12
10227	AT2G36530	14900.9	0.139915	0.0876597	1.59611	0.110463	0.999941	ENO2	2	15320756	15324129	protein_coding	818226	16864.3	15737.4	16429.2	18054.2	18245.2	17727.3
896	AT1G09380	10.2574	0.901387	0.564873	1.59573	0.110548	0.999941		1	3026062	3029549	protein_coding	837460	17.316	8.89315	10.8865	17.2376	27.0383	25.876
15549	AT3G50350	64.117	0.411094	0.257639	1.59562	0.110574	0.999941		3	18672102	18674022	protein_coding	824197	62.5367	60.7078	77.2777	71.9768	106.628	88.4386
24478	AT5G40320	1.63005	-3.23844	2.02982	-1.59543	0.110616	NA		5	16121708	16123556	protein_coding	834030	2.7341	1.27045	1.08865	0	0	0
19636	AT4G26530	5506.36	-0.337883	0.21188	-1.59469	0.110781	0.999941	FBA5	4	13390754	13393265	protein_coding	828759	10600.6	10281.3	6828.67	8322.6	7490.35	6112.12
16155	AT3G56090	897.079	0.20568	0.128988	1.59457	0.110808	0.999941	FER3	3	20813904	20816035	protein_coding	824775	1100.02	1073.53	1081.03	1337.43	1237.75	1178.8
18523	AT4G16540	7.59157	-1.11724	0.700709	-1.59445	0.110836	0.999941		4	9313602	9317262	protein_coding	827353	16.542	8.05765	9.87994	7.66852	1.51471	6.07833
20574	AT4G35080	660.183	0.145643	0.091353	1.59429	0.110872	0.999941		4	16698267	16700406	protein_coding	829660	658.841	613.211	623.172	642.083	721.221	734.965
13630	AT3G20630	1025.97	0.117424	0.0736592	1.59415	0.110902	0.999941	UBP14	3	7202748	7208547	protein_coding	821610	1029.85	971.895	988.496	1084.95	1084.54	1077.21
27490	ATCG00660	1.42639	3.30541	2.07369	1.59397	0.110942	NA	RPL20	Pt	68512	68865	protein_coding	844735	0	0	0	0	3.00425	2.87511
21348	AT5G03240	17898.6	0.273427	0.171589	1.5935	0.111049	0.999941	UBQ3	5	771660	773515	protein_coding	832184	20815.3	20714.5	22526.4	18200.6	25164.6	34057.2
21449	AT5G04110	322.64	-0.203526	0.127754	-1.59311	0.111136	0.999941	GYRB3	5	1110342	1115007	protein_coding	830289	345.589	297.566	384.959	281.345	310.208	302.979
10706	AT2G40955	19.7127	1.20917	0.759038	1.59303	0.111154	0.999941		2	17092669	17095132	protein_coding	818695	4.55684	2.5409	6.53191	14.1957	11.0156	6.70859
3872	AT1G48130	74.319	0.884821	0.555451	1.59298	0.111165	0.999941	PER1	1	17780429	17781727	protein_coding	841231	104.807	78.7679	78.383	99.3697	96.1361	288.469
5491	AT1G65080	161.193	-0.27408	0.172077	-1.59278	0.111211	0.999941	ALB3L2	1	24176563	24180871	protein_coding	842816	154.933	195.649	200.312	150.069	161.228	142.797
20095	AT4G30750	436.16	0.183356	0.115148	1.59235	0.111307	0.999941		4	14980853	14982404	protein_coding	829198	400.09	388.758	416.954	437.024	442.627	489.727
23343	AT5G23320	30.9892	-0.610428	0.383378	-1.59223	0.111332	0.999941	ATSTE14	5	7852585	7853963	protein_coding	832396	35.8675	22.9647	22.2453	14.6501	12.3393	25.3425
13095	AT3G15800	14.1769	1.00811	0.633199	1.59208	0.111366	0.999941		3	5344989	5347147	protein_coding	820823	8.20231	6.35225	9.79787	10.1398	15.0213	23.9593
143	AT1G02360	175.276	-0.697837	0.438446	-1.59162	0.111471	0.999941		1	471883	473336	protein_coding	837724	123.582	135.692	164.908	65.165	65.0638	131.032
14849	AT3G43810	1132.7	0.230369	0.144742	1.59158	0.111479	0.999941	CAM7	3	15663000	15666469	protein_coding	823492	1374.98	1272.8	1065.6	1721.59	1326.77	1309.48
17774	AT4G10120	3747	-0.31113	0.19549	-1.59154	0.111489	0.999941	SPS4	4	6313914	6320094	protein_coding	826603	6750.32	6114.62	4998.32	6274.9	4777.17	3346.64
3488	AT1G35340	912.108	-0.168141	0.105657	-1.59138	0.111524	0.999941		1	12977668	12979947	protein_coding	840423	916.373	988.274	964.638	866.366	849.27	836.7
22626	AT5G15950	3393.47	-0.202338	0.127154	-1.59129	0.111544	0.999941	SAMDC2	5	5205869	5208036	protein_coding	831452	576.878	525.306	477.921	504.145	404.864	465.735
5507	AT1G65230	1836.77	-0.187555	0.117867	-1.59124	0.111556	0.999941		1	24229063	24230902	protein_coding	842830	2208.24	2040.34	2150.09	1926.56	1917.72	1775.86
23007	AT5G19480	425.816	-0.210541	0.132317	-1.59119	0.111566	0.999941	MED19B	5	6571472	6573623	protein_coding	832068	382.912	449.949	445.884	367.172	374.645	361.427
24559	AT5G41070	249.518	0.234833	0.147618	1.59081	0.111652	0.999941	DRB5	5	16438265	16440055	protein_coding	834109	227.842	204.542	280.872	312.305	281.399	247.26
23066	AT5G20010	5764.63	0.171171	0.107612	1.59062	0.111694	0.999941	RAN1	5	6760094	6762330	protein_coding	832124	5287.75	5498.51	5566.28	5963.19	5992.48	6455.58
4430	AT1G53530	184.122	0.237384	0.149285	1.59014	0.111803	0.999941		1	19978101	19980125	protein_coding	841788	154.501	173.241	169.954	194.575	198.884	191.777
11423	AT2G47680	131.227	-0.261286	0.164348	-1.58984	0.111872	0.999941		2	19545656	19551171	protein_coding	819381	207.792	200.731	241.681	183.53	172.244	186.882
17311	AT4G03180	300.46	0.32189	0.202647	1.58843	0.11219	0.999941		4	1403117	1404937	protein_coding	828047	268.625	267.475	229.2	359.542	285.299	312.214
23598	AT5G25760	641.247	-0.165213	0.104015	-1.58835	0.112207	0.999941	PEX4	5	8967655	8969369	protein_coding	832645	516.992	642.73	627.952	465.083	566.71	559.338
15080	AT3G45940	119.583	2.31904	1.46042	1.58793	0.112303	0.999941	XYL2	3	16886226	16889171	protein_coding	823737	0	0	0	3.04193	0	0
26153	AT5G55550	309.108	-0.229451	0.144542	-1.58743	0.112415	0.999941		5	22501535	22504144	protein_coding	835649	282.642	336.196	247.931	268.863	240.231	228.402
8088	AT2G16370	690.71	-0.293284	0.184757	-1.5874	0.112421	0.999941	THY-1	2	7081763	7084865	protein_coding	816134	698.348	736.653	837.348	608.824	650.373	594.941
5459	AT1G64780	1766.5	0.237964	0.149917	1.58731	0.112443	0.999941	AMT1-2	1	24060640	24062804	protein_coding	842786	1165.64	1030.34	1156.15	1178.24	1380.95	1395.39
1758	AT1G17340	616.912	-0.175642	0.110702	-1.58663	0.112597	0.999941	SAC5	1	5933780	5938817	protein_coding	838305	596.034	548.835	635.773	474.541	528.749	574.064
18566	AT4G16857	20.6883	-0.92697	0.584252	-1.58659	0.112605	0.999941		4	9482429	9483913	protein_coding	28720138	37.2501	28.7261	30.4775	12.4603	17.4969	20.8906
11631	AT3G02310	1.86332	-2.44652	1.54244	-1.58613	0.11271	NA	2002-09-01	3	464279	467151	protein_coding	821151	3.64547	5.08174	2.17733	0	2.00279	0
15370	AT3G48690	3633.79	0.276929	0.174597	1.58611	0.112715	0.999941	CXE12	3	18037046	18038234	protein_coding	824030	2303.03	1973.01	2224.12	2469.03	2492.53	2915.36
16533	AT3G59780	5268.1	-0.188426	0.118804	-1.58603	0.112733	0.999941		3	22086333	22090529	protein_coding	825147	5398.03	5448.96	4526.62	5124.64	4565.47	3801.86
2038	AT1G20100	1100.93	-0.181505	0.114453	-1.58585	0.112773	0.999941		1	6969025	6971036	protein_coding	838599	1013.52	1128.5	1125.36	977.681	982.583	919.278
12435	AT3G10050	1161.25	0.13815	0.0871175	1.58579	0.112787	0.999941	OMR1	3	3098725	3102048	protein_coding	820166	1254.04	1123.08	1213.85	1411.45	1302.85	1242.05
684	AT1G07440	688.708	-0.245199	0.154633	-1.58569	0.11281	0.999941		1	2286185	2287791	protein_coding	837256	880.15	1063.25	855.131	890.151	842.919	627.218
10403	AT2G38180	217.285	0.317453	0.200226	1.58548	0.112858	0.999941		2	15996934	15999039	protein_coding	818396	198.678	199.461	263.454	212.935	280.397	330.638
25436	AT5G48900	406.567	0.357253	0.225376	1.58515	0.112934	0.999941		5	19825078	19829140	protein_coding	834948	293.46	325.235	302.645	444.122	464.658	271.219
15729	AT3G52090	499.516	0.161076	0.101624	1.58502	0.112962	0.999941	NRPB11	3	19317737	19319123	protein_coding	824372	502.173	471.31	489.985	525.268	526.692	585.526
15706	AT3G51870	813.058	0.165658	0.104535	1.58471	0.113031	0.999941	EAAC	3	19243902	19246936	protein_coding	824350	781.953	782.598	778.386	926.774	961.361	740.821
25133	AT5G46130	0.766599	-3.50933	2.21485	-1.58445	0.11309	NA		5	18702914	18704484	protein_coding	834655	2.7341	1.27045	2.17731	0	0	0
13010	AT3G15090	427.595	0.164523	0.103843	1.58435	0.113115	0.999941		3	5076624	5079159	protein_coding	820739	375.483	396.381	383.206	419.786	426.604	446.601
5165	AT1G62040	594.605	-0.273323	0.17252	-1.5843	0.113125	0.999941	ATG8C	1	22932760	22934549	protein_coding	842499	488.352	578.85	708.681	422.338	541.275	504.577
865	AT1G09100	505.08	0.174522	0.110191	1.58382	0.113234	0.999941	RPT5B	1	2936528	2939363	protein_coding	837431	511.277	528.507	561.745	582.022	564.8	659.359
11292	AT2G46455	6.50239	-1.21059	0.764365	-1.58379	0.113242	0.999941		2	19069385	19071083	protein_coding	819254	18.7875	18.4237	17.4026	8.67344	8.56602	6.37606
11425	AT2G47700	1300.85	-0.200618	0.126683	-1.58362	0.113281	0.999941	RFI2	2	19552314	19554647	protein_coding	819383	1313.75	1381.42	1303	1093.27	1154.09	1230.8
16001	AT3G54680	452.824	0.193026	0.121899	1.58349	0.113311	0.999941		3	20244284	20246080	protein_coding	824633	234.221	284.581	293.936	280.871	320.454	323.929
20809	AT4G37290	8.98258	-2.35424	1.48676	-1.58347	0.113313	0.999941	PIP2	4	17549607	17550257	protein_coding	829883	0.911367	2.5409	2.17731	0	1.00142	0
3682	AT1G44030	7.37274	-2.35739	1.48876	-1.58345	0.113318	0.999941		1	16724237	16726752	protein_coding	841003	0.928079	1.29375	3.32585	0	0	0.975944
22427	AT5G14090	296.911	0.231028	0.145913	1.58332	0.113348	0.999941	LA1	5	4547202	4549675	protein_coding	831258	293.403	263.884	263.25	333.291	363.284	268.477
15593	AT3G50800	24.0151	-0.737645	0.465969	-1.58303	0.113414	0.999941		3	18882112	18883033	protein_coding	824244	33.7206	16.5159	13.0638	13.1817	10.0142	15.3339
26276	AT5G56680	1380.45	0.115952	0.0732575	1.58281	0.113465	0.999941	SYNC1	5	22936534	22939060	protein_coding	835769	1572.11	1481.35	1560.04	1810.96	1659.35	1533.39
6047	AT1G70250	491.847	-0.260408	0.164528	-1.58276	0.113476	0.999941		1	26452847	26456305	protein_coding	843361	255.183	246.467	190.514	233.214	160.227	184.965
13352	AT3G18165	831.932	0.190795	0.120582	1.58228	0.113585	0.999941	MOS4	3	6223125	6225403	protein_coding	821343	847.572	912.183	807.78	996.739	967.37	965.079
26532	AT5G59080	254.584	-0.408156	0.258047	-1.58171	0.113716	0.999941		5	23844977	23849151	protein_coding	836025	146.304	233.59	175.863	119.778	148.673	149.011
11681	AT3G02760	1419.86	0.14207	0.0898327	1.58149	0.113765	0.999941		3	597105	600783	protein_coding	820930	1562.87	1422.51	1455.13	1719.11	1611.31	1573.21
12990	AT3G14900	258.529	0.303459	0.191886	1.58145	0.113775	0.999941		3	5013291	5015342	protein_coding	820719	418.318	341.751	339.66	582.022	402.57	374.723
11790	AT3G03773	174.244	-0.286079	0.180902	-1.5814	0.113785	0.999941		3	951628	954055	protein_coding	821159	145.363	206.932	188.409	153.54	161.291	126.738
11918	AT3G04930	904.136	0.194721	0.123134	1.58137	0.113793	0.999941		3	1362497	1364799	protein_coding	819653	820.349	756.633	763.261	816.394	936.133	927.682
19125	AT4G21926	3.38695	2.35086	1.48667	1.5813	0.11381	0.999941		4	11638658	11640164	protein_coding	6240612	0	0	1.08865	1.01398	2.00284	2.87511
11396	AT2G47410	1330.88	-0.114892	0.0726786	-1.58082	0.113919	0.999941		2	19448139	19457303	protein_coding	819354	1360.63	1324.13	1310.25	1280.83	1208.1	1201.85
7493	AT2G04280	1127.73	0.145079	0.0917795	1.58074	0.113938	0.999941		2	1480068	1482089	protein_coding	814966	1516.52	1284.43	1318.36	1675.09	1485.1	1401.14
17046	AT4G00905	79.1607	-0.40629	0.257066	-1.58048	0.113996	0.999941		4	387451	389403	protein_coding	827986	39.1888	48.2771	69.6738	41.573	41.0581	35.4597
21763	AT5G07040	3.97471	2.54589	1.61085	1.58046	0.114001	0.999941	ATL69	5	2190247	2191266	protein_coding	830595	0	1.27045	2.17731	4.05591	4.00567	11.5005
1224	AT1G12280	201.86	-0.279387	0.176776	-1.58045	0.114003	0.999941	SUMM2	1	4174875	4178021	protein_coding	837782	191.126	211.072	185.207	185.566	158.674	139.518
881	AT1G09240	73.209	0.42909	0.271499	1.58045	0.114005	0.999941	NAS3	1	2984829	2986231	protein_coding	837444	67.4412	72.4157	50.078	102.412	87.1234	66.1276
6564	AT1G75260	12.5086	-0.954423	0.604129	-1.57983	0.114145	0.999941		1	28247641	28249485	protein_coding	843863	14.5819	16.5159	7.62057	8.11181	10.0142	1.91674
8410	AT2G19480	5399	0.198748	0.125813	1.57972	0.114171	0.999941	NAP1;2	2	8438393	8441501	protein_coding	816467	4366.62	4060.31	4006.1	4948.92	4648.09	4673.86
7738	AT2G07715	35.5529	0.712333	0.45103	1.57935	0.114257	0.999941		2	3410597	3413161	protein_coding	815389	38.2774	19.0568	28.305	48.6709	43.061	49.8353
26539	AT5G59140	232.619	-0.275158	0.174226	-1.57931	0.114264	0.999941		5	23874311	23875713	protein_coding	836032	210.526	215.977	290.67	155.138	223.316	213.717
22959	AT5G19050	407.909	-0.217683	0.137857	-1.57905	0.114324	0.999941		5	6369004	6371906	protein_coding	832024	348.142	376.053	373.408	263.634	346.491	332.555
23658	AT5G26360	3422.53	0.138435	0.0876804	1.57886	0.114368	0.999941	CCT3	5	9255053	9259028	protein_coding	832705	4074.72	3805	3963.78	4562.89	4359.17	4117.16
3276	AT1G32900	3924.46	0.420903	0.266615	1.57869	0.114406	0.999941	GBSS1	1	11920390	11923866	protein_coding	840184	60.1502	73.6861	59.8759	109.509	81.1149	68.0443
24635	AT5G41770	1050.09	0.168465	0.106736	1.57833	0.114489	0.999941		5	16717946	16721222	protein_coding	834182	1096.38	899.479	974.344	1164.05	1085.54	1093.5
20953	AT4G38630	1511.58	0.155498	0.0985367	1.57807	0.11455	0.999941	RPN10	4	18056988	18059598	protein_coding	830019	1563.91	1575.36	1518.67	1788.65	1645.33	1753.82
17396	AT4G04370	141.137	-0.268945	0.170435	-1.578	0.114567	0.999941	PCMP-E99	4	2134060	2136321	protein_coding	825757	190.476	184.215	174.184	163.25	172.244	120.755
20469	AT4G34131	608.19	0.371451	0.235422	1.57781	0.11461	0.999941	UGT73B3	4	16343057	16344818	protein_coding	829559	655.273	586.948	705.447	629.679	831.177	1059
8403	AT2G19410	5.53008	-1.9358	1.22696	-1.57772	0.114629	0.999941		2	8404764	8409081	protein_coding	816460	6.58526	10.4913	5.61876	2.09334	2.80616	0.98927
10524	AT2G39375	60.7193	-0.478124	0.303079	-1.57756	0.114668	0.999941		2	16446514	16449180	protein_coding	28718337	61.511	61.3713	88.3532	34.3378	65.9034	51.3315
23081	AT5G20150	634.829	0.480208	0.30443	1.5774	0.114704	0.999941	SPX1	5	6802282	6803655	protein_coding	832137	697.196	693.666	727.22	820.307	1317.87	816.532
19500	AT4G25300	222.672	0.248104	0.157287	1.5774	0.114704	0.999941		4	12945120	12946778	protein_coding	828633	149.613	160.166	131.8	147.274	176.247	199.677
26303	AT5G56950	1278.3	0.154429	0.0979061	1.57732	0.114721	0.999941	NAP1;3	5	23032449	23035693	protein_coding	835797	1296.88	1347.95	1367.35	1679.14	1477.09	1309.13
19505	AT4G25340	820.709	0.198511	0.125864	1.57719	0.114753	0.999941	FKBP53	4	12959349	12962771	protein_coding	828637	959.162	868.264	937.573	1248.04	985.376	942.068
13796	AT3G22110	1989.44	0.158409	0.100439	1.57717	0.114756	0.999941	PAC1	3	7792549	7794262	protein_coding	821774	1934.83	2098.78	1962.84	2126.31	2317.28	2246.42
10304	AT2G37220	16634.1	0.185872	0.117854	1.57714	0.114764	0.999941	CP29B	2	15634466	15636522	protein_coding	818299	21954.8	18948.8	18045.5	24611.2	22028.2	20419
668	AT1G07280	2247.84	-0.149439	0.0947572	-1.57708	0.114778	0.999941		1	2238017	2241471	protein_coding	837239	3714.48	3321.28	3090.79	3310.57	2885.09	2937.54
22532	AT5G15090	2536.93	0.128919	0.0817559	1.57688	0.114823	0.999941	VDAC3	5	4888964	4891603	protein_coding	831361	2500.32	2576.11	2349.73	2740.68	2758.07	2620.64
27282	AT5G66140	671.958	0.151923	0.0963549	1.5767	0.114864	0.999941	PAD2	5	26437170	26438771	protein_coding	824289	710.867	740.673	747.904	787.86	751.063	902.785
5091	AT1G61340	37.8678	0.688924	0.436988	1.57653	0.114904	0.999941		1	22628264	22630020	protein_coding	842428	27.8214	18.3665	7.75446	41.2717	24.4563	22.4298
1335	AT1G13350	957.496	-0.183755	0.116606	-1.57587	0.115056	0.999941		1	4572304	4576711	protein_coding	837895	881.24	825.468	840.58	853.954	663.152	727.012
10039	AT2G34770	1323.92	-0.243499	0.154545	-1.57559	0.115121	0.999941	FAH1	2	14665667	14668250	protein_coding	818042	1023.47	1161.19	905.759	894.327	882.249	832.824
21931	AT5G08570	1322.77	0.12422	0.0788565	1.57527	0.115195	0.999941		5	2778000	2780581	protein_coding	830758	1650.88	1561.72	1546.05	1892.63	1672.69	1624.54
9426	AT2G29110	8.52887	-2.2992	1.46083	-1.5739	0.115511	0.999941	ATGLR2.8	2	12506795	12510624	protein_coding	817459	0.931804	3.89682	5.24195	2.07343	0	0
18145	AT4G13560	59.1242	-0.622356	0.395424	-1.5739	0.115511	0.999941	UNE15	4	7879558	7883926	protein_coding	826989	62.3453	66.5691	40.1872	47.9879	44.5499	17.2354
20380	AT4G33350	905.447	0.169471	0.107695	1.57362	0.115576	0.999941	TIC22	4	16064437	16066897	protein_coding	829471	1066.03	1049.34	997.761	1121.66	1243.31	1136.75
5526	AT1G65370	253.636	-0.426368	0.270966	-1.57351	0.1156	0.999941		1	24284469	24286347	protein_coding	842848	354.522	431.953	365.787	363.003	258.366	235.759
16685	AT3G61210	253.882	-0.334871	0.212859	-1.57321	0.11567	0.999941		3	22658632	22659896	protein_coding	825293	195.944	171.511	158.943	162.236	136.193	119.796
14354	AT3G27040	4.59551	-2.61763	1.66419	-1.57292	0.115738	0.999941		3	9974768	9976390	protein_coding	822322	0	2.5409	1.08865	0	0	0
16082	AT3G55450	728.529	-0.201337	0.128126	-1.5714	0.116089	0.999941	PBL1	3	20557644	20560235	protein_coding	824711	862.55	864.977	991.328	767.303	787.352	810.07
12582	AT3G11370	7.2091	-1.40724	0.895564	-1.57135	0.116102	0.999941		3	3561052	3563059	protein_coding	820309	8.20231	8.89315	6.53191	3.04193	2.00284	3.83348
1819	AT1G17940	336.478	-0.203338	0.129405	-1.57133	0.116105	0.999941		1	6169285	6173273	protein_coding	838373	291.002	335.477	317.802	275.633	304.568	238.762
6042	AT1G70200	1244.82	0.172001	0.10951	1.57064	0.116267	0.999941		1	26432297	26434538	protein_coding	843356	1316.02	1223.44	1407.63	1583.83	1508.14	1357.05
15225	AT3G47370	1457.12	0.181932	0.115837	1.57059	0.116279	0.999941	RPS20B	3	17453423	17454730	protein_coding	823891	1499.15	1578.52	1509.53	1780.81	1639.38	1782.12
12587	AT3G11400	2309.36	0.201646	0.128411	1.57031	0.116342	0.999941	EIF3G1	3	3578234	3580569	protein_coding	820313	2127.31	2223.6	2058.46	2506.08	2422.86	2441.15
4527	AT1G54350	1352.44	-0.167885	0.106917	-1.57025	0.116358	0.999941	ABCC2	1	20286856	20290401	protein_coding	841876	1665.98	1504.21	1515.4	1434.78	1461.07	1277.51
6657	AT1G76210	1.45343	-2.98286	1.8997	-1.57018	0.116374	NA		1	28594950	28595996	protein_coding	843954	1.82273	2.5409	0	0	0	0
5432	AT1G64550	1681.9	0.104764	0.0667325	1.5699	0.116438	0.999941	ABCF3	1	23968750	23973614	protein_coding	842763	1719.75	1618.55	1725.51	1846.45	1751.48	1850.61
21519	AT5G04810	3422.55	-0.129333	0.0823867	-1.56983	0.116454	0.999941	PPR4	5	1389979	1393997	protein_coding	830360	3786.33	3682.98	3352.82	3519.76	3146.74	3228.99
20431	AT4G33790	21.3389	-1.3702	0.873067	-1.5694	0.116554	0.999941	FAR3	4	16204096	16207956	protein_coding	829521	11.28	26.2074	34.8086	7.45782	6.1973	14.0977
8699	AT2G22122	201.229	-0.324212	0.206589	-1.56936	0.116564	0.999941		2	9403067	9403835	protein_coding	2745552	223.285	257.901	269.986	160.208	196.278	242.468
2727	AT1G27360	275.887	-0.374432	0.23859	-1.56935	0.116566	0.999941	SPL11	1	9500892	9504023	protein_coding	839625	275.527	249.458	179.077	229.713	170.765	143.375
7116	AT1G80610	202.416	0.23058	0.146942	1.56919	0.116603	0.999941		1	30300714	30304428	protein_coding	844400	241.512	223.599	181.805	247.41	241.342	271.219
20775	AT4G36980	2863.09	-0.199602	0.127215	-1.56902	0.116643	0.999941		4	17433601	17437217	protein_coding	829852	2251.26	2243.3	1879.04	2189.51	1553.98	1806.83
24398	AT5G39570	4870.19	0.187159	0.119286	1.56899	0.116649	0.999941		5	15843881	15846467	protein_coding	833953	4807.01	4670.99	4558.55	5750.27	5135.59	5095.87
14487	AT3G28270	1434.15	-0.281711	0.179555	-1.56895	0.11666	0.999941		3	10538005	10540070	protein_coding	822453	1673.92	1660.41	1428.4	1646.89	1182.34	1089.21
16674	AT3G61140	716.422	0.14594	0.0930291	1.56876	0.116704	0.999941	CSN1	3	22626167	22630141	protein_coding	825286	738.208	664.446	704.358	817.265	772.093	745.612
950	AT1G09830	734.197	0.169971	0.108347	1.56876	0.116705	0.999941	PUR2	1	3192568	3195044	protein_coding	837515	882.204	874.07	888.34	1081.91	991.404	902.785
21486	AT5G04460	635.72	-0.171133	0.109098	-1.56861	0.116739	0.999941		5	1259435	1264025	protein_coding	830324	572.27	566.239	536.679	551.893	446.9	489.714
13442	AT3G18940	244.424	0.194823	0.124202	1.5686	0.11674	0.999941		3	6526734	6529173	protein_coding	821426	276.144	238.845	249.301	276.815	301.427	299.012
23112	AT5G20450	109.157	-0.282484	0.180107	-1.56843	0.116782	0.999941		5	6910486	6913323	protein_coding	832167	136.806	134.052	141.861	127.612	114.604	97.3459
11299	AT2G46495	6.22567	-1.9164	1.22188	-1.5684	0.116788	0.999941	ATL21A	2	19083910	19085776	protein_coding	819259	7.49758	15.6775	10.0756	3.12814	1.0298	4.55676
15902	AT3G53700	489.487	0.156099	0.0995329	1.56832	0.116807	0.999941	MEE40	3	19900240	19903173	protein_coding	824537	728.183	618.709	647.748	801.041	752.065	674.693
26972	AT5G63270	8.57606	-1.48769	0.948651	-1.56822	0.11683	0.999941		5	25365230	25366012	protein_coding	836447	3.64547	13.975	13.0638	2.02795	3.00425	5.75022
3808	AT1G47500	1104.01	0.139968	0.0892579	1.56814	0.116849	0.999941	RBP47C'	1	17432433	17435124	protein_coding	841159	1069.18	1038.94	989.857	1224.9	1057.91	1132.02
10726	AT2G41130	137.998	0.339196	0.216319	1.56804	0.116872	0.999941	BHLH106	2	17143157	17145283	protein_coding	818712	141.262	91.4724	96.8901	135.873	113.16	170.59
10844	AT2G42170	662.24	-0.270678	0.172637	-1.5679	0.116904	0.999941		2	17577714	17580397	protein_coding	818817	367.696	338.336	312.218	285.611	251.923	306.953
24451	AT5G40060	357.167	-0.180075	0.11486	-1.56778	0.116932	0.999941		5	16034441	16039096	protein_coding	834003	501.707	498.833	575.375	477.149	486.247	428.002
14059	AT3G24460	334.132	-0.376505	0.240249	-1.56714	0.117081	0.999941		3	8885818	8893203	protein_coding	822036	143.179	115.687	108.937	97.4055	108.224	78.6379
27416	AT5G67370	2605.92	-0.187865	0.119953	-1.56616	0.117312	0.999941	CGLD27	5	26877272	26879639	protein_coding	836872	1988.6	2260.13	2263.31	1967.11	2103.98	1644.56
11900	AT3G04780	473.298	0.168198	0.107412	1.56591	0.117369	0.999941		3	1310998	1313090	protein_coding	819638	401.913	421.79	430.018	447.163	492.698	467.685
5796	AT1G67910	243.835	-0.252504	0.161302	-1.56541	0.117487	0.999941		1	25471288	25472577	protein_coding	843119	264.581	322.846	328.12	243.264	267.706	256.007
13566	AT3G20050	2952.69	0.131493	0.0840053	1.56529	0.117515	0.999941	CCT1	3	6998159	7002435	protein_coding	821544	3276.37	3516.61	3484.78	3994.05	3767.34	3495.18
21168	AT5G01490	24.0826	-0.848858	0.542368	-1.56509	0.117561	0.999941	CAX4	5	195452	198651	protein_coding	NA	8.21938	35.6467	26.0006	6.09652	18.7783	13.2418
17225	AT4G02450	1826.5	0.205626	0.131394	1.56496	0.117592	0.999941		4	1073753	1075930	protein_coding	828006	1903.78	1815.41	1920.32	2318.65	2050.83	2134.83
502	AT1G05710	225.53	-0.307372	0.196415	-1.56491	0.117604	0.999941		1	1714818	1717290	protein_coding	837078	190.539	214.071	179.5	153.617	142.968	174.209
21396	AT5G03630	3345.72	0.256221	0.163743	1.56477	0.117636	0.999941	MDAR2	5	922048	924728	protein_coding	831774	3598.08	3976.51	4072.65	4272.9	4912.96	4723.81
2732	AT1G27400	3001.78	0.20934	0.133788	1.56472	0.11765	0.999941	RPL17A	1	9515114	9517070	protein_coding	839630	2979.26	2949.99	3036.25	3785.17	3268.63	3312.13
23748	AT5G27360	279.518	-0.34715	0.22189	-1.56452	0.117696	0.999941	SFP2	5	9656949	9662663	protein_coding	832795	216.975	211.997	244.826	160.49	192.431	176.833
18755	AT4G18570	1121.27	-0.18304	0.117014	-1.56426	0.117756	0.999941		4	10231218	10234693	protein_coding	827588	1286.24	1334.3	1242.36	1224.1	1126.8	1051.55
5711	AT1G67140	1119.56	-0.162193	0.10373	-1.5636	0.117912	0.999941	SWEETIE	1	25100848	25117531	protein_coding	843034	1266.03	1304.74	1300.65	1275.64	1157.85	1026.41
10737	AT2G41230	8.38301	1.50006	0.959371	1.56359	0.117915	0.999941	ORS1	2	17194748	17195697	protein_coding	818722	4.55684	2.5409	0	5.06988	4.00567	11.5005
21641	AT5G05890	236.549	-0.221447	0.141636	-1.5635	0.117935	0.999941	UGT76C5	5	1772415	1774187	protein_coding	830474	505.809	452.28	416.954	426.884	398.564	355.555
7076	AT1G80230	942.755	0.197686	0.126452	1.56333	0.117975	0.999941	COX5B-2	1	30169456	30171334	protein_coding	844363	683.526	832.145	854.592	882.159	874.238	958.371
14118	AT3G24982	6.53859	1.59022	1.01737	1.56306	0.118037	0.999941	ATRLP40	3	9106000	9109971	protein_coding	NA	5.46821	1.27045	4.35461	27.3774	2.00284	4.79185
13948	AT3G23410	942.884	0.236785	0.151488	1.56306	0.118038	0.999941	FAO3	3	8382672	8386181	protein_coding	821922	796.451	628.317	583.372	877.305	741.263	751.067
985	AT1G10155	27.8911	-1.09149	0.698389	-1.56287	0.118082	0.999941	ATPP2-A10	1	3325825	3328448	protein_coding	837553	8.20231	2.5409	9.79787	3.04193	1.00142	5.75022
13395	AT3G18520	719.354	-0.136386	0.0872969	-1.56232	0.118212	0.999941	HDA15	3	6361159	6365705	protein_coding	821382	672.931	638.365	677.518	608.576	566.779	635.197
13819	AT3G22310	549.902	0.184688	0.118222	1.56222	0.118236	0.999941	RH9	3	7887276	7890153	protein_coding	821800	704.012	604.357	558.389	722.458	670.016	732.392
6653	AT1G76180	6936.22	0.237919	0.152297	1.56221	0.118239	0.999941	ERD14	1	28586663	28587931	protein_coding	843950	6569.21	6556.07	5790.87	7658.05	7404.59	7245.05
10024	AT2G34620	741.809	-0.249658	0.159816	-1.56216	0.118251	0.999941		2	14577083	14578382	protein_coding	818027	634.312	738.132	645.571	503.946	619.878	572.147
13177	AT3G16560	685.737	-0.174143	0.111525	-1.56147	0.118413	0.999941		3	5635593	5638798	protein_coding	820905	800.019	748.984	930.2	737.126	738.929	722.413
13264	AT3G17365	143.822	-0.281314	0.180163	-1.56144	0.11842	0.999941		3	5946915	5948868	protein_coding	821000	132.721	138.072	158.939	112.238	123.044	118.014
12202	AT3G07420	141.33	-0.385483	0.246897	-1.56131	0.118451	0.999941	SYNC2	3	2373913	2376975	protein_coding	819930	201.971	144.954	148.546	121.103	113.279	145.84
24573	AT5G41190	881.773	0.17901	0.1147	1.56067	0.118601	0.999941		5	16487466	16490101	protein_coding	834121	864.888	849.931	916.645	1054.54	927.313	997.664
20183	AT4G31530	1355.14	-0.121005	0.0775352	-1.56064	0.118608	0.999941		4	15282230	15287390	protein_coding	829280	1599.29	1563.34	1492.28	1492.81	1465.44	1324.26
26450	AT5G58310	219.042	-0.612134	0.392288	-1.56042	0.118661	0.999941	MES18	5	23574992	23576084	protein_coding	835943	291.638	290.933	144.791	229.159	171.243	75.7113
5064	AT1G61100	2081.39	-0.142132	0.0910977	-1.56021	0.118709	0.999941		1	22508524	22512333	protein_coding	842403	1839.19	1738.6	1738.57	1685.77	1593.56	1540.17
24497	AT5G40490	394.819	0.230779	0.147943	1.55992	0.118779	0.999941		5	16225326	16227757	protein_coding	834047	445.691	325.988	338.141	501.55	401.213	404.153
3043	AT1G30580	3006.1	0.134868	0.0864983	1.5592	0.11895	0.999941	YchF1	1	10831673	10835635	protein_coding	839938	3208.93	3075.76	3056.94	3571.22	3276.64	3410.84
20840	AT4G37560	519.146	-0.200746	0.128768	-1.55897	0.119004	0.999941		4	17646408	17648684	protein_coding	829910	569.25	567.21	558.94	495.71	482.604	496.726
3568	AT1G36730	4103.36	0.146444	0.0939369	1.55896	0.119005	0.999941		1	13898210	13900831	protein_coding	840582	3688.3	3481.03	3390.06	3976.82	3919.55	3793.23
15050	AT3G45660	9.12906	-1.05384	0.676475	-1.55784	0.119271	0.999941		3	16761716	16764439	protein_coding	823708	7.39228	13.2376	11.0378	9.25263	2.03067	3.88676
20166	AT4G31380	32.2088	0.942151	0.604782	1.55784	0.119273	0.999941	FLP1	4	15230008	15230382	protein_coding	28720195	11.8478	8.89315	8.70922	4.05591	23.0326	29.7095
1567	AT1G15490	281.353	-0.186521	0.119767	-1.55737	0.119383	0.999941		1	5320615	5323895	protein_coding	838119	287.944	295.817	281.149	266.336	243.157	250.164
21028	AT4G39360	2.91491	-2.11952	1.36097	-1.55736	0.119385	NA		4	18302775	18303624	protein_coding	830091	1.82273	2.5409	4.35461	2.02795	0	0
24655	AT5G41970	976.98	0.128091	0.082266	1.55703	0.119463	0.999941		5	16791151	16793261	protein_coding	834202	1028.93	1007.47	1047.28	1131.6	1100.56	1138.54
6360	AT1G73310	173.33	-0.227566	0.14616	-1.55697	0.119477	0.999941	SCPL4	1	27562441	27565177	protein_coding	843665	200.545	209.394	192.187	180.334	177.008	156.705
5143	AT1G61795	62.6574	-0.428227	0.275129	-1.55646	0.119598	0.999941	RIC9	1	22819601	22821053	protein_coding	5007827	54.682	101.636	74.0284	62.8665	56.0794	50.7936
26791	AT5G61550	16.5956	-0.919474	0.590787	-1.55635	0.119624	0.999941		5	24748023	24751871	protein_coding	836276	26.5391	31.1493	17.8085	15.2726	7.16132	17.3221
12787	AT3G13222	451.112	0.188783	0.121303	1.5563	0.119637	0.999941	GIP1	3	4250958	4254278	protein_coding	820513	416.495	468.796	423.486	534.365	462.655	492.603
26844	AT5G62070	532.577	0.192947	0.123984	1.55622	0.119655	0.999941	IQD23	5	24929859	24932686	protein_coding	836327	526.77	519.614	512.755	624.609	562.797	595.148
26157	AT5G55580	734.312	0.169339	0.108856	1.55563	0.119796	0.999941	MTERF9	5	22515391	22517964	protein_coding	835652	646.203	641.153	718.065	762.561	756.121	736.772
18041	AT4G12600	1033.49	0.161418	0.10377	1.55553	0.11982	0.999941		4	7453196	7454546	protein_coding	826873	1001.75	1077.52	1155.25	1279.85	1186.87	1149.27
838	AT1G08820	894.334	0.184806	0.118852	1.55493	0.119963	0.999941	PVA22	1	2821354	2825481	protein_coding	837404	831.987	749.188	919.722	902.981	968.15	973.297
22954	AT5G19010	973.232	-0.11673	0.0750836	-1.55466	0.120026	0.999941	MPK16	5	6344770	6348267	protein_coding	832019	1131.92	1130.7	1188.81	1004.85	1078.53	1099.25
21318	AT5G02960	5246.53	0.133879	0.0861189	1.55458	0.120046	0.999941	RPS23B	5	693079	694515	protein_coding	831724	4802.91	5427.36	5709.98	5430.86	6348.99	5706.14
21925	AT5G08530	4028.84	0.165611	0.106533	1.55455	0.120053	0.999941	CI51	5	2759317	2762019	protein_coding	830752	4071.08	3916.8	3660.05	4518.28	4531.42	4016.53
19825	AT4G28290	405.372	-0.292986	0.188537	-1.554	0.120185	0.999941		4	14011080	14012697	protein_coding	828944	114.765	104.714	111.094	82.5801	93.3487	94.3021
8321	AT2G18620	7.63775	1.2751	0.820697	1.55367	0.120262	0.999941		2	8078174	8079537	protein_coding	816377	2.7341	3.81135	2.17731	6.08386	10.0142	4.79185
4617	AT1G55250	591.721	-0.2045	0.131638	-1.5535	0.120304	0.999941	HUB2	1	20606953	20612649	protein_coding	841968	594.718	612.528	460.411	532.338	432.416	480.072
6991	AT1G79410	897.412	0.224994	0.144848	1.55331	0.120348	0.999941	2005-10-01	1	29867854	29869784	protein_coding	844279	827.522	702.559	1073.41	832.475	1164.65	1047.5
17737	AT4G09780	1.69987	-3.10511	1.99915	-1.55321	0.120372	NA		4	6159538	6161378	protein_coding	826567	0	3.81135	1.08865	0	0	0
27037	AT5G63910	774.418	0.148945	0.0959129	1.55292	0.120442	0.999941	FLCY	5	25571779	25574178	protein_coding	836512	674.412	659.364	741.372	724.993	823.166	753.279
27334	AT5G66630	106.855	0.42581	0.274265	1.55255	0.120531	0.999941	DAR5	5	26592648	26595922	protein_coding	836795	68.3526	38.1135	72.9397	75.0342	70.0993	97.7538
8436	AT2G19740	1139.12	0.230382	0.148411	1.55232	0.120585	0.999941	RPL31A	2	8513448	8514666	protein_coding	816493	1043.52	1068.45	1063.61	1382.05	1207.71	1135.67
6418	AT1G73870	741.539	-0.856194	0.551573	-1.55228	0.120596	0.999941	COL7	1	27778984	27780809	protein_coding	843723	4.55684	8.89315	8.70922	2.02795	2.00284	7.66697
1668	AT1G16480	75.0113	0.306215	0.197274	1.55224	0.120606	0.999941		1	5625699	5629013	protein_coding	838218	79.3915	81.261	79.9173	110.023	92.1371	95.2327
17859	AT4G10910	44.6448	-0.503606	0.324463	-1.55212	0.120633	0.999941		4	6696712	6697455	protein_coding	826689	27.341	39.384	39.1915	22.3075	18.0255	33.543
18629	AT4G17483	38.9907	-0.588633	0.379493	-1.5511	0.120877	0.999941		4	9747269	9749113	protein_coding	827461	29.8154	26.3491	36.9344	18.4291	19.4126	24.3858
25723	AT5G51590	115.697	0.295455	0.19052	1.55078	0.120954	0.999941	AHL4	5	20956510	20959409	protein_coding	835233	128.503	107.988	99.0674	137.901	113.16	161.965
26641	AT5G60130	5.7758	1.03663	0.668646	1.55034	0.121059	0.999941		5	24211789	24213386	protein_coding	836135	3.24247	8.81168	9.0375	15.2378	14.2369	12.5022
1508	AT1G14930	4.61247	2.33166	1.50427	1.55002	0.121136	0.999941		1	5152263	5153104	protein_coding	838058	0.911367	1.27045	0	3.04193	2.00284	5.75022
2974	AT1G29900	3593.44	0.142233	0.0918001	1.54937	0.121292	0.999941	CARB	1	10467956	10472211	protein_coding	839868	4483.02	4031.14	4205.46	4998.9	4739.71	4303.08
9816	AT2G32740	6.78	1.43879	0.928766	1.54914	0.121349	0.999941	GT13	2	13886794	13888330	protein_coding	817834	3.64547	0	2.17731	4.05591	8.01134	4.79185
21702	AT5G06460	734.032	0.13638	0.0880415	1.54904	0.121372	0.999941	UBA2	5	1969960	1974527	protein_coding	830534	871.267	833.416	833.908	977.473	957.356	857.742
21245	AT5G02230	588.92	-0.218979	0.141404	-1.54861	0.121475	0.999941		5	448092	450737	protein_coding	831784	406.813	456.322	339.604	328.055	369.99	333.989
26801	AT5G61640	282.973	0.238768	0.15421	1.54833	0.121543	0.999941	PMSR1	5	24774980	24776398	protein_coding	836286	218.962	208.817	212.012	223.226	246.397	285.449
13567	AT3G20060	1235.51	-0.167679	0.108322	-1.54796	0.121633	0.999941	UBC19	3	7002697	7004508	protein_coding	821545	1201.73	1135.97	1257.23	983.112	1109.02	1108.84
512	AT1G05790	791.514	-0.194039	0.125364	-1.54781	0.121669	0.999941		1	1732802	1737583	protein_coding	837088	663.163	746.159	685.806	611.724	604.011	613.882
16910	AT3G63350	1.43271	-3.31435	2.14171	-1.54753	0.121737	NA	HSFA7B	3	23399236	23400812	protein_coding	825510	0	0	5.44326	0	0	0
20973	AT4G38825	15.0787	-0.946222	0.611566	-1.54721	0.121812	0.999941		4	18121526	18122010	protein_coding	6241125	9.11368	7.6227	17.4184	4.05591	5.00709	8.62533
9376	AT2G28610	0.777507	-3.20187	2.07066	-1.54631	0.122031	NA	WOX3	2	12262013	12263595	protein_coding	817410	2.7341	0	2.17731	0	0	0
23095	AT5G20290	9446.23	0.158037	0.102203	1.54631	0.122031	0.999941	RPS8A	5	6851341	6853106	protein_coding	832151	9058.99	9857.43	9474.54	10926.6	10600	10149.1
19772	AT4G27800	3248.01	-0.1434	0.0927473	-1.54614	0.122071	0.999941	PPH1	4	13851777	13854237	protein_coding	828893	4201.7	4355.23	3898.82	3923.77	3839.28	3513.66
2374	AT1G23280	622.598	0.184264	0.119192	1.54594	0.122119	0.999941		1	8260608	8262795	protein_coding	838937	708.133	578.055	679.319	781.776	731.035	724.528
7620	AT2G06010	368.771	-0.179995	0.116451	-1.54567	0.122185	0.999941	ORG4	2	2336702	2338902	protein_coding	815155	332.649	346.833	337.482	298.109	281.399	317.221
980	AT1G10110	11.4004	1.00234	0.648489	1.54566	0.122187	0.999941		1	3302564	3303938	protein_coding	837548	7.29094	3.81135	5.44326	9.12579	17.0241	7.66697
24955	AT5G44563	6.70568	2.34891	1.51993	1.54541	0.122246	0.999941		5	17949328	17950254	protein_coding	28721247	0	0	1.08865	0	3.00425	2.87511
24881	AT5G43920	627.668	-0.19045	0.123247	-1.54527	0.122281	0.999941	WDS	5	17672628	17676023	protein_coding	834414	552.289	501.828	508.401	485.695	436.618	448.517
8640	AT2G21550	32.2989	-0.67626	0.437678	-1.54511	0.12232	0.999941		2	9226917	9230205	protein_coding	816694	34.9146	32.4474	39.5676	19.9208	19.6741	27.3011
21697	AT5G06410	151.763	0.224787	0.145529	1.54462	0.122439	0.999941		5	1959367	1961158	protein_coding	830529	152.198	128.315	141.525	157.166	177.251	161.006
12839	AT3G13610	207.527	-0.895072	0.579526	-1.54449	0.12247	0.999941	F6'H1	3	4449259	4450811	protein_coding	820564	198.678	218.518	206.844	75.0342	128.181	132.255
[truncated: 25,661 more rows]
[truncated: 2 more columns]

## Sheet: Sheet1
AT3G60950	3.10125	4.72834	1.50183	3.14839	0.00164175	0.515762		3	22524475	22530306	protein_coding	825266	0	0	0	5.06988	4.00567	6.70859	26.5076	4.72834
AT5G48190	2.66007	4.31263	1.98532	2.17227	0.0298356	NA		5	19542778	19544429	protein_coding	825271	0	0	0	3.04193	4.00567	4.79185	19.8716	4.31263
AT1G73220	5.48557	4.01287	1.60241	2.50427	0.0122705	0.986202	2001-10-01	1	27538190	27540235	protein_coding	843656	0.911367	0	0	7.09783	3.00425	8.62533	16.1434	4.01287
AT2G13547	11.2238	3.90624	0.942082	4.14639	3.37753e-05	0.0543237		2	5646602	5647423	protein_coding	28718260	1.82273	3.81135	1.08865	15.2096	32.0454	50.7936	14.9933	3.90624
AT2G04070	3.06609	3.73887	1.81845	2.05607	0.0397754	0.999941	DTX4	2	1353755	1355883	protein_coding	814943	0	0	0	0	7.00993	0.958371	13.3509	3.73887
AT5G54190	3.81901	3.72817	1.48908	2.50366	0.0122914	0.986202	PORA	5	21990864	21992814	protein_coding	835507	0	0	0	3.04193	1.00142	3.83348	13.2523	3.72817
AT1G51402	1.7314	3.53782	1.73737	2.03631	0.0417196	NA		1	19052193	19053535	protein_coding	6241004	0	0	0	3.04193	1.00142	2.87511	11.6142	3.53782
AT2G07140	10.6536	3.3163	1.42385	2.32912	0.0198529	0.999941		2	2957516	2959851	protein_coding	815283	0	0	0	0	4.00567	1.91674	9.96109	3.3163
AT2G39030	46.65	3.10668	1.43396	2.1665	0.0302732	0.999941	NATA1	2	16298110	16299205	protein_coding	818489	2.7341	2.5409	1.08865	40.559	0	14.3756	8.61398	3.10668
AT2G02990	9.79676	2.79987	0.744309	3.76171	0.000168758	0.12602	RNS1	2	873506	874886	protein_coding	814828	2.7341	3.81135	1.08865	10.1398	23.0326	19.1674	6.96379	2.79987
AT2G07687	8.83872	2.54033	1.14421	2.22016	0.026408	0.999941		2	3311654	3312651	protein_coding	NA	2.7341	0	2.17731	7.09783	19.0269	3.83348	5.81722	2.54033
AT2G07739	3.06243	2.52299	1.21449	2.0774	0.037765	0.999941		2	3495511	3496398	protein_coding	NA	1.82273	2.5409	0	6.08386	11.0156	7.66697	5.7477	2.52299
ATCG01040	5.12108	2.47424	1.01767	2.43129	0.0150452	0.999941	CCSA	Pt	114461	115447	protein_coding	844769	3.64547	1.27045	0	9.12579	11.0156	8.62533	5.55676	2.47424
AT1G80555	53.6687	2.10518	0.878154	2.39728	0.0165175	0.999941		1	30286956	30287741	protein_coding	5007861	2.31823	1.31097	0	7.0295	5.16678	4.94468	4.30251	2.10518
AT2G29380	6.83427	2.06859	0.950964	2.17525	0.0296112	0.999941	HAI3	2	12608675	12610350	protein_coding	817487	6.37957	1.27045	3.26596	14.1957	7.00993	25.876	4.19476	2.06859
ATCG01130	61.0479	2.0021	0.880469	2.27389	0.0229723	0.999941	YCF1.2	Pt	123884	129244	protein_coding	NA	31.8979	24.1386	37.0142	40.559	63.0893	269.302	4.00581	2.0021
AT4G25490	10.0867	1.90264	0.793868	2.39666	0.0165451	0.999941	DREB1B	4	13021780	13022996	protein_coding	828653	3.64547	2.5409	0	5.06988	12.017	6.70859	3.73895	1.90264
AT5G65080	66.3355	1.84547	0.462913	3.98664	6.70162e-05	0.0875776	MAF5	5	25997504	26002619	protein_coding	836632	23.2553	13.6636	24.8985	95.5962	45.023	82.8418	3.59369	1.84547
AT4G22960	15.6471	1.78574	0.859347	2.07802	0.0377073	0.999941		4	12030020	12033380	protein_coding	828395	0.911367	3.81135	2.17731	1.01398	11.0156	10.5421	3.44796	1.78574
AT5G05290	25.1309	1.76328	0.644	2.73801	0.00618117	0.792896	EXPA2	5	1568694	1569915	protein_coding	830411	29.1638	10.1636	27.2163	44.615	61.0865	121.713	3.39469	1.76328
AT4G10560	16.8229	1.75583	0.843713	2.08108	0.0374268	0.999941	MEE53	4	6520771	6523014	protein_coding	826648	3.64547	0	3.26596	2.02795	12.017	10.5421	3.37721	1.75583
AT4G02670	8.49002	1.74629	0.730411	2.39083	0.0168104	0.999941	AtIDD12	4	1176000	1178624	protein_coding	828206	4.04043	3.37943	2.36767	13.2315	8.87931	11.4638	3.35494	1.74629
AT2G38220	28.6845	1.69532	0.467103	3.62944	0.000284036	0.17956		2	16007891	16010932	protein_coding	818401	13.6705	5.0818	2.17731	17.2376	27.0383	26.8344	3.23849	1.69532
AT3G50980	27.9793	1.62267	0.458156	3.54175	0.000397488	0.207777	XERO1	3	18941925	18942940	protein_coding	824262	17.316	15.2454	18.5071	39.5451	46.0652	71.8778	3.07945	1.62267
ATCG00040	30.4985	1.57791	0.474736	3.32377	0.00088809	0.331591	MATK	Pt	2056	3636	protein_coding	NA	16.4046	20.3272	15.2411	28.3913	80.1134	46.0018	2.98538	1.57791
ATCG00020	3203.12	1.56275	0.6555	2.38405	0.0171233	0.999941	PSBA	Pt	383	1444	protein_coding	844802	2459.78	1453.39	2658.49	1878.9	15926.5	1609.1	2.95415	1.56275
AT3G14362	6.13131	1.53772	0.746829	2.059	0.0394942	0.999941	DVL19	3	4793678	4794417	protein_coding	5008002	1.82273	2.5409	7.62057	9.12579	10.0142	15.3339	2.90335	1.53772
AT2G31141	71.7591	1.48198	0.489651	3.02661	0.00247313	0.574562		2	13271726	13272534	protein_coding	6240467	42.8343	49.5476	30.4823	52.7268	239.339	50.7936	2.79332	1.48198
AT5G44440	103.465	1.47676	0.404867	3.64751	0.000264796	0.173019		5	17910480	17912643	protein_coding	834471	19.309	11.5358	25.2618	33.7589	40.4131	83.1532	2.78322	1.47676
AT3G21370	80.7718	1.47037	0.411028	3.5773	0.000347157	0.199028	BGLU19	3	7524054	7527677	protein_coding	821691	69.2639	69.8748	70.7624	94.2998	182.258	304.762	2.77093	1.47037
AT4G39480	35.301	1.44626	0.324283	4.45987	8.20109e-06	0.0171477	CYP96A9	4	18362258	18364359	protein_coding	830103	17.316	21.5977	20.6844	44.615	58.0822	58.4606	2.72501	1.44626
AT1G52855	29.3143	1.40291	0.66786	2.10061	0.0356753	0.999941		1	19682773	19683565	protein_coding	2745824	1.82273	3.81135	3.26596	4.05591	12.017	6.70859	2.64435	1.40291
AT3G52780	7.86382	1.38551	0.703073	1.97064	0.0487645	0.999941	PAP20	3	19561260	19564350	protein_coding	824444	5.18216	3.61198	11.3488	12.4922	15.7532	24.5224	2.61264	1.38551
AT2G40170	42.3927	1.3851	0.688217	2.0126	0.0441571	0.999941	EM6	2	16779552	16780368	protein_coding	818608	48.3025	36.8431	39.1915	55.7687	65.0922	204.133	2.61191	1.3851
ATCG00800	42.7646	1.37936	0.562936	2.45031	0.0142735	0.999941	RPS3	Pt	82826	83482	protein_coding	844719	24.6069	13.975	31.5709	23.3214	63.0893	96.7954	2.60154	1.37936
AT5G50600	23.7459	1.36739	0.555844	2.46002	0.013893	0.999941	HSD1	5	20589702	20591937	protein_coding	835129	23.6956	10.1636	23.9504	17.2376	40.0567	92.962	2.58003	1.36739
ATCG00750	20.5872	1.36145	0.612073	2.22433	0.0261263	0.999941	RPS11	Pt	78960	79376	protein_coding	844726	18.2274	6.35225	10.8865	24.3354	27.0383	41.2099	2.56944	1.36145
AT1G71250	36.057	1.34016	0.641508	2.08908	0.0367009	0.999941		1	26860110	26861726	protein_coding	843466	42.8343	24.1386	30.4823	37.5171	68.0964	141.839	2.53179	1.34016
ATCG00490	1236.01	1.33071	0.550947	2.41532	0.0157216	0.999941	RBCL	Pt	54958	56397	protein_coding	844754	979.72	567.891	763.145	915.62	4247.01	650.734	2.51527	1.33071
AT2G23110	23.3596	1.32235	0.533176	2.48013	0.0131335	0.991855		2	9840456	9841366	protein_coding	816843	26.4434	15.2534	13.0706	20.2901	39.0757	78.6274	2.50072	1.32234
ATCG00160	8.73137	1.31769	0.66549	1.98003	0.0476999	0.999941	RPS2	Pt	15013	15723	protein_coding	844786	10.9364	2.5409	5.44326	14.1957	24.034	10.5421	2.49267	1.31769
AT3G21720	1699.79	1.31197	0.614704	2.13431	0.0328173	0.999941	ICL	3	7652487	7656053	protein_coding	821726	1678.74	1002.39	1423.96	1955.96	2912.12	5324.71	2.4828	1.31197
ATCG01100	28.978	1.30695	0.650258	2.00989	0.0444425	0.999941	NDHA	Pt	119847	122009	protein_coding	844804	17.316	6.35225	25.039	24.3354	50.0709	46.9602	2.47418	1.30695
AT5G26270	223.952	1.28804	0.228171	5.64507	1.65114e-08	6.90472e-05		5	9206375	9208136	protein_coding	832696	157.424	163.612	226.719	443.568	488.889	405.004	2.44197	1.28804
AT4G11547	9.48355	1.26821	0.635098	1.99688	0.0458385	0.999941		4	6994045	6995237	protein_coding	28720122	5.99219	5.22072	8.94729	5.68934	20.6025	21.5094	2.40863	1.26821
AT5G43840	72.4798	1.26548	0.443864	2.85106	0.00435744	0.698286	HSFA6A	5	17625353	17626487	protein_coding	834406	10.025	15.2454	20.6844	24.3354	39.0553	46.0018	2.40407	1.26548
AT3G44120	35.666	1.25962	0.359928	3.49965	0.000465869	0.22012		3	15878399	15879830	protein_coding	823533	19.1387	13.975	15.2411	47.6569	31.044	38.3348	2.39433	1.25962
AT2G32460	45.5473	1.23258	0.51574	2.38993	0.0168516	0.999941	MYB101	2	13782107	13784483	protein_coding	817807	48.6767	35.2327	58.1456	62.5609	92.5725	179.155	2.34987	1.23258
AT1G29090	174.557	1.20039	0.442794	2.71094	0.00670932	0.840031		1	10162795	10164452	protein_coding	839784	170.426	141.02	188.337	209.893	463.656	475.352	2.29801	1.20039
AT2G42540	89.0456	1.1801	0.445343	2.64987	0.00805239	0.887481	COR15A	2	17710441	17712330	protein_coding	818854	94.6601	105.153	106.007	261.649	151.144	279.962	2.26592	1.1801
ATCG00500	21.3051	1.16846	0.583928	2.00104	0.0453879	0.999941	ACCD	Pt	57075	58541	protein_coding	844755	14.5819	11.4341	18.5071	22.3075	56.0794	22.0425	2.24772	1.16846
AT4G12480	469.623	1.09749	0.548265	2.00175	0.0453114	0.999941	EARLI1	4	7406065	7406994	protein_coding	826864	294.372	387.487	545.415	751.356	797.129	1077.21	2.13982	1.09749
ATCG00720	82.6688	1.09322	0.391111	2.79515	0.00518748	0.741212	PETB	Pt	74841	76292	protein_coding	844729	75.6435	35.5726	48.9894	77.0622	199.282	68.0443	2.13349	1.09322
ATCG00790	39.8545	1.0807	0.485035	2.22809	0.0258743	0.999941	RPL16	Pt	81189	82652	protein_coding	844722	33.7206	22.8681	26.1277	41.573	41.0581	92.962	2.11507	1.0807
AT1G02770	76.0309	1.07397	0.367406	2.92312	0.0034654	0.65871		1	604873	606708	protein_coding	839421	16.4046	8.89315	14.1525	19.2656	22.0312	43.1267	2.10522	1.07397
AT2G43050	416.646	1.06646	0.311275	3.4261	0.000612323	0.256061	PME16	2	17902370	17904443	protein_coding	818907	78.3776	109.259	69.6738	172.376	214.304	150.464	2.09428	1.06646
AT3G21380	55.3288	1.06522	0.543563	1.95969	0.0500316	0.999941	JAL36	3	7528181	7530686	protein_coding	821692	57.4162	27.9499	54.4326	42.587	83.1177	167.715	2.09248	1.06522
AT2G46950	52.6192	1.06495	0.38712	2.75096	0.00594203	0.786562	CYP709B2	2	19289087	19291632	protein_coding	819309	41.9707	20.3504	46.8654	49.7414	65.1663	115.135	2.0921	1.06495
AT3G02480	39.8413	1.04717	0.476557	2.19737	0.0279941	0.999941		3	512220	513036	protein_coding	821185	44.657	29.2204	48.9894	56.7827	75.1064	122.671	2.06648	1.04717
AT1G22600	17.8097	1.02656	0.489364	2.09774	0.0359283	0.999941		1	7987141	7989217	protein_coding	838866	17.316	10.1636	22.8617	25.3494	27.0383	50.7936	2.03716	1.02656
AT2G47770	85.4609	1.0118	0.492237	2.05552	0.0398292	0.999941	TSPO	2	19568464	19569507	protein_coding	819389	88.4026	85.1202	78.383	80.1041	140.198	287.511	2.01643	1.0118
AT2G31980	128.674	0.98227	0.388147	2.53066	0.0113847	0.957168	CYS2	2	13609093	13609955	protein_coding	817757	123.946	146.102	149.145	171.362	211.299	444.684	1.97557	0.98227
AT1G77120	85.3904	0.973662	0.340196	2.86206	0.00420895	0.69667	ADH1	1	28975255	28977417	protein_coding	844047	89.314	58.4407	116.486	109.509	164.233	246.301	1.96382	0.973662
AT1G80130	247.52	0.968629	0.31053	3.11928	0.00181296	0.540588		1	30140912	30142697	protein_coding	844353	18.2274	20.3272	19.5957	50.6988	39.0553	23.9593	1.95698	0.968628
ATCG00430	23.3641	0.963455	0.435101	2.21432	0.0268066	0.999941	NDHK	Pt	49257	49934	protein_coding	844761	25.5183	6.35225	18.5071	23.3214	38.0539	39.2932	1.94997	0.963455
ATCG00150	26.6081	0.948538	0.440465	2.15349	0.03128	0.999941	ATPI	Pt	14021	14770	protein_coding	844787	22.7842	11.4341	17.4184	20.2795	52.0737	28.7511	1.92992	0.948538
ATCG00270	147.298	0.945701	0.40835	2.31591	0.0205634	0.999941	PSBD	Pt	32711	33772	protein_coding	844775	144.907	76.227	139.347	133.845	368.522	193.591	1.92612	0.945701
AT3G15720	132.221	0.940761	0.260265	3.61463	0.000300782	0.179687		3	5325127	5327672	protein_coding	820815	137.302	169.031	154.277	349.114	296.527	237.541	1.91954	0.940761
AT5G03860	203.119	0.92319	0.375443	2.45894	0.0139349	0.999941	MLS	5	1032099	1034973	protein_coding	831690	193.295	190.919	181.303	238.167	267.113	566.889	1.8963	0.92319
AT2G34080	28.4697	0.917272	0.393945	2.32843	0.0198894	0.999941		2	14393181	14394858	protein_coding	817969	14.5819	15.2454	28.305	28.3913	36.051	45.0434	1.88854	0.917272
AT3G56210	733.822	0.907821	0.128232	7.07954	1.4463e-12	1.00802e-08		3	20852380	20855610	protein_coding	824787	509.505	590.236	694.191	966.012	1199.01	1196.46	1.87621	0.907821
AT5G11330	983.532	0.887726	0.121423	7.31103	2.65101e-13	2.7715e-09		5	3617138	3618913	protein_coding	831004	597.553	635.147	609.762	1087.23	1223.55	1096.54	1.85026	0.887726
ATCG00860	15.9637	0.887724	0.450034	1.97257	0.0485444	0.999941	ycf2-A	Pt	86474	93358	protein_coding	844715	11.8478	12.7045	15.2411	18.2516	38.0539	17.2507	1.85025	0.887724
ATCG01280	15.9637	0.887724	0.450034	1.97257	0.0485444	0.999941	ycf2-A	Pt	145291	152175	protein_coding	844715	11.8478	12.7045	15.2411	18.2516	38.0539	17.2507	1.85025	0.887724
AT1G62710	84.5882	0.886456	0.378156	2.34416	0.0190702	0.999941	bVPE	1	23223874	23226983	protein_coding	842569	104.807	50.818	75.117	74.0203	129.183	225.217	1.84863	0.886456
ATCG00670	78.8576	0.875744	0.33055	2.64936	0.00806454	0.887481	CLPP1	Pt	69910	71882	protein_coding	NA	65.6185	35.5726	43.5461	76.0482	120.17	71.8778	1.83495	0.875744
AT5G54040	19.8586	0.86663	0.428575	2.02212	0.043164	0.999941		5	21928847	21930637	protein_coding	835487	15.4932	8.89315	15.2411	23.3214	25.0355	24.9176	1.8234	0.86663
AT1G30760	58.268	0.866436	0.351623	2.4641	0.0137356	0.999941		1	10918267	10920709	protein_coding	839958	52.8593	43.1953	48.9894	66.9224	80.1134	117.88	1.82315	0.866436
ATCG00280	553.817	0.864912	0.34056	2.53967	0.0110956	0.947397	PSBC	Pt	33720	35141	protein_coding	844773	521.302	270.606	401.713	430.94	1322.87	422.641	1.82123	0.864912
AT5G01600	5464.63	0.863691	0.235335	3.67005	0.000242502	0.168005	FER1	5	227953	230051	protein_coding	831720	4036.45	3627.14	4440.61	6548.26	7505.63	7972.69	1.81969	0.863691
ATCG00350	240.007	0.846654	0.407291	2.07875	0.0376407	0.999941	PSAA	Pt	39605	41857	protein_coding	844768	244.246	113.07	188.337	211.921	599.849	171.548	1.79832	0.846654
ATCG00170	36.3432	0.840943	0.410559	2.04829	0.0405318	0.999941	RPOC2	Pt	15938	20068	protein_coding	844785	35.5433	20.3272	34.8369	56.7827	58.0822	48.8769	1.79122	0.840943
AT1G78190	23.1666	0.821139	0.401476	2.0453	0.0408251	0.999941	TRM112B	1	29418620	29418994	protein_coding	844155	22.7842	10.1636	16.3298	26.3634	24.034	38.3348	1.7668	0.821139
AT1G77405	21.4751	0.812173	0.409086	1.98534	0.0471071	0.999941		1	29087126	29088521	protein_coding	844077	20.0501	13.975	18.5071	29.4053	30.0425	33.543	1.75585	0.812173
AT1G17020	101.211	0.78575	0.316555	2.48219	0.0130578	0.991855	SRG1	1	5820080	5822013	protein_coding	838272	68.3526	86.3906	71.8511	102.412	123.174	163.881	1.72399	0.78575
ATMG01360	36.9158	0.769767	0.378873	2.03173	0.0421811	0.999941	COX1	Mt	349830	351413	protein_coding	814620	20.0501	17.7863	19.5957	22.3075	51.0723	24.9176	1.70499	0.769767
AT3G48520	53.8147	0.764125	0.367562	2.0789	0.0376266	0.999941	CYP94B3	3	17974853	17976774	protein_coding	824011	49.2138	30.4908	42.4575	51.7128	60.0851	96.7954	1.69834	0.764125
AT1G64110	176.781	0.758909	0.297368	2.55208	0.0107081	0.947397		1	23796698	23801799	protein_coding	842716	239.882	201.591	242.369	275.661	340.651	541.298	1.69221	0.758909
AT3G27250	43.9109	0.740085	0.348717	2.12231	0.0338121	0.999941		3	10061009	10062870	protein_coding	822344	21.7065	28.2262	32.4113	44.2757	40.746	51.6692	1.67027	0.740085
AT5G53980	70.9324	0.739394	0.34564	2.1392	0.0324194	0.999941	ATHB-52	5	21913883	21914866	protein_coding	835481	26.4297	43.1953	44.6347	43.601	90.1276	55.5855	1.66947	0.739394
AT4G36430	45.0243	0.730791	0.35645	2.05019	0.0403456	0.999941	PER49	4	17204385	17206033	protein_coding	829795	35.5433	25.409	30.4823	39.5451	41.0581	71.8778	1.65955	0.730791
AT4G31870	249.271	0.725124	0.252178	2.87544	0.0040346	0.680319	GPX7	4	15410078	15412486	protein_coding	829316	32.7703	28.0237	58.8343	52.866	77.0319	68.2241	1.65304	0.725124
AT1G19750	54.1367	0.72432	0.311959	2.32185	0.0202413	0.999941		1	6826830	6830330	protein_coding	838564	22.3694	13.5546	18.5839	36.7605	29.9799	25.5965	1.65212	0.72432
AT5G10625	197.2	0.713413	0.307575	2.31948	0.0203692	0.999941	FLP2	5	3358787	3359817	protein_coding	2745983	124.857	120.693	127.372	131.817	208.295	271.219	1.63968	0.713413
ATCG00120	211.082	0.71201	0.360701	1.97396	0.048386	0.999941	ATPA	Pt	9938	11461	protein_coding	844790	170.426	105.447	125.195	135.873	318.451	204.133	1.63808	0.71201
AT5G40100	51.0193	0.686023	0.347636	1.9734	0.0484504	0.999941		5	16043727	16047572	protein_coding	834007	24.6069	38.1135	55.5213	40.559	61.0865	87.2117	1.60884	0.686023
AT2G42530	189.501	0.685649	0.307427	2.23028	0.025729	0.999941	COR15B	2	17708593	17710433	protein_coding	818853	293.46	341.751	390.826	600.274	399.566	649.775	1.60843	0.685649
AT4G35720	29.6819	0.675966	0.344669	1.9612	0.0498557	0.999941		4	16927730	16929224	protein_coding	829724	20.0501	22.8681	16.3298	34.4752	34.0482	25.876	1.59767	0.675966
ATCG00130	61.6309	0.653856	0.319522	2.04636	0.0407213	0.999941	ATPF	Pt	11529	12798	protein_coding	844789	45.5684	31.7613	40.2801	38.5311	93.1319	54.6271	1.57337	0.653856
AT1G13430	32.5215	0.653383	0.311879	2.09498	0.0361724	0.999941	STO9	1	4606500	4607780	protein_coding	837903	53.7707	44.4658	39.1915	64.8945	81.1149	70.9194	1.57285	0.653383
AT2G38530	1397.51	0.645475	0.251975	2.56167	0.0104172	0.947397	LTP2	2	16128176	16129399	protein_coding	818435	1313.28	1378.44	1339.04	1981.31	2124.01	2199.46	1.56425	0.645475
AT2G18600	132.884	0.63988	0.221837	2.88446	0.0039209	0.680319	RCE2	2	8073167	8075009	protein_coding	816375	37.9497	40.4529	43.908	57.3017	63.5419	69.1693	1.5582	0.63988
AT1G06980	160.879	0.635855	0.318893	1.99395	0.046158	0.999941		1	2142939	2143977	protein_coding	837208	91.1368	123.234	63.1418	170.348	158.224	101.587	1.55386	0.635855
AT4G14690	224.566	0.633278	0.289867	2.18472	0.0289096	0.999941	ELIP2	4	8418242	8419325	protein_coding	827119	15.4932	17.7863	27.2163	27.3774	43.061	23.0009	1.55109	0.633278
AT5G39890	59.7747	0.612738	0.303853	2.01656	0.043741	0.999941	PCO2	5	15974270	15976270	protein_coding	833986	38.8775	26.2236	38.8088	55.8124	53.7432	51.4329	1.52916	0.612738
AT3G12320	1794.3	0.605409	0.295012	2.05215	0.0401549	0.999941	LNK3	3	3923515	3925502	protein_coding	820411	15.158	8.29786	22.4269	16.7364	21.8023	29.8791	1.52141	0.605409
AT4G12240	86.9403	0.604064	0.25792	2.34206	0.0191776	0.999941		4	7287803	7289225	protein_coding	826832	69.2639	39.384	51.1667	93.2858	72.1021	80.5031	1.51999	0.604064
AT2G36870	560.843	0.593313	0.225923	2.62617	0.00863509	0.911352	XTH32	2	15472607	15474828	protein_coding	818259	403.264	422.339	398.949	606.811	710.186	530.328	1.50871	0.593313
AT1G23010	118.916	0.588414	0.228912	2.57048	0.0101558	0.943767	LPR1	1	8147118	8149891	protein_coding	838909	142.173	132.127	187.248	173.39	253.359	267.385	1.50359	0.588414
AT2G28190	1322.48	0.587064	0.299091	1.96283	0.0496663	0.999941	CSD2	2	12014412	12016569	protein_coding	817365	1220.32	1083.69	1365.17	1051.49	3068.34	1392.51	1.50219	0.587064
AT5G63450	384.315	0.585642	0.179985	3.25383	0.0011386	0.410466	CYP94B1	5	25408821	25410725	protein_coding	836464	190.769	213.817	300.486	324.613	359.639	372.697	1.50071	0.585642
AT3G55646	48.8505	0.585184	0.285475	2.04986	0.040378	0.999941		3	20644843	20646688	protein_coding	3769719	33.7206	44.4658	59.8759	66.9224	71.1007	68.0443	1.50023	0.585184
AT2G37770	530.182	0.585128	0.263929	2.21699	0.0266235	0.999941	AKR4C9	2	15834766	15837001	protein_coding	818354	447.36	420.713	722.221	496.846	858.607	1030.18	1.50017	0.585128
AT2G43690	38.4218	0.58489	0.269496	2.17031	0.0299833	0.999941	LECRK53	2	18112026	18114834	protein_coding	818971	44.318	36.5633	43.2378	66.4591	60.671	59.9189	1.49992	0.58489
AT2G36885	194.911	0.571839	0.277843	2.05814	0.0395768	0.999941		2	15482003	15483788	protein_coding	818261	302.938	239.682	206.471	398.786	387.849	328.128	1.48642	0.571839
AT3G42800	87.0031	0.568029	0.263626	2.15467	0.0311873	0.999941		3	14905230	14907035	protein_coding	823322	51.9479	63.5225	66.4078	87.202	98.139	83.3782	1.4825	0.568029
AT4G16745	145.399	0.567028	0.210873	2.68896	0.00716755	0.861301		4	9411823	9414897	protein_coding	827378	96.605	115.611	108.865	130.803	157.223	185.924	1.48147	0.567028
AT1G48330	60.632	0.56205	0.250001	2.24819	0.0245643	0.999941		1	17863660	17864558	protein_coding	841253	70.1753	83.8497	58.7872	132.831	100.142	80.5031	1.47637	0.56205
AT4G01680	240.479	0.555297	0.178467	3.11148	0.00186151	0.540588	MYB55	4	715970	717603	protein_coding	826853	85.9426	92.6644	118.74	115.203	162.7	157.884	1.46947	0.555297
AT3G18610	96.1605	0.552708	0.200792	2.75263	0.00591185	0.786562	NUCL2	3	6404053	6407946	protein_coding	821392	96.3652	84.2556	71.7834	138.574	133.682	99.6089	1.46684	0.552708
AT2G05230	742.127	0.550833	0.234147	2.35251	0.0186471	0.999941		2	1899468	1902825	protein_coding	815071	312.599	625.062	708.713	792.929	786.113	828.991	1.46493	0.550833
AT2G35160	54.5696	0.549995	0.266018	2.06751	0.038686	0.999941	SUVH5	2	14822774	14826194	protein_coding	818083	68.2453	40.2387	40.946	89.4505	75.9324	55.9661	1.46408	0.549995
ATCG00480	404.248	0.540886	0.257488	2.10062	0.0356739	0.999941	ATPB	Pt	52660	54156	protein_coding	844757	375.483	279.499	289.582	453.247	577.818	345.013	1.45487	0.540886
AT3G04950	82.3334	0.540412	0.261159	2.06929	0.0385192	0.999941		3	1371636	1373524	protein_coding	819655	75.6435	62.2521	92.5355	119.649	106.15	110.213	1.45439	0.540412
AT3G18000	1185.48	0.525859	0.219125	2.39982	0.0164033	0.999941	NMT1	3	6154363	6157552	protein_coding	821324	1695.14	1673.18	1885.55	2963.85	2403.4	2197.54	1.43979	0.525859
AT1G44800	733.842	0.517456	0.236425	2.18867	0.0286208	0.999941		1	16913994	16917053	protein_coding	841044	624.287	531.048	494.248	655.029	831.177	875.951	1.43143	0.517456
AT1G18400	297.54	0.509479	0.215247	2.36695	0.0179355	0.999941	BEE1	1	6331398	6333856	protein_coding	838421	61.9355	47.2999	81.1801	85.3798	111.629	75.4861	1.42354	0.509479
AT4G13180	1266.89	0.50793	0.206951	2.45435	0.0141138	0.999941		4	7657094	7658302	protein_coding	826932	668.944	597.112	768.589	669.224	981.39	1243.01	1.42201	0.50793
AT1G72600	86.1766	0.506993	0.218008	2.32558	0.0200413	0.999941		1	27338034	27340328	protein_coding	843592	64.2172	77.9147	69.5604	111.112	79.3646	109.059	1.42109	0.506993
AT1G14890	328.86	0.506957	0.246061	2.06028	0.0393714	0.999941		1	5136874	5137982	protein_coding	838054	331.738	303.638	349.457	422.828	432.613	544.355	1.42105	0.506957
AT5G63010	84.7885	0.502367	0.225132	2.23143	0.0256524	0.999941		5	25281676	25283176	protein_coding	836421	54.682	52.0885	81.6489	71.9923	96.1361	98.7122	1.41654	0.502367
AT4G14560	253.431	0.497774	0.209637	2.37446	0.0175747	0.999941	IAA1	4	8360996	8362033	protein_coding	827103	74.7321	72.4157	117.575	99.3697	138.196	136.089	1.41203	0.497774
AT2G40300	813.767	0.49286	0.127318	3.8711	0.000108345	0.102972	FER4	2	16831109	16833294	protein_coding	818622	667.121	710.182	686.94	988.627	938.329	976.58	1.40723	0.49286
AT2G47180	376.741	0.488769	0.22264	2.19533	0.0281398	0.999941	GOLS1	2	19368798	19370478	protein_coding	819331	258.828	188.027	223.174	230.173	329.466	382.39	1.40325	0.488769
AT1G02390	184.978	0.471963	0.200723	2.35131	0.0187074	0.999941	GPAT2	1	480650	483373	protein_coding	839558	72.9094	87.6611	93.6241	118.635	129.183	103.504	1.387	0.471963
AT2G24260	354.693	0.471815	0.215652	2.18786	0.0286801	0.999941	BHLH66	2	10319213	10322423	protein_coding	816961	210.699	224.152	245.063	237.506	298.537	405.233	1.38685	0.471816
AT5G03670	160.919	0.467305	0.21384	2.1853	0.0288666	0.999941		5	947146	950239	protein_coding	831763	101.172	99.7172	97.3457	154.136	116.409	141.875	1.38252	0.467305
AT2G14460	166.629	0.464655	0.208668	2.22677	0.0259626	0.999941		2	6154493	6155166	protein_coding	815934	144.907	147.372	148.057	214.963	193.274	199.341	1.37999	0.464655
AT3G43670	928.457	0.454611	0.120718	3.76589	0.000165956	0.12602		3	15567067	15569984	protein_coding	823469	859.419	949.027	844.794	1127.54	1315.86	1190.3	1.37041	0.454611
AT2G17670	158.602	0.453805	0.156272	2.90395	0.00368484	0.675846		2	7674319	7676276	protein_coding	816274	149.518	160.717	131.135	194.695	210.804	198.397	1.36965	0.453805
AT1G13670	149.351	0.452239	0.222766	2.03011	0.0423458	0.999941		1	4688018	4689265	protein_coding	837928	92.9595	100.366	95.8014	102.412	134.19	158.131	1.36816	0.452239
AT4G08150	609.911	0.435521	0.174491	2.49595	0.0125621	0.991855	KNAT1	4	5147699	5151159	protein_coding	826364	364.547	401.462	464.855	563.771	622.882	477.269	1.3524	0.435521
AT4G08390	2227.15	0.425517	0.108653	3.91629	8.99223e-05	0.0989571	APXS	4	5314871	5317963	protein_coding	826396	2242.49	2094.49	2510.01	2967.02	3076.43	3154.13	1.34305	0.425517
AT4G01410	189.7	0.421943	0.203978	2.06857	0.0385866	0.999941		4	578028	579287	protein_coding	828166	122.123	142.291	116.486	162.236	176.25	170.59	1.33973	0.421943
AT4G26150	2135.84	0.419326	0.190059	2.20629	0.0273639	0.999941	GATA22	4	13253084	13255106	protein_coding	828721	337.206	261.713	354.901	382.269	449.637	445.642	1.3373	0.419326
AT2G02955	149.023	0.417392	0.187981	2.22039	0.0263922	0.999941	MEE12	2	859441	862076	protein_coding	814824	121.212	92.7429	131.727	160.208	152.215	151.423	1.33551	0.417392
AT3G18130	1521.5	0.411177	0.0958954	4.28776	1.80485e-05	0.0343069	RACK1C	3	6210878	6212551	protein_coding	821338	1608.56	1534.7	1669.99	2394	2100.97	1908.12	1.32977	0.411176
AT1G61580	830.376	0.409038	0.156602	2.61196	0.00900248	0.914353	ARP2	1	22720560	22723152	protein_coding	842454	848.483	853.743	734.84	1293.83	1117.58	825.157	1.3278	0.409038
AT5G21280	226.885	0.406865	0.172005	2.36542	0.0180097	0.999941		5	7263828	7265874	protein_coding	832258	141.26	123.555	182.361	182.324	197.536	214.173	1.3258	0.406865
AT1G26770	907.996	0.404525	0.133151	3.03809	0.00238085	0.574562	ATEXPA10	1	9259432	9261313	protein_coding	839218	834.054	818.947	802.575	1167.31	1118.31	965.821	1.32365	0.404525
AT1G58684	1639.58	0.402473	0.163845	2.45643	0.0140324	0.999941	RPS2B	1	21769674	21771303	protein_coding	842207	2131.69	2575.2	2709.66	3507.34	3278.64	3015.03	1.32177	0.402474
AT1G59359	1639.58	0.402473	0.163845	2.45643	0.0140324	0.999941	RPS2B	1	21842190	21843819	protein_coding	842207	2131.69	2575.2	2709.66	3507.34	3278.64	3015.03	1.32177	0.402474
AT1G09460	246.401	0.401144	0.183137	2.1904	0.0284954	0.999941		1	3053698	3055360	protein_coding	837469	235.133	171.511	244.947	226.117	296.42	340.222	1.32055	0.401144
AT3G20100	838.54	0.3966	0.139471	2.84361	0.00446062	0.701256	CYP705A19	3	7018826	7020901	protein_coding	821553	658.007	630.144	518.199	802.055	856.212	720.695	1.3164	0.3966
AT3G44750	1049.68	0.39523	0.142886	2.76606	0.0056738	0.775382	HDT1	3	16297656	16299876	protein_coding	823605	1115.55	1127.64	1187.68	1801.26	1362.81	1348.75	1.31515	0.39523
AT5G65860	358.707	0.392254	0.175403	2.2363	0.0253324	0.999941		5	26347593	26349056	protein_coding	836715	294.52	281.046	272.664	351.376	412.937	349.212	1.31244	0.392254
AT3G04770	234.663	0.387756	0.16879	2.29727	0.0216035	0.999941	RPSAb	3	1309273	1311129	protein_coding	819637	218.351	234.214	199.987	321.581	278.817	252.94	1.30836	0.387756
AT1G62380	14073.9	0.386531	0.172716	2.23796	0.0252236	0.999941	ACO2	1	23082036	23084253	protein_coding	842536	8304.38	7737.04	9096.78	11281.5	11318	10263.2	1.30725	0.386531
AT5G03150	258.899	0.386236	0.126096	3.06302	0.00219113	0.560836	JKD	5	745421	749028	protein_coding	831919	228.753	228.681	225.351	272.76	322.457	297.095	1.30698	0.386236
AT3G12370	285.661	0.384648	0.134569	2.85836	0.00425832	0.69667		3	3937135	3938155	protein_coding	820415	195.033	203.272	231.883	294.053	271.384	256.843	1.30554	0.384648
AT4G26210	268.649	0.384267	0.121032	3.17491	0.00149883	0.489672		4	13281883	13283512	protein_coding	828727	223.952	206.74	225.903	302.322	287.641	268.996	1.3052	0.384267
AT4G36020	454.991	0.383511	0.163394	2.34716	0.0189171	0.999941	CSP1	4	17042769	17044599	protein_coding	829758	468.404	385.126	318.522	576.254	470.347	485.084	1.30451	0.383511
AT5G49480	3704.47	0.380782	0.173178	2.19879	0.0278932	0.999941	ATCP1	5	20070489	20071682	protein_coding	835008	1892	1787.52	2625.83	2206.41	2816.99	3186.58	1.30205	0.380782
AT2G22170	1789.7	0.377438	0.191107	1.975	0.0482678	0.999941	PLAT2	2	9426796	9428170	protein_coding	816751	1676.92	1546.14	1625.36	2211.48	2098.97	1988.62	1.29903	0.377438
AT3G62820	407.652	0.370069	0.171767	2.15449	0.0312017	0.999941		3	23229381	23230575	protein_coding	825457	318.979	245.197	309.177	326.5	366.519	437.975	1.29242	0.370069
AT2G46810	286.315	0.365941	0.162368	2.25377	0.0242108	0.999941	BHLH70	2	19239694	19242772	protein_coding	819294	173.169	163.447	221.653	245.597	237.024	235.935	1.28872	0.365941
AT3G57150	1540.91	0.361834	0.10802	3.34968	0.000809046	0.313266	CBF5	3	21153815	21156075	protein_coding	824882	1732.51	1608.39	1515.4	2240.89	1982.81	2019.29	1.28506	0.361834
AT2G40010	222.479	0.360135	0.170463	2.11269	0.0346273	0.999941	RPP0A	2	16708379	16710772	protein_coding	818589	218.728	226.14	261.277	375.171	276.391	254.927	1.28355	0.360135
AT1G52930	535.814	0.359172	0.135116	2.65825	0.00785468	0.887481	BRIX1-2	1	19711179	19713308	protein_coding	841726	555.023	576.785	681.496	801.041	820.161	704.402	1.28269	0.359172
AT3G18600	817.967	0.358015	0.116008	3.08613	0.00202779	0.543246	RH51	3	6399532	6403392	protein_coding	821391	781.953	777.516	784.918	1098.14	981.39	925.786	1.28166	0.358015
AT5G45590	162.657	0.356155	0.142295	2.50294	0.0123167	0.986202		5	18484179	18486340	protein_coding	834597	170.426	148.643	156.766	207.865	193.274	209.883	1.28001	0.356155
AT3G22660	487.584	0.356071	0.178406	1.99585	0.0459505	0.999941	EBP2	3	8016051	8017508	protein_coding	821837	539.53	405.274	427.84	715.867	502.712	541.479	1.27994	0.356071
AT1G05560	2318.41	0.35551	0.178831	1.98796	0.0468157	0.999941	UGT1	1	1645300	1647435	protein_coding	837058	3278.42	2702.74	3610.78	2985.38	4541.71	4746.5	1.27944	0.35551
AT5G07900	263.055	0.355269	0.14318	2.48128	0.0130912	0.991855		5	2520164	2521546	protein_coding	830684	312.599	284.581	305.911	405.591	374.53	376.64	1.27922	0.355269
AT4G15850	171.823	0.354907	0.139755	2.5395	0.0111011	0.947397	RH1	4	9001174	9004734	protein_coding	827266	156.755	177.863	152.411	199.753	208.295	212.758	1.2789	0.354907
AT3G03060	227.226	0.35409	0.160212	2.21013	0.0270965	0.999941		3	691934	695675	protein_coding	821146	294.372	290.933	284.138	449.192	320.454	342.138	1.27818	0.35409
AT5G25460	6568.11	0.353691	0.145433	2.43198	0.0150165	0.999941		5	8863224	8865677	protein_coding	832620	4638.86	4954.76	4634.39	6219.73	6983.89	4976.82	1.27783	0.353691
AT4G27380	460.376	0.351344	0.15689	2.23944	0.0251276	0.999941		4	13701244	13703165	protein_coding	828846	349.965	344.292	397.358	509.016	430.61	453.309	1.27575	0.351344
AT2G24050	1088.4	0.351259	0.121846	2.88281	0.0039415	0.680319	EIF(ISO)4G2	2	10225225	10228698	protein_coding	816939	1160.17	1048.12	1015.71	1510.83	1402.99	1201.8	1.27567	0.351259
AT3G60360	242.911	0.347722	0.126789	2.74252	0.00609702	0.792896	EDA14	3	22312258	22314427	protein_coding	825207	219.64	204.542	213.376	265.662	253.359	293.261	1.27255	0.347722
AT3G48800	321.899	0.346394	0.150218	2.30594	0.0211139	0.999941		3	18095442	18096891	protein_coding	824041	247.892	198.19	186.16	298.109	250.355	258.76	1.27138	0.346394
AT3G13620	163.704	0.346373	0.170994	2.02565	0.0428007	0.999941		3	4450745	4452653	protein_coding	820565	145.819	129.586	109.954	151.083	177.251	162.923	1.27136	0.346373
AT5G14050	826.591	0.345671	0.122873	2.81324	0.0049045	0.74108		5	4533131	4535327	protein_coding	831254	859.419	758.459	891.606	1034.26	1038.47	1118.42	1.27074	0.345671
AT5G55920	1129.73	0.34418	0.120974	2.84507	0.00444015	0.701256	OLI2	5	22645448	22649517	protein_coding	835690	1252.22	1187.87	1261.75	1728.83	1540.18	1431.81	1.26943	0.34418
AT2G47990	409.159	0.342834	0.156119	2.19598	0.0280934	0.999941	SWA1	2	19636867	19638678	protein_coding	819411	442.925	312.531	357.078	527.268	470.666	417.85	1.26825	0.342834
AT1G75270	1041.43	0.339183	0.125383	2.70519	0.00682664	0.846192	DHAR2	1	28250075	28251469	protein_coding	843864	1144.68	1182.79	1373.88	1350.62	1705.41	1625.4	1.26504	0.339183
AT1G70890	3741.96	0.338926	0.167258	2.02637	0.0427274	0.999941	MLP43	1	26725521	26726652	protein_coding	843427	4068.34	4286.5	4119.46	5860.78	5472.75	4443.96	1.26481	0.338926
AT3G53430	3535.32	0.33876	0.100667	3.36515	0.000765033	0.305893	RPL12B	3	19809313	19810520	protein_coding	824511	3437.68	3193.91	3153.83	4274.92	3846.45	4256.12	1.26467	0.33876
AT3G07050	1119.34	0.336929	0.104742	3.21674	0.00129655	0.444419	NSN1	3	2229355	2232361	protein_coding	819890	1174.75	1073.53	1090.83	1554.43	1311.86	1354.18	1.26307	0.336929
AT1G52300	2382.35	0.336521	0.170469	1.97409	0.0483715	0.999941	RPL37B	1	19474898	19476234	protein_coding	841660	2427.88	1904.4	1904.05	2853.33	2302.26	2721.77	1.26271	0.336521
AT1G07890	18606.7	0.332985	0.1349	2.46838	0.0135726	0.999941	APX1	1	2437281	2439665	protein_coding	837304	23152.4	27736.7	27498.9	27919.3	38779.8	32036.6	1.25962	0.332985
AT1G20620	20527.5	0.331151	0.160845	2.05882	0.0395119	0.999941	CAT3	1	7142972	7146540	protein_coding	838651	35030.7	33388.9	31355.2	42329.4	42992.7	40196.8	1.25802	0.331151
AT1G14900	672.732	0.330434	0.149427	2.21134	0.0270126	0.999941	HMGA	1	5138116	5139467	protein_coding	838055	798.358	668.257	617.266	979.501	801.134	842.408	1.25739	0.330434
AT3G05560	2969.86	0.329842	0.131133	2.51532	0.0118923	0.975123	RPL22B	3	1614178	1615563	protein_coding	819722	2596.31	2536.35	2680.34	3479.47	3098.39	3242.6	1.25688	0.329842
AT4G25730	1374.13	0.327718	0.115937	2.8267	0.00470307	0.723062		4	13102662	13106864	protein_coding	828678	1427.2	1308.56	1335.78	1876.87	1650.34	1585.14	1.25503	0.327718
AT3G57490	544.158	0.32745	0.110632	2.95982	0.00307817	0.631985	RPS2D	3	21279596	21281064	protein_coding	824916	513.1	536.13	510.578	689.504	646.916	620.066	1.25479	0.32745
AT5G16130	3975.33	0.326801	0.0892121	3.6632	0.000249086	0.168005	RPS7C	5	5268421	5270199	protein_coding	831470	3720.2	3792.3	3906.09	5043.52	4512.39	4765.02	1.25423	0.326801
AT5G02870	6630.25	0.324359	0.0720343	4.50284	6.70513e-06	0.0155775	RPL4D	5	657675	659800	protein_coding	831756	7419.68	6871.24	7018.99	9469.67	8919.05	8299.18	1.25211	0.324359
AT5G60390	27945.8	0.323066	0.0924319	3.49518	0.00047374	0.22012	A1	5	24288596	24291020	protein_coding	837308	33384.7	28471.8	29298.1	41504	37058.8	35477.2	1.25099	0.323066
AT4G25630	717.53	0.320342	0.125846	2.54551	0.0109119	0.947397	MED36A	4	13074090	13076432	protein_coding	828668	862.154	1018.9	961.28	1253.28	1143.62	1149.09	1.24863	0.320342
AT1G65030	324.757	0.319917	0.133463	2.39705	0.0165275	0.999941		1	24156672	24158675	protein_coding	842811	329.915	340.481	347.28	475.555	404.573	390.057	1.24826	0.319917
AT4G15770	703.722	0.319803	0.0972303	3.28912	0.00100499	0.368656		4	8977895	8978944	protein_coding	827257	734.562	711.452	669.521	875.062	900.275	866.367	1.24816	0.319803
AT5G02820	182.981	0.319644	0.150894	2.11834	0.0341463	0.999941	TOP6A	5	642554	644394	protein_coding	831314	184.096	175.322	195.957	222.061	219.31	252.052	1.24802	0.319644
AT3G28900	886.194	0.318603	0.12819	2.48539	0.0129409	0.991855	RPL34C	3	10902003	10904458	protein_coding	822524	758.258	745.755	763.145	1041.35	874.238	912.369	1.24712	0.318603
AT3G23030	2584.4	0.316225	0.131024	2.41348	0.015801	0.999941	IAA2	3	8180646	8182095	protein_coding	821877	1074.4	1165.59	1377.83	1265.98	1636.89	1600.48	1.24507	0.316225
AT2G05070	12894.9	0.315341	0.150317	2.09784	0.0359191	0.999941	LHCB2.2	2	1799234	1800472	protein_coding	815055	481.202	459.903	424.575	495.834	630.893	573.106	1.24431	0.315341
AT1G64950	1673.36	0.314654	0.134797	2.33428	0.0195811	0.999941	CYP89A5	1	24127506	24129557	protein_coding	842803	1942.12	1692.24	1908.41	1967.11	2417.42	2510.93	1.24371	0.314654
AT5G01310	207.927	0.313048	0.150579	2.07897	0.0376205	0.999941	APTX	5	126204	129150	protein_coding	830940	200.501	193.108	169.83	252.48	244.346	204.133	1.24233	0.313048
AT5G59850	1928.85	0.312763	0.112148	2.78885	0.00528959	0.741212	RPS15AA	5	24112156	24113617	protein_coding	836107	1929.37	1899.32	2041.22	2582.6	2398.4	2310.63	1.24208	0.312763
AT4G34740	1042.34	0.311791	0.157911	1.97447	0.048328	0.999941	ASE2	4	16574544	16576753	protein_coding	829626	928.683	761	958.014	1105.23	1172.66	1011.08	1.24125	0.311791
AT4G31700	4538.77	0.311234	0.11995	2.5947	0.00946735	0.925493	RPS6A	4	15345979	15347804	protein_coding	829298	4717.51	4762.22	5007.27	6877.77	5533.7	5563.84	1.24077	0.311234
AT2G19750	638.617	0.310293	0.119284	2.60129	0.00928733	0.920109	RPS30A	2	8514899	8516138	protein_coding	829060	647.071	560.269	713.067	854.782	782.107	747.529	1.23996	0.310293
AT4G35550	277.2	0.308967	0.124348	2.48469	0.0129664	0.991855	WOX13	4	16875521	16877451	protein_coding	829707	252.449	255.361	203.578	314.333	283.401	283.678	1.23882	0.308967
AT1G15390	484.323	0.308278	0.105868	2.9119	0.00359237	0.664715	PDF1A	1	5294629	5295931	protein_coding	838109	422.875	404.003	379.94	498.876	488.692	507.936	1.23823	0.308278
AT3G57020	3801.56	0.307918	0.117875	2.61225	0.00899482	0.914353	SSL9	3	21098315	21100519	protein_coding	824869	1169.3	1172.34	1294.77	1239.01	1588.44	1673.1	1.23792	0.307918
AT3G56070	853.713	0.306771	0.0881703	3.4793	0.000502733	0.228514	CYP19-3	3	20806566	20808168	protein_coding	824773	986.445	998.755	924.415	1265.66	1185.6	1147.7	1.23694	0.306771
AT3G49010	5737.15	0.305081	0.09826	3.10483	0.00190388	0.543246	RPL13B	3	18166708	18168700	protein_coding	824062	5964.29	5452.96	5990.41	7603.68	6639.16	7266.78	1.23549	0.305081
AT1G58380	1749.41	0.304599	0.11601	2.62563	0.00864887	0.911352	RPS2A	1	21688935	21690290	protein_coding	842207	1460.92	1638.88	1494.72	2111.1	1900.69	1660.86	1.23508	0.304599
AT5G39850	367.564	0.304579	0.135919	2.24089	0.0250331	0.999941	RPS9C	5	15949910	15951475	protein_coding	833981	330.826	358.267	379.94	415.73	482.683	420.725	1.23506	0.304579
AT1G06380	235.581	0.303846	0.15085	2.01422	0.0439861	0.999941		1	1944993	1946303	protein_coding	837149	214.171	202.002	194.869	266.676	238.338	250.135	1.23443	0.303846
AT4G35510	336.487	0.303571	0.132123	2.29765	0.0215819	0.999941		4	16860452	16862420	protein_coding	829703	259.74	260.442	268.897	320.416	329.466	323.929	1.2342	0.303571
AT3G10090	258.522	0.303042	0.14312	2.1174	0.034226	0.999941	RPS28A	3	3108789	3110094	protein_coding	831692	226.93	238.845	227.528	319.402	290.411	245.343	1.23374	0.303042
AT5G09590	1729.43	0.302737	0.101973	2.96879	0.00298978	0.631448	HSP70-10	5	2975436	2978750	protein_coding	830818	2046.02	1660.48	1838.73	2378.79	2312.27	2155.38	1.23348	0.302737
AT3G09440	6736.62	0.302431	0.154108	1.96246	0.0497092	0.999941	HSP70-3	3	2902355	2905947	protein_coding	820102	9102.47	7642.22	7186.65	10574.8	10117.2	8823.18	1.23322	0.302431
AT5G08180	1001.46	0.301852	0.116933	2.58141	0.00983966	0.931289		5	2631516	2633890	protein_coding	830714	1015.98	1096.68	1088.83	1285.68	1292.16	1366.82	1.23273	0.301852
AT4G14480	283.153	0.301782	0.152271	1.98187	0.0474933	0.999941	BLUS1	4	8329906	8331864	protein_coding	827095	329.004	285.851	297.202	352.864	342.485	430.308	1.23267	0.301782
AT1G19520	606.801	0.301113	0.130009	2.31609	0.0205531	0.999941	NFD5	1	6759859	6762847	protein_coding	838538	686.035	544.084	590.53	856.423	704.55	686.973	1.23209	0.301113
AT5G15320	696.369	0.298626	0.132908	2.24686	0.024649	0.999941		5	4977470	4979076	protein_coding	831384	521.685	545.461	536.002	688.316	596.512	686.338	1.22997	0.298626
AT5G38890	165.535	0.297303	0.141935	2.09464	0.036203	0.999941		5	15569418	15571169	protein_coding	833880	178.628	156.265	176.362	213.949	206.292	209.883	1.22884	0.297303
AT3G01170	339.616	0.296901	0.146532	2.02619	0.0427457	0.999941		3	57545	58924	protein_coding	820469	274.866	288.298	330.447	332.325	346.698	417.299	1.2285	0.296901
AT1G26910	227.879	0.29554	0.149828	1.97253	0.0485497	0.999941	RPL10B	1	9321650	9323028	protein_coding	837036	258.839	246.473	218.801	333.602	270.433	285.613	1.22734	0.29554
AT1G61870	464.089	0.295066	0.132031	2.23481	0.0254297	0.999941	PPR336	1	22864951	22866666	protein_coding	842484	596.946	504.369	536.706	680.378	648.919	683.318	1.22694	0.295066
AT3G17465	974.889	0.294353	0.117449	2.50623	0.0122026	0.986202	RPL3B	3	5977722	5979694	protein_coding	821011	858.508	805.466	827.376	1092.05	1034.46	930.578	1.22634	0.294353
AT1G66070	591.961	0.293764	0.130409	2.25265	0.0242814	0.999941		1	24595774	24598631	protein_coding	842921	552.209	550.748	592.363	715.134	722.537	640.858	1.22583	0.293764
AT5G19750	385.224	0.293752	0.131076	2.24107	0.0250213	0.999941		5	6677016	6679384	protein_coding	832095	370.927	409.085	437.638	471.499	502.712	516.562	1.22582	0.293752
AT1G56110	2487.43	0.293729	0.112226	2.61729	0.008863	0.914353	NOP56	1	20984273	20986952	protein_coding	842063	2930.05	2721.3	2716.19	3931.19	3166.48	3161.66	1.2258	0.293729
AT1G78820	605.301	0.293585	0.114804	2.55728	0.0105495	0.947397		1	29634096	29635931	protein_coding	844219	577.807	536.13	519.287	714.853	698.99	590.356	1.22568	0.293585
AT1G48630	1895.16	0.291801	0.090005	3.24206	0.00118671	0.420558	RACK1B	1	17981636	17983377	protein_coding	841284	1899.29	2023.83	1865.95	2382.84	2552.61	2149.62	1.22417	0.291801
AT3G02190	254.541	0.291171	0.142991	2.0363	0.0417206	0.999941	RPL39B	3	405756	406487	protein_coding	820350	200.501	223.599	230.794	269.718	242.343	287.511	1.22363	0.291171
AT1G75200	601.359	0.289864	0.0960419	3.0181	0.00254363	0.584448	TYW1	1	28220626	28223785	protein_coding	843857	611.528	585.678	588.961	791.915	721.021	672.776	1.22253	0.289864
AT4G05390	598.633	0.289455	0.142742	2.02783	0.042578	0.999941	RFNR1	4	2738531	2740927	protein_coding	825887	665.12	593.58	604.6	740.011	721.92	816.677	1.22218	0.289455
AT3G09200	8540.09	0.289265	0.0765876	3.77692	0.00015878	0.12602	RPP0B	3	2823088	2825241	protein_coding	820076	9321.47	9020.2	9219.8	11967	10861.4	10854.5	1.22202	0.289265
AT2G15690	473.192	0.288553	0.103642	2.78413	0.00536709	0.741212	PCMP-H66	2	6830995	6833777	protein_coding	816062	558.668	458.633	484.45	661.112	610.865	568.314	1.22141	0.288553
AT3G09630	5710.51	0.286401	0.104596	2.73816	0.00617845	0.792896	RPL4A	3	2953693	2955748	protein_coding	820120	5770.64	5179.5	5397.41	7164.58	6381.81	6394.31	1.21959	0.286401
AT5G04800	2008.68	0.286342	0.0945542	3.02834	0.00245905	0.574562	RPS17D	5	1387909	1389887	protein_coding	830359	1903.24	1870.19	1931.77	2276.05	2275.58	2406.68	1.21954	0.286342
AT2G40550	289.016	0.286208	0.116552	2.45562	0.0140643	0.999941	ETG1	2	16934621	16938272	protein_coding	818650	329.004	376.053	305.911	418.772	412.584	398.682	1.21943	0.286208
AT5G20600	504.688	0.285893	0.131828	2.16868	0.0301073	0.999941		5	6966178	6968033	protein_coding	832182	407.381	378.594	485.539	524.226	478.678	548.188	1.21916	0.285893
AT1G48570	585.743	0.285607	0.112873	2.53034	0.0113951	0.957168		1	17953870	17957719	protein_coding	841278	668.944	625.062	842.617	849.712	874.238	881.701	1.21892	0.285607
AT3G17590	294.752	0.285168	0.121242	2.35205	0.0186705	0.999941	BSH	3	6017166	6019724	protein_coding	821025	250.133	219.272	226.088	249.171	279.212	321.613	1.21855	0.285168
AT4G27585	642.7	0.284454	0.127824	2.22535	0.0260578	0.999941		4	13766699	13769961	protein_coding	828868	653.451	633.955	605.291	799.013	767.086	739.862	1.21795	0.284454
AT2G18900	613.097	0.282832	0.0916175	3.0871	0.00202119	0.543246		2	8188237	8192536	protein_coding	816406	686.26	611.087	682.585	837.544	801.134	774.363	1.21658	0.282832
AT3G03600	396.291	0.281956	0.128248	2.19852	0.0279121	0.999941	RPS2	3	867548	868706	protein_coding	821211	425.609	379.865	400.624	468.457	469.665	529.979	1.21584	0.281956
AT1G07930	11131	0.281803	0.0910904	3.09367	0.00197699	0.543246	A1	1	2458184	2460817	protein_coding	837308	11403.4	10601.1	10338.6	13884.3	13065.3	12373.5	1.21571	0.281804
AT3G53870	4530.89	0.28096	0.0960889	2.92395	0.00345614	0.65871	RPS3B	3	19951424	19953018	protein_coding	824554	4693.54	4742.59	4711.69	6175.11	5644.99	5369.75	1.215	0.28096
AT4G02230	2214.63	0.280495	0.127525	2.19953	0.0278402	0.999941	RPL19C	4	979158	980698	protein_coding	828099	1978.58	2035.26	1884.46	2439.63	2230.16	2493.68	1.21461	0.280495
AT5G02050	427.991	0.280324	0.113053	2.47958	0.0131538	0.991855		5	402979	404346	protein_coding	831729	537.707	476.419	493.16	667.196	583.827	582.689	1.21447	0.280324
AT3G23940	1984.3	0.27845	0.113325	2.45709	0.0140067	0.999941	DHAD	3	8648669	8652605	protein_coding	821977	2750.13	2243.58	2328.59	3484.43	2793.57	2608.76	1.21289	0.27845
AT3G10530	401.079	0.278222	0.107583	2.58611	0.00970656	0.927922		3	3285832	3288880	protein_coding	820218	502.163	454.821	477.918	636.777	594.842	511.77	1.2127	0.278222
AT3G59820	676.143	0.276388	0.117715	2.34793	0.0188779	0.999941		3	22097979	22102224	protein_coding	825151	979.999	937.028	940.267	1376.06	1087.06	999.334	1.21116	0.276388
AT2G25250	307.849	0.276258	0.127807	2.16152	0.030655	0.999941		2	10753602	10754935	protein_coding	817063	363.636	353.185	350.546	427.898	416.59	448.517	1.21105	0.276258
AT1G63660	797.1	0.276201	0.102695	2.68954	0.00715515	0.861301		1	23603791	23607275	protein_coding	842670	1030.61	917.284	963.365	1262.8	1126.13	1140.17	1.211	0.276201
AT3G55750	2256.18	0.272479	0.122026	2.23296	0.0255518	0.999941	RPL35AD	3	20698431	20700200	protein_coding	824741	2505.35	2512.95	2551.8	3515.46	2838.02	2790.78	1.20788	0.272479
AT3G13580	2496.79	0.271562	0.129666	2.09433	0.0362306	0.999941	RPL7D	3	4433047	4435305	protein_coding	820560	2342.53	2123.62	2176.93	2540.84	2553.09	2926.39	1.20711	0.271562
AT3G07430	1135.28	0.270537	0.13133	2.05997	0.039401	0.999941	YLMG1-1	3	2379128	2380429	protein_coding	819931	1603.1	1181.52	1428.31	1716.66	1597.26	1772.99	1.20626	0.270537
AT4G39880	542.313	0.270487	0.127355	2.12388	0.0336802	0.999941		4	18504489	18505472	protein_coding	830147	573.25	527.237	469.209	703.699	587.832	603.774	1.20621	0.270487
AT3G58660	695.336	0.270349	0.136197	1.98499	0.0471455	0.999941		3	21701520	21703114	protein_coding	825035	769.194	650.471	623.798	885.201	758.073	824.199	1.2061	0.270349
AT1G11390	413.07	0.269313	0.112549	2.39286	0.0167176	0.999941		1	3834432	3837676	protein_coding	837681	365.458	302.367	360.344	420.8	406.576	415.933	1.20523	0.269313
AT1G47710	450.216	0.269197	0.103247	2.6073	0.00912583	0.914353		1	17557091	17560331	protein_coding	841182	517.159	582.256	549.915	651.607	661.496	671.254	1.20514	0.269197
AT5G09510	1882.65	0.268998	0.0965658	2.78565	0.00534212	0.741212	RPS15D	5	2955008	2956683	protein_coding	830810	1841.92	2036.12	2246.93	2458.82	2440.35	2477.49	1.20497	0.268998
AT1G34030	1682.23	0.268955	0.0997242	2.69699	0.00699698	0.855554	RPS18B	1	12370065	12371554	protein_coding	840300	1656.87	1650.32	1748.38	2140.5	2035.88	1915.78	1.20493	0.268955
AT5G56030	7063.85	0.268693	0.129787	2.07026	0.0384283	0.999941	HSP81-2	5	22686473	22689671	protein_coding	835701	10323.6	9085.1	7918.62	12421.9	10838.2	9664.46	1.20472	0.268693
AT2G33310	751.519	0.267718	0.124086	2.15753	0.0309647	0.999941	IAA13	2	14113025	14116089	protein_coding	817894	542.074	560.367	735.371	631.621	773.341	806.016	1.2039	0.267718
AT1G52380	689.62	0.267473	0.115006	2.32573	0.0200329	0.999941	NUP50A	1	19508938	19511641	protein_coding	841668	683.557	677.255	652.322	857.939	767.651	798.019	1.2037	0.267472
AT5G61770	447.664	0.266412	0.119585	2.22781	0.0258934	0.999941	PPAN	5	24815541	24817728	protein_coding	836299	389.002	418.264	464.994	515.923	489.765	522.282	1.20281	0.266412
AT3G49080	588.567	0.266286	0.115828	2.29898	0.0215059	0.999941	RPS9M	3	18194154	18196784	protein_coding	824070	614.262	562.81	506.223	765.552	603.855	657.442	1.20271	0.266286
AT5G58420	3491.34	0.266188	0.102723	2.59132	0.00956078	0.925493	RPS4D	5	23619459	23621094	protein_coding	835955	3387.55	3420.05	3506.55	4490.9	4084.78	3828.69	1.20263	0.266189
AT3G62250	5557.36	0.266081	0.0938002	2.83668	0.00455853	0.7113	RPS27AC	3	23037018	23038009	protein_coding	825398	6023.23	5576.01	5628.33	7189.09	6556.28	6974.06	1.20254	0.266081
AT1G77840	1107.76	0.266012	0.130789	2.03391	0.0419609	0.999941		1	29268336	29270700	protein_coding	844119	1160.17	908.372	961.28	1321.21	1056.5	1269.84	1.20248	0.266012
AT3G51800	2548.3	0.264588	0.0769002	3.44067	0.000580279	0.247613	ATG2	3	19210914	19213776	protein_coding	824343	2707.2	2587.97	2867.78	3320.92	3342.36	3145.33	1.20129	0.264588
AT1G52100	1996.6	0.263819	0.129156	2.04264	0.0410884	0.999941		1	19383078	19385602	protein_coding	841640	2723.96	2745.52	2803.14	3888.16	3090.82	2953.86	1.20065	0.263819
AT2G35790	462.447	0.262884	0.124691	2.10829	0.0350061	0.999941		2	15040669	15042123	protein_coding	818151	502.163	443.387	556.301	612.442	565.801	625.816	1.19988	0.262884
AT5G22650	3675.75	0.262607	0.116224	2.25948	0.0238535	0.999941	HDT2	5	7533946	7536496	protein_coding	832328	3788.94	3640.44	3586.96	5023.55	4101.98	4091.44	1.19964	0.262607
AT2G29570	304.568	0.262519	0.122356	2.14553	0.0319107	0.999941	PCNA2	2	12649906	12651753	protein_coding	817506	427.431	445.928	384.294	557.687	515.73	435.1	1.19957	0.262519
AT3G03920	1039.1	0.26118	0.0999529	2.61303	0.00897425	0.914353		3	1008995	1010573	protein_coding	821062	997.947	1140.87	1106.07	1286.74	1293.83	1304.34	1.19846	0.26118
AT2G34480	8319.36	0.260812	0.0949396	2.74714	0.00601179	0.790569		2	14532624	14534409	protein_coding	818011	8288.5	8041.91	8232.56	10024.8	9043.43	10362.6	1.19815	0.260812
AT3G16810	612.229	0.259436	0.104997	2.4709	0.0134774	0.999941	APUM24	3	5723222	5727664	protein_coding	820934	661.653	609.816	640.128	820.307	742.051	728.362	1.19701	0.259436
AT1G64840	270.271	0.259028	0.131735	1.96628	0.0492664	0.999941		1	24093496	24095485	protein_coding	842792	252.449	226.14	273.252	300.137	296.42	304.762	1.19667	0.259028
AT1G33140	5659.17	0.258754	0.0737317	3.5094	0.000449117	0.22012	RPL9C	1	12023225	12024783	protein_coding	840211	6056.95	5778.01	6381.68	7162.73	7187.18	7447.5	1.19645	0.258754
AT5G05470	408.315	0.258395	0.124349	2.07799	0.0377101	0.999941	EIF2A	5	1620458	1622340	protein_coding	830430	380.04	376.053	360.344	472.513	444.63	418.808	1.19615	0.258395
AT1G12850	835.416	0.258243	0.119952	2.15288	0.0313281	0.999941		1	4379694	4381764	protein_coding	837842	813.851	832.145	806.692	974.431	972.377	986.163	1.19602	0.258243
AT5G58760	528.483	0.25743	0.118022	2.18121	0.029168	0.999941	DDB2	5	23730450	23733707	protein_coding	835990	251.21	229.042	291.659	295.396	311.616	317.058	1.19535	0.25743
AT1G14300	344.35	0.256905	0.114529	2.24315	0.0248872	0.999941		1	4882336	4884818	protein_coding	837991	276.25	283.419	320.186	332.712	346.623	371.031	1.19491	0.256905
AT3G54400	1433.47	0.256888	0.118315	2.17122	0.0299145	0.999941		3	20140025	20142763	protein_coding	824606	1354.29	1185.33	1378.23	1524.01	1591.25	1568.85	1.1949	0.256888
AT2G47610	5254.58	0.256746	0.094246	2.72421	0.00644559	0.811873	RPL7AA	2	19529743	19531677	protein_coding	819374	5210.29	5182.17	5294.12	6953.85	5886.34	5902.6	1.19478	0.256746
AT1G68560	6015.71	0.256061	0.11255	2.27509	0.0229005	0.999941	XYL1	1	25734060	25738134	protein_coding	843185	7319.19	6810.89	6332.69	9013.24	8185.59	7240.49	1.19421	0.256061
AT5G11260	1006.92	0.256041	0.111774	2.29071	0.0219801	0.999941	HY5	5	3593335	3595073	protein_coding	830996	366.955	359.713	395.931	424.436	432.113	483.991	1.1942	0.256041
AT5G24010	301.678	0.255619	0.120831	2.11551	0.0343865	0.999941		5	8113754	8116629	protein_coding	832466	275.233	224.87	238.415	328.528	286.406	271.219	1.19385	0.255619
AT4G02930	1646.02	0.255484	0.0928737	2.75087	0.00594369	0.786562	TUFA	4	1295375	1298500	protein_coding	828134	2033.26	1956.49	2018.36	2672.84	2365.35	2136.21	1.19374	0.255484
AT5G27120	1274.64	0.255257	0.111938	2.28034	0.0225875	0.999941	NOP5-1	5	9540861	9544065	protein_coding	832770	1606.74	1543.6	1685.23	2123.27	1853.62	1795.99	1.19355	0.255257
AT5G40650	533.812	0.254553	0.0969854	2.62465	0.00867373	0.911352	SDH2-2	5	16281394	16283527	protein_coding	834065	442.318	485.861	480.005	517.283	570.841	588.438	1.19297	0.254553
AT2G11910	1265.41	0.253118	0.121112	2.08995	0.0366219	0.999941		2	4805480	4807441	protein_coding	815665	1345.61	1186.18	1199.27	1646.12	1314.4	1488.78	1.19178	0.253118
AT1G78100	892.695	0.253006	0.12801	1.97646	0.0481028	0.999941		1	29387672	29389222	protein_coding	844146	639.78	614.898	585.695	716.881	763.081	713.986	1.19169	0.253006
AT3G59670	496.034	0.252493	0.10667	2.36704	0.017931	0.999941		3	22039476	22042726	protein_coding	825136	637.957	678.421	689.117	814.223	772.093	801.198	1.19126	0.252492
AT5G06360	2050.75	0.251873	0.127244	1.97946	0.0477647	0.999941		5	1944754	1946784	protein_coding	830524	1705.17	1889.16	1803.9	2214.52	2062.92	2148.67	1.19075	0.251873
AT5G25780	864.367	0.251611	0.118847	2.11711	0.0342505	0.999941	EIF3B-2	5	8973247	8976913	protein_coding	832647	978.809	828.334	838.262	1208.66	940.332	1004.37	1.19054	0.251611
AT3G27280	480.609	0.251587	0.118571	2.12182	0.0338526	0.999941	PHB4	3	10076809	10078608	protein_coding	822347	596.954	505.685	562.824	751.354	621.883	613.394	1.19052	0.251587
AT4G04020	1766.68	0.250906	0.0847846	2.95934	0.003083	0.631985	PAP1	4	1931883	1933950	protein_coding	825714	2715.88	2734.01	2733.61	3035.84	3403.82	3297.75	1.18995	0.250906
AT3G23990	2465.48	0.250852	0.0984817	2.54719	0.0108594	0.947397	CPN60	3	8668772	8672578	protein_coding	821983	3189.79	2909.33	2855.53	3993.04	3558.04	3108	1.18991	0.250852
AT1G72370	7022.03	0.250293	0.089183	2.80651	0.00500814	0.74108	RPSAA	1	27242845	27244931	protein_coding	843569	7084.7	7476.67	7446.27	8877.01	8927.79	8370.43	1.18945	0.250293
AT4G36130	2337.99	0.249469	0.0823523	3.02929	0.00245127	0.574562	RPL8C	4	17097405	17098906	protein_coding	829770	2235.58	2309.68	2325.36	2832.04	2679.8	2654.69	1.18877	0.249469
AT1G43170	12899.3	0.2488	0.104937	2.37094	0.0177427	0.999941	ARP1	1	16266553	16268945	protein_coding	840916	14433.3	13639	13065.6	17134.4	16141.3	15606.7	1.18822	0.2488
AT4G31790	425.571	0.248333	0.124567	1.99357	0.0461994	0.999941		4	15377158	15379025	protein_coding	829307	523.229	421.772	552.962	574.077	615.482	593.495	1.18783	0.248333
AT1G64900	2017.11	0.248015	0.117736	2.10653	0.0351582	0.999941	CYP89A2	1	24113109	24114984	protein_coding	842798	1380.72	1354.3	1458.79	1657.85	1728.45	1594.73	1.18757	0.248015
AT1G09640	6403.33	0.247489	0.119012	2.07953	0.0375688	0.999941		1	3119739	3122542	protein_coding	837491	5763.49	5563.39	5826.25	6385.43	6745.6	7232.59	1.18714	0.247489
AT1G64880	950.091	0.247468	0.12533	1.97453	0.0483213	0.999941		1	24105611	24109243	protein_coding	842796	1174.75	1041.77	1114.78	1577.75	1183.68	1196.05	1.18712	0.247468
AT4G18100	4926.15	0.247458	0.116769	2.11921	0.0340727	0.999941	RPL32A	4	10035468	10036647	protein_coding	827535	4740.93	5288.89	5165.66	6324.17	5845.28	5867.15	1.18711	0.247458
AT3G05020	807.366	0.247141	0.11754	2.10262	0.0354991	0.999941	ACP1	3	1391632	1392954	protein_coding	819664	673.501	717.805	763.145	825.377	854.21	875.951	1.18685	0.247141
AT3G56990	751.347	0.247065	0.0902231	2.73838	0.00617431	0.792896	EDA7	3	21088027	21092169	protein_coding	824866	711.376	651.299	698.486	815.539	801.419	832.275	1.18679	0.247065
AT5G64670	633.004	0.246797	0.102149	2.41605	0.0156899	0.999941		5	25852241	25854067	protein_coding	836588	675.323	623.791	649.926	845.656	722.022	747.529	1.18657	0.246797
AT1G77940	2180.57	0.246479	0.12035	2.04802	0.0405578	0.999941	RPL30B	1	29303864	29305411	protein_coding	844129	2208.24	2255.05	2539.83	2707.32	2816.99	2783.11	1.18631	0.246479
AT3G15000	2015.42	0.246397	0.112528	2.18965	0.0285497	0.999941	MORF8	3	5050195	5052455	protein_coding	820729	2716.79	2265.21	2414.63	3196.05	2791.95	2790.78	1.18624	0.246397
AT5G16930	227.393	0.245821	0.124366	1.9766	0.0480874	0.999941		5	5568388	5571859	protein_coding	831556	310.776	284.581	284.138	359.962	344.488	340.222	1.18577	0.245821
AT3G56150	5025.6	0.24582	0.101906	2.41224	0.015855	0.999941	TIF3C1	3	20833410	20837275	protein_coding	824781	5544.08	4793.87	4793.99	6553.15	5748.36	5646.18	1.18577	0.24582
AT4G33490	454.76	0.244454	0.0929121	2.63103	0.00851277	0.911352		4	16108643	16110877	protein_coding	829486	611.081	568.257	558.567	702.39	674.346	684.552	1.18464	0.244454
AT1G56070	24264.3	0.243996	0.0985074	2.47693	0.0132517	0.991855	LOS1	1	20967652	20971742	protein_coding	842058	26346.8	23830.1	24088	31131.1	29637	27185	1.18427	0.243996
AT1G48920	5104.4	0.24312	0.10738	2.26412	0.0235666	0.999941	NUCL1	1	18098081	18101732	protein_coding	841314	6412.38	6283.65	6315.27	8239.57	7444.54	6817.85	1.18355	0.24312
AT2G31610	4043.53	0.242988	0.0965141	2.51764	0.0118144	0.972546	RPS3A	2	13450241	13451982	protein_coding	817719	3776.71	4005.73	3804.84	4916.77	4429.27	4365.38	1.18344	0.242988
AT4G24830	1167.99	0.241981	0.0956954	2.52866	0.0114499	0.957168		4	12792827	12796031	protein_coding	828586	1451.47	1353.73	1297.02	1805.22	1569.87	1479.4	1.18262	0.241981
AT2G41840	8510.77	0.24153	0.114718	2.10543	0.0352538	0.999941	RPS2C	2	17459685	17461539	protein_coding	818784	7300.05	7505.82	7495.37	8859.11	8655.26	8850.55	1.18225	0.24153
AT3G18080	2620.22	0.241184	0.120785	1.9968	0.0458475	0.999941	BGLU44	3	6191461	6194452	protein_coding	821333	3883.34	3825.33	4266.43	4756.56	4524.41	4873.31	1.18196	0.241184
AT5G54430	1234.42	0.240791	0.107221	2.24574	0.0247206	0.999941	ATPHOS32	5	22096920	22099851	protein_coding	835531	1195.96	1188.48	1247.96	1311.27	1491.29	1489.36	1.18164	0.240791
AT4G17390	4501.53	0.23982	0.112732	2.12735	0.0333908	0.999941	RPL15B	4	9714092	9715648	protein_coding	827451	4264.29	4372.89	3887.58	5351.77	4719.68	4718.06	1.18085	0.23982
AT3G13230	524.707	0.239634	0.109765	2.18315	0.0290246	0.999941		3	4269943	4271375	protein_coding	820521	541.923	588.685	584.772	659.377	715.248	649.021	1.18069	0.239634
AT1G26630	8856.93	0.237886	0.0809328	2.93931	0.00328949	0.642803	ELF5A-2	1	9205800	9207417	protein_coding	839203	8243.1	8634.28	8998.01	10339.2	10347.8	9825.32	1.17926	0.237886
AT2G23350	3863.58	0.237752	0.0872291	2.7256	0.00641843	0.811873	PAB4	2	9942915	9946347	protein_coding	816867	4234.21	3873.6	4169.54	5110.44	4640.57	4729.56	1.17915	0.237752
AT1G07920	16395.6	0.237458	0.0911578	2.60491	0.00918976	0.914994	A1	1	2454771	2457321	protein_coding	837308	18614.7	17715.2	16578	22029.7	21206	19140.6	1.17891	0.237458
AT5G52470	3259.68	0.237039	0.0773525	3.0644	0.00218106	0.560836	MED36B	5	21294147	21296819	protein_coding	835323	2868.08	2987.34	3199.76	3506.02	3648.14	3516.08	1.17857	0.237039
AT1G02780	10787.1	0.235836	0.102029	2.31147	0.0208068	0.999941	RPL19A	1	607799	609534	protein_coding	839407	10802.4	10894.1	10641.6	13797.2	12012	12271.9	1.17759	0.235836
AT1G27470	580.747	0.234966	0.115172	2.04013	0.0413374	0.999941		1	9540049	9544303	protein_coding	839638	595.123	566.621	700.004	726.007	753.066	713.028	1.17688	0.234966
AT5G07090	7314.47	0.234847	0.0698649	3.36144	0.000775374	0.305893	RPS4B	5	2202364	2204150	protein_coding	830600	7845.09	7602.98	8137.46	9847.1	9062.22	8847.99	1.17678	0.234846
AT4G25100	28029.1	0.234846	0.0989976	2.37223	0.0176808	0.999941	FSD1	4	12884300	12887011	protein_coding	828613	19164.8	20421	21894.1	25655.9	20983.8	25706.1	1.17678	0.234846
AT3G07110	3036.89	0.234323	0.119241	1.96513	0.0493993	0.999941		3	2251946	2253597	protein_coding	819897	2923.29	3277.97	3170.2	3924.64	3698.14	3399.46	1.17635	0.234323
AT3G14690	2753.97	0.233538	0.111875	2.0875	0.0368433	0.999941	CYP72A15	3	4937172	4939871	protein_coding	820697	2387.9	2280.12	2506.28	2468.78	2996.16	2970.57	1.17571	0.233538
AT3G53560	877.808	0.233343	0.103269	2.25956	0.0238489	0.999941		3	19859585	19861178	protein_coding	824524	1182.82	990.841	1153.84	1415.78	1269.66	1231.37	1.17556	0.233343
AT3G49240	506.621	0.233185	0.116795	1.99652	0.0458769	0.999941	EMB1796	3	18255961	18258203	protein_coding	824085	569.605	564.08	551.947	745.273	610.865	625.816	1.17543	0.233185
AT4G32720	1170.16	0.232935	0.105898	2.19961	0.0278346	0.999941	LA1	4	15787194	15789996	protein_coding	829408	1073.13	1050.21	1141.4	1403.75	1221.2	1212.77	1.17522	0.232935
AT5G62650	572.025	0.232507	0.107975	2.15334	0.0312921	0.999941		5	25152625	25155983	protein_coding	836386	560.491	558.998	517.11	659.085	672.953	591.315	1.17487	0.232507
AT3G54900	1453.71	0.23214	0.10876	2.13442	0.0328085	0.999941	GRXS14	3	20341357	20342464	protein_coding	824655	976.075	717.805	775.12	958.207	958.357	990.955	1.17458	0.23214
AT1G73230	2410.43	0.23188	0.0950949	2.43841	0.0147522	0.999941		1	27540228	27541952	protein_coding	843657	2388.69	2441.81	2743.4	3013.54	2797.96	3082.12	1.17436	0.23188
AT1G17880	2664.46	0.231868	0.0923954	2.50952	0.0120896	0.98433	BTF3	1	6152384	6153982	protein_coding	838367	2426.06	2641.27	2851.18	3278.18	3055.33	2963.28	1.17435	0.231868
AT2G37230	511.758	0.23146	0.115668	2.00107	0.0453851	0.999941		2	15636897	15639768	protein_coding	818300	650.716	567.891	536.706	778.734	631.895	653.609	1.17402	0.23146
AT4G29680	528.083	0.231444	0.105106	2.20201	0.0276647	0.999941		4	14537638	14539842	protein_coding	829089	627.021	576.785	598.759	724.993	690.978	702.486	1.17401	0.231444
AT2G20690	930.124	0.230862	0.116756	1.97731	0.0480071	0.999941		2	8923305	8924974	protein_coding	816597	1057.19	994.763	999.383	1334.39	1109.57	1138.54	1.17354	0.230862
AT1G27760	1937.9	0.23067	0.10308	2.23777	0.0252358	0.999941	SAT32	1	9668508	9671657	protein_coding	839669	1656.67	1551.15	1560.15	1828.52	1967.85	1800.17	1.17338	0.23067
AT1G07940	9035.91	0.230638	0.105186	2.19267	0.0283311	0.999941	A1	1	2462949	2465545	protein_coding	837308	10125.6	9934.08	10422	12000.3	12712.4	11053.9	1.17335	0.230638
AT1G80620	629.049	0.229761	0.111871	2.05379	0.0399958	0.999941		1	30305022	30307453	protein_coding	844401	682.614	580.596	607.468	776.706	703.997	716.861	1.17264	0.22976
AT5G40770	1468.16	0.229561	0.0901178	2.54734	0.0108548	0.947397	PHB3	5	16314850	16317291	protein_coding	834077	1724.31	1572.82	1581.81	2013.76	1837.6	1872.66	1.17248	0.229561
AT2G37250	1575.89	0.229498	0.115084	1.99417	0.0461335	0.999941	ADK	2	15641906	15644143	protein_coding	818302	1144.68	1100.21	1288.96	1349.6	1446.05	1348.43	1.17243	0.229498
AT1G71210	355.85	0.229415	0.100059	2.29279	0.0218603	0.999941		1	26838289	26841507	protein_coding	843461	383.686	326.506	363.61	427.898	418.593	416.891	1.17236	0.229415
AT4G29510	623.017	0.229347	0.105764	2.16848	0.0301223	0.999941	PRMT11	4	14491622	14494001	protein_coding	829072	770.106	768.623	806.692	951.11	910.289	888.409	1.1723	0.229347
AT2G44120	3477.07	0.22804	0.0965225	2.36256	0.0181494	0.999941		2	18248830	18251156	protein_coding	819018	3442.99	3374.17	3228.36	4246.11	3702.25	3818.37	1.17124	0.22804
AT3G60770	3559.11	0.227576	0.0762723	2.98374	0.0028475	0.622334	RPS13A	3	22460189	22461779	protein_coding	825248	3445.88	3336.2	3518.53	4190.76	3798.38	4073.07	1.17087	0.227576
AT3G13440	597.999	0.227466	0.109503	2.07725	0.0377782	0.999941		3	4377097	4379575	protein_coding	820545	499.008	500.212	512.654	572.647	548.695	647.871	1.17078	0.227466
AT5G42890	872.298	0.227456	0.101511	2.2407	0.0250458	0.999941	ATSCP2	5	17194170	17196093	protein_coding	834300	928.683	1036.69	984.142	1112.33	1137.61	1199.88	1.17077	0.227456
AT2G45440	1319.22	0.227256	0.0967096	2.34988	0.0187794	0.999941	DHDPS2	2	18730840	18733119	protein_coding	819152	1512.87	1377.17	1382.59	1702.47	1639.32	1662.77	1.17061	0.227256
AT1G16350	934.862	0.227213	0.0894052	2.54138	0.0110415	0.947397		1	5590756	5593098	protein_coding	838204	1236.73	1125.62	1081.03	1349.6	1368.94	1315.84	1.17057	0.227213
AT1G80750	908.782	0.226971	0.10061	2.25595	0.0240736	0.999941	RPL7A	1	30348670	30350564	protein_coding	844414	795.624	837.227	968.901	1095.09	996.411	952.62	1.17037	0.226971
AT3G04840	7189.91	0.226507	0.103251	2.19376	0.0282529	0.999941	RPS3AA	3	1329571	1331642	protein_coding	819644	8069.25	8105.48	8048.41	10303	9252.1	8786.34	1.17	0.226507
AT5G23540	1314.83	0.225826	0.102811	2.19652	0.0280545	0.999941	RPN11	5	7937630	7939604	protein_coding	832420	1215.87	1118.59	1346.14	1403.87	1435.88	1466.66	1.16945	0.225826
AT3G23620	1003.49	0.22306	0.110399	2.02049	0.0433325	0.999941		3	8480025	8482222	protein_coding	821942	906.811	989.681	1054.9	1102.19	1237.75	1103.09	1.16721	0.22306
AT1G07140	2476.19	0.223001	0.0946771	2.35539	0.0185034	0.999941	RANBP1A	1	2191679	2193836	protein_coding	837225	2445.2	2219.48	2182.75	2765.11	2619.71	2610.6	1.16716	0.223001
AT3G06790	389.289	0.222957	0.11146	2.00034	0.0454638	0.999941	MORF3	3	2144384	2145807	protein_coding	819864	390.065	320.154	386.472	446.149	414.587	423.6	1.16712	0.222957
AT2G40140	1297.82	0.222659	0.0969209	2.29733	0.0216001	0.999941	CZF1	2	16771997	16774734	protein_coding	818605	994.038	820.076	882.851	986.75	1071.55	1094.34	1.16688	0.222659
AT1G49760	2792.88	0.222468	0.0748694	2.97141	0.00296431	0.631448	PAB8	1	18416474	18420111	protein_coding	841399	3140.39	3202.46	3040.19	3773.13	3751.78	3422.37	1.16673	0.222468
AT2G47110	3628.06	0.222312	0.108496	2.04904	0.0404579	0.999941	RPS27AB	2	19344635	19345345	protein_coding	819323	3435	3604.42	3532.75	4331.79	3944.73	4055.97	1.1666	0.222312
AT4G37910	2528.81	0.222231	0.100502	2.21121	0.0270213	0.999941	HSP70-9	4	17824777	17828192	protein_coding	829947	3169.56	2727.62	2640.26	3750.96	3227.8	2985.6	1.16654	0.222231
AT1G04270	4354.71	0.222004	0.102035	2.17577	0.0295727	0.999941	RPS15A	1	1141558	1143130	protein_coding	839564	4091.11	4336.33	4369.95	5089.01	5002.95	4832.93	1.16635	0.222004
AT3G04120	9534.96	0.221248	0.0921913	2.39988	0.0164007	0.999941	GAPC1	3	1080942	1083690	protein_coding	819567	8347.22	7820.89	7889.46	8899.67	9471.41	9675.71	1.16574	0.221248
AT3G25520	10866.1	0.220936	0.10706	2.06366	0.0390501	0.999941	ATL5	3	9269277	9271465	protein_coding	822138	10704.3	10617.1	10810.7	13831.2	12119.2	11500.1	1.16549	0.220936
AT3G03960	1982.87	0.220603	0.0708451	3.11388	0.00184644	0.540588	CCT8	3	1024144	1027891	protein_coding	819549	2254.72	2136.9	2155.53	2744.83	2533.59	2354.72	1.16522	0.220603
AT2G17360	4268.58	0.220472	0.107572	2.04954	0.0404099	0.999941	RPS4A	2	7546440	7548406	protein_coding	816243	4041.68	4066.26	4051.16	5020.97	4564.26	4581.61	1.16511	0.220472
AT2G27710	3040.52	0.220222	0.111646	1.97251	0.0485517	0.999941	RPP2B	2	11816634	11817972	protein_coding	823584	3230.37	3012.87	3238.8	4045.44	3389.52	3612.6	1.16491	0.220222
AT2G04390	2763.82	0.21929	0.104839	2.09169	0.0364667	0.999941	RPS17A	2	1526889	1528577	protein_coding	814978	2961.03	3130.39	3027.54	3697.97	3435.86	3480.8	1.16416	0.21929
AT5G35530	3122.34	0.219275	0.0782103	2.80366	0.00505261	0.74108	RPS3C	5	13710026	13712288	protein_coding	833518	3167	3207.89	2954.6	3864.26	3583.07	3413.72	1.16415	0.219275
AT1G49140	826.933	0.216358	0.106858	2.02473	0.0428953	0.999941		1	18176772	18179264	protein_coding	841337	848.123	847.583	928.917	911.714	1060.56	1076.52	1.1618	0.216358
AT1G18080	5679.89	0.216063	0.0827597	2.61073	0.00903486	0.914353	RACK1A	1	6222201	6224242	protein_coding	838388	6436.99	5633.18	5726.31	7272.24	6752.56	6653.01	1.16156	0.216063
AT4G39280	958.114	0.215928	0.105754	2.04179	0.0411724	0.999941		4	18280098	18284931	protein_coding	830084	1103.67	1008.74	1002.65	1324.25	1141.62	1154.84	1.16145	0.215928
AT3G05590	7066.17	0.215601	0.0769645	2.8013	0.00508972	0.74108	RPL18B	3	1621355	1623052	protein_coding	819725	7209.54	7576.48	7692.57	9107.2	8506.29	8486.38	1.16119	0.215601
AT4G10480	1876.1	0.21499	0.106268	2.0231	0.0430629	0.999941		4	6477876	6479171	protein_coding	826640	2052.28	1785.84	1887.06	2381.28	2077.39	2190.24	1.1607	0.21499
AT4G18905	925.849	0.214599	0.0876776	2.44759	0.0143816	0.999941		4	10359877	10363300	protein_coding	827625	928.39	918.359	924.088	1142.53	1055.29	1018.33	1.16038	0.214599
AT5G61020	2742.45	0.214223	0.0940959	2.27664	0.0228075	0.999941	ECT3	5	24556994	24559936	protein_coding	836223	2720.61	2669.3	2809.71	3371.63	3213.32	2928.43	1.16008	0.214223
AT5G02530	967.519	0.212503	0.0861563	2.46649	0.0136446	0.999941	ALY2	5	564085	565925	protein_coding	831923	1012.61	884.098	939.744	1066.02	1100.4	1125.02	1.1587	0.212503
AT3G21540	490.517	0.210932	0.105455	2.0002	0.0454788	0.999941		3	7585886	7590998	protein_coding	821708	555.023	580.596	593.316	724.993	614.871	660.317	1.15744	0.210932
AT2G37570	1245.4	0.210901	0.10203	2.06704	0.0387299	0.999941	SLT1	2	15761295	15763451	protein_coding	818333	1134.61	1056.63	991.731	1189.88	1208.98	1286.53	1.15741	0.210901
AT3G09500	3430.58	0.209928	0.0969026	2.16638	0.0302821	0.999941	RPL35A	3	2916922	2918247	protein_coding	820107	2985.64	2944.9	3060.2	3433.32	3328.71	3637.02	1.15663	0.209928
AT1G28130	874.397	0.209771	0.101472	2.06727	0.0387089	0.999941	GH3.17	1	9825169	9828118	protein_coding	839706	694.878	710.353	764.924	718.54	877.32	912.537	1.1565	0.209771
AT4G20980	1903.51	0.209756	0.0786517	2.6669	0.0076555	0.887481	TIF3D1	4	11216881	11219638	protein_coding	827845	1965.68	1830.68	1970.2	2234.36	2227.1	2211.06	1.15649	0.209756
AT1G60950	32577.6	0.209418	0.098123	2.13424	0.0328228	0.999941	FD2	1	22444307	22445291	protein_coding	842386	32505.7	30052.5	27892.4	35888.7	35337	33358	1.15622	0.209418
AT1G22780	1804.49	0.20875	0.104651	1.99472	0.0460737	0.999941	RPS18B	1	8067864	8069356	protein_coding	840300	1659.6	1704.94	1679.79	2093.86	1913.71	1821.86	1.15569	0.20875
AT1G14320	9409.91	0.208508	0.10486	1.98845	0.0467625	0.999941	RPL10A	1	4888114	4889704	protein_coding	837993	8994.79	9521.16	9613.85	11454	10727.2	10321.5	1.15549	0.208508
AT5G66680	1506.87	0.20826	0.0748187	2.78353	0.00537707	0.741212	OST48	5	26617399	26620704	protein_coding	836801	1731.6	1485.16	1704.83	1924.53	1915.71	1853.49	1.15529	0.20826
AT3G62870	7292.5	0.208048	0.0840223	2.47611	0.0132823	0.991855	RPL7AB	3	23242561	23244397	protein_coding	825462	6913.63	7415.62	7532.39	8920.96	8453.97	7875.89	1.15512	0.208048
AT5G13780	1299.29	0.207925	0.10122	2.05418	0.0399577	0.999941	NAA10	5	4447259	4448675	protein_coding	831223	969.695	929.97	964.546	995.725	1151.63	1161.55	1.15503	0.207925
AT1G70600	4484.88	0.205998	0.10053	2.04912	0.0404501	0.999941	RPL27AC	1	26620821	26621779	protein_coding	843397	4632.48	5112.29	4960.99	5953.05	5722.1	5285.41	1.15348	0.205998
AT5G15200	6913.57	0.204689	0.070995	2.88314	0.00393731	0.680319	RPS9B	5	4934810	4936429	protein_coding	831372	7160.6	7080.19	7396.97	8389.86	8267.05	8279.98	1.15244	0.204689
AT3G55010	683.052	0.204646	0.0909074	2.25115	0.024376	0.999941	PUR5	3	20386597	20388860	protein_coding	824667	802.343	736.881	738.64	942.782	837.235	848.433	1.1524	0.204646
AT2G11890	884.465	0.20443	0.0945339	2.16251	0.0305791	0.999941	TTM3	2	4802783	4804375	protein_coding	815664	1036.39	888.206	896.444	1041.11	1035.12	1178.52	1.15223	0.20443
AT5G14520	1499.2	0.204159	0.0768155	2.65778	0.00786569	0.887481	PES	5	4680540	4684472	protein_coding	831303	1503.76	1495.32	1539.36	1863.69	1687.39	1678.11	1.15201	0.204159
AT5G23740	2392.98	0.20413	0.0769543	2.65261	0.00798718	0.887481	RPS11C	5	8007921	8009436	protein_coding	832439	2287.53	2436.72	2456	2902	2702.83	2664.27	1.15199	0.20413
AT5G55070	1549.62	0.204117	0.0882617	2.31263	0.020743	0.999941		5	22347211	22351168	protein_coding	835598	1669.54	1675.87	1662.86	1984.51	2052.02	1733.86	1.15198	0.204117
AT1G50920	3518.03	0.20386	0.0781156	2.60972	0.00906164	0.914353		1	18870059	18872968	protein_coding	841514	3677.37	3531.85	3851.65	4268.84	4253.02	4219.71	1.15178	0.20386
AT1G04690	1617.65	0.203758	0.0768571	2.65113	0.00802226	0.887481	KAB1	1	1313443	1315823	protein_coding	839450	1966.73	1947.6	2158.8	2140.5	2442.46	2411.26	1.15169	0.203758
AT5G57490	1439.07	0.203353	0.0770395	2.63959	0.00830066	0.902793	VDAC4	5	23283617	23286005	protein_coding	835853	1127.36	1021.44	1138.73	1266.46	1213.72	1309.13	1.15137	0.203353
AT1G75990	509.008	0.203094	0.101608	1.9988	0.0456301	0.999941	RPN3B	1	28524404	28526848	protein_coding	843931	501.252	505.639	504.046	595.204	573.812	570.231	1.15116	0.203094
AT2G35040	1891.99	0.202666	0.0961856	2.10703	0.0351153	0.999941		2	14765145	14768329	protein_coding	818069	2012.55	2066.93	2032.58	2591.19	2351.02	2091.78	1.15082	0.202666
AT5G57330	1061.66	0.202628	0.0790715	2.5626	0.0103893	0.947397		5	23218086	23221089	protein_coding	835838	1125.54	1029.07	1180.1	1329.32	1232.75	1279.42	1.15079	0.202628
AT5G20160	934.965	0.202594	0.0877674	2.30831	0.0209819	0.999941		5	6803694	6805226	protein_coding	832138	939.908	1144.76	1025.94	1186.14	1272.4	1114.39	1.15077	0.202594
AT5G67360	3997.42	0.202369	0.082663	2.44812	0.0143604	0.999941	SBT1.7	5	26871891	26874850	protein_coding	836871	4072.9	3578.86	3511.99	4257.69	4254.02	4338.54	1.15059	0.202369
AT3G11940	5105.3	0.200915	0.0809444	2.48214	0.0130596	0.991855	RPS5B	3	3777824	3779545	protein_coding	820367	4734.74	4975.28	4988.4	5443.23	5707.3	5741.82	1.14943	0.200915
AT4G34870	4501.83	0.200376	0.0780252	2.56809	0.0102259	0.94608	CYP18-4	4	16614204	16615313	protein_coding	829639	5133.73	4903.94	4846.68	5764.45	5650	5689.85	1.149	0.200376
AT1G54270	3192.5	0.199658	0.0827556	2.41262	0.0158383	0.999941	TIF4A-2	1	20259547	20262266	protein_coding	841868	3336.12	2980.4	2938.03	3639.07	3616.87	3377.12	1.14843	0.199658
AT1G77030	717.646	0.19891	0.0813497	2.44512	0.0144804	0.999941	RH29	1	28947743	28951655	protein_coding	844039	786.51	837.227	891.606	1005.86	954.351	924.828	1.14783	0.19891
AT5G40580	946.19	0.197602	0.0996609	1.98275	0.0473957	0.999941	PBB2	5	16248286	16250925	protein_coding	834056	781.2	848.832	862.471	886.714	1020.24	948.726	1.14679	0.197602
AT5G09620	1293.57	0.197179	0.100519	1.9616	0.0498087	0.999941		5	2983448	2985760	protein_coding	830821	1351.73	1406.38	1374.64	1510.83	1560.23	1665.17	1.14645	0.197179
AT3G60820	1958.04	0.196864	0.0831973	2.36623	0.0179702	0.999941	PBF1	3	22471769	22473971	protein_coding	825253	1821.6	1920.93	2033.28	2059.03	2253.58	2305.22	1.1462	0.196864
AT5G20890	2868.35	0.196579	0.0911172	2.15743	0.0309724	0.999941	CCT2	5	7086653	7090169	protein_coding	832213	3262.7	3082.11	3044.96	3766.92	3563.05	3432.88	1.14598	0.196579
AT1G21750	2214.13	0.196386	0.0990523	1.98264	0.0474071	0.999941	PDIL1-1	1	7645610	7648855	protein_coding	838779	3107.6	2767.46	3020.36	3617.44	3244.2	3334.49	1.14582	0.196386
AT5G39740	7333.15	0.195131	0.0941643	2.07224	0.0382427	0.999941	RPL5B	5	15903279	15905532	protein_coding	833970	8059.66	7802.85	7551.8	10112.9	8687.78	8006.67	1.14483	0.195131
AT5G26710	1130.51	0.194959	0.0738967	2.63826	0.00833321	0.902793		5	9305479	9308440	protein_coding	832718	1236.73	1098.94	1085.39	1368.87	1289.83	1264.09	1.14469	0.194959
AT3G48930	3189.46	0.194937	0.0832107	2.34269	0.0191452	0.999941	RPS11A	3	18140771	18142281	protein_coding	824054	3078.6	3182.48	3207.17	3764.89	3529	3543.1	1.14467	0.194937
AT2G39020	612.385	0.192734	0.0821681	2.3456	0.0189964	0.999941		2	16295140	16296495	protein_coding	818488	701.753	625.062	603.114	743.245	714.011	753.279	1.14293	0.192734
AT2G36880	5075.74	0.192167	0.0858556	2.23826	0.0252042	0.999941	METK3	2	15479281	15481412	protein_coding	818260	5809.45	5501.96	5405.39	6786.46	6491.63	5823.46	1.14248	0.192167
AT3G11730	722.542	0.192139	0.0817257	2.35102	0.018722	0.999941	RABD1	3	3709131	3711617	protein_coding	820345	639.78	637.766	658.635	682.406	773.095	756.154	1.14246	0.192139
AT2G45030	1030.03	0.191206	0.0806846	2.3698	0.0177977	0.999941	MEFG2	2	18572191	18576970	protein_coding	819110	1069.94	1063.37	1083.21	1241.11	1234.75	1197.01	1.14172	0.191206
AT5G11270	873.074	0.188935	0.093041	2.03067	0.0422887	0.999941	OCP3	5	3595274	3597237	protein_coding	830997	807.472	875.34	925.355	923.732	1088.54	958.371	1.13992	0.188935
AT5G27850	6055.41	0.188683	0.0875136	2.15604	0.0310805	0.999941	RPL18C	5	9873067	9874973	protein_coding	832848	5607.69	6034.69	6039.89	7140.47	6582.37	6427.84	1.13972	0.188683
AT2G05220	2159.34	0.187696	0.0922794	2.034	0.0419518	0.999941	RPS17B	2	1894349	1896050	protein_coding	815070	2515.27	2355.97	2368.35	2778.29	2652.42	2816.78	1.13894	0.187696
AT1G65270	933.878	0.185393	0.073375	2.52665	0.0115154	0.957168		1	24241706	24245074	protein_coding	842834	956.43	907.184	969.503	1086.58	1080.97	1057.02	1.13713	0.185393
AT3G02230	1587.45	0.185383	0.0873406	2.12252	0.0337937	0.999941	RGP1	3	415389	417723	protein_coding	821233	1624.06	1764.66	1756	1973.2	1897.69	1976.16	1.13712	0.185383
AT5G49910	6872.09	0.182826	0.0842207	2.1708	0.0299465	0.999941	HSP70-7	5	20303334	20306469	protein_coding	835054	10412.4	9130.73	9414.67	12050.1	11196.9	9629.71	1.13511	0.182826
AT2G40430	1244.27	0.182551	0.089018	2.05072	0.0402941	0.999941		2	16878901	16882498	protein_coding	818636	1265.99	1305.24	1289.42	1535.12	1482.46	1363.43	1.13489	0.182551
[truncated: 388 more rows]

## Sheet: Pvalue 0.05 1.5 fc
Row.names	baseMean	log2FoldChange	lfcSE	stat	pvalue	padj	external_gene_name	chromosome_name	start_position	end_position	gene_biotype	entrezgene	Col-0ZT15replica1	Col-0ZT15replica2	Col-0ZT15replica3	tzp-1ZT15replica1	tzp-1ZT15replica2	tzp-1ZT15replica3
[truncated: 212 more rows]
