# Supplementary material for: TANDEM ZINC‐FINGER/PLUS3 integrates light signaling and flowering regulatory pathways at the chromatin level
Source: New Phytol. 2025 May 12;247(2):706–18. doi: 10.1111/nph.70213 (PMC12177312; doi:10.1111/nph.70213)
Supplement: Supplementary file 4 — Table S4 Gene ontology analysis of the upregulated genes between Col‐0 and tzp‐1 identified by RNA‐seq at Zeitgeber 0.5 associated with Fig. S4. [file NPH-247-706-s008.xlsx]

## Sheet: Sheet1
New Phytologist Supporting Information
Article title: TANDEM ZINC-FINGER/PLUS3 integrates light signaling and flowering regulatory pathways at the chromatin level
Authors: Giorgio Perrella, Elisa Vellutini, Allan Beveridge, Graham Hamilton, Pawel Herzyk and Eirini Kaiserli
Article acceptance date: 21 April 2025
Table S4: Gene ontology analysis of the upregulated genes between Col-0 and tzp-1 identified by RNAseq at Zeitgeber 0.5 associated with Fig. S4.
Annotation Cluster 1	Enrichment Score: 2.7076069963613705														Transcription	Ion transport
Category	Term	Count	%	PValue	Genes	List Total	Pop Hits	Pop Total	Fold Enrichment	Bonferroni	Benjamini	FDR			AT5G62920	AT1G22990
GOTERM_MF_DIRECT	GO:0003700~transcription factor activity, sequence-specific DNA binding	53	10.0379	0.000421228	AT3G17730, AT3G49950, AT5G13790, AT1G72210, AT1G16060, AT1G24260, AT5G05790, AT1G26680, AT4G23750, AT3G11260, AT4G25480, AT5G60890, AT4G35390, AT2G45660, AT2G39880, AT1G47655, AT5G25830, AT4G24540, AT5G67110, AT2G40750, AT4G33280, AT5G54230, AT1G74500, AT2G14760, AT1G25250, AT5G43270, AT2G46310, AT4G36740, AT3G46130, AT5G54470, AT2G28160, AT4G32800, AT5G50915, AT2G22750, AT5G15840, AT5G14750, AT1…	345	1711	18171	1.63149	0.104511	0.104511	0.549849			AT5G13790	AT1G23000
GOTERM_BP_DIRECT	GO:0006351~transcription, DNA-templated	55	10.4167	0.00063032	AT3G17730, AT3G49950, AT5G13790, AT1G72210, AT1G16060, AT1G24260, AT5G05790, AT1G26680, AT4G23750, AT3G11260, AT1G19050, AT4G25480, AT5G60890, AT4G35390, AT2G45660, AT1G47655, AT2G41310, AT5G62920, AT5G53660, AT4G24540, AT5G67110, AT2G40750, AT4G33280, AT1G74500, AT1G25250, AT5G43270, AT2G46310, AT4G36740, AT3G46130, AT2G28160, AT4G32800, AT5G50915, AT3G57040, AT2G22750, AT5G15840, AT2G45480, AT5…	340	1886	18499	1.58668	0.248455	0.248455	0.891367			AT1G74660	AT5G48290
GOTERM_BP_DIRECT	GO:0006355~regulation of transcription, DNA-templated	56	10.6061	0.00493094	AT3G17730, AT3G49950, AT5G43630, AT1G72210, AT1G16060, AT1G24260, AT5G05790, AT1G26680, AT4G23750, AT3G11260, AT1G19050, AT4G25480, AT4G35390, AT2G39880, AT1G47655, AT2G41310, AT5G62920, AT5G53660, AT5G09240, AT5G67110, AT2G40750, AT4G33280, AT5G54230, AT1G74500, AT1G25250, AT5G43270, AT2G46310, AT4G36740, AT5G54470, AT3G46130, AT2G28160, AT4G32800, AT5G50915, AT5G38050, AT3G57040, AT2G22750, AT5…	340	2119	18499	1.43789	0.893461	0.360998	6.77877			AT2G34210	AT5G50740
GOTERM_MF_DIRECT	GO:0003677~DNA binding	54	10.2273	0.0112866	AT3G17730, AT5G13790, AT5G43630, AT1G72210, AT1G16060, AT1G24260, AT5G05790, AT1G26680, AT4G23750, AT3G11260, AT4G25480, AT5G60890, AT3G48900, AT2G39880, AT1G47655, AT5G09240, AT5G67110, AT4G33280, AT5G54230, AT1G74500, AT1G25250, AT5G43270, AT3G46320, AT2G46310, AT5G23750, AT4G36740, AT4G00670, AT3G46130, AT2G28160, AT4G32800, AT5G50915, AT2G22750, AT5G15840, AT5G14750, AT3G45930, AT1G53490, AT1…	345	2047	18171	1.38943	0.948897	0.448318	13.8039			AT3G17730	AT4G38580
															AT3G49950	AT1G51090
Annotation Cluster 2	Enrichment Score: 2.008858078490981														AT5G43630	AT2G37170
Category	Term	Count	%	PValue	Genes	List Total	Pop Hits	Pop Total	Fold Enrichment	Bonferroni	Benjamini	FDR			AT1G72210	AT2G37180
GOTERM_BP_DIRECT	GO:0009736~cytokinin-activated signaling pathway	7	1.32576	0.00130617	AT5G62920, AT4G23750, AT1G19050, AT1G74890, AT2G46310, AT3G57040, AT2G41310	340	66	18499	5.77063	0.446826	0.179106	1.83892			AT1G16060	AT2G36830		Transcription	67
GOTERM_MF_DIRECT	GO:0000156~phosphorelay response regulator activity	5	0.94697	0.00415943	AT5G62920, AT1G19050, AT1G74890, AT3G57040, AT2G41310	345	35	18171	7.52422	0.66447	0.305119	5.30859			AT1G24260	AT4G17340		Ion transport	10
GOTERM_BP_DIRECT	GO:0000160~phosphorelay signal transduction system	5	0.94697	0.0140798	AT5G62920, AT1G19050, AT1G74890, AT3G57040, AT2G41310	340	51	18499	5.3342	0.998377	0.473944	18.2382			AT5G05790
GOTERM_BP_DIRECT	GO:0009735~response to cytokinin	7	1.32576	0.120486	AT5G62920, AT1G19050, AT2G01530, AT1G74890, AT1G74660, AT3G57040, AT1G69040	340	183	18499	2.08121	1	0.837563	83.8481			AT1G26680
															AT4G23750
Annotation Cluster 3	Enrichment Score: 1.7599917272545256														AT3G11260
Category	Term	Count	%	PValue	Genes	List Total	Pop Hits	Pop Total	Fold Enrichment	Bonferroni	Benjamini	FDR			AT1G19050
GOTERM_BP_DIRECT	GO:0046916~cellular transition metal ion homeostasis	6	1.13636	0.00918885	AT1G22990, AT1G23000, AT5G48290, AT5G50740, AT4G38580, AT1G51090	340	70	18499	4.66361	0.984729	0.449759	12.286			AT4G25480
GOTERM_MF_DIRECT	GO:0046914~transition metal ion binding	6	1.13636	0.0117469	AT1G22990, AT1G23000, AT5G48290, AT5G50740, AT4G38580, AT1G51090	345	72	18171	4.38913	0.954766	0.403088	14.3275			AT4G35390
GOTERM_BP_DIRECT	GO:0030001~metal ion transport	6	1.13636	0.0486228	AT1G22990, AT1G23000, AT5G48290, AT5G50740, AT4G38580, AT1G51090	340	108	18499	3.02271	1	0.676637	50.7281			AT1G47655
															AT2G41310
Annotation Cluster 4	Enrichment Score: 1.306722794360517														AT5G62920
Category	Term	Count	%	PValue	Genes	List Total	Pop Hits	Pop Total	Fold Enrichment	Bonferroni	Benjamini	FDR			AT5G53660
GOTERM_BP_DIRECT	GO:0034220~ion transmembrane transport	4	0.757576	0.0142362	AT2G37170, AT2G37180, AT2G36830, AT4G17340	340	28	18499	7.77269	0.99849	0.445941	18.4222			AT5G09240
GOTERM_BP_DIRECT	GO:0009992~cellular water homeostasis	4	0.757576	0.0299427	AT2G37170, AT2G37180, AT2G36830, AT4G17340	340	37	18499	5.88203	0.999999	0.626061	35.0593			AT5G67110
GOTERM_MF_DIRECT	GO:0015254~glycerol channel activity	4	0.757576	0.0302979	AT2G37170, AT2G37180, AT2G36830, AT4G17340	345	36	18171	5.85217	0.999684	0.553394	33.1442			AT2G40750
GOTERM_MF_DIRECT	GO:0015250~water channel activity	4	0.757576	0.0372178	AT2G37170, AT2G37180, AT2G36830, AT4G17340	345	39	18171	5.40201	0.999952	0.563119	39.1254			AT4G33280
GOTERM_CC_DIRECT	GO:0005887~integral component of plasma membrane	6	1.13636	0.60889	AT2G37170, AT2G37180, AT2G36830, AT5G18840, AT4G17340, AT3G20450	483	275	25147	1.13595	1	0.993429	99.9964			AT1G74500
															AT1G25250
Annotation Cluster 5	Enrichment Score: 1.2402477425870986														AT5G43270
Category	Term	Count	%	PValue	Genes	List Total	Pop Hits	Pop Total	Fold Enrichment	Bonferroni	Benjamini	FDR			AT2G46310
GOTERM_MF_DIRECT	GO:0008794~arsenate reductase (glutaredoxin) activity	4	0.757576	0.00209653	AT4G15680, AT4G15660, AT4G15670, AT3G62930	345	14	18171	15.0484	0.422974	0.240378	2.70918			AT4G36740
GOTERM_MF_DIRECT	GO:0051537~2 iron, 2 sulfur cluster binding	5	0.94697	0.0268446	AT4G15680, AT4G15660, AT4G15670, AT5G51720, AT3G62930	345	60	18171	4.38913	0.999199	0.589827	29.9604			AT5G54470
GOTERM_MF_DIRECT	GO:0015035~protein disulfide oxidoreductase activity	6	1.13636	0.029298	AT4G15680, AT4G15660, AT4G15670, AT3G02000, AT3G62930, AT4G12170	345	91	18171	3.47272	0.999586	0.579218	32.2363			AT2G28160
GOTERM_BP_DIRECT	GO:0045454~cell redox homeostasis	6	1.13636	0.156175	AT4G15680, AT4G15660, AT4G15670, AT3G02000, AT3G62930, AT4G12170	340	155	18499	2.10615	1	0.874949	91.0309			AT4G32800
GOTERM_MF_DIRECT	GO:0009055~electron carrier activity	6	1.13636	0.280817	AT4G15680, AT4G15660, AT1G72230, AT4G15670, AT3G02000, AT3G62930	345	187	18171	1.68993	1	0.915211	98.6619			AT5G50915
GOTERM_CC_DIRECT	GO:0005623~cell	5	0.94697	0.500358	AT4G15680, AT4G15660, AT4G15670, AT3G02000, AT3G62930	483	192	25147	1.35584	1	0.980675	99.9481			AT5G38050
															AT3G57040
Annotation Cluster 6	Enrichment Score: 1.0515247948487998														AT2G22750
Category	Term	Count	%	PValue	Genes	List Total	Pop Hits	Pop Total	Fold Enrichment	Bonferroni	Benjamini	FDR			AT2G45480
GOTERM_MF_DIRECT	GO:0016758~transferase activity, transferring hexosyl groups	9	1.70455	0.0130076	AT5G38010, AT2G43840, AT1G60450, AT2G22930, AT1G10400, AT1G32930, AT1G07260, AT1G09350, AT4G02130	345	164	18171	2.8904	0.967624	0.387403	15.7468			AT1G74890
GOTERM_BP_DIRECT	GO:0009813~flavonoid biosynthetic process	7	1.32576	0.0509713	AT5G38010, AT2G43840, AT2G22930, AT1G10400, AT3G46650, AT1G07260, AT4G00040	340	145	18499	2.62663	1	0.676493	52.4274			AT5G14750
GOTERM_BP_DIRECT	GO:0052696~flavonoid glucuronidation	6	1.13636	0.0552396	AT5G38010, AT2G43840, AT2G22930, AT1G10400, AT3G46650, AT1G07260	340	112	18499	2.91476	1	0.673454	55.3772			AT1G68880
GOTERM_BP_DIRECT	GO:0008152~metabolic process	10	1.89394	0.105834	AT3G16700, AT4G29710, AT5G38010, AT2G43840, AT1G20490, AT4G26330, AT2G22930, AT1G10400, AT1G07260, AT1G69040	340	303	18499	1.79567	1	0.836314	79.5773			AT1G52830
GOTERM_MF_DIRECT	GO:0008194~UDP-glycosyltransferase activity	5	0.94697	0.125032	AT5G38010, AT2G43840, AT1G10400, AT3G46650, AT1G07260	345	101	18171	2.6074	1	0.856893	82.5874			AT5G46690
GOTERM_MF_DIRECT	GO:0080044~quercetin 7-O-glucosyltransferase activity	5	0.94697	0.138393	AT5G38010, AT2G43840, AT2G22930, AT3G46650, AT1G07260	345	105	18171	2.50807	1	0.816733	85.7634			AT5G43540
GOTERM_MF_DIRECT	GO:0080043~quercetin 3-O-glucosyltransferase activity	5	0.94697	0.145281	AT5G38010, AT2G43840, AT2G22930, AT3G46650, AT1G07260	345	107	18171	2.46119	1	0.819806	87.1829			AT4G01580
GOTERM_CC_DIRECT	GO:0043231~intracellular membrane-bounded organelle	7	1.32576	0.148369	AT5G38010, AT5G51720, AT2G43840, AT2G22930, AT1G10400, AT3G46650, AT1G07260	483	186	25147	1.9594	1	0.999329	82.6377			AT5G11590
GOTERM_MF_DIRECT	GO:0016757~transferase activity, transferring glycosyl groups	13	2.46212	0.237787	AT1G11170, AT5G38010, AT2G43840, AT1G60450, AT2G22930, AT1G10400, AT3G46650, AT1G32930, AT1G07260, AT1G09350, AT4G02130, AT1G14970, AT5G25310	345	499	18171	1.37215	1	0.884187	97.1374			AT1G44830
															AT1G20700
Annotation Cluster 7	Enrichment Score: 1.034133183311979														AT4G32570
Category	Term	Count	%	PValue	Genes	List Total	Pop Hits	Pop Total	Fold Enrichment	Bonferroni	Benjamini	FDR			AT1G75250
GOTERM_BP_DIRECT	GO:0030154~cell differentiation	12	2.27273	0.0210263	AT2G43445, AT5G25830, AT5G60890, AT4G24540, AT2G45660, AT2G39880, AT1G65480, AT2G33810, AT3G46130, AT3G44735, AT5G54230, AT5G15840	340	296	18499	2.20576	0.999934	0.551661	26.0489			AT1G13300
GOTERM_MF_DIRECT	GO:0000981~RNA polymerase II transcription factor activity, sequence-specific DNA binding	7	1.32576	0.0821144	AT2G43445, AT5G60890, AT5G14750, AT1G16060, AT2G39880, AT3G46130, AT5G54230	345	159	18171	2.31879	1	0.822153	67.4146			AT4G13620
GOTERM_MF_DIRECT	GO:0001135~transcription factor activity, RNA polymerase II transcription factor recruiting	6	1.13636	0.129912	AT2G43445, AT5G60890, AT5G14750, AT2G39880, AT3G46130, AT5G54230	345	141	18171	2.24126	1	0.838462	83.8163			AT5G41030
GOTERM_MF_DIRECT	GO:0044212~transcription regulatory region DNA binding	10	1.89394	0.150308	AT2G43445, AT4G32800, AT5G43270, AT5G60890, AT5G14750, AT5G43540, AT2G39880, AT1G20700, AT3G46130, AT5G54230	345	319	18171	1.65108	1	0.818591	88.1351			AT5G62940
															AT3G24520
															AT2G43445
															AT5G25830
															AT5G60890
															AT4G24540
															AT2G45660
															AT2G39880
															AT1G65480
															AT2G33810
															AT3G46130
															AT3G44735
															AT5G54230
															AT5G15840

## Sheet: Sheet2
Transcription
Locus Identifier Gene Model Name Gene Model Description Gene Model Type Primary Gene Symbol All Gene Symbols
AT5G41030 AT5G41030.1 TCP family transcription factor;(source:Araport11) protein_coding
AT3G49950 AT3G49950.1 GRAS family transcription factor;(source:Araport11) protein_coding
AT5G05790 AT5G05790.1 Duplicated homeodomain-like superfamily protein;(source:Araport11) protein_coding
AT4G33280 AT4G33280.1 AP2/B3-like transcriptional factor family protein;(source:Araport11) protein_coding
AT4G01580 AT4G01580.1 AP2/B3-like transcriptional factor family protein;(source:Araport11) protein_coding
AT4G13620 AT4G13620.1 encodes a member of the DREB subfamily A-6 of ERF/AP2 transcription factor family. The protein contains one AP2 domain. There are 8 members in this subfamily including RAP2.4. The mRNA is cell-to-cell mobile. protein_coding
AT2G22750 AT2G22750.2 basic helix-loop-helix (bHLH) DNA-binding superfamily protein;(source:Araport11) protein_coding
AT4G32800 AT4G32800.1 encodes a member of the DREB subfamily A-4 of ERF/AP2 transcription factor family. The protein contains one AP2 domain. There are 17 members in this subfamily including TINY. protein_coding
AT5G50915 AT5G50915.1 basic helix-loop-helix (bHLH) DNA-binding superfamily protein;(source:Araport11) protein_coding
AT5G38050 AT5G38050.1 RNA polymerase II transcription elongation factor;(source:Araport11) protein_coding
AT2G43445 AT2G43445.1 F-box and associated interaction domains-containing protein;(source:Araport11) protein_coding
AT1G47655 AT1G47655.1 Dof-type zinc finger DNA-binding family protein;(source:Araport11) protein_coding
AT1G26680 AT1G26680.1 transcriptional factor B3 family protein;(source:Araport11) protein_coding
AT5G09240 AT5G09240.2 ssDNA-binding transcriptional regulator;(source:Araport11) protein_coding
AT5G43540 AT5G43540.1 C2H2 and C2HC zinc fingers superfamily protein;(source:Araport11) protein_coding
AT1G72210 AT1G72210.1 basic helix-loop-helix (bHLH) DNA-binding superfamily protein;(source:Araport11) protein_coding (BHLH096) (BHLH096); (BHLH96)
AT2G34210 AT2G34210.1 Transcription elongation factor Spt5;(source:Araport11) protein_coding (SPT5-1) (SPT5-1)
AT1G74500 AT1G74500.1 Encodes a basic helix/loop/helix transcription factor that acts downstream of MP in root initiation. TMO7 protein moves to the hypophysis and to vascular cells, contributing to MP-dependent root formation. Promotes the correct definition of the hypophysis cell division plane. protein_coding ACTIVATION-TAGGED BRI1(BRASSINOSTEROID-INSENSITIVE 1)-SUPPRESSOR 1 (BS1) ACTIVATION-T…
AT5G13790 AT5G13790.1 AGL15 (AGAMOUS-Like 15) is a member of the MADS domain family of regulatory factors. Although AGL15 is preferentially expressed during embryogenesis, AGL15 is also expressed in leaf primordia, shoot apical meristems and young floral buds, suggesting that AGL15 may play a role during post-germinative development. Transgenic plants that ectopically express AGL15 show delays in…
AT2G45660 AT2G45660.1 Controls flowering and is required for CO to promote flowering. It acts downstream of FT. Overexpression of (SOC1) AGL20 suppresses not only the late flowering of plants that have functional FRI and FLC alleles but also the delayed phase transitions during the vegetative stages of development. AGL20/SOC1 acts with AGL24 to promote flowering and inflorescence meristem identit…
AT4G24540 AT4G24540.1 Encodes a MADS-box protein involved in flowering. Regulates the expression of SOC1 and is also upregulated by SOC1. Binds with IMK3 kinase domain. Phosphorylated by IMK3; likely to be a target for IMK3 kinase domain. protein_coding AGAMOUS-LIKE 24 (AGL24) AGAMOUS-LIKE 24 (AGL24)
AT5G67110 AT5G67110.1 encodes a myc/bHLH transcription factor-like protein. Gene product is involved in fruit dehiscence. Mutant siliques fail to dehisce. protein_coding ALCATRAZ (ALC) ALCATRAZ (ALC)
AT1G16060 AT1G16060.1 Encodes ADAP, an AP2-domain protein that interacts with ARIA. ADAP is a positive regulator of the ABA response and is also involved in regulating seedling growth. protein_coding ARIA-INTERACTING DOUBLE AP2 DOMAIN PROTEIN (ADAP) ARIA-INTERACTING DOUBLE AP2 DOMAIN PROTEIN (ADAP);WRINKLED 3 (WRI3)
AT4G35390 AT4G35390.1 AT-hook protein of GA feedback 1;(source:Araport11) protein_coding AT-HOOK MOTIF NUCLEAR LOCALIZED PROTEIN 25 (AHL25) AT-HOOK PROTEIN OF GA FEEDBACK 1 (AGF1);AT-HOOK MOTIF NUCLEAR LOCALIZED PROTEIN 25 (AHL25)
AT5G54470 AT5G54470.1 B-box type zinc finger family protein;(source:Araport11) protein_coding B-BOX DOMAIN PROTEIN 29 (BBX29) B-BOX DOMAIN PROTEIN 29 (BBX29)
AT1G68880 AT1G68880.1 basic leucine-zipper 8;(source:Araport11) protein_coding BASIC LEUCINE-ZIPPER 8 (bZIP) BASIC LEUCINE-ZIPPER 8 (AtbZIP);BASIC LEUCINE-ZIPPER 8 (bZIP)
AT5G46690 AT5G46690.1 beta HLH protein 71;(source:Araport11) protein_coding BETA HLH PROTEIN 71 (bHLH071) BETA HLH PROTEIN 71 (bHLH071)
AT5G15840 AT5G15840.1 Encodes a protein showing similarities to zinc finger transcription factors, involved in regulation of flowering under long days. Acts upstream of FT and SOC1. protein_coding CONSTANS (CO) CONSTANS (CO); (FG);B-BOX DOMAIN PROTEIN 1 (BBX1)
AT4G23750 AT4G23750.1 encodes a member of the ERF (ethylene response factor) subfamily B-5 of ERF/AP2 transcription factor family. The protein contains one AP2 domain. There are 7 members in this subfamily. Monopteros target gene. CRF proteins relocalize to the nucleus in response to cytokinin. protein_coding CYTOKININ RESPONSE FACTOR 2 (CRF2) CYTOKININ RESPONSE FACTOR 2 (CRF2);TARGET OF MONOPTER…
AT2G46310 AT2G46310.1 CRF5 encodes one of the six cytokinin response factors. It is transcriptionally upregulated in response to cytokinin. CRF5 belongs to the AP2/ERF superfamily of the transcriptional factors. CRF proteins rapidly relocalize to the nucleus in response to cytokinin. Analysis of loos-of-function mutants revealed that the CRFs function redundantly to regulate the development of em…
AT4G25480 AT4G25480.1 encodes a member of the DREB subfamily A-1 of ERF/AP2 transcription factor family (CBF3). The protein contains one AP2 domain. There are six members in this subfamily, including CBF1, CBF2, and CBF3. This gene is involved in response to low temperature and abscisic acid. protein_coding DEHYDRATION RESPONSE ELEMENT B1A (DREB1A) DEHYDRATION RESPONSE ELEMENT B1A (DREB1A);C-REPE…
AT1G44830 AT1G44830.1 Encodes a nuclear-localized member of the DREB subfamily A-5 of ERF/AP2 transcription factor family. The protein contains one AP2 domain. There are 15 members in this subfamily including RAP2.1, RAP2.9 and RAP2.10. Overexpression in cultured cells results in an increase in pectin deposition.ERF014 differentially regulates responses to bacterial and fungal pathogens. protein_…
AT2G28160 AT2G28160.1 Encodes a putative transcription factor that regulates iron uptake responses. mRNA is detected in the outer cell layers of the root and accumulates in response to iron deficiency. The expression of many iron-regulated genes is dependent on FIT1. It specifically regulates FRO2 at the level of mRNA accumulation and IRT1 at the level of protein accumulation.Similar to FER in to…
AT1G65480 AT1G65480.1 FT, together with LFY, promotes flowering and is antagonistic with its homologous gene, TERMINAL FLOWER1 (TFL1). FT is expressed in leaves and is induced by long day treatment. Either the FT mRNA or protein is translocated to the shoot apex where it induces its own expression. Recent data suggests that FT protein acts as a long-range signal. FT is a target of CO and acts ups…
AT5G25830 AT5G25830.1 Encodes a member of the GATA factor family of zinc finger transcription factors. protein_coding GATA TRANSCRIPTION FACTOR 12 (GATA12) GATA TRANSCRIPTION FACTOR 12 (GATA12)
AT5G53660 AT5G53660.1 Growth regulating factor encoding transcription activator. One of the nine members of a GRF gene family, containing nuclear targeting domain. Involved in leaf development and expressed in shoot and flower. protein_coding GROWTH-REGULATING FACTOR 7 (GRF7) GROWTH-REGULATING FACTOR 7 (AtGRF7);GROWTH-REGULATING FACTOR 7 (GRF7)
AT2G45480 AT2G45480.1 Growth regulating factor encoding transcription activator. One of the nine members of a GRF gene family, containing nuclear targeting domain. Involved in leaf development. protein_coding GROWTH-REGULATING FACTOR 9 (GRF9) GROWTH-REGULATING FACTOR 9 (AtGRF9);GROWTH-REGULATING FACTOR 9 (GRF9)
AT3G24520 AT3G24520.1 member of Heat Stress Transcription Factor (Hsf) family protein_coding HEAT SHOCK TRANSCRIPTION FACTOR C1 (HSFC1) (AT-HSFC1);HEAT SHOCK TRANSCRIPTION FACTOR C1 (HSFC1)
AT5G62940 AT5G62940.1 HCA2 induces the formation of interfascicular cambium and regulates vascular tissue development in the aerial parts of the plant. Evidence from both gain of function and dominant negative alleles. protein_coding HIGH CAMBIAL ACTIVITY2 (HCA2) HIGH CAMBIAL ACTIVITY2 (HCA2);DNA BINDING WITH ONE FINGER 5.6 (DOF5.6)
AT4G36740 AT4G36740.1 Encodes a homeodomain leucine zipper class I (HD-Zip I) protein. protein_coding HOMEOBOX PROTEIN 40 (HB40) (HB-5);HOMEOBOX PROTEIN 40 (ATHB40);HOMEOBOX PROTEIN 40 (HB40)
AT1G13300 AT1G13300.1 Encodes a nuclear localized member of the GARP family of transcription factors. Involved in nitrate/phosphate signaling in roots. It is transcriptionally regulated by nitrate and post transcriptionally by phospate and functions to integrate these two nutrient signaling pathways in the root. protein_coding HYPERSENSITIVITY TO LOW PI-ELICITED PRIMARY ROOT SHORTENING 1 (HRS1) H…
AT1G25250 AT1G25250.1 Encodes a transcription factor that, together with IDD14 and IDD15, regulates auxin biosynthesis and transport and thus aerial organ morphogenesis and gravitropic responses. protein_coding INDETERMINATE(ID)-DOMAIN 16 (IDD16) INDETERMINATE(ID)-DOMAIN 16 (AtIDD16);INDETERMINATE(ID)-DOMAIN 16 (IDD16)
AT1G52830 AT1G52830.1 An extragenic dominant suppressor of the hy2 mutant phenotype. Also exhibits aspects of constitutive photomorphogenetic phenotype in the absence of hy2. Mutants have dominant leaf curling phenotype shortened hypocotyls and reduced apical hook. Induced by indole-3-acetic acid. protein_coding INDOLE-3-ACETIC ACID 6 (IAA6) INDOLE-3-ACETIC ACID 6 (IAA6);SHORT HYPOCOTYL 1 (SHY1)
AT1G74660 AT1G74660.1 Encodes MINI ZINC FINGER 1 (MIF1) which has a zinc finger domain but lacks other protein motifs normally present in transcription factors. MIF1 physically interact with a group of zinc finger-homeodomain (ZHD) transcription factors, such as ZHD5 (AT1G75240), that regulate floral architecture and leaf development. Gel mobility shift assays revealed that MIF1 blocks the DNA bi…
AT2G39880 AT2G39880.1 Encodes a putative transcription factor (MYB25). protein_coding MYB DOMAIN PROTEIN 25 (MYB25) MYB DOMAIN PROTEIN 25 (MYB25);MYB DOMAIN PROTEIN 25 (AtMYB25)
AT5G60890 AT5G60890.1 Myb-like transcription factor that modulates expression of ASA1, a key point of control in the tryptophan pathway; mutant has deregulated expression of ASA1 in dominant allele. Loss of function allele suggests ATR1 also functions at a control point for regulating indole glucosinolate homeostasis. protein_coding MYB DOMAIN PROTEIN 34 (MYB34) (ATMYB34);ALTERED TRYPTOPHAN REGUL…
AT3G46130 AT3G46130.1 Encodes a putative transcription factor (MYB48) that functions to regulate flavonol biosynthesis primarily in cotyledons. protein_coding MYB DOMAIN PROTEIN 48 (MYB48) MYB DOMAIN PROTEIN 111 (MYB111);MYB DOMAIN PROTEIN 48 (ATMYB48);PRODUCTION OF FLAVONOL GLYCOSIDES 3 (PFG3); (ATMYB48-3);MYB DOMAIN PROTEIN 48 (MYB48)
AT5G54230 AT5G54230.1 Encodes a putative transcription factor (MYB49). protein_coding MYB DOMAIN PROTEIN 49 (MYB49) MYB DOMAIN PROTEIN 49 (MYB49);MYB DOMAIN PROTEIN 49 (AtMYB49)
AT5G14750 AT5G14750.1 Encodes a MyB-related protein containing R2 and R3 repeats, involved in root and hypocotyl epidermal cell fate determination. Loss of function mutations make extra root hairs. Nuclear localized protein is a positive regulator for expression of CAPRICE (CPC). protein_coding MYB DOMAIN PROTEIN 66 (MYB66) WEREWOLF (WER);MYB DOMAIN PROTEIN 66 (ATMYB66);WEREWOLF 1 (WER1);MYB DOMA…
AT3G17730 AT3G17730.1 NAC domain containing protein 57;(source:Araport11) protein_coding NAC DOMAIN CONTAINING PROTEIN 57 (NAC057) NAC DOMAIN CONTAINING PROTEIN 57 (anac057);NAC DOMAIN CONTAINING PROTEIN 57 (NAC057)
AT3G44735 AT3G44735.1 Phytosulfokine 3 precursor, coding for a unique plant peptide growth factor. protein_coding PHYTOSULFOKINE 3 PRECURSOR (PSK3) (PSK1);PHYTOSULFOKINE 3 PRECURSOR (ATPSK3);PHYTOSULFOKINE 3 PRECURSOR (PSK3)
AT1G75250 AT1G75250.1 RAD-like 6;(source:Araport11) protein_coding RAD-LIKE 6 (RL6) RAD-LIKE 6 (ATRL6);RADIALIS-LIKE SANT/MYB 3 (RSM3);RAD-LIKE 6 (RL6)
AT1G74890 AT1G74890.1 Encodes a nuclear response regulator that acts as a negative regulator in cytokinin-mediated signal transduction. Transcript accumulates in leaves and roots in response to cytokinin treatment. protein_coding RESPONSE REGULATOR 15 (ARR15) RESPONSE REGULATOR 15 (ARR15)
AT2G41310 AT2G41310.1 Encodes an A- type response Regulator that is primarily expressed in the root and is involved in cytokinin-mediated signalling. protein_coding RESPONSE REGULATOR 3 (RR3) RESPONSE REGULATOR 3 (ATRR3);RESPONSE REGULATOR 8 (ARR8);RESPONSE REGULATOR 3 (RR3)
AT5G62920 AT5G62920.1 Encodes a Type-A response regulator that is responsive to cytokinin treatment. Its C-ter domain is very short in comparison to other Arabidopsis ARRs (17 total). Arr6 protein is stabilized by cytokinin. protein_coding RESPONSE REGULATOR 6 (ARR6) RESPONSE REGULATOR 6 (ARR6)
AT1G19050 AT1G19050.1 Encodes a member of the Arabidopsis response regulator (ARR) family, most closely related to ARR15. A two-component response regulator protein containing a phosphate accepting domain in the receiver domain but lacking a DNA binding domain in the output domain. Involved in response to cytokinin and meristem stem cell maintenance. Arr7 protein is stabilized by cytokinin. prote…
AT3G57040 AT3G57040.1 response regulator ARR9, A two-component response regulator-like protein with a receiver domain with a conserved aspartate residue and a possible phosphorylation site and at the N-terminal half. Appears to interact with histidine kinase like genes ATHP3 and ATHP2 protein_coding RESPONSE REGULATOR 9 (ARR9) RESPONSE REGULATOR 9 (ARR9);RESPONSE REGULATOR 4 (ATRR4)
AT1G24260 AT1G24260.2 Member of the MADs box transcription factor family. SEP3 is redundant with SEP1 and 2. Flowers of SEP1/2/3 triple mutants show a conversion of petals and stamens to sepals.SEP3 forms heterotetrameric complexes with other MADS box family members and binds to the CArG box motif. protein_coding SEPALLATA3 (SEP3) SEPALLATA3 (SEP3);AGAMOUS-LIKE 9 (AGL9)
AT5G43270 AT5G43270.2 member of the SPL (squamosa-promoter binding protein-like) gene family, a novel gene family encoding DNA binding proteins and putative transcription factors. In conjunction with SPL10 and SPL11, SPL2 redundantly controls proper development of lateral organs in association with shoot maturation in the reproductive phase. protein_coding SQUAMOSA PROMOTER BINDING PROTEIN-LIKE 2…
AT2G33810 AT2G33810.1 Encodes a member of the SPL (squamosa-promoter binding protein-like)gene family, a novel gene family encoding DNA binding proteins and putative transcription factors. Contains the SBP-box, which encodes the SBP-domain, required and sufficient for interaction with DNA. It binds DNA, may directly regulate AP1, and is involved in regulation of flowering and vegetative phase cha…
AT5G43630 AT5G43630.1 Encodes a zinc knuckle protein that negatively regulates morning specific growth. The role of TZP in hypocotyl elongation was established through a QTL analysis of BayXSha RIL populations. The Bay-0 allele contains a deletion causing a frameshift mutation. TZP is under circadian control and acts to regulate morning-specific hypocotyl growth. The mRNA is cell-to-cell mobile. …
AT4G32570 AT4G32570.1 TIFY domain protein 8;(source:Araport11) protein_coding TIFY DOMAIN PROTEIN 8 (TIFY8) TIFY DOMAIN PROTEIN 8 (TIFY8)
AT5G11590 AT5G11590.1 encodes a member of the DREB subfamily A-4 of ERF/AP2 transcription factor family. The protein contains one AP2 domain. There are 17 members in this subfamily including TINY. protein_coding TINY2 (TINY2) TINY2 (TINY2)
AT2G40750 AT2G40750.1 member of WRKY Transcription Factor; Group III protein_coding WRKY DNA-BINDING PROTEIN 54 (WRKY54) WRKY DNA-BINDING PROTEIN 54 (WRKY54);WRKY DNA-BINDING PROTEIN 54 (ATWRKY54)
AT1G20700 AT1G20700.1 Encodes WOX14, a WUSCHEL-related homeobox gene family member with 65 amino acids in its homeodomain. Proteins in this family contain a sequence of eight residues (TLPLFPMH) downstream of the homeodomain called the WUS box. Functions in the shoot meristem organizing center to maintain the stem cells in an undifferentiated state. WOX4 and WOX14 act downstream of the PXY recept…
AT3G11260 AT3G11260.1 WOX5 is a member of the Wuschel (WUS) family of homeodomain transcription factors and is required for quiescent center (QC) function and columella stem cell maintenance in the root meristem. It is expressed in the QC and moves to the columella stem cells where it represses their differentiation. WOX5 binds members of the Topless family of transcriptional co-repressors. prote…
Ion Transport
AT5G50740 AT5G50740.3 Heavy metal transport/detoxification superfamily protein;(source:Araport11) protein_coding
AT5G48290 AT5G48290.1 Heavy metal transport/detoxification superfamily protein;(source:Araport11) protein_coding
AT1G23000 AT1G23000.1 Heavy metal transport/detoxification superfamily protein;(source:Araport11) protein_coding
AT1G51090 AT1G51090.1 Heavy metal associated domain containing protein involved in plant immunity.Mutants show an increase in root length under NO stress and reduction in root length under H2O2 stress conditions. Mutants show increases in defense responses to pathogens including hypersensitive lesions, increased resistance and induction of SAR genes. protein_coding (ATHMAD1) (ATHMAD1)
AT4G38580 AT4G38580.1 putative farnesylated protein (At4g38580) mRNA, complete protein_coding FARNESYLATED PROTEIN 6 (FP6) FARNESYLATED PROTEIN 6 (FP6);FARNESYLATED PROTEIN 6 (ATFP6);HEAVY METAL ASSOCIATED ISOPRENYLATED PLANT PROTEIN 26 (HIPP26)
AT2G36830 AT2G36830.1 Encodes a tonoplast intrinsic protein, which functions as water channel. It has also been shown to be able to facilitate the transport of urea and hydrogen peroxide. Highly expressed in vascular tissues of the root, stem, cauline leaves and flowers but not in the apical meristems. The mRNA is cell-to-cell mobile. protein_coding GAMMA TONOPLAST INTRINSIC PROTEIN (GAMMA-TIP) G…
AT1G22990 AT1G22990.1 Heavy metal transport/detoxification superfamily protein;(source:Araport11) protein_coding HEAVY METAL ASSOCIATED ISOPRENYLATED PLANT PROTEIN 22 (HIPP22) HEAVY METAL ASSOCIATED ISOPRENYLATED PLANT PROTEIN 22 (HIPP22)
AT2G37170 AT2G37170.1 a member of the plasma membrane intrinsic protein subfamily PIP2. localizes to the plasma membrane and exhibits water transport activity in Xenopus oocyte. expressed specifically in the vascular bundles and protein level increases slightly during leaf dev protein_coding PLASMA MEMBRANE INTRINSIC PROTEIN 2 (PIP2B) PLASMA MEMBRANE INTRINSIC PROTEIN 2 (PIP2B);PLASMA MEMBRANE IN…
AT2G37180 AT2G37180.1 a member of the plasma membrane intrinsic protein PIP2. functions as aquaporin and is involved in desiccation. protein_coding RESPONSIVE TO DESICCATION 28 (RD28) RESPONSIVE TO DESICCATION 28 (RD28);PLASMA MEMBRANE INTRINSIC PROTEIN 2;3 (PIP2;3);PLASMA MEMBRANE INTRINSIC PROTEIN 2C (PIP2C)
AT4G17340 AT4G17340.1 tonoplast intrinsic protein 2;(source:Araport11) protein_coding TONOPLAST INTRINSIC PROTEIN 2;2 (TIP2;2) TONOPLAST INTRINSIC PROTEIN 2;2 (TIP2;2); (DELTA-TIP2)
