# Supplementary material for: TANDEM ZINC‐FINGER/PLUS3 integrates light signaling and flowering regulatory pathways at the chromatin level
Source: New Phytol. 2025 May 12;247(2):706–18. doi: 10.1111/nph.70213 (PMC12177312; doi:10.1111/nph.70213)
Supplement: Supplementary file 5 — Table S5 Gene ontology analysis of the downregulated genes between Col‐0 and tzp‐1 identified by RNA‐seq at Zeitgeber 0.5 associated with Fig. S4. [file NPH-247-706-s015.xlsx]

## Sheet: Sheet1
New Phytologist Supporting Information
Article title: TANDEM ZINC-FINGER/PLUS3 integrates light signaling and flowering regulatory pathways at the chromatin level
Authors: Giorgio Perrella, Elisa Vellutini, Allan Beveridge, Graham Hamilton, Pawel Herzyk and Eirini Kaiserli
Article acceptance date: 21 April 2025
Table S5: Gene ontology analysis of the downregulated genes between Col-0 and tzp-1 identified by RNAseq at Zeitgeber 0.5 associated with Fig. S4.
Annotation Cluster 1	Enrichment Score: 8.966410040790961
Category	Term	Count	%	PValue	Genes	List Total	Pop Hits	Pop Total	Fold Enrichment	Bonferroni	Benjamini	FDR
GOTERM_MF_DIRECT	GO:0016301~kinase activity	118	8.85221	5.68654e-13	AT3G49370	AT2G32680	AT5G25910	AT4G04710	AT2G23770	AT3G08760	AT2G19190	AT5G35370	AT1G18390	AT3G46280	AT3G59700	AT1G04280	AT4G23230	AT1G14370	AT3G08870	AT5G38250	AT1G67520	AT3G05360	AT1G01560	AT1G16110	AT5G49780	AT5G55560	AT2G31880	AT4G23220	AT1G16670	AT5G66790	AT5G51830	AT3G09010	AT4G23280	AT3G04690	AT4G18950	AT1G09970	AT4G23180	AT2G15080	AT4G15530	AT1G10700	AT5G53450	AT3G46930	AT3G14050	AT1G67000	AT3G09830	AT5G46080	AT4G23210	AT5G01550	AT4G04700
GOTERM_BP_DIRECT	GO:0006468~protein phosphorylation	99	7.42686	1.54182e-10	AT3G14840	AT4G04710	AT2G23770	AT3G08760	AT4G27290	AT2G19190	AT4G39270	AT5G35370	AT1G18390	AT2G02220	AT4G23230	AT1G14370	AT3G08870	AT5G38250	AT1G67520	AT1G16110	AT5G49780	AT5G55560	AT2G31880	AT4G23220	AT5G66790	AT3G09010	AT4G23280	AT3G04690	AT4G21390	AT4G18950	AT1G56140	AT1G09970	AT4G23180	AT5G53450	AT3G46930	AT1G67000	AT3G09830	AT5G46080	AT4G23210	AT5G01550	AT5G11410	AT2G25090	AT4G21380	AT1G61610	AT1G66880	AT4G23190	AT4G08850	AT5G20480	AT4G18250
GOTERM_MF_DIRECT	GO:0004674~protein serine/threonine kinase activity	90	6.75169	1.01081e-09	AT3G25250	AT3G14840	AT1G68690	AT3G49370	AT4G23320	AT4G27290	AT2G19190	AT4G39270	AT5G35370	AT5G60900	AT1G18390	AT1G25390	AT1G53430	AT4G11890	AT3G59700	AT2G02220	AT5G39020	AT4G23230	AT1G14370	AT3G08870	AT5G38250	AT1G67520	AT5G42440	AT1G79680	AT5G06740	AT4G23130	AT5G25930	AT1G66920	AT1G16110	AT4G11470	AT5G14640	AT5G49780	AT4G04540	AT4G04960	AT5G61560	AT1G61440	AT4G29050	AT5G55560	AT4G23220	AT2G31880	AT2G23450	AT5G39030	AT5G20050	AT1G16670	AT5G66790
GOTERM_MF_DIRECT	GO:0005524~ATP binding	182	13.6534	1.53747e-05	AT5G20850	AT3G14840	AT3G49370	AT3G47780	AT5G27380	AT4G04710	AT3G08760	AT2G23770	AT2G19190	AT3G48000	AT4G27290	AT4G39270	AT3G55090	AT5G35370	AT2G39350	AT1G80460	AT1G20510	AT1G18390	AT2G18193	AT5G52640	AT3G59700	AT3G63380	AT3G62150	AT2G02220	AT4G23230	AT1G04280	AT1G14370	AT3G08870	AT1G64400	AT4G26270	AT5G38250	AT1G71697	AT1G67520	AT5G40010	AT1G01560	AT1G16110	AT5G14640	AT5G49780	AT4G15233	AT5G60730	AT4G15236	AT5G55560	AT5G04930	AT4G23220	AT2G31880
Annotation Cluster 2	Enrichment Score: 5.015730907798221
Category	Term	Count	%	PValue	Genes	List Total	Pop Hits	Pop Total	Fold Enrichment	Bonferroni	Benjamini	FDR
GOTERM_MF_DIRECT	GO:0020037~heme binding	59	4.42611	1.05519e-11	AT3G26230	AT1G20620	AT5G19890	AT5G36140	AT5G05340	AT5G06730	AT3G26170	AT3G48520	AT4G37520	AT2G46650	AT4G36430	AT4G37310	AT2G34500	AT1G49570	AT2G30750	AT5G57220	AT5G19880	AT4G31970	AT4G39480	AT5G25180	AT3G26200	AT5G39580	AT5G51890	AT4G37530	AT4G39950	AT5G52320	AT1G69720	AT3G14620	AT4G22710	AT2G45570	AT5G67310	AT1G14550	AT2G16060	AT3G48890	AT4G22690	AT3G26830	AT1G13110	AT3G26210	AT4G08770	AT4G37370	AT5G64120	AT3G26320	AT3G49110	AT3G44970	AT3G49120
GOTERM_MF_DIRECT	GO:0016709~oxidoreductase activity	26	1.95049	1.04903e-06	AT3G26230	AT3G26830	AT1G13110	AT3G26210	AT3G26170	AT4G37370	AT3G26320	AT4G37310	AT2G24180	AT5G57220	AT2G30750	AT4G13310	AT4G31970	AT3G26220	AT5G25180	AT3G26200	AT4G36220	AT4G39950	AT3G28740	AT4G31500	AT4G22710	AT2G45570	AT5G67310	AT2G30770	AT4G22690	AT3G26290	1035	149	18171	3.06355	0.000652284	0.000130491	0.00155696
GOTERM_MF_DIRECT	GO:0019825~oxygen binding	33	2.47562	3.73969e-06	AT3G26230	AT3G26830	AT1G13110	AT3G26210	AT3G26170	AT3G48520	AT4G37370	AT3G26320	AT2G34500	AT4G37310	AT3G44970	AT2G24180	AT2G30750	AT5G57220	AT4G13310	AT4G31970	AT3G26220	AT4G39480	AT3G26200	AT5G25180	AT4G39950	AT5G52320	AT3G28740	AT2G27690	AT3G14620	AT4G31500	AT4G22710	AT5G67310	AT2G45570	AT2G30770	AT2G16060	AT4G22690	AT3G26290	1035	234	18171	2.47592	0.00232339	0.000332243	0.00555031
GOTERM_MF_DIRECT	GO:0005506~iron ion binding	38	2.85071	9.36239e-05	AT3G26230	AT5G36140	AT3G26830	AT3G18290	AT1G13110	AT3G26210	AT3G26170	AT3G48520	AT4G37370	AT4G26260	AT3G26320	AT2G34500	AT4G37310	AT3G44970	AT2G24180	AT2G30750	AT5G57220	AT4G13310	AT4G31970	AT3G26220	AT4G39480	AT3G26200	AT5G25180	AT4G36220	AT4G39950	AT5G20960	AT5G52320	AT3G28740	AT2G27690	AT3G14620	AT4G22710	AT4G31500	AT5G67310	AT2G45570	AT2G30770	AT2G30490	AT4G22690	AT3G26290	1035	336	18171	1.98556	0.0565735	0.00363318	0.138867
GOTERM_BP_DIRECT	GO:0044550~secondary metabolite biosynthetic process	22	1.65041	9.68706e-05	AT3G26230	AT2G30750	AT4G13310	AT5G24160	AT4G31970	AT1G13110	AT3G26210	AT3G26220	AT3G26170	AT3G26200	AT5G25180	AT4G37370	AT2G29720	AT3G28740	AT3G26320	AT4G37310	AT4G22710	AT5G67310	AT2G45570	AT4G22690	AT2G24180	AT3G26290	1075	145	18499	2.61093	0.0809166	0.00240791	0.150252
GOTERM_MF_DIRECT	GO:0016705~oxidoreductase activity	acting on paired donors	with incorporation or reduction of molecular oxygen	18	1.35034	0.00451876	AT2G30750	AT5G57220	AT5G36140	AT4G13310	AT3G26830	AT4G31970	AT1G13110	AT3G26220	AT3G26170	AT4G39480	AT3G48520	AT4G36220	AT5G52320	AT2G34500	AT3G14620	AT4G31500	AT3G44970	AT2G30490	1035	148	18171	2.13525	0.940217	0.0714514	6.501
GOTERM_MF_DIRECT	GO:0004497~monooxygenase activity	20	1.50038	0.00457438	AT2G30750	AT5G57220	AT5G36140	AT5G24160	AT3G26830	AT4G31970	AT1G13110	AT3G26220	AT3G26170	AT4G39480	AT4G36220	AT1G12200	AT5G52320	AT2G29720	AT2G34500	AT3G14620	AT4G31500	AT3G44970	AT2G30490	AT2G24180	1035	173	18171	2.02966	0.942259	0.0705133	6.5785
Annotation Cluster 3	Enrichment Score: 4.373489786120972
Category	Term	Count	%	PValue	Genes	List Total	Pop Hits	Pop Total	Fold Enrichment	Bonferroni	Benjamini	FDR
GOTERM_MF_DIRECT	GO:0004364~glutathione transferase activity	14	1.05026	3.72889e-05	AT2G29460	AT1G02930	AT1G02940	AT2G29490	AT2G29470	AT1G65820	AT5G02780	AT1G02920	AT1G74590	AT4G02520	AT1G69920	AT1G69930	AT2G02930	AT2G30860	1035	62	18171	3.96438	0.0229272	0.00154508	0.0553299
GOTERM_BP_DIRECT	GO:0009636~response to toxic substance	14	1.05026	3.83171e-05	AT2G29460	AT1G02930	AT3G50740	AT1G02940	AT2G29490	AT2G29470	AT5G02780	AT1G02920	AT1G74590	AT5G39050	AT1G69920	AT2G15490	AT1G69930	AT2G02930	1075	61	18499	3.94946	0.032824	0.00123534	0.0594572
GOTERM_BP_DIRECT	GO:0006749~glutathione metabolic process	14	1.05026	4.5935e-05	AT4G39640	AT2G29460	AT1G02930	AT1G02940	AT2G29490	AT2G29470	AT5G02780	AT1G02920	AT1G74590	AT4G02520	AT1G69920	AT1G69930	AT2G02930	AT2G30860	1075	62	18499	3.88576	0.0392205	0.00142792	0.0712741
GOTERM_BP_DIRECT	GO:0009407~toxin catabolic process	12	0.900225	4.88569e-05	AT2G29460	AT1G02920	AT1G74590	AT4G02520	AT1G69920	AT1G02930	AT1G02940	AT1G69930	AT2G29490	AT2G02930	AT2G29470	AT2G30860	1075	46	18499	4.48914	0.0416626	0.00146635	0.0758061
Annotation Cluster 4	Enrichment Score: 4.301760377428742
Category	Term	Count	%	PValue	Genes	List Total	Pop Hits	Pop Total	Fold Enrichment	Bonferroni	Benjamini	FDR
GOTERM_BP_DIRECT	GO:0006040~amino sugar metabolic process	9	0.675169	5.61178e-07	AT2G43570	AT4G01700	AT3G54420	AT3G04720	AT2G43620	AT2G43610	AT1G02360	AT2G43590	AT2G18660	1075	15	18499	10.325	0.000488666	3.05486e-05	0.000871026
GOTERM_MF_DIRECT	GO:0004568~chitinase activity	10	0.750188	5.38816e-06	AT5G24090	AT2G43570	AT4G01700	AT3G54420	AT3G04720	AT2G43620	AT2G43610	AT1G02360	AT2G43590	AT2G18660	1035	25	18171	7.02261	0.00334583	0.000418843	0.00799681
GOTERM_MF_DIRECT	GO:0008061~chitin binding	9	0.675169	3.4703e-05	AT5G24090	AT2G43570	AT3G54420	AT3G04720	AT2G43620	AT2G43610	AT2G43590	AT2G23770	AT4G19810	1035	24	18171	6.5837	0.0213543	0.00154064	0.0514939
GOTERM_BP_DIRECT	GO:0006032~chitin catabolic process	9	0.675169	5.59676e-05	AT5G24090	AT2G43570	AT4G01700	AT3G54420	AT2G43620	AT2G43610	AT1G02360	AT2G43590	AT4G19810	1075	25	18499	6.19501	0.04758	0.00162365	0.0868346
GOTERM_BP_DIRECT	GO:0016998~cell wall macromolecule catabolic process	8	0.60015	0.000540635	AT2G43570	AT4G01700	AT3G54420	AT2G43620	AT2G43610	AT5G62150	AT1G02360	AT2G43590	1075	26	18499	5.29488	0.375635	0.0104125	0.835859
GOTERM_BP_DIRECT	GO:0000272~polysaccharide catabolic process	6	0.450113	0.0048718	AT5G24090	AT2G43570	AT3G54420	AT2G43620	AT2G43610	AT2G43590	1075	20	18499	5.16251	0.985789	0.0624171	7.30005
Annotation Cluster 5	Enrichment Score: 4.000502273971632
Category	Term	Count	%	PValue	Genes	List Total	Pop Hits	Pop Total	Fold Enrichment	Bonferroni	Benjamini	FDR
GOTERM_MF_DIRECT	GO:0008194~UDP-glycosyltransferase activity	19	1.42536	1.41356e-05	AT3G53150	AT3G46680	AT3G46660	AT2G15480	AT3G53160	AT1G22400	AT3G50740	AT4G02280	AT3G46690	AT3G21780	AT4G15280	AT1G05680	AT2G15490	AT1G24100	AT2G36770	AT2G30140	AT1G22360	AT2G36780	AT2G29740	1035	101	18171	3.30271	0.00875386	0.000878854	0.020978
GOTERM_CC_DIRECT	GO:0043231~intracellular membrane-bounded organelle	25	1.87547	2.35193e-05	AT3G53150	AT3G46680	AT3G26830	AT3G47780	AT3G46660	AT3G22910	AT2G15480	AT3G53160	AT1G22400	AT3G50740	AT3G46690	AT2G27690	AT5G53990	AT4G02520	AT4G15280	AT3G63380	AT1G63440	AT1G05680	AT5G49690	AT2G15490	AT1G24100	AT2G36770	AT1G22360	AT2G36780	AT2G29740	1270	186	25147	2.6614	0.00331077	0.000414447	0.0277815
GOTERM_MF_DIRECT	GO:0080044~quercetin 7-O-glucosyltransferase activity	19	1.42536	2.448e-05	AT3G53150	AT3G46680	AT3G46660	AT2G15480	AT3G53160	AT1G22400	AT3G50740	AT3G46690	AT5G53990	AT4G15280	AT1G05680	AT5G49690	AT2G15490	AT1G24100	AT2G36770	AT2G30140	AT1G22360	AT2G36780	AT2G29740	1035	105	18171	3.17689	0.0151114	0.00126809	0.0363271
GOTERM_MF_DIRECT	GO:0080043~quercetin 3-O-glucosyltransferase activity	19	1.42536	3.18371e-05	AT3G53150	AT3G46680	AT3G46660	AT2G15480	AT3G53160	AT1G22400	AT3G50740	AT3G46690	AT5G53990	AT4G15280	AT1G05680	AT5G49690	AT2G15490	AT1G24100	AT2G36770	AT2G30140	AT1G22360	AT2G36780	AT2G29740	1035	107	18171	3.11751	0.0196082	0.00152215	0.0472423
GOTERM_BP_DIRECT	GO:0052696~flavonoid glucuronidation	19	1.42536	7.70343e-05	AT3G53150	AT3G46680	AT3G46660	AT2G15480	AT3G53160	AT1G22400	AT3G50740	AT3G46690	AT5G53990	AT4G15280	AT1G05680	AT5G49690	AT2G15490	AT1G24100	AT2G36770	AT2G30140	AT1G22360	AT2G36780	AT2G29740	1075	112	18499	2.91928	0.0648978	0.00209466	0.119502
GOTERM_BP_DIRECT	GO:0009813~flavonoid biosynthetic process	22	1.65041	9.68706e-05	AT5G24530	AT3G19010	AT3G53150	AT3G46680	AT1G17020	AT3G46660	AT2G15480	AT3G53160	AT1G22400	AT3G50740	AT3G46690	AT5G53990	AT4G15280	AT1G05680	AT5G49690	AT2G15490	AT1G24100	AT2G36770	AT2G30140	AT1G22360	AT2G36780	AT2G29740	1075	145	18499	2.61093	0.0809166	0.00240791	0.150252
GOTERM_MF_DIRECT	GO:0016758~transferase activity	transferring hexosyl groups	23	1.72543	0.00015719	AT3G53150	AT3G46680	AT3G46660	AT2G15480	AT5G18480	AT3G53160	AT1G22400	AT3G50740	AT3G28340	AT1G56600	AT3G46690	AT3G21780	AT1G05675	AT5G53990	AT1G05680	AT5G49690	AT2G15490	AT1G24100	AT2G36770	AT2G30140	AT1G22360	AT2G36780	AT2G29740	1035	164	18171	2.4622	0.0931513	0.00541747	0.233048
GOTERM_BP_DIRECT	GO:0008152~metabolic process	35	2.62566	0.000178776	AT3G53150	AT2G15480	AT1G32940	AT1G22400	AT3G50740	AT1G25220	AT1G32960	AT3G46690	AT2G04160	AT2G33150	AT3G63010	AT1G05675	AT1G20510	AT1G44350	AT1G51760	AT2G15490	AT1G51680	AT1G22360	AT2G36780	AT3G46680	AT3G46660	AT1G02390	AT3G53160	AT1G08940	AT3G21780	AT5G53990	AT3G01990	AT5G58840	AT1G05680	AT1G68620	AT5G49690	AT1G24100	AT2G36770	AT2G30140	AT2G29740	1075	303	18499	1.98777	0.144208	0.00398506	0.277127
GOTERM_MF_DIRECT	GO:0016757~transferase activity	transferring glycosyl groups	41	3.07577	0.0182132	AT5G16170	AT3G57520	AT2G15480	AT5G18480	AT5G01100	AT1G22400	AT3G50740	AT4G02280	AT4G24000	AT1G56600	AT3G46690	AT4G19460	AT1G68390	AT4G15280	AT5G59530	AT2G18700	AT2G15490	AT1G22360	AT2G36780	AT4G01750	AT3G46680	AT3G09020	AT3G46660	AT3G53160	AT1G70290	AT3G28340	AT4G30060	AT2G37980	AT3G21780	AT4G13410	AT5G53990	AT4G19970	AT1G73810	AT1G05680	AT5G49690	AT1G24100	AT2G36770	AT2G30140	AT2G03360	AT2G15390	AT2G29740	1035	499	18171
Annotation Cluster 6	Enrichment Score: 3.082263141302819
Category	Term	Count	%	PValue	Genes	List Total	Pop Hits	Pop Total	Fold Enrichment	Bonferroni	Benjamini	FDR
GOTERM_MF_DIRECT	GO:0016614~oxidoreductase activity	acting on CH-OH group of donors	12	0.900225	0.000134542	AT4G20830	AT1G75450	AT4G20860	AT1G30700	AT1G30720	AT1G30730	AT5G44390	AT1G26390	AT1G26380	AT1G26420	AT5G20960	AT1G26410	1035	52	18171	4.05151	0.0802845	0.00491089	0.199502
GOTERM_MF_DIRECT	GO:0050660~flavin adenine dinucleotide binding	18	1.35034	0.00185562	AT4G20830	AT1G75450	AT5G24160	AT2G46740	AT5G44390	AT1G12200	AT5G65110	AT1G26390	AT1G26380	AT2G46750	AT5G20960	AT4G20860	AT1G30700	AT1G30720	AT1G30730	AT1G26420	AT4G16760	AT1G26410	1035	136	18171	2.32366	0.685028	0.0390539	2.71903
GOTERM_MF_DIRECT	GO:0009055~electron carrier activity	22	1.65041	0.00226914	AT4G20830	AT5G20230	AT1G03850	AT5G44390	AT2G44790	AT1G48605	AT5G65110	AT1G26390	AT1G26380	AT5G20960	AT1G28480	AT5G53870	AT4G33930	AT4G20860	AT1G30700	AT1G30720	AT1G30730	AT3G60270	AT3G28850	AT1G26420	AT4G16760	AT1G26410	1035	187	18171	2.06547	0.756591	0.0431959	3.31549
Annotation Cluster 7	Enrichment Score: 2.854763881259655
Category	Term	Count	%	PValue	Genes	List Total	Pop Hits	Pop Total	Fold Enrichment	Bonferroni	Benjamini	FDR
GOTERM_BP_DIRECT	GO:0031347~regulation of defense response	13	0.975244	0.000318418	AT4G03460	AT1G72450	AT2G34600	AT4G03450	AT1G80840	AT5G24660	AT2G02220	AT1G19180	AT1G30135	AT2G25000	AT1G17380	AT4G23810	AT4G31800	1075	65	18499	3.44167	0.242238	0.00658267	0.49309
GOTERM_BP_DIRECT	GO:1903507~negative regulation of nucleic acid-templated transcription	6	0.450113	0.000841597	AT1G72450	AT2G34600	AT1G19180	AT1G30135	AT1G17380	AT5G13220	1075	14	18499	7.37502	0.519698	0.0148547	1.29833
GOTERM_BP_DIRECT	GO:2000022~regulation of jasmonic acid mediated signaling pathway	7	0.525131	0.00205762	AT1G72450	AT2G34600	AT5G45110	AT1G19180	AT1G30135	AT1G17380	AT5G13220	1075	24	18499	5.01911	0.833712	0.0315286	3.14646
GOTERM_MF_DIRECT	GO:0003714~transcription corepressor activity	6	0.450113	0.00690999	AT1G72450	AT2G34600	AT1G19180	AT1G30135	AT1G17380	AT5G13220	1035	22	18171	4.78814	0.986606	0.0975922	9.77955
Annotation Cluster 8	Enrichment Score: 2.426153975678709
Category	Term	Count	%	PValue	Genes	List Total	Pop Hits	Pop Total	Fold Enrichment	Bonferroni	Benjamini	FDR
GOTERM_MF_DIRECT	GO:0004970~ionotropic glutamate receptor activity	7	0.525131	0.000478041	AT5G48410	AT5G48400	AT3G04110	AT2G29110	AT2G29100	AT5G11210	AT2G29120	1035	19	18171	6.46819	0.257262	0.0140627	0.707166
GOTERM_MF_DIRECT	GO:0008066~glutamate receptor activity	7	0.525131	0.000478041	AT5G48410	AT5G48400	AT3G04110	AT2G29110	AT2G29100	AT5G11210	AT2G29120	1035	19	18171	6.46819	0.257262	0.0140627	0.707166
GOTERM_BP_DIRECT	GO:0071230~cellular response to amino acid stimulus	7	0.525131	0.00053231	AT5G48410	AT5G48400	AT3G04110	AT2G29110	AT2G29100	AT5G11210	AT2G29120	1075	19	18499	6.33993	0.371089	0.0104848	0.823038
GOTERM_MF_DIRECT	GO:0005217~intracellular ligand-gated ion channel activity	7	0.525131	0.000650253	AT5G48410	AT5G48400	AT3G04110	AT2G29110	AT2G29100	AT5G11210	AT2G29120	1035	20	18171	6.14478	0.332749	0.0167166	0.960775
GOTERM_MF_DIRECT	GO:0005262~calcium channel activity	8	0.60015	0.00263112	AT5G48410	AT5G48400	AT3G04110	AT2G29110	AT2G29100	AT5G11210	AT2G29120	AT4G36820	1035	34	18171	4.13095	0.805771	0.0444994	3.8348
GOTERM_BP_DIRECT	GO:0006874~cellular calcium ion homeostasis	7	0.525131	0.00795911	AT5G48410	AT5G48400	AT3G04110	AT2G29110	AT2G29100	AT5G11210	AT2G29120	1075	31	18499	3.88576	0.999051	0.0946469	11.6648
GOTERM_BP_DIRECT	GO:0006816~calcium ion transport	7	0.525131	0.00932516	AT5G48410	AT5G48400	AT3G04110	AT2G29110	AT2G29100	AT5G11210	AT2G29120	1075	32	18499	3.76433	0.999714	0.107151	13.534
GOTERM_BP_DIRECT	GO:0009416~response to light stimulus	17	1.27532	0.0807691	AT1G80920	AT5G59820	AT1G20620	AT5G48410	AT5G48400	AT5G08790	AT4G34250	AT5G63980	AT3G49110	AT3G49120	AT3G04110	AT2G29110	AT2G30490	AT1G20630	AT2G29100	AT5G11210	AT2G29120	1075	188	18499	1.55608	1	0.509423	72.942
GOTERM_BP_DIRECT	GO:0019722~calcium-mediated signaling	8	0.60015	0.117093	AT5G48410	AT5G48400	AT3G04110	AT2G29110	AT2G29100	AT2G33130	AT5G11210	AT2G29120	1075	71	18499	1.93897	1	0.62364	85.5282
Annotation Cluster 9	Enrichment Score: 2.3021460234881572
Category	Term	Count	%	PValue	Genes	List Total	Pop Hits	Pop Total	Fold Enrichment	Bonferroni	Benjamini	FDR
GOTERM_MF_DIRECT	GO:0015198~oligopeptide transporter activity	6	0.450113	0.00205733	AT1G65730	AT1G09930	AT4G27730	AT5G55930	AT5G64410	AT4G24120	1035	17	18171	6.19642	0.722235	0.0418005	3.0104
GOTERM_BP_DIRECT	GO:0006857~oligopeptide transport	11	0.825206	0.0050608	AT3G45660	AT1G65730	AT2G02040	AT1G09930	AT5G46050	AT4G27730	AT4G21680	AT5G55930	AT1G22570	AT5G64410	AT4G24120	1075	67	18499	2.82526	0.987956	0.0638293	7.57295
GOTERM_MF_DIRECT	GO:0035673~oligopeptide transmembrane transporter activity	4	0.300075	0.0119135	AT1G09930	AT4G27730	AT5G55930	AT5G64410	1035	9	18171	7.8029	0.999421	0.149608	16.2958
Annotation Cluster 10	Enrichment Score: 2.142389940009249
Category	Term	Count	%	PValue	Genes	List Total	Pop Hits	Pop Total	Fold Enrichment	Bonferroni	Benjamini	FDR
GOTERM_MF_DIRECT	GO:0015297~antiporter activity	15	1.12528	0.000537932	AT4G39030	AT2G04040	AT2G04100	AT3G14070	AT5G52450	AT3G23550	AT2G34960	AT5G27520	AT2G04050	AT4G21120	AT4G23030	AT1G61800	AT4G21903	AT2G04080	AT1G58340	1035	90	18171	2.92609	0.284436	0.0150978	0.795434
GOTERM_BP_DIRECT	GO:0006855~drug transmembrane transport	12	0.900225	0.00221748	AT1G15520	AT4G39030	AT1G59870	AT2G04050	AT2G04040	AT4G23030	AT5G52450	AT2G04100	AT4G21903	AT3G23550	AT1G58340	AT2G04080	1075	70	18499	2.95001	0.855368	0.0333533	3.38698
GOTERM_MF_DIRECT	GO:0015238~drug transmembrane transporter activity	10	0.750188	0.00461528	AT4G39030	AT2G04050	AT2G04040	AT4G23030	AT5G52450	AT2G04100	AT4G21903	AT3G23550	AT1G58340	AT2G04080	1035	57	18171	3.08009	0.943716	0.0694074	6.63547
GOTERM_MF_DIRECT	GO:0005215~transporter activity	21	1.57539	0.489391	AT4G39030	AT3G47780	AT2G04040	AT4G21680	AT1G22570	AT2G04100	AT5G52450	AT1G57990	AT3G23550	AT5G01500	AT5G13750	AT3G45660	AT5G13490	AT2G02040	AT2G04050	AT5G54860	AT5G46050	AT4G23030	AT1G58340	AT2G04080	AT1G11200	1035	344	18171	1.07176	1	0.982734	99.9954
Annotation Cluster 11	Enrichment Score: 2.0757883621196473
Category	Term	Count	%	PValue	Genes	List Total	Pop Hits	Pop Total	Fold Enrichment	Bonferroni	Benjamini	FDR
GOTERM_MF_DIRECT	GO:0008422~beta-glucosidase activity	11	0.825206	0.00110904	AT1G47600	AT3G60120	AT3G21370	AT5G20940	AT2G44480	AT3G60140	AT1G61810	AT1G51470	AT2G44490	AT5G20950	AT1G61820	1035	56	18171	3.4486	0.498526	0.0243488	1.63346
GOTERM_MF_DIRECT	GO:0102483~scopolin beta-glucosidase activity	9	0.675169	0.00223888	AT1G47600	AT3G60120	AT3G21370	AT2G44480	AT3G60140	AT1G61810	AT1G51470	AT2G44490	AT1G61820	1035	42	18171	3.76211	0.751954	0.0439761	3.27195
GOTERM_MF_DIRECT	GO:0004553~hydrolase activity	hydrolyzing O-glycosyl compounds	25	1.87547	0.00780886	AT1G12240	AT5G20940	AT4G16260	AT1G51470	AT2G44490	AT1G65610	AT5G20950	AT1G47600	AT3G60120	AT5G24090	AT4G25810	AT3G21370	AT5G64790	AT2G03505	AT4G18990	AT1G10050	AT3G60140	AT2G44480	AT4G33810	AT1G32170	AT1G61810	AT4G19810	AT3G57260	AT1G61820	AT3G13790	1035	248	18171	1.76981	0.992374	0.107206	10.984
GOTERM_BP_DIRECT	GO:0009725~response to hormone	7	0.525131	0.00795911	AT1G47600	AT3G60120	AT3G21370	AT2G44480	AT3G60140	AT1G51470	AT2G44490	1075	31	18499	3.88576	0.999051	0.0946469	11.6648
GOTERM_BP_DIRECT	GO:0019762~glucosinolate catabolic process	6	0.450113	0.0315589	AT1G47600	AT3G60120	AT3G21370	AT2G44480	AT3G60140	AT1G51470	1075	31	18499	3.33065	1	0.285746	39.2095
GOTERM_MF_DIRECT	GO:0019137~thioglucosidase activity	3	0.225056	0.0720643	AT1G47600	AT1G51470	AT2G44490	1035	8	18171	6.5837	1	0.551608	67.0466
Annotation Cluster 12	Enrichment Score: 2.067728409245288
Category	Term	Count	%	PValue	Genes	List Total	Pop Hits	Pop Total	Fold Enrichment	Bonferroni	Benjamini	FDR
GOTERM_MF_DIRECT	GO:0022891~substrate-specific transmembrane transporter activity	9	0.675169	0.00261587	AT5G26340	AT3G20660	AT3G18830	AT2G38940	AT1G08930	AT1G79360	AT1G08920	AT3G19930	AT4G36670	1035	43	18171	3.67462	0.803914	0.0454818	3.81296
GOTERM_MF_DIRECT	GO:0015144~carbohydrate transmembrane transporter activity	13	0.975244	0.00447359	AT5G26340	AT1G75220	AT3G20660	AT3G18830	AT2G38940	AT5G13740	AT1G08930	AT3G05400	AT1G79360	AT1G77210	AT1G08920	AT3G19930	AT4G36670	1035	89	18171	2.56444	0.938506	0.0726029	6.43802
GOTERM_BP_DIRECT	GO:0046323~glucose import	9	0.675169	0.0045726	AT5G26340	AT1G75220	AT3G18830	AT1G08930	AT3G05400	AT1G77210	AT1G08920	AT3G19930	AT4G36670	1075	46	18499	3.36686	0.981535	0.0595656	6.8665
GOTERM_MF_DIRECT	GO:0015145~monosaccharide transmembrane transporter activity	4	0.300075	0.00540865	AT5G26340	AT3G18830	AT1G08920	AT3G19930	1035	7	18171	10.0323	0.965724	0.0789821	7.73387
GOTERM_MF_DIRECT	GO:0005351~sugar:proton symporter activity	13	0.975244	0.00820068	AT5G26340	AT1G75220	AT3G20660	AT3G18830	AT2G38940	AT5G13740	AT1G08930	AT3G05400	AT1G79360	AT1G77210	AT1G08920	AT3G19930	AT4G36670	1035	96	18171	2.37745	0.994035	0.109886	11.5043
GOTERM_MF_DIRECT	GO:0005355~glucose transmembrane transporter activity	8	0.60015	0.0162315	AT1G75220	AT3G18830	AT1G08930	AT3G05400	AT1G77210	AT1G08920	AT3G19930	AT4G36670	1035	47	18171	2.98834	0.999962	0.194724	21.5638
GOTERM_BP_DIRECT	GO:0035428~hexose transmembrane transport	6	0.450113	0.0871303	AT1G75220	AT1G08930	AT3G05400	AT1G08920	AT3G19930	AT4G36670	1075	41	18499	2.5183	1	0.53396	75.7067
Annotation Cluster 13	Enrichment Score: 2.0153359823004604
Category	Term	Count	%	PValue	Genes	List Total	Pop Hits	Pop Total	Fold Enrichment	Bonferroni	Benjamini	FDR
GOTERM_BP_DIRECT	GO:0009695~jasmonic acid biosynthetic process	9	0.675169	5.59676e-05	AT1G20510	AT3G45140	AT3G25770	AT1G72520	AT2G06050	AT3G25760	AT1G55020	AT4G16760	AT2G33150	1075	25	18499	6.19501	0.04758	0.00162365	0.0868346
GOTERM_BP_DIRECT	GO:0031408~oxylipin biosynthetic process	6	0.450113	0.0110184	AT3G45140	AT1G72520	AT2G06050	AT1G55020	AT2G26560	AT2G33150	1075	24	18499	4.30209	0.999936	0.12383	15.7996
GOTERM_BP_DIRECT	GO:0034440~lipid oxidation	3	0.225056	0.0432013	AT3G45140	AT1G72520	AT1G55020	1075	6	18499	8.60419	1	0.357334	49.6143
GOTERM_BP_DIRECT	GO:0006633~fatty acid biosynthetic process	10	0.750188	0.325915	AT3G45140	AT3G06850	AT2G47240	AT1G72520	AT2G06050	AT2G28630	AT1G55020	AT4G34250	AT1G64400	AT2G33150	1075	128	18499	1.3444	1	0.906437	99.7805
Annotation Cluster 14	Enrichment Score: 1.959615085428262
Category	Term	Count	%	PValue	Genes	List Total	Pop Hits	Pop Total	Fold Enrichment	Bonferroni	Benjamini	FDR
GOTERM_BP_DIRECT	GO:0010106~cellular response to iron ion starvation	5	0.375094	0.000654884	AT3G56970	AT3G56980	AT3G18290	AT2G41240	AT5G04150	1075	8	18499	10.7552	0.434809	0.0120668	1.01166
GOTERM_CC_DIRECT	GO:0090575~RNA polymerase II transcription factor complex	5	0.375094	0.00319763	AT3G56970	AT3G56980	AT1G10585	AT2G41240	AT5G04150	1270	13	25147	7.61569	0.363384	0.0369331	3.71296
GOTERM_BP_DIRECT	GO:0055072~iron ion homeostasis	7	0.525131	0.00932516	AT3G56970	AT3G56980	AT1G69720	AT4G24120	AT2G41240	AT1G58340	AT5G04150	1075	32	18499	3.76433	0.999714	0.107151	13.534
GOTERM_MF_DIRECT	GO:0000977~RNA polymerase II regulatory region sequence-specific DNA binding	7	0.525131	0.742832	AT3G56970	AT3G56980	AT5G10140	AT1G10585	AT4G24000	AT2G41240	AT5G04150	1035	128	18171	0.960122	1	0.998959	100
Annotation Cluster 15	Enrichment Score: 1.55540115122502
Category	Term	Count	%	PValue	Genes	List Total	Pop Hits	Pop Total	Fold Enrichment	Bonferroni	Benjamini	FDR
GOTERM_BP_DIRECT	GO:0009835~fruit ripening	5	0.375094	0.00529366	AT1G01480	AT4G37770	AT4G11280	AT4G26200	AT1G69490	1075	13	18499	6.6186	0.990177	0.0657262	7.90814
GOTERM_MF_DIRECT	GO:0016847~1-aminocyclopropane-1-carboxylate synthase activity	4	0.300075	0.0214891	AT1G01480	AT4G37770	AT4G11280	AT4G26200	1035	11	18171	6.38419	0.999999	0.236802	27.5605
GOTERM_BP_DIRECT	GO:0009693~ethylene biosynthetic process	4	0.300075	0.189593	AT1G01480	AT4G37770	AT4G11280	AT4G26200	1075	26	18499	2.64744	1	0.768877	96.1723
Annotation Cluster 16	Enrichment Score: 1.2955641595466654
Category	Term	Count	%	PValue	Genes	List Total	Pop Hits	Pop Total	Fold Enrichment	Bonferroni	Benjamini	FDR
GOTERM_CC_DIRECT	GO:0031012~extracellular matrix	6	0.450113	0.00160226	AT5G65870	AT1G24140	AT3G49780	AT1G32960	AT2G22860	AT1G70170	1270	18	25147	6.60026	0.202361	0.0203447	1.87655
GOTERM_MF_DIRECT	GO:0008083~growth factor activity	4	0.300075	0.101876	AT5G65870	AT3G49780	AT3G02240	AT2G22860	1035	20	18171	3.5113	1	0.648045	79.7037
GOTERM_BP_DIRECT	GO:0008283~cell proliferation	3	0.225056	0.79525	AT5G65870	AT3G49780	AT2G22860	1075	50	18499	1.0325	1	0.999381	100
Annotation Cluster 17	Enrichment Score: 1.2021184491004075
Category	Term	Count	%	PValue	Genes	List Total	Pop Hits	Pop Total	Fold Enrichment	Bonferroni	Benjamini	FDR
GOTERM_MF_DIRECT	GO:0016874~ligase activity	30	2.25056	0.000415915	AT2G42360	AT3G18290	AT3G52450	AT5G16340	AT1G66160	AT5G13320	AT5G37490	AT2G18600	AT4G28270	AT4G37390	AT1G76390	AT1G20510	AT3G11840	AT5G67340	AT5G63750	AT1G51680	AT4G11370	AT5G64660	AT4G18940	AT5G27420	AT2G35930	AT1G01680	AT1G66040	AT5G61560	AT4G03510	AT4G14365	AT3G01650	AT4G35480	AT5G16370	AT5G09800	1035	260	18171	2.02575	0.227986	0.0135263	0.615528
GOTERM_MF_DIRECT	GO:0004842~ubiquitin-protein transferase activity	25	1.87547	0.756245	AT2G42360	AT5G64660	AT5G27420	AT3G52450	AT2G35930	AT5G42460	AT1G66160	AT2G18600	AT5G37490	AT4G28270	AT1G08050	AT1G01680	AT1G66040	AT1G76390	AT3G11840	AT5G61560	AT4G03510	AT1G23390	AT5G43190	AT3G01650	AT5G67340	AT5G57035	AT4G21070	AT5G09800	AT1G77000	1035	475	18171	0.924027	1	0.99911	100
GOTERM_BP_DIRECT	GO:0016567~protein ubiquitination	24	1.80045	0.787006	AT5G43420	AT2G42360	AT5G64660	AT3G18290	AT5G27420	AT3G52450	AT1G76410	AT2G35930	AT1G66160	AT5G37490	AT1G01680	AT1G66040	AT1G76390	AT5G61560	AT2G02350	AT4G14365	AT4G15975	AT4G26120	AT5G67340	AT4G35480	AT5G57035	AT5G09800	AT2G18670	AT3G12580	1075	456	18499	0.905704	1	0.999284	100
Annotation Cluster 18	Enrichment Score: 1.1777722493880136
Category	Term	Count	%	PValue	Genes	List Total	Pop Hits	Pop Total	Fold Enrichment	Bonferroni	Benjamini	FDR
GOTERM_BP_DIRECT	GO:0019438~aromatic compound biosynthetic process	5	0.375094	0.0092098	AT1G33030	AT1G21130	AT1G21100	AT1G21120	AT1G21110	1075	15	18499	5.73612	0.999684	0.107301	13.3776
GOTERM_MF_DIRECT	GO:0008171~O-methyltransferase activity	6	0.450113	0.0101511	AT1G33030	AT1G67980	AT1G21130	AT1G21100	AT1G21120	AT1G21110	1035	24	18171	4.38913	0.998247	0.131535	14.0524
GOTERM_MF_DIRECT	GO:0008757~S-adenosylmethionine-dependent methyltransferase activity	11	0.825206	0.1194	AT1G15125	AT1G33030	AT1G55450	AT1G66700	AT3G54150	AT1G21130	AT3G05390	AT1G21100	AT1G21120	AT1G21110	AT3G44860	1035	115	18171	1.67932	1	0.692853	84.8504
GOTERM_BP_DIRECT	GO:0032259~methylation	17	1.27532	0.171155	AT5G54160	AT5G04380	AT1G55450	AT1G67980	AT1G21100	AT1G21130	AT3G44860	AT1G21110	AT1G21120	AT1G15125	AT1G77660	AT1G33030	AT2G35170	AT1G66700	AT3G25900	AT3G54150	AT3G05390	1075	212	18499	1.37992	1	0.749838	94.5727
GOTERM_MF_DIRECT	GO:0008168~methyltransferase activity	9	0.675169	0.676052	AT1G15125	AT5G04380	AT1G77660	AT2G35170	AT1G55450	AT1G66700	AT3G25900	AT1G21100	AT1G21120	1035	157	18171	1.00642	1	0.997372	100
Annotation Cluster 19	Enrichment Score: 0.9661368608295038
Category	Term	Count	%	PValue	Genes	List Total	Pop Hits	Pop Total	Fold Enrichment	Bonferroni	Benjamini	FDR
GOTERM_MF_DIRECT	GO:0046564~oxalate decarboxylase activity	5	0.375094	0.0883002	AT1G09560	AT1G18970	AT4G14630	AT5G39110	AT5G39100	1035	30	18171	2.92609	1	0.610398	74.6417
GOTERM_BP_DIRECT	GO:0033609~oxalate metabolic process	5	0.375094	0.0934542	AT1G09560	AT1G18970	AT4G14630	AT5G39110	AT5G39100	1075	30	18499	2.86806	1	0.553448	78.1915
GOTERM_MF_DIRECT	GO:0045735~nutrient reservoir activity	8	0.60015	0.114458	AT1G09560	AT5G43590	AT1G18970	AT4G14630	AT4G37060	AT2G26560	AT5G39110	AT5G39100	1035	72	18171	1.95072	1	0.681956	83.5382
GOTERM_MF_DIRECT	GO:0030145~manganese ion binding	6	0.450113	0.144626	AT2G24200	AT1G09560	AT1G18970	AT4G14630	AT5G39110	AT5G39100	1035	49	18171	2.14978	1	0.75045	90.1586
Annotation Cluster 20	Enrichment Score: 0.9253154880694014
Category	Term	Count	%	PValue	Genes	List Total	Pop Hits	Pop Total	Fold Enrichment	Bonferroni	Benjamini	FDR
GOTERM_MF_DIRECT	GO:0044390~ubiquitin-like protein conjugating enzyme binding	3	0.225056	0.0892502	AT1G19310	AT4G03510	AT4G28270	1035	9	18171	5.85217	1	0.608546	75.031
GOTERM_BP_DIRECT	GO:0071712~ER-associated misfolded protein catabolic process	3	0.225056	0.111203	AT1G19310	AT4G03510	AT4G28270	1075	10	18499	5.16251	1	0.606802	83.9549
GOTERM_CC_DIRECT	GO:0036513~Derlin-1 retrotranslocation complex	3	0.225056	0.120159	AT1G19310	AT4G03510	AT4G28270	1270	12	25147	4.9502	1	0.594447	77.9604
GOTERM_MF_DIRECT	GO:1904264~ubiquitin protein ligase activity involved in ERAD pathway	3	0.225056	0.166823	AT1G19310	AT4G03510	AT4G28270	1035	13	18171	4.05151	1	0.784342	93.3384
Annotation Cluster 21	Enrichment Score: 0.797358534535489
Category	Term	Count	%	PValue	Genes	List Total	Pop Hits	Pop Total	Fold Enrichment	Bonferroni	Benjamini	FDR
GOTERM_MF_DIRECT	GO:0043565~sequence-specific DNA binding	61	4.57614	0.000423101	AT4G14560	AT1G75490	AT4G12350	AT4G23810	AT3G46090	AT5G49520	AT1G02580	AT2G38250	AT1G27730	AT1G48000	AT5G46350	AT2G47190	AT1G29860	AT1G80840	AT4G01250	AT1G18860	AT5G26920	AT3G46080	AT5G24110	AT3G23250	AT5G26170	AT1G62300	AT4G18880	AT4G11070	AT2G37430	AT5G59820	AT1G74650	AT5G13080	AT4G18170	AT1G66600	AT4G36990	AT5G49450	AT1G68840	AT2G40740	AT4G31800	AT5G62020	AT5G04340	AT2G26150	AT2G32460	AT2G46400	AT4G22680	AT1G71030	AT4G17230	AT5G61890	AT5G61590
GOTERM_MF_DIRECT	GO:0003700~transcription factor activity	sequence-specific DNA binding	101	7.57689	0.392561	AT4G17500	AT5G51190	AT4G12350	AT1G69490	AT1G52890	AT4G23810	AT3G46090	AT5G49520	AT1G02580	AT1G27730	AT3G04420	AT5G46350	AT1G29860	AT1G80840	AT3G01600	AT1G02220	AT1G18860	AT5G26920	AT3G46080	AT3G56970	AT1G74650	AT1G66600	AT4G18170	AT4G36990	AT1G02230	AT1G68840	AT4G31800	AT5G62020	AT2G41240	AT5G04340	AT4G18890	AT3G24650	AT1G71520	AT2G46400	AT1G71030	AT4G17230	AT1G74080	AT1G22985	AT3G56980	AT3G04070	AT3G24310	AT2G30250	AT5G56960	AT1G18570
GOTERM_BP_DIRECT	GO:0006351~transcription	DNA-templated	106	7.95199	0.695015	AT4G17500	AT5G51190	AT1G69490	AT1G52890	AT4G23810	AT5G13220	AT3G46090	AT1G18390	AT5G49520	AT1G02580	AT5G22250	AT1G27730	AT3G04420	AT5G46350	AT1G29860	AT1G80840	AT3G01600	AT1G02220	AT1G18860	AT5G26920	AT3G46080	AT3G56970	AT1G66600	AT4G18170	AT4G36990	AT1G02230	AT1G68840	AT4G31800	AT5G62020	AT2G41240	AT5G04340	AT4G18890	AT3G24650	AT1G71520	AT2G46400	AT4G17230	AT1G74080	AT1G22985	AT3G56980	AT3G04070	AT2G30250	AT2G31865	AT5G56960	AT1G18570
GOTERM_BP_DIRECT	GO:0006355~regulation of transcription	DNA-templated	112	8.4021	0.89302	AT5G20850	AT4G17500	AT5G51190	AT4G12350	AT1G69490	AT1G52890	AT4G23810	AT5G13220	AT3G46090	AT5G49520	AT5G22250	AT3G04420	AT5G46350	AT1G29860	AT1G80840	AT3G01600	AT1G02220	AT1G18860	AT5G26920	AT3G46080	AT3G56970	AT1G74650	AT1G66600	AT4G18170	AT1G02230	AT4G31800	AT5G62020	AT2G41240	AT5G04340	AT4G18890	AT3G24650	AT1G71520	AT2G46400	AT1G71030	AT4G17230	AT1G74080	AT1G22985	AT3G56980	AT3G04070	AT3G24310	AT2G30250	AT2G31865	AT5G56960	AT1G10585
GOTERM_MF_DIRECT	GO:0003677~DNA binding	72	5.40135	1	AT1G75490	AT4G17500	AT5G51190	AT1G69490	AT1G52890	AT4G23810	AT5G64750	AT5G04150	AT1G77640	AT1G18390	AT5G49520	AT5G09750	AT3G04420	AT2G43140	AT2G44980	AT1G48000	AT2G47190	AT1G02220	AT3G01600	AT5G02810	AT3G23250	AT4G06746	AT1G07630	AT4G18880	AT3G56970	AT1G11100	AT1G74650	AT3G15500	AT2G19810	AT4G36990	AT1G34180	AT3G12910	AT5G49450	AT5G47220	AT1G02230	AT1G68840	AT5G62020	AT2G41240	AT4G18890	AT2G26150	AT2G32460	AT1G71520	AT3G24650	AT4G22680	AT1G71030
Annotation Cluster 22	Enrichment Score: 0.5714308467657001
Category	Term	Count	%	PValue	Genes	List Total	Pop Hits	Pop Total	Fold Enrichment	Bonferroni	Benjamini	FDR
GOTERM_BP_DIRECT	GO:0006357~regulation of transcription from RNA polymerase II promoter	17	1.27532	0.17576	AT3G56970	AT1G48000	AT3G56980	AT2G47190	AT1G74650	AT3G24310	AT3G06490	AT4G12350	AT1G18570	AT1G10585	AT2G41240	AT5G04150	AT2G32460	AT1G71030	AT3G23250	AT4G22680	AT1G74080	1075	213	18499	1.37344	1	0.751272	95.0223
GOTERM_MF_DIRECT	GO:0001135~transcription factor activity	RNA polymerase II transcription factor recruiting	12	0.900225	0.179784	AT1G48000	AT2G32460	AT2G47190	AT1G74650	AT3G23250	AT1G71030	AT4G22680	AT3G24310	AT3G06490	AT4G12350	AT1G74080	AT1G18570	1035	141	18171	1.49417	1	0.802499	94.7214
GOTERM_MF_DIRECT	GO:0000981~RNA polymerase II transcription factor activity	sequence-specific DNA binding	12	0.900225	0.295733	AT1G48000	AT2G32460	AT2G47190	AT1G74650	AT3G23250	AT1G71030	AT4G22680	AT3G24310	AT3G06490	AT4G12350	AT1G74080	AT1G18570	1035	159	18171	1.32502	1	0.923123	99.4503
GOTERM_BP_DIRECT	GO:0030154~cell differentiation	18	1.35034	0.554249	AT1G48000	AT2G47190	AT5G65870	AT1G74650	AT5G10140	AT3G24310	AT3G06490	AT3G49780	AT4G12350	AT1G18570	AT3G02240	AT2G22860	AT5G27230	AT2G32460	AT1G71030	AT3G23250	AT4G22680	AT1G74080	1075	296	18499	1.04646	1	0.987704	99.9996
Annotation Cluster 23	Enrichment Score: 0.563097460902333
Category	Term	Count	%	PValue	Genes	List Total	Pop Hits	Pop Total	Fold Enrichment	Bonferroni	Benjamini	FDR
GOTERM_BP_DIRECT	GO:0005992~trehalose biosynthetic process	4	0.300075	0.174755	AT4G22590	AT1G70290	AT2G43000	AT2G18700	1075	25	18499	2.75334	1	0.751956	94.9273
GOTERM_MF_DIRECT	GO:0004805~trehalose-phosphatase activity	3	0.225056	0.337596	AT4G22590	AT1G70290	AT2G18700	1035	21	18171	2.50807	1	0.941955	99.7786
GOTERM_BP_DIRECT	GO:0070413~trehalose metabolism in response to stress	3	0.225056	0.346641	AT4G22590	AT1G70290	AT2G18700	1075	21	18499	2.45834	1	0.92107	99.8648
Annotation Cluster 24	Enrichment Score: 0.5383596251616196
Category	Term	Count	%	PValue	Genes	List Total	Pop Hits	Pop Total	Fold Enrichment	Bonferroni	Benjamini	FDR
GOTERM_MF_DIRECT	GO:0070573~metallodipeptidase activity	3	0.225056	0.146423	AT3G02875	AT1G44350	AT1G51760	1035	12	18171	4.38913	1	0.745309	90.461
GOTERM_BP_DIRECT	GO:0043171~peptide catabolic process	3	0.225056	0.237182	AT3G02875	AT1G44350	AT1G51760	1075	16	18499	3.22657	1	0.83018	98.5038
GOTERM_MF_DIRECT	GO:0008237~metallopeptidase activity	3	0.225056	0.698602	AT3G02875	AT1G44350	AT1G51760	1035	42	18171	1.25404	1	0.998004	100
Annotation Cluster 25	Enrichment Score: 0.5352185933719465
Category	Term	Count	%	PValue	Genes	List Total	Pop Hits	Pop Total	Fold Enrichment	Bonferroni	Benjamini	FDR
GOTERM_MF_DIRECT	GO:0030551~cyclic nucleotide binding	4	0.300075	0.226799	AT2G46430	AT4G32650	AT1G01340	AT4G01010	1035	29	18171	2.42159	1	0.864645	97.802
GOTERM_BP_DIRECT	GO:0042391~regulation of membrane potential	4	0.300075	0.235769	AT2G46430	AT4G32650	AT1G01340	AT4G01010	1075	29	18499	2.37357	1	0.830387	98.4602
GOTERM_MF_DIRECT	GO:0005249~voltage-gated potassium channel activity	4	0.300075	0.273417	AT2G46430	AT4G32650	AT1G01340	AT4G01010	1035	32	18171	2.19457	1	0.90606	99.1266
GOTERM_MF_DIRECT	GO:0030552~cAMP binding	3	0.225056	0.316307	AT2G46430	AT1G01340	AT4G01010	1035	20	18171	2.63348	1	0.929873	99.646
GOTERM_MF_DIRECT	GO:0030553~cGMP binding	3	0.225056	0.316307	AT2G46430	AT1G01340	AT4G01010	1035	20	18171	2.63348	1	0.929873	99.646
GOTERM_MF_DIRECT	GO:0005216~ion channel activity	3	0.225056	0.420258	AT2G46430	AT1G01340	AT4G01010	1035	25	18171	2.10678	1	0.968576	99.9694
Annotation Cluster 26	Enrichment Score: 0.511673066437193
Category	Term	Count	%	PValue	Genes	List Total	Pop Hits	Pop Total	Fold Enrichment	Bonferroni	Benjamini	FDR
GOTERM_BP_DIRECT	GO:0007064~mitotic sister chromatid cohesion	5	0.375094	0.0539996	AT4G38550	AT2G20960	AT4G35110	AT2G16900	AT5G11140	1075	25	18499	3.44167	1	0.415638	57.7528
GOTERM_BP_DIRECT	GO:0010468~regulation of gene expression	6	0.450113	0.563891	AT4G38550	AT2G20960	AT4G35110	AT2G16900	AT1G68765	AT5G11140	1075	86	18499	1.20058	1	0.988458	99.9997
GOTERM_MF_DIRECT	GO:0003682~chromatin binding	5	0.375094	0.958065	AT4G38550	AT2G20960	AT4G35110	AT2G16900	AT5G11140	1035	138	18171	0.636106	1	0.999999	100
Annotation Cluster 27	Enrichment Score: 0.23724033253946955
Category	Term	Count	%	PValue	Genes	List Total	Pop Hits	Pop Total	Fold Enrichment	Bonferroni	Benjamini	FDR
GOTERM_BP_DIRECT	GO:0045490~pectin catabolic process	7	0.525131	0.496939	AT2G45220	AT5G04310	AT1G05310	AT4G02330	AT2G26440	AT1G68765	AT2G43050	1075	97	18499	1.24184	1	0.977886	99.9977
GOTERM_CC_DIRECT	GO:0071944~cell periphery	5	0.375094	0.50637	AT2G45220	AT4G37900	AT4G02330	AT2G26440	AT2G43050	1270	73	25147	1.35622	1	0.959685	99.9761
GOTERM_MF_DIRECT	GO:0045330~aspartyl esterase activity	5	0.375094	0.53424	AT2G45220	AT1G05310	AT4G02330	AT2G26440	AT2G43050	1035	67	18171	1.31019	1	0.988707	99.9988
GOTERM_MF_DIRECT	GO:0046910~pectinesterase inhibitor activity	7	0.525131	0.618928	AT2G45220	AT3G47380	AT1G62760	AT5G62360	AT4G02330	AT2G26440	AT2G43050	1035	112	18171	1.09728	1	0.99506	99.9999
GOTERM_BP_DIRECT	GO:0042545~cell wall modification	5	0.375094	0.629621	AT2G45220	AT1G05310	AT4G02330	AT2G26440	AT2G43050	1075	74	18499	1.16273	1	0.994716	100
GOTERM_MF_DIRECT	GO:0030599~pectinesterase activity	5	0.375094	0.719997	AT2G45220	AT1G05310	AT4G02330	AT2G26440	AT2G43050	1035	85	18171	1.03274	1	0.998481	100
Annotation Cluster 28	Enrichment Score: 0.2172108085762763
Category	Term	Count	%	PValue	Genes	List Total	Pop Hits	Pop Total	Fold Enrichment	Bonferroni	Benjamini	FDR
GOTERM_MF_DIRECT	GO:0016798~hydrolase activity	acting on glycosyl bonds	4	0.300075	0.490678	AT4G25810	AT4G18990	AT1G32170	AT5G15870	1035	46	18171	1.52665	1	0.982316	99.9955
GOTERM_MF_DIRECT	GO:0016762~xyloglucan:xyloglucosyl transferase activity	3	0.225056	0.567526	AT4G25810	AT4G18990	AT1G32170	1035	33	18171	1.59605	1	0.991632	99.9996
GOTERM_BP_DIRECT	GO:0042546~cell wall biogenesis	4	0.300075	0.684778	AT4G25810	AT4G18990	AT5G14470	AT1G32170	1075	60	18499	1.14722	1	0.996908	100
GOTERM_BP_DIRECT	GO:0010411~xyloglucan metabolic process	3	0.225056	0.709292	AT4G25810	AT4G18990	AT1G32170	1075	42	18499	1.22917	1	0.997466	100
Annotation Cluster 29	Enrichment Score: 0.15988692557421677
Category	Term	Count	%	PValue	Genes	List Total	Pop Hits	Pop Total	Fold Enrichment	Bonferroni	Benjamini	FDR
GOTERM_BP_DIRECT	GO:0030162~regulation of proteolysis	4	0.300075	0.348354	AT1G14330	AT5G45110	AT1G15670	AT1G80440	1075	36	18499	1.91204	1	0.920934	99.8702
GOTERM_BP_DIRECT	GO:0042787~protein ubiquitination involved in ubiquitin-dependent protein catabolic process	10	0.750188	0.705808	AT1G19310	AT1G26800	AT4G03510	AT1G14330	AT5G45110	AT1G15670	AT1G80440	AT4G28270	AT3G13430	AT5G63750	1075	177	18499	0.972224	1	0.997489	100
GOTERM_CC_DIRECT	GO:0019005~SCF ubiquitin ligase complex	7	0.525131	0.948292	AT1G23390	AT1G14330	AT5G45110	AT5G43190	AT1G15670	AT5G42460	AT1G80440	1270	204	25147	0.679439	1	0.99994	100
GOTERM_BP_DIRECT	GO:0043161~proteasome-mediated ubiquitin-dependent protein catabolic process	9	0.675169	0.983566	AT2G42360	AT1G26800	AT1G14330	AT5G45110	AT1G15670	AT4G35480	AT1G80440	AT3G13430	AT2G18670	1075	256	18499	0.604982	1	1	100
Annotation Cluster 30	Enrichment Score: 0.13117114497419882
Category	Term	Count	%	PValue	Genes	List Total	Pop Hits	Pop Total	Fold Enrichment	Bonferroni	Benjamini	FDR
GOTERM_BP_DIRECT	GO:0006869~lipid transport	9	0.675169	0.648134	AT4G12470	AT4G22470	AT4G12480	AT3G47780	AT4G12490	AT2G38530	AT2G31020	AT5G57240	AT4G12500	1075	150	18499	1.0325	1	0.995407	100
GOTERM_CC_DIRECT	GO:0009707~chloroplast outer membrane	3	0.225056	0.715275	AT4G12470	AT4G12480	AT4G12490	1270	49	25147	1.21229	1	0.99366	100
GOTERM_MF_DIRECT	GO:0008289~lipid binding	9	0.675169	0.871663	AT4G12470	AT4G22470	AT4G12480	AT1G20080	AT4G12490	AT2G38530	AT2G31020	AT5G57240	AT4G12500	1035	195	18171	0.810301	1	0.999932	100
Annotation Cluster 31	Enrichment Score: 0.11179345674208513
Category	Term	Count	%	PValue	Genes	List Total	Pop Hits	Pop Total	Fold Enrichment	Bonferroni	Benjamini	FDR
GOTERM_MF_DIRECT	GO:0046910~pectinesterase inhibitor activity	7	0.525131	0.618928	AT2G45220	AT3G47380	AT1G62760	AT5G62360	AT4G02330	AT2G26440	AT2G43050	1035	112	18171	1.09728	1	0.99506	99.9999
GOTERM_MF_DIRECT	GO:0004857~enzyme inhibitor activity	4	0.300075	0.840902	AT3G47380	AT1G62760	AT5G62360	AT2G43050	1035	80	18171	0.877826	1	0.999827	100
GOTERM_BP_DIRECT	GO:0043086~negative regulation of catalytic activity	3	0.225056	0.887634	AT3G47380	AT1G62760	AT5G62360	1075	63	18499	0.819446	1	0.999953	100
Annotation Cluster 32	Enrichment Score: 0.10224375187624606
Category	Term	Count	%	PValue	Genes	List Total	Pop Hits	Pop Total	Fold Enrichment	Bonferroni	Benjamini	FDR
GOTERM_MF_DIRECT	GO:0009931~calcium-dependent protein serine/threonine kinase activity	3	0.225056	0.630363	AT3G20410	AT4G04700	AT4G04710	1035	37	18171	1.4235	1	0.995406	100
GOTERM_MF_DIRECT	GO:0004683~calmodulin-dependent protein kinase activity	3	0.225056	0.672651	AT3G20410	AT4G04700	AT4G04710	1035	40	18171	1.31674	1	0.99736	100
GOTERM_BP_DIRECT	GO:0018105~peptidyl-serine phosphorylation	3	0.225056	0.923435	AT3G20410	AT4G04700	AT4G04710	1075	71	18499	0.727114	1	0.999989	100
GOTERM_BP_DIRECT	GO:0035556~intracellular signal transduction	5	0.375094	0.995952	AT3G25250	AT3G20410	AT4G04700	AT4G04710	AT5G55560	1075	189	18499	0.455248	1	1	100
Annotation Cluster 33	Enrichment Score: 0.029410272605252485
Category	Term	Count	%	PValue	Genes	List Total	Pop Hits	Pop Total	Fold Enrichment	Bonferroni	Benjamini	FDR
GOTERM_CC_DIRECT	GO:0005743~mitochondrial inner membrane	8	0.60015	0.765218	AT5G01500	AT4G05020	AT5G13490	AT5G27520	AT3G22370	AT1G32350	AT4G36820	AT3G48850	1270	171	25147	0.926353	1	0.995378	100
GOTERM_BP_DIRECT	GO:0006810~transport	11	0.825206	0.996721	AT4G37640	AT5G01500	AT3G45660	AT5G13490	AT5G40240	AT5G27520	AT5G54860	AT4G18910	AT1G11200	AT1G58340	AT3G48850	1075	349	18499	0.542384	1	1	100
GOTERM_MF_DIRECT	GO:0003735~structural constituent of ribosome	5	0.375094	1	AT1G66580	AT5G01500	AT5G13490	AT5G27520	AT3G48850	1035	475	18171	0.184805	1	1	100
GOTERM_BP_DIRECT	GO:0006412~translation	5	0.375094	1	AT1G66580	AT5G01500	AT5G13490	AT5G27520	AT3G48850	1075	1121	18499	0.0767546	1	1	100
[truncated: 144 more columns]

## Sheet: Sheet2
Protein phosphorylation	Metabolic process	Cell wall formation	Defense	Response to light stimuli	Transport	Transcription
AT3G14840	AT3G26230	AT5G24090	AT4G03460	AT1G80920	AT3G45660	AT3G18290
AT4G04710	AT2G30750	AT2G43570	AT1G72450	AT5G59820	AT1G65730	AT3G56970
AT2G23770	AT4G13310	AT2G43570	AT4G03450	AT1G20620	AT2G02040	AT3G56980
AT3G08760	AT5G24160	AT4G01700	AT1G80840	AT5G48410	AT1G09930	AT1G69720
AT4G27290	AT4G31970	AT3G54420	AT5G24660	AT5G08790	AT5G46050	AT4G24120
AT2G19190	AT1G13110	AT2G43620	AT2G02220	AT4G34250	AT4G27730	AT2G41240
AT4G39270	AT3G26210	AT2G43610	AT2G25000	AT5G63980	AT4G21680	AT1G58340
AT5G35370	AT3G26220	AT5G62150	AT4G23810	AT3G49110	AT5G55930	AT5G04150
AT1G18390	AT3G26170	AT1G02360	AT4G31800	AT3G49120	AT1G22570			Protein phosphorylation	98
AT4G23230	AT3G26200	AT2G43590	AT1G72450	AT2G30490	AT5G64410			Metabolic process	87
AT1G14370	AT5G25180	AT4G19810	AT2G34600	AT1G20630	AT1G15520			Cell wall formation	16
AT3G08870	AT4G37370	AT1G01480	AT5G45110	AT5G48410	AT4G39030			Defense	16
AT5G38250	AT2G29720	AT4G37770	AT1G19180	AT5G48400	AT1G59870			Response to light stimuli	26
AT1G67520	AT3G28740	AT4G11280	AT1G30135	AT3G04110	AT2G04050			Transport	21
AT1G16110	AT3G26320	AT4G26200	AT1G17380	AT2G29110	AT2G04040			Transcription	8
AT5G49780	AT4G37310	AT1G69490	AT5G13220	AT2G29100	AT4G23030
AT5G55560	AT4G22710			AT2G33130	AT5G52450
AT2G31880	AT5G67310			AT5G11210	AT2G04100
AT4G23220	AT2G45570			AT2G29120	AT4G21903
AT5G66790	AT4G22690			AT1G47600	AT3G23550
AT3G09010	AT2G24180			AT3G60120	AT2G04080
AT4G23280	AT3G26290			AT3G21370
AT3G04690	AT2G29460			AT2G44480
AT4G21390	AT5G39050			AT3G60140
AT4G18950	AT4G39640			AT1G51470
AT1G56140	AT2G29460			AT2G44490
AT1G09970	AT1G02930
AT4G23180	AT1G02940
AT5G53450	AT2G29490
AT3G46930	AT2G29470
AT1G67000	AT5G02780
AT3G09830	AT1G02920
AT5G46080	AT1G74590
AT4G23210	AT4G02520
AT5G01550	AT1G69920
AT5G11410	AT1G69930
AT2G25090	AT2G02930
AT4G21380	AT2G30860
AT1G61610	AT3G04720
AT1G66880	AT2G18660
AT4G23190	AT4G15280
AT4G08850	AT3G53150
AT5G20480	AT2G15480
AT4G18250	AT1G32940
AT1G51790	AT1G22400
AT5G01540	AT3G50740
AT4G23200	AT1G25220
AT3G25250	AT1G32960
AT1G68690	AT3G46690
AT4G23320	AT2G04160
AT1G51620	AT3G63010
AT5G60900	AT1G05675
AT1G25390	AT1G20510
AT4G11890	AT1G44350
AT5G39020	AT1G51760
AT5G42440	AT2G15490
AT1G79680	AT1G51680
AT5G06740	AT1G22360
AT4G23130	AT2G36780
AT5G25930	AT3G46680
AT1G66920	AT3G46660
AT4G11470	AT1G02390
AT4G04540	AT3G53160
AT4G04960	AT1G08940
AT5G61560	AT3G21780
AT1G61440	AT5G53990
AT4G29050	AT3G01990
AT2G23450	AT5G58840
AT5G39030	AT1G05680
AT5G25440	AT1G68620
AT5G20050	AT5G49690
AT4G23140	AT1G24100
AT1G51890	AT2G36770
AT2G37710	AT2G30140
AT4G11480	AT2G29740
AT4G04490	AT5G26340
AT1G65790	AT1G75220
AT1G16130	AT3G18830
AT1G21250	AT1G08930
AT3G57740	AT3G05400
AT1G11300	AT1G77210
AT2G05940	AT1G08920
AT4G17660	AT3G19930
AT4G23150	AT4G36670
AT1G74360	AT1G20510
AT5G47850	AT3G45140
AT1G61360	AT3G25770
AT5G65600
AT1G16150
AT1G51800
AT3G20410
AT3G28450
AT3G55950
AT4G27300
AT5G48380
AT1G21240
AT1G03740
AT5G57035
	AT3G25760
	AT4G16760
	AT2G06050
	AT2G26560
	AT2G33150
	AT3G45140
	AT1G72520
	AT1G55020
	AT1G33030
	AT1G21130
	AT1G21100
	AT1G21120
	AT1G21110

## Sheet: Sheet3
Protein phosphorylation
AT5G46080 AT5G46080.1 Protein kinase superfamily protein;(source:Araport11) protein_coding
AT5G20050 AT5G20050.1 Protein kinase superfamily protein;(source:Araport11) protein_coding
AT1G66920 AT1G66920.2 Protein kinase superfamily protein;(source:Araport11) protein_coding
AT4G39270 AT4G39270.1 Leucine-rich repeat protein kinase family protein;(source:Araport11) protein_coding
AT5G11410 AT5G11410.1 Protein kinase superfamily protein;(source:Araport11) protein_coding
AT1G56140 AT1G56140.1 Leucine-rich repeat transmembrane protein kinase;(source:Araport11) protein_coding
AT5G38250 AT5G38250.1 Protein kinase family protein;(source:Araport11) protein_coding
AT1G67520 AT1G67520.1 lectin protein kinase family protein;(source:Araport11) protein_coding
AT5G49780 AT5G49780.1 Leucine-rich repeat protein kinase family protein;(source:Araport11) protein_coding
AT5G35370 AT5G35370.1 S-locus lectin protein kinase family protein;(source:Araport11) protein_coding
AT2G23450 AT2G23450.2 Protein kinase superfamily protein;(source:Araport11) protein_coding
AT1G51790 AT1G51790.1 Leucine-rich repeat protein kinase family protein;(source:Araport11) protein_coding
AT4G27290 AT4G27290.1 S-locus lectin protein kinase family protein;(source:Araport11) protein_coding
AT1G51890 AT1G51890.1 Leucine-rich repeat protein kinase family protein;(source:Araport11) protein_coding
AT4G17660 AT4G17660.1 Protein kinase superfamily protein;(source:Araport11) protein_coding
AT5G55560 AT5G55560.1 Protein kinase superfamily protein;(source:Araport11) protein_coding
AT1G66880 AT1G66880.1 Protein kinase superfamily protein;(source:Araport11) protein_coding
AT1G67000 AT1G67000.1 Protein kinase superfamily protein;(source:Araport11) protein_coding
AT1G51620 AT1G51620.2 Protein kinase superfamily protein;(source:Araport11) protein_coding
AT3G09010 AT3G09010.1 Protein kinase superfamily protein;(source:Araport11) protein_coding
AT1G61360 AT1G61360.1 S-locus lectin protein kinase family protein;(source:Araport11) protein_coding
AT5G25440 AT5G25440.1 Protein kinase superfamily protein;(source:Araport11) protein_coding
AT1G61610 AT1G61610.1 S-locus lectin protein kinase family protein;(source:Araport11) protein_coding
AT5G42440 AT5G42440.1 Protein kinase superfamily protein;(source:Araport11) protein_coding
AT3G57740 AT3G57740.1 Protein kinase superfamily protein;(source:Araport11) protein_coding
AT5G66790 AT5G66790.1 Protein kinase superfamily protein;(source:Araport11) protein_coding
AT4G27300 AT4G27300.1 S-locus lectin protein kinase family protein;(source:Araport11) protein_coding
AT1G03740 AT1G03740.1 Protein kinase superfamily protein;(source:Araport11) protein_coding
AT1G61440 AT1G61440.1 S-locus lectin protein kinase family protein;(source:Araport11) protein_coding
AT5G61560 AT5G61560.1 U-box domain-containing protein kinase family protein;(source:Araport11) protein_coding
AT5G57035 AT5G57035.1 U-box domain-containing protein kinase family protein;(source:Araport11) protein_coding
AT5G25930 AT5G25930.1 kinase family with leucine-rich repeat domain-containing protein;(source:Araport11) protein_coding
AT4G18250 AT4G18250.1 receptor Serine/Threonine kinase-like protein;(source:Araport11) protein_coding
AT3G08760 AT3G08760.1 Encodes an osmotic stress-inducible kinase that functions as a negative regulator of osmotic stress signaling in plants. protein_coding (ATSIK) (ATSIK)
AT4G21390 AT4G21390.1 S-locus lectin protein kinase family protein;(source:Araport11) protein_coding (B120) (B120)
AT1G09970 AT1G09970.2 RLK7 belongs to a leucine-rich repeat class of receptor-likekinase (LRR-RLKs). It is involved in the control of germination speed and the tolerance to oxidant stress. The mRNA is cell-to-cell mobile. protein_coding (LRR XI-23) (LRR XI-23);RECEPTOR-LIKE KINASE 7 (RLK7)
AT4G11890 AT4G11890.3 Encodes a receptor-like cytosolic kinase ARCK1. Negatively controls abscisic acid and osmotic stress signal transduction. protein_coding ABA- AND OSMOTIC-STRESS-INDUCIBLE RECEPTOR-LIKE CYTOSOLIC KINASE1 (ARCK1) ABA- AND OSMOTIC-STRESS-INDUCIBLE RECEPTOR-LIKE CYTOSOLIC KINASE1 (ARCK1);CYSTEINE-RICH RECEPTOR-LIKE PROTEIN KINASE 45 (CRK45)
AT3G25250 AT3G25250.1 Arabidopsis protein kinase The mRNA is cell-to-cell mobile. protein_coding AGC2 KINASE 1 (AGC2-1) OXIDATIVE SIGNAL-INDUCIBLE1 (OXI1); (AGC2);AGC2 KINASE 1 (AGC2-1); (AtOXI1)
AT3G04690 AT3G04690.1 Receptor-like kinase required for maintenance of pollen tube growth. Display polar localization at the plasma membrane of the pollen tube tip. protein_coding ANXUR1 (ANX1) ANXUR1 (ANX1)
AT5G48380 AT5G48380.1 Encodes a BAK1-interacting receptor-like kinase named BIR1. Negatively regulates multiple plant resistance signaling pathways, one of which is the SOBIR1(AT2G31880)-dependent pathway. protein_coding BAK1-INTERACTING RECEPTOR-LIKE KINASE 1 (BIR1) BAK1-INTERACTING RECEPTOR-LIKE KINASE 1 (BIR1)
AT3G28450 AT3G28450.1 Leucine-rich repeat protein kinase family protein;(source:Araport11) protein_coding BAK1-INTERACTING RECEPTOR-LIKE KINASE 2 (BIR2) BAK1-INTERACTING RECEPTOR-LIKE KINASE 2 (BIR2)
AT4G18950 AT4G18950.1 BHP1 is a Raf-like protein kinase involved in mediating blue light dependent stomatal opening. protein_coding BLUE LIGHT-DEPENDENT H+-ATPASE PHOSPHORYLATION (BHP) BLUE LIGHT-DEPENDENT H+-ATPASE PHOSPHORYLATION (BHP)
AT4G04710 AT4G04710.1 member of Calcium Dependent Protein Kinase protein_coding CALCIUM-DEPENDENT PROTEIN KINASE 22 (CPK22) CALCIUM-DEPENDENT PROTEIN KINASE 22 (CPK22)
AT3G20410 AT3G20410.1 calmodulin-domain protein kinase CDPK isoform 9 (CPK9) protein_coding CALMODULIN-DOMAIN PROTEIN KINASE 9 (CPK9) CALMODULIN-DOMAIN PROTEIN KINASE 9 (CPK9)
AT2G25090 AT2G25090.1 Encodes a member of the SNF1-related kinase (SnRK) gene family (SnRK3.18), which has also been reported as a member of the CBL-interacting protein kinases (CIPK16) and is involved in salinity tolerance. protein_coding CBL-INTERACTING PROTEIN KINASE 16 (CIPK16) SNF1-RELATED PROTEIN KINASE 3.18 (SnRK3.18); (ATCIPK16);CBL-INTERACTING PROTEIN KINASE 16 (CIPK16)
AT1G21250 AT1G21250.1 Encodes a cell wall-associated kinase that interacts with AtGRP3 and may function as a signaling receptor of extracellular matrix component such as oligogalacturonides. The mRNA is cell-to-cell mobile. protein_coding CELL WALL-ASSOCIATED KINASE 1 (WAK1) CELL WALL-ASSOCIATED KINASE 1 (WAK1); (PRO25); (ATWAK1)
AT3G55950 AT3G55950.1 CRINKLY4 related 3;(source:Araport11) protein_coding CRINKLY4 RELATED 3 (CCR3) CRINKLY4 RELATED 3 (CCR3); (ATCRR3)
AT5G47850 AT5G47850.1 CRINKLY4 related 4;(source:Araport11) protein_coding CRINKLY4 RELATED 4 (CCR4) CRINKLY4 RELATED 4 (CCR4); (ATCRK1)
AT4G23180 AT4G23180.1 Encodes a receptor-like protein kinase. Naming convention from Chen et al 2003 (PMID 14756307) The mRNA is cell-to-cell mobile. protein_coding CYSTEINE-RICH RLK (RECEPTOR-LIKE PROTEIN KINASE) 10 (CRK10) CYSTEINE-RICH RLK (RECEPTOR-LIKE PROTEIN KINASE) 10 (CRK10); (RLK4)
AT4G23190 AT4G23190.1 Encodes putative receptor-like protein kinase that is induced by the soil-borne vascular bacteria, Ralstonia solanacearum. Naming convention from Chen et al 2003 (PMID 14756307) protein_coding CYSTEINE-RICH RLK (RECEPTOR-LIKE PROTEIN KINASE) 11 (CRK11) CYSTEINE-RICH RLK (RECEPTOR-LIKE PROTEIN KINASE) 11 (CRK11);RECEPTOR LIKE PROTEIN KINASE 3 (AT-RLK3)
AT4G23200 AT4G23200.1 Encodes a cysteine-rich receptor-like protein kinase. protein_coding CYSTEINE-RICH RLK (RECEPTOR-LIKE PROTEIN KINASE) 12 (CRK12) CYSTEINE-RICH RLK (RECEPTOR-LIKE PROTEIN KINASE) 12 (CRK12)
AT4G23210 AT4G23210.3 Encodes a Cysteine-rich receptor-like kinase (CRK13). Overexpression of CRK13 leads to hypersensitive response cell death, and induces defense against pathogens by causing increased accumulation of salicylic acid. protein_coding CYSTEINE-RICH RLK (RECEPTOR-LIKE PROTEIN KINASE) 13 (CRK13) CYSTEINE-RICH RLK (RECEPTOR-LIKE PROTEIN KINASE) 13 (CRK13)
AT4G23220 AT4G23220.1 Encodes a cysteine-rich receptor-like protein kinase. protein_coding CYSTEINE-RICH RLK (RECEPTOR-LIKE PROTEIN KINASE) 14 (CRK14) CYSTEINE-RICH RLK (RECEPTOR-LIKE PROTEIN KINASE) 14 (CRK14)
AT4G23230 AT4G23230.1 Encodes a cysteine-rich receptor-like protein kinase. protein_coding CYSTEINE-RICH RLK (RECEPTOR-LIKE PROTEIN KINASE) 15 (CRK15) CYSTEINE-RICH RLK (RECEPTOR-LIKE PROTEIN KINASE) 15 (CRK15)
AT4G23280 AT4G23280.1 Encodes a cysteine-rich receptor-like protein kinase. protein_coding CYSTEINE-RICH RLK (RECEPTOR-LIKE PROTEIN KINASE) 20 (CRK20) CYSTEINE-RICH RLK (RECEPTOR-LIKE PROTEIN KINASE) 20 (CRK20)
AT4G23320 AT4G23320.1 Encodes a cysteine-rich receptor-like protein kinase. protein_coding CYSTEINE-RICH RLK (RECEPTOR-LIKE PROTEIN KINASE) 24 (CRK24) CYSTEINE-RICH RLK (RECEPTOR-LIKE PROTEIN KINASE) 24 (CRK24)
AT4G11470 AT4G11470.1 Encodes a cysteine-rich receptor-like protein kinase. protein_coding CYSTEINE-RICH RLK (RECEPTOR-LIKE PROTEIN KINASE) 31 (CRK31) CYSTEINE-RICH RLK (RECEPTOR-LIKE PROTEIN KINASE) 31 (CRK31)
AT4G11480 AT4G11480.1 Encodes a cysteine-rich receptor-like protein kinase. protein_coding CYSTEINE-RICH RLK (RECEPTOR-LIKE PROTEIN KINASE) 32 (CRK32) CYSTEINE-RICH RLK (RECEPTOR-LIKE PROTEIN KINASE) 32 (CRK32)
AT4G04490 AT4G04490.1 Encodes a cysteine-rich receptor-like protein kinase. protein_coding CYSTEINE-RICH RLK (RECEPTOR-LIKE PROTEIN KINASE) 36 (CRK36) CYSTEINE-RICH RLK (RECEPTOR-LIKE PROTEIN KINASE) 36 (CRK36)
AT4G04540 AT4G04540.1 Encodes a cysteine-rich receptor-like protein kinase. protein_coding CYSTEINE-RICH RLK (RECEPTOR-LIKE PROTEIN KINASE) 39 (CRK39) CYSTEINE-RICH RLK (RECEPTOR-LIKE PROTEIN KINASE) 39 (CRK39)
AT4G23130 AT4G23130.2 Encodes a receptor-like protein kinase. Naming convention from Chen et al 2003 (PMID 14756307) protein_coding CYSTEINE-RICH RLK (RECEPTOR-LIKE PROTEIN KINASE) 5 (CRK5) CYSTEINE-RICH RLK (RECEPTOR-LIKE PROTEIN KINASE) 5 (CRK5);RECEPTOR-LIKE PROTEIN KINASE 6 (RLK6)
AT4G23140 AT4G23140.2 Arabidopsis thaliana receptor-like protein kinase. Naming convention from Chen et al 2003 (PMID 14756307) protein_coding CYSTEINE-RICH RLK (RECEPTOR-LIKE PROTEIN KINASE) 6 (CRK6) CYSTEINE-RICH RLK (RECEPTOR-LIKE PROTEIN KINASE) 6 (CRK6)
AT4G23150 AT4G23150.1 Encodes a cysteine-rich receptor-like protein kinase. protein_coding CYSTEINE-RICH RLK (RECEPTOR-LIKE PROTEIN KINASE) 7 (CRK7) CYSTEINE-RICH RLK (RECEPTOR-LIKE PROTEIN KINASE) 7 (CRK7)
AT5G20480 AT5G20480.1 Encodes a predicted leucine-rich repeat receptor kinase (LRR-RLK). Functions as the receptor for bacterial PAMP (pathogen associated molecular patterns) EF-Tu. protein_coding EF-TU RECEPTOR (EFR) EF-TU RECEPTOR (EFR)
AT1G11300 AT1G11300.1 The annotation for At1g11300 in TAIR10 is incorrect. This locus has been split into two At1g11300 (symbol: EGM1) and At1g11305 (symbol: EGM2) (Olivier Loudet, personal communication, 2013-04-03). See Comment field for revised annotation. protein_coding ENHANCED SHOOT GROWTH UNDER MANNITOL STRESS 1 (EGM1) ENHANCED SHOOT GROWTH UNDER MANNITOL STRESS 1 (EGM1)
AT2G19190 AT2G19190.1 Encodes a receptor-like protein kinase that is involved in early defense signaling. Expression of this gene is strongly induced during leaf senescence. It is a target of the transcription factor AtWRKY6. protein_coding FLG22-INDUCED RECEPTOR-LIKE KINASE 1 (FRK1) FLG22-INDUCED RECEPTOR-LIKE KINASE 1 (FRK1);SE- NESCENCE-INDUCED RECEPTOR-LIKE KINASE (SIRK)
AT1G51800 AT1G51800.1 The gene encodes a putative member of the LRR-RLK protein family. Expressin and mutant analysis revealed that it contributes to the interaction between Arabidopsis and Hyaloperonospora arabidopsidis. and The mRNA is cell-to-cell mobile. protein_coding IMPAIRED OOMYCETE SUSCEPTIBILITY 1 (IOS1) IMPAIRED OOMYCETE SUSCEPTIBILITY 1 (IOS1)
AT2G37710 AT2G37710.1 Induced in response to Salicylic acid. The mRNA is cell-to-cell mobile. protein_coding L-TYPE LECTIN RECEPTOR KINASE IV.1 (LECRK-IV.1) L-TYPE LECTIN RECEPTOR KINASE IV.1 (LECRK-IV.1);RECEPTOR LECTIN KINASE (RLK)
AT5G65600 AT5G65600.1 Concanavalin A-like lectin protein kinase family protein;(source:Araport11) protein_coding L-TYPE LECTIN RECEPTOR KINASE IX.2 (LECRK-IX.2) L-TYPE LECTIN RECEPTOR KINASE IX.2 (LECRK-IX.2)
AT5G06740 AT5G06740.1 Concanavalin A-like lectin protein kinase family protein;(source:Araport11) protein_coding L-TYPE LECTIN RECEPTOR KINASE S.5 (LECRK-S.5) L-TYPE LECTIN RECEPTOR KINASE S.5 (LECRK-S.5)
AT4G29050 AT4G29050.1 Concanavalin A-like lectin protein kinase family protein;(source:Araport11) protein_coding L-TYPE LECTIN RECEPTOR KINASE V.9 (LECRK-V.9) L-TYPE LECTIN RECEPTOR KINASE V.9 (LECRK-V.9)
AT3G08870 AT3G08870.1 Concanavalin A-like lectin protein kinase family protein;(source:Araport11) protein_coding L-TYPE LECTIN RECEPTOR KINASE VI.1 (LECRK-VI.1) L-TYPE LECTIN RECEPTOR KINASE VI.1 (LECRK-VI.1)
AT5G01550 AT5G01550.1 Encodes LecRKA4.2, a member of the lectin receptor kinase subfamily A4 (LecRKA4.1 At5g01540; LecRKA4.2 At5g01550; LecRKA4.3 At5g01560). Together with other members of the subfamily, functions redundantly in the negative regulation of ABA response in seed germination. protein_coding L-TYPE LECTIN RECEPTOR KINASE VI.3 (LECRK-VI.3) LECTIN RECEPTOR KINASE A4.1 (LECRKA4.2);L-TYPE…
AT4G04960 AT4G04960.1 Concanavalin A-like lectin protein kinase family protein;(source:Araport11) protein_coding L-TYPE LECTIN RECEPTOR KINASE VII.1 (LECRK-VII.1) L-TYPE LECTIN RECEPTOR KINASE VII.1 (LECRK-VII.1)
AT5G01540 AT5G01540.1 Encodes LecRKA4.1, a member of the lectin receptor kinase subfamily A4 (LecRKA4.1 At5g01540; LecRKA4.2 At5g01550; LecRKA4.3 At5g01560). Together with other members of the subfamily, functions redundantly in the negative regulation of ABA response in seed germination. Positively regulates pattern-triggered immunity. protein_coding L-TYPE LECTIN RECEPTOR KINASE-VI.2 (LECRK-VI.…
AT1G18390 AT1G18390.2 Serine/Threonine kinase family catalytic domain protein;(source:Araport11) protein_coding LEAF RUST 10 DISEASE-RESISTANCE LOCUS RECEPTOR- LIKE PROTEIN KINASE-LIKE 1.2 (LRK10L1.2) LEAF RUST 10 DISEASE-RESISTANCE LOCUS RECEPTOR- LIKE PROTEIN KINASE-LIKE 1.2 (LRK10L1.2)
AT1G25390 AT1G25390.1 Protein kinase superfamily protein;(source:Araport11) protein_coding LEAF RUST 10 DISEASE-RESISTANCE LOCUS RECEPTOR- LIKE PROTEIN KINASE-LIKE 4 (LRK10L4) LEAF RUST 10 DISEASE-RESISTANCE LOCUS RECEPTOR- LIKE PROTEIN KINASE-LIKE 4 (LRK10L4)
AT3G14840 AT3G14840.2 Encodes LRR-RLK protein that is localized to the plasma membrane and is involved in regulation of plant innate immunity to microbes. LIK1 is phosphorylated by CERK1, a kinase involved in chitin perception. The mRNA is cell-to-cell mobile. protein_coding LYSM RLK1-INTERACTING KINASE 1 (LIK1) LYSM RLK1-INTERACTING KINASE 1 (LIK1)
AT2G23770 AT2G23770.1 Encodes a putative LysM-containing receptor-like kinase LYK4. Shares overlapping function with LYK5 in mediating chitin-triggered immune responses. Based on protein sequence alignment analysis, it was determined as a pseudo kinase due to a lack of the ATP-binding P-loop in the kinase domain. protein_coding LYSM-CONTAINING RECEPTOR-LIKE KINASE 4 (LYK4) LYSM-CONTAINING RECEPTO…
AT4G08850 AT4G08850.1 MIK1 encodes a receptor kinase that forms a complex with MDIS1/MIK2 and binds LURE1, the female pollen guidance chemi-attractant. MIK1 phosphorylates MDIS1 and is autophosphorylated. protein_coding MDIS1-INTERACTING RECEPTOR LIKE KINASE2 (MIK2) MDIS1-INTERACTING RECEPTOR LIKE KINASE2 (MIK2)
AT5G39020 AT5G39020.1 Involved in growth adaptation upon exposure to metal ions. Contributes together with the other MDS genes to the complex network of CrRLK1Ls that positively and negatively affect growth. protein_coding MEDOS 3 (MDS3) MEDOS 3 (MDS3)
AT5G39030 AT5G39030.1 Involved in growth adaptation upon exposure to metal ions. Contributes together with the other MDS genes to the complex network of CrRLK1Ls that positively and negatively affect growth. protein_coding MEDOS 4 (MDS4) MEDOS 4 (MDS4)
AT1G74360 AT1G74360.1 NILR1 encodes a serine/threonine kinase involved in defense response to nematodes. protein_coding NEMATODE-INDUCED LRR-RLK 1 (NILR1) NEMATODE-INDUCED LRR-RLK 1 (NILR1);GERMINATION REPRESSION AND CELL EXPANSION RECEPTOR-LIKE KINASE (GRACE)
AT5G53450 AT5G53450.1 OBP3-responsive protein 1;(source:Araport11) protein_coding OBP3-RESPONSIVE GENE 1 (ORG1) OBP3-RESPONSIVE GENE 1 (ORG1)
AT3G09830 AT3G09830.1 Encodes a member of subfamily VIIa of the receptor-like cytoplasmic kinases (RLCKs). It contributes to pattern-triggered immunity in response to P. syringae. protein_coding PATTERN-TRIGGERED IMMUNITY (PTI) COMPROMISED RECEPTOR-LIKE CYTOPLASMIC KINASE 1 (PCRK1) PATTERN-TRIGGERED IMMUNITY (PTI) COMPROMISED RECEPTOR-LIKE CYTOPLASMIC KINASE 1 (PCRK1)
AT1G68690 AT1G68690.1 Encodes a member of the proline-rich extensin-like receptor kinase (PERK) family. This family consists of 15 predicted receptor kinases (PMID: 15653807). protein_coding PROLINE-RICH EXTENSIN-LIKE RECEPTOR KINASE 9 (PERK9) PROLINE-RICH EXTENSIN-LIKE RECEPTOR KINASE 9 (PERK9);PROLINE-RICH EXTENSIN-LIKE RECEPTOR KINASE 9 (AtPERK9)
AT1G14370 AT1G14370.1 Encodes protein kinase APK2a. Protein is N-myristoylated. protein_coding PROTEIN KINASE 2A (APK2A) KINASE 1 (KIN1);PBS1-LIKE 2 (PBL2);PROTEIN KINASE 2A (APK2A)
AT3G46930 AT3G46930.1 Encodes a Raf-Like Mitogen-Activated Protein Kinase Kinase Kinase Raf43. Required for tolerance to multiple abiotic stresses. protein_coding RAF-LIKE MITOGEN-ACTIVATED PROTEIN KINASE KINASE KINASE 43 (RAF43) RAF-LIKE MITOGEN-ACTIVATED PROTEIN KINASE KINASE KINASE 43 (RAF43)
AT1G65790 AT1G65790.1 An alternatively spliced gene that encodes a functional transmembrane receptor serine/threonine kinase, alternate form may not have transmembrane domain. protein_coding RECEPTOR KINASE 1 (RK1) RECEPTOR KINASE 1 (ARK1);RECEPTOR KINASE 1 (RK1)
AT4G21380 AT4G21380.1 encodes a putative receptor-like serine/threonine protein kinases that is similar to Brassica self-incompatibility (S) locus. Expressed in root. Shoot expression limited to limited to the root-hypocotyl transition zone and at the base of lateral roots as well as in axillary buds, and pedicels. protein_coding RECEPTOR KINASE 3 (RK3) RECEPTOR KINASE 3 (ARK3);RECEPTOR KINASE 3 …
AT5G60900 AT5G60900.1 Encodes a receptor-like protein kinase. protein_coding RECEPTOR-LIKE PROTEIN KINASE 1 (RLK1) RECEPTOR-LIKE PROTEIN KINASE 1 (RLK1)
AT2G05940 AT2G05940.1 Encodes a receptor-like cytoplasmic kinase that phosphorylates the host target RIN4, leading to the activation of a plant innate immune receptor RPM1. protein_coding RPM1-INDUCED PROTEIN KINASE (RIPK) RPM1-INDUCED PROTEIN KINASE (RIPK)
AT2G31880 AT2G31880.1 Encodes a putative leucine rich repeat transmembrane protein that is expressed in response to Pseudomonas syringae. Expression of SRRLK may be required for silencing via lsiRNAs. Regulates cell death and innate immunity. protein_coding SUPPRESSOR OF BIR1 1 (SOBIR1) SUPPRESSOR OF BIR1 1 (SOBIR1);EVERSHED (EVR)
AT1G79680 AT1G79680.1 Encodes a twin-domain, kinase-GC signaling molecule that may function in biotic stress responses that is critically dependent on the second messenger cGMP. protein_coding WALL ASSOCIATED KINASE (WAK)-LIKE 10 (WAKL10) WALL ASSOCIATED KINASE (WAK)-LIKE 10 (WAKL10); (ATWAKL10)
AT1G21240 AT1G21240.1 encodes a wall-associated kinase The mRNA is cell-to-cell mobile. protein_coding WALL ASSOCIATED KINASE 3 (WAK3) WALL ASSOCIATED KINASE 3 (WAK3)
AT1G16130 AT1G16130.1 Encodes a WAK-like receptor-like kinase with a cytoplasmic Ser/Thr protein kinase domain and an extracellular domain with EGF-like repeats. protein_coding WALL ASSOCIATED KINASE-LIKE 2 (WAKL2) WALL ASSOCIATED KINASE-LIKE 2 (WAKL2)
AT1G16150 AT1G16150.1 Encodes a WAK-like receptor-like kinase with a cytoplasmic Ser/Thr protein kinase domain and an extracellular domain with EGF-like repeats. Likely involved in Arabidopsis root mineral responses to Zn2+, Cu2+, K+, Na+ and Ni+. The mRNA is cell-to-cell mobile. protein_coding WALL ASSOCIATED KINASE-LIKE 4 (WAKL4) WALL ASSOCIATED KINASE-LIKE 4 (WAKL4)
AT1G16110 AT1G16110.1 Encodes a WAK-like receptor-like kinase with a cytoplasmic Ser/Thr protein kinase domain and an extracellular domain with EGF-like repeats. It has been shown to be localized to the cell wall. protein_coding WALL ASSOCIATED KINASE-LIKE 6 (WAKL6) WALL ASSOCIATED KINASE-LIKE 6 (WAKL6)
Metabolic process
T2G36780 AT2G36780.1 UDP-Glycosyltransferase superfamily protein;(source:Araport11) protein_coding
AT2G36770 AT2G36770.1 UDP-Glycosyltransferase superfamily protein;(source:Araport11) protein_coding
AT1G05675 AT1G05675.1 UDP-Glycosyltransferase superfamily protein;(source:Araport11) protein_coding
AT3G05400 AT3G05400.1 Major facilitator superfamily protein;(source:Araport11) protein_coding
AT5G49690 AT5G49690.1 UDP-Glycosyltransferase superfamily protein;(source:Araport11) protein_coding
AT1G68620 AT1G68620.1 alpha/beta-Hydrolases superfamily protein;(source:Araport11) protein_coding
AT3G46680 AT3G46680.1 UDP-Glycosyltransferase superfamily protein;(source:Araport11) protein_coding
AT5G53990 AT5G53990.1 UDP-Glycosyltransferase superfamily protein;(source:Araport11) protein_coding
AT5G58840 AT5G58840.1 Subtilase family protein;(source:Araport11) protein_coding
AT1G08940 AT1G08940.1 Phosphoglycerate mutase family protein;(source:Araport11) protein_coding
AT3G46690 AT3G46690.1 UDP-Glycosyltransferase superfamily protein;(source:Araport11) protein_coding
AT2G29720 AT2G29720.1 Encodes CTF2B. protein_coding (CTF2B) (CTF2B)
AT5G26340 AT5G26340.1 Encodes a protein with high affinity, hexose-specific/H+ symporter activity. The activity of the transporter appears to be negatively regulated by phosphorylation. Importantly, microarray analysis, as well as the study of the expression of this gene in mutants involved in programmed cell death (PCD) demonstrated a tight correlation between this gene's expression and PCD. pro…
AT1G32960 AT1G32960.1 Subtilase family protein;(source:Araport11) protein_coding (SBT3.3) (ATSBT3.3); (SBT3.3)
AT1G32940 AT1G32940.1 Subtilase family protein;(source:Araport11) protein_coding (SBT3.5) (ATSBT3.5); (SBT3.5)
AT1G22400 AT1G22400.1 UDP-Glycosyltransferase superfamily protein;(source:Araport11) protein_coding (UGT85A1) (UGT85A1);ARABIDOPSIS THALIANA UDP-GLUCOSYL TRANSFERASE 85A1 (ATUGT85A1)
AT4G22690 AT4G22690.1 member of CYP706A The mRNA is cell-to-cell mobile. protein_coding "CYTOCHROME P450, FAMILY 706, SUBFAMILY A, POLYPEPTIDE 1" (CYP706A1) "CYTOCHROME P450, FAMILY 706, SUBFAMILY A, POLYPEPTIDE 1" (CYP706A1)
AT4G22710 AT4G22710.1 member of CYP706A protein_coding "CYTOCHROME P450, FAMILY 706, SUBFAMILY A, POLYPEPTIDE 2" (CYP706A2) "CYTOCHROME P450, FAMILY 706, SUBFAMILY A, POLYPEPTIDE 2" (CYP706A2)
AT1G13110 AT1G13110.1 member of CYP71B The mRNA is cell-to-cell mobile. protein_coding "CYTOCHROME P450, FAMILY 71 SUBFAMILY B, POLYPEPTIDE 7" (CYP71B7) "CYTOCHROME P450, FAMILY 71 SUBFAMILY B, POLYPEPTIDE 7" (CYP71B7)
AT4G13310 AT4G13310.1 putative cytochrome P450 protein_coding "CYTOCHROME P450, FAMILY 71, SUBFAMILY A, POLYPEPTIDE 20" (CYP71A20) "CYTOCHROME P450, FAMILY 71, SUBFAMILY A, POLYPEPTIDE 20" (CYP71A20)
AT5G25180 AT5G25180.1 putative cytochrome P450 protein_coding "CYTOCHROME P450, FAMILY 71, SUBFAMILY B, POLYPEPTIDE 14" (CYP71B14) "CYTOCHROME P450, FAMILY 71, SUBFAMILY B, POLYPEPTIDE 14" (CYP71B14)
AT3G26170 AT3G26170.1 putative cytochrome P450 protein_coding "CYTOCHROME P450, FAMILY 71, SUBFAMILY B, POLYPEPTIDE 19" (CYP71B19) "CYTOCHROME P450, FAMILY 71, SUBFAMILY B, POLYPEPTIDE 19" (CYP71B19)
AT3G26200 AT3G26200.1 putative cytochrome P450 The mRNA is cell-to-cell mobile. protein_coding "CYTOCHROME P450, FAMILY 71, SUBFAMILY B, POLYPEPTIDE 22" (CYP71B22) "CYTOCHROME P450, FAMILY 71, SUBFAMILY B, POLYPEPTIDE 22" (CYP71B22)
AT3G26210 AT3G26210.1 putative cytochrome P450 The mRNA is cell-to-cell mobile. protein_coding "CYTOCHROME P450, FAMILY 71, SUBFAMILY B, POLYPEPTIDE 23" (CYP71B23) "CYTOCHROME P450, FAMILY 71, SUBFAMILY B, POLYPEPTIDE 23" (CYP71B23)
AT3G26230 AT3G26230.1 putative cytochrome P450 protein_coding "CYTOCHROME P450, FAMILY 71, SUBFAMILY B, POLYPEPTIDE 24" (CYP71B24) "CYTOCHROME P450, FAMILY 71, SUBFAMILY B, POLYPEPTIDE 24" (CYP71B24)
AT3G26290 AT3G26290.1 putative cytochrome P450 protein_coding "CYTOCHROME P450, FAMILY 71, SUBFAMILY B, POLYPEPTIDE 26" (CYP71B26) "CYTOCHROME P450, FAMILY 71, SUBFAMILY B, POLYPEPTIDE 26" (CYP71B26)
AT3G26220 AT3G26220.1 cytochrome P450 monooxygenase protein_coding "CYTOCHROME P450, FAMILY 71, SUBFAMILY B, POLYPEPTIDE 3" (CYP71B3) "CYTOCHROME P450, FAMILY 71, SUBFAMILY B, POLYPEPTIDE 3" (CYP71B3)
AT3G26320 AT3G26320.1 putative cytochrome P450 protein_coding "CYTOCHROME P450, FAMILY 71, SUBFAMILY B, POLYPEPTIDE 36" (CYP71B36) "CYTOCHROME P450, FAMILY 71, SUBFAMILY B, POLYPEPTIDE 36" (CYP71B36)
AT2G45570 AT2G45570.1 member of CYP76C protein_coding "CYTOCHROME P450, FAMILY 76, SUBFAMILY C, POLYPEPTIDE 2" (CYP76C2) "CYTOCHROME P450, FAMILY 76, SUBFAMILY C, POLYPEPTIDE 2" (CYP76C2)
AT4G37370 AT4G37370.1 member of CYP81D protein_coding "CYTOCHROME P450, FAMILY 81, SUBFAMILY D, POLYPEPTIDE 8" (CYP81D8) "CYTOCHROME P450, FAMILY 81, SUBFAMILY D, POLYPEPTIDE 8" (CYP81D8)
AT5G67310 AT5G67310.1 member of CYP81G protein_coding "CYTOCHROME P450, FAMILY 81, SUBFAMILY G, POLYPEPTIDE 1" (CYP81G1) "CYTOCHROME P450, FAMILY 81, SUBFAMILY G, POLYPEPTIDE 1" (CYP81G1)
AT4G37310 AT4G37310.1 member of CYP81H protein_coding "CYTOCHROME P450, FAMILY 81, SUBFAMILY H, POLYPEPTIDE 1" (CYP81H1) "CYTOCHROME P450, FAMILY 81, SUBFAMILY H, POLYPEPTIDE 1" (CYP81H1)
AT4G31970 AT4G31970.1 Functions in the biosynthesis of 4-hydroxy indole-3-carbonyl nitrile (4-OH-ICN), a cyanogenic phytoalexin in Arabidopsis. CYP82C2 acts as a hydroxylase on indole-3-carbonyl nitrile to generate 4-OH-ICN. protein_coding "CYTOCHROME P450, FAMILY 82, SUBFAMILY C, POLYPEPTIDE 2" (CYP82C2) "CYTOCHROME P450, FAMILY 82, SUBFAMILY C, POLYPEPTIDE 2" (CYP82C2)
AT1G51680 AT1G51680.1 encodes an isoform of 4-coumarate:CoA ligase (4CL), which is involved in the last step of the general phenylpropanoid pathway. In addition to 4-coumarate, it also converts ferulate. The catalytic efficiency was in the following (descending) order: p-coumaric acid, ferulic acid, caffeic acid and 5-OH-ferulic acid. At4CL1 was unable to use sinapic acid as substrate. protein_co…
AT3G01990 AT3G01990.1 Member of a small family of ACT domain containing proteins in Arabidopsis. ACT domains are involved in amino acid binding. protein_coding ACT DOMAIN REPEAT 6 (ACR6) ACT DOMAIN REPEAT 6 (ACR6)
AT3G25770 AT3G25770.1 Encodes allene oxide cyclase. One of four genes in Arabidopsis that encode this enzyme, which catalyzes an essential step in jasmonic acid biosynthesis. Gene expression is induced during senescence, a process that involves jasmonic acid signalling pathway. Note: Nomenclature for Arabidopsis allene oxide cyclase 2 (AOC2, AT3G25770) gene is based on Stenzel et al. 2003 Plant M…
AT1G25220 AT1G25220.2 Catalyzes the first step of tryptophan biosynthesis: Chorismate L-Glutamine = Anthranilate Pyruvate L-Glutamate. Functions as a heterocomplex with anthranilate synthase alpha subunit (ASA1 or ASA2). protein_coding ANTHRANILATE SYNTHASE BETA SUBUNIT 1 (ASB1) ANTHRANILATE SYNTHASE BETA SUBUNIT 1 (ASB1)
AT2G04160 AT2G04160.1 isolated from differential screening of a cDNA library from auxin-treated root culture. encodes a protein similar to subtilisin-like serine protease which is believed to be active outside the plant cell. protein_coding AUXIN-INDUCED IN ROOT CULTURES 3 (AIR3) AUXIN-INDUCED IN ROOT CULTURES 3 (AIR3)
AT2G24180 AT2G24180.1 Encodes a cytochrome P450 monooxygenase that converts indole-3-acetonitrile to indole-3-aldehyde / indole-3-carboxylic acid and cyanide. The mRNA is cell-to-cell mobile. protein_coding CYTOCHROME P450 71B6 (CYP71B6) CYTOCHROME P450 71B6 (CYP71B6)
AT2G30750 AT2G30750.1 putative cytochrome P450 protein_coding CYTOCHROME P450, FAMILY 71, SUBFAMILY A, POLYPEPTIDE 12 (CYP71A12) CYTOCHROME P450, FAMILY 71, SUBFAMILY A, POLYPEPTIDE 12 (CYP71A12)
AT3G28740 AT3G28740.1 Encodes a member of the cytochrome p450 family. Expression is upregulated in response to cis-jasmonate treatment. Overexpression induces synthesis of volatile compounds that affect chemical ecology and insect interactions. protein_coding CYTOCHROME P450, FAMILY 81, SUBFAMILY D, POLYPEPTIDE 11 (CYP81D11) CYTOCHROME P450, FAMILY 81, SUBFAMILY D, POLYPEPTIDE 11 (CYP81D11)
AT1G08930 AT1G08930.1 encodes a putative sucrose transporter whose gene expression is induced by dehydration and cold. The mRNA is cell-to-cell mobile. protein_coding EARLY RESPONSE TO DEHYDRATION 6 (ERD6) EARLY RESPONSE TO DEHYDRATION 6 (ERD6)
AT1G08920 AT1G08920.2 Encodes ESL1, a transporter for monosaccharides. protein_coding ERD (EARLY RESPONSE TO DEHYDRATION) SIX-LIKE 1 (ESL1) ERD (EARLY RESPONSE TO DEHYDRATION) SIX-LIKE 1 (ESL1)
AT1G75220 AT1G75220.1 Encodes a vacuolar glucose exporter that is induced in response to factors that activate vacuolar glucose pools like darkness, heat stress and wounding and repressed during conditions that trigger glucose accumulation in the vacuole like cold stress and external sugar supply. protein_coding ERD6-LIKE 6 (ERDL6) ERD6-LIKE 6 (ERDL6); (ATERDL6)
AT3G63010 AT3G63010.1 Encodes a gibberellin (GA) receptor ortholog of the rice GA receptor gene (OsGID1). Has GA-binding activity, showing higher affinity to GA4. Interacts with DELLA proteins in vivo in the presence of GA4. The mRNA is cell-to-cell mobile. protein_coding GA INSENSITIVE DWARF1B (GID1B) (ATGID1B);GA INSENSITIVE DWARF1B (GID1B)
AT4G39640 AT4G39640.1 The gene encodes a gamma-glutamyltransferase (AKA gamma-glutamyl transpeptidase, EC 2.3.2.2) that is located in vascular tissues (predominantly phloem) of leaves and is involved in the degradation of glutathione. The encoded enzyme also mitigates oxidative stress by metabolizing GSSG (oxidized form of GSH - glutathione) in the apoplast. protein_coding GAMMA-GLUTAMYL TRANSPEP…
AT1G02940 AT1G02940.1 Encodes glutathione transferase belonging to the phi class of GSTs. Naming convention according to Wagner et al. (2002). protein_coding GLUTATHIONE S-TRANSFERASE (CLASS PHI) 5 (GSTF5) GLUTATHIONE S-TRANSFERASE (CLASS PHI) 5 (ATGSTF5);GLUTATHIONE S-TRANSFERASE (CLASS PHI) 5 (GSTF5)
AT1G02930 AT1G02930.1 Encodes glutathione transferase belonging to the phi class of GSTs. Naming convention according to Wagner et al. (2002). protein_coding GLUTATHIONE S-TRANSFERASE 6 (GSTF6) GLUTATHIONE S-TRANSFERASE (ATGSTF6);GLUTATHIONE S-TRANSFERASE 1 (GST1);EARLY RESPONSIVE TO DEHYDRATION 11 (ERD11);ARABIDOPSIS THALIANA GLUATIONE S-TRANSFERASE F3 (ATGSTF3);GLUTATHIONE S-TRANSFERASE 6 (GSTF…
AT1G02920 AT1G02920.1 Encodes glutathione transferase belonging to the phi class of GSTs. Naming convention according to Wagner et al. (2002). protein_coding GLUTATHIONE S-TRANSFERASE 7 (GSTF7) (ATGSTF7);GLUTATHIONE S-TRANSFERASE 11 (GST11); (ATGSTF8);GLUTATHIONE S-TRANSFERASE 7 (GSTF7);ARABIDOPSIS GLUTATHIONE S-TRANSFERASE 11 (ATGST11)
AT2G02930 AT2G02930.1 Encodes glutathione transferase belonging to the phi class of GSTs. Naming convention according to Wagner et al. (2002). protein_coding GLUTATHIONE S-TRANSFERASE F3 (GSTF3) GLUTATHIONE S-TRANSFERASE 16 (GST16);GLUTATHIONE S-TRANSFERASE F3 (ATGSTF3);GLUTATHIONE S-TRANSFERASE F3 (GSTF3)
AT4G02520 AT4G02520.1 Encodes glutathione transferase belonging to the phi class of GSTs. Naming convention according to Wagner et al. (2002). The expression of this gene is upregulated by herbicide safeners such as benoxacor and fenclorim. protein_coding GLUTATHIONE S-TRANSFERASE PHI 2 (GSTF2) GLUTATHIONE S-TRANSFERASE PHI 2 (GSTF2); (GST2); (ATPM24);GLUTATHIONE S-TRANSFERASE PHI 2 (ATGSTF2); (A…
AT2G30860 AT2G30860.1 Encodes glutathione transferase belonging to the phi class of GSTs. Naming convention according to Wagner et al. (2002). protein_coding GLUTATHIONE S-TRANSFERASE PHI 9 (GSTF9) GLUTATHIONE S-TRANSFERASE PHI 9 (ATGSTF9); (GLUTTR); (ATGSTF7);GLUTATHIONE S-TRANSFERASE PHI 9 (GSTF9)
AT2G29490 AT2G29490.1 Encodes glutathione transferase belonging to the tau class of GSTs. Naming convention according to Wagner et al. (2002). protein_coding GLUTATHIONE S-TRANSFERASE TAU 1 (GSTU1) GLUTATHIONE S-TRANSFERASE TAU 1 (ATGSTU1);GLUTATHIONE S-TRANSFERASE 19 (GST19);GLUTATHIONE S-TRANSFERASE TAU 1 (GSTU1)
AT1G74590 AT1G74590.1 Encodes glutathione transferase belonging to the tau class of GSTs. Naming convention according to Wagner et al. (2002). protein_coding GLUTATHIONE S-TRANSFERASE TAU 10 (GSTU10) GLUTATHIONE S-TRANSFERASE TAU 10 (ATGSTU10);GLUTATHIONE S-TRANSFERASE TAU 10 (GSTU10)
AT1G69930 AT1G69930.1 Encodes glutathione transferase belonging to the tau class of GSTs. Naming convention according to Wagner et al. (2002). protein_coding GLUTATHIONE S-TRANSFERASE TAU 11 (GSTU11) GLUTATHIONE S-TRANSFERASE TAU 11 (ATGSTU11);GLUTATHIONE S-TRANSFERASE TAU 11 (GSTU11)
AT1G69920 AT1G69920.1 Encodes glutathione transferase belonging to the tau class of GSTs. Naming convention according to Wagner et al. (2002). protein_coding GLUTATHIONE S-TRANSFERASE TAU 12 (GSTU12) ARABIDOPSIS THALIANA GLUTATHIONE S-TRANSFERASE TAU 12 (ATGSTU12);GLUTATHIONE S-TRANSFERASE TAU 12 (GSTU12)
AT2G29470 AT2G29470.1 Encodes glutathione transferase belonging to the tau class of GSTs. Naming convention according to Wagner et al. (2002). protein_coding GLUTATHIONE S-TRANSFERASE TAU 3 (GSTU3) GLUTATHIONE S-TRANSFERASE TAU 3 (ATGSTU3);GLUTATHIONE S-TRANSFERASE 21 (GST21);GLUTATHIONE S-TRANSFERASE TAU 3 (GSTU3)
AT2G29460 AT2G29460.1 Encodes glutathione transferase belonging to the tau class of GSTs. Naming convention according to Wagner et al. (2002). Role in the degradation of H2O2 to water using glutathione as electron donor protein_coding GLUTATHIONE S-TRANSFERASE TAU 4 (GSTU4) GLUTATHIONE S-TRANSFERASE TAU 4 (ATGSTU4);GLUTATHIONE S-TRANSFERASE 22 (GST22);GLUTATHIONE S-TRANSFERASE TAU 4 (GSTU4)
AT5G02780 AT5G02780.1 Encodes a member of the lambda family of glutathione transferases. It has thiol transferase activity and self S-glutathionylation activity in vitro. protein_coding GLUTATHIONE TRANSFERASE LAMBDA 1 (GSTL1) GLUTATHIONE TRANSFERASE LAMBDA 1 (GSTL1)
AT1G02390 AT1G02390.1 putative sn-glycerol-3-phosphate 2-O-acyltransferase protein_coding GLYCEROL-3-PHOSPHATE SN-2-ACYLTRANSFERASE 2 (GPAT2) GLYCEROL-3-PHOSPHATE SN-2-ACYLTRANSFERASE 2 (ATGPAT2);GLYCEROL-3-PHOSPHATE SN-2-ACYLTRANSFERASE 2 (GPAT2)
AT1G51760 AT1G51760.1 encodes a member of the six Arabidopsis IAA-amino acid conjugate hydrolase subfamily and conjugates and conjugates IAA-Ala in vitro. Gene is expressed most strongly in roots, stems, and flowers. The mRNA is cell-to-cell mobile. protein_coding IAA-ALANINE RESISTANT 3 (IAR3) IAA-ALANINE RESISTANT 3 (IAR3);JASMONIC ACID RESPONSIVE 3 (JR3)
AT1G44350 AT1G44350.1 encodes a protein similar to IAA amino acid conjugate hydrolase. protein_coding IAA-LEUCINE RESISTANT (ILR)-LIKE GENE 6 (ILL6) IAA-LEUCINE RESISTANT (ILR)-LIKE GENE 6 (ILL6)
AT3G45140 AT3G45140.1 Chloroplast lipoxygenase required for wound-induced jasmonic acid accumulation in Arabidopsis.Mutants are resistant to Staphylococcus aureus and accumulate salicylic acid upon infection. The mRNA is cell-to-cell mobile. protein_coding LIPOXYGENASE 2 (LOX2) ARABIODOPSIS THALIANA LIPOXYGENASE 2 (ATLOX2);LIPOXYGENASE 2 (LOX2)
AT1G20510 AT1G20510.1 OPC-8:0 CoA ligase1;(source:Araport11) protein_coding OPC-8:0 COA LIGASE1 (OPCL1) OPC-8:0 COA LIGASE1 (OPCL1)
AT3G04720 AT3G04720.1 Encodes a protein similar to the antifungal chitin-binding protein hevein from rubber tree latex. mRNA levels increase in response to ethylene and turnip crinkle virus infection. The mRNA is cell-to-cell mobile. protein_coding PATHOGENESIS-RELATED 4 (PR4) PATHOGENESIS-RELATED 4 (PR4);HEVEIN-LIKE (HEL); (PR-4); (ATPR4)
AT5G39050 AT5G39050.1 Encodes a malonyltransferase that may play a role in phenolic xenobiotic detoxification. protein_coding PHENOLIC GLUCOSIDE MALONYLTRANSFERASE 1 (PMAT1) PHENOLIC GLUCOSIDE MALONYLTRANSFERASE 1 (PMAT1)
AT2G18660 AT2G18660.1 Encodes PNP-A (Plant Natriuretic Peptide A). PNPs are a class of systemically mobile molecules distantly related to expansins; their biological role has remained elusive. PNP-A contains a signal peptide domain and is secreted into the extracellular space. Co-expression analyses using microarray data suggest that PNP-A may function as a component of plant defence response and…
AT3G18830 AT3G18830.1 This gene encodes a plasma membrane-localized polyol/cyclitol/monosaccharide-H+-symporter. The symporter is able to catalyze the energy-dependent membrane passage of a wide range of linear polyols (three to six carbon backbone), of cyclic polyols (<i>myo</i>-inositol), and of numerous monosaccharides, including pyranose ring-forming and furanose ring-forming hexoses and pent…
AT4G36670 AT4G36670.1 Major facilitator superfamily protein;(source:Araport11) protein_coding POLYOL/MONOSACCHARIDE TRANSPORTER 6 (PMT6) POLYOL/MONOSACCHARIDE TRANSPORTER 6 (PMT6); (AtPMT6);POLYOL TRANSPORTER 6 (PLT6); (AtPLT6)
AT5G24160 AT5G24160.1 squalene monooxygenase 6;(source:Araport11) protein_coding SQUALENE MONOXYGENASE 6 (SQE6) SQUALENE MONOXYGENASE 6 (SQE6)
AT1G77210 AT1G77210.1 AtSTP14 belongs to the family of sugar transport proteins (AtSTPs)in volved in monosaccharide transport. Heterologous expression in yeast revealed that AtSTP14 is the transporter specifc for galactose and does not transport other monosaccharides such as glucose or fructose. protein_coding SUGAR TRANSPORT PROTEIN 14 (STP14) SUGAR TRANSPORT PROTEIN 14 (STP14);SUGAR TRANSPORT P…
AT3G19930 AT3G19930.1 Encodes a sucrose hydrogen symporter that is induced by wounding. The mRNA is cell-to-cell mobile. protein_coding SUGAR TRANSPORTER 4 (STP4) SUGAR TRANSPORTER 4 (STP4);SUGAR TRANSPORTER 4 (ATSTP4)
AT4G15280 AT4G15280.1 UDP-glucosyl transferase 71B5;(source:Araport11) protein_coding UDP-GLUCOSYL TRANSFERASE 71B5 (UGT71B5) UDP-GLUCOSYL TRANSFERASE 71B5 (UGT71B5)
AT3G21780 AT3G21780.1 Encodes a protein with UDP-glucosyl transferase activity that was shown to preferentially glucosylates abscisic acid (ABA), and not its catabolites. Moreover, UGT71B6 was shown to have a strict preference for the naturally-occurring ABA enantiomer, (+)-ABA, and not its 'unnatural' relative, (-)-ABA. This is in contrast to the other identified UGT genes catalyzing the glucosy…
AT2G29740 AT2G29740.1 UDP-glucosyl transferase 71C2;(source:Araport11) protein_coding UDP-GLUCOSYL TRANSFERASE 71C2 (UGT71C2) UDP-GLUCOSYL TRANSFERASE 71C2 (UGT71C2)
AT3G50740 AT3G50740.1 UGT72E1 is an UDPG:coniferyl alcohol glucosyltransferase which specifically glucosylates sinapyl- and coniferyl aldehydes. The enzyme is thought to be involved in lignin metabolism. protein_coding UDP-GLUCOSYL TRANSFERASE 72E1 (UGT72E1) UDP-GLUCOSYL TRANSFERASE 72E1 (UGT72E1)
AT2G15480 AT2G15480.1 UDP-glucosyl transferase 73B5;(source:Araport11) protein_coding UDP-GLUCOSYL TRANSFERASE 73B5 (UGT73B5) UDP-GLUCOSYL TRANSFERASE 73B5 (UGT73B5)
AT3G53160 AT3G53160.1 UDP-glucosyl transferase 73C7;(source:Araport11) protein_coding UDP-GLUCOSYL TRANSFERASE 73C7 (UGT73C7) UDP-GLUCOSYL TRANSFERASE 73C7 (UGT73C7)
AT3G53150 AT3G53150.1 UDP-glucosyl transferase 73D1;(source:Araport11) protein_coding UDP-GLUCOSYL TRANSFERASE 73D1 (UGT73D1) UDP-GLUCOSYL TRANSFERASE 73D1 (UGT73D1)
AT1G24100 AT1G24100.1 Encodes a UDP-glucose:thiohydroximate S-glucosyltransferase, involved in glucosinolate biosynthesis protein_coding UDP-GLUCOSYL TRANSFERASE 74B1 (UGT74B1) UDP-GLUCOSYL TRANSFERASE 74B1 (UGT74B1)
AT3G46660 AT3G46660.1 UDP-glucosyl transferase 76E12;(source:Araport11) protein_coding UDP-GLUCOSYL TRANSFERASE 76E12 (UGT76E12) UDP-GLUCOSYL TRANSFERASE 76E12 (UGT76E12)
AT1G22360 AT1G22360.1 UDP-glucosyl transferase 85A2;(source:Araport11) protein_coding UDP-GLUCOSYL TRANSFERASE 85A2 (UGT85A2) UDP-GLUCOSYL TRANSFERASE 85A2 (AtUGT85A2);UDP-GLUCOSYL TRANSFERASE 85A2 (UGT85A2)
AT2G30140 AT2G30140.1 Encodes a putative glycosyltransferase. Regulates flowering time via FLOWERING LOCUS C. protein_coding UDP-GLUCOSYL TRANSFERASE 87A2 (UGT87A2) UDP-GLUCOSYL TRANSFERASE 87A2 (UGT87A2)
AT2G15490 AT2G15490.1 UDP-glycosyltransferase 73B4;(source:Araport11) protein_coding UDP-GLYCOSYLTRANSFERASE 73B4 (UGT73B4) UDP-GLYCOSYLTRANSFERASE 73B4 (UGT73B4)
AT1G05680 AT1G05680.1 Encodes a UDP-glucosyltransferase, UGT74E2, that acts on IBA (indole-3-butyric acid) and affects auxin homeostasis. The transcript and protein levels of this enzyme are strongly induced by H2O2 and may allow integration of ROS (reactive oxygen species) and auxin signaling. This enzyme can also transfer glycosyl groups to several compounds related to the explosive TNT when th…
Cell wall formation
AT2G43610 AT2G43610.1 Chitinase family protein;(source:Araport11) protein_coding
AT2G43620 AT2G43620.1 Chitinase family protein;(source:Araport11) protein_coding
AT2G43590 AT2G43590.1 Chitinase family protein;(source:Araport11) protein_coding
AT1G02360 AT1G02360.1 Chitinase family protein;(source:Araport11) protein_coding
AT4G01700 AT4G01700.1 Chitinase family protein;(source:Araport11) protein_coding
AT5G62150 AT5G62150.1 peptidoglycan-binding LysM domain-containing protein;(source:Araport11) protein_coding
AT2G43570 AT2G43570.1 chitinase;(source:Araport11) protein_coding "CHITINASE, PUTATIVE" (CHI) "CHITINASE, PUTATIVE" (CHI)
AT1G01480 AT1G01480.1 a member of the 1-aminocyclopropane-1-carboxylate (ACC) synthase (S-adenosyl-L-methionine methylthioadenosine-lyase, EC 4.4.1.14) gene family, isolated from a flower-specific cDNA library. protein_coding 1-AMINO-CYCLOPROPANE-1-CARBOXYLATE SYNTHASE 2 (ACS2) (AT-ACC2);1-AMINO-CYCLOPROPANE-1-CARBOXYLATE SYNTHASE 2 (ACS2)
AT4G26200 AT4G26200.1 Member of a family of proteins in Arabidopsis that encode 1-Amino-cyclopropane-1-carboxylate synthase, an enzyme involved in ethylene biosynthesis. Not expressed in response to IAA. protein_coding 1-AMINO-CYCLOPROPANE-1-CARBOXYLATE SYNTHASE 7 (ACS7) 1-AMINO-CYCLOPROPANE-1-CARBOXYLATE SYNTHASE 7 (ACS7); (ATACS7);1-AMINO-CYCLOPROPANE-1-CARBOXYLATE SYNTHASE 7 (ACCS7)
AT4G37770 AT4G37770.1 Encodes an auxin inducible ACC synthase. protein_coding 1-AMINO-CYCLOPROPANE-1-CARBOXYLATE SYNTHASE 8 (ACS8) 1-AMINO-CYCLOPROPANE-1-CARBOXYLATE SYNTHASE 8 (ACS8)
AT4G11280 AT4G11280.1 encodes a a member of the 1-aminocyclopropane-1-carboxylate (ACC) synthase (S-adenosyl-L-methionine methylthioadenosine-lyase, EC 4.4.1.14) gene family The mRNA is cell-to-cell mobile. protein_coding 1-AMINOCYCLOPROPANE-1-CARBOXYLIC ACID (ACC) SYNTHASE 6 (ACS6) (ATACS6);1-AMINOCYCLOPROPANE-1-CARBOXYLIC ACID (ACC) SYNTHASE 6 (ACS6)
AT5G24090 AT5G24090.1 Chitinase A (class III) expressed exclusively under environmental stress conditions. Shown be a plant lysozyme involved in plant immunity. protein_coding CHITINASE A (CHIA) CHITINASE A (CHIA);LYSOZYME 1 (LYS1);CHITINASE A (ATCHIA)
AT4G19810 AT4G19810.1 ChiC encodes a Class V chitinase that is a part of glycoside hydrolase family 18 based on CAZy groupings. It appears to primarily act as an exochitinase in vitro where it predominantly cleaves a chitobiose (GlcNAc)2 residue from the non-reducing end of a chitin oligosaccharide. However, it shows some minor endochitinase activity in vitro, as well. A putative 24 amino-acid si…
AT3G54420 AT3G54420.1 encodes an EP3 chitinase that is expressed during somatic embryogenesis in 'nursing' cells surrounding the embryos but not in embryos themselves. The gene is also expressed in mature pollen and growing pollen tubes until they enter the receptive synergid, but not in endosperm and integuments as in carrot. Post-embryonically, expression is found in hydathodes, stipules, root …
AT1G69490 AT1G69490.1 Encodes a member of the NAC transcription factor gene family. It is expressed in floral primordia and upregulated by AP3 and PI. Its expression is associated with leaf senescence. The mRNA is cell-to-cell mobile. protein_coding NAC-LIKE, ACTIVATED BY AP3/PI (NAP) NAC-LIKE, ACTIVATED BY AP3/PI (NAP);ARABIDOPSIS NAC DOMAIN CONTAINING PROTEIN 29 (ANAC029);NAC-LIKE, ACTIVATED BY…
Defense
AT4G03460 AT4G03460.1 Ankyrin repeat family protein;(source:Araport11) protein_coding
AT4G03450 AT4G03450.1 Ankyrin repeat family protein;(source:Araport11) protein_coding
AT4G23810 AT4G23810.1 member of WRKY Transcription Factor; Group III protein_coding (WRKY53) (WRKY53); (ATWRKY53)
AT1G19180 AT1G19180.1 JAZ1 is a nuclear-localized protein involved in jasmonate signaling. JAZ1 transcript levels rise in response to a jasmonate stimulus. JAZ1 can interact with the COI1 F-box subunit of an SCF E3 ubiquitin ligase in a yeast-two-hybrid assay only in the presence of jasmonate-isoleucine (JA-ILE) or coronatine. Application of jasmonate methyl ester to Arabidopsis roots reduces the…
AT5G13220 AT5G13220.1 Plants overexpressing At5g13220.3, but not At5g13220.1 showed enhanced insensitivity to MeJa. protein_coding JASMONATE-ZIM-DOMAIN PROTEIN 10 (JAZ10) JASMONATE-ZIM-DOMAIN PROTEIN 10 (JAZ10);TIFY DOMAIN PROTEIN 9 (TIFY9);JASMONATE-ASSOCIATED 1 (JAS1)
AT1G17380 AT1G17380.1 jasmonate-zim-domain protein 5;(source:Araport11) protein_coding JASMONATE-ZIM-DOMAIN PROTEIN 5 (JAZ5) JASMONATE-ZIM-DOMAIN PROTEIN 5 (JAZ5); (tify11a)
AT1G72450 AT1G72450.1 JAZ6 transcript levels rise in response to a jasmonate stimulus and a GFP:JAZ6 fusion protein localizes to the nucleus. Application of jasmonate methyl ester to Arabidopsis roots reduces the levels of a JAZ6:GUS fusion protein, presumably by stimulating ubiquitin-proteasome-mediated degradation. protein_coding JASMONATE-ZIM-DOMAIN PROTEIN 6 (JAZ6) TIFY DOMAIN PROTEIN 11B (TI…
AT2G34600 AT2G34600.1 jasmonate-zim-domain protein 7;(source:Araport11) protein_coding JASMONATE-ZIM-DOMAIN PROTEIN 7 (JAZ7) JASMONATE-ZIM-DOMAIN PROTEIN 7 (JAZ7); (TIFY5B)
AT1G30135 AT1G30135.1 jasmonate-zim-domain protein 8;(source:Araport11) protein_coding JASMONATE-ZIM-DOMAIN PROTEIN 8 (JAZ8) (tify5a);JASMONATE-ZIM-DOMAIN PROTEIN 8 (JAZ8)
AT5G45110 AT5G45110.1 Encodes NPR3, a paralog of NPR1. Involved in negative regulation of defense responses against bacterial and oomycete pathogens. npr3 mutants has elevated level of PR1 expression. Interacts with TGA2, TGA3, TGA5 and TGA6 in yeast two hybrid assays. NPR3 and NPR4 are receptors for the immune signal salicylic acid. The mRNA is cell-to-cell mobile. protein_coding NPR1-LIKE PROTE…
AT2G02220 AT2G02220.1 Encodes a protein interacting with phytosulfokine, a five amino acid sulfated peptide (YIYTQ). Contains dual guanylate cyclase and kinase catalytic activities that operate in vivo. protein_coding PHYTOSULFOKIN RECEPTOR 1 (PSKR1) PHYTOSULFOKIN RECEPTOR 1 (ATPSKR1);PHYTOSULFOKIN RECEPTOR 1 (PSKR1)
AT5G24660 AT5G24660.1 response to low sulfur 2;(source:Araport11) protein_coding RESPONSE TO LOW SULFUR 2 (LSU2) RESPONSE TO LOW SULFUR 2 (LSU2)
AT4G31800 AT4G31800.1 Pathogen-induced transcription factor. Binds W-box sequences in vitro. Forms protein complexes with itself and with WRKY40 and WRKY60. Constitutive expression of WRKY18 enhanced resistance to P. syringae, but its coexpression with WRKY40 or WRKY60 made plants more susceptible to both P. syringae and B. cinerea. WRKY18, WRKY40, and WRKY60 have partially redundant roles in res…
AT1G80840 AT1G80840.1 Pathogen-induced transcription factor. Binds W-box sequences in vitro. Forms protein complexes with itself and with WRKY40 and WRKY60. Coexpression with WRKY18 or WRKY60 made plants more susceptible to both P. syringae and B. cinerea. WRKY18, WRKY40, and WRKY60 have partially redundant roles in response to the hemibiotrophic bacterial pathogen Pseudomonas syringae and the ne…
AT2G25000 AT2G25000.1 Pathogen-induced transcription factor. Forms protein complexes with itself and with WRKY40. Coexpression with WRKY18 or WRKY40 made plants more susceptible to both P. syringae and B. cinerea. WRKY18, WRKY40, and WRKY60 have partially redundant roles in response to the hemibiotrophic bacterial pathogen Pseudomonas syringae and the necrotrophic fungal pathogen Botrytis cinerea…
Response to light stimuli
AT5G08790 AT5G08790.1 induced by wounding, belongs to a large family of putative transcriptional activators with NAC domain. protein_coding (ATAF2) (ATAF2);ARABIDOPSIS NAC DOMAIN CONTAINING PROTEIN 81 (anac081)
AT5G48400 AT5G48400.2 member of Putative ligand-gated ion channel subunit family protein_coding (ATGLR1.2) (ATGLR1.2);GLUTAMATE RECEPTOR 1.2 (GLR1.2)
AT1G80920 AT1G80920.1 A nuclear encoded soluble protein found in the chloroplast stroma. Negatively regulated by light and has rapid turnover in darkness. protein_coding (J8) (J8);DNA J PROTEIN C22 (DJC22);TRANSLOCON AT THE OUTER ENVELOPE MEMBRANE OF CHLOROPLASTS 12 (Toc12);TRANSLOCON AT THE OUTER ENVELOPE MEMBRANE OF CHLOROPLASTS 12 (AtToc12); (AtJ8)
AT5G63980 AT5G63980.1 Encodes a bifunctional protein that has 3'(2'),5'-bisphosphate nucleotidase and inositol polyphosphate 1-phosphatase activities and rescues sulfur assimilation mutants in yeast. It is involved in the response to cold, drought (negative regulator of drought tolerance), and ABA. Mutants in this gene exhibit enhanced induction of stress genes in response to cold, ABA, salt and …
AT4G34250 AT4G34250.1 Encodes KCS16, a member of the 3-ketoacyl-CoA synthase family involved in the biosynthesis of VLCFA (very long chain fatty acids). protein_coding 3-KETOACYL-COA SYNTHASE 16 (KCS16) 3-KETOACYL-COA SYNTHASE 16 (KCS16)
AT2G44480 AT2G44480.1 beta glucosidase 17;(source:Araport11) protein_coding BETA GLUCOSIDASE 17 (BGLU17) BETA GLUCOSIDASE 17 (BGLU17)
AT3G21370 AT3G21370.1 beta glucosidase 19;(source:Araport11) protein_coding BETA GLUCOSIDASE 19 (BGLU19) BETA GLUCOSIDASE 19 (BGLU19)
AT3G60120 AT3G60120.1 beta glucosidase 27;(source:Araport11) protein_coding BETA GLUCOSIDASE 27 (BGLU27) BETA GLUCOSIDASE 27 (BGLU27)
AT1G47600 AT1G47600.1 Encodes a myrosinase. Over-expression led to a glucosinolate profile change. protein_coding BETA GLUCOSIDASE 34 (BGLU34) THIOGLUCOSIDE GLUCOHYDROLASE 4 (TGG4);BETA GLUCOSIDASE 34 (BGLU34)
AT1G51470 AT1G51470.1 Encodes a myrosinase. protein_coding BETA GLUCOSIDASE 35 (BGLU35) BETA GLUCOSIDASE 35 (BGLU35);THIOGLUCOSIDE GLUCOHYDROLASE 5 (TGG5)
AT1G20630 AT1G20630.1 Catalyzes the reduction of hydrogen peroxide using heme group as cofactor. Protects cells from toxicity by H2O2. protein_coding CATALASE 1 (CAT1) CATALASE 1 (CAT1)
AT1G20620 AT1G20620.1 Catalase, catalyzes the breakdown of hydrogen peroxide (H2O2) into water and oxygen. The mRNA is cell-to-cell mobile. protein_coding CATALASE 3 (CAT3) (ATCAT3);CATALASE 3 (CAT3);SENESCENCE 2 (SEN2)
AT2G30490 AT2G30490.1 Encodes a cinnamate-4-hydroxylase. Mutations in this gene impact phenylpropanoid metabolism, growth and development. protein_coding CINNAMATE-4-HYDROXYLASE (C4H) CINNAMATE 4-HYDROXYLASE (ATC4H);CINNAMATE-4-HYDROXYLASE (C4H); (CYP73A5);REDUCED EPRDERMAL FLUORESCENCE 3 (REF3)
AT3G60140 AT3G60140.1 Encodes a protein similar to beta-glucosidase and is a member of glycoside hydrolase family 1. Expression is induced after 24 hours of dark treatment, in senescing leaves and treatment with exogenous photosynthesis inhibitor. Induction of gene expression was suppressed in excised leaves supplied with sugar. The authors suggest that the gene's expression pattern is responding…
AT3G04110 AT3G04110.1 putative glutamate receptor (GLR1.1). Contains a functional cation - permeable pore domain. Involved in cellular cation homeostasis. protein_coding GLUTAMATE RECEPTOR 1.1 (GLR1.1) GLUTAMATE RECEPTOR 1 (GLR1); (ATGLR1.1);GLUTAMATE RECEPTOR 1.1 (GLR1.1)
AT5G48410 AT5G48410.1 member of Putative ligand-gated ion channel subunit family protein_coding GLUTAMATE RECEPTOR 1.3 (GLR1.3) ARABIDOPSIS THALIANA GLUTAMATE RECEPTOR 1.3 (ATGLR1.3);GLUTAMATE RECEPTOR 1.3 (GLR1.3)
AT5G11210 AT5G11210.1 member of Putative ligand-gated ion channel subunit family protein_coding GLUTAMATE RECEPTOR 2.5 (GLR2.5) ARABIDOPSIS THALIANA GLU (ATGLR2.5);GLUTAMATE RECEPTOR 2.5 (GLR2.5)
AT2G29120 AT2G29120.1 member of Putative ligand-gated ion channel subunit family protein_coding GLUTAMATE RECEPTOR 2.7 (GLR2.7) GLUTAMATE RECEPTOR 2.7 (ATGLR2.7);GLUTAMATE RECEPTOR 2.7 (GLR2.7);GLUTAMATE RECEPTOR 2.7 (GLR2.7)
AT2G29110 AT2G29110.1 member of Putative ligand-gated ion channel subunit family protein_coding GLUTAMATE RECEPTOR 2.8 (GLR2.8) GLUTAMATE RECEPTOR 2.8 (ATGLR2.8); (GLR2.8);GLUTAMATE RECEPTOR 2.8 (GLR2.8)
AT2G29100 AT2G29100.1 member of Putative ligand-gated ion channel subunit family protein_coding GLUTAMATE RECEPTOR 2.9 (GLR2.9) GLUTAMATE RECEPTOR 2.9 (ATGLR2.9);GLUTAMATE RECEPTOR 2.9 (GLR2.9);GLUTAMATE RECEPTOR 2.9 (GLR2.9)
AT2G44490 AT2G44490.1 Encodes a glycosyl hydrolase that localizes to peroxisomes and acts as a component of an inducible preinvasion resistance mechanism. Required for mlo resistance. The mRNA is cell-to-cell mobile. protein_coding PENETRATION 2 (PEN2) PENETRATION 2 (PEN2);BETA GLUCOSIDASE 26 (BGLU26)
AT3G49110 AT3G49110.1 Class III peroxidase Perx33. Expressed in roots. Located in the cell wall. Involved in cell elongation. Expression activated by light. May play a role in generating H2O2 during defense response. The mRNA is cell-to-cell mobile. protein_coding PEROXIDASE CA (PRXCA) PEROXIDASE 33 (PRX33);PEROXIDASE CA (PRXCA); (ATPRX33);PEROXIDASE CA (ATPCA)
AT3G49120 AT3G49120.1 Class III peroxidase Perx34. Expressed in roots, leaves and stems. Located in the cell wall. Involved in cell elongation. Expression activated by light. May play a role in generating H2O2 during defense response. The mRNA is cell-to-cell mobile. protein_coding PEROXIDASE CB (PRXCB) ARABIDOPSIS THALIANA PEROXIDASE CB (ATPCB);PEROXIDASE 34 (PRX34);PEROXIDASE CB (PRXCB);PEROXID…
AT2G33130 AT2G33130.1 Member of a diversely expressed predicted peptide family showing sequence similarity to tobacco Rapid Alkalinization Factor (RALF), and is believed to play an essential role in the physiology of Arabidopsis. Consists of a single exon and is characterized by a conserved C-terminal motif and N-terminal signal peptide. protein_coding RALF-LIKE 18 (RALFL18) RALF-LIKE 18 (RALFL18…
AT5G59820 AT5G59820.1 Encodes a zinc finger protein involved in high light and cold acclimation. Overexpression of this putative transcription factor increases the expression level of 9 cold-responsive genes and represses the expression level of 15 cold-responsive genes, including CBF genes. Also, lines overexpressing this gene exhibits a small but reproducible increase in freeze tolerance. Becau…
Transport
AT5G52450 AT5G52450.1 MATE efflux family protein;(source:Araport11) protein_coding
AT2G04050 AT2G04050.1 MATE efflux family protein;(source:Araport11) protein_coding
AT3G45660 AT3G45660.1 Encodes a member of the NAXT NPF subfamily. protein_coding
AT2G04100 AT2G04100.1 MATE efflux family protein;(source:Araport11) protein_coding
AT2G04080 AT2G04080.1 MATE efflux family protein;(source:Araport11) protein_coding
AT4G21903 AT4G21903.2 MATE efflux family protein;(source:Araport11) protein_coding
AT4G23030 AT4G23030.1 MATE efflux family protein;(source:Araport11) protein_coding
AT1G22570 AT1G22570.1 Major facilitator superfamily protein;(source:Araport11) protein_coding
AT1G15520 AT1G15520.1 ABC transporter family involved in ABA transport and resistance to lead. Localizes to plasma membrane. Upregulated by lead. Expressed in leaves, flowers, stomata and roots. protein_coding ATP-BINDING CASSETTE G40 (ABCG40) ATP-BINDING CASSETTE G40 (ABCG40);ARABIDOPSIS THALIANA ATP-BINDING CASSETTE G40 (ATABCG40);PLEIOTROPIC DRUG RESISTANCE 12 (ATPDR12);PLEIOTROPIC DRUG RESIST…
AT2G04040 AT2G04040.1 AtDTX1 (At2g04040) has been identified as a detoxifying efflux carrier for plant-derived antibiotics and other toxic compounds, including CD2+. Expression in rosette leaves is activated by high concentration of boron.Mistakenly referred to as At2g04070 in PMID:11739388. protein_coding DETOXIFICATION 1 (DTX1) (ATDTX1); (TX1);DETOXIFICATION 1 (DTX1)
AT3G23550 AT3G23550.1 MATE efflux family protein;(source:Araport11) protein_coding DETOXIFICATION 18 (DTX18) DETOXIFICATION 18 (DTX18)
AT4G39030 AT4G39030.1 Encodes an orphan multidrug and toxin extrusion transporter. Essential component of salicylic acid-dependent signaling for disease resistance. Member of the MATE-transporter family. Expression induced by salicylic acid. Mutants are salicylic acid-deficient. protein_coding ENHANCED DISEASE SUSCEPTIBILITY 5 (EDS5) ENHANCED DISEASE SUSCEPTIBILITY 5 (EDS5);SALICYLIC ACID INDUCTI…
AT5G46050 AT5G46050.1 Encodes a di- and tri-peptide transporter involved in responses to wounding, virulent bacterial pathogens, and high NaCl concentrations. The protein is predicted to have 12 transmembrane helicies. protein_coding NRT1/ PTR FAMILY 5.2 (NPF5.2) ARABIDOPSIS THALIANA PEPTIDE TRANSPORTER 3 (ATPTR3);PEPTIDE TRANSPORTER 3 (PTR3);NRT1/ PTR FAMILY 5.2 (NPF5.2); (ATNPF5.2)
AT4G21680 AT4G21680.1 Encodes a nitrate transporter (NRT1.8). Functions in nitrate removal from the xylem sap. Mediates cadmium tolerance. protein_coding NRT1/ PTR FAMILY 7.2 (NPF7.2) NITRATE TRANSPORTER 1.8 (NRT1.8);NRT1/ PTR FAMILY 7.2 (NPF7.2); (ATNPF7.2)
AT2G02040 AT2G02040.1 Encodes a di- and tri-peptide transporter that recognizes a variety of different amino acid combinations. Expression of the transcripts for this gene can be detected in the embryo through in situ hybridization. This protein does not have nitrate transporter activity based on oocyte transport assays. protein_coding NRT1/ PTR FAMILY 8.3 (NPF8.3) NRT1/ PTR FAMILY 8.3 (NPF8.3); …
AT5G55930 AT5G55930.1 oligopeptide transporter protein_coding OLIGOPEPTIDE TRANSPORTER 1 (OPT1) ARABIDOPSIS THALIANA OLIGOPEPTIDE TRANSPORTER 1 (ATOPT1);OLIGOPEPTIDE TRANSPORTER 1 (OPT1)
AT4G27730 AT4G27730.1 oligopeptide transporter protein_coding OLIGOPEPTIDE TRANSPORTER 1 (OPT6) ARABIDOPSIS THALIANA OLIGOPEPTIDE TRANSPORTER 6 (ATOPT6);OLIGOPEPTIDE TRANSPORTER 1 (OPT6)
AT1G09930 AT1G09930.1 oligopeptide transporter protein_coding OLIGOPEPTIDE TRANSPORTER 2 (OPT2) OLIGOPEPTIDE TRANSPORTER 2 (ATOPT2);OLIGOPEPTIDE TRANSPORTER 2 (OPT2)
AT5G64410 AT5G64410.1 oligopeptide transporter protein_coding OLIGOPEPTIDE TRANSPORTER 4 (OPT4) ARABIDOPSIS THALIANA OLIGOPEPTIDE TRANSPORTER 4 (ATOPT4);OLIGOPEPTIDE TRANSPORTER 4 (OPT4)
AT1G59870 AT1G59870.1 ATP binding cassette transporter. Localized to the plasma membrane in uninfected cells. In infected leaves, the protein concentrated at infection sites. Contributes to nonhost resistance to inappropriate pathogens that enter by direct penetration in a salicylic acid?dependent manner. Required for mlo resistance. Has Cd transporter activity (Cd2+ extrusion pump) and contribut…
AT1G65730 AT1G65730.1 Arabidopsis thaliana metal-nicotianamine transporter YSL4 protein_coding YELLOW STRIPE LIKE 7 (YSL7) YELLOW STRIPE LIKE 7 (YSL7)
Transcription
AT5G04150 AT5G04150.1 Encodes a member of the basic helix-loop-helix transcription factor family protein. Functions as a key regulator of iron-deficiency responses independent of the master regulator FIT. Likely regulates genes involved in the distribution of iron within the plant. protein_coding (BHLH101) (BHLH101)
AT1G58340 AT1G58340.1 Encodes a plant MATE (multidrug and toxic compound extrusion) transporter that is localized to the Golgi complex and small organelles and is involved in determining the rate of organ initiation. It is also involved in iron homeostasis when plants are under osmotic stress. protein_coding (ZF14) ARABIDOPSIS ABNORMAL SHOOT4 (ABS4); (ZF14);BUSH-AND-CHLOROTIC-DWARF 1 (BCD1);ZRIZI…
AT3G56970 AT3G56970.1 Encodes a member of the basic helix-loop-helix transcription factor family protein. protein_coding BASIC HELIX-LOOP-HELIX 38 (BHLH38) (BHLH038);OBP3-RESPONSIVE GENE 3 (ORG2);BASIC HELIX-LOOP-HELIX 38 (BHLH38)
AT3G56980 AT3G56980.1 Encodes a member of the basic helix-loop-helix transcription factor protein. protein_coding BASIC HELIX-LOOP-HELIX 39 (BHLH39) (BHLH039);OBP3-RESPONSIVE GENE 3 (ORG3);BASIC HELIX-LOOP-HELIX 39 (BHLH39)
AT2G41240 AT2G41240.1 Encodes a member of the basic helix-loop-helix transcription factor family protein. Functions as a key regulator of iron-deficiency responses independent of the master regulator FIT. Likely regulates genes involved in the distribution of iron within the plant. protein_coding BASIC HELIX-LOOP-HELIX PROTEIN 100 (BHLH100) BASIC HELIX-LOOP-HELIX PROTEIN 100 (BHLH100)
AT3G18290 AT3G18290.1 Encodes BRUTUS (BTS), a putative E3 ligase protein with metal ion binding and DNA binding domains, which negatively regulates the response to iron deficiency. The mRNA is cell-to-cell mobile. protein_coding BRUTUS (BTS) EMBRYO DEFECTIVE 2454 (EMB2454);BRUTUS (BTS)
AT1G69720 AT1G69720.1 Encodes a member (HO3) of the heme oxygenase family. protein_coding HEME OXYGENASE 3 (ho3) HEME OXYGENASE 3 (ho3)
AT4G24120 AT4G24120.1 Member of a small family of oligopeptide transporters similar to the yellow stripe locus of maize (ZmYS1). protein_coding YELLOW STRIPE LIKE 1 (YSL1) YELLOW STRIPE LIKE 1 (YSL1);YELLOW STRIPE LIKE 1 (ATYSL1)
