# Supplementary material for: TANDEM ZINC‐FINGER/PLUS3 integrates light signaling and flowering regulatory pathways at the chromatin level
Source: New Phytol. 2025 May 12;247(2):706–18. doi: 10.1111/nph.70213 (PMC12177312; doi:10.1111/nph.70213)
Supplement: Supplementary file 6 — Table S6 Gene ontology analysis of the upregulated genes between Col‐0 and tzp‐1 identified by RNA‐seq at Zeitgeber 15 associated with Fig. S4. [file NPH-247-706-s001.xlsx]

## Sheet: Sheet1
New Phytologist Supporting Information
Article title: TANDEM ZINC-FINGER/PLUS3 integrates light signaling and flowering regulatory pathways at the chromatin level
Authors: Giorgio Perrella, Elisa Vellutini, Allan Beveridge, Graham Hamilton, Pawel Herzyk and Eirini Kaiserli
Article acceptance date: 21 April 2025
Table S6: Gene ontology analysis of the upregulated genes between Col-0 and tzp-1 identified by RNAseq at Zeitgeber 15 associated with Fig. S4.
Annotation Cluster 1	Enrichment Score: 4.2160966730230705																							Transcription	Protein phosphorylation
Category	Term	Count	%	PValue	Genes	List Total	Pop Hits	Pop Total	Fold Enrichment	Bonferroni	Benjamini	FDR												AT1G53870	AT4G14780
GOTERM_CC_DIRECT	GO:0005851~eukaryotic translation initiation factor 2B complex	4	4.16667	1.1156e-05	AT1G53870	AT1G53900	AT1G53890	AT1G53880	88	13	25147	87.9266	0.000379233	0.000379233	0.00981022									AT1G53900	AT4G23130
GOTERM_MF_DIRECT	GO:0005085~guanyl-nucleotide exchange factor activity	4	4.16667	4.65302e-05	AT1G53870	AT1G53900	AT1G53890	AT1G53880	69	19	18171	55.4416	0.00413272	0.00413272	0.0504984									AT1G53890	AT1G67000
GOTERM_BP_DIRECT	GO:0006446~regulation of translational initiation	4	4.16667	0.000432979	AT1G53870	AT1G53900	AT1G53890	AT1G53880	75	37	18499	26.6652	0.0608646	0.0608646	0.512808									AT1G53880	AT3G45860
																								AT1G18960	AT2G28970		Transcription	16
Annotation Cluster 2	Enrichment Score: 0.9886160534819802																							AT1G68800	AT1G66930		Protein phosphorylation	8
Category	Term	Count	%	PValue	Genes	List Total	Pop Hits	Pop Total	Fold Enrichment	Bonferroni	Benjamini	FDR												AT5G39860	AT4G38830
GOTERM_MF_DIRECT	GO:0016301~kinase activity	10	10.4167	0.0149537	AT4G14780	AT3G46270	AT4G23130	AT1G67000	AT3G45860	AT2G28970	AT1G66930	AT4G38830	AT5G03350	AT5G49780	69	1039	18171	2.53463	0.738398	0.48853	15.0878			AT1G48500	AT5G49780
GOTERM_BP_DIRECT	GO:0006468~protein phosphorylation	8	8.33333	0.0587922	AT4G14780	AT4G23130	AT1G67000	AT3G45860	AT2G28970	AT1G66930	AT4G38830	AT5G49780	75	870	18499	2.26808	0.999847	0.768758	51.2915					AT5G43630
GOTERM_MF_DIRECT	GO:0004674~protein serine/threonine kinase activity	7	7.29167	0.0798334	AT4G23130	AT1G67000	AT3G45860	AT2G28970	AT1G66930	AT4G38830	AT5G49780	69	804	18171	2.29283	0.999392	0.842953	59.4716						AT2G46790
GOTERM_BP_DIRECT	GO:0042742~defense response to bacterium	3	3.125	0.302804	AT4G23130	AT3G45860	AT4G38830	75	276	18499	2.68101	1	0.9872	98.6184										AT1G31290
GOTERM_MF_DIRECT	GO:0005524~ATP binding	10	10.4167	0.536421	AT4G14780	AT4G23130	AT1G67000	AT3G45860	AT2G28970	AT1G66930	AT3G46710	AT4G38830	AT4G30120	AT5G49780	69	2372	18171	1.11024	1	0.998011	99.9762			AT2G40750
																								AT2G33810
Annotation Cluster 3	Enrichment Score: 0.6375029585997375																							AT1G71200
Category	Term	Count	%	PValue	Genes	List Total	Pop Hits	Pop Total	Fold Enrichment	Bonferroni	Benjamini	FDR												AT3G46770
GOTERM_MF_DIRECT	GO:0004252~serine-type endopeptidase activity	3	3.125	0.0764957	AT4G10510	AT4G21326	AT5G44530	69	122	18171	6.47577	0.99916	0.905662	57.847										AT5G04150
GOTERM_BP_DIRECT	GO:0006508~proteolysis	4	4.16667	0.323321	AT1G11080	AT4G10510	AT4G21326	AT5G44530	75	500	18499	1.97323	1	0.987173	99.0309
GOTERM_CC_DIRECT	GO:0005618~cell wall	4	4.16667	0.332704	AT4G10510	AT5G03350	AT4G21326	AT5G44530	88	588	25147	1.94395	0.999999	0.898965	97.1487
GOTERM_BP_DIRECT	GO:0008152~metabolic process	3	3.125	0.342499	AT4G10510	AT4G21326	AT5G44530	75	303	18499	2.44211	1	0.987	99.3111
Annotation Cluster 4	Enrichment Score: 0.4370074352865131
Category	Term	Count	%	PValue	Genes	List Total	Pop Hits	Pop Total	Fold Enrichment	Bonferroni	Benjamini	FDR
GOTERM_BP_DIRECT	GO:0006355~regulation of transcription	DNA-templated	12	12.5	0.223081	AT1G18960	AT1G68800	AT5G39860	AT1G48500	AT5G43630	AT2G46790	AT1G31290	AT2G40750	AT2G33810	AT1G71200	AT3G46770	AT5G04150	75	2119	18499	1.39681	1	0.982867	95.0044
GOTERM_MF_DIRECT	GO:0003677~DNA binding	10	10.4167	0.356961	AT1G18960	AT1G68800	AT5G39860	AT5G43630	AT1G53490	AT2G46790	AT2G33810	AT1G71200	AT3G46770	AT5G04150	69	2047	18171	1.28651	1	0.987304	99.1714
GOTERM_MF_DIRECT	GO:0003700~transcription factor activity	sequence-specific DNA binding	8	8.33333	0.46135	AT1G18960	AT1G68800	AT5G39860	AT2G40750	AT2G33810	AT1G71200	AT3G46770	AT5G04150	69	1711	18171	1.23132	1	0.995939	99.8789
GOTERM_BP_DIRECT	GO:0006351~transcription	DNA-templated	9	9.375	0.486247	AT1G68800	AT5G39860	AT1G48500	AT2G46790	AT1G31290	AT2G40750	AT2G33810	AT3G46770	AT5G04150	75	1886	18499	1.17703	1	0.997608	99.9632

## Sheet: Sheet2
Transcription
AT1G53890 AT1G53890.3 LURP-one-like protein (DUF567);(source:Araport11) protein_coding
AT1G18960 AT1G18960.1 myb-like HTH transcriptional regulator family protein;(source:Araport11) protein_coding
AT1G53900 AT1G53900.1 Eukaryotic translation initiation factor 2B (eIF-2B) family protein;(source:Araport11) protein_coding
AT1G53870 AT1G53870.1 LURP-one-like protein (DUF567);(source:Araport11) protein_coding
AT3G46770 AT3G46770.1 AP2/B3-like transcriptional factor family protein;(source:Araport11) protein_coding
AT1G53880 AT1G53880.1 translation initiation factor eIF-2B subunit alpha;(source:Araport11) protein_coding
AT5G04150 AT5G04150.1 Encodes a member of the basic helix-loop-helix transcription factor family protein. Functions as a key regulator of iron-deficiency responses independent of the master regulator FIT. Likely regulates genes involved in the distribution of iron within the plant. protein_coding (BHLH101) (BHLH101)
AT1G31290 AT1G31290.1 ARGONAUTE 3;(source:Araport11) protein_coding ARGONAUTE 3 (AGO3) ARGONAUTE 3 (AGO3)
AT1G71200 AT1G71200.1 bHLH160 transcription factor. Induced by copper deficiency and seems to mediate copper uptake along with SPL7. protein_coding CU-DEFICIENCY INDUCED TRANSCRIPTION FACTOR 1 (CITF1) CU-DEFICIENCY INDUCED TRANSCRIPTION FACTOR 1 (CITF1);BASIC HELIX LOOP HELIX 160 (BHLH160)
AT1G48500 AT1G48500.1 jasmonate-zim-domain protein 4;(source:Araport11) protein_coding JASMONATE-ZIM-DOMAIN PROTEIN 4 (JAZ4) (ATJAZ4);JASMONATE-ZIM-DOMAIN PROTEIN 4 (JAZ4);TIFY DOMAIN PROTEIN 6A (TIFY6A)
AT5G39860 AT5G39860.1 Encodes PRE1 (PACLOBUTRAZOL RESISTANCE1). PRE1 and IBH1 form a pair of antagonistic HLH/bHLH transcription factors that function downstream of BZR1 to mediate brassinosteroid regulation of cell elongation. BNQ1 is directly and negatively regulated by AP3 and PI in petals.Required for appropriate regulation of flowering time. protein_coding PACLOBUTRAZOL RESISTANCE1 (PRE1) PA…
AT2G46790 AT2G46790.1 Pseudo-response regulator PRR9. Involved in clock function. PRR7 and PRR9 are partially redundant essential components of a temperature-sensitive circadian system. CCA1 and LHY had a positive effect on PRR9. Interact with TOC1 in a yeast two-hybrid assay. Acts as transcriptional repressor of CCA1 and LHY. protein_coding PSEUDO-RESPONSE REGULATOR 9 (PRR9) ARABIDOPSIS PSEUDO-R…
AT2G33810 AT2G33810.1 Encodes a member of the SPL (squamosa-promoter binding protein-like)gene family, a novel gene family encoding DNA binding proteins and putative transcription factors. Contains the SBP-box, which encodes the SBP-domain, required and sufficient for interaction with DNA. It binds DNA, may directly regulate AP1, and is involved in regulation of flowering and vegetative phase cha…
AT5G43630 AT5G43630.1 Encodes a zinc knuckle protein that negatively regulates morning specific growth. The role of TZP in hypocotyl elongation was established through a QTL analysis of BayXSha RIL populations. The Bay-0 allele contains a deletion causing a frameshift mutation. TZP is under circadian control and acts to regulate morning-specific hypocotyl growth. The mRNA is cell-to-cell mobile. …
AT1G68800 AT1G68800.1 Encodes a TCP transcription factor, closely related to teosinte branched1, arrests axillary bud development and prevents axillary bud outgrowth. Transcription level and mutant phenotype are weaker than its homolog BRC1 (At3G18550). protein_coding TCP DOMAIN PROTEIN 12 (TCP12) BRANCHED 2 (BRC2);TCP DOMAIN PROTEIN 12 (TCP12)
AT2G40750 AT2G40750.1 member of WRKY Transcription Factor; Group III protein_coding WRKY DNA-BINDING PROTEIN 54 (WRKY54) WRKY DNA-BINDING PROTEIN 54 (WRKY54);WRKY DNA-BINDING PROTEIN 54 (ATWRKY54)
Protein phosphorylation
T1G67000 AT1G67000.1 Protein kinase superfamily protein;(source:Araport11) protein_coding
AT5G49780 AT5G49780.1 Leucine-rich repeat protein kinase family protein;(source:Araport11) protein_coding
AT2G28970 AT2G28970.1 Leucine-rich repeat protein kinase family protein;(source:Araport11) protein_coding
AT4G14780 AT4G14780.1 Protein kinase superfamily protein;(source:Araport11) protein_coding
AT4G38830 AT4G38830.1 Encodes a cysteine-rich receptor-like protein kinase. protein_coding CYSTEINE-RICH RLK (RECEPTOR-LIKE PROTEIN KINASE) 26 (CRK26) CYSTEINE-RICH RLK (RECEPTOR-LIKE PROTEIN KINASE) 26 (CRK26)
AT3G45860 AT3G45860.1 Encodes a cysteine-rich receptor-like protein kinase. Involved in programmed cell death and defense response to pathogen. protein_coding CYSTEINE-RICH RLK (RECEPTOR-LIKE PROTEIN KINASE) 4 (CRK4) CYSTEINE-RICH RLK (RECEPTOR-LIKE PROTEIN KINASE) 4 (CRK4)
AT4G23130 AT4G23130.2 Encodes a receptor-like protein kinase. Naming convention from Chen et al 2003 (PMID 14756307) protein_coding CYSTEINE-RICH RLK (RECEPTOR-LIKE PROTEIN KINASE) 5 (CRK5) CYSTEINE-RICH RLK (RECEPTOR-LIKE PROTEIN KINASE) 5 (CRK5);RECEPTOR-LIKE PROTEIN KINASE 6 (RLK6)
AT1G66930 AT1G66930.1 Protein kinase superfamily protein;(source:Araport11) protein_coding LEAF RUST 10 DISEASE-RESISTANCE LOCUS RECEPTOR- LIKE PROTEIN KINASE-LIKE2 (LRK10L2) LEAF RUST 10 DISEASE-RESISTANCE LOCUS RECEPTOR- LIKE PROTEIN KINASE-LIKE2 (LRK10L2)
