# Supplementary material for: TANDEM ZINC‐FINGER/PLUS3 integrates light signaling and flowering regulatory pathways at the chromatin level
Source: New Phytol. 2025 May 12;247(2):706–18. doi: 10.1111/nph.70213 (PMC12177312; doi:10.1111/nph.70213)
Supplement: Supplementary file 7 — Table S7 Gene ontology analysis of the downregulated genes between Col‐0 and tzp‐1 identified by RNA‐seq at Zeitgeber 15 associated with Fig. S4. [file NPH-247-706-s011.xlsx]

## Sheet: Sheet1
New Phytologist Supporting Information
Article title: TANDEM ZINC-FINGER/PLUS3 integrates light signaling and flowering regulatory pathways at the chromatin level
Authors: Giorgio Perrella, Elisa Vellutini, Allan Beveridge, Graham Hamilton, Pawel Herzyk and Eirini Kaiserli
Article acceptance date: 21 April 2025
Table S7: Gene ontology analysis of the downregulated genes between Col-0 and tzp-1 identified by RNAseq at Zeitgeber 15 associated with Fig. S4.
Annotation Cluster 1	Enrichment Score: 3.195513657470766																						Reponse to stress	Metabolic process	Transcription
Category	Term	Count	%	PValue	Genes	List Total	Pop Hits	Pop Total	Fold Enrichment	Bonferroni	Benjamini	FDR											AT3G02480	AT1G62710	AT2G37770
GOTERM_BP_DIRECT	GO:0009414~response to water deprivation	7	7.86517	0.000474712	AT2G37770	AT2G38530	AT1G77120	AT4G25490	AT3G50980	AT3G02480	AT2G42540	67	279	18499	6.92735	0.0727176	0.0370449	0.571094					AT2G38530	AT2G34080	AT5G53980
GOTERM_BP_DIRECT	GO:0009409~response to cold	7	7.86517	0.000682874	AT4G12480	AT2G37770	AT5G01600	AT1G77120	AT4G25490	AT2G42530	AT2G42540	67	299	18499	6.46398	0.102923	0.0267882	0.820575					AT4G12480	AT1G29090	AT5G43840
GOTERM_BP_DIRECT	GO:0009631~cold acclimation	4	4.49438	0.000799261	AT4G25490	AT3G50980	AT2G42530	AT2G42540	67	51	18499	21.6553	0.119384	0.0251061	0.959814								AT2G37770		AT4G25490
																							AT5G01600		AT5G65080
Annotation Cluster 2	Enrichment Score: 1.7041811587449849																						AT1G77120		AT4G02670
Category	Term	Count	%	PValue	Genes	List Total	Pop Hits	Pop Total	Fold Enrichment	Bonferroni	Benjamini	FDR											AT4G25490		AT3G12320
GOTERM_MF_DIRECT	GO:0020037~heme binding	6	6.74157	0.00947395	AT4G36430	AT5G63450	AT2G46950	AT4G39480	AT3G48520	AT2G47770	62	386	18171	4.55566	0.635426	0.635426	10.1307						AT3G50980
GOTERM_MF_DIRECT	GO:0016705~oxidoreductase activity	acting on paired donors	with incorporation or reduction of molecular oxygen	4	4.49438	0.0135025	AT5G63450	AT2G46950	AT4G39480	AT3G48520	62	148	18171	7.9211	0.763313	0.513495	14.1479						AT2G42530
GOTERM_MF_DIRECT	GO:0004497~monooxygenase activity	4	4.49438	0.0203957	AT5G63450	AT5G11330	AT2G46950	AT4G39480	62	173	18171	6.77643	0.887443	0.420781	20.6441								AT2G42540
GOTERM_MF_DIRECT	GO:0005506~iron ion binding	5	5.61798	0.02627	AT5G63450	AT5G01600	AT2G46950	AT4G39480	AT3G48520	62	336	18171	4.36132	0.940504	0.431282	25.8231
GOTERM_MF_DIRECT	GO:0019825~oxygen binding	4	4.49438	0.0439692	AT5G63450	AT2G46950	AT4G39480	AT3G48520	62	234	18171	5.00993	0.991488	0.448872	39.6226
Annotation Cluster 3	Enrichment Score: 1.1386635836154304
Category	Term	Count	%	PValue	Genes	List Total	Pop Hits	Pop Total	Fold Enrichment	Bonferroni	Benjamini	FDR											Reponse to stress	10
GOTERM_MF_DIRECT	GO:0004197~cysteine-type endopeptidase activity	3	3.37079	0.0136859	AT1G62710	AT2G34080	AT1G29090	62	53	18171	16.5895	0.767933	0.385477	14.3269									Metabolic process	3
GOTERM_BP_DIRECT	GO:0051603~proteolysis involved in cellular protein catabolic process	3	3.37079	0.0523102	AT1G62710	AT2G34080	AT1G29090	67	103	18499	8.04188	0.999805	0.656251	47.6943									Transcription	7
GOTERM_BP_DIRECT	GO:0006508~proteolysis	3	3.37079	0.53598	AT1G62710	AT2G34080	AT1G29090	67	500	18499	1.65663	1	0.999708	99.9905
Annotation Cluster 4	Enrichment Score: 0.17115875341821418
Category	Term	Count	%	PValue	Genes	List Total	Pop Hits	Pop Total	Fold Enrichment	Bonferroni	Benjamini	FDR
GOTERM_MF_DIRECT	GO:0003700~transcription factor activity	sequence-specific DNA binding	7	7.86517	0.51869	AT2G32460	AT4G12240	AT5G53980	AT5G43840	AT4G25490	AT5G65080	AT4G02670	62	1711	18171	1.19904	1	0.99913	99.9727
GOTERM_BP_DIRECT	GO:0006355~regulation of transcription	DNA-templated	8	8.98876	0.643301	AT2G32460	AT4G12240	AT5G53980	AT5G43840	AT3G60950	AT5G65080	AT4G02670	AT3G12320	67	2119	18499	1.0424	1	0.999964	99.9996
GOTERM_MF_DIRECT	GO:0043565~sequence-specific DNA binding	3	3.37079	0.668144	AT2G32460	AT5G53980	AT5G43840	62	676	18171	1.30065	1	0.999941	99.9996
GOTERM_BP_DIRECT	GO:0006351~transcription	DNA-templated	7	7.86517	0.676581	AT2G37770	AT5G53980	AT5G43840	AT4G25490	AT5G65080	AT4G02670	AT3G12320	67	1886	18499	1.02478	1	0.999974	99.9999
GOTERM_MF_DIRECT	GO:0003677~DNA binding	5	5.61798	0.924047	AT2G32460	AT5G43840	AT4G25490	AT5G65080	AT4G02670	62	2047	18171	0.715878	1	1	100

## Sheet: Sheet2
Reponse to stress
AT3G02480 AT3G02480.1 Late embryogenesis abundant protein (LEA) family protein;(source:Araport11) protein_coding ABA-RESPONSE PROTEIN (ABR) ABA-RESPONSE PROTEIN (ABR)
AT1G77120 AT1G77120.1 Catalyzes the reduction of acetaldehyde using NADH as reductant. Requires zinc for activity. Dimer. Anaerobic response polypeptide (ANP). Fermentation. The protein undergoes thiolation following treatment with the oxidant tert-butylhydroperoxide. The mRNA is cell-to-cell mobile. protein_coding ALCOHOL DEHYDROGENASE 1 (ADH1) ALCOHOL DEHYDROGENASE 1 (ADH1);ALCOHOL DEHYDROGENAS…
AT4G25490 AT4G25490.1 Transcriptional activator that binds to the DRE/CRT regulatory element and induces COR (cold-regulated) gene expression increasing plant freezing tolerance. It encodes a member of the DREB subfamily A-1 of ERF/AP2 transcription factor family (CBF1). The protein contains one AP2 domain. There are six members in this subfamily, including CBF1, CBF2, and CBF3. This gene is invo…
AT2G37770 AT2G37770.2 Encodes an NADPH-dependent aldo-keto reductase that can act on a wide variety of substrates in vitro including saturated and unsaturated aldehydes, steroids, and sugars. GFP-tagged AKR4C9 localizes to the chloroplast where it may play a role in detoxifying reactive carbonyl compounds that threaten to impair the photosynthetic process. Transcript levels for this gene are up-r…
AT2G42530 AT2G42530.1 Encodes COR15B, a protein that protects chloroplast membranes during freezing. protein_coding COLD REGULATED 15B (COR15B) COLD REGULATED 15B (COR15B)
AT2G42540 AT2G42540.2 A cold-regulated gene whose product is targeted to the chloroplast. Cor15am protects stromal proteins from aggregation under various stress conditions. Constitutive expression increases freezing tolerance in protoplasts in vitro and chloroplasts in vivo. NMR and x-ray diffraction studies suggest that COR15a alters the intrinsic curvature of the inner membrane of chloroplast …
AT3G50980 AT3G50980.1 dehydrin xero 1;(source:Araport11) protein_coding DEHYDRIN XERO 1 (XERO1) DEHYDRIN XERO 1 (XERO1)
AT4G12480 AT4G12480.1 Encodes a putative lipid transfer protein, vernalization-responsive and cold-induced. It is involved in priming the SAR and ISR responses, specifically in propagating the cell-to-cell mobile signal. protein_coding EARLY ARABIDOPSIS ALUMINUM INDUCED 1 (EARLI1) (pEARLI 1);EARLY ARABIDOPSIS ALUMINUM INDUCED 1 (EARLI1)
AT5G01600 AT5G01600.1 Encodes a ferretin protein that is targeted to the chloroplast. Member of a Ferritin gene family. Gene expression is induced in response to iron overload and by nitric oxide. Expression of the gene is downregulated in the presence of paraquat, an inducer of photoxidative stress. protein_coding FERRETIN 1 (FER1) ARABIDOPSIS THALIANA FERRETIN 1 (ATFER1);FERRETIN 1 (FER1)
AT2G38530 AT2G38530.1 Involved in lipid transfer between membranes and plays a role in maintaining the integrity of the cuticle-cell wall interface. Belongs to a family of Lipid transfer proteins. Sequence similarity to other plant/Arabidopsis LPT genes but highest similarity to LPT1. Stress and pathogen-inducible motifs found in the upstream region. Expressed in flower, leaves and siliques but a…
Metabolic process
AT1G29090 AT1G29090.1 Cysteine proteinases superfamily protein;(source:Araport11) protein_coding
AT2G34080 AT2G34080.1 Cysteine proteinases superfamily protein;(source:Araport11) protein_coding
AT1G62710 AT1G62710.1 Encodes a vacuolar processing enzyme belonging to a novel group of cysteine proteases that is expressed specifically in seeds and is essential for the proper processing of storage proteins. protein_coding BETA VACUOLAR PROCESSING ENZYME (BETA-VPE) BETA VACUOLAR PROCESSING ENZYME (BETA-VPE); (BETAVPE);ASPARAGINYL ENDOPEPTIDASE 2 (AEP2)
Transcription
AT4G25490 AT4G25490.1 Transcriptional activator that binds to the DRE/CRT regulatory element and induces COR (cold-regulated) gene expression increasing plant freezing tolerance. It encodes a member of the DREB subfamily A-1 of ERF/AP2 transcription factor family (CBF1). The protein contains one AP2 domain. There are six members in this subfamily, including CBF1, CBF2, and CBF3. This gene is invo…
AT2G37770 AT2G37770.2 Encodes an NADPH-dependent aldo-keto reductase that can act on a wide variety of substrates in vitro including saturated and unsaturated aldehydes, steroids, and sugars. GFP-tagged AKR4C9 localizes to the chloroplast where it may play a role in detoxifying reactive carbonyl compounds that threaten to impair the photosynthetic process. Transcript levels for this gene are up-r…
AT5G43840 AT5G43840.1 member of Heat Stress Transcription Factor (Hsf) family protein_coding HEAT SHOCK TRANSCRIPTION FACTOR A6A (HSFA6A) HEAT SHOCK TRANSCRIPTION FACTOR A6A (AT-HSFA6A);HEAT SHOCK TRANSCRIPTION FACTOR A6A (HSFA6A)
AT5G53980 AT5G53980.1 Encodes a homeodomain leucine zipper class I (HD-Zip I) protein. protein_coding HOMEOBOX PROTEIN 52 (HB52) HOMEOBOX PROTEIN 52 (ATHB52);HOMEOBOX PROTEIN 52 (HB52)
AT4G02670 AT4G02670.1 indeterminate(ID)-domain 12;(source:Araport11) protein_coding INDETERMINATE(ID)-DOMAIN 12 (IDD12) INDETERMINATE(ID)-DOMAIN 12 (AtIDD12);INDETERMINATE(ID)-DOMAIN 12 (IDD12)
AT5G65080 AT5G65080.1 Is upregulated during vernalization and regulates flowering time. Encodes MADS-domain protein. Two variants encoding proteins of 198 and 184 amino acids have been reported. protein_coding MADS AFFECTING FLOWERING 5 (MAF5) MADS AFFECTING FLOWERING 5 (MAF5);AGAMOUS-LIKE 68 (AGL68)
AT3G12320 AT3G12320.1 hypothetical protein;(source:Araport11) protein_coding NIGHT LIGHT-INDUCIBLE AND CLOCK-REGULATED 3 (LNK3) NIGHT LIGHT-INDUCIBLE AND CLOCK-REGULATED 3 (LNK3)
