# Supplementary material for: TANDEM ZINC‐FINGER/PLUS3 integrates light signaling and flowering regulatory pathways at the chromatin level
Source: New Phytol. 2025 May 12;247(2):706–18. doi: 10.1111/nph.70213 (PMC12177312; doi:10.1111/nph.70213)
Supplement: Supplementary file 9 — Table S9 Comparison between Col‐0 and OXTZP RNA‐seq datasets at Zeitgeber 0.5 associated with Fig. S3. [file NPH-247-706-s010.xlsx]

## Sheet: Col-0_ZT_0.5_vs_OX_TZP_ZT_0.5.g
New Phytologist Supporting Information
Article title: TANDEM ZINC-FINGER/PLUS3 integrates light signaling and flowering regulatory pathways at the chromatin level
Authors: Giorgio Perrella, Elisa Vellutini, Allan Beveridge, Graham Hamilton, Pawel Herzyk and Eirini Kaiserli
Article acceptance date: 21 April 2025
Table S9: Comparison of Col-0 and OXTZP RNAseq datasets at Zeitgeber 0.5 associated with Fig. S3.
	Row.names	baseMean	log2FoldChange	lfcSE	stat	pvalue	padj	external_gene_name	chromosome_name	start_position	end_position	gene_biotype	entrezgene	ZT05Col-0replica1	ZT05Col-0replica2	ZT05Col-0replica3	ZT05OXTZPreplica1	ZT05OXTZPreplica2	ZT05OXTZPreplica3
24849	AT5G43630	30038.9	4.40032	0.111144	39.5913	0	0	TZP	5	17526660	17530605	protein_coding	834383	4898.65	4402.62	4750.08	114007	85560.9	97126
11291	AT2G46450	1646.97	-5.92718	0.190208	-31.1615	3.53931e-213	3.94704e-209	CNGC12	2	19065536	19069569	protein_coding	819253	3683.72	3891.56	3941.47	63.3228	66.0548	60.0214
2090	AT1G20620	20527.5	-4.4865	0.164088	-27.342	1.34552e-164	1.00035e-160	CAT3	1	7142972	7146540	protein_coding	838651	18183.3	14518.4	17722.7	863.385	700.823	683.74
22161	AT5G11170	2433.61	-5.93232	0.217932	-27.221	3.66535e-163	2.0438e-159	RH15	5	3553096	3557018	protein_coding	830986	3423.12	3738.83	3885.81	55.508	32.3322	93.0256
4857	AT1G58270	2103.86	-6.50595	0.251474	-25.8712	1.4033e-147	6.25983e-144	ZW9	1	21611803	21614169	protein_coding	842196	2404.37	2205.56	2197.92	13.0699	25.4742	37.6771
17236	AT4G02540	553.13	-4.09842	0.159409	-25.7101	9.00752e-146	3.3484e-142		4	1116972	1119877	protein_coding	827919	1058.73	918.998	928.532	46.0811	59.2259	65.6977
25064	AT5G45490	725.044	-5.06269	0.19863	-25.4881	2.67194e-143	8.51357e-140		5	18429047	18432430	protein_coding	834585	1355.38	1226.35	1128.97	49.4139	28.5144	31.4505
6890	AT1G78450	611.228	4.42513	0.183003	24.1807	3.55135e-129	9.90116e-126		1	29516989	29518028	protein_coding	844181	65.1993	53.3604	71.9472	1667.93	1254.3	1135.02
5075	AT1G61190	1345.9	-3.38305	0.140049	-24.1562	6.42393e-129	1.59199e-125		1	22555689	22560757	protein_coding	842412	1642	1615.84	1782.22	139.848	203.603	141.033
22560	AT5G15360	306.38	5.96483	0.266522	22.3803	6.12939e-111	1.3671e-107		5	4987437	4989182	protein_coding	831388	13.7262	8.37026	22.5717	878.702	924.349	866.573
1708	AT1G16900	749.221	2.74002	0.123469	22.192	4.09949e-109	8.31227e-106	ALG9	1	5779008	5782433	protein_coding	838261	248.215	311.792	294.843	1826.78	1711.62	2173.5
17958	AT4G11830	1729.66	-2.20308	0.103836	-21.2169	6.67328e-100	1.24034e-96	PLDGAMMA2	4	7115681	7121919	protein_coding	826789	3620.3	3349.94	3382.63	736.024	774.564	738.321
25173	AT5G46510	591.995	-3.55785	0.169105	-21.0393	2.86472e-98	4.91499e-95		5	18860234	18867015	protein_coding	834694	692.221	724.364	746.039	72.2424	42.4047	67.4543
5503	AT1G65190	1640.66	-2.37181	0.117253	-20.2282	5.52888e-91	8.80829e-88		1	24215591	24217436	protein_coding	842826	1732.93	1656.27	2068.13	334.792	360.278	359.11
2529	AT1G24880	6966.1	-13.0194	0.652348	-19.9578	1.28273e-88	1.90733e-85		1	8775901	8778072	protein_coding	839088	15376.1	15276.7	13976.5	0	0	5.15262
5509	AT1G65250	386.084	4.32825	0.217821	19.8707	7.30327e-88	1.01807e-84		1	24234280	24235912	protein_coding	842832	33.1716	42.8976	38.0897	682.653	691.442	925.443
23019	AT5G19590	1108.01	-1.72874	0.0875781	-19.7395	9.88439e-87	1.29683e-83		5	6610428	6612162	protein_coding	832079	1344.1	1471.94	1404.87	455.663	410.082	406.618
18569	AT4G16890	2851.03	-2.37206	0.120542	-19.6783	3.30758e-86	4.09846e-83	SNC1	4	9500271	9505972	protein_coding	827397	2948.24	2711.82	3143.07	506.683	565.849	629.156
20691	AT4G36140	435.034	-4.81575	0.244877	-19.666	4.21479e-86	4.94772e-83		4	17098612	17104576	protein_coding	829771	687.695	601.348	615.856	19.109	23.0562	25.9121
14934	AT3G44670	1119.05	-2.27496	0.115997	-19.6122	1.21657e-85	1.35672e-82		3	16216806	16221722	protein_coding	823593	1884.37	1936.13	1948.17	362.117	411.359	419.898
22830	AT5G17890	821.575	-7.72934	0.39669	-19.4846	1.48396e-84	1.57611e-81	DAR4	5	5916862	5923494	protein_coding	831657	1254.8	1138.36	1185.01	6.03228	6.06528	4.70963
22935	AT5G18840	981.177	6.05379	0.312215	19.3898	9.4069e-84	9.53688e-81		5	6282881	6286767	protein_coding	832002	64.0555	51.2678	39.5005	4986.69	2358.18	2987.09
16977	AT4G00330	909.934	-3.78322	0.195881	-19.3138	4.11174e-83	3.98732e-80	CRCK2	4	142570	145719	protein_coding	828125	1704.34	1283.79	1242.85	114.613	78.8486	113.031
25949	AT5G53700	198.292	5.83704	0.30685	19.0224	1.11186e-80	1.03329e-77		5	21801143	21802788	protein_coding	835451	8.24518	10.7741	15.9798	682.672	619.617	649.99
5074	AT1G61180	478.494	-2.51488	0.133974	-18.7715	1.2923e-78	1.15294e-75		1	22551271	22554684	protein_coding	842411	643.072	607.825	655.047	90.6752	105.73	138.392
17559	AT4G07825	957.874	-8.16105	0.437341	-18.6606	1.0354e-77	8.88212e-75		4	4643747	4645338	protein_coding	826264	1237.64	1155.1	1479.86	2.01076	7.27834	4.70963
259	AT1G03410	361.356	-2.85071	0.1528	-18.6565	1.11809e-77	9.23629e-75	2A6	1	844436	847683	protein_coding	838763	558.198	539.882	584.042	90.4842	75.2095	65.9349
6164	AT1G71340	428.974	-2.49447	0.133727	-18.6535	1.18248e-77	9.41933e-75	GDPD4	1	26885170	26888364	protein_coding	843475	881.907	934.33	857.724	176.947	146.78	149.531
23980	AT5G35450	284.161	-3.58616	0.193371	-18.5455	8.86496e-77	6.81807e-74	RPP8L3	5	13666524	13671200	protein_coding	833508	432.979	380.291	419.273	38.3597	29.2317	34.2836
21114	AT5G01010	1437.33	-2.09461	0.11431	-18.324	5.32794e-75	3.96114e-72		5	995	5156	protein_coding	831893	2145.34	2157.3	2027.73	521.146	462.499	497.761
17913	AT4G11410	334.971	-3.65641	0.200634	-18.2243	3.31285e-74	2.38354e-71		4	6944891	6947413	protein_coding	826745	450.123	526.464	505.548	35.0278	29.1566	53.0989
23429	AT5G24150	1010.32	-4.58517	0.253127	-18.1141	2.46746e-73	1.71982e-70	SQE5	5	8172300	8175525	protein_coding	832480	1801.81	2292.2	1777.32	76.263	93.4832	75.3934
2480	AT1G24280	627.626	2.72195	0.150784	18.052	7.60682e-73	5.14129e-70	G6PD3	1	8609338	8612580	protein_coding	839044	158.995	173.683	145.305	1025.49	1029.88	1109.12
9043	AT2G25450	7825.45	-4.39307	0.244028	-18.0023	1.86806e-72	1.22545e-69	GSL-OH	2	10829854	10831655	protein_coding	817083	8215.11	6391.74	7136.88	399.136	206.22	428.577
7927	AT2G14255	535.48	-2.27907	0.126611	-18.0006	1.92699e-72	1.22799e-69	PAT23	2	6036804	6041097	protein_coding	2745525	950.537	910.265	835.152	159.856	203.793	194.273
2749	AT1G27540	311.307	-5.60536	0.314343	-17.832	3.9888e-71	2.47128e-68		1	9565913	9567906	protein_coding	839645	487.092	426.642	679.976	8.65837	16.2067	8.5533
2298	AT1G22590	377.611	-3.94542	0.222398	-17.7403	2.04785e-70	1.23447e-67	AGL87	1	7981722	7984334	protein_coding	838865	465.908	527.369	517.001	34.5759	32.5922	30.3691
5361	AT1G63880	926.638	-8.72805	0.499341	-17.4792	2.06568e-68	1.21244e-65	RLM1B	1	23712216	23716206	protein_coding	842692	1558.57	1351.98	1517.94	3.11206	1.25163	6.07426
19690	AT4G27040	1219.69	1.70838	0.0983081	17.3778	1.21419e-67	6.94391e-65	VP22-1	4	13572885	13575639	protein_coding	828812	931.479	880.955	894.336	2995.76	2843.51	3005.58
24451	AT5G40060	357.167	-2.52438	0.145347	-17.368	1.4428e-67	8.04505e-65		5	16034441	16039096	protein_coding	834003	485.693	467.263	522.385	87.3886	92.1085	76.462
9099	AT2G25964	623.916	3.35306	0.193419	17.3358	2.52627e-67	1.37429e-64		2	11070639	11071287	protein_coding	6240948	204.749	171.59	251.11	2348.57	1807.45	2230.01
15223	AT3G47350	1724.9	-3.69099	0.215774	-17.1058	1.34292e-65	7.13154e-63	ATHSD2	3	17446818	17450742	protein_coding	823889	2340.71	2358.62	2555.64	164.83	138.244	258.948
18582	AT4G16990	5375.06	-1.86041	0.109007	-17.0668	2.62008e-65	1.35903e-62	RLM3	4	9558571	9565569	protein_coding	827407	10692	9764.81	10275.9	2863.32	2873.28	2726.78
11945	AT3G05160	1330.35	2.21288	0.130125	17.0058	7.44179e-65	3.77231e-62		3	1453072	1457295	protein_coding	819679	736.654	601.194	599.572	2907.36	2660.24	3418.28
9795	AT2G32530	888.97	-2.81058	0.165423	-16.9903	9.68734e-65	4.80148e-62	CSLB3	2	13809019	13813572	protein_coding	817814	2333.45	2004.68	2738.23	266.426	339.656	403.851
3149	AT1G31600	481.384	-2.83516	0.167539	-16.9224	3.0747e-64	1.49083e-61		1	11312961	11316582	protein_coding	840048	940.374	945.994	776.652	97.2546	137.936	139.641
1825	AT1G18000	349.7	-4.15472	0.245696	-16.91	3.79781e-64	1.80226e-61		1	6194426	6196343	protein_coding	838381	386.62	325.394	475.416	19.1022	21.835	25.903
14274	AT3G26380	400.153	-2.03795	0.121235	-16.8099	2.06441e-63	9.59261e-61		3	9660006	9663325	protein_coding	822242	482.384	495.964	492.787	125.167	117.546	114.873
1824	AT1G17990	594.399	-6.57459	0.392378	-16.7558	5.13771e-63	2.3386e-60		1	6192033	6194093	protein_coding	838379	1112.75	1125.8	800.289	6.6966	10.6022	15.4359
20553	AT4G34881	2445.94	-11.4226	0.682381	-16.7394	6.77216e-63	3.02093e-60		4	16617608	16618573	protein_coding	6240750	4498.75	4743.84	6262.23	0	6.06528	0
17561	AT4G07868	497.884	9.47291	0.56815	16.6732	2.05168e-62	8.97268e-60		4	4691762	4692653	protein_coding	826273	1.14385	2.09256	5.64292	1923.29	1650.97	2319.49
18272	AT4G14560	253.431	3.38928	0.20511	16.5242	2.45569e-61	1.0533e-58	IAA1	4	8360996	8362033	protein_coding	827103	62.9116	92.0728	66.3043	838.487	748.456	745.3
5513	AT1G65290	1047.2	-1.54149	0.0934792	-16.4902	4.31285e-61	1.81498e-58	MTACP2	1	24248727	24250436	protein_coding	842836	1239.93	1291.11	1128.58	388.077	462.174	410.916
8596	AT2G21150	906.9	2.06927	0.126409	16.3696	3.15396e-60	1.3027e-57	XCT	2	9065154	9068228	protein_coding	816650	519.307	556.622	617.9	2576.79	2412.77	2108.74
2204	AT1G21690	371.496	-2.17329	0.133083	-16.3303	6.01171e-60	2.43791e-57	EMB1968	1	7615505	7618628	protein_coding	838771	408.983	444.657	454.146	90.4223	94.1547	106.369
14487	AT3G28270	1434.15	-3.00725	0.185432	-16.2175	3.79084e-59	1.50984e-56		3	10538005	10540070	protein_coding	822453	1887.18	2054.91	2854.7	216.76	338.75	291.322
22326	AT5G13110	966.145	1.10494	0.068485	16.1341	1.4703e-58	5.75327e-56	G6PD2	5	4158639	4161845	protein_coding	831150	892.201	888.294	816.813	1823.76	1898.43	1875.61
4493	AT1G54040	1101.3	4.69337	0.295039	15.9076	5.61184e-57	2.15804e-54	ESP	1	20170715	20173949	protein_coding	841842	102.281	112.491	70.5814	2177.32	2829.62	2412.48
3148	AT1G31580	3428.77	-3.85303	0.245091	-15.7208	1.08955e-55	4.11887e-53	ECS1	1	11310997	11311989	protein_coding	840047	2656.01	3038.4	2684.62	162.872	186.811	230.772
2710	AT1G27180	232.968	-2.85179	0.182809	-15.5998	7.30334e-55	2.71489e-52		1	9439653	9446223	protein_coding	839607	360.321	324.875	349.317	38.061	54.6112	51.8017
22816	AT5G17760	444.076	1.96331	0.126195	15.5578	1.40925e-54	5.15278e-52		5	5860350	5862475	protein_coding	831644	230.88	219.577	202.75	912.08	786.667	852.243
6310	AT1G72840	202.088	-4.19491	0.270624	-15.5009	3.42103e-54	1.23069e-51		1	27409196	27413851	protein_coding	843615	388.277	312.905	338.751	12.0708	29.1284	16.7065
14930	AT3G44630	1787.24	-1.75924	0.114282	-15.3939	1.79914e-53	6.36954e-51		3	16195848	16201225	protein_coding	823589	3305.31	2811.03	3002.24	805.514	796.648	1092.61
5541	AT1G65490	734.705	-3.49536	0.227807	-15.3435	3.91444e-53	1.36418e-50		1	24354646	24355490	protein_coding	842861	2038.81	2370.17	2148.68	186.792	253.732	141.725
23419	AT5G24060	901.256	-2.02382	0.132746	-15.2458	1.75577e-52	6.02472e-50		5	8129979	8133301	protein_coding	832471	1017.58	943.028	1154.23	281.101	240.956	241.634
14827	AT3G43540	795.737	-1.85197	0.121828	-15.2016	3.45226e-52	1.16665e-49		3	15430660	15433355	protein_coding	823446	1055.24	1180.45	994.548	287.721	268.922	339.325
19001	AT4G20850	5337.2	-2.03056	0.133724	-15.1847	4.46432e-52	1.48615e-49	TPP2	4	11160721	11170071	protein_coding	827833	7944.02	7072.87	8839.64	2112.3	1865.68	1859.13
21298	AT5G02760	517.281	2.28959	0.152403	15.0233	5.16997e-51	1.69575e-48		5	625254	627124	protein_coding	831234	149.844	140.202	173.52	796.261	647.772	811.235
17317	AT4G03230	176.745	-3.28757	0.218933	-15.0164	5.73745e-51	1.85461e-48		4	1418841	1423337	protein_coding	828018	370.586	326.332	262.182	38.6305	28.4124	30.0846
21405	AT5G03720	324.289	2.34988	0.157729	14.8982	3.38507e-50	1.07858e-47	HSFA3	5	971142	974326	protein_coding	831749	163.788	133.054	196.352	935.24	737.304	822.924
10335	AT2G37540	739.061	1.5383	0.103807	14.8188	1.10689e-49	3.47718e-47		2	15751568	15754061	protein_coding	818330	509.338	437.886	434.478	1364.69	1289.25	1362.05
15218	AT3G47290	644.815	-8.87672	0.60173	-14.752	2.98642e-49	9.25128e-47	ATPLC8	3	17420397	17424342	protein_coding	823882	981.82	950.322	1243.11	2.0101	2.42531	2.35404
18173	AT4G13810	358.577	-2.44228	0.166181	-14.6965	6.79162e-49	2.07507e-46	RLP47	4	8004549	8007597	protein_coding	827015	542.987	572.856	497.583	94.4254	84.2244	118.012
108	AT1G02050	191.955	-2.32768	0.159339	-14.6084	2.48274e-48	7.48313e-46	PKSA	1	359117	360746	protein_coding	839280	315.702	345.273	331.522	68.3659	70.3572	58.8704
14979	AT3G44970	294.49	-4.98384	0.342072	-14.5696	4.38687e-48	1.3046e-45		3	16432286	16435124	protein_coding	823632	264.665	270.533	363.711	12.1987	6.1327	9.52398
19123	AT4G21910	1136.97	-1.90499	0.130961	-14.5463	6.16712e-48	1.80989e-45		4	11625309	11631255	protein_coding	828280	1305.69	1350	1229.58	348.946	320.726	367.969
6224	AT1G72030	850.384	1.70246	0.11737	14.5051	1.12522e-47	3.25934e-45		1	27110832	27111932	protein_coding	843534	488.423	462.457	548.774	1568.39	1745.59	1557.71
8320	AT2G18600	132.884	2.91377	0.201436	14.465	2.01673e-47	5.76681e-45	RCE2	2	8073167	8075009	protein_coding	816375	53.4185	41.0886	40.5637	359.834	322.315	336.19
25065	AT5G45500	836.134	-2.56892	0.178205	-14.4155	4.1323e-47	1.16667e-44		5	18432446	18435524	protein_coding	834586	1246.97	1064.12	1289.24	211.076	210.982	184.183
17334	AT4G03400	815.033	1.56065	0.108397	14.3975	5.36381e-47	1.49543e-44	DFL2	4	1497536	1501599	protein_coding	827938	468.641	508.842	534.744	1457.61	1469.92	1527.77
17122	AT4G01570	305.633	-2.17204	0.151385	-14.3478	1.09951e-46	3.02758e-44		4	679472	681940	protein_coding	828133	418.648	353.643	426.041	75.4035	109.175	82.4186
5810	AT1G68050	429.387	-4.54519	0.317479	-14.3165	1.72599e-46	4.6947e-44	ADO3	1	25508639	25510907	protein_coding	843133	207.036	205.071	218.663	9.04842	3.63917	14.1289
23891	AT5G28919	886.558	-9.44702	0.660144	-14.3105	1.88049e-46	5.05331e-44		5	10940033	10941771	protein_coding	6240566	1332.58	1166.61	1423.43	3.01614	1.21306	1.17741
9370	AT2G28560	114.599	3.78282	0.265708	14.2368	5.41818e-46	1.43865e-43	ATRAD51B	2	12235875	12239146	protein_coding	817404	22.8022	21.0291	24.9595	302.941	268.665	370.286
4421	AT1G53440	794.9	-2.48912	0.17485	-14.2358	5.49426e-46	1.44169e-43		1	19945869	19951562	protein_coding	841779	1004.3	917.59	909.921	153.823	174.68	176.611
17056	AT4G00970	646.559	3.19268	0.224571	14.2168	7.20944e-46	1.86976e-43	CRK41	4	418327	421885	protein_coding	827936	293.117	239.927	182.122	2019.3	2011.39	2521.91
23843	AT5G28350	617.603	-8.48667	0.59791	-14.1939	9.99749e-46	2.56304e-43		5	10320114	10327374	protein_coding	832920	868.313	844.004	765.201	0	5.03634	2.44417
7431	AT2G03710	172.715	-5.61702	0.397873	-14.1176	2.95802e-45	7.49723e-43	AGL3	2	1129229	1131838	protein_coding	814898	269.165	263.983	309.717	4.08	8.61486	4.77812
5526	AT1G65370	253.636	-6.72467	0.479034	-14.038	9.12708e-45	2.28731e-42		1	24284469	24286347	protein_coding	842848	499.861	620.445	438.737	1.00538	7.27834	7.06445
18578	AT4G16960	319.57	2.61581	0.186383	14.0346	9.57311e-45	2.37243e-42		4	9547402	9551028	protein_coding	827404	138.406	116.137	118.501	789.223	651.411	846.557
12120	AT3G06630	171.2	4.5875	0.327633	14.0019	1.51717e-44	3.71856e-42		3	2069369	2074087	protein_coding	819842	11.4928	22.714	28.3485	479.897	512.148	494.151
725	AT1G07780	906.439	1.86808	0.13351	13.9921	1.74288e-44	4.22535e-42	PAI1	1	2409865	2412777	protein_coding	837292	405.85	421.774	447.144	1567.52	1662.37	1420.42
7360	AT2G02960	614.626	-1.76533	0.126756	-13.927	4.34202e-44	1.04134e-41		2	862029	864452	protein_coding	814825	1204.05	1113.48	909.039	337.464	291.421	320.36
4281	AT1G52190	1799.8	1.8786	0.135173	13.8977	6.53699e-44	1.55108e-41	NPF1.2	1	19434480	19439031	protein_coding	841649	646.274	638.232	701.133	2386.77	2325.43	2584.41
21726	AT5G06690	1085.96	1.8494	0.133344	13.8693	9.71771e-44	2.28151e-41	WCRKC1	5	2060435	2062081	protein_coding	830558	304.584	278.712	385.239	1300.6	1111.59	1059.98
5087	AT1G61300	615.851	-1.94031	0.140095	-13.85	1.27285e-43	2.95724e-41		1	22607462	22610557	protein_coding	842424	681.78	663.916	700.895	132.363	203.718	200.172
25406	AT5G48620	2084.7	-1.63802	0.118346	-13.841	1.44238e-43	3.31659e-41	RPP8L4	5	19716104	19721477	protein_coding	834919	2862.63	2316.66	2961.77	870.657	775.241	968.099
558	AT1G06180	296.374	-2.33064	0.170852	-13.6413	2.27486e-42	5.17739e-40	ATMYB13	1	1889362	1891276	protein_coding	837127	640.555	630.908	698.312	128.689	124.945	137.757
7768	AT2G07798	126.468	6.29451	0.461924	13.6267	2.77838e-42	6.25949e-40		2	3357619	3361102	protein_coding	7922541	12.5823	6.27769	2.82146	847.535	475.518	421.512
10327	AT2G37450	619.377	-2.16032	0.158552	-13.6254	2.82945e-42	6.31081e-40		2	15722480	15725062	protein_coding	818322	794.679	883.866	971.883	186.205	208.086	198.731
3814	AT1G47570	744.907	2.50451	0.185528	13.4994	1.57729e-41	3.48314e-39		1	17477579	17483502	protein_coding	841166	362.508	367.769	388.827	2083.15	1416.62	2847.88
2421	AT1G23780	515.982	-1.44786	0.107305	-13.4929	1.72132e-41	3.76396e-39	SKIP22	1	8406663	8408530	protein_coding	838989	710.329	644.51	736.401	268.437	246.25	249.611
17548	AT4G07410	1416.87	-1.06473	0.0795127	-13.3907	6.85016e-41	1.48336e-38	PCN	4	4200506	4205356	protein_coding	826172	1595.8	1572.45	1588.43	667.083	793.125	818.197
10700	AT2G40920	282.768	-2.78922	0.209246	-13.3299	1.55115e-40	3.32662e-38		2	17072352	17074175	protein_coding	818689	401.068	374.884	432.815	73.8083	53.1668	46.444
1978	AT1G19485	602.739	-1.56436	0.117435	-13.321	1.74685e-40	3.71063e-38		1	6746778	6751609	protein_coding	838534	1032.5	977.777	1089.21	392.772	319.262	332.88
15902	AT3G53700	489.487	-1.60187	0.120393	-13.3053	2.1572e-40	4.53907e-38	MEE40	3	19900240	19903173	protein_coding	824537	459.827	490.706	496.577	160.861	156.484	158.95
22928	AT5G18770	283.639	1.85302	0.139511	13.2823	2.93207e-40	6.11185e-38		5	6261311	6263721	protein_coding	831995	178.575	183.1	162.303	599.12	612.871	686.711
21605	AT5G05590	463.969	4.0848	0.307738	13.2736	3.29261e-40	6.79984e-38	PAI2	5	1666471	1668569	protein_coding	830442	66.9947	78.2722	42.1678	1136.86	988.431	1066.9
7992	AT2G15080	304.225	-4.52225	0.341258	-13.2517	4.4108e-40	9.02555e-38	AtRLP19	2	6533261	6537002	protein_coding	815997	495.284	426.302	423.366	12.704	17.8828	28.5156
6876	AT1G78290	1648.59	1.52212	0.114895	13.2479	4.64204e-40	9.41237e-38	SRK2C	1	29457205	29459493	protein_coding	844164	1568.97	1535.3	1517.01	4522.07	4154.2	4596.83
16296	AT3G57470	1246.17	-1.8689	0.141259	-13.2303	5.86612e-40	1.17872e-37		3	21269149	21276017	protein_coding	824914	2429.86	2196.39	1899.41	474.659	592.577	722.342
24295	AT5G38590	230.085	2.04138	0.154639	13.2009	8.66889e-40	1.72635e-37		5	15451910	15453928	protein_coding	833848	144.162	125.635	151.936	611.714	493.728	623.268
7556	AT2G05100	13141.3	-1.73381	0.131634	-13.1714	1.2824e-39	2.5312e-37	LHCB2.1	2	1822990	1824480	protein_coding	815058	30297.4	35048.3	32729.6	11570	9462.11	8453.31
25066	AT5G45510	2546.28	-1.68862	0.128716	-13.119	2.56306e-39	5.0146e-37		5	18444607	18449446	protein_coding	834587	3304.21	3050.59	2815.68	954.62	950.465	940.283
9433	AT2G29180	1107.98	1.71555	0.130903	13.1055	3.06158e-39	5.93787e-37		2	12542933	12543835	protein_coding	817467	519.307	623.584	627.775	1898.16	1914.2	2000.42
5476	AT1G64940	88.9816	5.40497	0.412872	13.0911	3.70052e-39	7.1152e-37	CYP89A6	1	24123789	24125514	protein_coding	842802	2.28769	9.41654	7.05365	274.469	243.824	281.401
24117	AT5G36910	1771.05	3.62661	0.277915	13.0494	6.4087e-39	1.22171e-36	THI2.2	5	14561743	14562863	protein_coding	833659	551.335	772.156	725.115	6399.24	7713.82	11190.1
18199	AT4G14030	5625.8	1.33095	0.102019	13.0461	6.69181e-39	1.26486e-36	SBP1	4	8097842	8100340	protein_coding	827039	3969.11	3737.28	4155.97	11183.7	9089.33	9559.28
2359	AT1G23150	225.383	3.01764	0.231388	13.0415	7.10766e-39	1.33218e-36		1	8206549	8207618	protein_coding	838923	88.0763	134.97	124.144	1239.63	691.442	878.347
14194	AT3G25717	456.639	2.59759	0.199331	13.0315	8.09473e-39	1.50454e-36	RTFL16	3	9375102	9375671	protein_coding	822160	123.535	119.276	111.448	868.649	657.476	619.317
22751	AT5G17165	75.9393	4.28318	0.328804	13.0266	8.64275e-39	1.59312e-36		5	5643118	5647807	protein_coding	5008216	16.0139	14.6479	12.6966	268.437	304.477	276.691
1108	AT1G11280	467.075	-8.49427	0.654174	-12.9847	1.49378e-38	2.73093e-36		1	3787318	3790935	protein_coding	837670	660.17	698.357	744.501	1.04175	1.25694	3.66
18260	AT4G14440	732.342	-1.60391	0.123971	-12.9378	2.75374e-38	4.99346e-36	ECI3	4	8306590	8307934	protein_coding	827089	923.085	844.35	836.563	283.517	282.642	290.82
18156	AT4G13630	300.623	-2.04985	0.158955	-12.8958	4.75351e-38	8.55018e-36		4	7933684	7936565	protein_coding	826997	395.671	386.12	456.78	102.984	88.4136	106.689
23651	AT5G26280	3443.7	-2.00231	0.155608	-12.8677	6.84378e-38	1.22115e-35		5	9208573	9210654	protein_coding	832697	6188.39	5628.51	5209.05	1438.9	1405.11	1405.83
5690	AT1G66930	127.004	4.82915	0.375425	12.8632	7.25374e-38	1.28403e-35	LRK10L-2.7	1	24969937	24973320	protein_coding	843011	14.0085	9.79528	10.385	292.483	288.208	387.789
18577	AT4G16957	320.61	2.65546	0.206562	12.8556	8.00473e-38	1.40581e-35		4	9544790	9547340	protein_coding	28720140	131.542	139.155	125.555	844.519	752.095	903.072
23173	AT5G21100	1387.53	-2.16158	0.168521	-12.8268	1.1614e-37	2.02374e-35		5	7168106	7170961	protein_coding	832234	2163.02	2128.14	2329.12	425.276	584.693	470.964
17727	AT4G09680	636.917	-1.67384	0.130706	-12.8062	1.51333e-37	2.61653e-35	CTC1	4	6116699	6123304	protein_coding	826554	897	768.774	899.772	235.439	247.105	322.072
14042	AT3G24255	171.173	2.43485	0.190373	12.7899	1.86816e-37	3.20519e-35		3	8788814	8793371	protein_coding	822013	77.5026	77.7845	70.6313	349.691	398.61	478.046
14334	AT3G26890	2206.86	1.1346	0.088839	12.7714	2.36836e-37	4.03236e-35		3	9907150	9911933	protein_coding	822305	1874.52	1820.97	1773.42	4169.34	4101.11	3739.28
27111	AT5G64630	234.411	2.60692	0.204984	12.7177	4.71494e-37	7.96681e-35	FAS2	5	25833165	25836400	protein_coding	836584	74.2798	96.4566	91.2242	530.19	502.477	563.324
5688	AT1G66910	395.263	-1.81463	0.144522	-12.5561	3.67983e-36	6.17105e-34	LRK10L-2.5	1	24961634	24963946	protein_coding	843009	439.242	431.072	440.152	109.588	137.074	127.16
2540	AT1G25145	491.465	-2.66766	0.212707	-12.5415	4.42615e-36	7.36722e-34	LPXC4	1	8818867	8820736	protein_coding	10723064	896.777	906.08	774.491	160.861	75.2095	168.369
23787	AT5G27730	1014.61	1.47203	0.117612	12.5159	6.1087e-36	1.00925e-33		5	9819256	9823250	protein_coding	832835	624.556	697.745	645.586	1775.78	1709.68	1975.72
8605	AT2G21220	89.7637	3.16052	0.253922	12.4468	1.45481e-35	2.38588e-33		2	9089226	9090052	protein_coding	816659	41.1785	26.1571	42.3219	315.689	367.556	287.288
16548	AT3G59930	151.87	-5.46375	0.440108	-12.4146	2.17865e-35	3.54691e-33		3	22139492	22140320	protein_coding	825163	372.894	314.931	299.075	10.0538	9.70445	2.35482
26590	AT5G59650	122.459	2.54845	0.206615	12.3343	5.92404e-35	9.57462e-33		5	24031346	24035399	protein_coding	836086	50.7627	56.5269	54.6579	352.74	339.438	254.7
24357	AT5G39190	225.058	-6.67874	0.541795	-12.3271	6.4766e-35	1.03924e-32	GLP5A	5	15692542	15693735	protein_coding	833914	316.175	319.254	473.131	0	7.92159	3.04142
18889	AT4G19820	94.166	-3.80009	0.310617	-12.234	2.04648e-34	3.26033e-32		4	10767072	10769303	protein_coding	827726	172.721	211.349	292.021	16.0861	19.4089	12.9515
8788	AT2G22980	2776.84	2.29023	0.187459	12.2172	2.51479e-34	3.97801e-32	SCPL13	2	9778759	9783310	protein_coding	816829	1573.83	1396.95	1669.86	7212.94	5754.64	9725.67
2476	AT1G24260	133.612	2.53459	0.20821	12.1733	4.31387e-34	6.77582e-32	2003-09-01	1	8593536	8596123	protein_coding	839040	40.0608	47.0957	49.0765	240.037	286.31	263.225
24808	AT5G43270	704.384	-1.44148	0.118454	-12.1691	4.54055e-34	7.08198e-32	SPL2	5	17360287	17363880	protein_coding	834345	1348.38	1274.98	1231.41	402.91	469.345	548.894
14021	AT3G24070	295.983	-8.04157	0.661815	-12.1508	5.68179e-34	8.80046e-32		3	8693061	8694770	protein_coding	821993	472.409	478.151	530.435	3.01614	0	2.35482
15217	AT3G47250	2266.77	-12.4741	1.02825	-12.1314	7.20056e-34	1.10759e-31		3	17399757	17401871	protein_coding	823878	4584.35	3791.17	4660.61	0	0	2.49345
4397	AT1G53250	357.873	1.84803	0.152794	12.0949	1.12321e-33	1.71589e-31		1	19857351	19859275	protein_coding	841758	209.324	182.053	279.325	843.514	810.321	744.122
17936	AT4G11630	315.195	-1.80386	0.149357	-12.0775	1.38882e-33	2.10723e-31		4	7019664	7021348	protein_coding	826768	312.27	353.643	376.665	82.4412	103.11	114.209
13497	AT3G19450	3418.33	-1.44782	0.120073	-12.0577	1.76558e-33	2.66077e-31	CAD4	3	6744377	6747238	protein_coding	821479	4959.72	5140.38	5365.01	1705.12	2085.24	1880.32
9490	AT2G29730	140.772	-3.04175	0.253645	-11.9922	3.90539e-33	5.84602e-31	UGT71D1	2	12703469	12705206	protein_coding	817523	196.742	179.96	183.395	12.0646	30.3264	27.0804
3274	AT1G32870	538.754	0.941696	0.0788203	11.9474	6.70054e-33	9.96326e-31	ANAC13	1	11911631	11913947	protein_coding	840181	617.006	596.556	594.568	1195.29	1099.12	1177.53
10360	AT2G37770	530.182	-3.27954	0.277061	-11.8369	2.51572e-32	3.71593e-30	AKR4C9	2	15834766	15837001	protein_coding	818354	995.328	919.606	781.332	82.4188	87.3163	108.292
11321	AT2G46680	746.807	-1.45954	0.123415	-11.8263	2.85272e-32	4.18599e-30	ATHB-7	2	19165274	19166967	protein_coding	819280	1179.38	1057.58	1384.92	405.07	480.533	430.767
18287	AT4G14690	224.566	-2.08385	0.176236	-11.8242	2.92594e-32	4.26537e-30	ELIP2	4	8418242	8419325	protein_coding	827119	717.192	594.288	640.471	134.721	181.958	144.821
21348	AT5G03240	17898.6	-2.03215	0.171878	-11.8232	2.96157e-32	4.28927e-30	UBQ3	5	771660	773515	protein_coding	832184	27496.4	22876	24794.2	6793.56	6288.14	5294.86
16816	AT3G62460	120.061	-5.11046	0.432517	-11.8156	3.24148e-32	4.66439e-30		3	23104665	23105650	protein_coding	825420	149.844	164.266	194.681	0	6.06528	9.41927
8719	AT2G22330	1604.07	-1.75678	0.148923	-11.7965	4.06789e-32	5.81603e-30	CYP79B3	2	9488413	9491404	protein_coding	816765	1509.5	1819.88	1569.41	439.053	558.102	454.128
16026	AT3G54920	1534.74	0.977085	0.0831342	11.7531	6.80677e-32	9.66995e-30	PMR6	3	20344785	20348659	protein_coding	824657	990.572	983.505	1097.55	2082.14	2080.39	1874.43
23614	AT5G25920	122.935	6.43893	0.551195	11.6818	1.57954e-31	2.22975e-29		5	9044140	9046528	protein_coding	832661	2.28769	4.18513	5.64292	344.845	333.59	350.868
21641	AT5G05890	236.549	-2.37426	0.204205	-11.6268	3.01008e-31	4.22243e-29	UGT76C5	5	1772415	1774187	protein_coding	830474	186.447	206.118	191.859	30.1614	40.0308	43.5641
26042	AT5G54510	1148.9	1.34348	0.115591	11.6227	3.1604e-31	4.4056e-29	GH3.6	5	22130964	22133688	protein_coding	835539	565.061	601.612	694.079	1695.07	1574.55	1442.33
5101	AT1G61430	194.586	-5.41962	0.46712	-11.6022	4.0159e-31	5.56339e-29		1	22664501	22668651	protein_coding	842437	260.148	237.62	239.723	4.3935	3.97574	9.00419
22164	AT5G11200	2816.11	0.940518	0.0811753	11.5862	4.83857e-31	6.66169e-29		5	3567174	3571039	protein_coding	830986	1793.18	1863.41	2087.19	3710.86	3810.18	3491.84
24852	AT5G43660	74.5673	4.4924	0.38777	11.5852	4.89824e-31	6.70247e-29		5	17535970	17538595	protein_coding	834386	11.0235	9.6581	10.1966	231.738	196.597	264.198
26156	AT5G55570	152.248	2.79417	0.241447	11.5726	5.67604e-31	7.71942e-29		5	22514214	22515458	protein_coding	835651	65.5003	97.3195	81.2647	520.303	541.582	633.966
25269	AT5G47370	512.284	1.70975	0.147797	11.5683	5.96911e-31	8.06879e-29	HAT2	5	19216271	19218007	protein_coding	834784	234.489	251.108	214.431	832.455	731.473	729.994
3712	AT1G44820	723.274	1.39833	0.121226	11.5349	8.7994e-31	1.1823e-28		1	16926297	16929196	protein_coding	841046	504.437	432.115	368.201	1089.83	1065.06	1293.97
25060	AT5G45460	75.5529	4.80593	0.418005	11.4973	1.36085e-30	1.81751e-28		5	18416614	18419532	protein_coding	834582	3.43154	8.37026	11.2858	210.125	235.333	186.031
18574	AT4G16940	177.444	1.98643	0.172784	11.4966	1.37173e-30	1.82114e-28		4	9531373	9537918	protein_coding	827402	85.6629	70.9191	84.4229	330.038	281.167	339.383
1864	AT1G18400	297.54	2.04227	0.177721	11.4914	1.45668e-30	1.92247e-28	BEE1	1	6331398	6333856	protein_coding	838421	244.234	190.487	255.797	994.279	846.223	995.278
25315	AT5G47810	174.577	-2.98018	0.259642	-11.478	1.70103e-30	2.23175e-28	PFK2	5	19356292	19358125	protein_coding	834832	325.997	275.172	359.736	51.2744	44.8831	24.7256
10990	AT2G43535	589.082	-2.73283	0.238825	-11.4428	2.55429e-30	3.33163e-28	ATTI4	2	18070960	18071826	protein_coding	818955	980.277	1042.1	870.42	165.888	131.01	137.757
20221	AT4G31870	249.271	-2.32673	0.204372	-11.3848	4.98015e-30	6.45798e-28	GPX7	4	15410078	15412486	protein_coding	829316	615.366	632.567	697.42	118.136	154.465	115.691
16985	AT4G00380	153.07	-2.92953	0.257451	-11.379	5.32177e-30	6.86108e-28	FDM2	4	167497	171010	protein_coding	828016	167.335	162.685	203.834	22.2926	28.5408	19.271
4272	AT1G52100	1996.6	-13.4534	1.18496	-11.3534	7.13041e-30	9.14003e-28		1	19383078	19385602	protein_coding	841640	2247.66	2034.69	2705.82	0	0	0
15563	AT3G50480	1242.91	-9.12849	0.805488	-11.3329	9.01993e-30	1.1496e-27	HR4	3	18733021	18734420	protein_coding	824212	1590.54	1339.63	1877.89	1.13216	1.15851	6.62943
13373	AT3G18320	172.884	-3.87516	0.342294	-11.3211	1.03111e-29	1.3067e-27		3	6289039	6290401	protein_coding	NA	191.023	155.896	231.36	14.0753	13.3436	11.7741
4885	AT1G58807	2284.13	-1.51537	0.134057	-11.3039	1.25503e-29	1.57259e-27	RDL5	1	21780076	21784581	protein_coding	842232	3085.28	3084.57	3428.57	1076.6	1062.7	1218.03
4891	AT1G59124	2284.13	-1.51537	0.134057	-11.3039	1.25503e-29	1.57259e-27	RDL5	1	21816334	21820839	protein_coding	842232	3085.28	3084.57	3428.57	1076.6	1062.7	1218.03
4037	AT1G49730	1095.51	0.981518	0.0868452	11.3019	1.28372e-29	1.59956e-27		1	18402506	18405681	protein_coding	841396	805.155	816.499	854.612	1546.64	1596.96	1743.91
8986	AT2G24945	181.296	2.50839	0.222274	11.2851	1.55411e-29	1.92572e-27		2	10610833	10612232	protein_coding	817033	68.6309	101.489	76.1794	421.254	390.604	595.769
6620	AT1G75850	1027.61	1.07456	0.0952575	11.2806	1.63573e-29	2.01566e-27	VPS35B	1	28477768	28483946	protein_coding	843918	905.494	940.973	886.24	1984.83	1798.69	1973.86
14618	AT3G29375	198.17	-2.35165	0.208753	-11.2652	1.94873e-29	2.38816e-27		3	11280151	11282158	protein_coding	822597	238.675	228.964	256.756	49.0129	32.854	61.1213
11573	AT3G01790	750.317	0.929763	0.0825913	11.2574	2.12946e-29	2.59538e-27		3	283179	285840	protein_coding	821078	494.103	517.479	499.399	984.992	981.709	912.527
20267	AT4G32280	153.863	5.48019	0.487459	11.2424	2.52569e-29	3.06157e-27	IAA29	4	15583332	15584903	protein_coding	829361	8.15037	6.1082	6.86321	427.53	252.141	259.437
27271	AT5G66052	950.821	-3.5237	0.313879	-11.2263	3.03002e-29	3.65306e-27		5	26416126	26416924	protein_coding	836736	1252.51	973.042	1767.64	103.554	75.2095	168.369
23492	AT5G24670	2220.26	1.30796	0.116746	11.2034	3.92443e-29	4.70594e-27		5	8447378	8451569	protein_coding	832539	2097.43	2079.81	1734.04	4701.26	4703.87	5240.43
14907	AT3G44400	253.169	3.24194	0.289487	11.1989	4.12641e-29	4.92168e-27		3	16044662	16049803	protein_coding	823565	79.9454	96.6577	48.0137	578.689	614.828	949.597
15337	AT3G48380	597.769	-1.30657	0.116714	-11.1946	4.33195e-29	5.13935e-27		3	17916416	17920315	protein_coding	823996	911.113	934.653	913.275	376.978	343.021	394.715
18519	AT4G16515	149.562	2.5141	0.224631	11.1922	4.4547e-29	5.25702e-27	RGF6	4	9305166	9305845	protein_coding	827350	42.0755	49.1036	57.2607	344.316	229.261	264.34
5477	AT1G64950	1673.36	-1.53382	0.137437	-11.1601	6.38902e-29	7.50004e-27	CYP89A5	1	24127506	24129557	protein_coding	842803	2181.32	1936.67	2412.35	695.723	739.964	819.476
25952	AT5G53730	186	1.94696	0.175292	11.1069	1.16078e-28	1.35549e-26	NHL26	5	21807623	21809004	protein_coding	835454	69.7747	58.5918	83.2331	283.517	249.889	273.159
17733	AT4G09750	317.178	-2.60701	0.235458	-11.0721	1.71426e-28	1.9914e-26		4	6146623	6148814	protein_coding	826563	499.861	509.539	540.31	65.3497	92.1923	97.7249
16167	AT3G56210	733.822	-1.52839	0.138071	-11.0696	1.76228e-28	2.03658e-26		3	20852380	20855610	protein_coding	824787	714.264	598.12	742.616	229.929	235.029	246.836
26406	AT5G57890	152.046	-2.53667	0.229609	-11.0478	2.24639e-28	2.58266e-26	ASB2	5	23447340	23449679	protein_coding	835900	177.296	174.729	150.948	23.1238	36.3917	28.2578
5226	AT1G62630	766.591	1.5185	0.137503	11.0434	2.36053e-28	2.69997e-26		1	23185760	23189224	protein_coding	842560	458.683	428.976	512.095	1281.86	1107.52	1614.23
8584	AT2G21045	229.521	-4.91732	0.445775	-11.031	2.70994e-28	3.0838e-26	HAC1	2	9027730	9029058	protein_coding	816639	593.657	687.407	211.609	17.0915	19.4089	12.9515
24948	AT5G44500	93.7627	-3.69284	0.334981	-11.024	2.92655e-28	3.31338e-26		5	17927443	17929835	protein_coding	834477	123.603	132.993	135.479	10.0912	9.74056	10.4544
19928	AT4G29200	545.274	13.1094	1.19098	11.0072	3.52774e-28	3.97388e-26		4	14398054	14400198	protein_coding	829041	0	0	0	1676.97	1737.1	2393.67
3146	AT1G31550	311.916	2.30804	0.210021	10.9896	4.28975e-28	4.80796e-26		1	11295446	11297379	protein_coding	840045	71.3825	61.9634	56.641	285.072	329.952	329.879
2754	AT1G27580	139.671	-4.94558	0.450223	-10.9847	4.52581e-28	5.04718e-26		1	9589807	9591075	protein_coding	839649	240.208	228.089	176.341	15.0807	4.85222	0
23733	AT5G27220	72.969	3.61422	0.329492	10.969	5.38366e-28	5.97399e-26		5	9578373	9582960	protein_coding	832780	16.8167	13.1848	8.27457	142.697	183.17	152.024
4882	AT1G58684	1639.58	-13.0392	1.18928	-10.964	5.69536e-28	6.25761e-26	RPS2B	1	21769674	21771303	protein_coding	842207	1538.47	1815.3	1887.56	0	0	0
4895	AT1G59359	1639.58	-13.0392	1.18928	-10.964	5.69536e-28	6.25761e-26	RPS2B	1	21842190	21843819	protein_coding	842207	1538.47	1815.3	1887.56	0	0	0
5602	AT1G66100	959.264	-13.852	1.26432	-10.9561	6.21104e-28	6.79074e-26		1	24605538	24606722	protein_coding	842924	2752.1	3846.13	2607.03	0	0	0
3524	AT1G35720	1799.04	-3.89421	0.355609	-10.9508	6.58571e-28	7.16526e-26	ANN1	1	13225168	13227239	protein_coding	840476	2287.7	2197.19	1182.19	96.5165	172.254	113.031
18554	AT4G16780	361.778	2.16982	0.198381	10.9376	7.61512e-28	8.24503e-26	HAT4	4	9449114	9450905	protein_coding	827384	215.043	175.775	156.591	1084.81	669.607	711.155
7991	AT2G15050	962.247	-1.73578	0.159172	-10.9051	1.09024e-27	1.17472e-25	LTP7	2	6518749	6521549	protein_coding	815994	1233.79	1107.16	1212.07	300.065	379.074	388.661
6220	AT1G71990	290.405	1.89431	0.174082	10.8818	1.40837e-27	1.50916e-25	FUT13	1	27100210	27102292	protein_coding	843530	181.872	153.804	134.019	656.513	553.154	540.431
20242	AT4G32060	4290.68	0.808167	0.0742706	10.8814	1.41416e-27	1.50916e-25	MICU	4	15500926	15503593	protein_coding	829337	4262.93	4281.2	3976.68	7409.68	6864.23	7655.18
22055	AT5G10140	202.863	-4.10346	0.377622	-10.8666	1.66339e-27	1.76668e-25	FLC	5	3173382	3179448	protein_coding	830878	184.025	173.524	390.798	18.997	6.02344	17.7906
17392	AT4G04330	687.956	1.59964	0.147249	10.8636	1.71928e-27	1.81739e-25	RBCX1	4	2116553	2118617	protein_coding	825753	125.823	130.785	135.43	399.136	390.604	396.787
1813	AT1G17870	67.5251	-3.29	0.303677	-10.8339	2.37905e-27	2.50294e-25	EGY3	1	6149939	6152222	protein_coding	838366	124.679	138.109	134.019	11.0592	15.7697	14.1289
14847	AT3G43790	190.986	2.44681	0.225937	10.8296	2.49289e-27	2.61039e-25	ZIFL2	3	15655319	15660126	protein_coding	823490	73.7465	50.9397	40.5295	319.449	249.559	337.31
23536	AT5G25130	207.553	1.83773	0.169706	10.8289	2.51095e-27	2.61702e-25	CYP71B12	5	8668232	8670237	protein_coding	832584	67.487	94.1654	80.4116	277.485	264.446	326.142
14836	AT3G43610	985.825	1.47364	0.136149	10.8237	2.65841e-27	2.75782e-25		3	15517576	15524096	protein_coding	823458	509.677	508.377	490.834	1197.47	1352.98	1643.32
18890	AT4G19830	492.412	1.51734	0.140889	10.7698	4.78222e-27	4.91771e-25	FKBP17-1	4	10772335	10774087	protein_coding	827727	345.442	338.995	358.325	1038.56	915.857	1027.88
17454	AT4G04955	619.167	1.64776	0.153	10.7697	4.78453e-27	4.91771e-25	ALN	4	2522034	2525352	protein_coding	825836	394.717	412.141	301.579	1176.09	1095.2	1212.51
15224	AT3G47360	82.3359	-4.52265	0.420846	-10.7466	6.15102e-27	6.29323e-25	HSD3	3	17450852	17452949	protein_coding	823890	187.591	154.85	148.127	7.03766	6.06528	8.24186
24827	AT5G43440	298.957	3.1223	0.291621	10.7067	9.46776e-27	9.64242e-25		5	17455233	17456695	protein_coding	834364	31.6472	39.2346	28.9119	244.736	273.436	357.544
4920	AT1G59700	782.502	-1.83134	0.171253	-10.6938	1.08856e-26	1.1036e-24	GSTU16	1	21936278	21938001	protein_coding	842261	1402.36	1290.07	1636.45	452.421	333.59	428.577
18570	AT4G16900	334.487	-2.31012	0.216419	-10.6743	1.34284e-26	1.35523e-24		4	9511859	9516688	protein_coding	827399	505.72	430.312	440.044	76.2862	59.0732	142.676
16895	AT3G63210	1222.31	-1.21935	0.114336	-10.6646	1.48968e-26	1.49556e-24	MARD1	3	23353514	23355480	protein_coding	825496	1263.95	1183.35	1179.37	508.722	588.332	461.544
11620	AT3G02230	1587.45	-0.967291	0.0907037	-10.6643	1.49529e-26	1.49556e-24	RGP1	3	415389	417723	protein_coding	821233	1783.26	1813.21	1492.55	787.213	951.036	871.283
9295	AT2G27820	729.207	-0.946541	0.0888274	-10.656	1.63561e-26	1.6286e-24	ADT3	2	11856571	11858288	protein_coding	817329	790.399	841.211	737.812	374.002	447.618	413.271
6066	AT1G70430	186.332	3.1609	0.296768	10.6511	1.7236e-26	1.70859e-24		1	26545189	26549216	protein_coding	843379	45.566	75.2597	35.713	342.934	533.122	540.73
11221	AT2G45740	4826.96	0.951039	0.0893511	10.6438	1.8628e-26	1.8384e-24	PEX11D	2	18839435	18841403	protein_coding	819182	3296.65	3125.58	3726.88	6831.91	6098.53	6677.86
25052	AT5G45390	3355.94	-0.788903	0.074158	-10.6381	1.98029e-26	1.94574e-24	CLPP4	5	18396254	18398138	protein_coding	834575	3007.18	2976.67	2980.87	1652.85	1754.08	1783.77
7499	AT2G04378	862.695	-12.5733	1.18235	-10.6341	2.06754e-26	2.02256e-24		2	1525029	1526875	protein_coding	6241027	1269.56	1255.32	1269.5	0	0	0
3278	AT1G32920	413.442	1.56918	0.147859	10.6127	2.60203e-26	2.53431e-24		1	11928757	11929993	protein_coding	28717292	227.626	272.033	229.949	805.31	693.868	668.768
5283	AT1G63130	431.887	1.51023	0.142535	10.5956	3.12437e-26	3.02982e-24		1	23412518	23415155	protein_coding	842617	249.957	225.703	287.222	650.106	662.371	853.341
22082	AT5G10400	284.077	-2.69738	0.254842	-10.5845	3.51595e-26	3.39479e-24	HTR1	5	3270172	3270957	protein_coding	830903	281.387	356.782	220.074	33.1775	49.7353	50.6286
25597	AT5G50400	672.334	-1.02473	0.0969198	-10.5729	3.97869e-26	3.82503e-24	PAP27	5	20523366	20526521	protein_coding	835108	859.384	810.667	845.824	443.824	397.048	393.555
22044	AT5G10030	843.818	1.23032	0.116999	10.5156	7.31912e-26	7.00625e-24	TGA4	5	3137289	3144269	protein_coding	830866	728.557	694.873	605.957	1583.81	1593.39	1589.27
16657	AT3G61010	608.399	-10.7709	1.02435	-10.5148	7.38008e-26	7.03441e-24		3	22570958	22575310	protein_coding	825272	1365.67	1392.76	1181.48	0	0	2.38375
3350	AT1G33790	269.037	-3.23734	0.30839	-10.4976	8.86394e-26	8.41282e-24	JAL4	1	12256474	12260638	protein_coding	840271	436.285	344.54	661.232	46.3807	54.1816	52.1163
3187	AT1G31970	2307.26	0.828088	0.0789349	10.4908	9.52447e-26	9.00143e-24	RH5	1	11479763	11482890	protein_coding	840087	1618.54	1799.61	1938.34	3248.38	3202.47	3049.49
5100	AT1G61420	115.578	-4.10935	0.393301	-10.4483	1.49101e-25	1.40318e-23		1	22660460	22664502	protein_coding	842436	170.642	174.989	146.595	7.54185	7.15572	13.8794
11986	AT3G05520	644.897	0.933214	0.0893996	10.4387	1.6509e-25	1.54713e-23		3	1598449	1601437	protein_coding	819717	444.971	419.943	488.966	885.25	875.229	815.449
2530	AT1G24881	686.971	-12.3707	1.18516	-10.438	1.66239e-25	1.55138e-23		1	8784036	8785634	protein_coding	6241166	1139.27	1180.21	974.815	0	0	0
135	AT1G02300	627.295	1.73477	0.16666	10.409	2.25488e-25	2.09554e-23	CATHB1	1	453107	455519	protein_coding	839576	290.537	303.422	339.986	1244.66	863.696	993.733
4667	AT1G55690	612.942	-1.32634	0.128205	-10.3455	4.386e-25	4.05914e-23	SFH13	1	20808199	20813061	protein_coding	842018	899.927	964.711	1033.62	336.314	392.639	427.595
6860	AT1G78130	170.017	-1.88543	0.182339	-10.3403	4.63152e-25	4.26866e-23	UNE2	1	29400140	29401902	protein_coding	844149	273.38	311.792	287.789	74.3981	73.9964	88.3057
8427	AT2G19650	726.621	-1.18159	0.114379	-10.3305	5.13041e-25	4.709e-23		2	8493469	8495892	protein_coding	816484	1333.73	1302.62	1341.6	585.131	570.136	598.124
16398	AT3G58470	456.626	1.4699	0.142502	10.315	6.03027e-25	5.51226e-23		3	21626671	21628569	protein_coding	825016	329.428	309.7	366.79	1079.78	872.187	826.541
8594	AT2G21130	409.287	2.32736	0.22567	10.3131	6.14956e-25	5.59836e-23	CYP19-2	2	9055398	9056481	protein_coding	816648	38.8908	37.6662	77.5902	321.722	223.202	209.579
9483	AT2G29670	428.052	-1.64036	0.159072	-10.3121	6.21401e-25	5.63404e-23		2	12681831	12685151	protein_coding	817517	368.806	361.519	411.343	115.122	136.466	114.779
13901	AT3G23030	2584.4	1.32879	0.128868	10.3113	6.26587e-25	5.65806e-23	IAA2	3	8180646	8182095	protein_coding	821877	2367.17	2166.54	2257.68	6196.39	5425.35	5435.65
27228	AT5G65670	5434.48	0.773028	0.0751622	10.2848	8.25139e-25	7.42093e-23	IAA9	5	26253408	26256544	protein_coding	836693	3723.41	3646.69	3627.14	6891.95	6271.46	5626.9
21343	AT5G03200	253.812	-1.8806	0.183014	-10.2757	9.06457e-25	8.11953e-23	LUL1	5	760319	761840	protein_coding	831908	324.853	338.995	365.379	111.597	93.4053	72.9994
901	AT1G09420	894.962	2.0906	0.203543	10.2711	9.51544e-25	8.48929e-23	G6PD4	1	3038462	3041873	protein_coding	837465	526.943	405.945	502.317	2313.85	1824.6	1969.63
20659	AT4G35840	183.501	1.86771	0.181915	10.2669	9.93156e-25	8.82524e-23		4	16980712	16982550	protein_coding	829738	82.4265	91.2047	100.019	326.018	294.669	374.559
18588	AT4G17050	840.9	-1.20227	0.117183	-10.2597	1.0702e-24	9.47211e-23	UGLYAH	4	9589501	9592590	protein_coding	827413	822.427	777.388	761.794	306.641	310.542	410.916
4105	AT1G50460	722.05	0.873854	0.0853771	10.2352	1.37874e-24	1.21547e-22	HKL1	1	18693644	18697709	protein_coding	841468	729.255	782.999	758.61	1475.36	1311.7	1371.88
18200	AT4G14040	7001.64	1.56032	0.152507	10.2311	1.438e-24	1.26272e-22	SBP2	4	8100349	8103094	protein_coding	827040	3839.9	3478.89	4809.18	13871.2	10940.5	10942.8
24688	AT5G42250	270.713	-2.78784	0.273199	-10.2044	1.8945e-24	1.65706e-22		5	16893849	16897690	protein_coding	834230	598.232	598.473	363.968	53.2852	117.666	56.5156
13439	AT3G18910	79.2081	-4.09936	0.401883	-10.2004	1.97495e-24	1.72068e-22	ETP2	3	6521569	6523061	protein_coding	821424	118.96	96.258	150.948	10.0538	1.21306	9.41927
14872	AT3G44070	318.562	12.1479	1.19118	10.1982	2.0207e-24	1.75368e-22		3	15828153	15829823	protein_coding	823525	0	0	0	983.076	841.806	1156.88
23272	AT5G22700	435.429	-1.5057	0.148114	-10.1658	2.81724e-24	2.42907e-22		5	7545481	7549393	protein_coding	832335	720.211	650.799	630.891	247.599	208.461	248.507
1646	AT1G16260	573.758	-1.57902	0.155328	-10.1657	2.8207e-24	2.42907e-22	WAKL8	1	5559498	5562192	protein_coding	838195	663.15	761.609	759.973	224.896	253.926	253.092
15156	AT3G46650	66.9658	-2.65719	0.261502	-10.1612	2.9533e-24	2.53348e-22		3	17185453	17187821	protein_coding	823818	162.426	169.498	173.52	23.1238	30.3264	27.0804
20840	AT4G37560	519.146	-1.33517	0.131573	-10.1478	3.39042e-24	2.89732e-22		4	17646408	17648684	protein_coding	829910	765.258	765.09	820.665	300.167	310.637	320.76
18387	AT4G15450	282.96	2.26684	0.223837	10.1272	4.18351e-24	3.56142e-22		4	8839256	8841575	protein_coding	827216	101.487	133.615	98.3693	498.462	526.856	585.222
21217	AT5G01960	1079.25	1.11727	0.11038	10.122	4.41069e-24	3.74054e-22		5	370239	372969	protein_coding	831906	881.907	906.08	924.028	1919.27	1835.35	2127.58
20822	AT4G37410	3412.71	-3.6036	0.356322	-10.1133	4.82224e-24	4.07406e-22	CYP81F4	4	17590772	17592920	protein_coding	829895	5292.58	5567.27	3202.36	313.679	503.418	340.271
3181	AT1G31910	4903.28	0.630502	0.062352	10.112	4.88803e-24	4.11406e-22	PMK	1	11456802	11463896	protein_coding	840081	4113.54	3900.14	3823.78	6163.34	5722.13	6442.19
24354	AT5G39160	151.518	-6.67201	0.659944	-10.11	4.99041e-24	4.18444e-22	GLP2A	5	15679005	15680141	protein_coding	833910	253.118	170.844	252.985	4.54102	0	1.33058
2935	AT1G29510	195.682	2.22184	0.219785	10.1092	5.03157e-24	4.20315e-22	SAUR67	1	10322423	10323239	protein_coding	839828	88.0763	102.536	63.4829	306.641	435.487	454.48
185	AT1G02770	76.0309	3.47666	0.344087	10.104	5.30243e-24	4.41289e-22		1	604873	606708	protein_coding	839421	18.3016	13.6017	9.87511	154.829	145.567	170.724
7018	AT1G79670	467.73	-2.1046	0.208512	-10.0934	5.90631e-24	4.89719e-22	WAKL22	1	29976725	29979356	protein_coding	844306	753.057	599.978	484.816	149.655	162.813	115.273
25131	AT5G46110	21273.7	0.879233	0.0873411	10.0667	7.75645e-24	6.4074e-22	APE2	5	18697235	18700900	protein_coding	834652	15583.4	17084.5	17212.5	31228	29693.3	30825.3
6949	AT1G78970	602.939	2.96746	0.29617	10.0194	1.2522e-23	1.03059e-21	LUP1	1	29703055	29708175	protein_coding	844237	152.084	189.406	165.926	1330.57	1305.17	1335.46
6007	AT1G69840	688.774	-1.28218	0.128052	-10.013	1.33649e-23	1.09592e-21	HIR2	1	26293588	26295922	protein_coding	843320	1357.36	1100.66	1164.64	515.976	501.427	471.654
12726	AT3G12710	542.034	1.65152	0.16499	10.0098	1.37999e-23	1.12745e-21		3	4040324	4042075	protein_coding	820453	327.14	328.533	325.879	1169.26	959.527	953.701
14597	AT3G29180	1000.13	-0.958672	0.0960045	-9.9857	1.76054e-23	1.43311e-21		3	11148167	11151633	protein_coding	822569	1275.72	1357.42	1416.37	728.645	750.296	602.636
3172	AT1G31820	238.168	-2.44181	0.245063	-9.96402	2.19017e-23	1.77635e-21		1	11416451	11418464	protein_coding	840072	339.723	270.987	361.147	49.2636	53.3745	76.5316
18606	AT4G17240	99.7837	-3.08681	0.309874	-9.96152	2.246e-23	1.81503e-21		4	9666439	9668507	protein_coding	827436	120.12	109.874	108.261	10.8714	11.9242	17.3607
3790	AT1G47330	580.461	0.972812	0.0976945	9.95769	2.33426e-23	1.87954e-21	CBSDUF7	1	17351018	17353875	protein_coding	841136	519.098	485.424	492.777	954.305	938.515	1046.45
18136	AT4G13460	861.518	-1.07671	0.108195	-9.9515	2.48407e-23	1.99297e-21	SUVH9	4	7823894	7827004	protein_coding	826978	1145.34	1141.55	1268.9	552.515	491.727	639.931
19694	AT4G27080	989.659	0.752741	0.0758	9.93062	3.06336e-23	2.44893e-21	ATPDIL5-4	4	13588948	13593662	protein_coding	828816	705.078	693.893	664.49	1156.59	1100.57	1222.78
25812	AT5G52420	997.762	-1.29377	0.130591	-9.90706	3.87887e-23	3.0898e-21		5	21281569	21282806	protein_coding	835318	1418.37	1396.79	1805.73	638.417	584.693	659.349
22255	AT5G12050	329.222	1.80852	0.18264	9.90208	4.07692e-23	3.236e-21		5	3889906	3891514	protein_coding	831078	106.378	119.276	117.091	424.271	339.656	435.641
5543	AT1G65510	160.23	-4.15542	0.420241	-9.88817	4.68526e-23	3.70567e-21		1	24359328	24360081	protein_coding	842863	204.749	235.413	327.289	12.0646	20.6219	10.5967
20092	AT4G30720	1385.53	0.907565	0.0918586	9.88002	5.08217e-23	4.00539e-21		4	14971833	14975528	protein_coding	829195	934.524	1003.38	1001.62	1811.69	1849.91	1852.06
9106	AT2G26030	159.159	-2.10063	0.21265	-9.87836	5.16728e-23	4.05813e-21		2	11091330	11093444	protein_coding	817144	250.661	277.298	253.663	55.0823	52.1523	75.7146
18848	AT4G19410	4765.16	-1.07405	0.108916	-9.86123	6.12953e-23	4.79695e-21		4	10580893	10585861	protein_coding	827682	8008.5	7301.85	7395.34	4042.03	3490.55	3249.64
2525	AT1G24800	567.789	-11.8712	1.20621	-9.84174	7.44096e-23	5.78485e-21		1	8769511	8771553	protein_coding	6241166	603.952	661.25	1069.33	0	0	0
6113	AT1G70880	134.928	2.22188	0.225762	9.84171	7.44374e-23	5.78485e-21		1	26722846	26723978	protein_coding	843425	68.6309	49.1753	46.5541	253.356	305.69	210.756
25287	AT5G47540	1291.75	1.23686	0.125799	9.83202	8.19543e-23	6.3469e-21		5	19283029	19285758	protein_coding	834804	1086.65	1141.49	1128.58	2735.64	2279.33	2895.25
9058	AT2G25590	269.778	-1.63808	0.1667	-9.82656	8.65206e-23	6.67736e-21		2	10890903	10893772	protein_coding	817098	606.239	596.381	428.862	154.829	180.745	190.74
22731	AT5G16970	4184.11	-2.18969	0.223027	-9.81803	9.41643e-23	7.24221e-21	AER	5	5575973	5578086	protein_coding	831560	3372.06	3275.91	4095.35	862.616	668.394	823.009
19248	AT4G22990	284.094	-1.99378	0.203294	-9.80736	1.04668e-22	8.02235e-21		4	12048160	12051891	protein_coding	828398	176.679	206.079	210.59	64.2255	39.2169	43.9459
18961	AT4G20480	418.501	-11.5908	1.18259	-9.80124	1.11209e-22	8.49452e-21		4	11033849	11035877	protein_coding	827796	656.07	677.719	583.077	0	0	0
2161	AT1G21270	720.099	1.56855	0.160509	9.77239	1.47914e-22	1.12596e-20	WAK2	1	7444749	7448483	protein_coding	838723	303.12	250.061	229.949	705.777	869.761	752.364
25013	AT5G45040	624.166	1.45215	0.14866	9.76828	1.54039e-22	1.1686e-20	PETJ	5	18175371	18176888	protein_coding	834535	396.915	399.68	514.917	1302.97	1186.37	1089.1
7566	AT2G05220	2159.34	-0.92327	0.0946096	-9.75873	1.69262e-22	1.27974e-20	RPS17B	2	1894349	1896050	protein_coding	815070	2097.05	2405.49	2450.26	1328.43	1247.18	1087.68
8668	AT2G21830	194.167	-2.6113	0.267648	-9.75647	1.73078e-22	1.30416e-20		2	9303713	9306025	protein_coding	816719	199.269	174.808	193.456	35.0545	25.3773	31.9336
1484	AT1G14700	489.195	-1.73957	0.178423	-9.74971	1.84993e-22	1.38925e-20	PAP3	1	5058583	5061140	protein_coding	838035	412.583	452.605	478.051	121.098	114.225	166.99
25573	AT5G50210	885.213	1.1621	0.119271	9.74337	1.9692e-22	1.47386e-20	QS	5	20442613	20446050	protein_coding	835086	639.411	644.51	641.882	1187.35	1465.37	1660.15
10271	AT2G36930	1580.81	1.23369	0.126954	9.71768	2.53501e-22	1.891e-20		2	15509898	15511607	protein_coding	818267	1330.3	1371.68	1532.05	3800.34	3363.8	2785.75
2473	AT1G24240	114.617	-2.47989	0.255262	-9.7151	2.59981e-22	1.93287e-20		1	8586335	8588180	protein_coding	839038	118.393	105.43	118.871	18.3721	22.8359	20.3745
15640	AT3G51240	602.207	-1.85499	0.19125	-9.69931	3.03554e-22	2.24933e-20	F3H	3	19025192	19026872	protein_coding	824287	1181.58	1335.17	1125.15	263.231	413.687	331.586
13941	AT3G23340	470.522	1.45989	0.150583	9.69493	3.16862e-22	2.34016e-20	CKL10	3	8350803	8354021	protein_coding	821915	231.39	223.669	228.023	587.112	602.13	690.027
20167	AT4G31390	2880.29	0.883046	0.0911625	9.6865	3.44126e-22	2.53313e-20	ABC1K1	4	15233042	15237193	protein_coding	829266	2491.71	2558.59	2571.02	4593.44	4445.74	5016.23
5223	AT1G62600	729.013	1.1432	0.118471	9.64962	4.93401e-22	3.62001e-20		1	23179461	23181519	protein_coding	842557	719.34	778.249	682.566	1691.92	1565.16	1561.76
26667	AT5G60360	9642.91	-1.0854	0.112911	-9.61284	7.05758e-22	5.16106e-20	AALP	5	24279660	24282482	protein_coding	836158	12186.7	10296.7	11455.4	5867.2	4956.16	5167.96
22829	AT5G17880	406.981	-11.3452	1.1817	-9.6007	7.94019e-22	5.78752e-20	CSA1	5	5908834	5913317	protein_coding	831656	553.335	497.806	571.508	0	0	0
11072	AT2G44290	510.332	-1.6935	0.176793	-9.57903	9.79564e-22	7.11667e-20	YLS3	2	18305080	18306395	protein_coding	819038	454.108	465.596	605.203	189.012	155.271	124.805
25425	AT5G48790	1515.8	-1.05681	0.11079	-9.53882	1.44473e-21	1.04621e-19		5	19779860	19782066	protein_coding	834937	2120.19	1863.14	2213.02	930.365	950.033	1098.24
17098	AT4G01350	94.5683	-3.76051	0.394531	-9.53161	1.54871e-21	1.11788e-19		4	560146	562438	protein_coding	828015	215.043	187.285	122.734	6.03228	20.6219	12.9515
15862	AT3G53310	91.9171	-2.91015	0.305421	-9.52835	1.59807e-21	1.14979e-19	REM20	3	19766655	19768786	protein_coding	824499	97.2271	103.582	139.662	14.0753	18.1958	12.9515
24629	AT5G41740	451.661	-1.39108	0.146009	-9.52739	1.6129e-21	1.15672e-19		5	16688626	16693119	protein_coding	834177	1000.96	812.366	803.664	359.99	305.775	331.365
12444	AT3G10130	876.661	1.03949	0.109121	9.526	1.63452e-21	1.16847e-19		3	3130063	3133329	protein_coding	820176	533.033	491.753	602.382	1074.75	1180.3	1082.04
2032	AT1G20050	842.414	-1.2178	0.127991	-9.5147	1.82235e-21	1.29858e-19	HYD1	1	6949043	6950509	protein_coding	838593	958.544	934.33	891.582	342.835	434.274	422.69
10844	AT2G42170	662.24	1.56727	0.164765	9.51212	1.86807e-21	1.32692e-19		2	17577714	17580397	protein_coding	818817	534.955	496.947	708.476	2067.31	1578.21	1500.57
21238	AT5G02160	4471.71	1.10693	0.116501	9.50147	2.06948e-21	1.46532e-19		5	426226	427461	protein_coding	831910	2426.1	2718.24	2923.03	6607.36	5271.94	5489.08
6644	AT1G76090	730.845	-1.4157	0.149091	-9.49555	2.19052e-21	1.54612e-19	SMT3	1	28550202	28551836	protein_coding	843941	1139.27	998.153	1096.14	462.475	355.425	392.077
10938	AT2G43050	416.646	2.92337	0.308209	9.48503	2.42321e-21	1.70496e-19	PME16	2	17902370	17904443	protein_coding	818907	104.09	98.3505	56.4292	1010.41	412.439	549.85
5825	AT1G68190	503.491	1.47457	0.155481	9.48389	2.44988e-21	1.71831e-19		1	25558794	25561248	protein_coding	843148	342.144	290.14	394.134	860.411	842.859	1140.92
18686	AT4G17960	67.0417	-3.41665	0.361264	-9.45747	3.15478e-21	2.20578e-19		4	9970798	9972514	protein_coding	827521	92.6517	99.3968	83.2331	8.04304	6.06528	11.7741
26638	AT5G60100	668.627	2.19906	0.232604	9.45408	3.25876e-21	2.27136e-19	PRR3	5	24197971	24201415	protein_coding	836132	54.3065	31.9655	54.1647	239.907	197.331	198.721
7321	AT2G02570	1406.62	0.9066	0.0959929	9.44444	3.57305e-21	2.48266e-19		2	697943	700975	protein_coding	814787	1298.08	1330.03	1391.05	2827.82	2320	2380.93
897	AT1G09390	205.014	-1.49533	0.158589	-9.42894	4.14272e-21	2.86954e-19		1	3031046	3033582	protein_coding	837461	229.913	244.83	255.342	84.4519	81.2747	93.0153
14948	AT3G44740	99.1085	-3.62962	0.385004	-9.42749	4.20025e-21	2.90038e-19		3	16295853	16297970	protein_coding	823604	135.953	159.979	109.111	8.52327	14.6913	9.98167
11459	AT2G48020	1615.93	1.26091	0.133928	9.41486	4.73719e-21	3.26106e-19		2	19644021	19647365	protein_coding	819414	1822.73	1812.27	1766.85	4374.19	4046.11	4525.73
15080	AT3G45940	119.583	11.2766	1.20045	9.39359	5.79911e-21	3.9798e-19	XYL2	3	16886226	16889171	protein_coding	823737	0	0	0	654.503	425.783	548.673
6107	AT1G70820	1269.42	1.6696	0.178012	9.37913	6.65175e-21	4.55094e-19		1	26705420	26708265	protein_coding	843419	67.5507	75.4034	114.377	271.709	275.287	260.453
16328	AT3G57780	215.07	-1.69495	0.180784	-9.37553	6.8832e-21	4.68867e-19		3	21399516	21402940	protein_coding	824947	224.901	251.85	234.482	47.5443	86.9744	87.6159
2955	AT1G29720	199.309	-2.58585	0.275814	-9.37534	6.8951e-21	4.68867e-19	RFK1	1	10393659	10399873	protein_coding	839850	394.627	612.075	321.647	54.2905	70.3572	97.7249
6933	AT1G78850	3298.86	-1.86251	0.198851	-9.36637	7.50685e-21	5.08914e-19		1	29641860	29643535	protein_coding	844222	4954	4308.59	3312.39	1205.45	1140.27	1112.65
12533	AT3G10910	304.278	-1.65085	0.176613	-9.34726	8.995e-21	6.07953e-19	ATL72	3	3412911	3414019	protein_coding	820261	749.22	698.917	588.274	231.238	219.563	197.805
25028	AT5G45160	654.813	0.969315	0.103804	9.33796	9.82109e-21	6.61782e-19		5	18264616	18270296	protein_coding	834552	466.69	473.966	554.417	1064.7	919.496	932.508
9722	AT2G31865	272.2	2.65286	0.284216	9.33398	1.01968e-20	6.8503e-19	PARG2	2	13546544	13549571	protein_coding	817744	117.198	106.43	76.8242	653.573	607.171	635.743
19750	AT4G27610	435.969	-1.09264	0.11709	-9.33162	1.04266e-20	6.98363e-19		4	13785395	13788516	protein_coding	828872	543.823	560.096	666.857	273.248	294.805	260.823
24484	AT5G40380	520.55	-2.05383	0.220121	-9.33048	1.05392e-20	7.03789e-19	CRK42	5	16151522	16155215	protein_coding	834036	983.386	801.691	799.447	208.909	237.284	176.811
18919	AT4G20070	1485.51	0.989547	0.106068	9.32939	1.06484e-20	7.08962e-19	AAH	4	10861382	10864765	protein_coding	827752	1729.18	1741.92	1513.47	3326.37	3141.23	3436.01
21512	AT5G04740	1022.16	-0.850188	0.0911598	-9.32634	1.09588e-20	7.27457e-19	ACR12	5	1367911	1371550	protein_coding	830352	1025.84	1034.45	871.375	531.028	561.499	539.304
21226	AT5G02050	427.991	-1.22076	0.131047	-9.31542	1.21466e-20	8.03912e-19		5	402979	404346	protein_coding	831729	360.312	388.171	386.54	149.802	167.402	170.724
14845	AT3G43740	357.749	-11.0403	1.18628	-9.30666	1.31914e-20	8.70476e-19		3	15644009	15645688	protein_coding	823485	453.155	396.306	463.243	0	0	0
7110	AT1G80555	53.6687	4.20144	0.452095	9.29328	1.49603e-20	9.8429e-19		1	30286956	30287741	protein_coding	5007861	10.6434	9.71686	10.1901	225.126	165.23	171.309
14449	AT3G27900	54.8747	4.25176	0.457993	9.28345	1.64077e-20	1.07473e-18		3	10352462	10353875	protein_coding	822413	9.73321	1.8375	19.2067	157.411	196.12	195.406
7341	AT2G02765	118.158	-1.8116	0.195146	-9.2833	1.64313e-20	1.07473e-18		2	775814	777829	protein_coding	814806	205.012	192.067	204.715	47.7874	47.8443	76.2065
26885	AT5G62480	107.288	-3.7322	0.402211	-9.2792	1.70757e-20	1.11362e-18	GSTU9	5	25088527	25089626	protein_coding	836368	229.748	236.856	103.322	7.80968	21.538	14.3722
7523	AT2G04630	807.982	0.907865	0.0979341	9.27016	1.85866e-20	1.20862e-18	NRPB6B	2	1618791	1620379	protein_coding	815006	658.856	716.703	758.973	1444.73	1364.69	1189.18
8194	AT2G17420	1965.47	-1.00331	0.108328	-9.26174	2.01121e-20	1.30401e-18	NTR2	2	7564240	7566601	protein_coding	816248	2878.04	2799.07	2567.04	1500.71	1236.76	1373.93
11212	AT2G45660	601.213	1.46912	0.159302	9.22224	2.90959e-20	1.88103e-18	SOC1	2	18807505	18811125	protein_coding	819174	433.512	455.146	532.571	1096.97	1314.33	1519.67
2545	AT1G25211	247.481	-10.9561	1.18991	-9.20753	3.33713e-20	2.15119e-18		1	8835386	8837007	protein_coding	6241166	395.771	378.754	464.13	0	0	0
19725	AT4G27410	540.698	-1.93645	0.210384	-9.20434	3.4377e-20	2.20964e-18	RD26	4	13707192	13709170	protein_coding	828849	1486.29	1120.78	1235.92	413.176	218.776	370.27
27307	AT5G66380	352.495	1.18192	0.128534	9.19538	3.73679e-20	2.39498e-18	FOLT1	5	26513262	26515800	protein_coding	836770	281.387	246.923	297.664	624.341	581.054	662.881
9758	AT2G32180	418.081	1.59848	0.174171	9.17763	4.40675e-20	2.81628e-18	PTAC18	2	13672250	13673256	protein_coding	817777	186.566	191.399	186.524	584.019	632.671	495.052
3099	AT1G31120	461.401	-1.79741	0.195911	-9.17464	4.53085e-20	2.88732e-18	POT10	1	11104237	11108095	protein_coding	839997	719.48	685.315	571.346	161.866	177.106	230.772
18572	AT4G16920	314.863	2.86842	0.312696	9.17318	4.59267e-20	2.91838e-18		4	9517950	9525800	protein_coding	827400	172.49	94.6885	70.5109	800.897	868.688	795.822
13752	AT3G21750	950.291	-1.14659	0.125078	-9.167	4.86369e-20	3.08181e-18	UGT71B1	3	7664345	7666305	protein_coding	821729	1055.77	916.543	1106.01	504.701	436.7	446.238
6576	AT1G75380	5074.12	1.01973	0.111253	9.16588	4.91431e-20	3.10506e-18	BBD1	1	28281195	28284168	protein_coding	843874	1645.33	1625.68	1390.61	3089.26	3237.74	3131.1
13111	AT3G15950	9155.13	-1.02231	0.111696	-9.15265	5.55553e-20	3.5003e-18	NAI2	3	5397541	5402653	protein_coding	820839	11249.4	9559.11	9570.59	5160.6	4911.97	4884.01
237	AT1G03220	2243.95	-3.67716	0.402161	-9.1435	6.0464e-20	3.79884e-18		1	786832	788722	protein_coding	838517	3394.94	2876.23	1561.68	210.125	226.841	175.434
15920	AT3G53880	100.597	-2.2066	0.241516	-9.13643	6.45466e-20	4.04395e-18	AKR4C11	3	19953117	19955291	protein_coding	824555	122.934	144.858	124.021	19.1423	37.6835	29.4969
23976	AT5G35400	159.48	1.64098	0.179627	9.13549	6.51106e-20	4.06786e-18		5	13599220	13602355	protein_coding	833501	90.3825	107.789	79.0171	254.413	336.086	281.459
6223	AT1G72020	1437.76	-0.998283	0.109284	-9.13472	6.5575e-20	4.08543e-18		1	27109291	27110593	protein_coding	843533	1541.91	1590.35	1598.36	756.046	790.912	821.831
26538	AT5G59130	441.863	-10.9495	1.20002	-9.12442	7.21209e-20	4.48074e-18	SBT4.11	5	23869980	23873849	protein_coding	836031	396.075	463.875	370.427	0	0	0
25498	AT5G49500	68.7661	-3.42701	0.376452	-9.10346	8.74989e-20	5.42104e-18	SRP-54B	5	20077304	20080329	protein_coding	835010	76.7425	104.563	80.7292	6.94364	5.98425	11.6168
7092	AT1G80380	7530.13	0.962364	0.105912	9.08643	1.02347e-19	6.32341e-18	GLYK	1	30217116	30220595	protein_coding	844378	5987.86	5850.76	5845.27	11814.7	10379.5	12262.2
11802	AT3G03850	63.2475	4.51275	0.496767	9.08425	1.04419e-19	6.43362e-18		3	983057	983768	protein_coding	821111	9.15078	9.41654	2.82146	99.5326	167.402	237.837
8133	AT2G16850	564.405	2.58199	0.284822	9.06528	1.24285e-19	7.63653e-18	PIP2-8	2	7301334	7303509	protein_coding	816186	104.09	187.285	179.163	807.32	1089.32	919.556
5175	AT1G62150	81.9248	-3.20044	0.353729	-9.04773	1.45972e-19	8.94441e-18		1	22969830	22971771	protein_coding	842511	68.6309	97.3042	81.8224	7.03766	4.85222	15.3063
26550	AT5G59250	2014.66	0.723316	0.080009	9.04043	1.56056e-19	9.53611e-18		5	23903872	23907111	protein_coding	836043	1561.35	1538.04	1801.5	2733.63	2781.54	2564.4
4088	AT1G50290	564.618	2.73627	0.302721	9.03892	1.58232e-19	9.64266e-18		1	18627551	18628452	protein_coding	841451	228.769	250.061	293.432	1220.53	1248.23	2673.89
104	AT1G02010	362.2	-1.27388	0.141073	-9.02993	1.71779e-19	1.04397e-17	SEC1A	1	347613	352545	protein_coding	839288	645.957	709.68	669.04	302.737	268.003	265.963
19559	AT4G25840	228.961	-1.5786	0.17507	-9.01697	1.93367e-19	1.17197e-17	GPP1	4	13138957	13141097	protein_coding	828690	343.154	284.589	273.682	107.576	123.732	70.6445
7460	AT2G03980	494.89	-1.62488	0.180279	-9.01314	2.00248e-19	1.21039e-17		2	1259058	1262740	protein_coding	814924	642.785	497.982	661.712	210.055	150.83	221.997
18198	AT4G14020	211.374	1.67394	0.185751	9.01176	2.02784e-19	1.22241e-17		4	8095050	8095749	protein_coding	827038	110.953	142.294	177.752	496.658	418.504	452.125
10274	AT2G36970	451.075	-1.25667	0.139551	-9.00509	2.15488e-19	1.29548e-17	UGT86A1	2	15528877	15530779	protein_coding	818271	442.669	383.986	426.041	183.985	156.484	182.498
5420	AT1G64430	2506.13	0.897952	0.099741	9.00284	2.19957e-19	1.31879e-17		1	23933380	23936867	protein_coding	842751	2314.41	2190.41	2353.92	4551.77	4416.75	3807.76
16017	AT3G54830	1047.49	1.4438	0.16081	8.97827	2.75047e-19	1.64468e-17		3	20311901	20315887	protein_coding	NA	742.711	679.049	632.952	1554.85	1671.8	2367.09
15398	AT3G48970	148.291	2.58997	0.288704	8.97103	2.93754e-19	1.75184e-17	HIPP31	3	18152236	18153643	protein_coding	824058	38.0516	40.3749	46.9297	351.844	193.699	205.24
16321	AT3G57710	191.757	-1.62018	0.180636	-8.96929	2.98424e-19	1.7704e-17		3	21384676	21387399	protein_coding	824940	248.215	240.645	277.914	86.4627	58.2267	103.612
16191	AT3G56460	1654.82	0.910422	0.101504	8.96928	2.98453e-19	1.7704e-17		3	20932791	20934540	protein_coding	824813	1403.5	1348.66	1292.23	2923.65	2284.18	2392.49
1370	AT1G13640	2930.18	0.978016	0.109049	8.96856	3.00421e-19	1.77735e-17	PI4KG6	1	4677004	4679862	protein_coding	837925	2594.56	2172.65	2734.82	5313.64	5076.08	4377.49
24754	AT5G42840	95.9183	2.81774	0.314946	8.94676	3.66073e-19	2.16003e-17		5	17179073	17181365	protein_coding	834295	24.9008	24.8475	19.5431	146.285	154.844	191.07
24439	AT5G39940	399.532	1.02334	0.114396	8.94553	3.70153e-19	2.17834e-17		5	15987461	15990701	protein_coding	833991	238.609	232.601	283.791	513.413	497.096	516.083
25515	AT5G49645	244.04	-9.24669	1.03435	-8.93963	3.90491e-19	2.29198e-17		5	20151163	20151882	protein_coding	NA	426.655	480.243	459.898	0	0	2.35482
26773	AT5G61390	142.951	1.60795	0.180343	8.91605	4.83208e-19	2.82873e-17	NEN2	5	24678555	24681078	protein_coding	836260	75.4939	66.9621	81.8224	254.361	215.924	208.401
3810	AT1G47530	2896.24	-0.804987	0.0904006	-8.90466	5.35486e-19	3.12656e-17	DTX33	1	17451553	17454461	protein_coding	841162	4334.04	4192.55	4755.52	2645.43	2441.25	2511.61
10696	AT2G40880	1631.14	1.44395	0.162243	8.89991	5.58901e-19	3.25476e-17	CYS3	2	17057388	17058122	protein_coding	818685	1368.04	1341.33	1725.32	4617.71	3914.53	3523.99
8682	AT2G21970	1527.18	-0.975595	0.109733	-8.89065	6.07514e-19	3.52865e-17	2002-09-01	2	9356983	9357967	protein_coding	816733	1711.2	1826.81	1794.45	961.144	913.431	835.96
17069	AT4G01070	2156.33	-1.02291	0.11521	-8.87858	6.77186e-19	3.9231e-17	UGT72B1	4	461513	463556	protein_coding	827912	2533.72	2521.91	2031.07	1109.21	1179.37	1202.22
24941	AT5G44440	103.465	3.27404	0.36959	8.85858	8.10427e-19	4.68284e-17		5	17910480	17912643	protein_coding	834471	30.0046	30.6121	51.2381	408.773	369.602	293.407
1330	AT1G13300	349.887	1.85471	0.209485	8.85365	8.47041e-19	4.87205e-17	HRS1	1	4556878	4558793	protein_coding	837890	307.695	353.643	183.395	1110.94	1071.13	885.411
19092	AT4G21650	136.693	-5.74881	0.64932	-8.85358	8.4754e-19	4.87205e-17	SBT3.13	4	11501162	11504739	protein_coding	828252	142.981	196.701	213.02	1.00538	7.27834	2.35482
7298	AT2G02360	202.481	-2.14752	0.242747	-8.84675	9.0101e-19	5.1661e-17	PP2B10	2	619323	620793	protein_coding	814767	232.201	199.84	177.752	40.2152	57.0136	41.2093
5754	AT1G67550	359.883	-1.10949	0.125496	-8.84082	9.50163e-19	5.43396e-17	URE	1	25312660	25317495	protein_coding	843076	479.272	409.096	442.969	198.06	194.089	224.885
26522	AT5G58980	152.724	-1.87738	0.212438	-8.83731	9.80498e-19	5.5931e-17	NCER3	5	23811449	23814683	protein_coding	836015	255.078	321.209	242.646	69.3712	88.5531	65.9349
8546	AT2G20720	131.61	1.5257	0.17274	8.83236	1.02492e-18	5.83158e-17		2	8927822	8930120	protein_coding	816600	73.2062	101.489	71.9472	223.194	259.594	234.304
1027	AT1G10550	83.6647	3.03961	0.344299	8.8284	1.06182e-18	6.0262e-17	XTH33	1	3479066	3481041	protein_coding	837596	32.0277	42.8976	23.9824	315.689	245.037	260.207
17368	AT4G03820	108.898	-2.72459	0.308876	-8.82096	1.13482e-18	6.4241e-17		4	1771833	1774532	protein_coding	825687	113.529	128.141	90.6172	12.2555	19.7161	19.1367
16053	AT3G55170	319.211	-1.76522	0.200123	-8.82067	1.13775e-18	6.42439e-17	RPL35C	3	20452910	20454530	protein_coding	824683	398.332	476.102	479.55	118.01	188.162	95.3568
517	AT1G05830	1437.8	0.662997	0.0752264	8.81335	1.21464e-18	6.84123e-17	ATX2	1	1754130	1761909	protein_coding	837093	1715.52	1635.07	1483.1	2534.95	2432.95	2693.37
18324	AT4G14960	9125.65	-0.886108	0.100643	-8.80446	1.3149e-18	7.38726e-17	TUBA6	4	8548417	8550495	protein_coding	827154	6564.35	6456.11	6737.5	3480.65	3774.41	3435.58
24248	AT5G38200	607.721	1.63535	0.185777	8.80275	1.33504e-18	7.48161e-17		5	15256243	15258814	protein_coding	833802	369.709	411.865	367.749	1129.71	990.893	1452.22
13648	AT3G20810	1776.96	1.47511	0.167915	8.78488	1.56536e-18	8.75031e-17	JMJ30	3	7275645	7278420	protein_coding	821629	532.414	340.701	512.212	1539.61	1077.91	1224.56
5606	AT1G66140	494.459	1.10743	0.126146	8.7789	1.65089e-18	9.19985e-17	ZFP4	1	24619830	24622117	protein_coding	842928	328.284	334.81	366.79	748.003	775.143	692.316
14675	AT3G30300	860.633	-0.890173	0.101402	-8.77868	1.65403e-18	9.19985e-17	OFUT27	3	11921096	11924617	protein_coding	822730	1046.46	1130.57	1129.12	563.379	600.57	620.758
20405	AT4G33560	38.1063	-4.25339	0.485133	-8.76748	1.82716e-18	1.01376e-16		4	16135157	16135921	protein_coding	829495	85.7886	82.6563	110.037	7.03766	4.85222	2.35482
4880	AT1G58602	3374.99	-1.28713	0.14699	-8.75657	2.01279e-18	1.11398e-16		1	21746354	21766048	protein_coding	842220	3682.6	3544.86	4298.25	1415.15	1453.46	1854.26
2217	AT1G21790	176.27	1.65395	0.189351	8.73485	2.43974e-18	1.34693e-16		1	7654088	7655981	protein_coding	838783	84.6447	144.387	107.216	369.98	355.425	336.739
22842	AT5G18020	109.129	2.26421	0.259373	8.72955	2.55678e-18	1.40806e-16	SAUR20	5	5966183	5966785	protein_coding	831669	35.4593	39.7587	32.4468	164.882	195.302	160.128
14161	AT3G25470	1310.88	-0.777674	0.0891339	-8.72479	2.66681e-18	1.46504e-16		3	9232821	9235215	protein_coding	822131	1165.58	1172.88	1218.87	714.825	656.263	701.736
26178	AT5G55790	143.645	-2.64566	0.303496	-8.71729	2.84953e-18	1.56157e-16		5	22578715	22581335	protein_coding	835673	250.29	219.709	224.047	44.3531	36.3901	31.1653
19991	AT4G29770	47.3931	6.08253	0.697872	8.71581	2.88678e-18	1.57811e-16		4	14575718	14577643	protein_coding	829099	3.4574	0	2.84272	114.464	146.664	143.54
4815	AT1G57800	106.052	10.4318	1.19736	8.71231	2.97743e-18	1.62368e-16	VIM5	1	21408623	21412283	protein_coding	842155	0	0	0	373.769	273.246	259.348
17397	AT4G04402	77.9657	10.3877	1.19411	8.69912	3.3446e-18	1.81946e-16		4	2164007	2165404	protein_coding	825765	0	0	0	290.555	275.364	314.368
15977	AT3G54440	1148.62	-0.948639	0.109087	-8.69616	3.43316e-18	1.86309e-16		3	20148208	20157199	protein_coding	824610	856.963	878.967	859.945	367.712	461.068	519.968
15136	AT3G46490	773.174	2.09337	0.240748	8.69529	3.45946e-18	1.87281e-16		3	17115483	17119790	protein_coding	823802	243.025	275.458	254.987	964.433	1264.73	1073.2
25063	AT5G45480	499.627	-1.09878	0.126397	-8.69312	3.52626e-18	1.90435e-16		5	18426104	18429090	protein_coding	834584	614.246	465.596	545.953	255.367	238.972	263.74
24857	AT5G43700	1514.84	1.44139	0.165906	8.68801	3.68849e-18	1.98715e-16	IAA4	5	17550179	17551715	protein_coding	834390	877.331	915.497	1001.62	2288.24	2133.76	3164.88
3125	AT1G31340	716.788	-1.21048	0.139476	-8.67872	4.00248e-18	2.15112e-16	RUB1	1	11217695	11219618	protein_coding	840023	831.577	907.127	946.6	411.2	418.504	329.675
3555	AT1G36320	1634.88	-0.644356	0.0742712	-8.67572	4.10947e-18	2.20331e-16		1	13671774	13674205	protein_coding	840539	1478.99	1459.56	1585.66	1009.4	958.314	921.911
14915	AT3G44480	1460.96	-1.22709	0.141517	-8.67097	4.28456e-18	2.29168e-16	RPP1	3	16090460	16096477	protein_coding	823573	2080.5	2044.77	2013.35	715.031	843.475	1065.85
5472	AT1G64900	2017.11	1.01223	0.116749	8.67017	4.31475e-18	2.3023e-16	CYP89A2	1	24113109	24114984	protein_coding	842798	1708.91	1557.91	1802.91	3990.35	3029	3197.84
18318	AT4G14905	156.865	-10.2705	1.18611	-8.65899	4.7598e-18	2.53372e-16		4	8526311	8528010	protein_coding	827148	249.68	253.346	266.645	0	0	0
2436	AT1G23935	154.024	3.25433	0.375919	8.657	4.84363e-18	2.5722e-16		1	8461757	8469573	protein_coding	2745761	22.5543	46.6763	32.4387	319.988	299.744	353.957
26560	AT5G59340	63.1445	-3.20605	0.37036	-8.65657	4.86186e-18	2.57575e-16	WOX2	5	23933338	23935050	protein_coding	836053	126.967	103.582	167.877	10.0538	13.3436	20.016
9596	AT2G30740	1097.24	0.762931	0.0881508	8.65484	4.93622e-18	2.60894e-16	PTI12	2	13095309	13098732	protein_coding	817625	964.765	948.719	927.694	1697.86	1530.99	1591.81
23250	AT5G22510	1924.4	-0.653378	0.0755456	-8.64879	5.20479e-18	2.74439e-16	INVE	5	7474635	7478335	protein_coding	832312	2148.35	1996.7	2242.08	1336.78	1289.35	1431.59
9807	AT2G32650	597.844	-1.59337	0.184304	-8.64533	5.36501e-18	2.8222e-16		2	13850989	13852080	protein_coding	817825	655.514	722.041	684.587	210.838	181.104	292.152
4340	AT1G52710	260.458	-1.79985	0.208382	-8.63727	5.75722e-18	3.02032e-16		1	19638285	19640512	protein_coding	841704	445.516	484.613	495.012	158.75	122.373	128.074
6258	AT1G72330	468.343	1.15246	0.133433	8.63704	5.76873e-18	3.02032e-16	ALAAT2	1	27233418	27236822	protein_coding	843565	247.123	268.635	270.599	607.669	564.74	574.022
5329	AT1G63540	102.556	10.4436	1.20971	8.63315	5.96875e-18	3.11773e-16		1	23566958	23569495	protein_coding	842659	0	0	0	354.899	249.889	309.659
14780	AT3G42800	87.0031	2.83573	0.328485	8.63276	5.98868e-18	3.12083e-16		3	14905230	14907035	protein_coding	823322	17.1577	20.9256	8.46438	148.796	111.601	80.0638
6319	AT1G72930	968.519	-1.06074	0.122902	-8.63076	6.09434e-18	3.16849e-16	TIR	1	27439240	27440464	protein_coding	843624	712.864	789.274	738.581	309.125	428.757	339.649
9104	AT2G26010	182.757	-7.81326	0.905902	-8.62483	6.41853e-18	3.32928e-16	PDF1.3	2	11087280	11088001	protein_coding	817142	273.38	143.341	339.986	2.01076	0	1.17741
17695	AT4G09435	32.8954	4.86303	0.56419	8.6195	6.72465e-18	3.47997e-16		4	5973083	5974684	protein_coding	28720071	4.57539	3.13885	4.23219	123.662	100.684	120.096
6154	AT1G71240	623.66	0.908764	0.105572	8.60802	7.43297e-18	3.83762e-16		1	26855331	26859844	protein_coding	843465	523.665	490.64	485.388	970.213	840.923	1004.28
18247	AT4G14350	969.571	0.794483	0.0923231	8.60546	7.60109e-18	3.91535e-16		4	8256021	8260927	protein_coding	827078	797.388	835.066	833.874	1401.38	1404.94	1471.27
17390	AT4G04265	77.9049	10.292	1.19622	8.60378	7.71312e-18	3.9639e-16		4	2057570	2058299	protein_coding	28719549	0	0	0	255.367	286.281	282.578
11368	AT2G47130	132.113	-2.67998	0.311754	-8.59648	8.2199e-18	4.21464e-16	SDR3A	2	19349348	19350650	protein_coding	819326	274.523	253.2	158.002	43.2313	42.457	21.1934
19983	AT4G29700	414.704	-2.57982	0.300191	-8.59392	8.40502e-18	4.29967e-16		4	14543138	14545310	protein_coding	829091	436.95	413.281	297.664	59.3174	86.127	47.0964
10424	AT2G38380	755.135	-2.54958	0.296747	-8.59177	8.56428e-18	4.37112e-16	PER22	2	16076289	16078781	protein_coding	818419	1554.49	1544.31	641.882	212.135	236.546	190.74
14251	AT3G26170	745.746	2.45097	0.285306	8.59065	8.64771e-18	4.40362e-16	CYP71B19	3	9573263	9575215	protein_coding	822218	287.106	224.951	359.736	1901.17	1350.13	1507.08
27348	AT5G66740	62.3863	-3.43055	0.399433	-8.58856	8.80662e-18	4.47433e-16		5	26646900	26648731	protein_coding	836807	189.879	211.349	214.431	11.0592	24.2611	22.3708
16655	AT3G60980	153.097	-10.23	1.19154	-8.5855	9.04401e-18	4.58449e-16		3	22565309	22566773	protein_coding	825270	243.639	224.951	280.735	0	0	0
17164	AT4G01915	163.9	-10.1885	1.18747	-8.58006	9.4825e-18	4.79587e-16		4	827216	828824	protein_coding	2745599	253.179	253.942	218.634	0	0	0
3644	AT1G43580	687.256	-0.978827	0.114101	-8.57858	9.60494e-18	4.8468e-16		1	16410372	16412736	protein_coding	840942	885.338	764.832	960.707	442.367	464.6	415.625
15885	AT3G53530	243.814	-1.85607	0.21637	-8.57821	9.63585e-18	4.85142e-16	NAKR3	3	19845097	19846820	protein_coding	824521	236.003	257.061	369.709	78.7728	86.3981	72.452
18325	AT4G14965	691.642	0.958835	0.111782	8.5777	9.67885e-18	4.86209e-16	MAPR4	4	8551244	8553618	protein_coding	827155	611.581	583.963	698.999	1336.16	1144.41	1192.76
20725	AT4G36520	1341.06	1.09097	0.127292	8.5706	1.02945e-17	5.14908e-16		4	17230589	17235580	protein_coding	829804	981.421	888.294	976.225	2075.11	2086.46	1897.98
9471	AT2G29570	304.568	-1.32096	0.154127	-8.57058	1.02963e-17	5.14908e-16	PCNA2	2	12649906	12651753	protein_coding	817506	218.475	235.413	245.467	84.4519	103.11	93.0153
21461	AT5G04230	347.328	1.52017	0.177475	8.56555	1.07564e-17	5.36714e-16	PAL3	5	1160569	1163957	protein_coding	830302	144.655	176.784	184.255	472.1	554.529	422.288
5683	AT1G66860	55.687	10.3866	1.21441	8.55283	1.20105e-17	5.9795e-16		1	24942188	24944514	protein_coding	843004	0	0	0	238.275	328.738	313.191
19591	AT4G26140	334.742	-1.37671	0.16109	-8.54619	1.27215e-17	6.31937e-16	BGAL12	4	13242968	13248213	protein_coding	828720	611.559	618.213	669.225	251.38	231.354	247.828
18348	AT4G15130	188.403	-10.209	1.19477	-8.54475	1.28816e-17	6.38468e-16	ATCCT2	4	8637666	8639581	nontranslating_CDS	NA	244.783	257.385	234.181	0	0	0
133	AT1G02280	1949.87	0.580019	0.0679132	8.5406	1.33532e-17	6.60374e-16	TOC33	1	448423	450426	protein_coding	839248	2236.44	2017.38	2159.12	3205.35	3104.42	3272.64
20005	AT4G29905	1320.23	-2.12778	0.249289	-8.53541	1.39664e-17	6.89175e-16		4	14626921	14627631	protein_coding	829113	2026.9	2166.85	2827.1	465.491	485.222	655.817
18479	AT4G16180	1427.55	-0.953709	0.111906	-8.52239	1.56293e-17	7.69528e-16		4	9165201	9171064	protein_coding	827310	1866.57	1553.72	1702.76	995.509	865.407	781.154
2543	AT1G25180	71.9538	-3.51539	0.412936	-8.51315	1.69271e-17	8.31592e-16		1	8829564	8831390	protein_coding	839093	91.5078	111.952	88.876	13.0699	6.06528	5.88704
25710	AT5G51480	33.1806	5.11217	0.600764	8.50944	1.74781e-17	8.56771e-16	SKS2	5	20910204	20913547	protein_coding	835222	1.14385	6.27769	1.41073	106.57	99.4706	117.741
25057	AT5G45440	68.409	2.23435	0.262624	8.50781	1.77243e-17	8.66934e-16		5	18412059	18413617	protein_coding	834580	34.3154	34.5273	33.8575	176.947	158.91	147.176
526	AT1G05900	711.842	0.807929	0.0950404	8.5009	1.88127e-17	9.18157e-16	NTH2	1	1786849	1789737	protein_coding	837100	771.032	824.329	899.88	1361	1502.43	1501.29
12915	AT3G14210	1930.36	-2.32186	0.273212	-8.49839	1.92243e-17	9.362e-16	ESM1	3	4729399	4731847	protein_coding	820639	866.081	1429.42	1156.68	245.127	230.869	214.394
6442	AT1G74060	2394.65	-0.875145	0.103097	-8.48859	2.09163e-17	1.01638e-15	RPL6B	1	27849217	27851437	protein_coding	843746	2615.98	2851.12	3030.25	1618.66	1649.76	1362.26
21476	AT5G04360	769.802	1.0628	0.125234	8.48653	2.12902e-17	1.03229e-15	PU1	5	1221448	1228841	protein_coding	830315	286.655	335.502	304.589	637.039	608.038	693.138
23913	AT5G32460	110.295	8.80845	1.0382	8.48431	2.17004e-17	1.0499e-15		5	12081803	12084161	protein_coding	3771028	1.14385	1.04628	0	318.705	351.786	388.545
603	AT1G06645	694.299	0.973887	0.114825	8.4815	2.22313e-17	1.07326e-15		1	2034156	2035824	protein_coding	3766668	502.149	435.253	608.025	1029.51	906.153	1086.75
16933	AT3G66658	487.749	-0.77756	0.0917378	-8.47589	2.33278e-17	1.12377e-15	ALDH22A1	3	2094998	2099250	protein_coding	819849	541.125	511.281	547.558	299.173	328.376	305.836
19378	AT4G24175	202.582	1.67985	0.198607	8.45817	2.71598e-17	1.30554e-15		4	12546895	12549017	protein_coding	828518	67.557	63.8894	55.0756	186.865	241.649	172.83
25270	AT5G47380	313.089	1.51976	0.179816	8.45174	2.8699e-17	1.37656e-15		5	19221274	19224652	protein_coding	834785	175.861	205.027	201.9	541.532	511.167	618.416
14489	AT3G28290	247.734	-10.1947	1.20665	-8.44878	2.9436e-17	1.40587e-15	AT14A	3	10547441	10549401	protein_coding	822455	263.085	192.516	275.092	0	0	0
14491	AT3G28300	247.734	-10.1947	1.20665	-8.44878	2.9436e-17	1.40587e-15	AT14A	3	10565674	10567634	protein_coding	822455	263.085	192.516	275.092	0	0	0
10888	AT2G42580	1179.14	1.0853	0.128547	8.44284	3.09728e-17	1.47611e-15	TTL3	2	17728479	17731836	protein_coding	818858	1134.7	1025.36	1100.37	2813.05	1961.51	2138.17
18609	AT4G17250	342.243	-1.77992	0.210847	-8.44176	3.12609e-17	1.48666e-15		4	9670763	9673475	protein_coding	827439	403.781	388.814	509.805	134.079	117.445	126.823
2945	AT1G29600	80.7314	-7.54678	0.894261	-8.43913	3.19704e-17	1.5151e-15		1	10343785	10346364	protein_coding	839837	254.142	218.974	162.316	0	0	3.582
1413	AT1G14100	118.269	10.1257	1.19986	8.43904	3.19949e-17	1.5151e-15	FUT8	1	4827961	4829587	protein_coding	5007694	0	0	0	205.098	235.333	294.352
14079	AT3G24542	167.073	10.0619	1.19316	8.433	3.36914e-17	1.59206e-15		3	8956257	8957667	protein_coding	6241010	0	1.04628	0	467.502	380.9	519.237
4870	AT1G58400	65.2562	-4.77914	0.567609	-8.41978	3.7719e-17	1.77861e-15		1	21695699	21699695	protein_coding	842209	96.8783	99.557	94.3824	3.15373	5.07357	2.46224
23650	AT5G26270	223.952	-10.0946	1.19906	-8.41873	3.80573e-17	1.79078e-15		5	9206375	9208136	protein_coding	832696	303.784	183.951	192.31	0	0	0
16972	AT4G00300	1015.87	1.19443	0.142085	8.40642	4.22706e-17	1.98485e-15		4	128581	130331	protein_coding	28719430	867.037	719.842	722.294	1833.81	1498.12	1953.32
22074	AT5G10330	788.094	0.786176	0.0935674	8.40224	4.38035e-17	2.05251e-15	HISN6A	5	3247847	3250964	protein_coding	843523	617.504	633.381	521.256	995.806	1048.73	1021.08
22031	AT5G09930	189.306	2.06692	0.246272	8.3928	4.74681e-17	2.21956e-15	ABCF2	5	3097555	3100291	protein_coding	830854	194.454	129.739	205.967	832.455	668.394	713.51
20033	AT4G30140	309.23	-2.33952	0.278793	-8.39159	4.79629e-17	2.238e-15	CDEF1	4	14738326	14740742	protein_coding	829137	269.948	425.837	334.343	60.3228	84.9139	58.8704
2867	AT1G28660	1958.36	1.08863	0.129801	8.38692	4.99045e-17	2.32374e-15		1	10071609	10073549	protein_coding	839766	1661	1394.02	1703.94	3919.34	2690.76	3503.53
4494	AT1G54050	133.722	-2.40485	0.287739	-8.35774	6.3929e-17	2.97057e-15	HSP17.4B	1	20179357	20180566	protein_coding	841843	171.244	177.997	217.599	41.0494	31.6433	33.3842
25259	AT5G47260	88.6599	9.95955	1.19253	8.35159	6.73498e-17	3.11353e-15		5	19189411	19192516	protein_coding	834773	0	0	0	209.119	209.859	235.482
20129	AT4G31040	1850.61	0.948259	0.113543	8.35155	6.73752e-17	3.11353e-15		4	15111477	15114126	protein_coding	829231	1555.63	1470.03	1690.06	3098.58	2649.31	3345.02
602	AT1G06640	1779.58	-1.50235	0.179891	-8.35146	6.74245e-17	3.11353e-15		1	2031626	2034112	protein_coding	837173	2763.45	2606.93	1769.5	880.024	911.379	730.207
12222	AT3G07570	359.771	-1.13608	0.136154	-8.34412	7.17448e-17	3.30619e-15		3	2418049	2420331	protein_coding	819948	432.374	451.994	459.898	236.264	196.515	176.611
17012	AT4G00650	159.799	-1.43975	0.17273	-8.33528	7.7314e-17	3.55549e-15	FRI	4	268901	271503	protein_coding	828044	219.619	219.719	205.967	83.4466	89.7661	64.7575
2934	AT1G29500	230.348	1.39892	0.167996	8.32708	8.28597e-17	3.80268e-15	SAUR66	1	10321011	10321978	protein_coding	839827	133.83	153.804	143.894	380.034	376.047	382.658
18614	AT4G17310	147.907	1.52715	0.183793	8.30907	9.6459e-17	4.4177e-15		4	9685170	9687002	protein_coding	827444	110.679	91.7697	115	332.512	323.4	253.992
21096	AT4G39970	1876.58	1.19145	0.143539	8.30051	1.03669e-16	4.73816e-15		4	18536538	18538506	protein_coding	830158	1024.89	1126.85	876.063	1947.42	2387.29	2589.12
15178	AT3G46845	167.701	-8.5902	1.0355	-8.29569	1.07957e-16	4.92409e-15		3	17254395	17255802	protein_coding	28719386	247.071	291.913	328.7	1.00538	0	1.17741
10831	AT2G42040	429.78	1.46529	0.17668	8.29347	1.09992e-16	5.00666e-15		2	17543005	17545532	protein_coding	818804	247.071	294.005	379.486	975.219	668.394	888.944
14237	AT3G26080	535.376	1.0769	0.129875	8.29181	1.11534e-16	5.06651e-15		3	9528774	9530582	protein_coding	822205	378.956	436.99	486.158	1001.09	884.538	854.89
2862	AT1G28600	1870.42	-0.999688	0.12059	-8.28997	1.13282e-16	5.13543e-15		1	10050957	10053218	protein_coding	839760	2577.04	2349.03	2402.3	1174.19	1149.82	1341.51
13529	AT3G19680	749.181	1.28915	0.155536	8.28846	1.14726e-16	5.19037e-15		3	6840281	6842320	protein_coding	821505	798.406	686.361	622.132	2144.48	1547.86	1457.63
19306	AT4G23510	56.2212	-4.05498	0.489422	-8.28523	1.17879e-16	5.32222e-15		4	12267516	12270739	protein_coding	828451	130.179	120.452	79.3167	4.64496	7.81701	7.58729
14257	AT3G26230	163.579	-4.83136	0.583666	-8.27761	1.25668e-16	5.66241e-15	CYP71B24	3	9597941	9599988	protein_coding	822224	129.255	132.878	217.252	6.03228	3.63917	7.06445
649	AT1G07110	5049.35	0.760329	0.0918738	8.27581	1.27591e-16	5.73748e-15	FKFBP	1	2178022	2184193	protein_coding	837221	5229.67	5089.12	5157.63	9182.14	8365.23	8665.73
21960	AT5G09260	288.238	1.00969	0.122188	8.26346	1.41514e-16	6.35076e-15	VPS20.2	5	2876698	2878753	protein_coding	830785	253.934	243.784	235.592	530.841	487.649	458.012
4703	AT1G55960	4328.88	-1.26357	0.153331	-8.24081	1.71049e-16	7.6608e-15		1	20927643	20930209	protein_coding	842047	9394.42	12240	11236.4	3852.01	5113.18	4727.99
7841	AT2G12190	79.3389	2.32897	0.283182	8.22429	1.96359e-16	8.77068e-15		2	4891642	4893397	protein_coding	815688	30.8839	40.805	39.5005	192.028	152.845	213.111
14376	AT3G27260	2693.06	0.812183	0.0987561	8.22413	1.96617e-16	8.77068e-15	GTE8	3	10067529	10072760	protein_coding	822345	2896.39	2642.19	2910.53	5224.88	4712.27	4892.99
17532	AT4G06598	211.635	1.21221	0.14754	8.21616	2.10131e-16	9.3548e-15		4	3663328	3664857	protein_coding	3770020	172.819	155.852	201.134	450.348	403.981	365.802
6209	AT1G71880	1991.73	-0.929175	0.113163	-8.21093	2.19482e-16	9.75164e-15	SUC1	1	27054030	27056464	protein_coding	843519	2484.44	2485.97	2499.81	1442.72	1364.69	1113.83
7593	AT2G05630	391.521	0.884235	0.107793	8.20306	2.34353e-16	1.03917e-14	ATG8D	2	2082894	2084905	protein_coding	815112	273.577	277.244	269.43	510.695	458.501	545.1
22831	AT5G17900	622.611	-1.44379	0.176459	-8.18198	2.79206e-16	1.2356e-14		5	5924372	5927041	protein_coding	831658	767.522	750.184	983.279	374.002	272.938	269.627
22732	AT5G16980	895.011	-1.25521	0.153434	-8.18078	2.82006e-16	1.24552e-14		5	5578846	5581311	protein_coding	831561	708.373	657.349	769.484	322.104	285.982	285.007
15903	AT3G53710	1107.72	-0.957892	0.11713	-8.17806	2.88459e-16	1.2715e-14	AGD6	3	19903234	19905590	protein_coding	824538	1459.26	1461.76	1356.98	835.276	742.455	623.218
16650	AT3G60960	114.767	-9.71424	1.18886	-8.17106	3.05685e-16	1.34477e-14		3	22535676	22538684	protein_coding	825268	200.485	161.888	159.94	0	0	0
27156	AT5G65020	881.966	-1.58222	0.193685	-8.16904	3.10848e-16	1.3648e-14	ANN2	5	25973804	25975726	protein_coding	836626	1426.88	1197.04	757.818	372.021	396.644	362.058
3983	AT1G49200	488.509	-1.43186	0.17531	-8.16759	3.14621e-16	1.37865e-14	ATL75	1	18198227	18199168	protein_coding	841343	1211.34	1040	1455.87	464.486	462.174	446.238
12698	AT3G12460	29.7466	5.40212	0.661603	8.1652	3.2091e-16	1.40079e-14		3	3954514	3955550	protein_coding	820425	3.43154	2.09256	1.41073	92.495	111.601	95.3701
15711	AT3G51920	1752.98	-1.25306	0.153464	-8.16519	3.2093e-16	1.40079e-14	CML9	3	19267951	19269658	protein_coding	824355	3246.24	3346.01	3487.32	1479.92	1367.11	1381.1
24861	AT5G43740	400.312	-1.54305	0.189268	-8.15272	3.55818e-16	1.55003e-14		5	17564697	17569148	protein_coding	834394	574.801	506.021	555.013	132.897	153.965	276.664
7155	AT1G80980	115.684	-1.94068	0.238148	-8.14907	3.66727e-16	1.59444e-14		1	30422050	30424152	protein_coding	844438	172.508	177.964	155.788	56.9592	50.3165	23.8234
2313	AT1G22740	448.576	1.42942	0.175466	8.14643	3.74835e-16	1.62652e-14	RABG3B	1	8049090	8050784	protein_coding	838880	432.374	303.422	345.629	1208.47	800.617	900.718
23711	AT5G26980	302.763	-1.19412	0.146596	-8.14564	3.77296e-16	1.63402e-14	SYP41	5	9488133	9491092	protein_coding	832756	521.606	522.572	458.141	232.328	223.792	201.308
7753	AT2G07750	77.7995	9.75705	1.19999	8.13097	4.25883e-16	1.84087e-14	RH33	2	3576465	3580525	protein_coding	815422	0	0	0	158.85	181.958	228.417
7932	AT2G14285	105.737	-9.73139	1.19781	-8.12434	4.49793e-16	1.94046e-14		2	6052332	6053994	protein_coding	5007874	144.125	193.562	191.859	0	0	0
3574	AT1G36940	84.656	1.99541	0.245931	8.11372	4.90928e-16	2.11383e-14		1	14003819	14005502	protein_coding	840603	28.5464	34.4671	23.9406	127.461	98.0863	124.588
16245	AT3G56990	751.347	0.752288	0.0927264	8.11299	4.93902e-16	2.12254e-14	EDA7	3	21088027	21092169	protein_coding	824866	509.414	555.126	560.834	920.553	870.656	945.02
18626	AT4G17460	640.708	0.866237	0.106811	8.11003	5.06077e-16	2.17068e-14	HAT1	4	9739518	9741234	protein_coding	827457	577.643	600.566	497.988	1035.54	1029.88	997.265
21689	AT5G06330	74.9812	-2.57324	0.317692	-8.09981	5.50439e-16	2.35643e-14		5	1933890	1935840	protein_coding	830521	120.104	121.369	91.6975	19.1022	16.9828	20.016
23441	AT5G24240	173.362	4.97589	0.615031	8.09047	5.94371e-16	2.53963e-14	PI4KG3	5	8230916	8234150	protein_coding	832491	22.183	14.9512	10.0795	498.729	526.22	469.896
1616	AT1G15950	2543.19	-0.783683	0.0968856	-8.08875	6.02782e-16	2.57064e-14	CCR1	1	5478603	5482180	protein_coding	838165	4523.42	4360.78	4636.8	2743.55	2700.15	2409.3
8944	AT2G24540	387.749	-1.63275	0.202081	-8.07969	6.49313e-16	2.76379e-14	AFR	2	10426342	10427683	protein_coding	816990	1111.82	1066.16	897.224	302.62	319.034	370.884
17688	AT4G09320	2873.52	-0.81153	0.100459	-8.07823	6.57148e-16	2.79182e-14	NDK1	4	5923484	5924366	protein_coding	826515	2518.75	2817.64	2632.42	1629.72	1621.86	1288.09
15286	AT3G47965	95.2438	-9.73919	1.20605	-8.07531	6.73044e-16	2.85391e-14		3	17707918	17708918	protein_coding	2745951	169.29	176.822	186.216	0	0	0
17440	AT4G04840	799.565	-1.95064	0.241987	-8.06092	7.57206e-16	3.20469e-14	MSRB6	4	2449434	2451651	protein_coding	825821	822.427	946.885	892.992	201.076	270.512	217.821
4361	AT1G52905	103.034	-9.59511	1.19098	-8.05647	7.85285e-16	3.31723e-14		1	19706047	19706885	protein_coding	2745825	140.693	165.313	176.341	0	0	0
12567	AT3G11220	254.701	-1.36736	0.169816	-8.05201	8.14428e-16	3.43384e-14	ELP4	3	3513350	3516447	protein_coding	820292	304.472	372.113	445.241	141.812	159.411	132.821
16001	AT3G54680	452.824	-0.912065	0.113437	-8.04026	8.96503e-16	3.77275e-14		3	20244284	20246080	protein_coding	824633	805.269	675.898	811.17	414.217	402.735	399.142
3395	AT1G34180	130.979	2.37588	0.2956	8.0375	9.1688e-16	3.85124e-14	anac016	1	12448543	12451287	protein_coding	840317	56.4777	53.8113	58.0442	330.047	249.554	292.744
8269	AT2G18100	83.8582	2.03598	0.253556	8.0297	9.77096e-16	4.09646e-14		2	7867828	7871801	protein_coding	816322	60.3946	42.6572	38.003	198.941	168.979	211.924
8860	AT2G23690	319.377	1.09366	0.136213	8.02908	9.82038e-16	4.10945e-14		2	10072057	10073126	protein_coding	816900	377.47	347.366	373.844	898.81	709.638	732.348
9427	AT2G29120	207.476	-2.15492	0.26858	-8.02338	1.02872e-15	4.29674e-14	GLR2.7	2	12511246	12515947	protein_coding	817460	293.969	222.858	304.718	45.2421	72.7833	67.1123
6014	AT1G69910	261.054	-1.06023	0.132216	-8.01891	1.06691e-15	4.44793e-14	LRK10L-1.5	1	26329863	26332426	protein_coding	843327	369.463	333.764	366.79	172.925	173.467	166.015
25348	AT5G48150	1219.38	0.55868	0.0697338	8.01161	1.13217e-15	4.7112e-14	PAT1	5	19522238	19524788	protein_coding	834867	1262.08	1183.81	1255.25	1918.54	1750.16	1776.15
9035	AT2G25355	172.094	1.53618	0.191964	8.00241	1.22011e-15	5.06766e-14		2	10801091	10803722	protein_coding	817074	80.3638	120.765	86.725	280.019	290.682	267.503
6238	AT1G72150	18523.7	1.39481	0.174318	8.00154	1.22874e-15	5.09403e-14	PATL1	1	27148261	27150994	protein_coding	843546	14207.7	10479.6	13805.4	42281.3	29476	29454.1
21361	AT5G03355	82.3929	-5.62727	0.703389	-8.00022	1.242e-15	5.13943e-14		5	817835	820008	protein_coding	28720553	102.946	82.6563	93.1082	1.00538	2.42611	2.35482
19111	AT4G21830	77.4217	-3.89685	0.487674	-7.9907	1.34179e-15	5.54211e-14	MSRB7	4	11584346	11585542	protein_coding	828271	226.231	244.339	80.2232	4.68864	23.76	9.04799
27434	AT5G67530	553.062	0.905746	0.113445	7.98401	1.41659e-15	5.84023e-14	CYP65	5	26941074	26944146	protein_coding	836889	439.238	439.438	420.398	786.207	719.342	930.153
17162	AT4G01900	483.113	-1.0836	0.135848	-7.97654	1.50487e-15	6.19274e-14	GLB1	4	821546	823569	protein_coding	828213	344.298	422.698	404.88	156.839	207.433	190.74
21271	AT5G02500	44190	-0.839391	0.105238	-7.97614	1.50984e-15	6.20176e-14	MED37E	5	553745	556623	protein_coding	831020	31995.7	30489.8	33695.9	18339.3	19101.3	16311.7
19688	AT4G27020	455.931	-0.906559	0.11369	-7.97393	1.53706e-15	6.30195e-14		4	13568367	13571495	protein_coding	828810	701.179	654.973	554.417	337.808	356.638	327.32
5180	AT1G62200	667.836	1.3043	0.163658	7.96968	1.59081e-15	6.51033e-14		1	22980934	22984422	protein_coding	842516	536.268	465.416	438.156	1131.51	1053.94	1372.78
26912	AT5G62720	3334.29	1.70955	0.214896	7.95521	1.78821e-15	7.30479e-14		5	25191402	25195071	protein_coding	836393	948.42	863.365	737.682	2943.75	2733.52	2664.18
4971	AT1G60190	128.522	-2.71517	0.341403	-7.95297	1.82094e-15	7.42489e-14	PUB19	1	22198266	22200687	protein_coding	842314	298.544	270.987	227.128	38.2045	25.4742	57.693
25260	AT5G47280	107.46	9.48889	1.19327	7.95202	1.83498e-15	7.46849e-14	ADR1-L3	5	19193157	19195559	protein_coding	834775	1.14385	0	0	267.431	302.051	350.868
18441	AT4G15920	529.168	-1.37411	0.172855	-7.94951	1.87246e-15	7.60719e-14	SWEET17	4	9030486	9033648	protein_coding	NA	561.629	570.224	541.72	165.888	254.742	227.24
17132	AT4G01660	529.053	-0.788621	0.0992722	-7.94403	1.95714e-15	7.93672e-14	ABC1	4	708357	711256	protein_coding	828127	621.109	634.047	619.311	361.937	394.243	329.675
15797	AT3G52740	260.826	-1.46967	0.185013	-7.9436	1.96403e-15	7.95023e-14	BIC1	3	19546227	19547171	protein_coding	824440	534.177	536.743	516.327	190.017	229.268	154.241
1608	AT1G15880	589.659	-1.03204	0.129995	-7.93908	2.03691e-15	8.2303e-14	GOS11	1	5458398	5460359	protein_coding	838158	809.844	654.973	753.33	361.937	320.247	401.496
26961	AT5G63160	8554.49	1.30085	0.163871	7.93825	2.05063e-15	8.27073e-14	BT1	5	25333172	25335570	protein_coding	836437	6907.86	7184.94	9801.46	20169.5	18592.4	20098.6
13165	AT3G16460	10593.5	-1.06425	0.134152	-7.93315	2.13654e-15	8.60171e-14	JAL34	3	5592491	5595912	protein_coding	820894	12829.5	11207.3	8745.2	5643.26	5136.13	4898.63
13694	AT3G21240	311.074	-1.98638	0.25042	-7.93217	2.15341e-15	8.654e-14	4CL2	3	7454269	7457404	protein_coding	821678	406.622	509.222	213.202	95.3329	102.217	88.458
4780	AT1G56660	287.43	-1.38831	0.175032	-7.93177	2.1605e-15	8.66688e-14		1	21237839	21241014	protein_coding	842121	420.51	421.222	464.818	169.358	173.498	155.925
18271	AT4G14550	547.081	1.23249	0.156215	7.8897	3.02912e-15	1.21295e-13	IAA14	4	8347822	8350263	protein_coding	827102	428.915	499.889	523.934	1389.76	1099.52	920.862
24817	AT5G43350	641.978	-2.3047	0.292425	-7.88133	3.23908e-15	1.2947e-13	PHT1-1	5	17399769	17402158	protein_coding	834355	1141.56	1322.5	514.917	194.038	237.759	171.902
8448	AT2G19860	900.019	0.913279	0.115923	7.87833	3.31771e-15	1.32376e-13	HXK2	2	8570607	8574067	protein_coding	816505	522.81	505.116	559.801	1136.55	896.026	950.898
17572	AT4G08040	186.643	1.56381	0.198609	7.87379	3.4405e-15	1.3703e-13	ACS11	4	4886962	4889224	protein_coding	826317	171.577	110.906	122.734	423.265	356.638	417.98
7900	AT2G13800	243.388	-1.80102	0.22877	-7.87264	3.47243e-15	1.38055e-13	SERK5	2	5753103	5757353	protein_coding	815863	386.571	287.288	361.219	110.09	95.0813	91.0641
23048	AT5G19850	954.969	-0.775897	0.0986625	-7.86415	3.71612e-15	1.47481e-13		5	6709734	6711723	protein_coding	832105	1793.55	1742.06	1832.54	992.31	1009.26	1133.85
12888	AT3G13980	329.823	1.768	0.224833	7.86362	3.73191e-15	1.47845e-13		3	4618939	4620305	protein_coding	820612	211.612	181.007	179.163	757.051	685.377	505.108
1202	AT1G12080	1734.74	1.82596	0.232399	7.85701	3.93405e-15	1.55577e-13		1	4084162	4085185	protein_coding	837760	1255.35	1189.18	1366.46	5499.46	4113.35	3895.3
4841	AT1G58180	1385.98	1.4938	0.190148	7.85601	3.96559e-15	1.56546e-13	BCA6	1	21537577	21540038	protein_coding	842185	1211.64	1120.06	1151.52	3476.72	2582.8	3749.22
4476	AT1G53890	63.3528	-2.78189	0.354285	-7.85212	4.09059e-15	1.61195e-13		1	20124706	20126525	protein_coding	841827	144.159	111.487	122.698	22.1303	10.9323	21.5082
25038	AT5G45260	459.022	-0.993952	0.126615	-7.8502	4.15364e-15	1.63391e-13	RRS1	5	18326203	18332920	protein_coding	834562	553.24	461.438	536.311	250.925	253.528	273.553
6377	AT1G73480	489.854	-1.51423	0.193065	-7.84315	4.39386e-15	1.72536e-13		1	27628678	27632840	protein_coding	843683	780.104	789.943	1015.73	295.582	288.707	320.255
24694	AT5G42310	1790.82	0.619368	0.0790931	7.83087	4.84513e-15	1.89922e-13	CRP1	5	16915728	16918569	protein_coding	834236	1389.78	1380.05	1503.84	2214.85	2136.19	2207.64
5738	AT1G67400	197.063	1.41892	0.181277	7.82734	4.98293e-15	1.94981e-13		1	25247918	25251191	protein_coding	843060	125.823	140.202	110.037	375.007	334.803	299.062
8523	AT2G20570	2193.08	-1.03231	0.132051	-7.81747	5.38942e-15	2.10518e-13	GPRI1	2	8855302	8857758	protein_coding	816579	2133.25	2132.85	2199.87	1147.27	1085.26	927.499
6630	AT1G75945	81.9639	-9.34192	1.19527	-7.81572	5.46481e-15	2.13089e-13		1	28515245	28515916	protein_coding	28717429	118.96	140.202	145.305	0	0	0
26963	AT5G63180	1485.77	1.28233	0.164085	7.81503	5.49499e-15	2.13892e-13		5	25340914	25343369	protein_coding	836439	400.347	375.615	418.987	1074.75	870.974	957.233
24785	AT5G43070	195.345	-1.21637	0.155666	-7.81399	5.5406e-15	2.15292e-13	WPP1	5	17288965	17289958	protein_coding	834323	221.906	219.719	266.628	100.538	100.684	102.435
17046	AT4G00905	79.1607	1.82288	0.233382	7.81071	5.68652e-15	2.20577e-13		4	387451	389403	protein_coding	827986	43.4662	54.4067	57.8399	194.038	169.828	184.853
8862	AT2G23740	804.475	0.945029	0.120998	7.81028	5.70615e-15	2.20624e-13	SUVR5	2	10097265	10103398	protein_coding	816905	608.613	567.443	594.053	1160.42	1069.51	1176.18
20261	AT4G32230	51.6508	9.46465	1.21182	7.81025	5.7075e-15	2.20624e-13		4	15565295	15566971	protein_coding	829356	0	0	0	163.877	160.123	140.112
24630	AT5G41750	435.25	4.0264	0.516677	7.79287	6.55063e-15	2.52777e-13		5	16693832	16699028	protein_coding	834178	123.316	117.233	55.719	1390.45	1668.58	1779.82
24215	AT5G37890	97.6172	-9.30446	1.19529	-7.78425	7.01297e-15	2.70151e-13		5	15089678	15091955	protein_coding	833768	132.686	140.202	119.912	0	0	0
12041	AT3G05940	281.263	1.10546	0.142123	7.77815	7.35913e-15	2.82997e-13		3	1777213	1780254	protein_coding	819764	201.317	194.608	172.109	406.174	349.36	469.786
4036	AT1G49720	400.37	1.27849	0.164399	7.77675	7.44128e-15	2.85663e-13	ABF1	1	18400003	18402628	protein_coding	841395	126.933	143.302	124.111	411.091	272.865	271.909
25534	AT5G49840	753.621	0.836288	0.107541	7.77646	7.45835e-15	2.85827e-13		5	20255173	20259982	protein_coding	835047	655.274	553.37	656.038	1136.11	1019.54	1167.4
22931	AT5G18800	587.616	-0.826451	0.106297	-7.77494	7.54859e-15	2.88789e-13		5	6266974	6268638	protein_coding	831998	701.003	760.457	799.684	457.333	414.761	400.219
3853	AT1G47920	78.1135	9.26607	1.19336	7.76471	8.18335e-15	3.12537e-13		1	17661095	17662455	protein_coding	841210	0	1.04628	0	248.329	265.659	274.336
21532	AT5G04920	1030.5	0.693703	0.0893865	7.76072	8.44515e-15	3.21984e-13	VPS36	5	1438959	1442017	protein_coding	830374	911.647	940.608	874.653	1557.33	1473.86	1381.1
27251	AT5G65880	124.942	1.51764	0.195616	7.75823	8.61199e-15	3.27785e-13		5	26352773	26353882	protein_coding	836717	61.7678	75.3323	53.6078	201.076	178.319	170.724
19990	AT4G29760	49.7826	6.7563	0.87104	7.75659	8.72443e-15	3.31498e-13	HTT4	4	14573600	14575366	protein_coding	829098	3.54038	0	0	121.36	133.914	132.322
22177	AT5G11330	983.532	0.943595	0.121695	7.75377	8.92015e-15	3.38359e-13		5	3617138	3618913	protein_coding	831004	644.655	625.288	689.061	1160.76	1094.85	1509.63
18148	AT4G13575	265.565	-2.31039	0.298069	-7.75117	9.10529e-15	3.44795e-13		4	7890249	7893761	protein_coding	6240258	473.56	769.136	438.726	59.2346	109.526	171.173
22583	AT5G15580	567.618	1.51104	0.194963	7.75042	9.15873e-15	3.46231e-13	LNG1	5	5068237	5072492	protein_coding	831411	356.88	409.096	300.486	1066.71	1086.9	891.298
18100	AT4G13170	916.294	-1.23345	0.159184	-7.74862	9.28935e-15	3.50575e-13	RPL13AC	4	7653594	7656594	protein_coding	826931	765.234	865.275	926.85	337.808	453.683	296.707
10762	AT2G41440	147.57	-9.20407	1.18796	-7.74782	9.3481e-15	3.52196e-13		2	17271143	17274394	protein_coding	818742	281.036	305.265	236.126	1.54385	0	0
9651	AT2G31200	738.633	1.40177	0.180954	7.74655	9.4423e-15	3.55145e-13	ADF6	2	13293953	13295410	protein_coding	817676	420.936	427.929	586.864	1137.09	1215.48	1434.08
23262	AT5G22608	65.7912	-9.25896	1.19655	-7.73805	1.00954e-14	3.79071e-13		5	7513069	7514560	protein_coding	5008219	125.8	130.07	125.434	0	0	0
5385	AT1G64110	176.781	-2.60722	0.337278	-7.73017	1.07406e-14	4.02619e-13		1	23796698	23801799	protein_coding	842716	148.801	138.343	271.352	42.4904	24.38	23.6604
8094	AT2G16430	462.965	-0.844551	0.109344	-7.72382	1.12899e-14	4.225e-13	PAP10	2	7120372	7123079	protein_coding	816141	537.137	540.347	588.167	284.592	323.983	319.3
17558	AT4G07820	182.636	3.43796	0.445182	7.7226	1.13985e-14	4.25849e-13		4	4636624	4637450	protein_coding	826263	80.0693	62.7769	29.6253	568.04	656.263	654.639
2303	AT1G22640	734.17	-1.38346	0.179202	-7.72011	1.16229e-14	4.33508e-13	MYB3	1	8006064	8007465	protein_coding	838870	1287.76	1179.39	1473.39	628.033	389.311	490.881
13423	AT3G18773	148.585	-2.01462	0.261218	-7.71241	1.23463e-14	4.59719e-13	ATL77	3	6465748	6467175	protein_coding	821409	255.078	232.275	372.433	71.382	60.6528	80.0638
13475	AT3G19240	793.284	0.929249	0.12051	7.71098	1.24856e-14	4.64131e-13		3	6664044	6667021	protein_coding	821458	600.52	609.982	655.99	1329.11	1102.67	1117.36
22734	AT5G17000	1028.78	0.945542	0.122662	7.70854	1.27261e-14	4.71423e-13		5	5584708	5587237	protein_coding	831563	1020.7	1150.27	988.173	2009.58	1982.52	2096.57
17682	AT4G09200	123.424	-9.21795	1.19586	-7.70822	1.2759e-14	4.71423e-13		4	5859244	5861880	protein_coding	826514	132.686	129.739	107.216	0	0	0
17687	AT4G09310	123.424	-9.21795	1.19586	-7.70822	1.2759e-14	4.71423e-13		4	5902813	5905449	protein_coding	826514	132.686	129.739	107.216	0	0	0
23846	AT5G28390	92.8336	-1.92381	0.249581	-7.70814	1.27663e-14	4.71423e-13		5	10342024	10342997	protein_coding	832924	160.139	201.933	200.324	72.3874	32.7525	41.2093
7920	AT2G14100	73.8572	-9.61116	1.24749	-7.70439	1.31466e-14	4.84665e-13	CYP705A13	2	5934483	5936371	protein_coding	815896	193.31	184.146	108.626	0	0	0
20463	AT4G34070	522.767	-0.938867	0.12222	-7.68176	1.56915e-14	5.77532e-13		4	16323084	16325295	protein_coding	829553	669.151	625.677	753.33	389.082	315.394	360.287
12966	AT3G14650	2889.24	-0.680821	0.088718	-7.67399	1.66722e-14	6.12613e-13	CYP72A11	3	4922131	4924694	protein_coding	820693	3197.05	3199.53	3783.58	2175.64	2108.29	2061.64
23010	AT5G19500	763.098	0.841268	0.109673	7.67068	1.7109e-14	6.27631e-13		5	6578890	6581945	protein_coding	832070	642.842	652.88	715.24	1225.56	1128.14	1244.52
1271	AT1G12750	524.203	0.823359	0.107388	7.66716	1.75845e-14	6.44016e-13	RBL6	1	4344943	4348390	protein_coding	837831	432.599	478.722	437.192	783.44	786.74	819.079
1371	AT1G13650	104.218	-3.1367	0.40914	-7.66658	1.76646e-14	6.45887e-13		1	4680290	4682382	protein_coding	837926	187.525	318.987	208.407	28.8491	30.8753	21.5769
15369	AT3G48680	1057.2	-0.90519	0.118087	-7.66547	1.78181e-14	6.50433e-13	GAMMACAL2	3	18034935	18037041	protein_coding	824029	1537.33	1461.66	1547.57	861.611	788.486	775.912
5791	AT1G67865	401.78	-2.81977	0.367886	-7.6648	1.79115e-14	6.52774e-13		1	25445994	25447622	protein_coding	28717407	774.385	1104.87	959.297	139.748	150.419	111.854
16968	AT4G00270	500.708	-0.811365	0.10587	-7.6638	1.80504e-14	6.56764e-13	GEBP	4	117085	118643	protein_coding	827164	539.896	547.206	599.56	295.582	340.869	324.965
5352	AT1G63800	902.956	1.07975	0.140994	7.65813	1.88667e-14	6.85345e-13	UBC5	1	23667592	23669145	protein_coding	842683	842.104	874.644	744.905	1967.67	1649.29	1588.89
17163	AT4G01910	67.2043	-6.60044	0.862019	-7.65695	1.90404e-14	6.90531e-13		4	824555	826857	protein_coding	827105	131.542	96.258	98.7511	2.01076	1.21306	0
27440	AT5G67590	1561.82	-0.727571	0.0951012	-7.6505	2.00199e-14	7.24695e-13	FRO1	5	26957915	26959557	protein_coding	836895	1681.46	1704.39	1849.47	1056.65	1103.88	999.62
26815	AT5G61780	1886.88	-0.769451	0.100578	-7.65032	2.00474e-14	7.24695e-13	TSN2	5	24821203	24826969	protein_coding	836300	1807.28	1766.12	1815.61	1150.15	1090.54	918.379
5296	AT1G63240	241.807	-1.54997	0.202676	-7.64753	2.04875e-14	7.39407e-13		1	23455711	23458928	protein_coding	842629	232.201	239.599	249.699	73.3928	99.4706	74.1767
5185	AT1G62250	677.459	1.07307	0.140421	7.6418	2.14212e-14	7.71856e-13		1	22994538	22997709	protein_coding	842522	624.748	666.99	598.095	1251.73	1373.78	1353.86
25505	AT5G49555	454.929	1.37526	0.180137	7.63454	2.26624e-14	8.1526e-13		5	20107229	20110638	protein_coding	835017	231.057	275.172	191.859	577.088	595.61	645.22
6320	AT1G72940	266.1	-1.42483	0.186816	-7.62692	2.40437e-14	8.63338e-13		1	27441981	27443859	protein_coding	843625	297.4	299.237	339.986	103.554	93.4053	151.886
23145	AT5G20830	500.705	1.56443	0.205125	7.62674	2.40762e-14	8.63338e-13	SUS1	5	7050217	7055398	protein_coding	832206	269.442	292.941	269.636	822.655	770.758	868.536
23242	AT5G22440	1271.69	-1.10476	0.144891	-7.62481	2.44386e-14	8.74927e-13	RPL10AC	5	7435065	7436769	protein_coding	832305	1175.64	1384.38	1167.37	429.198	710.108	597.922
11800	AT3G03840	67.7199	3.15451	0.413728	7.62461	2.44779e-14	8.74929e-13		3	981072	981801	protein_coding	821121	14.87	17.7868	25.3931	135.726	230.481	145.999
14996	AT3G45140	6447.2	-2.48836	0.326577	-7.61953	2.54603e-14	9.08588e-13	LOX2	3	16525245	16529352	protein_coding	823650	1561.72	1245.81	1622.96	148.853	353.133	288.575
13322	AT3G17850	1963.39	0.555255	0.0728764	7.61914	2.55377e-14	9.09894e-13	IREH1	3	6109409	6116529	protein_coding	821054	1617.4	1539.08	1753.54	2401.85	2361.82	2441.95
17694	AT4G09430	28.0838	5.61637	0.737901	7.61128	2.714e-14	9.65438e-13		4	5970908	5973113	protein_coding	826526	2.28769	1.04628	2.82146	106.57	67.9311	116.564
17602	AT4G08410	108.757	-4.53605	0.596374	-7.60604	2.82619e-14	1.00375e-12		4	5338819	5341209	protein_coding	817037	421.595	196.353	104.029	10.3764	9.38988	11.4913
8734	AT2G22470	282.459	-2.56309	0.337567	-7.59284	3.12972e-14	1.10978e-12	AGP2	2	9538127	9538963	protein_coding	816779	632.548	696.824	229.949	74.3981	103.11	87.1282
14356	AT3G27060	1076.17	-0.919211	0.121164	-7.58649	3.28683e-14	1.16364e-12	TSO2	3	9979841	9981620	protein_coding	822324	590.225	795.174	702.544	315.689	417.291	374.416
519	AT1G05840	693.074	0.885957	0.1168	7.58524	3.31866e-14	1.17305e-12		1	1762734	1766283	protein_coding	837094	650.849	676.945	598.15	1250.69	1217.91	1093.81
20300	AT4G32570	1868.15	1.28422	0.169548	7.57442	3.60732e-14	1.27307e-12	TIFY8	4	15716232	15718867	protein_coding	829392	1330.58	1540.05	1310.05	3386.24	3453.19	3345.78
27250	AT5G65870	205.015	-1.97145	0.260401	-7.57084	3.70818e-14	1.30659e-12	PSK5	5	26351373	26352703	protein_coding	836716	139.549	139.155	176.341	28.1506	46.0961	42.3867
12230	AT3G07650	1731.71	0.915662	0.121012	7.56673	3.8273e-14	1.34644e-12	COL9	3	2441565	2444532	protein_coding	819956	475.987	432.09	557.455	994.052	839.267	921.407
16210	AT3G56650	1129.7	0.580469	0.0767558	7.56254	3.95261e-14	1.38833e-12	PPD6	3	20984635	20986308	protein_coding	824832	775.529	818.193	806.938	1189.37	1204.57	1196.25
23296	AT5G22880	1499.2	-1.33864	0.177048	-7.5609	4.00281e-14	1.40375e-12	H2B	5	7651868	7652714	protein_coding	832352	1967.42	2044.43	2025.81	984.267	675.672	725.284
5362	AT1G63900	561.192	-0.93631	0.123884	-7.55794	4.09514e-14	1.43388e-12	SP1	1	23716643	23719337	protein_coding	842693	846.117	699.681	872.163	408.129	443.087	411.214
3759	AT1G45616	30.7685	-3.73	0.493812	-7.55348	4.23783e-14	1.48151e-12	AtRLP6	1	17183347	17186602	protein_coding	841101	80.0693	72.1935	71.9472	5.0269	7.27834	4.70963
12563	AT3G11170	9280.25	0.678311	0.0898907	7.54594	4.4902e-14	1.56728e-12	FAD7	3	3499537	3502452	protein_coding	820288	7324.06	7331.3	7421.85	10877.2	11783.6	12670.1
7993	AT2G15090	1388.58	0.960121	0.127271	7.54389	4.56161e-14	1.58972e-12	KCS8	2	6542166	6544118	protein_coding	815998	317.99	368.291	361.147	696.729	641.707	698.203
20964	AT4G38760	1380.86	-0.809206	0.107285	-7.54258	4.60771e-14	1.60328e-12		4	18084652	18096218	protein_coding	830031	1411.51	1299.48	1361.36	685.669	769.077	871.283
16463	AT3G59100	482.707	1.26691	0.168032	7.53968	4.71132e-14	1.63678e-12	CALS6	3	21842964	21854117	protein_coding	825079	324.362	398.614	320.645	795.443	828.46	892.044
7393	AT2G03310	362.47	1.30599	0.173356	7.53356	4.93745e-14	1.71267e-12		2	1006256	1007186	protein_coding	814860	52.617	57.5455	69.1258	157.845	132.223	148.353
26273	AT5G56650	513.887	-1.05156	0.139762	-7.52393	5.31516e-14	1.84051e-12	ILL1	5	22930775	22932822	protein_coding	835766	701.25	733.691	562.703	319.928	317.389	328.283
9959	AT2G34070	1725.09	-0.994679	0.132205	-7.52376	5.3225e-14	1.84051e-12	TBL37	2	14387194	14390339	protein_coding	817968	3582.76	2871.18	3617.13	1865.83	1495.38	1689.76
19536	AT4G25630	717.53	-1.04773	0.139286	-7.52212	5.38956e-14	1.86082e-12	MED36A	4	13074090	13076432	protein_coding	828668	414.073	536.743	537.488	251.345	245.037	222.53
18258	AT4G14420	1254.56	0.93299	0.124145	7.51533	5.67684e-14	1.95697e-12		4	8301851	8303996	protein_coding	827087	706.898	741.814	660.222	1278.84	1288.27	1463.52
23640	AT5G26180	467.413	-0.748263	0.0996919	-7.50576	6.10734e-14	2.10213e-12		5	9149073	9153503	protein_coding	832687	521.212	515.813	547.804	316.839	347.924	277.616
5307	AT1G63330	57.6545	3.50945	0.467606	7.50514	6.13605e-14	2.10876e-12		1	23489805	23491981	protein_coding	842639	5.71589	14.6394	11.2792	105.716	127.524	128.545
141	AT1G02340	671.176	1.4844	0.197934	7.49948	6.40734e-14	2.19861e-12	HFR1	1	465616	467880	protein_coding	839300	399.973	373.594	544.288	1325.33	901.746	1452.79
9616	AT2G30930	2500.41	1.25931	0.168115	7.49076	6.84749e-14	2.34342e-12		2	13162074	13163497	protein_coding	817644	2014.32	1816.35	2096.34	6002.12	3845.39	4335.22
18407	AT4G15640	250.126	-1.6286	0.217416	-7.49071	6.85039e-14	2.34342e-12		4	8918968	8921994	protein_coding	827241	120.95	191.447	190.523	54.7329	66.0387	41.9103
10342	AT2G37600	1119.28	1.02891	0.137467	7.48477	7.16699e-14	2.44797e-12	RPL36A	2	15774030	15775374	protein_coding	818337	710.196	692.54	817.802	1599.14	1615.59	1310.7
22353	AT5G13360	547.486	-0.890234	0.11897	-7.48287	7.27138e-14	2.47983e-12		5	4283356	4286342	protein_coding	831177	730.94	714.69	844.275	387.532	384.385	462.318
1739	AT1G17160	394.874	-1.089	0.145722	-7.47312	7.83158e-14	2.6668e-12		1	5867535	5869436	protein_coding	838287	581.749	508.521	510.713	308.821	234.697	206.665
18817	AT4G19090	55.9621	-8.96734	1.20138	-7.46419	8.38113e-14	2.84958e-12		4	10449900	10452797	protein_coding	827647	93.7955	91.0266	128.376	0	0	0
13066	AT3G15540	77.5865	1.82981	0.245323	7.45878	8.73302e-14	2.96471e-12	IAA19	3	5264001	5265695	protein_coding	820793	41.1785	46.0364	32.4468	150.807	134.649	143.644
25062	AT5G45470	614.645	-0.842744	0.113008	-7.45738	8.82608e-14	2.99175e-12		5	18421985	18425042	protein_coding	834583	613.102	611.029	691.258	353.894	371.195	341.449
25862	AT5G52882	2819.24	1.18177	0.158559	7.45319	9.11072e-14	3.08354e-12		5	21433859	21439133	protein_coding	5008305	2658.3	2296.59	2553.42	4929.38	5184.6	6918.45
2252	AT1G22090	55.3162	9.00356	1.20987	7.44177	9.93491e-14	3.3574e-12	EMB2204	1	7795708	7797425	protein_coding	838814	0	0	0	142.764	98.2575	95.3701
16845	AT3G62740	80.5553	-4.79827	0.645017	-7.43899	1.01458e-13	3.42349e-12	BGLU7	3	23211287	23214066	protein_coding	825449	243.089	316.336	118.448	7.95077	12.821	3.58406
10666	AT2G40610	1390.71	1.72076	0.231482	7.43365	1.05644e-13	3.55932e-12	EXPA8	2	16948791	16950705	protein_coding	818656	398.059	475.012	318.825	1541.25	1239.74	1152.68
20274	AT4G32340	2313.3	1.09564	0.14746	7.43005	1.08557e-13	3.65197e-12		4	15612337	15614544	protein_coding	829368	634.835	514.771	661.633	1491.98	1168.17	1203.31
26330	AT5G57180	1205.25	-1.00938	0.135978	-7.4231	1.14411e-13	3.84312e-12	CIA2	5	23167774	23171025	protein_coding	835824	1769.25	1656.87	2249.98	893.601	919.153	1004.95
968	AT1G09995	63.2543	-8.92996	1.20358	-7.4195	1.1756e-13	3.94296e-12		1	3262222	3263642	protein_coding	837534	93.9296	116.309	92.6835	0	0	0
14476	AT3G28180	1091.57	0.82371	0.11104	7.41812	1.18791e-13	3.9773e-12	CSLC4	3	10505711	10509265	protein_coding	822444	838.44	748.092	777.312	1420.6	1329.51	1432.91
18007	AT4G12330	51.532	-4.0687	0.548493	-7.41796	1.18941e-13	3.9773e-12	CYP706A7	4	7317508	7319774	protein_coding	826842	113.241	104.628	67.7151	3.01614	8.49139	5.88704
25787	AT5G52170	363.24	2.51898	0.339627	7.41691	1.19886e-13	4.0029e-12	HDG7	5	21196602	21202664	protein_coding	835293	228.727	161.097	253.884	1979.23	741.039	962.942
21354	AT5G03300	1945.45	-0.919531	0.124106	-7.40927	1.27001e-13	4.23413e-12	ADK2	5	796361	799810	protein_coding	831882	1878.73	1957.03	1766.62	949.667	1154.44	859.728
14910	AT3G44430	906.64	1.50673	0.203438	7.40632	1.29857e-13	4.32289e-12		3	16068257	16069750	protein_coding	823568	431.231	514.771	593.917	1256.72	1179.09	1936.84
24725	AT5G42600	78.3998	-4.8184	0.650629	-7.40575	1.30411e-13	4.33484e-12	MRN1	5	17053453	17058245	protein_coding	834267	276.811	250.061	74.7687	7.03766	6.06528	8.24186
14231	AT3G26020	498.207	1.32759	0.179283	7.40502	1.31128e-13	4.35221e-12		3	9513645	9516930	protein_coding	822199	298.465	324.196	313.463	701.718	717.532	930.994
26592	AT5G59670	163.473	3.16874	0.427957	7.40435	1.31796e-13	4.36787e-12		5	24041131	24045666	protein_coding	836088	34.1244	37.9024	37.5771	262.457	364.527	358.811
14553	AT3G28860	3134.73	0.831792	0.112367	7.40248	1.3366e-13	4.42307e-12	ABCB19	3	10870005	10877578	protein_coding	822519	2025.75	1972.24	1932.7	3386.12	3613.69	3558.13
13206	AT3G16830	2190.38	0.510072	0.0689288	7.39999	1.36194e-13	4.50026e-12	TPR2	3	5731519	5737854	protein_coding	820936	2029.19	1926.21	2056.84	2935.71	2736.65	2883.47
25614	AT5G50550	120.849	-1.52725	0.206398	-7.39954	1.36652e-13	4.50205e-12		5	20576733	20579103	protein_coding	835135	148.7	167.405	158.002	50.269	60.6528	54.1608
25626	AT5G50650	120.849	-1.52725	0.206398	-7.39954	1.36652e-13	4.50205e-12		5	20610075	20612445	protein_coding	835135	148.7	167.405	158.002	50.269	60.6528	54.1608
6587	AT1G75500	4060.32	0.748558	0.101222	7.39524	1.4115e-13	4.64339e-12	WAT1	1	28337726	28340275	protein_coding	843886	3065.45	3168.4	2569.44	4997.19	4727.5	5073.66
7474	AT2G04050	153.054	2.69043	0.363923	7.39284	1.43724e-13	4.71771e-12	DTX3	2	1337180	1339468	protein_coding	814939	62.9116	75.3323	76.1794	412.206	357.851	613.43
13383	AT3G18420	569.421	-0.907953	0.122817	-7.39274	1.43833e-13	4.71771e-12	SG1	3	6324632	6325866	protein_coding	821371	551.335	453.04	490.934	274.469	292.346	229.595
3718	AT1G44910	834.663	0.798714	0.108057	7.39158	1.45093e-13	4.75206e-12	PRP40A	1	16975604	16982965	protein_coding	841057	650.252	670.85	709.989	1115.03	1272.06	1145.01
11404	AT2G47485	129.254	-1.59508	0.215886	-7.38856	1.48432e-13	4.8543e-12		2	19485809	19486833	protein_coding	2745593	258.51	236.46	260.985	80.4304	90.9792	78.8864
14875	AT3G44100	944.052	-0.718634	0.0973565	-7.38147	1.56549e-13	5.11224e-12		3	15865933	15867534	protein_coding	823530	1171.3	1165.56	1223.1	712.815	689.016	760.606
5098	AT1G61410	27.7117	4.44846	0.602877	7.37871	1.59836e-13	5.21196e-12		1	22658552	22659552	protein_coding	842435	8.00693	1.04628	1.41073	93.5004	86.127	51.806
6660	AT1G76240	363.51	1.76639	0.239503	7.37526	1.64028e-13	5.34085e-12		1	28602705	28603932	protein_coding	843957	412.929	340.042	200.324	1189.37	999.558	1062.02
1607	AT1G15870	50.9617	3.25703	0.441646	7.37474	1.64666e-13	5.35179e-12		1	5457084	5458429	protein_coding	838157	8.00693	11.5091	15.518	92.495	99.4706	138.934
3608	AT1G42470	947.414	0.981917	0.133149	7.3746	1.64844e-13	5.35179e-12		1	15926676	15935529	protein_coding	840851	939.099	833.887	808.348	1696.08	1397.44	2006.31
27155	AT5G65010	21137.4	0.926809	0.125732	7.3713	1.68972e-13	5.47782e-12	ASN2	5	25969035	25972575	protein_coding	836625	18324	15834	17985.9	30464.1	33057.9	35605.2
21253	AT5G02320	132.125	1.37752	0.186913	7.36983	1.70847e-13	5.53059e-12	MYB3R5	5	482793	486473	protein_coding	831802	97.2114	76.5178	100.63	235.782	217.073	255.065
24535	AT5G40850	5574.82	1.00596	0.136534	7.36784	1.73416e-13	5.6021e-12	UPM1	5	16365900	16369316	protein_coding	834085	4679.99	4583.37	3896.37	8843.35	8652.66	8937.56
5961	AT1G69440	269.438	1.1828	0.160537	7.36773	1.73559e-13	5.6021e-12	AGO7	1	26101407	26105328	protein_coding	843276	167.002	147.526	132.609	311.668	348.147	359.11
25233	AT5G47040	4185.53	0.927339	0.125896	7.36594	1.75905e-13	5.66965e-12	LON2	5	19092858	19098772	protein_coding	834750	3855.91	3831.49	3720.1	8402.97	6825.87	6463.97
25664	AT5G51040	1019.11	-0.983474	0.133538	-7.36477	1.77459e-13	5.71146e-12		5	20750513	20752115	protein_coding	835177	1537.8	1432.81	1479.21	848.074	667.562	733.3
1334	AT1G13340	257.463	3.09948	0.421	7.36218	1.8093e-13	5.81479e-12		1	4569448	4571229	protein_coding	837894	92.6517	112.999	66.3043	909.869	676.885	750.009
13973	AT3G23640	2040.74	0.619486	0.0841783	7.35921	1.85002e-13	5.93711e-12	HGL1	3	8501556	8509649	protein_coding	821944	1667.32	1721.68	1791.29	2746.32	2509.54	2698.01
17019	AT4G00700	146.024	-1.95258	0.265358	-7.35829	1.86277e-13	5.96942e-12		4	285876	289575	protein_coding	828031	309.06	283.745	156.703	77.4696	65.5518	50.6647
4425	AT1G53480	47.1994	-2.45971	0.334567	-7.35193	1.95368e-13	6.25178e-12	MRD1	1	19963047	19964712	protein_coding	841783	105.644	110.619	70.2893	20.7702	11.7932	18.5007
1637	AT1G16170	578.773	1.15979	0.157792	7.35011	1.98037e-13	6.3281e-12		1	5538666	5540002	protein_coding	838186	534.177	485.475	547.363	1383.4	1034.74	1078.51
21759	AT5G07000	330.37	1.44504	0.196841	7.34115	2.1177e-13	6.75724e-12	SOT14	5	2171367	2173015	protein_coding	830591	208.18	170.544	131.198	552.959	391.817	447.415
25524	AT5G49730	1750.31	-1.35221	0.184284	-7.33766	2.17355e-13	6.92556e-12	FRO6	5	20201037	20204595	protein_coding	835036	2398.95	2583.01	2311.53	937.302	852.741	1067.03
13880	AT3G22850	301.644	-2.0372	0.27782	-7.33278	2.25421e-13	7.17231e-12		3	8088810	8090470	protein_coding	821857	458.683	456.179	222.895	79.425	120.093	78.8864
3754	AT1G45249	643.212	-0.976045	0.133198	-7.32779	2.33984e-13	7.43417e-12	ABF2	1	17165125	17167924	protein_coding	841095	958.88	917.745	931.136	496.635	500.302	429.99
7004	AT1G79530	663.451	-1.73737	0.237719	-7.30849	2.70172e-13	8.57171e-12	GAPCP1	1	29915902	29919408	protein_coding	844291	1068.35	993.968	557.238	254.361	329.951	202.514
2296	AT1G22550	301.768	-1.14702	0.156976	-7.307	2.73165e-13	8.65437e-12	NPF5.16	1	7966500	7968692	protein_coding	838861	336.291	343.181	296.253	168.904	122.519	148.353
11279	AT2G46330	1402.18	0.895625	0.122633	7.30328	2.80839e-13	8.88486e-12	AGP16	2	19018264	19019364	protein_coding	819241	1147.78	1180.25	1118.67	2180.54	2030.24	2202.65
14698	AT3G30770	62.4769	8.79772	1.20486	7.30184	2.83858e-13	8.96765e-12		3	12445493	12448285	protein_coding	822832	1.14385	0	0	212.135	164.976	191.918
27343	AT5G66690	372.138	-2.29367	0.31414	-7.30141	2.84765e-13	8.98358e-12	UGT72E2	5	26625049	26626822	protein_coding	836802	621.109	594.288	314.593	80.4304	145.567	87.1282
5694	AT1G66970	4927.57	0.708161	0.097001	7.30056	2.86581e-13	9.02812e-12	SVL2	1	24992386	24996359	protein_coding	843015	3720.64	3391.5	3909.46	5244.75	6002.52	6756.13
26547	AT5G59220	212.909	-2.01605	0.27666	-7.28713	3.16637e-13	9.95837e-12	SAG113	5	23894404	23896939	protein_coding	836040	456.502	370.861	455.323	85.7436	90.2226	141.549
15855	AT3G53260	2731.66	-0.704323	0.0966552	-7.28697	3.17003e-13	9.95837e-12	PAL2	3	19744018	19747114	protein_coding	824493	4272.27	4176.76	3580.43	2453.13	2682.07	2251.21
24626	AT5G41700	9422.06	-1.16313	0.159688	-7.28381	3.24535e-13	1.01806e-11	UBC8	5	16675582	16677525	protein_coding	834173	12665.7	11156.6	13990.7	5999.56	5933.41	4950.22
2142	AT1G21065	2134.5	0.754642	0.103615	7.28316	3.26083e-13	1.02148e-11		1	7374115	7375789	protein_coding	838701	1914.8	2028.74	2144.31	3601.27	3297.09	3368.57
13550	AT3G19900	1228.84	0.603641	0.0828972	7.2818	3.29386e-13	1.02971e-11		3	6922470	6925175	protein_coding	821528	1098.49	1016.92	992.951	1623.9	1484.92	1615.41
10766	AT2G41460	413.145	0.974184	0.133785	7.2817	3.29633e-13	1.02971e-11	ARP	2	17285470	17289023	protein_coding	818744	303.755	259.393	351.804	660.304	589.355	537.9
10825	AT2G41990	107.775	2.00734	0.276106	7.27018	3.59016e-13	1.11993e-11		2	17527167	17528937	protein_coding	818799	45.7539	69.0546	36.679	201.076	211.072	203.692
5313	AT1G63390	24.8438	4.65947	0.642221	7.25524	4.00948e-13	1.24899e-11		1	23506461	23506967	protein_coding	842645	3.43154	2.09256	5.64292	102.549	81.2747	88.3057
14075	AT3G24520	516.62	-1.33466	0.184145	-7.24787	4.23373e-13	1.317e-11	HSFC1	3	8941066	8942874	protein_coding	822047	1130.12	1089.18	1025.6	434.324	485.222	367.351
6877	AT1G78300	2683.24	0.503808	0.0695402	7.24486	4.32904e-13	1.34477e-11	GRF2	1	29461391	29463389	protein_coding	844165	2340.31	2307.05	2364.38	3478.62	3288.59	3170.76
17143	AT4G01740	51.226	-8.79654	1.21423	-7.24454	4.33911e-13	1.34603e-11		4	753422	755456	protein_coding	828012	106.378	96.258	73.358	0	0	0
1077	AT1G10960	6243.75	-0.839678	0.115987	-7.23945	4.50515e-13	1.39559e-11	FD1	1	3664187	3665040	protein_coding	837639	6523.36	6202.36	7097.38	3754.09	4041.9	3279.08
9464	AT2G29500	81.9927	-3.86622	0.534209	-7.23728	4.57773e-13	1.41611e-11	HSP17.6B	2	12633065	12634120	protein_coding	817499	59.4801	63.8232	74.7687	3.01614	4.85222	5.88704
1071	AT1G10900	697.25	-0.619277	0.0856268	-7.23228	4.74937e-13	1.46717e-11	PIP5K7	1	3632132	3637250	protein_coding	837633	899.119	897.86	884.296	535.576	595.191	617.786
1162	AT1G11740	72.2283	2.31824	0.320589	7.23118	4.78811e-13	1.4771e-11		1	3963054	3966850	protein_coding	837718	38.8908	44.9901	22.5717	224.2	140.714	171.902
24300	AT5G38640	533.746	-1.0151	0.140386	-7.23077	4.80256e-13	1.47895e-11		5	15467679	15470724	protein_coding	833854	698.891	592.196	655.99	326.749	329.951	306.126
14928	AT3G44610	161.225	-1.43168	0.198002	-7.23064	4.80739e-13	1.47895e-11		3	16188129	16192365	protein_coding	823587	218.475	262.617	246.878	100.538	93.4053	75.3542
18868	AT4G19600	562.33	-0.768047	0.106254	-7.22841	4.88681e-13	1.50131e-11	CYCT1-4	4	10672765	10676929	protein_coding	827702	737.782	729.259	852.081	466.496	423.356	468.609
3613	AT1G42560	46.4389	-8.92156	1.23519	-7.22281	5.09241e-13	1.56233e-11	MLO9	1	15980135	15983571	protein_coding	840861	81.9536	89.2624	131.436	0	0	0
9545	AT2G30270	433.278	0.817947	0.113321	7.21798	5.27634e-13	1.61572e-11		2	12907821	12909261	protein_coding	817577	360.312	366.199	372.433	669.583	610.167	655.817
26692	AT5G60610	69.8664	2.71496	0.376144	7.21787	5.28093e-13	1.61572e-11		5	24363591	24365615	protein_coding	836182	30.0264	15.8454	28.4863	121.807	128.597	234.183
23584	AT5G25560	2192.32	-0.856316	0.118749	-7.21113	5.54912e-13	1.69545e-11		5	8897797	8901740	protein_coding	832631	4386.77	4277.27	3288.55	2165.99	1994.76	2442.14
5545	AT1G65540	1281.83	-1.02421	0.142052	-7.21008	5.59198e-13	1.70621e-11		1	24362045	24366466	protein_coding	842865	1641.63	1427.21	1444.04	731.153	740.491	747.526
24038	AT5G35970	3900.24	-0.760144	0.105477	-7.20676	5.73007e-13	1.74595e-11		5	14118755	14123362	protein_coding	833589	8247.14	8158.91	8533.51	4564.43	5322.89	4839.15
10707	AT2G40960	383.339	1.06557	0.147866	7.20631	5.74895e-13	1.74931e-11		2	17095165	17097454	protein_coding	818696	316.469	330.614	269.386	666.702	643.032	613.394
7403	AT2G03420	960.992	1.01431	0.140941	7.19666	6.17054e-13	1.87504e-11		2	1033557	1035969	protein_coding	814871	455.251	469.781	702.544	1076.76	1097.82	1100.88
14261	AT3G26250	28.1191	8.89556	1.2365	7.19417	6.28399e-13	1.90691e-11		3	9611696	9613168	protein_coding	822227	0	0	0	111.597	72.7833	128.338
6315	AT1G72890	111.323	-1.91916	0.267084	-7.1856	6.69132e-13	2.02776e-11		1	27429916	27432003	protein_coding	843620	147.983	99.9083	169	34.3622	27.108	48.1697
6363	AT1G73330	4609.93	-4.30639	0.599332	-7.18532	6.70515e-13	2.02919e-11	ATDR4	1	27568714	27569823	protein_coding	843668	9941.18	12273.9	5942	343.84	675.672	403.851
16757	AT3G61890	922.705	-0.97977	0.136363	-7.18502	6.71975e-13	2.03086e-11	ATHB-12	3	22914154	22915393	protein_coding	825362	2030.33	1574.65	2279.74	1048.61	960.74	971.362
22311	AT5G12950	2097.94	0.842315	0.117284	7.18185	6.87766e-13	2.07577e-11		5	4092519	4097059	protein_coding	831135	1154.14	882.016	993.154	1855.93	1589.1	1983.93
15084	AT3G45980	1333.98	-0.842827	0.117398	-7.1792	7.01192e-13	2.11343e-11	H2B	3	16897287	16898013	protein_coding	823741	1604.82	1616.51	1833.95	993.316	1012.9	810.057
10717	AT2G41060	838.176	0.599662	0.083568	7.17574	7.19177e-13	2.16471e-11	UBA2B	2	17126989	17130569	protein_coding	818705	984.806	980.843	987.082	1515.59	1413.73	1543.11
2350	AT1G23080	2200.63	0.915762	0.127717	7.17023	7.48701e-13	2.24941e-11	PIN7	1	8180189	8183650	protein_coding	838916	1207.1	1209.43	1263.94	2535.31	1869.53	2535.33
1511	AT1G14960	128.391	-10.1498	1.41557	-7.17012	7.49331e-13	2.24941e-11		1	5159192	5160179	protein_coding	838061	295.113	296.098	115.68	0	0	0
2005	AT1G19750	54.1367	1.87453	0.261896	7.15753	8.21448e-13	2.46258e-11		1	6826830	6830330	protein_coding	838564	37.8318	26.7909	28.6271	114.115	98.3207	129.374
26903	AT5G62630	476.827	-1.24207	0.173585	-7.15541	8.34248e-13	2.49759e-11	HIPL2	5	25143518	25146587	protein_coding	836384	534.177	470.827	365.379	172.925	195.302	213.111
19670	AT4G26850	18709.9	-0.721058	0.100778	-7.15495	8.3703e-13	2.50256e-11	VTC2	4	13498956	13501701	protein_coding	828792	34875.9	34452	39681	21643.8	22150.4	22334.3
27004	AT5G63600	928.006	-1.94407	0.271773	-7.15329	8.47212e-13	2.52961e-11	FLS5	5	25460591	25462568	protein_coding	836480	2126.45	1927.14	1260.36	427.51	571.943	382.628
585	AT1G06460	2185.28	0.797048	0.111572	7.14382	9.07688e-13	2.70656e-11	ACD32.1	1	1967087	1969656	protein_coding	837158	932.236	714.611	712.419	1367.32	1352.56	1382.28
19721	AT4G27370	123.68	-2.00122	0.28022	-7.14161	9.22455e-13	2.74692e-11	VIIIB	4	13694689	13701119	protein_coding	828845	182.781	279.075	163.479	35.1528	65.0097	57.9484
5150	AT1G61870	464.089	-1.02343	0.14331	-7.14136	9.24145e-13	2.74828e-11	PPR336	1	22864951	22866666	protein_coding	842484	395.771	476.058	447.202	184.99	221.989	243.724
2239	AT1G21980	770.415	0.674738	0.0945369	7.1373	9.51814e-13	2.8268e-11	PIP5K1	1	7734661	7738772	protein_coding	838801	714.905	732.398	674.329	1208.47	1048.08	1131.49
8670	AT2G21850	80.1986	-2.02838	0.284457	-7.13069	9.98668e-13	2.96201e-11		2	9315204	9318238	protein_coding	816721	173.865	127.646	102.983	27.1453	31.5394	41.2093
21677	AT5G06220	2556.49	0.590776	0.0828528	7.13042	1.00061e-12	2.96381e-11		5	1879902	1885643	protein_coding	830509	2199.99	2163.44	2460.64	3611.3	3392.83	3263.44
13432	AT3G18850	189.179	1.78634	0.250556	7.12949	1.00738e-12	2.97993e-11	LPAT5	3	6499332	6501432	protein_coding	821418	42.9751	58.9642	43.1652	118.984	184.58	199.062
18562	AT4G16840	38.6509	-4.8886	0.685892	-7.12736	1.02313e-12	3.02249e-11		4	9474885	9475699	protein_coding	827391	76.6378	53.3604	71.9472	0	2.42611	4.70963
13391	AT3G18490	5418.19	-0.958305	0.134544	-7.12262	1.05895e-12	3.12418e-11	ASPG1	3	6348628	6350832	protein_coding	821379	6507.35	7084.38	7615.12	3634.45	3699.82	3579.32
195	AT1G02850	3260.39	-1.77088	0.248947	-7.11346	1.13167e-12	3.33433e-11	BGLU11	1	630374	633420	protein_coding	839435	5050.06	3988.96	4574.75	1469.82	895.184	1623.27
21296	AT5G02740	434.384	0.783902	0.110223	7.11195	1.14414e-12	3.3666e-11		5	616424	618848	protein_coding	831811	274.796	320.25	284.426	527.54	462.573	525.752
19943	AT4G29310	449.727	1.05415	0.148245	7.11084	1.15336e-12	3.38926e-11		4	14437133	14439769	protein_coding	829053	350.819	380.022	338.331	880.142	648.071	691.868
20397	AT4G33490	454.76	0.843221	0.11863	7.10801	1.17732e-12	3.45512e-11		4	16108643	16110877	protein_coding	829486	171.412	161.983	159.943	321.911	303.541	258.863
6930	AT1G78820	605.301	-0.833086	0.117226	-7.10664	1.18899e-12	3.48478e-11		1	29634096	29635931	protein_coding	844219	725.199	788.897	730.758	435.33	424.57	400.319
1979	AT1G19490	222.867	-1.04622	0.147242	-7.10542	1.19956e-12	3.51115e-11		1	6751544	6754073	protein_coding	838535	470.121	496.984	531.845	216.157	259.594	250.788
21249	AT5G02270	827.701	-1.00707	0.141863	-7.09887	1.25781e-12	3.67683e-11	ATNAP9	5	467038	469272	protein_coding	831709	1798.54	1661.31	1230.17	809.447	845.446	680.395
25864	AT5G52900	365.384	1.55514	0.219159	7.09597	1.28451e-12	3.74995e-11	MAKR6	5	21452442	21453980	protein_coding	835367	297.4	265.756	337.164	766.1	878.253	998.443
25561	AT5G50100	736.813	-0.845067	0.119129	-7.09372	1.30554e-12	3.80636e-11		5	20371798	20373441	protein_coding	835074	1336.01	1399.93	1478.44	725.885	823.665	797.106
9796	AT2G32540	1930.09	-0.981475	0.138448	-7.08911	1.34979e-12	3.93026e-11	CSLB4	2	13814543	13818410	protein_coding	817815	3380.07	2823.92	3741.26	1702.11	1455.67	1876.79
13188	AT3G16660	671.709	-1.68264	0.237389	-7.08811	1.35952e-12	3.95342e-11		3	5676749	5678099	protein_coding	820918	391.326	618.466	815.331	189.277	189.084	189.487
15769	AT3G52470	733.816	-0.903527	0.12753	-7.08482	1.39226e-12	4.04335e-11		3	19450506	19451982	protein_coding	824412	921.941	1055.7	835.152	467.502	502.205	536.898
6299	AT1G72730	150.353	-1.69824	0.23975	-7.08338	1.40684e-12	4.07521e-11	TIF4A-3	1	27377759	27380182	protein_coding	843605	189.879	242.738	153.77	48.2582	75.2095	58.8704
27084	AT5G64380	545.605	0.907138	0.128066	7.08337	1.40688e-12	4.07521e-11		5	25741238	25743198	protein_coding	836559	288.25	324.348	382.308	633.39	605.315	620.494
18460	AT4G16060	269.125	-1.02135	0.144332	-7.07637	1.47983e-12	4.28094e-11		4	9094402	9096353	protein_coding	827291	178.44	186.238	197.502	95.5111	92.1923	88.3057
25733	AT5G51690	655.18	0.750127	0.106057	7.07287	1.51761e-12	4.38454e-11	ACS12	5	20997413	21001054	protein_coding	835243	533.717	565.852	625.131	1038.08	887.993	967.391
15371	AT3G48700	45.4571	-2.63846	0.373251	-7.06887	1.56201e-12	4.50698e-11	CXE13	3	18038648	18039879	protein_coding	824031	92.6517	95.2117	125.555	9.04842	24.2611	17.6611
15140	AT3G46530	1636.41	-0.850639	0.120456	-7.06179	1.64368e-12	4.7365e-11	RPP13	3	17130300	17133462	protein_coding	823806	1760.38	1518.15	1883.33	977.23	923.135	959.588
22354	AT5G13370	1342.94	-1.32366	0.187596	-7.05589	1.715e-12	4.93567e-11		5	4286740	4289663	protein_coding	831178	1576.22	1433.41	1599.77	677.626	500.992	661.704
10440	AT2G38540	8014.94	-1.04971	0.148825	-7.05337	1.74638e-12	5.01949e-11	LTP1	2	16130290	16131240	protein_coding	818436	8485.06	8103.46	9078.05	4168.31	4474.96	3754.76
14291	AT3G26520	42447.2	1.0482	0.14878	7.04527	1.85104e-12	5.30743e-11	TIP1-2	3	9722443	9723904	protein_coding	822259	46887.5	40700.4	41850.7	106711	73381.4	87576.8
19324	AT4G23680	1805.1	-1.2313	0.17477	-7.04525	1.85132e-12	5.30743e-11		4	12336134	12337599	protein_coding	828468	1827.87	1494.09	1675.95	890.767	704.785	531.011
7153	AT1G80960	46.6934	-8.51495	1.20939	-7.04068	1.91311e-12	5.47753e-11		1	30415123	30419047	protein_coding	844436	76.8247	57.9776	94.2005	0	0	0
1659	AT1G16390	476.983	-1.18179	0.167856	-7.04049	1.9156e-12	5.47764e-11	2003-10-01	1	5602786	5604770	protein_coding	838209	752.652	618.353	727.937	287.539	305.69	332.029
2354	AT1G23120	344.95	2.37696	0.337683	7.03902	1.93601e-12	5.52892e-11		1	8198586	8199616	protein_coding	838920	208.18	165.313	208.788	1249.69	766.651	1005.51
5038	AT1G60930	90.9899	-1.66781	0.236946	-7.03877	1.93948e-12	5.53173e-11	RECQL4B	1	22430847	22438877	nontranslating_CDS	NA	122.392	91.0266	114.269	26.1399	33.9656	43.5641
8988	AT2G24960	136.473	-1.2441	0.176861	-7.03433	2.00217e-12	5.70324e-11		2	10617116	10620034	protein_coding	817035	188.407	171.292	200.118	79.2993	82.3445	74.0479
21945	AT5G08710	314.183	-0.826329	0.117501	-7.03255	2.02787e-12	5.76908e-11		5	2834649	2838214	protein_coding	830771	472.762	476.426	496.838	280.893	253.824	279.411
17212	AT4G02340	557.526	0.806155	0.114646	7.03169	2.04043e-12	5.79742e-11		4	1035596	1037615	protein_coding	828063	307.695	311.792	372.433	590.158	604.102	533.366
16327	AT3G57770	286.072	-1.36715	0.194489	-7.02948	2.07309e-12	5.88274e-11		3	21397542	21398923	protein_coding	824946	342.01	285.635	452.844	158.85	109.175	148.353
16362	AT3G58120	908.181	1.24584	0.177244	7.02896	2.08072e-12	5.89688e-11	BZIP61	3	21520974	21523518	protein_coding	824981	720.043	647.036	686.702	1986.79	1367.56	1513.7
17125	AT4G01590	460.007	-1.03164	0.146819	-7.0266	2.11626e-12	5.98998e-11		4	688813	690460	protein_coding	828101	491.818	548.383	528.88	261.213	242.483	263.554
9178	AT2G26750	30.2397	4.087	0.58187	7.0239	2.1576e-12	6.09925e-11		2	11395707	11397219	protein_coding	817216	4.57539	11.5091	2.82146	145.78	89.7661	96.5475
11775	AT3G03640	386.185	1.13383	0.161529	7.01938	2.22855e-12	6.29184e-11	BGLU25	3	880988	884157	protein_coding	821201	236.776	289.82	184.806	625.346	492.501	449.77
5272	AT1G63050	274.077	1.51071	0.215236	7.01884	2.2372e-12	6.30828e-11	LPLAT2	1	23375877	23378355	protein_coding	842608	101.802	166.359	88.876	301.614	291.133	433.286
24723	AT5G42580	148.653	-3.01824	0.43043	-7.01215	2.3468e-12	6.60898e-11	CYP705A12	5	17023502	17025361	protein_coding	834265	272.236	229.136	119.912	24.1291	35.1786	17.6611
16479	AT3G59250	66.4137	-8.53198	1.21808	-7.00447	2.47928e-12	6.97326e-11		3	21901570	21903284	protein_coding	825094	80.0693	79.5174	70.5365	0	0	0
13878	AT3G22840	109.051	-2.29634	0.327972	-7.00163	2.53009e-12	7.1072e-11	ELIP1	3	8084405	8085669	protein_coding	821855	292.825	312.838	229.949	46.2475	70.3572	54.1608
2948	AT1G29640	100.53	-1.5161	0.216574	-7.00035	2.55333e-12	7.1568e-11		1	10355638	10356482	protein_coding	839841	240.208	215.534	210.199	76.4089	83.7009	72.9994
16919	AT3G63440	144.337	1.74276	0.248955	7.0003	2.55417e-12	7.1568e-11	CKX6	3	23424157	23426536	protein_coding	825519	77.7816	87.8877	91.6975	270.447	333.59	256.675
21134	AT5G01180	70.5157	2.15308	0.307661	6.99821	2.59251e-12	7.25511e-11	NPF8.2	5	61017	63936	protein_coding	831725	20.2057	17.5813	17.779	79.0491	89.5088	79.1389
26136	AT5G55390	1463.96	0.516046	0.0738159	6.99099	2.72958e-12	7.62913e-11	EDM2	5	22447937	22454805	protein_coding	835632	1467.83	1412.56	1467.61	2010.92	2088.85	2117.41
17888	AT4G11210	66.0952	-5.22817	0.748259	-6.98711	2.80611e-12	7.83322e-11	DIR14	4	6832650	6833498	protein_coding	826723	232.201	232.275	55.0185	1.00538	8.49139	4.70963
3737	AT1G45163	64.6073	-8.42872	1.20665	-6.98522	2.84401e-12	7.92911e-11		1	17090677	17091464	protein_coding	10723049	76.6378	59.6381	79.0009	0	0	0
24033	AT5G35930	340.44	-0.89685	0.128446	-6.9823	2.9038e-12	8.0857e-11		5	14066567	14075018	protein_coding	833582	417.069	391.359	431.099	190.732	239.012	237.059
8174	AT2G17220	684.601	-1.08455	0.155539	-6.97287	3.10549e-12	8.63653e-11	PIX13	2	7487646	7490199	protein_coding	816227	957.769	956.367	1021.38	506.311	404.435	471.887
13934	AT3G23280	1945.41	0.726747	0.104237	6.97204	3.12383e-12	8.6767e-11	XBAT35	3	8321329	8324477	protein_coding	821907	1286.52	1162.61	1329.81	2269.5	1905.8	2071.36
24792	AT5G43140	155.504	-1.46386	0.209968	-6.97183	3.12845e-12	8.67874e-11		5	17321395	17323484	protein_coding	834331	203.012	231.309	190.897	59.3913	90.2868	78.794
12237	AT3G07720	479.31	-1.15045	0.165064	-6.96971	3.17583e-12	8.79923e-11		3	2465235	2467270	protein_coding	819963	632.548	748.092	466.952	296.587	294.773	242.546
14315	AT3G26740	6859.2	1.54043	0.221057	6.96848	3.20382e-12	8.86577e-11	CCL	3	9827682	9828917	protein_coding	822286	425.511	433.161	692.668	1400.49	1200.92	1902.69
20742	AT4G36690	3565.82	0.736846	0.105744	6.9682	3.21027e-12	8.8726e-11	U2AF65A	4	17293938	17297761	protein_coding	829822	4276.97	4194.15	4015.67	7623.6	6331.44	6854.17
19040	AT4G21190	563.724	0.826913	0.118692	6.96687	3.24068e-12	8.94556e-11	EMB1417	4	11292192	11294014	protein_coding	827867	455.251	478.151	568.524	914.896	864.909	877.17
6569	AT1G75310	862.495	0.834024	0.119724	6.96621	3.25589e-12	8.97643e-11	AUL1	1	28260801	28266323	protein_coding	843868	788.441	634.85	757.636	1420.59	1237.56	1223.89
7564	AT2G05185	34.2817	-8.90775	1.27884	-6.96552	3.27203e-12	9.00981e-11		2	1876899	1878322	protein_coding	5008219	80.0729	96.2942	122.853	0	0	0
16552	AT3G59970	5572.28	-0.528978	0.0759944	-6.96076	3.38452e-12	9.30805e-11	MTHFR1	3	22151164	22154483	protein_coding	825167	4283.72	4395.44	3996.18	2674.05	3156.38	2961.49
10860	AT2G42330	554.539	1.05036	0.15093	6.95922	3.4216e-12	9.39845e-11	STIPL2	2	17630729	17634370	protein_coding	818834	652.434	566.978	604.929	1242.76	1205.63	1328.86
146	AT1G02390	184.978	-1.31227	0.188662	-6.95564	3.50952e-12	9.62809e-11	GPAT2	1	480650	483373	protein_coding	839558	276.811	286.681	262.396	110.592	112.814	109.499
18052	AT4G12720	585.9	-0.970906	0.139721	-6.94888	3.68203e-12	1.00889e-10	AtNUDT7	4	7487225	7490127	protein_coding	826884	1009.19	977.216	723.384	406.478	512.455	467.461
22800	AT5G17600	247.373	-1.27746	0.183899	-6.9465	3.7446e-12	1.02478e-10	ATL52	5	5799432	5801418	protein_coding	831626	387.764	379.8	372.433	144.775	160.123	166.015
1299	AT1G12990	412.256	0.766105	0.110373	6.94108	3.89113e-12	1.06251e-10		1	4433605	4436102	protein_coding	837857	367.175	357.829	372.433	623.336	576.202	665.236
8148	AT2G16990	68.7256	-2.15655	0.310695	-6.94105	3.89201e-12	1.06251e-10		2	7382805	7387976	protein_coding	816202	78.8579	106.849	93.3194	18.2602	18.0578	26.5357
23502	AT5G24800	618.824	-1.29008	0.186164	-6.92983	4.21356e-12	1.14889e-10	BZIP9	5	8515200	8516669	protein_coding	832549	884.194	1002.34	1049.58	423.265	431.848	344.981
7535	AT2G04800	65.1302	-7.34645	1.06049	-6.92738	4.28693e-12	1.16747e-10		2	1687173	1687939	protein_coding	815024	135.209	165.933	118.119	3.00834	0	0
9463	AT2G29490	496.368	-2.03598	0.294246	-6.91933	4.53777e-12	1.23427e-10	GSTU1	2	12631341	12632538	protein_coding	817498	488.423	446.762	324.468	121.651	93.4053	91.8379
7924	AT2G14170	2496.9	1.34713	0.194956	6.90994	4.84859e-12	1.31721e-10	ALDH6B2	2	5977272	5981899	protein_coding	815903	2115.24	1942.83	2251.91	6665.41	4379.44	5004.06
18473	AT4G16146	293.691	1.93169	0.27977	6.90455	5.03631e-12	1.36654e-10		4	9142072	9144583	protein_coding	827304	24.0208	18.8331	14.1073	77.4143	86.127	56.5156
24660	AT5G42020	3226.61	-1.13969	0.165094	-6.90331	5.08038e-12	1.37683e-10	BIP	5	16807342	16810693	protein_coding	834207	1687.85	1758.18	1615.91	705.429	897.206	695.851
18082	AT4G12990	74.0745	-8.25857	1.1967	-6.90115	5.15842e-12	1.39628e-10		4	7594230	7596008	protein_coding	826912	152.429	122.388	150.73	0	1.80463	0
8621	AT2G21380	973.918	0.848003	0.122925	6.89852	5.25459e-12	1.42059e-10	KIN7M	2	9141465	9149330	protein_coding	816676	477.019	445.749	485.327	901.892	782.479	846.619
22951	AT5G18980	371.51	0.748819	0.108581	6.89644	5.33217e-12	1.43981e-10		5	6334767	6338209	protein_coding	832016	321.883	351.375	333.271	597.271	595.621	499.036
15202	AT3G47080	546.645	-0.711449	0.103186	-6.89479	5.3944e-12	1.45486e-10		3	17338102	17340543	protein_coding	823861	669.151	639.278	770.259	435.33	402.735	427.399
25055	AT5G45420	496.61	-0.986935	0.143162	-6.89383	5.43109e-12	1.46298e-10	MAMYB	5	18404015	18406693	protein_coding	834578	542.725	513.283	643.064	286.507	345.646	224.018
21032	AT4G39400	4274.72	0.756428	0.10974	6.89291	5.46623e-12	1.47067e-10	BRI1	4	18324457	18328831	protein_coding	830095	3215.36	2855.3	3471.81	5878.46	4926.22	5306.58
12479	AT3G10450	611.881	1.74468	0.253229	6.88973	5.5897e-12	1.50143e-10	SCPL7	3	3249513	3252582	protein_coding	820209	228.062	245.172	363.236	880.025	786.285	1130.96
1258	AT1G12620	130.74	-1.35589	0.196802	-6.88962	5.59401e-12	1.50143e-10		1	4294552	4297178	protein_coding	837818	168.146	165.313	187.627	60.3228	78.8486	64.7575
5064	AT1G61100	2081.39	0.620526	0.0900781	6.88875	5.62847e-12	1.50886e-10		1	22508524	22512333	protein_coding	842403	2137.12	1953.5	1927.2	3363.98	2872.37	3014.48
9227	AT2G27200	255.009	1.04441	0.151667	6.88617	5.73147e-12	1.53463e-10	LSG1-1	2	11625157	11628290	protein_coding	817262	154.419	129.739	145.305	294.576	322.673	267.272
18568	AT4G16880	135.389	-2.91949	0.424649	-6.87507	6.19614e-12	1.65706e-10		4	9495983	9497313	protein_coding	827396	53.7608	77.4249	98.7511	12.0646	14.5567	3.53223
15869	AT3G53370	80.3706	-2.01966	0.293774	-6.87488	6.20441e-12	1.65728e-10	S1FA1	3	19787852	19788907	protein_coding	824505	77.6748	91.9463	54.8758	21.084	13.3253	21.1642
8648	AT2G21630	213.164	1.28694	0.18723	6.87358	6.26091e-12	1.66886e-10		2	9250298	9253915	protein_coding	816701	142.981	122.415	163.645	314.684	298.412	429.754
5276	AT1G63070	40.4343	7.24901	1.05463	6.87354	6.2627e-12	1.66886e-10		1	23385324	23387167	protein_coding	842610	1.14385	0	1.41073	129.694	106.749	123.628
25424	AT5G48780	33.0742	-8.37117	1.21857	-6.86968	6.43448e-12	1.71259e-10		5	19777453	19779815	protein_coding	834936	60.5618	65.8482	80.3292	0	0	0
3934	AT1G48700	32.5164	6.12978	0.892967	6.86451	6.67209e-12	1.77371e-10		1	18011035	18013257	protein_coding	841292	1.64819	0	2.03274	77.6351	90.3415	69.4426
14496	AT3G28340	92.9294	1.91562	0.279411	6.85593	7.08526e-12	1.87907e-10	GATL10	3	10588947	10590685	protein_coding	822462	54.9047	46.0364	46.5541	185.995	155.271	215.466
20813	AT4G37320	359.403	-1.00056	0.145941	-6.85593	7.08526e-12	1.87907e-10	CYP81D5	4	17559378	17561975	protein_coding	829887	402.634	464.549	490.934	242.297	217.137	217.821
25333	AT5G47990	1120.41	-3.34561	0.488019	-6.85549	7.10667e-12	1.88251e-10	CYP705A5	5	19434758	19436749	protein_coding	834850	1587.66	1480.49	639.061	106.57	179.532	78.8864
6103	AT1G70780	5962.48	0.919919	0.134216	6.85399	7.1816e-12	1.9001e-10		1	26695166	26696392	protein_coding	843415	4652.03	4615.15	5834.78	9615.46	9567.37	9382.77
2163	AT1G21310	6563.1	-2.72658	0.398097	-6.84904	7.43468e-12	1.96473e-10	EXT3	1	7453245	7455009	protein_coding	838728	15630.7	13631	4105.23	1504.05	2308.45	1229.21
24264	AT5G38350	37.2619	-6.18782	0.903573	-6.84817	7.48019e-12	1.97442e-10		5	15328569	15331528	protein_coding	833817	99.5147	89.9803	56.4292	0	0	3.53223
11470	AT2G48130	168.855	-2.89128	0.422295	-6.84657	7.564e-12	1.99418e-10		2	19682456	19686056	protein_coding	819425	466.481	367.106	110.828	34.9592	61.8647	31.3881
7647	AT2G06850	14967.4	1.30171	0.190148	6.84576	7.60731e-12	2.00323e-10	XTH4	2	2763449	2765743	protein_coding	815247	11240.6	9158.09	11456.2	30071.6	22399.4	26053.5
8965	AT2G24692	20.3574	8.47628	1.23852	6.84386	7.70887e-12	2.02541e-10		2	10503436	10504063	protein_coding	5007907	0	0	0	84.4519	76.4225	72.9994
1210	AT1G12160	47.8106	-2.98199	0.435719	-6.84384	7.7097e-12	2.02541e-10		1	4125990	4128310	protein_coding	837768	148.7	140.202	59.2507	11.0592	18.1958	15.3063
26767	AT5G61330	750.955	-0.859149	0.125687	-6.83565	8.16336e-12	2.14207e-10		5	24657097	24661241	protein_coding	836254	860.464	879.198	1096.5	538.81	548.571	473.574
6418	AT1G73870	741.539	-1.14458	0.167501	-6.83325	8.30143e-12	2.17574e-10	COL7	1	27778984	27780809	protein_coding	843723	1818.72	2085.24	1867.81	755.041	1067.49	790.041
15457	AT3G49510	40.0305	2.6609	0.389513	6.83135	8.41192e-12	2.20211e-10		3	18353891	18355057	protein_coding	824113	11.4385	20.9256	15.518	100.538	92.1923	111.854
8898	AT2G24120	1331.31	-0.743774	0.108897	-6.83008	8.4868e-12	2.2191e-10	RPOT3	2	10248851	10254641	protein_coding	816946	845.644	894.543	906.509	511.945	525.465	543.249
13515	AT3G19580	183.179	-1.21823	0.178547	-6.82301	8.9155e-12	2.32847e-10	AZF2	3	6802903	6804296	protein_coding	821495	310.819	319.8	305.09	130.457	131.17	140.896
21586	AT5G05400	37.4047	-8.26672	1.21274	-6.81658	9.32365e-12	2.43012e-10		5	1597351	1601255	protein_coding	830422	82.0735	63.6013	44.9862	0	0	0
18035	AT4G12550	190.151	-4.51023	0.66166	-6.81653	9.32651e-12	2.43012e-10	AIR1	4	7439115	7439805	protein_coding	826868	598.232	620.445	197.502	18.0968	19.4089	24.7256
4357	AT1G52870	3786.07	0.684238	0.100508	6.80779	9.91116e-12	2.57945e-10		1	19685545	19688028	protein_coding	841720	3950.22	3578.93	3474.16	5447.66	6085.65	6151.75
3587	AT1G37150	75.3468	2.41231	0.354569	6.80351	1.02098e-11	2.65406e-10	HCS2	1	14174798	14178034	protein_coding	840632	29.4705	29.5416	41.6313	160.816	125.263	246.911
18924	AT4G20110	430.05	-1.86439	0.274325	-6.79627	1.07363e-11	2.78768e-10	VSR7	4	10875233	10878730	protein_coding	827757	776.673	789.943	382.308	188.006	174.68	173.079
340	AT1G04240	1428.25	1.2163	0.178995	6.79516	1.08192e-11	2.80595e-10	SHY2	1	1128149	1129689	protein_coding	839570	1515.97	1355.82	1420.89	3680.59	2931.81	3360.22
114	AT1G02090	652.063	-0.851187	0.12529	-6.79372	1.09276e-11	2.83077e-10	CSN7	1	387277	389808	protein_coding	839241	726.302	678.548	694.088	437.661	397.885	326.455
11763	AT3G03520	297.779	-1.44318	0.212434	-6.79352	1.09432e-11	2.83151e-10	NPC3	3	837805	840645	protein_coding	821244	516.022	410.195	323.2	142.909	182.262	135.549
19256	AT4G23060	201.743	-1.19385	0.175747	-6.79302	1.09813e-11	2.83808e-10	IQD22	4	12086898	12090714	protein_coding	828405	201.317	198.794	208.788	83.4466	100.684	82.4186
416	AT1G04950	691.856	0.668356	0.0984267	6.79039	1.11831e-11	2.88689e-10	TAF6	1	1403085	1407531	protein_coding	839370	597.386	611.742	645.773	1027.13	950.296	966.467
15617	AT3G51010	521.871	-0.776774	0.114415	-6.7891	1.12835e-11	2.90944e-10		3	18946641	18948197	protein_coding	824265	499.861	516.863	554.417	322.727	327.525	264.917
18553	AT4G16770	233.744	1.12591	0.165854	6.78857	1.13253e-11	2.91686e-10		4	9433955	9437206	protein_coding	827383	205.893	177.868	162.234	416.227	320.247	456.835
22850	AT5G18080	80.0245	2.45366	0.361453	6.78834	1.1343e-11	2.91805e-10	SAUR24	5	5983683	5984308	protein_coding	28721172	26.3085	19.8794	16.9288	101.543	138.288	108.322
23912	AT5G32450	1549.79	0.669254	0.0986105	6.78684	1.14615e-11	2.94513e-10		5	12079528	12081647	protein_coding	833204	1437.82	1319.36	1481.27	2387.78	1965.15	2380.72
22607	AT5G15790	246.349	1.15128	0.169663	6.78568	1.15544e-11	2.96557e-10		5	5148722	5151433	protein_coding	831435	175.743	238.593	184.551	357.214	498.514	478.563
24911	AT5G44180	1587.29	0.888621	0.131004	6.78315	1.17582e-11	3.01444e-10	RLT2	5	17782428	17790234	protein_coding	834441	1408.23	1146.78	1203.11	2631.95	2158.02	2166.41
6844	AT1G77960	58.5117	-2.30228	0.339594	-6.77952	1.20572e-11	3.08754e-10		1	29310021	29313571	protein_coding	844131	89.6994	92.8499	77.6421	11.4112	18.775	23.1458
1936	AT1G19090	24.657	8.36881	1.23572	6.77239	1.2667e-11	3.23995e-10	RKF2	1	6589835	6592762	nontranslating_CDS	NA	0	0	0	55.2959	73.9964	88.3057
24196	AT5G37710	454.257	0.80996	0.119609	6.77175	1.27235e-11	3.25068e-10		5	14978566	14981620	protein_coding	833749	451.881	440.257	546.119	922.113	780.508	809.934
5866	AT1G68570	756.925	-0.931907	0.137628	-6.77121	1.27706e-11	3.25898e-10	NPF3.1	1	25746697	25750291	protein_coding	843186	1160.64	1420.21	1576.8	690.229	782.697	705.478
18853	AT4G19460	70.9987	2.04354	0.301809	6.77099	1.27907e-11	3.26039e-10		4	10610261	10612135	protein_coding	827687	27.4523	40.805	45.1434	172.925	162.549	129.515
19455	AT4G24890	30.8393	4.53937	0.670556	6.76956	1.29179e-11	3.28905e-10	PAP24	4	12811354	12814456	protein_coding	828591	2.28769	6.27769	5.64292	109.586	120.093	100.08
8806	AT2G23140	662.902	0.592542	0.0875673	6.7667	1.31753e-11	3.35077e-10		2	9845410	9849379	protein_coding	816846	631.119	585.899	635.606	973.513	926.936	888.377
18959	AT4G20460	82.2511	-2.09059	0.308965	-6.76644	1.31992e-11	3.35302e-10		4	11029736	11032677	protein_coding	827794	153.276	145.433	93.1082	29.156	31.5394	31.79
2091	AT1G20630	1171.39	1.41296	0.208846	6.76556	1.32794e-11	3.36954e-10	CAT1	1	7146636	7150180	protein_coding	838652	578.787	520.002	536.077	1645.81	1316.17	1390.52
3086	AT1G30970	1221.39	0.610201	0.0902177	6.76366	1.3455e-11	3.40655e-10	SUF4	1	11040250	11043773	protein_coding	839984	1442.03	1458.33	1386.51	2210.72	2016.94	2316.51
22517	AT5G14970	1916.26	0.753075	0.111341	6.76365	1.34558e-11	3.40655e-10		5	4847247	4849053	protein_coding	831349	1524.75	1422.94	1441.77	2510.43	2227.17	2659.77
8109	AT2G16586	651.465	-1.20771	0.17867	-6.75943	1.38536e-11	3.5033e-10		2	7190937	7192071	protein_coding	3768004	926.517	868.414	1032.65	416.227	425.783	381.48
23074	AT5G20080	987.533	-0.785621	0.116265	-6.75716	1.40724e-11	3.55459e-10	CBR2	5	6782511	6786847	protein_coding	832130	782.392	833.887	695.49	398.131	507.057	440.351
14885	AT3G44190	658.14	0.872753	0.129166	6.75685	1.41023e-11	3.55813e-10		3	15901714	15903628	protein_coding	823541	605.96	634.505	433.844	1074	1041.22	960.582
18208	AT4G14103	38.2755	3.77398	0.559696	6.74291	1.55242e-11	3.91245e-10		4	8126687	8128833	protein_coding	827048	5.19867	4.75524	1.28232	24.4728	72.7007	64.8135
22686	AT5G16520	438.378	0.934713	0.138766	6.73588	1.62935e-11	4.10169e-10		5	5394544	5397466	protein_coding	831514	400.915	398.885	383.404	714.921	667.661	880.606
5015	AT1G60710	2057.25	-0.643092	0.0955021	-6.7338	1.65289e-11	4.15302e-10	ATB2	1	22354698	22356875	protein_coding	842365	2776.12	2816.59	2640.89	1891.12	1767.42	1613.05
6244	AT1G72200	115	-2.51794	0.373928	-6.73375	1.65346e-11	4.15302e-10	ATL11	1	27169759	27171410	protein_coding	843552	267.66	268.894	176.341	45.2421	55.8006	23.5482
8751	AT2G22650	261.408	0.82612	0.122695	6.73309	1.66094e-11	4.16712e-10		2	9624505	9627072	protein_coding	816796	185.563	232.396	208.889	379.681	366.003	367.011
24505	AT5G40570	48.6119	2.26602	0.33674	6.72929	1.70489e-11	4.27258e-10		5	16246760	16248390	protein_coding	834055	21.6962	29.2462	12.8049	95.349	99.3017	118.716
2763	AT1G27670	114.536	1.84265	0.273832	6.72912	1.70689e-11	4.27277e-10		1	9627533	9628749	protein_coding	839659	50.3293	48.129	56.4292	206.103	151.632	195.45
22846	AT5G18050	41.0766	4.23471	0.62941	6.72806	1.71939e-11	4.29926e-10	SAUR22	5	5974341	5975087	protein_coding	830999	3.43154	2.09256	2.82146	46.2475	54.5875	55.3382
26866	AT5G62280	267.63	1.75334	0.2607	6.72549	1.74998e-11	4.37083e-10		5	25016860	25018265	protein_coding	836349	116.672	111.952	176.341	495.652	437.913	425.045
6682	AT1G76460	1131.96	0.734293	0.109192	6.7248	1.75829e-11	4.38667e-10		1	28686181	28689208	protein_coding	843979	1235.36	1109.06	1141.28	2088.18	1709.2	1999.24
1609	AT1G15885	37.2951	-8.08728	1.20267	-6.72442	1.76291e-11	4.38839e-10		1	5460477	5461297	protein_coding	5007698	58.3362	53.3604	57.8399	0	0	0
18311	AT4G14840	133.155	1.31313	0.195278	6.72442	1.76291e-11	4.38839e-10		4	8511487	8513980	protein_coding	827141	94.7931	78.5468	76.061	225.262	229.959	165.009
17479	AT4G05120	243.118	1.56443	0.232725	6.72224	1.78951e-11	4.44963e-10	ENT3	4	2632524	2635143	protein_coding	825857	136.322	108.844	76.451	282.213	269.546	404.477
8054	AT2G15890	2819.42	1.28107	0.190602	6.72118	1.8026e-11	4.47718e-10	MEE14	2	6920369	6922161	protein_coding	816085	839.007	699.459	1039.82	2362.93	1811.28	2083.64
16854	AT3G62830	1172.66	-0.656725	0.0977324	-6.71963	1.82189e-11	4.52008e-10	UXS2	3	23232272	23235567	protein_coding	825458	1513.79	1419.12	1227.18	978.151	836.191	824.124
21316	AT5G02940	2286.37	0.887072	0.132046	6.71789	1.84379e-11	4.56932e-10		5	684474	689955	protein_coding	831426	1134.88	1077.35	1184.72	1964.67	2036.02	2280.03
20481	AT4G34215	459.515	-0.773702	0.115191	-6.71666	1.8593e-11	4.60265e-10		4	16379603	16381449	protein_coding	829570	465.118	510.531	578.711	327.231	289.582	288.344
19277	AT4G23270	1104.32	-1.17528	0.175021	-6.7151	1.87934e-11	4.64709e-10	CRK19	4	12170955	12174297	protein_coding	828426	1729.3	1406.81	1431.23	717.111	599.219	705.479
12269	AT3G08040	103.757	-2.25918	0.336457	-6.71461	1.88566e-11	4.65757e-10	DTX43	3	2566196	2569700	protein_coding	819995	181.268	245.393	129.795	32.8229	47.6467	36.5104
17054	AT4G00955	50.6182	-8.13995	1.21262	-6.71272	1.91036e-11	4.71336e-10		4	412107	413810	protein_coding	827942	125.856	116.222	102.464	0	1.24461	0
26203	AT5G56010	6886.89	-0.907807	0.135267	-6.7112	1.93033e-11	4.75736e-10	HSP90-3	5	22681238	22684252	protein_coding	835699	3879.93	3969.59	4519.98	2026.85	2407.92	2158.19
822	AT1G08650	445.976	-1.22131	0.182229	-6.70205	2.05517e-11	5.05943e-10	PPCK1	1	2752124	2753809	protein_coding	837387	434.599	451.986	342.205	175.568	198.659	154.207
2966	AT1G29820	258.764	0.84736	0.126463	6.70045	2.07774e-11	5.10936e-10		1	10437657	10440786	protein_coding	839860	184.355	210.87	198.947	368.636	360.469	340.389
10407	AT2G38220	28.6845	3.06568	0.457598	6.6995	2.09138e-11	5.13723e-10		2	16007891	16010932	protein_coding	818401	8.00691	6.27769	8.46436	48.2582	69.144	71.8222
14297	AT3G26580	2557.87	0.916596	0.136821	6.69924	2.09504e-11	5.14056e-10		3	9758797	9760548	protein_coding	822266	1734.07	1403.06	1728.14	3394.16	2946.51	2837.55
3512	AT1G35560	212.68	-1.14902	0.171619	-6.69517	2.15414e-11	5.27978e-10	TCP23	1	13115824	13117235	protein_coding	840452	291.681	277.265	279.325	124.667	126.158	131.87
25321	AT5G47870	343.625	-0.976553	0.146073	-6.6854	2.303e-11	5.63843e-10	RAD52-2	5	19384368	19385869	protein_coding	834838	351.161	441.531	410.522	185.995	215.924	210.756
17383	AT4G04110	27.478	8.61234	1.28845	6.68429	2.32054e-11	5.67513e-10		4	1972591	1974014	protein_coding	825723	0	0	0	55.2959	66.7181	135.402
19113	AT4G21850	468.461	-1.90411	0.285102	-6.6787	2.41069e-11	5.88917e-10	MSRB9	4	11591116	11592425	protein_coding	828273	995.155	1062.23	478.91	176.82	278.084	224.176
14098	AT3G24715	282.884	1.4116	0.211365	6.67849	2.41408e-11	5.89099e-10		3	9024943	9030311	protein_coding	822069	205.759	218.304	146.44	527.187	499.518	496.547
18567	AT4G16860	826.721	0.906998	0.135865	6.67571	2.46036e-11	5.99735e-10	RPP4	4	9488466	9495837	protein_coding	827395	389.87	380.593	444.274	729.783	754.018	790.371
11422	AT2G47670	33.7935	2.88254	0.431937	6.67351	2.49751e-11	6.08128e-10	PMEI6	2	19543921	19544910	protein_coding	819380	21.7331	7.32397	5.64292	102.549	76.4225	80.0638
25027	AT5G45150	49.1065	2.47149	0.370415	6.67223	2.51949e-11	6.12811e-10	RTL3	5	18260313	18264454	protein_coding	834551	21.8398	15.1599	28.4318	102.579	143.794	110.324
5316	AT1G63420	439.494	1.07887	0.16174	6.67042	2.55079e-11	6.19746e-10		1	23515680	23518944	protein_coding	842648	313.753	444.103	406.729	650.334	927.775	884.417
25882	AT5G53050	913.748	-0.784919	0.117725	-6.66741	2.60357e-11	6.31882e-10		5	21510095	21513620	protein_coding	835385	1142.25	1065.44	1091.2	681.244	616.455	615.56
18372	AT4G15340	145.665	-1.80157	0.270235	-6.66666	2.61688e-11	6.34423e-10	PEN1	4	8754440	8760600	protein_coding	827200	335.814	269.783	216.555	77.67	92.4968	66.1527
500	AT1G05690	291.768	1.11499	0.167569	6.65396	2.85317e-11	6.90957e-10	BT3	1	1706736	1709360	protein_coding	837076	296.257	292.959	339.986	618.309	599.25	792.396
22590	AT5G15650	2167.68	-0.627703	0.0943393	-6.65367	2.85875e-11	6.91558e-10	RGP2	5	5092140	5095302	protein_coding	831419	2415.81	2569.67	2058.26	1462.83	1703.13	1398.76
11353	AT2G46980	188.696	1.29399	0.194655	6.64762	2.97863e-11	7.19776e-10	ASY3	2	19299492	19304271	protein_coding	819312	103.967	108.9	84.1226	246.345	245.94	241.265
11341	AT2G46870	274.55	-1.12685	0.169643	-6.64247	3.08476e-11	7.44614e-10	NGA1	2	19260906	19262533	protein_coding	819300	242.496	235.413	272.271	135.726	98.2575	107.144
2950	AT1G29670	4066.2	0.878871	0.132331	6.64145	3.10616e-11	7.4897e-10		1	10375599	10377871	protein_coding	839844	2760.47	2093.75	2422.63	5058.38	3762.09	4556.99
19535	AT4G25620	1433.24	0.650409	0.0979949	6.63717	3.19756e-11	7.70176e-10		4	13067186	13069762	protein_coding	828667	1624.26	1587.21	1695.7	2887.45	2491.62	2317.14
22978	AT5G19210	236.415	0.978724	0.147474	6.63657	3.21058e-11	7.72435e-10	RH58	5	6461268	6463866	protein_coding	832041	160.91	162.112	195.312	336.348	354.47	326.889
18826	AT4G19170	1364.13	-1.0771	0.162302	-6.63642	3.21386e-11	7.72435e-10	CCD4	4	10481619	10483879	protein_coding	827655	1497.3	1594.53	1635.04	724.879	729.047	786.509
26527	AT5G59030	1622.21	0.962203	0.14503	6.6345	3.25611e-11	7.81748e-10	COPT1	5	23833493	23834745	protein_coding	836020	1438.96	1520.25	1788.81	3589.21	2570.47	3083.63
15973	AT3G54400	1433.47	-0.791172	0.11926	-6.63401	3.26679e-11	7.83466e-10		3	20140025	20142763	protein_coding	824606	1529.32	1798.56	1960.91	981.251	1022.61	1051.43
18178	AT4G13860	89.4499	-2.91634	0.439808	-6.63093	3.33569e-11	7.99133e-10		4	8022497	8023603	protein_coding	827020	195.18	235.954	108.394	34.1099	19.3674	17.6234
21011	AT4G39190	125.694	1.26337	0.190538	6.6305	3.34551e-11	8.00625e-10		4	18251811	18253216	protein_coding	830074	76.6378	87.8877	110.037	201.076	236.546	217.821
5014	AT1G60700	79.9138	-1.84083	0.27782	-6.62599	3.44937e-11	8.23885e-10		1	22351804	22354517	protein_coding	842364	83.0484	98.8679	87.2004	17.1814	39.022	20.1212
22105	AT5G10610	201.071	-1.02787	0.155128	-6.62596	3.45009e-11	8.23885e-10	CYP81K1	5	3353442	3355124	protein_coding	830926	271.092	227.043	229.949	117.629	93.4053	145.999
22915	AT5G18670	7105.68	-0.871503	0.131549	-6.62491	3.4745e-11	8.2833e-10	BAM9	5	6225956	6228195	protein_coding	831985	14899.8	14370.7	17473.3	8439.16	8917.17	8191.23
24962	AT5G44574	28.5426	-3.46054	0.522358	-6.62484	3.47613e-11	8.2833e-10		5	17970210	17971456	protein_coding	5008299	64.0555	47.0827	76.1794	4.02152	4.85222	8.24186
26105	AT5G55120	1067.85	-0.823365	0.124308	-6.62361	3.50542e-11	8.34418e-10	VTC5	5	22369007	22371867	protein_coding	835603	1066.07	1123.71	1155.39	575.077	638.067	678.188
23697	AT5G26850	1090.58	0.859882	0.129836	6.62284	3.52364e-11	8.3786e-10		5	9445232	9450896	protein_coding	832743	657.269	800.159	702.149	1225.4	1294.5	1403.27
14208	AT3G25820	2269.8	-2.71918	0.410635	-6.6219	3.54601e-11	8.4228e-10	TPS27	3	9439146	9442774	protein_coding	822175	4812.37	4874.64	3031.64	447.854	709.004	775.473
3948	AT1G48840	485.309	1.02283	0.154497	6.62038	3.5827e-11	8.5009e-10		1	18061356	18065031	protein_coding	841306	398.059	348.412	406.29	836.476	668.394	833.605
1610	AT1G15890	52.7159	-8.2013	1.23906	-6.61896	3.61728e-11	8.57384e-10		1	5461309	5464241	protein_coding	838159	74.0963	58.0939	50.7692	0	0	0
8442	AT2G19800	1582.34	1.92125	0.290285	6.61849	3.62889e-11	8.59223e-10	MIOX2	2	8530865	8533779	protein_coding	816499	794.974	721.935	586.864	3669.64	1603.66	2696.27
8739	AT2G22510	198.777	-3.73681	0.564706	-6.61727	3.6589e-11	8.6541e-10		2	9569023	9569784	protein_coding	816784	435.806	347.366	117.091	7.03766	36.3917	24.7256
8188	AT2G17350	344.807	0.906668	0.137128	6.61183	3.79601e-11	8.96888e-10		2	7545454	7546374	protein_coding	816242	299.688	278.311	354.093	679.637	496.14	562.801
6608	AT1G75730	530.104	0.952285	0.144238	6.6022	4.05091e-11	9.56101e-10		1	28435625	28439835	protein_coding	843907	410.882	355.757	402.814	699.002	652.352	909.977
8201	AT2G17500	1887.95	-1.75584	0.265976	-6.60149	4.0705e-11	9.59709e-10	PILS5	2	7606728	7609278	protein_coding	816256	2946.34	2454.96	1366.3	631.146	777.035	596.702
7200	AT2G01430	69.6332	-1.99012	0.301571	-6.59918	4.13427e-11	9.73676e-10	ATHB-17	2	187608	190369	protein_coding	814671	138.83	148.577	69.4651	30.7167	31.346	28.2163
5813	AT1G68080	254.177	0.978106	0.14822	6.59903	4.13847e-11	9.73676e-10		1	25517411	25519653	protein_coding	843136	209.853	228.009	181.486	346.221	397.664	481.093
26299	AT5G56910	265.881	-0.880889	0.133569	-6.59504	4.25149e-11	9.99213e-10		5	23022862	23024257	protein_coding	835793	296.257	299.237	337.164	197.054	146.78	158.95
23642	AT5G26200	315.076	0.853977	0.129579	6.59039	4.38687e-11	1.02995e-09		5	9157142	9158404	protein_coding	832689	362.6	383.986	380.897	732.922	689.016	614.607
14603	AT3G29250	337.338	-3.2173	0.488345	-6.58816	4.45308e-11	1.04439e-09	SDR4	3	11193389	11195171	protein_coding	822580	707.639	728.828	250.798	50.7031	79.0196	51.9564
3650	AT1G43640	45.6349	8.05655	1.2231	6.58698	4.48866e-11	1.05163e-09	TULP5	1	16439367	16441941	protein_coding	840948	1.14977	0	0	111.164	99.9854	130.185
10774	AT2G41510	48.3068	2.11509	0.321508	6.57867	4.7468e-11	1.11094e-09	ATCKX1	2	17314412	17317354	protein_coding	818749	21.0077	29.5035	39.7803	110.363	128.273	148.219
24822	AT5G43400	90.9381	-2.14414	0.326066	-6.5758	4.83931e-11	1.1314e-09		5	17425840	17428237	protein_coding	834358	148.7	124.508	84.6438	25.1345	35.1786	21.1934
10267	AT2G36895	887.361	0.693403	0.105478	6.5739	4.90155e-11	1.14475e-09		2	15488535	15490449	protein_coding	818263	1038.08	1038.38	991.832	1493.15	1759.64	1713.73
16174	AT3G56290	3074.8	-0.782826	0.119128	-6.57131	4.98733e-11	1.16357e-09		3	20878446	20879783	protein_coding	824796	6113.87	6385.46	7138.3	3767.16	4278.45	3367.39
867	AT1G09140	2016.59	0.567271	0.0863375	6.57038	5.01866e-11	1.16966e-09	SR30	1	2942538	2945976	protein_coding	837433	2426.82	2304.15	2101.99	3568.22	3187.96	3371.53
7667	AT2G07240	19.6371	8.15069	1.2406	6.56996	5.03281e-11	1.17173e-09		2	3007102	3012333	protein_coding	815294	0	0	0	53.2852	60.6528	72.9994
24837	AT5G43520	35.5144	-5.46693	0.832311	-6.56838	5.08662e-11	1.18302e-09		5	17485231	17486309	protein_coding	834372	97.2271	117.184	32.4468	2.01076	0	3.53223
7587	AT2G05530	25.3755	8.10851	1.23477	6.56682	5.14023e-11	1.19425e-09		2	2029687	2030544	protein_coding	815102	0	0	0	60.4811	54.7308	66.108
11006	AT2G43690	38.4218	-2.44672	0.372852	-6.56216	5.30333e-11	1.23086e-09	LECRK53	2	18112026	18114834	protein_coding	818971	48.9582	48.8019	64.6496	7.98198	9.8828	11.9905
25016	AT5G45070	43.2382	-8.74785	1.33371	-6.55904	5.41566e-11	1.25562e-09	PP2A8	5	18187630	18189523	protein_coding	834538	110.953	144.387	11.2858	0	0	0
14124	AT3G25020	78.8953	-7.88024	1.20201	-6.55589	5.53095e-11	1.28102e-09	AtRLP42	3	9116684	9119804	protein_coding	822093	106.378	78.4712	101.573	0	1.21306	0
4869	AT1G58390	33.3162	4.72057	0.720093	6.55551	5.54532e-11	1.28264e-09		1	21690642	21694447	protein_coding	842208	2.28769	1.04628	4.23219	49.2636	41.2439	98.9023
7990	AT2G15042	58.4969	3.50173	0.534175	6.5554	5.54942e-11	1.28264e-09		2	6510841	6512641	protein_coding	NA	17.1577	19.8794	1.41073	106.57	133.436	208.401
8292	AT2G18300	2396.33	0.893081	0.136276	6.55349	5.62087e-11	1.2978e-09		2	7952404	7954785	protein_coding	816346	2002.2	1847.61	2284.09	3642.79	3486.4	4257.36
7001	AT1G79500	314.785	1.49569	0.228259	6.55259	5.65487e-11	1.30431e-09	KDSA1	1	29903353	29906653	protein_coding	844288	163.363	161.455	141.292	426.206	480.218	410.033
11698	AT3G02910	664.974	-0.902514	0.137762	-6.55126	5.70539e-11	1.3146e-09		3	649814	650921	protein_coding	821189	1037.47	1025.36	976.225	666.567	498.566	458.012
12190	AT3G07300	658.89	0.538447	0.0822222	6.54868	5.80469e-11	1.3361e-09		3	2324603	2327659	protein_coding	819918	612.391	530.564	539.661	849.35	789.831	803.566
5278	AT1G63090	480.926	-1.13427	0.173379	-6.54211	6.06561e-11	1.39471e-09	PP2A11	1	23390968	23392873	protein_coding	842612	931.092	758.555	797.063	385.061	359.065	388.545
4066	AT1G50010	8071.62	0.91454	0.13981	6.54128	6.09933e-11	1.40102e-09	TUBA4	1	18517586	18520000	protein_coding	839405	3831.89	4419.5	4065.72	7851.01	7974.63	7392.95
14209	AT3G25830	1566.74	-2.87791	0.440456	-6.53394	6.40602e-11	1.46996e-09	TPS27	3	9447409	9451037	protein_coding	822175	3639.72	3475.75	1860.75	287.539	494.927	439.173
19710	AT4G27260	1046.69	1.25559	0.192245	6.53121	6.52422e-11	1.49554e-09	GH3.5	4	13653579	13656285	protein_coding	828834	631.404	696.824	853.492	1836.83	1604.87	1762.58
8154	AT2G17036	111.145	1.06056	0.162448	6.52861	6.6383e-11	1.5192e-09		2	7403693	7405262	protein_coding	816208	141.419	131.443	139.251	305.738	250.363	301.703
12897	AT3G14067	3725.29	-0.923429	0.141445	-6.52855	6.64104e-11	1.5192e-09	SBT1.4	3	4658039	4660945	protein_coding	820621	3817.02	3446.45	3330.73	2090.19	1972.43	1522.39
24780	AT5G43050	182.219	-1.5745	0.241263	-6.52609	6.75104e-11	1.54278e-09	NPQ6	5	17267838	17269172	protein_coding	834320	164.714	181.007	177.752	44.2367	59.4397	72.9994
25764	AT5G51970	6669.17	0.944674	0.144801	6.52396	6.84745e-11	1.56321e-09	SDH	5	21111445	21113403	protein_coding	835272	6703.16	5801.21	6248.73	14226.5	10366.2	11499.3
14202	AT3G25770	2319.84	-1.57159	0.240912	-6.52353	6.86734e-11	1.56615e-09	AOC2	3	9406669	9408071	protein_coding	822168	247.071	195.655	416.165	85.4573	77.6356	124.805
23349	AT5G23380	451.826	0.777666	0.119217	6.52312	6.88616e-11	1.56883e-09		5	7866742	7870384	protein_coding	832402	493.33	542.551	544.761	888.398	967.775	853.229
26205	AT5G56030	7063.85	-0.854823	0.131112	-6.51977	7.04141e-11	1.60257e-09	HSP81-2	5	22686473	22689671	protein_coding	835701	4261.72	4620.47	4829.16	2275.39	2939.6	2367.8
24430	AT5G39860	108.53	1.50252	0.230497	6.51862	7.09582e-11	1.6133e-09	PRE1	5	15957368	15958559	protein_coding	833982	100.659	79.5174	79.0009	239.28	208.646	287.288
24343	AT5G39030	108.657	-3.20427	0.49171	-6.51659	7.19228e-11	1.63357e-09		5	15619811	15622620	protein_coding	833895	89.4857	93.0601	63.4936	6.46425	15.5991	5.04689
23820	AT5G28020	1099.25	-0.746115	0.1145	-6.51631	7.20582e-11	1.63498e-09	CYSD2	5	10026152	10028722	protein_coding	832872	1629.24	1472.2	1442.92	922.067	963.686	824.18
338	AT1G04220	214.365	-2.42266	0.372081	-6.51112	7.45906e-11	1.69072e-09	KCS2	1	1119699	1122786	protein_coding	839578	544.471	478.151	184.806	45.2421	112.814	68.2897
6575	AT1G75370	762.311	0.698099	0.107219	6.51094	7.46832e-11	1.6911e-09		1	28276281	28280033	protein_coding	843873	625.682	497.21	532.644	927.214	855.223	902.357
6915	AT1G78680	1240.55	-0.892273	0.137069	-6.50967	7.53173e-11	1.70373e-09	GGH2	1	29593756	29596308	protein_coding	844204	999.796	922.444	890.318	459.258	468.592	588.877
11507	AT3G01310	2170.87	0.834165	0.128178	6.50787	7.6222e-11	1.72245e-09		3	93995	102010	protein_coding	821297	1345.67	1017.88	1311.88	2522.31	1968.43	2054.08
26579	AT5G59530	166.904	-3.06476	0.47153	-6.4996	8.05324e-11	1.81801e-09		5	23994170	23995865	protein_coding	836072	217.331	205.071	124.144	13.0699	35.1786	17.6611
8287	AT2G18250	273.574	0.886178	0.136376	6.49805	8.13686e-11	1.83503e-09	COAD	2	7939822	7941696	protein_coding	816341	277.955	249.015	237.003	541.9	425.783	443.883
7594	AT2G05632	41.078	-3.17289	0.488391	-6.49663	8.21415e-11	1.85059e-09		2	2087145	2088183	protein_coding	6240607	66.3432	89.9803	79.0009	5.0269	6.06528	15.3063
22738	AT5G17040	28.3642	3.77865	0.581687	6.49603	8.24687e-11	1.85609e-09	UGT78D4	5	5605201	5607128	protein_coding	831567	6.91547	8.43415	2.843	104.29	88.0067	64.0654
15022	AT3G45410	139.9	-1.65091	0.254192	-6.49472	8.31858e-11	1.87034e-09	LECRK13	3	16653899	16656575	protein_coding	823679	219.619	228.089	148.127	60.3228	64.292	65.9349
18185	AT4G13940	22568.8	-0.5392	0.0830318	-6.49391	8.36391e-11	1.87864e-09	SAHH1	4	8054673	8057181	protein_coding	827028	27812.6	27114.4	25870.2	19210.3	19512.6	16878.6
5746	AT1G67470	286.234	0.814868	0.125545	6.49064	8.54743e-11	1.91793e-09		1	25272122	25273860	protein_coding	843068	244.783	230.182	256.753	429.297	406.374	448.593
15270	AT3G47810	1201.98	-0.680456	0.104913	-6.48594	8.81827e-11	1.97671e-09	VPS29	3	17637122	17639716	protein_coding	823935	1332.47	1235.38	1289.95	818.308	845.447	743.295
18599	AT4G17180	170.034	1.38191	0.213111	6.48446	8.90521e-11	1.9942e-09		4	9646466	9648323	protein_coding	827429	89.2201	121.369	129.787	354.899	283.855	244.901
11121	AT2G44750	323.96	0.804591	0.124153	6.48066	9.13207e-11	2.04295e-09	TPK2	2	18451426	18452875	protein_coding	819084	350.832	340.072	310.657	598.439	520.794	632.249
6646	AT1G76110	896.576	1.08774	0.167856	6.48019	9.16045e-11	2.04724e-09	HMGB9	1	28555034	28557615	protein_coding	843943	639.411	719.842	946.6	1597.55	1678.87	1617.76
11175	AT2G45300	1181.83	-0.840352	0.12984	-6.47222	9.65767e-11	2.1562e-09		2	18677311	18681889	protein_coding	819138	1213.52	1281.89	1132.42	670.666	744.881	612.089
27423	AT5G67420	2766.88	0.900894	0.139229	6.4706	9.76153e-11	2.17721e-09	LBD37	5	26903866	26906524	protein_coding	836878	2065.01	1972.19	2020.67	4596.86	3302.65	3408.55
25955	AT5G53750	185.927	1.07803	0.166703	6.46677	1.00117e-10	2.23079e-09		5	21817128	21818958	protein_coding	835456	220.763	210.303	152.359	441.362	348.147	447.415
23892	AT5G28920	30.7237	-4.31	0.666554	-6.46609	1.00571e-10	2.23766e-09		5	10940035	10943378	protein_coding	833015	46.8978	33.481	55.0185	1.00538	4.85222	1.17741
20286	AT4G32440	591.365	0.708573	0.109584	6.46601	1.00626e-10	2.23766e-09		4	15656681	15660223	protein_coding	829379	648	716.712	724.385	1200.24	1119.99	1090.36
7147	AT1G80900	123.711	1.54694	0.239335	6.46347	1.02325e-10	2.27317e-09	MRS2-10	1	30398150	30400399	protein_coding	844430	77.7289	83.7952	66.3604	242.778	201.664	222.884
24734	AT5G42670	340.855	0.898556	0.139036	6.46277	1.02801e-10	2.28146e-09		5	17107855	17110761	protein_coding	834276	231.057	214.488	273.682	434.324	400.308	500.399
23988	AT5G35530	3122.34	-0.511686	0.0791796	-6.46235	1.0309e-10	2.2856e-09	RPS3C	5	13710026	13712288	protein_coding	833518	3390.36	3243.47	3363.18	2424.98	2318.15	2266.51
10285	AT2G37050	1458.4	0.656404	0.10159	6.46128	1.03818e-10	2.29947e-09		2	15568926	15573749	protein_coding	818281	1097.7	1226.14	1276.81	1953.37	1861.76	1856.21
136	AT1G02305	1753.17	-0.795528	0.123133	-6.46073	1.04201e-10	2.30565e-09	CATHB2	1	455688	458164	protein_coding	839538	2543.92	2183.59	2367.2	1538.23	1234.89	1311.63
22676	AT5G16440	553.826	-0.692682	0.107236	-6.45942	1.05105e-10	2.32335e-09	IPP1	5	5371627	5373809	protein_coding	831505	642.842	531.511	530.435	353.894	357.851	343.803
14611	AT3G29310	339.014	-0.934203	0.14466	-6.45791	1.06159e-10	2.34433e-09	BAG1	3	11249558	11251821	protein_coding	822589	379.757	412.235	406.29	208.114	186.811	231.95
25829	AT5G52570	816.638	-1.54968	0.240105	-6.45416	1.0882e-10	2.4007e-09	BETA-OHASE 2	5	21334793	21337126	protein_coding	835334	2108.1	2567.97	2160.41	607.769	991.639	737.184
15130	AT3G46430	489.238	-0.833674	0.129236	-6.4508	1.11261e-10	2.45213e-09		3	17087538	17088753	protein_coding	823793	621.109	637.186	612.257	409.19	319.034	319.078
8833	AT2G23390	1440.03	0.464067	0.0719773	6.4474	1.13783e-10	2.50525e-09		2	9960365	9963646	protein_coding	816871	1040.22	981.396	1077.32	1429.58	1347.52	1491.26
12254	AT3G07890	720.46	0.634357	0.0984167	6.44562	1.15125e-10	2.5323e-09		3	2516271	2519545	protein_coding	819980	579.178	578.757	659.099	1025.52	894.037	892.504
8239	AT2G17840	975.589	0.869035	0.134875	6.44324	1.16949e-10	2.56989e-09	ERD7	2	7755605	7757929	protein_coding	816293	668.14	634.954	531.951	1393.48	966.712	992.753
8823	AT2G23300	99.0908	-1.36412	0.211744	-6.44232	1.17659e-10	2.58295e-09		2	9914246	9917427	protein_coding	816862	140.693	146.48	111.448	47.2529	61.8659	47.0964
24253	AT5G38260	29.0801	7.96019	1.23733	6.43336	1.24812e-10	2.73728e-09	LRK10L-2.1	5	15283692	15285837	protein_coding	833808	0	0	0	57.3067	48.5222	57.693
3633	AT1G43160	49.373	-8.16358	1.26969	-6.4296	1.2794e-10	2.80313e-09	RAP2-6	1	16263805	16264945	protein_coding	840915	133.83	132.878	80.4116	1.00538	0	0
1081	AT1G11000	265.825	1.17441	0.182724	6.42722	1.29962e-10	2.84462e-09	MLO4	1	3671756	3676133	protein_coding	837643	246.694	241.943	188.921	499.665	485.597	548.425
7154	AT1G80970	40.2765	-7.75173	1.20636	-6.42573	1.31236e-10	2.8697e-09		1	30420102	30421995	protein_coding	844437	81.6575	67.9842	96.4712	0	0.997537	0
24793	AT5G43150	268.003	-1.77237	0.2759	-6.42395	1.3278e-10	2.90061e-09		5	17324909	17325987	protein_coding	834332	660	713.564	481.059	150.807	238.972	154.241
23398	AT5G23870	263.968	0.924908	0.143989	6.42346	1.33211e-10	2.90718e-09	PAE9	5	8045540	8050395	protein_coding	832452	221.112	224.34	209.426	476.639	347.365	417.944
8994	AT2G25050	371.994	0.794497	0.123977	6.40844	1.47012e-10	3.20525e-09		2	10653683	10660558	protein_coding	NA	251.647	273.08	293.432	425.276	493.714	499.221
1217	AT1G12220	225.949	-1.40969	0.219985	-6.40815	1.47295e-10	3.20826e-09	RPS5	1	4144257	4147939	protein_coding	837775	215.845	182.598	247.74	93.213	70.1267	78.1164
8395	AT2G19340	209.01	0.839252	0.130972	6.40787	1.47566e-10	3.21103e-09		2	8373766	8375955	protein_coding	816451	185.138	180.658	201.033	348.887	295.693	366.341
14338	AT3G26922	49.2724	-1.73297	0.270479	-6.40705	1.48362e-10	3.22352e-09		3	9922719	9924725	protein_coding	7922367	81.2137	88.4659	85.7635	20.702	26.2272	30.5366
18947	AT4G20340	225.118	-0.972694	0.151818	-6.40698	1.48429e-10	3.22352e-09		4	10984618	10988008	protein_coding	827782	329.505	339.414	327.671	168.291	188.888	151.253
5432	AT1G64550	1681.9	-0.438866	0.0685138	-6.40552	1.49862e-10	3.25148e-09	ABCF3	1	23968750	23973614	protein_coding	842763	1911.37	1710.67	1704.16	1302.97	1274.92	1352.84
17645	AT4G08870	1673.97	-1.03402	0.161487	-6.40312	1.52237e-10	3.29981e-09	ARGAH2	4	5646395	5648868	protein_coding	826458	3309.85	3108.78	3621.23	1853.3	1449.55	1597.9
17223	AT4G02430	579.045	0.693245	0.108307	6.40076	1.54609e-10	3.34796e-09	SR34b	4	1068974	1072263	protein_coding	828027	805.936	790.439	682.019	1268.16	1166.98	1253.32
9871	AT2G33220	952.02	-0.830492	0.12992	-6.39232	1.63385e-10	3.53456e-09		2	14078850	14080743	protein_coding	817884	1144.27	1188.4	1148.22	727.55	655.645	572.911
20382	AT4G33360	415.154	-1.04128	0.162926	-6.39115	1.64644e-10	3.55835e-09	FLDH	4	16067672	16069374	protein_coding	829473	538.322	560.027	384.822	209.957	276.356	237.647
19004	AT4G20880	372.116	-0.908286	0.142183	-6.38815	1.67907e-10	3.62537e-09		4	11178992	11181049	protein_coding	827836	451.82	390.263	512.095	218.167	226.841	275.514
10924	AT2G42920	374.147	0.803465	0.125779	6.38792	1.68155e-10	3.62669e-09	PCMP-E75	2	17858655	17863466	protein_coding	818893	381.853	359.526	314.886	583.43	598.529	666.238
3921	AT1G48580	49.4762	1.94986	0.305247	6.3878	1.68294e-10	3.62669e-09		1	17957942	17960916	protein_coding	841279	14.7306	25.7233	16.9414	63.5599	76.6891	81.3277
2695	AT1G27045	28.254	2.75352	0.431177	6.38607	1.70203e-10	3.66429e-09		1	9391609	9393188	protein_coding	10723019	19.0943	8.73281	8.83102	97.5503	72.2873	78.6181
14650	AT3G29770	221.019	-1.08425	0.169956	-6.37958	1.77573e-10	3.81929e-09	MES11	3	11648096	11650980	protein_coding	822677	308.898	335.248	342.356	144.722	129.031	191.214
5193	AT1G62310	826.966	0.773171	0.121236	6.37739	1.80128e-10	3.87049e-09		1	23033403	23039787	protein_coding	842529	759.515	757.508	845.027	1343.19	1219.12	1470.58
18386	AT4G15440	603.51	1.49318	0.234298	6.37301	1.85351e-10	3.97889e-09	CYP74B2	4	8835368	8838676	protein_coding	827215	235.633	189.377	222.895	581.11	664.755	576.93
9489	AT2G29720	344.551	1.85235	0.290793	6.36999	1.8904e-10	4.05417e-09	CTF2B	2	12700401	12702443	protein_coding	817522	204.749	200.886	197.502	842.509	678.098	656.994
8246	AT2G17900	154.119	1.13746	0.178646	6.36714	1.92587e-10	4.12628e-09	SDG37	2	7773220	7776825	protein_coding	816300	122.392	106.721	91.6975	210.125	259.594	240.191
23731	AT5G27200	17.9274	6.02836	0.947624	6.36156	1.9972e-10	4.275e-09	ACP5	5	9571185	9572213	protein_coding	832778	3.43154	0	0	76.4089	87.34	67.1123
5502	AT1G65180	75.47	2.10086	0.33027	6.36104	2.00392e-10	4.28527e-09		1	24211678	24213946	protein_coding	842825	27.4523	35.5736	36.679	139.748	110.388	176.611
10568	AT2G39780	1254.95	0.522142	0.0821173	6.35849	2.03746e-10	4.35283e-09	RNS2	2	16591117	16593775	protein_coding	818563	1258.15	1190.55	1230.36	1720.58	1653.73	1908.45
22763	AT5G17270	474.894	0.70393	0.11073	6.35719	2.05473e-10	4.38553e-09		5	5679922	5685794	protein_coding	831592	355.774	389.613	368.175	585.868	609.218	620.94
16523	AT3G59670	496.034	-0.788529	0.124057	-6.35619	2.0682e-10	4.41005e-09		3	22039476	22042726	protein_coding	825136	374.038	331.671	386.54	211.13	226.841	193.095
4422	AT1G53450	409.737	0.878371	0.138292	6.35156	2.1314e-10	4.54046e-09		1	19951006	19954325	protein_coding	841780	254.118	234.746	198.424	440.842	364.163	461.475
24286	AT5G38510	1826.41	0.729276	0.11483	6.35094	2.14004e-10	4.55454e-09	RBL9	5	15417636	15420638	protein_coding	833839	913.547	890.512	1014.93	1491.81	1394.79	1782.38
24462	AT5G40170	944.008	1.1127	0.175296	6.34754	2.18779e-10	4.65172e-09	AtRLP54	5	16064859	16067628	protein_coding	834015	651.993	614.168	548.774	1265.77	1142.7	1518.86
6583	AT1G75450	190.243	2.27612	0.358664	6.34611	2.20829e-10	4.69082e-09	CKX5	1	28314458	28318375	protein_coding	843881	93.0574	97.8012	89.3185	574.778	356.586	425.978
26789	AT5G61530	673.585	-0.680521	0.107285	-6.34314	2.25131e-10	4.77765e-09		5	24741976	24744823	protein_coding	836274	823.921	906.96	783.305	560.279	519.376	490.082
12013	AT3G05730	1989.28	-1.60036	0.252509	-6.33783	2.33024e-10	4.94045e-09		3	1695156	1696708	protein_coding	819742	1179.31	2267.29	2784.78	621.325	743.603	689.962
503	AT1G05720	411.016	0.72789	0.11491	6.33444	2.38199e-10	5.04539e-09		1	1717389	1718909	protein_coding	837079	321.421	328.533	338.575	550.948	534.958	549.85
14203	AT3G25780	56.1626	-2.84636	0.449421	-6.3334	2.39816e-10	5.07481e-09	AOC3	3	9409160	9411090	protein_coding	822169	104.09	117.184	55.0185	10.0538	20.6219	8.24186
15844	AT3G53170	155.696	1.37401	0.217017	6.33136	2.43016e-10	5.13765e-09		3	19704106	19706536	protein_coding	824483	80.1419	52.3677	81.9691	184.332	180.945	187.247
25980	AT5G53980	70.9324	2.22622	0.352341	6.31837	2.64329e-10	5.58295e-09	ATHB-52	5	21913883	21914866	protein_coding	835481	28.5962	19.8794	36.679	167.899	84.9139	140.112
3245	AT1G32540	402.902	0.883406	0.139909	6.31414	2.71675e-10	5.73267e-09	LOL1	1	11767485	11770049	protein_coding	840148	308.647	320.988	336.084	488.615	662.557	631.876
21596	AT5G05500	78.3851	-4.28646	0.678927	-6.31358	2.7266e-10	5.74802e-09		5	1629610	1630478	protein_coding	830433	183.016	174.729	53.6078	9.04842	4.85222	7.06445
878	AT1G09210	2264.3	-0.748849	0.118692	-6.30918	2.80515e-10	5.90804e-09	CRT2	1	2972638	2977002	protein_coding	837441	1898.79	1992.12	1623.75	1050.62	1278.56	956.056
23780	AT5G27660	291.269	-1.49003	0.236318	-6.3052	2.87821e-10	6.05618e-09		5	9789468	9792378	protein_coding	832828	345.111	293.486	224.375	100.597	106.205	101.243
1073	AT1G10920	358.439	0.775628	0.12307	6.30233	2.932e-10	6.16356e-09	LOV1	1	3644180	3647784	protein_coding	837635	334.433	310.968	341.171	562.143	592	533.263
15504	AT3G49910	4637.15	-0.75967	0.120544	-6.30202	2.93796e-10	6.17026e-09	RPL26A	3	18504164	18505390	protein_coding	824153	4904.82	5383.12	5713.46	3604.29	3116.34	2726.88
27124	AT5G64740	6386.56	0.629004	0.0998561	6.29911	2.99366e-10	6.28133e-09	CESA6	5	25881033	25886728	protein_coding	836595	5472.17	4716.64	5685.24	8867.45	7542.78	8130.01
4952	AT1G59960	385.449	-1.06845	0.169742	-6.29454	3.08313e-10	6.46299e-09		1	22071217	22073267	protein_coding	842290	523.882	500.123	417.576	229.227	240.185	218.998
27396	AT5G67190	247.684	-1.25022	0.19873	-6.29109	3.1525e-10	6.6022e-09	ERF010	5	26808876	26810116	protein_coding	836854	403.778	387.124	526.202	221.184	181.958	148.353
12047	AT3G05990	526.292	-0.796448	0.126665	-6.28784	3.21908e-10	6.7353e-09		3	1796839	1800082	protein_coding	819770	679.446	581.733	503.631	333.786	332.377	352.045
26650	AT5G60210	748.059	0.80802	0.128547	6.2858	3.26166e-10	6.818e-09	RIP5	5	24243009	24247888	protein_coding	836143	447.509	380.858	478.784	691.144	794.91	798.674
13855	AT3G22620	385.251	-2.37492	0.378195	-6.2796	3.39444e-10	7.08891e-09		3	8008534	8009590	protein_coding	821833	887.626	778.434	245.467	139.748	138.288	90.6605
22026	AT5G09880	1800.05	0.620761	0.0989349	6.27443	3.50913e-10	7.32158e-09		5	3081389	3085291	protein_coding	830848	2151.58	2015.14	2008.88	3162.93	3026.57	3307.34
14567	AT3G28940	2851.79	-1.42939	0.228	-6.26927	3.6275e-10	7.56146e-09	AIG2B	3	10968043	10969858	protein_coding	822530	2646.86	2437.84	1846.65	907.858	755.734	910.137
1029	AT1G10570	614.975	0.742961	0.118569	6.26604	3.70342e-10	7.70977e-09	ULP1C	1	3487386	3491277	protein_coding	837598	646.191	661.535	544.896	958.805	983.091	1165.62
4833	AT1G58080	2734.26	-0.568207	0.0906816	-6.26595	3.70556e-10	7.70977e-09	HISN1A	1	21504314	21507679	protein_coding	842175	2598.82	2771.6	2615.49	1802.65	1772.28	1812.03
26392	AT5G57780	374.698	1.16395	0.185822	6.2638	3.75696e-10	7.80943e-09		5	23405189	23406479	protein_coding	835886	257.366	242.738	258.164	549.943	536.171	612.253
22843	AT5G18030	123.784	2.51673	0.402161	6.25801	3.8991e-10	8.09735e-09	SAUR21	5	5968352	5969190	protein_coding	831670	33.1716	24.0645	32.4468	124.667	197.728	189.563
15936	AT3G54040	307.116	-2.10715	0.336809	-6.25622	3.94423e-10	8.18344e-09		3	20013726	20015653	protein_coding	824571	647.99	627.294	234.759	110.35	146.029	94.7409
13895	AT3G22970	1942.73	-0.581951	0.0930416	-6.25474	3.9818e-10	8.24829e-09		3	8152038	8154149	protein_coding	821871	1790.14	1799.6	1873.45	1054.64	1311.31	1286.91
17608	AT4G08480	457.288	0.860595	0.137592	6.2547	3.98288e-10	8.24829e-09	MEKK2	4	5387351	5391575	protein_coding	826407	344.298	323.301	421.808	631.379	619.872	720.574
977	AT1G10090	705.116	0.792301	0.126716	6.25256	4.03778e-10	8.35423e-09		1	3290311	3296198	protein_coding	837544	338.579	294.005	308.95	542.905	490.075	596.946
9322	AT2G28110	543.915	-1.4408	0.230638	-6.24703	4.18323e-10	8.64716e-09	IRX7	2	11977865	11980003	protein_coding	817357	1096.95	948.978	1022.78	436.335	308.116	385.013
18984	AT4G20690	79.017	-2.27769	0.364787	-6.24388	4.26847e-10	8.81517e-09		4	11097242	11098024	protein_coding	827816	100.659	68.0083	88.876	16.0861	21.835	15.3063
19057	AT4G21326	201.403	1.08673	0.174097	6.24209	4.31759e-10	8.90338e-09	ATSBT3.12	4	11345872	11349759	protein_coding	827882	243.639	223.904	184.806	432.313	451.257	506.286
9661	AT2G31280	1308.43	0.486686	0.0779691	6.24203	4.31916e-10	8.90338e-09	CPUORF7	2	13338818	13343710	protein_coding	817685	1486.67	1392.12	1593.56	2121.98	2019.98	2116.09
18540	AT4G16670	155.755	-1.25426	0.200952	-6.24159	4.33142e-10	8.92041e-09		4	9385119	9387754	protein_coding	827369	241.775	184.267	177.92	87.8728	90.6133	75.1215
18256	AT4G14400	653.205	-1.45169	0.232595	-6.24126	4.34052e-10	8.93091e-09	ACD6	4	8294165	8299195	protein_coding	827085	730.996	761.331	670.961	207.985	291.891	292.287
25294	AT5G47610	1304.34	-1.1868	0.190177	-6.24052	4.36132e-10	8.96543e-09	ATL79	5	19301130	19302117	protein_coding	834811	2710.92	2257.88	2925.85	1008.4	995.919	1463.52
22314	AT5G12980	271.063	0.791815	0.126929	6.23826	4.42465e-10	9.08724e-09		5	4105383	4108232	protein_coding	831138	252.79	210.303	232.77	415.222	389.391	397.964
5310	AT1G63360	1061.47	0.713503	0.114403	6.23677	4.46701e-10	9.15961e-09		1	23498484	23502321	protein_coding	842642	892.249	868.727	961.928	1520.7	1366.69	1573.79
6485	AT1G74460	206.817	-2.57816	0.413383	-6.23673	4.4681e-10	9.15961e-09		1	27987890	27989865	protein_coding	843787	385.477	324.348	100.162	27.1453	80.0617	29.4352
25334	AT5G48000	1069.52	-2.56922	0.412359	-6.23054	4.64839e-10	9.52045e-09	CYP708A2	5	19444103	19447866	protein_coding	834851	1163.58	1171.97	570.907	126.712	216.483	147.112
27206	AT5G65480	860.496	0.713584	0.114551	6.22939	4.68256e-10	9.58163e-09		5	26176021	26177917	protein_coding	836673	716.049	630.908	706.776	1069.72	1044.44	1251.59
14047	AT3G24300	199.266	-2.33149	0.374399	-6.22728	4.74613e-10	9.70281e-09	AMT1-3	3	8805519	8807460	protein_coding	822018	362.6	312.838	146.716	38.2045	83.7009	42.3867
10268	AT2G36900	670.001	1.21959	0.195893	6.22582	4.79049e-10	9.77698e-09	MEMB11	2	15490560	15492822	protein_coding	818264	649.958	519.694	550.302	1598.73	1357.84	1047.98
5277	AT1G63080	57.8612	-1.93886	0.311423	-6.2258	4.79118e-10	9.77698e-09		1	23387574	23390838	protein_coding	842611	76.4501	57.3238	62.3463	14.0815	18.2972	19.028
22848	AT5G18065	110.481	1.49445	0.240111	6.22398	4.8469e-10	9.88166e-09	HTT3	5	5978546	5980599	protein_coding	831535	49.1283	71.9177	83.461	208.304	192.442	171.45
12353	AT3G09260	49434.3	-1.26057	0.202709	-6.21862	5.01555e-10	1.02099e-08	BGLU23	3	2840477	2843781	protein_coding	820082	58775.5	55943.7	37676.4	20370	20795.4	22442.6
8087	AT2G16365	1257.38	-0.543349	0.0873752	-6.21857	5.01704e-10	1.02099e-08		2	7074119	7079519	protein_coding	816133	1552.64	1571.7	1780.9	1071.86	1221.69	1070.82
25737	AT5G51730	225.897	-0.978286	0.157333	-6.21795	5.03678e-10	1.02407e-08		5	21011392	21013747	protein_coding	835247	332.86	285.635	313.182	149.802	131.01	191.918
17010	AT4G00620	508.822	0.824168	0.132561	6.21727	5.05895e-10	1.02764e-08	FOLD4	4	258987	261289	protein_coding	825824	267.66	334.81	248.288	532.851	503.418	475.673
4362	AT1G52910	180.071	1.56651	0.251983	6.21672	5.07656e-10	1.03028e-08		1	19708011	19709323	protein_coding	841724	89.2201	120.323	84.6438	294.576	312.968	267.272
18712	AT4G18210	327.049	-1.47772	0.237726	-6.21607	5.09772e-10	1.03363e-08	PUP10	4	10075527	10078261	protein_coding	827546	487.279	486.521	620.721	193.033	147.993	230.772
27424	AT5G67430	45.9887	-2.97313	0.478377	-6.21503	5.1314e-10	1.03952e-08		5	26910205	26912103	protein_coding	836879	111.985	87.2495	31.38	8.08083	10.9688	10.6465
9231	AT2G27230	1004.5	-0.543084	0.0874369	-6.21115	5.25965e-10	1.06453e-08	LHW	2	11650358	11654143	protein_coding	817265	1048.46	1173.06	1274.02	754.244	829.381	814.42
4153	AT1G50970	225.711	-0.85789	0.138144	-6.21013	5.29422e-10	1.07056e-08		1	18896142	18900369	protein_coding	841519	306.33	284.346	262.915	164.061	142.724	164.298
5359	AT1G63860	214.438	-1.24068	0.19986	-6.20772	5.37571e-10	1.08605e-08		1	23701408	23706058	protein_coding	3767624	384.064	294.99	332.741	145.181	139.298	143.377
7015	AT1G79640	228.675	1.19062	0.191901	6.20435	5.49222e-10	1.10801e-08		1	29966313	29971640	protein_coding	844303	168.282	152.751	105.234	336.782	330.929	311.486
6518	AT1G74810	92.3153	-1.76578	0.284605	-6.20429	5.49437e-10	1.10801e-08	BOR5	1	28107822	28111940	protein_coding	843820	166.916	154.63	112.616	44.4672	23.858	60.967
2967	AT1G29830	23.7063	3.33201	0.537352	6.2008	5.61776e-10	1.13187e-08		1	10441053	10445657	protein_coding	839861	5.81009	8.50327	5.70321	55.3044	77.2391	71.5935
8600	AT2G21185	286.803	-0.850293	0.13717	-6.19882	5.68886e-10	1.14517e-08		2	9076437	9077048	protein_coding	816654	416.361	426.883	427.451	246.318	234.12	223.708
13105	AT3G15900	611.381	0.861374	0.138968	6.19836	5.70561e-10	1.1475e-08		3	5376251	5377179	protein_coding	820833	561.629	535.697	610.846	1055.65	965.592	1078.51
13797	AT3G22120	7570.01	-0.927324	0.149626	-6.19763	5.73198e-10	1.15177e-08	CWLP	3	7794758	7796460	protein_coding	821775	5341.79	5013.98	7461.18	3331.37	2826.95	3206.35
25017	AT5G45080	19.7243	-7.77399	1.25445	-6.19714	5.74988e-10	1.15432e-08	PP2A6	5	18191355	18193328	protein_coding	834539	49.1855	60.6844	25.3931	0	0	0
25336	AT5G48020	590.354	-0.676601	0.109255	-6.19288	5.90763e-10	1.18493e-08		5	19462516	19464971	protein_coding	834853	631.404	636.14	689.847	427.287	412.439	382.658
17439	AT4G04830	421.875	-2.08629	0.33699	-6.19094	5.98069e-10	1.1985e-08	MSRB5	4	2445775	2447086	protein_coding	825820	573.482	579.965	350.323	72.5413	177.45	105.313
2360	AT1G23160	27.4446	5.00174	0.808696	6.18494	6.21246e-10	1.24383e-08		1	8209226	8211486	protein_coding	838924	5.71924	6.27769	1.41073	171.92	89.7661	178.966
24724	AT5G42590	134.413	-2.93658	0.475014	-6.18208	6.32629e-10	1.26548e-08	CYP71A16	5	17031024	17033800	protein_coding	834266	324.853	295.052	110.037	27.1453	50.9483	17.6611
4911	AT1G59620	385.378	0.916047	0.148252	6.17899	6.4514e-10	1.28936e-08	CW9	1	21902264	21905717	protein_coding	842252	210.156	216.77	268.388	401.784	396.315	509.641
23809	AT5G27930	202.764	-1.29426	0.20953	-6.17698	6.53386e-10	1.30467e-08	PPC6-7	5	9957816	9961374	protein_coding	832860	157.82	169.039	178.9	77.7207	71.5407	56.3222
23391	AT5G23800	33.0477	-3.36545	0.545313	-6.17159	6.76079e-10	1.34841e-08	ATDUF10	5	8022216	8024795	protein_coding	832445	42.0311	56.9275	35.8877	4.73629	4.21286	4.08906
9016	AT2G25220	187.808	1.06002	0.171762	6.17144	6.76704e-10	1.34841e-08		2	10742623	10745819	protein_coding	817060	154.352	146.555	143.89	328.95	273.174	324.309
10359	AT2G37760	1327.37	-1.00562	0.162951	-6.17135	6.77107e-10	1.34841e-08	AKR4C8	2	15831656	15833921	protein_coding	818353	1963.32	1681.09	1887.39	904.025	855.36	995.261
25288	AT5G47550	569.256	1.26655	0.205381	6.16683	6.96709e-10	1.38621e-08	CYS5	5	19286314	19287179	protein_coding	834805	553.622	538.835	615.078	1900.17	1137.85	1065.56
17468	AT4G05050	7246.75	-0.498229	0.0808359	-6.16346	7.1171e-10	1.41479e-08	UBQ11	4	2588004	2589437	protein_coding	825880	9673.14	9801.15	9141.68	7335.35	6711.77	6210.03
10548	AT2G39570	7720.04	1.18192	0.191873	6.15989	7.27968e-10	1.44582e-08	ACR9	2	16507882	16510264	protein_coding	818542	4475.88	3714.3	4951.66	12492.9	8121.41	9195.56
5029	AT1G60830	68.7005	1.74115	0.282764	6.1576	7.38556e-10	1.46555e-08		1	22395003	22396133	protein_coding	842376	59.7984	37.7559	52.2101	164.163	186.227	141.149
22209	AT5G11610	182.984	1.49354	0.242807	6.15115	7.69248e-10	1.52509e-08		5	3735350	3738230	protein_coding	831033	58.2401	38.4472	37.2695	114.587	126.246	138.999
13068	AT3G15550	180.505	1.83521	0.298372	6.15074	7.71196e-10	1.5276e-08		3	5267204	5270118	protein_coding	820794	78.9255	109.86	84.6438	318.705	351.786	307.304
989	AT1G10200	2181.78	0.749462	0.121946	6.14583	7.95479e-10	1.5743e-08	WLIM1	1	3346383	3348139	protein_coding	837558	1268.64	1168.87	1311.73	2420.65	2080.01	1796.91
19779	AT4G27860	867.206	-0.846162	0.137701	-6.14493	7.9999e-10	1.58161e-08		4	13873708	13876528	protein_coding	828899	1012.29	864.509	767.977	451.529	514.151	507.944
9741	AT2G32000	717.254	0.591117	0.0961977	6.14481	8.00589e-10	1.58161e-08		2	13615748	13621896	protein_coding	817760	675.048	613.374	641.895	1002.03	903.725	1000.19
24867	AT5G43780	1464.31	-0.985272	0.160403	-6.14247	8.12487e-10	1.60369e-08	APS4	5	17589394	17591737	protein_coding	834400	1921.66	1725.32	1553.21	1024.48	932.84	668.768
10299	AT2G37180	760.831	-1.1455	0.186564	-6.13999	8.25288e-10	1.62682e-08	PIP2-3	2	15617635	15619155	protein_coding	818294	2150.43	2322.75	1440.36	817.374	1091.75	766.493
9870	AT2G33210	859.554	-0.90078	0.146709	-6.13991	8.25662e-10	1.62682e-08	HSP60-2	2	14074767	14078772	protein_coding	817883	514.833	557.438	572.935	283.082	308.544	289.618
20558	AT4G34930	53.4394	1.43963	0.234495	6.13926	8.29059e-10	1.63207e-08		4	16637322	16638962	protein_coding	829645	46.8978	39.7587	35.2683	113.608	105.536	113.031
14981	AT3G44990	624.415	-1.59174	0.259457	-6.13487	8.5228e-10	1.6763e-08	XTH31	3	16446935	16448844	protein_coding	823634	350.017	390.263	331.522	118.635	141.928	95.3701
12242	AT3G07770	1446.94	-0.736418	0.120044	-6.13458	8.53822e-10	1.67785e-08	HSP90-6	3	2478887	2484282	protein_coding	819968	806.584	943.778	923.924	469.6	606.813	531.028
21864	AT5G07990	110.583	-1.27663	0.20821	-6.13146	8.70757e-10	1.70963e-08	CYP75B1	5	2560328	2563137	protein_coding	830693	178.44	148.572	158.002	76.4089	52.1614	70.6445
23381	AT5G23700	34.0417	-5.66939	0.924954	-6.12937	8.82285e-10	1.73074e-08		5	7992776	7997509	protein_coding	832435	55.994	41.3398	61.1966	0	1.70207	1.38202
18730	AT4G18360	124.44	-1.89875	0.309799	-6.12898	8.84435e-10	1.73343e-08	GLO5	4	10145895	10148764	protein_coding	827563	227.584	196.533	104.288	51.9238	49.1368	41.0258
19341	AT4G23860	617.539	0.767749	0.125269	6.12879	8.85491e-10	1.73398e-08		4	12408950	12411678	protein_coding	828485	538.424	525.303	683.554	1128.35	992.539	843.686
6504	AT1G74670	3440.08	1.42306	0.232412	6.12299	9.18354e-10	1.79675e-08	GASA6	1	28053030	28054149	protein_coding	843806	1517.89	1723.23	1383.93	3713.88	4200.81	4490.64
25987	AT5G54040	19.8586	-4.47785	0.731368	-6.12257	9.20789e-10	1.79923e-08		5	21928847	21930637	protein_coding	835487	44.6101	43.9438	36.679	1.00538	1.21306	3.53223
25000	AT5G44920	139.43	-1.71091	0.279447	-6.12249	9.21236e-10	1.79923e-08	TIK	5	18138775	18140190	protein_coding	834522	284.665	237.378	193.166	72.8062	84.8683	61.1923
11209	AT2G45630	352.118	0.853447	0.139431	6.12092	9.30348e-10	1.81544e-08		2	18795926	18797263	protein_coding	819171	305.729	309.818	408.824	686.935	526.822	627.547
22727	AT5G16930	227.393	-0.958631	0.156657	-6.11928	9.39969e-10	1.83261e-08		5	5568388	5571859	protein_coding	831556	158.995	183.099	174.93	94.5057	94.6184	76.5316
14122	AT3G25013	34.1308	-5.44489	0.889905	-6.1185	9.44573e-10	1.83998e-08		3	9113875	9116673	protein_coding	6240559	57.1111	53.8827	35.9627	0	1.20933	2.34758
24486	AT5G40390	1167.13	-0.820944	0.134263	-6.11443	9.69016e-10	1.88595e-08	RFS5	5	16161449	16165453	protein_coding	834037	1819.86	1669.87	1709.81	911.88	1009.26	1023.17
1662	AT1G16420	60.3241	2.67479	0.437879	6.10851	1.00565e-09	1.95554e-08	AMC8	1	5612150	5614020	protein_coding	838212	30.8839	32.4348	35.2683	214.146	243.824	170.724
20486	AT4G34260	1078.65	-0.83713	0.137064	-6.10759	1.01148e-09	1.96516e-08	FUC95A	4	16397995	16402118	protein_coding	829575	1480.14	1338.19	1359.94	750.014	799.404	790.041
18071	AT4G12880	954.978	-1.33708	0.218926	-6.10742	1.01253e-09	1.96549e-08	ENODL19	4	7544381	7545512	protein_coding	826900	676.53	626.142	630.012	246.09	298.135	221.148
21865	AT5G08000	292.957	-1.37624	0.225603	-6.10029	1.05876e-09	2.05345e-08	E13L3	5	2563366	2565547	protein_coding	830694	162.078	207.964	225.298	75.431	86.1089	67.7614
2539	AT1G25141	21.5732	-7.59537	1.24642	-6.09377	1.10284e-09	2.13708e-08		1	8817678	8818395	protein_coding	839098	38.8908	31.3885	50.7863	0	0	0
24135	AT5G37130	909.888	0.638016	0.104704	6.09349	1.10472e-09	2.13887e-08		5	14681348	14686754	protein_coding	833685	765.234	736.583	780.134	1182.33	1126.93	1239.81
13744	AT3G21670	3952.47	-0.756499	0.124194	-6.09124	1.12036e-09	2.16726e-08	NPF6.4	3	7626757	7629205	protein_coding	821721	6769.29	6562.28	7754.78	3857.64	4084.36	4538.91
21752	AT5G06930	332.32	1.36516	0.224193	6.08923	1.13454e-09	2.19231e-08		5	2144525	2148350	protein_coding	830584	236.147	199.657	122.022	460.143	493.6	490.149
16389	AT3G58390	13.177	7.79602	1.28032	6.08913	1.13528e-09	2.19231e-08	PEL2	3	21600030	21601334	protein_coding	825008	0	0	0	44.2367	63.0789	38.8545
24978	AT5G44680	1160.85	1.01055	0.16604	6.08619	1.15628e-09	2.23094e-08		5	18023985	18026077	protein_coding	834497	490.711	571.27	603.793	1133.06	1088.11	1132.67
11258	AT2G46140	94.7082	-2.07232	0.340541	-6.08536	1.16232e-09	2.2398e-08		2	18958999	18960645	protein_coding	819221	168.146	234.367	87.4653	30.1614	49.7353	37.6771
24150	AT5G37260	7747.06	0.770721	0.126653	6.08528	1.16288e-09	2.2398e-08	RVE2	5	14751344	14753088	protein_coding	833700	10088.7	8520.92	12565.4	18990.6	16656.5	17529.3
25360	AT5G48250	623.284	0.74449	0.122352	6.0848	1.16634e-09	2.24452e-08	COL10	5	19561319	19563832	protein_coding	834878	298.544	253.2	282.146	439.351	414.865	541.608
23463	AT5G24400	1160.83	0.535295	0.0879779	6.08443	1.16908e-09	2.24785e-08	EMB2024	5	8330243	8331963	protein_coding	832511	985.997	971.996	809.759	1319.06	1353.77	1348.13
22730	AT5G16960	33.6998	-3.03352	0.498669	-6.08322	1.17793e-09	2.26292e-08		5	5573700	5575910	protein_coding	831559	83.7489	78.9462	63.3507	4.14019	11.2397	12.6436
23736	AT5G27240	340.804	-1.02828	0.169059	-6.08235	1.18433e-09	2.27325e-08		5	9596766	9601233	protein_coding	832782	448.153	374.384	472.842	211.751	247.249	176.485
8426	AT2G19640	193.994	-0.948918	0.156053	-6.08075	1.19618e-09	2.29404e-08	ASHR2	2	8491192	8492920	protein_coding	816483	213.609	245.181	257.434	116.294	118.543	136.286
3719	AT1G44920	1078.6	-0.538041	0.0884909	-6.08018	1.20045e-09	2.30025e-08		1	16982904	16984444	protein_coding	841058	1117.54	1059.88	1090.49	735.938	744.816	770.025
4844	AT1G58210	122.021	1.23975	0.203983	6.07774	1.2189e-09	2.3336e-08	EMB1674	1	21553537	21554778	protein_coding	28717376	80.0693	70.1009	108.626	204.092	180.745	220.175
464	AT1G05360	244.949	-1.26644	0.208405	-6.07681	1.22596e-09	2.34509e-08	KMS2	1	1564491	1567508	protein_coding	837035	340.72	342.914	288.016	91.8727	130.152	184.099
21276	AT5G02540	238.867	1.46468	0.241063	6.07591	1.23287e-09	2.3563e-08		5	568425	570973	protein_coding	831913	114.385	122.415	93.1082	343.84	208.646	360.287
13245	AT3G17205	1108.78	0.504463	0.0830289	6.07575	1.23408e-09	2.35658e-08	UPL6	3	5873051	5881655	protein_coding	820979	955.322	912.349	809.974	1297.68	1187.08	1318.81
4248	AT1G51860	127.226	-2.09233	0.344742	-6.06928	1.28486e-09	2.45146e-08		1	19257403	19261794	protein_coding	841613	246.372	286.207	130.662	45.4767	62.7092	48.1859
19168	AT4G22285	1046.44	0.608794	0.100334	6.06765	1.29796e-09	2.47433e-08		4	11778749	11782695	protein_coding	5008155	808.485	875.506	901.216	1357.91	1284.28	1297.16
13310	AT3G17740	701.74	0.561374	0.0925227	6.06742	1.29985e-09	2.47581e-08		3	6067684	6072856	protein_coding	821042	632.548	704.148	684.204	935.004	1021.39	1027.88
7220	AT2G01620	520.05	0.687462	0.113367	6.06403	1.32755e-09	2.52643e-08	SKIP28	2	278124	279296	protein_coding	814691	391.196	383.986	347.04	637.411	576.202	595.769
26656	AT5G60260	18.2149	-7.5961	1.2539	-6.05798	1.37842e-09	2.62099e-08		5	24255272	24256285	protein_coding	836148	38.8908	31.3885	50.7863	0	0	0
3742	AT1G45191	341.634	1.58398	0.261501	6.05727	1.38447e-09	2.63025e-08	BGLU1	1	17115762	17119246	protein_coding	841088	183.557	242.935	198.618	617.477	635.179	622.864
10691	AT2G40820	616.037	0.897853	0.148327	6.05318	1.42016e-09	2.69577e-08		2	17036442	17040358	protein_coding	818679	434.843	492.347	417.977	862.643	838.617	808.096
25412	AT5G48660	84.2348	-1.71634	0.28356	-6.05281	1.42344e-09	2.69969e-08		5	19736540	19738538	protein_coding	834924	80.5818	87.0703	98.2883	28.2131	16.4336	36.5525
10264	AT2G36880	5075.74	-0.526487	0.0870039	-6.0513	1.43681e-09	2.72273e-08	METK3	2	15479281	15481412	protein_coding	818260	4730.13	4721.15	3858.61	2970.42	3123.03	3153.32
3302	AT1G33140	5659.17	-0.451797	0.0746839	-6.04946	1.45332e-09	2.75169e-08	RPL9C	1	12023225	12024783	protein_coding	840211	5352.06	5286.86	5222.52	3898.86	4202.03	3496.9
11886	AT3G04650	707.24	0.728645	0.120544	6.04463	1.49753e-09	2.83298e-08		3	1261857	1264687	protein_coding	819623	368.319	298.19	317.414	578.094	548.301	502.754
19900	AT4G28940	130.308	-3.26592	0.540527	-6.04211	1.5211e-09	2.87514e-08		4	14274341	14277252	protein_coding	829015	361.26	339.589	73.9648	20.0808	21.2002	39.6846
9716	AT2G31810	4351.86	0.683935	0.113242	6.03957	1.54525e-09	2.91832e-08		2	13524048	13528712	protein_coding	817738	4990.97	4743.02	5359.22	9152.18	8039.5	7049.95
10741	AT2G41260	112.405	-8.39036	1.38936	-6.039	1.55072e-09	2.92617e-08	M17	2	17206452	17207698	protein_coding	818725	141.496	123.848	150.44	1.07213	0	0
2759	AT1G27630	631.708	0.678157	0.112304	6.03855	1.55501e-09	2.93178e-08	CYCT1-3	1	9611053	9614336	protein_coding	839655	428.62	386.318	379.334	680.969	619.269	612.073
17675	AT4G09140	263.96	-0.748746	0.124075	-6.03464	1.59315e-09	3.00115e-08	MLH1	4	5816942	5821066	protein_coding	826493	301.357	268.263	312.119	170.173	176.166	177.323
21094	AT4G39955	197.303	-1.88931	0.313118	-6.03386	1.60092e-09	3.01325e-08		4	18530318	18532296	protein_coding	830156	367.175	270.987	211.609	75.4035	82.4878	71.8219
21880	AT5G08130	1594.53	-0.57401	0.0951454	-6.03297	1.6097e-09	3.02707e-08	BIM1	5	2606002	2610250	protein_coding	830708	1942.49	1866.53	2076.64	1376.41	1304.33	1269.6
25513	AT5G49630	244.89	1.49762	0.248244	6.03285	1.61098e-09	3.02707e-08	AAP6	5	20142430	20146690	protein_coding	835025	67.487	104.628	83.2331	200.071	264.446	259.03
14600	AT3G29200	1132.62	-0.507996	0.0842202	-6.03176	1.62188e-09	3.04499e-08	CM1	3	11163839	11166458	protein_coding	822573	1263.95	1383.18	1262.6	886.745	954.675	911.314
20690	AT4G36130	2337.99	-0.503863	0.0835453	-6.03102	1.62928e-09	3.05631e-08	RPL8C	4	17097405	17098906	protein_coding	829770	2376.91	2538.28	2560.47	1805.66	1789.26	1675.45
4265	AT1G52000	1255.04	-1.4976	0.248437	-6.02809	1.6591e-09	3.10964e-08	JAL5	1	19333088	19336135	protein_coding	841629	646.268	672.754	966.342	250.338	300.835	257.85
19255	AT4G23050	847.221	-0.854823	0.14193	-6.02284	1.71386e-09	3.20956e-08		4	12079859	12084362	protein_coding	828404	1242.49	1014.55	1108.23	715.097	588.736	554.552
1390	AT1G13830	58.3427	-2.31858	0.385076	-6.0211	1.73239e-09	3.24155e-08		1	4739693	4741189	protein_coding	837944	123.38	108.203	45.8994	22.3597	20.2338	13.0928
17524	AT4G05631	32.2864	-7.33007	1.21811	-6.0176	1.77019e-09	3.3095e-08		4	2990006	2992618	protein_coding	825936	61.7678	46.0364	88.876	0	1.21306	0
26578	AT5G59520	439.578	-2.10264	0.349647	-6.0136	1.81446e-09	3.38942e-08	ZIP2	5	23991213	23992908	protein_coding	836071	797.262	828.655	289.2	118.635	191.663	136.579
5656	AT1G66590	128.39	-1.56826	0.26081	-6.01304	1.82073e-09	3.39829e-08	ATCOX19-1	1	24840899	24842609	protein_coding	843311	172.952	173.349	162.521	67.4173	39.7033	64.3868
3157	AT1G31710	792.045	-1.14968	0.19121	-6.01266	1.82507e-09	3.40355e-08		1	11349697	11355587	protein_coding	840058	912.79	912.358	799.884	343.84	490.075	350.868
9098	AT2G25950	363.609	0.755479	0.125725	6.00898	1.8669e-09	3.47864e-08		2	11068561	11070661	protein_coding	817136	272.272	293.796	239.032	414.934	503.175	448.048
2400	AT1G23560	104.161	1.85724	0.309135	6.00785	1.88003e-09	3.50018e-08		1	8352615	8354619	protein_coding	838966	66.2868	86.8445	38.0626	225.317	222.052	252.079
105	AT1G02020	335.773	-0.843073	0.140381	-6.00562	1.90606e-09	3.54569e-08		1	352612	355124	protein_coding	837477	392.77	404.005	406.554	251.665	238.687	179.193
24940	AT5G44430	30.1242	-4.40001	0.732792	-6.00444	1.91987e-09	3.56841e-08	PDF1.2C	5	17908850	17909507	protein_coding	834470	67.487	24.0645	98.7511	3.01614	0	5.88704
3902	AT1G48400	17.3954	4.64365	0.773452	6.00379	1.92766e-09	3.5799e-08		1	17881968	17883967	protein_coding	841260	2.40307	2.1981	1.48188	40.1312	42.0497	72.9705
3251	AT1G32583	32.2756	-3.71371	0.618701	-6.00243	1.94381e-09	3.60689e-08	TDL1	1	11785806	11788286	protein_coding	3766880	42.7838	55.4405	40.3598	0	2.89204	7.48549
25368	AT5G48335	511.243	-0.676447	0.112705	-6.00193	1.94985e-09	3.61508e-08		5	19587872	19589606	protein_coding	2746200	767.522	715.657	694.079	498.669	468.24	394.432
12017	AT3G05750	450.325	-0.803903	0.134093	-5.99512	2.03337e-09	3.76679e-08		3	1703850	1707730	protein_coding	819744	512.208	567.154	604.86	319.317	314.484	330.348
11587	AT3G01930	232.16	-1.01172	0.168767	-5.99481	2.03718e-09	3.77073e-08		3	319061	321690	protein_coding	821218	209.042	193.094	184.359	82.2418	115.373	95.1395
9609	AT2G30870	4709.56	-1.01937	0.170069	-5.99384	2.0494e-09	3.79019e-08	GSTF10	2	13141290	13142676	protein_coding	817637	3573.38	3556.31	2612.67	1746.35	1538.15	1522.39
20122	AT4G30990	1106.28	-0.839944	0.140177	-5.99203	2.07234e-09	3.82945e-08		4	15084098	15097986	protein_coding	829224	976.151	996.585	1076.79	472.185	604.682	628.262
26738	AT5G61030	344.837	-1.05362	0.175848	-5.99169	2.07671e-09	3.83436e-08	RBG3	5	24560309	24562527	protein_coding	836224	194.212	236.862	256.096	108.433	119.173	103.098
20536	AT4G34710	14143.7	-0.740847	0.123682	-5.98995	2.09904e-09	3.87238e-08	ADC2	4	16560030	16563044	protein_coding	829623	21350.3	19645.1	17163.1	11263.5	11451.1	12088.8
10977	AT2G43430	675.932	0.671994	0.112326	5.98254	2.19688e-09	4.04952e-08	GLX2-1	2	18035349	18038334	protein_coding	818944	759.155	664.158	688.346	1333.35	1021.09	1006.06
26515	AT5G58910	27.9396	-4.06344	0.679549	-5.97961	2.23674e-09	4.11797e-08	LAC16	5	23789363	23792382	protein_coding	836008	66.3405	48.5455	18.0002	2.33239	2.93003	2.73148
811	AT1G08550	1850.11	0.596995	0.0998397	5.97954	2.23771e-09	4.11797e-08	VDE1	1	2706868	2709988	protein_coding	837377	1090.83	991.372	1104.54	1748.01	1561.04	1505.54
5651	AT1G66540	249.467	1.14106	0.190938	5.97607	2.28588e-09	4.20315e-08		1	24824356	24826683	protein_coding	842972	258.05	283.705	210.986	473.27	631.607	560.768
13704	AT3G21320	13.8638	7.54948	1.26347	5.97517	2.29845e-09	4.22278e-08		3	7498812	7501888	protein_coding	821686	0	0	0	45.2421	41.2439	36.4997
6788	AT1G77450	924.814	-1.16528	0.195157	-5.97097	2.35841e-09	4.32938e-08	NAC032	1	29099839	29101759	protein_coding	844081	1521.32	1663.59	1938.34	785.202	827.304	671.123
17678	AT4G09160	707.321	0.877356	0.146955	5.97023	2.36925e-09	4.3457e-08	PATL5	4	5839599	5842456	protein_coding	826497	653.821	558.869	559.064	1107.2	954.499	1193.32
11308	AT2G46560	1860.61	0.488558	0.0818594	5.96825	2.39808e-09	4.39496e-08		2	19115322	19125856	protein_coding	819268	1729.63	1539.48	1593.59	2262.36	2126.45	2433.3
21224	AT5G02030	259.198	1.13949	0.191069	5.96378	2.46473e-09	4.51341e-08	BLH9	5	395567	399125	protein_coding	831745	107.522	153.804	153.77	296.587	315.394	301.417
5695	AT1G66980	1297.9	0.670124	0.112377	5.9632	2.47351e-09	4.52577e-08	SNC4	1	24997223	25002239	protein_coding	843016	882.292	798.748	963.178	1249.01	1477.6	1477.49
197	AT1G02870	380.782	0.738979	0.123978	5.96059	2.51326e-09	4.59431e-08		1	637214	638681	protein_coding	839496	280.243	358.875	331.522	588.147	549.514	481.56
10525	AT2G39380	148.886	-2.1134	0.35457	-5.96047	2.51509e-09	4.59431e-08	ATEXO70H2	2	16447006	16449083	protein_coding	818523	266.517	287.728	122.734	36.1937	86.127	35.3223
12690	AT3G12370	285.661	0.790097	0.132587	5.95907	2.53677e-09	4.63012e-08		3	3937135	3938155	protein_coding	820415	216.187	220.766	256.753	456.443	388.178	348.513
10317	AT2G37360	111.909	-2.48086	0.416428	-5.95748	2.56164e-09	4.67169e-08	ABCG2	2	15673410	15675920	protein_coding	818312	215.043	205.071	77.5902	27.1453	43.67	18.8385
23714	AT5G27010	13.2839	7.66426	1.28672	5.95645	2.57781e-09	4.69735e-08		5	9503315	9507569	protein_coding	832759	0	0	0	39.2098	38.8178	55.3382
77	AT1G01720	2241.61	-0.81531	0.136882	-5.9563	2.58013e-09	4.69772e-08	NAC002	1	267993	269819	protein_coding	839265	3751.82	3612.81	4211.03	2441.06	2142.26	1992.18
17011	AT4G00630	1898.23	0.614151	0.10313	5.9551	2.5992e-09	4.7286e-08	KEA2	4	261246	268097	protein_coding	825834	1215.6	1212.03	1078.34	1669.64	1770.8	1931.83
17761	AT4G10000	331.202	0.894043	0.150179	5.95317	2.62991e-09	4.78056e-08		4	6260302	6263181	protein_coding	826591	176.905	156.917	118.115	286.722	266.344	292.605
24341	AT5G39020	77.9086	-2.41541	0.405848	-5.95152	2.65662e-09	4.82519e-08		5	15616770	15619446	protein_coding	833894	90.364	61.7306	52.197	10.0538	10.9175	17.6611
27207	AT5G65490	599.235	0.597517	0.100404	5.9511	2.66344e-09	4.83363e-08		5	26177800	26180316	protein_coding	836674	529.601	504.308	605.203	834.466	820.026	818.299
14328	AT3G26840	180.278	2.27741	0.382851	5.94855	2.70537e-09	4.90573e-08		3	9892791	9896337	protein_coding	822299	77.7816	69.0546	57.8399	280.501	372.408	341.449
17430	AT4G04745	36.6079	-3.82443	0.643112	-5.94676	2.73496e-09	4.95537e-08		4	2412618	2413447	protein_coding	825810	78.9255	70.1009	25.3931	4.02152	4.85222	3.53223
20744	AT4G36710	235.811	1.02717	0.172776	5.9451	2.76283e-09	5.0018e-08	SCL15	4	17305758	17307648	protein_coding	829824	204.749	210.303	207.377	423.265	443.978	401.496
6230	AT1G72090	495.47	-0.77495	0.13044	-5.94104	2.83217e-09	5.12318e-08		1	27123567	27126950	protein_coding	843540	448.388	498.03	499.399	276.48	325.099	243.724
3977	AT1G49140	826.933	-0.652081	0.109792	-5.93925	2.86332e-09	5.17532e-08		1	18176772	18179264	protein_coding	841337	991.006	942.133	900.492	639.115	532.638	632.729
23734	AT5G27230	86.1415	1.36904	0.230547	5.93823	2.88106e-09	5.20318e-08	FRL5	5	9584092	9588049	protein_coding	832781	28.5962	41.8513	42.3219	104.559	89.7661	95.3701
26620	AT5G59920	687.603	0.667842	0.112573	5.93252	2.98329e-09	5.38344e-08	ULI3	5	24128491	24131081	protein_coding	836114	789.255	704.148	839.385	1144.12	1145.12	1412.89
9472	AT2G29580	229.295	-0.846231	0.142672	-5.93132	3.00501e-09	5.41825e-08		2	12651826	12654336	protein_coding	817507	243.639	246.923	255.342	141.759	139.501	133.047
22606	AT5G15780	2347.61	1.24064	0.20925	5.92898	3.04815e-09	5.49159e-08		5	5144629	5146458	protein_coding	831434	1331.44	1731.6	1627.98	3920.98	3657.36	3506.32
5222	AT1G62590	117.466	-1.40871	0.237695	-5.92656	3.09342e-09	5.56866e-08		1	23176930	23179248	protein_coding	842556	111.425	105.301	144.363	40.5596	44.1633	50.9752
22847	AT5G18060	65.913	2.58469	0.436147	5.92618	3.10058e-09	5.57704e-08	SAUR23	5	5975780	5976589	protein_coding	831310	12.5823	31.3885	11.2858	96.5165	120.093	121.273
4029	AT1G49650	326.648	-1.24046	0.209391	-5.92414	3.13937e-09	5.64227e-08	CXE4	1	18377154	18378634	protein_coding	841389	261.941	257.385	321.647	158.85	81.2747	113.031
24493	AT5G40450	11649.8	1.13947	0.192409	5.92213	3.17801e-09	5.70712e-08		5	16184650	16195888	protein_coding	834043	11608.9	7518.77	8712.38	20939.4	19392.3	20999.5
19683	AT4G26970	3520.4	-0.85345	0.144195	-5.91872	3.24455e-09	5.82193e-08	ACO2	4	13542918	13548629	protein_coding	828805	4075.53	3927.74	3191.07	1851.91	2150.75	2195.87
9414	AT2G28990	24.66	-7.70239	1.30181	-5.91667	3.28533e-09	5.89036e-08		2	12454637	12459726	protein_coding	817448	67.7596	48.3234	12.7479	0	0	0
3767	AT1G46768	149.025	1.47811	0.249873	5.91544	3.30987e-09	5.92958e-08	RAP2-1	1	17265586	17266824	protein_coding	841117	122.039	135.979	178.007	472.355	327.091	409.957
502	AT1G05710	225.53	-1.16159	0.196422	-5.91374	3.34434e-09	5.98653e-08		1	1714818	1717290	protein_coding	837078	306.894	356.172	309.923	148.742	157.347	129.815
27097	AT5G64490	56.9857	1.71986	0.290952	5.91116	3.39716e-09	6.0762e-08	APUM26	5	25779225	25780308	protein_coding	836570	30.8839	26.1571	46.5541	127.683	101.897	105.967
665	AT1G07250	598.617	-0.704457	0.119234	-5.90817	3.45929e-09	6.18238e-08	UGT71C4	1	2225759	2227608	protein_coding	837236	859.03	960.487	715.24	519.782	547.088	492.157
199	AT1G02890	2678.99	0.513751	0.0869657	5.90751	3.47318e-09	6.20222e-08		1	645084	652001	protein_coding	839507	2450.95	2257.59	2413.22	3501.29	3211.76	3451.3
3372	AT1G33990	1466.87	-0.810567	0.137344	-5.90174	3.59696e-09	6.41813e-08	MES14	1	12355557	12358031	protein_coding	840296	1788.98	1669.87	1948.22	1111.95	1000.77	967.83
17497	AT4G05330	250.938	0.997276	0.169034	5.89985	3.63831e-09	6.48671e-08	AGD13	4	2720493	2723214	protein_coding	825881	158.985	129.146	122.916	273.221	271.781	277.228
11549	AT3G01560	711.696	-0.654668	0.110982	-5.89887	3.65997e-09	6.52012e-08		3	219582	221989	protein_coding	821110	993.231	843.976	874.521	594.981	585.844	541.251
6108	AT1G70830	5560.57	1.23853	0.210084	5.89537	3.73833e-09	6.65441e-08	MLP28	1	26709889	26711587	protein_coding	843420	3512.76	3026.96	3438.66	9627.52	7168.29	6746.26
19400	AT4G24350	1319.67	0.845666	0.14359	5.88945	3.87481e-09	6.89185e-08		4	12609373	12611468	protein_coding	828538	731.532	678.536	827.602	1295.72	1254.9	1466.37
2503	AT1G24490	750.053	-0.637946	0.108373	-5.88657	3.94281e-09	7.00721e-08	ALB4	1	8682195	8685271	protein_coding	839065	737.738	694.06	882.388	520.385	475.201	486.054
9219	AT2G27130	81.8115	-1.59378	0.270802	-5.8854	3.97101e-09	7.0506e-08	XYP11	2	11595076	11596548	protein_coding	817255	76.6378	85.7951	67.7151	23.1238	26.6872	27.0804
20459	AT4G34030	2225.83	1.09151	0.185464	5.88529	3.97355e-09	7.0506e-08	MCCB	4	16301027	16304099	protein_coding	829549	2213.34	1832.04	1857.93	5011.82	3764.11	3803.03
23428	AT5G24140	56.7981	-3.14348	0.534148	-5.88503	3.97985e-09	7.05616e-08	SQP2	5	8164319	8167776	protein_coding	832479	169.29	149.618	69.1258	14.0753	19.4089	10.5967
17135	AT4G01680	240.479	0.927441	0.157616	5.8842	3.99985e-09	7.08599e-08	MYB55	4	715970	717603	protein_coding	826853	213.132	222.294	243.627	455.764	403.818	429.407
19994	AT4G29800	56.2811	-2.69136	0.457706	-5.88011	4.10006e-09	7.25775e-08	PLP8	4	14590645	14592825	protein_coding	829102	135.761	122.137	35.1659	15.589	15.9154	14.0434
2858	AT1G28560	170.064	1.32519	0.225452	5.8779	4.15497e-09	7.34912e-08	SRD2	1	10038029	10041544	protein_coding	839756	106.758	139.048	110.528	264.164	326.299	305.436
10201	AT2G36290	741.533	-1.09866	0.186949	-5.87676	4.18365e-09	7.39399e-08		2	15208498	15211034	protein_coding	818200	965.686	980.649	654.767	352.99	470.801	393.368
17347	AT4G03500	54.4538	3.3116	0.56363	5.87549	4.21597e-09	7.44521e-08		4	1553092	1556704	protein_coding	827731	7.8968	5.21102	8.43139	46.6029	82.1663	83.1651
19478	AT4G25090	252.368	2.37259	0.403891	5.87434	4.24528e-09	7.49105e-08	RBOHG	4	12878667	12883805	protein_coding	828612	153.796	162.233	53.5385	683.521	638.181	601.315
21616	AT5G05660	703.255	0.494862	0.0842768	5.87186	4.30921e-09	7.59784e-08	NFXL2	5	1690571	1695557	protein_coding	830450	637.123	619.399	603.793	915.901	861.27	844.202
5504	AT1G65200	32.727	4.68074	0.797968	5.86583	4.469e-09	7.87334e-08		1	24218470	24222794	protein_coding	842827	5.71924	0	1.41073	52.2798	66.7181	63.5801
21989	AT5G09530	873.821	-2.30652	0.393334	-5.86404	4.51747e-09	7.94766e-08	PELPK1	5	2959734	2961382	protein_coding	830812	2079.51	1687.65	627.775	230.232	428.209	230.772
18613	AT4G17300	939.832	-0.84335	0.143818	-5.86401	4.51831e-09	7.94766e-08	NS1	4	9681348	9684984	protein_coding	827443	833.487	998.095	950.041	523.484	541.935	484.973
5027	AT1G60810	465.393	-1.31362	0.224043	-5.86326	4.53865e-09	7.97715e-08	ACLA-2	1	22388527	22391237	protein_coding	842375	500.69	581.241	484.266	190.944	243.927	196.114
13990	AT3G23790	331.614	0.927265	0.158161	5.86278	4.55172e-09	7.99381e-08	AAE16	3	8575051	8581331	protein_coding	821961	281.387	239.599	265.217	572.061	414.865	505.108
7633	AT2G06420	14.4408	7.44634	1.2705	5.86095	4.60238e-09	8.07643e-08		2	2538743	2540365	protein_coding	815200	0	0	0	32.1722	47.3092	35.3223
23850	AT5G28442	18.9042	-7.24779	1.23666	-5.8608	4.60642e-09	8.07717e-08		5	10368347	10369188	protein_coding	10723119	44.6101	28.2496	21.1609	0	0	0
24483	AT5G40370	1033.11	-0.70468	0.120255	-5.85987	4.6323e-09	8.11616e-08		5	16147347	16149256	protein_coding	834035	877.467	916.069	936.875	559.705	535.736	579.347
21975	AT5G09400	626.421	-0.731443	0.124844	-5.85886	4.66046e-09	8.1591e-08	POT7	5	2916151	2920823	protein_coding	830799	756.083	682.176	777.312	454.432	445.192	433.286
1692	AT1G16750	591.047	0.896719	0.153126	5.85607	4.73948e-09	8.29093e-08		1	5729057	5731934	protein_coding	838246	528.433	504.331	503.654	930.971	932.806	997.273
17410	AT4G04570	1156.41	-0.627941	0.107245	-5.8552	4.76425e-09	8.32772e-08	CRK40	4	2288616	2292965	protein_coding	825789	1463.12	1372.46	1453.07	830.58	883.729	1062.06
6941	AT1G78915	867.927	0.666503	0.113851	5.85418	4.79369e-09	8.3704e-08		1	29667565	29671341	protein_coding	844230	677.211	686.325	692.993	1081.35	1135.03	1047.62
11674	AT3G02690	1762.26	-0.549778	0.0939134	-5.85409	4.79617e-09	8.3704e-08		3	579586	581611	protein_coding	821274	2549.64	2278.8	2223.31	1457.8	1529.66	1833.22
4469	AT1G53850	848.043	0.53952	0.0922069	5.85119	4.88066e-09	8.5112e-08	PAE1	1	20103756	20106077	protein_coding	841822	710.128	701.787	619.074	988.917	944.61	1023.96
4463	AT1G53790	61.5716	-2.14513	0.366658	-5.85049	4.9013e-09	8.54051e-08		1	20079081	20081464	protein_coding	841816	78.0561	93.145	61.3678	13.2221	14.7262	25.0136
24922	AT5G44280	178.506	0.899467	0.153768	5.84952	4.92998e-09	8.58378e-08	ATRING1A	5	17835810	17839303	protein_coding	834451	115.899	164.6	135.418	257.354	270.083	248.018
4504	AT1G54130	1352.32	0.708785	0.121187	5.84868	4.9548e-09	8.62027e-08	RSH3	1	20210772	20213942	protein_coding	841853	1114.11	1078.72	1217.46	2055	1760.14	1753.16
3859	AT1G48000	61.4778	2.43074	0.415964	5.84363	5.10752e-09	8.87904e-08	MYB112	1	17704132	17706460	protein_coding	841218	33.1716	42.8976	26.8039	213.141	139.501	204.869
6427	AT1G73950	403.098	0.741135	0.126859	5.84219	5.15202e-09	8.94942e-08		1	27799696	27804687	protein_coding	843732	342.538	362.434	303.415	544.246	635.168	512.079
13153	AT3G16350	198.581	-0.91017	0.155815	-5.84135	5.17805e-09	8.98764e-08		3	5547492	5549862	protein_coding	820882	315.702	349.458	299.075	135.726	212.285	168.369
8671	AT2G21860	801.433	-0.583073	0.0998412	-5.84	5.22007e-09	9.05354e-08		2	9318122	9320024	protein_coding	816722	752.652	759.601	780.134	505.706	516.762	507.463
2355	AT1G23130	4959.5	-0.898554	0.153994	-5.83501	5.37885e-09	9.32166e-08		1	8200321	8201246	protein_coding	838921	5274.28	6694.11	7617.94	3588.2	3591.86	3325
23654	AT5G26310	29.1557	-5.13662	0.880344	-5.83479	5.38587e-09	9.32659e-08	UGT72E3	5	9234600	9236408	protein_coding	832700	94.9394	85.7951	18.3395	1.00538	3.63917	1.17741
12371	AT3G09440	6736.62	-0.906721	0.155416	-5.83415	5.40641e-09	9.35488e-08	HSP70-3	3	2902355	2905947	protein_coding	820102	3927.62	3936.22	4323.51	2076.77	2317.55	2106.34
3681	AT1G44020	16.0923	4.5493	0.779814	5.83382	5.41724e-09	9.36636e-08		1	16715972	16718656	protein_coding	841002	2.28769	3.13885	0	43.2313	54.5875	38.8545
23887	AT5G28850	726.373	0.448422	0.0769427	5.82799	5.60976e-09	9.69172e-08	B''BETA	5	10876788	10881485	protein_coding	833004	679.509	666.298	723.407	945.145	908.663	964.387
17426	AT4G04710	22.9341	3.3664	0.577962	5.82461	5.72461e-09	9.88249e-08	CPK22	4	2390307	2392989	protein_coding	825806	6.1404	4.74183	3.09745	43.742	37.7692	65.7339
23499	AT5G24770	205.147	-3.36401	0.577897	-5.82113	5.84519e-09	1.00828e-07	VSP2	5	8500468	8502224	protein_coding	832546	153.609	168.322	171.229	4.03402	24.3365	20.0782
13156	AT3G16380	54.3878	2.25953	0.388242	5.8199	5.88827e-09	1.01493e-07	PAB6	3	5558445	5561126	protein_coding	820885	19.4454	27.2033	14.1073	98.5273	115.24	81.2412
11576	AT3G01820	812.736	-0.688163	0.118266	-5.81879	5.9277e-09	1.02094e-07		3	293754	295724	protein_coding	821071	1231.92	1253.45	1367	826.423	858.844	704.091
27415	AT5G67360	3997.42	-0.483275	0.0830625	-5.81821	5.94816e-09	1.02367e-07	SBT1.7	5	26871891	26874850	protein_coding	836871	4719.52	4259.41	4491.77	3423.32	3172.14	3037.72
2037	AT1G20090	1387.03	0.732737	0.125988	5.81594	6.02928e-09	1.03683e-07	ARAC4	1	6966842	6969009	protein_coding	838598	1460.69	1445.96	1461.52	2269.14	2092.52	2897.6
18029	AT4G12510	115.766	-5.46845	0.940438	-5.8148	6.07084e-09	1.04317e-07		4	7417068	7417873	protein_coding	826864	411.785	400.726	105.805	4.02152	13.3436	3.53223
25342	AT5G48090	40.7708	1.94564	0.334637	5.81417	6.0934e-09	1.04624e-07	ELP1	5	19484015	19488657	protein_coding	834861	25.4828	18.0117	18.5714	59.0493	93.3579	87.9412
3655	AT1G43670	4824.58	0.718044	0.12354	5.81224	6.16421e-09	1.05759e-07	CYFBP	1	16467298	16470500	protein_coding	840953	2105.82	2266.25	2392.6	4023.53	3333.48	3766.53
6821	AT1G77760	21088	0.763975	0.131459	5.81151	6.19127e-09	1.06142e-07	NIA1	1	29235721	29239484	protein_coding	844112	20848.9	20970.6	20730.7	38562.4	34686.1	32971
25327	AT5G47930	1396.77	-0.647042	0.111358	-5.81049	6.22913e-09	1.06709e-07	RPS27D	5	19406080	19407449	protein_coding	834844	1261.66	1484.67	1546.16	902.832	1035.95	801.815
25480	AT5G49305	19.0152	5.66705	0.975521	5.80925	6.27538e-09	1.07418e-07		5	19988464	19991580	protein_coding	28721258	1.16393	1.06466	1.4355	64.7348	58.877	60.027
25615	AT5G50560	28.1784	-3.14106	0.541232	-5.80354	6.49291e-09	1.10971e-07		5	20579027	20579633	protein_coding	835124	77.7816	75.3323	33.8575	8.04304	8.49139	4.70963
25627	AT5G50660	28.1784	-3.14106	0.541232	-5.80354	6.49291e-09	1.10971e-07		5	20612369	20612975	protein_coding	835124	77.7816	75.3323	33.8575	8.04304	8.49139	4.70963
17540	AT4G06744	308.125	-1.60243	0.276119	-5.80341	6.49786e-09	1.10971e-07		4	4070549	4072470	protein_coding	826147	495.286	490.706	220.074	134.721	147.993	115.386
2787	AT1G27940	72.7252	-1.7438	0.300539	-5.80224	6.54338e-09	1.11663e-07	ABCB13	1	9733430	9738236	protein_coding	839687	111.013	109.918	112.919	37.219	27.9153	34.1632
5178	AT1G62180	10110.9	0.780083	0.134462	5.8015	6.57247e-09	1.12074e-07	2002-04-01	1	22975530	22977885	protein_coding	842514	12243.2	12531.1	13618.5	18951.9	23493.3	23483.1
7017	AT1G79660	315.802	1.00665	0.173521	5.80133	6.57912e-09	1.12101e-07		1	29975667	29976773	protein_coding	844305	319.134	288.774	277.914	557.986	564.071	659.349
24112	AT5G36870	16.8577	-7.38524	1.27434	-5.79536	6.81734e-09	1.16072e-07	CALS4	5	14518008	14534060	protein_coding	833654	29.9014	36.3049	37.968	0	0	0
1690	AT1G16730	166.936	-1.07881	0.186183	-5.79439	6.8571e-09	1.1666e-07	UP6	1	5726368	5727406	protein_coding	838244	332.86	344.227	418.987	176.947	184.385	156.595
24559	AT5G41070	249.518	-0.875118	0.151077	-5.79253	6.93336e-09	1.17867e-07	DRB5	5	16438265	16440055	protein_coding	834109	315.702	369.338	337.164	165.888	190.45	202.514
13344	AT3G18090	173.133	-1.65998	0.286604	-5.7919	6.9594e-09	1.1822e-07	NRPD2B	3	6194509	6200424	protein_coding	821334	144.722	169.211	203.222	28.637	65.1927	71.2672
19429	AT4G24630	613.963	0.558461	0.0965232	5.78577	7.21798e-09	1.22519e-07	PAT08	4	12714624	12717390	protein_coding	828565	713.761	636.14	675.74	1094.86	920.709	963.12
9075	AT2G25730	2345.22	0.558849	0.0965984	5.78529	7.2389e-09	1.22781e-07		2	10956263	10972951	protein_coding	817114	1437.64	1189.09	1286.67	1828.31	1865.15	2071.41
19558	AT4G25835	304.536	0.727264	0.125716	5.785	7.25116e-09	1.22895e-07		4	13135693	13137923	protein_coding	828689	216.187	230.182	231.36	408.184	321.46	389.722
18642	AT4G17580	20.7527	7.26127	1.25582	5.78212	7.37671e-09	1.24928e-07		4	9789789	9791145	protein_coding	827475	0	0	0	35.1883	25.4742	40.0319
4027	AT1G49630	583.348	-0.675939	0.116961	-5.77917	7.50704e-09	1.27039e-07	PREP2	1	18367590	18375494	protein_coding	841387	496.131	572.829	551.677	360.054	306.394	346.364
21589	AT5G05430	85.1572	1.58518	0.274308	5.77883	7.52198e-09	1.27195e-07		5	1605275	1606712	protein_coding	830426	68.1482	38.2767	93.1347	207.199	167.982	206.533
7134	AT1G80770	820.62	-0.622556	0.10774	-5.77831	7.54538e-09	1.27494e-07	PDE318	1	30355025	30357988	protein_coding	844416	869.879	933.954	794.816	551.781	600.475	539.156
1106	AT1G11260	5692.78	1.00783	0.174527	5.77461	7.71313e-09	1.3023e-07	STP1	1	3777236	3780823	protein_coding	837667	5842.77	5759.78	5956.1	14903.8	10203	10198.7
21693	AT5G06370	821.048	0.831304	0.14405	5.77093	7.88352e-09	1.33006e-07		5	1947005	1948612	protein_coding	830525	879.619	762.74	922.618	1786.56	1307.67	1463.52
25854	AT5G52810	169.584	-1.24194	0.215228	-5.77036	7.9104e-09	1.33359e-07	SARD4	5	21399331	21400686	protein_coding	835358	232.201	190.423	141.073	73.3928	94.6184	71.8219
2755	AT1G27595	1035.9	0.675498	0.117095	5.7688	7.98391e-09	1.34496e-07		1	9592088	9602917	protein_coding	839651	965.115	933.988	987.308	1480.11	1322	1807.63
14932	AT3G44660	10.8538	7.40806	1.28437	5.76787	8.02791e-09	1.35136e-07	HDA10	3	16214964	16215785	protein_coding	823592	0	0	0	36.1937	43.67	31.79
20778	AT4G37010	211.381	-1.75326	0.30399	-5.7675	8.04568e-09	1.35332e-07	CEN2	4	17444129	17445615	protein_coding	829855	446.623	421.222	215.428	69.7855	146.75	106.411
3300	AT1G33110	2223.12	-0.708441	0.122838	-5.76728	8.05604e-09	1.35405e-07	DTX21	1	12004854	12008852	protein_coding	840207	3823.24	3847.8	3884.06	2189.68	2376.2	2506.64
25518	AT5G49665	258.782	-1.19569	0.207393	-5.76533	8.14976e-09	1.36877e-07	WAV3	5	20166891	20169923	protein_coding	835029	431.231	369.338	490.934	207.108	196.515	158.95
16970	AT4G00290	271.98	-0.768595	0.133333	-5.76446	8.19184e-09	1.3748e-07	MSL1	4	122851	125591	protein_coding	828077	317.99	287.728	355.504	184.99	180.745	196.627
4699	AT1G55940	32.1014	-3.44619	0.597874	-5.76407	8.21075e-09	1.37694e-07	CYP708A1	1	20922342	20924587	protein_coding	842045	62.0929	75.573	31.7183	4.60694	5.55857	5.39523
5224	AT1G62610	193.695	-0.949939	0.164885	-5.76123	8.35042e-09	1.39931e-07		1	23181463	23183227	protein_coding	842558	276.472	277.542	214	135.109	136.857	126.809
8708	AT2G22200	203.736	1.64326	0.285344	5.75886	8.46834e-09	1.418e-07	ERF056	2	9443073	9444428	protein_coding	816754	191.023	141.248	119.912	412.206	520.401	482.738
9270	AT2G27550	96.0154	-2.15375	0.374347	-5.75335	8.74899e-09	1.4639e-07	CEN	2	11773187	11774746	protein_coding	817302	96.0832	126.6	124.144	23.1238	27.9003	27.0804
22819	AT5G17790	502.427	-0.819954	0.142535	-5.75264	8.78599e-09	1.46899e-07	VAR3	5	5869696	5872782	protein_coding	831647	501.005	465.596	619.311	283.517	312.968	300.239
11214	AT2G45680	1006.98	0.807509	0.140389	5.75194	8.8226e-09	1.474e-07	TCP9	2	18820242	18821889	protein_coding	819176	1146.13	1176.02	1214.64	2486.3	1903.29	1796.73
18034	AT4G12545	125.475	-3.86798	0.672673	-5.75016	8.91585e-09	1.48847e-07	AIR1B	4	7434199	7434858	protein_coding	826867	403.778	503.262	125.555	18.0968	35.1786	17.6611
6119	AT1G70940	4315.62	0.699237	0.121639	5.74848	9.00495e-09	1.50222e-07	PIN3	1	26742940	26746469	protein_coding	843432	3868.49	3801.14	4814.82	7814.82	6205.99	6239.09
16462	AT3G59090	728.522	0.5445	0.0947773	5.74504	9.18988e-09	1.53192e-07		3	21839143	21842781	protein_coding	825078	638.692	636.859	654.579	895.899	926.874	992.312
6690	AT1G76530	119.842	1.72121	0.299611	5.74482	9.2019e-09	1.53278e-07	PILS4	1	28718069	28720371	protein_coding	843986	40.9888	65.7085	63.71	123.006	182.743	256.786
15409	AT3G49060	557.071	-0.599674	0.104399	-5.74404	9.24412e-09	1.53866e-07	PUB32	3	18186898	18192145	protein_coding	824068	750.436	675.614	803.489	498.418	501.949	467.904
5735	AT1G67360	304.344	-1.14125	0.198736	-5.74254	9.32661e-09	1.55124e-07		1	25236781	25238216	protein_coding	843057	462.963	415.24	303.954	148.073	210.028	180.029
2886	AT1G29050	369.929	-1.19446	0.208065	-5.74079	9.42359e-09	1.5662e-07	TBL38	1	10136246	10139228	protein_coding	839779	582.218	638.232	359.736	209.119	268.085	215.466
19593	AT4G26150	2135.84	-1.03644	0.180563	-5.74004	9.46534e-09	1.57196e-07	GATA22	4	13253084	13255106	protein_coding	828721	4781.28	4550.28	6451.27	2753.74	2139.83	2798.7
7112	AT1G80570	208.673	1.14097	0.1988	5.73926	9.50913e-09	1.57806e-07	FBL14	1	30290325	30292420	protein_coding	844396	212.925	189.068	191.962	460.76	386.963	461.59
11401	AT2G47460	58.485	-3.71868	0.648101	-5.73782	9.5905e-09	1.59038e-07	MYB12	2	19476326	19479597	protein_coding	819359	149.844	202.979	46.5541	10.0538	12.1306	8.24186
27626	ATMG01090	22.3906	-7.31949	1.27597	-5.73643	9.66933e-09	1.60226e-07	ORF262	Mt	279463	280251	protein_coding	4024971	52.617	29.2959	16.9288	0	0	0
9674	AT2G31390	727.571	-1.19912	0.209041	-5.7363	9.67693e-09	1.60233e-07		2	13383423	13386392	protein_coding	817697	966.551	895.618	567.114	322.727	451.257	286.11
25479	AT5G49300	72.2572	-1.39379	0.243093	-5.73357	9.83398e-09	1.62713e-07	GATA16	5	19984626	19985788	protein_coding	834990	92.6517	108.813	107.216	33.1775	42.457	42.3867
14826	AT3G43520	725.768	-0.627082	0.109405	-5.73175	9.93973e-09	1.64341e-07	FAX2	3	15405984	15407949	protein_coding	823438	696.603	692.639	718.062	496.658	435.487	429.754
22841	AT5G18010	35.328	2.72845	0.476355	5.72776	1.01764e-08	1.68129e-07	SAUR19	5	5962773	5963405	protein_coding	831668	6.86309	7.32397	2.82146	41.2206	35.1786	40.0319
6545	AT1G75080	681.627	0.494061	0.0864011	5.71823	1.0764e-08	1.77706e-07	BZR1	1	28185504	28188075	protein_coding	843845	724.221	657.825	695.649	1022.71	940.214	959.808
25044	AT5G45310	194.868	1.33286	0.233116	5.71758	1.08052e-08	1.78254e-07		5	18359275	18361213	protein_coding	834567	169.129	122.915	208.59	462.257	407.865	385.145
8603	AT2G21200	45.1908	1.88348	0.329429	5.71741	1.0816e-08	1.783e-07		2	9083906	9084803	protein_coding	816657	33.1716	34.5273	15.518	81.4358	104.323	127.16
7197	AT2G01400	178.685	1.25401	0.219389	5.71593	1.09103e-08	1.79721e-07		2	174168	175617	protein_coding	814668	105.691	147.997	160.271	418.189	313.265	252.996
3980	AT1G49170	134.705	1.16189	0.203282	5.71567	1.09273e-08	1.79869e-07		1	18183184	18184583	protein_coding	841340	144.125	121.369	108.626	268.437	279.003	291.997
23137	AT5G20700	9196.91	-0.598495	0.104735	-5.71436	1.10118e-08	1.81126e-07		5	7005667	7007502	protein_coding	832193	9393.28	8022.89	8714.08	5811.1	5563.07	5882.33
21734	AT5G06760	54.6016	-2.99076	0.52343	-5.71378	1.10496e-08	1.81614e-07	LEA46	5	2089445	2090430	protein_coding	830565	57.1924	58.5918	114.269	14.0753	8.49139	5.88704
5304	AT1G63300	259.408	1.0757	0.188304	5.71258	1.11273e-08	1.82756e-07		1	23481907	23486220	protein_coding	842636	183.016	154.85	167.877	355.905	389.391	320.255
6666	AT1G76300	380.235	-0.674286	0.118074	-5.71071	1.12507e-08	1.84648e-07	SMD3A	1	28625871	28627408	protein_coding	843963	417.504	421.652	386.54	258.383	281.429	229.595
17676	AT4G09150	1898.58	0.474666	0.0831442	5.70895	1.13675e-08	1.86427e-07		4	5828505	5833725	protein_coding	826496	1439.04	1318.81	1612.2	2024.55	2016.2	2021.63
23384	AT5G23730	457.228	-0.854827	0.149748	-5.70845	1.14009e-08	1.86837e-07	RUP2	5	8005097	8006630	protein_coding	832438	1062.63	1087.09	1093.32	626.352	624.724	541.608
10865	AT2G42380	434.277	1.54032	0.269931	5.70634	1.15431e-08	1.8903e-07	BZIP34	2	17646857	17649062	protein_coding	818839	274.677	262.324	205.809	819.124	643.951	699.272
4424	AT1G53470	58.4882	-2.05527	0.360408	-5.70261	1.17987e-08	1.93073e-07	MSL4	1	19958380	19961827	protein_coding	841782	123.535	86.8414	60.6614	20.1076	29.1133	16.4837
3079	AT1G30900	170.322	-1.17545	0.206172	-5.70133	1.18875e-08	1.94295e-07	VSR6	1	10996870	11000809	protein_coding	839974	289.394	282.496	170.698	104.559	121.306	104.789
2513	AT1G24580	389.352	-1.08877	0.190969	-5.70128	1.18908e-08	1.94295e-07		1	8709941	8710824	protein_coding	2745762	903.64	827.609	1076.39	434.324	464.6	420.335
6919	AT1G78720	20.9818	-4.63681	0.813699	-5.69843	1.20913e-08	1.97426e-07		1	29605457	29607678	protein_coding	844208	37.7173	33.9353	61.0078	1.18042	2.84851	1.3824
4392	AT1G53190	696.085	0.657037	0.115304	5.69829	1.21018e-08	1.97453e-07		1	19837110	19840370	protein_coding	841753	711.749	589.541	691.958	1157.44	1027.73	952.183
20811	AT4G37300	6490.6	0.944421	0.165749	5.6979	1.21294e-08	1.97759e-07	MEE59	4	17554493	17556048	protein_coding	829885	6142.46	5821.51	7338.62	15427.6	11272.9	10438.9
15932	AT3G54000	146.46	1.15816	0.203282	5.69732	1.21705e-08	1.98284e-07		3	19996177	19998736	protein_coding	824567	112.488	134.265	134.109	298.323	302.046	248.643
17165	AT4G01920	28.613	-4.66664	0.819668	-5.69333	1.24585e-08	2.02685e-07		4	828826	831288	protein_coding	828197	46.8978	32.4348	35.2683	1.00538	3.63917	0
21982	AT5G09460	2845.3	0.689127	0.121042	5.69331	1.24597e-08	2.02685e-07	BHLH143	5	2943738	2946839	protein_coding	830805	1878.2	1982.7	2259.99	2881.42	3253.42	3731.21
13092	AT3G15770	356.301	1.15109	0.202186	5.6932	1.24679e-08	2.02685e-07		3	5339992	5341339	protein_coding	820820	318.639	264.964	236.684	628.029	505.598	688.898
5107	AT1G61480	34.6951	-2.22679	0.391144	-5.69303	1.24805e-08	2.02743e-07		1	22681256	22684626	protein_coding	842442	51.4731	64.8695	56.4292	14.0753	9.70445	12.9515
4874	AT1G58440	803.105	-0.488503	0.0858253	-5.69183	1.25683e-08	2.0402e-07	SQE1	1	21713842	21717380	protein_coding	842213	822.427	837.026	733.58	573.067	545.875	589.882
1275	AT1G12780	3506.67	1.47324	0.259236	5.68302	1.32334e-08	2.1466e-07	UGE1	1	4355926	4358894	protein_coding	837834	2962.57	2339.49	3662.26	10767.6	6153.83	7961.64
10098	AT2G35340	156.589	1.13451	0.199699	5.68111	1.33821e-08	2.16915e-07	MEE29	2	14872265	14879739	protein_coding	818101	112.835	107.956	115.168	264.469	242.075	229.621
8639	AT2G21540	743.362	1.02266	0.180133	5.67725	1.36879e-08	2.2171e-07	SFH3	2	9220505	9224496	protein_coding	816693	586.317	420.105	540.572	1131.62	912.342	1095.33
23638	AT5G26160	235.182	-0.838849	0.147798	-5.67565	1.38162e-08	2.23625e-07	PMIR2	5	9142865	9146675	protein_coding	832685	310.709	260.333	354.2	167.299	157.295	191.007
4532	AT1G54390	474.22	0.568214	0.100172	5.67238	1.40826e-08	2.27772e-07	ING2	1	20304515	20307110	protein_coding	841881	447.893	470.49	461.295	688.2	661.89	695.298
14560	AT3G28910	808.014	0.623308	0.109897	5.67174	1.4135e-08	2.28455e-07	MYB30	3	10911132	10913190	protein_coding	822525	613.613	578.694	630.277	999.067	872.926	931.351
13412	AT3G18680	1899.75	-0.641319	0.113101	-5.67032	1.42528e-08	2.30191e-07		3	6427403	6429692	protein_coding	821399	1249.15	1381.21	1378.13	890.544	908.1	770.447
345	AT1G04290	361.703	-0.905262	0.159674	-5.66944	1.43268e-08	2.31219e-07		1	1147297	1148533	protein_coding	839552	446.71	470.402	489.283	260.28	243.325	246.645
269	AT1G03520	361.143	0.721628	0.127317	5.66797	1.44498e-08	2.33036e-07		1	877861	880259	protein_coding	839471	328.478	322.717	368.441	570.3	487.407	617.792
7301	AT2G02390	1200.33	-1.14607	0.202233	-5.66708	1.45254e-08	2.34086e-07	ATGSTZ1	2	628730	631165	protein_coding	814770	1773.04	1745.38	1328.41	730.25	744.346	716.439
15159	AT3G46670	353.258	-1.05476	0.186154	-5.66607	1.46109e-08	2.35293e-07	UGT76E11	3	17192589	17194397	protein_coding	823820	267.66	258.432	348.45	101.543	154.058	166.015
20962	AT4G38730	315.498	0.93539	0.165099	5.66562	1.46492e-08	2.3574e-07		4	18080233	18082683	protein_coding	830028	297.4	285.635	311.771	577.088	464.6	667.591
21867	AT5G08010	447.454	0.673246	0.118838	5.66523	1.46825e-08	2.36106e-07		5	2569098	2571877	protein_coding	830695	356.88	315.977	427.451	587.142	571.349	587.527
14260	AT3G26240	557.93	0.767053	0.135415	5.66444	1.47505e-08	2.37029e-07		3	9603889	9607193	protein_coding	822226	427.799	368.291	486.702	767.105	659.902	748.832
3171	AT1G31817	439.59	-0.637077	0.112569	-5.65942	1.51885e-08	2.43891e-07	NFD3	1	11414695	11416444	protein_coding	840071	420.936	435.253	447.202	294.576	302.051	240.191
19537	AT4G25640	2646.96	-0.696509	0.123142	-5.65616	1.54795e-08	2.48385e-07	ATDTX35	4	13076444	13079256	protein_coding	828669	4003.09	3460.11	3412.11	2190.37	1979.39	2541.58
13177	AT3G16560	685.737	0.656315	0.116042	5.65585	1.55073e-08	2.48638e-07		3	5635593	5638798	protein_coding	820905	476.431	496.056	421.327	732.697	730.775	737.946
19282	AT4G23310	18.042	4.01755	0.710349	5.65574	1.55176e-08	2.48638e-07	CRK23	4	12185369	12188961	protein_coding	828430	2.31563	3.17717	4.28386	35.6179	66.9454	53.6555
20081	AT4G30620	429.987	-0.809041	0.1431	-5.65366	1.57064e-08	2.51379e-07		4	14948586	14950072	protein_coding	829185	496.43	481.29	572.756	275.474	332.377	276.691
17452	AT4G04940	330.103	-0.861693	0.152415	-5.65361	1.57112e-08	2.51379e-07		4	2511028	2517217	protein_coding	825833	235.684	219.096	255.919	104.703	131.764	155.58
18377	AT4G15390	243.93	-3.75099	0.663525	-5.65312	1.57559e-08	2.51914e-07		4	8792707	8794442	protein_coding	827205	717.08	723.217	168.524	34.9012	61.9273	22.8408
15571	AT3G50570	100.766	-1.62531	0.287584	-5.65162	1.58939e-08	2.53938e-07		3	18766749	18767607	protein_coding	824221	95.1033	74.564	134.049	25.8733	37.6646	34.962
16938	AT4G00040	591.779	-0.767546	0.135934	-5.64647	1.63779e-08	2.61484e-07		4	14627	16079	protein_coding	828224	1147.28	1163.47	931.082	725.885	595.61	582.817
25335	AT5G48010	937.646	-3.39019	0.600425	-5.64631	1.63928e-08	2.61535e-07	THAS1	5	19456837	19461706	protein_coding	834852	985.832	850.663	352.806	46.0794	108.778	54.257
20452	AT4G33960	341.422	1.40688	0.24926	5.64424	1.65918e-08	2.64519e-07		4	16277282	16277896	protein_coding	829542	125.823	115.091	119.912	354.899	348.147	253.143
4471	AT1G53870	113.42	-2.59017	0.458932	-5.64391	1.66233e-08	2.64832e-07		1	20112141	20113960	protein_coding	841827	187.418	153.327	237.874	22.4444	10.9142	64.2504
18539	AT4G16660	1863.51	-0.809411	0.143439	-5.64289	1.67217e-08	2.6621e-07		4	9376699	9381507	protein_coding	827367	1450.57	1505.4	1512.24	796.218	943.334	810.937
5214	AT1G62510	962.774	-1.11451	0.197541	-5.64192	1.6816e-08	2.6752e-07		1	23136366	23137254	protein_coding	842548	1300.56	1113.24	1912.95	673.605	659.902	662.881
5201	AT1G62380	14073.9	0.973719	0.172601	5.64144	1.68635e-08	2.68085e-07	ACO2	1	23082036	23084253	protein_coding	842536	10645.8	9477.22	12468	24031.6	18415.4	21552.5
22827	AT5G17860	456.777	-1.55053	0.274896	-5.64043	1.69626e-08	2.69468e-07	CCX1	5	5902394	5904532	protein_coding	831654	724.288	602.365	579.764	214.476	176.891	259.368
9582	AT2G30600	3749.7	0.859283	0.152404	5.6382	1.71838e-08	2.72788e-07		2	13036814	13041684	protein_coding	817610	3803.11	2835.46	3439.43	7002.78	4717.07	6558.56
11673	AT3G02680	76.0884	-1.438	0.255121	-5.63653	1.73513e-08	2.75252e-07	NBS1	3	576308	579562	protein_coding	821254	83.5009	88.934	71.9472	21.113	38.8178	31.79
522	AT1G05870	1328.67	-0.878506	0.156013	-5.63098	1.79183e-08	2.84044e-07		1	1771385	1773385	protein_coding	837097	2769.85	2697.99	2463.25	1406.27	1412.85	1495.57
15611	AT3G50950	1745.99	0.86342	0.153384	5.62913	1.81123e-08	2.86916e-07	RPP13L4	3	18935674	18938799	protein_coding	824259	1285.68	1181.24	1093.75	2299.46	2180.34	1999.81
7246	AT2G01860	288.815	-1.04219	0.185167	-5.62838	1.81905e-08	2.8795e-07	EMB975	2	388055	389918	protein_coding	814717	434.662	348.412	462.719	202.081	164.976	236.659
22427	AT5G14090	296.911	0.86532	0.15376	5.62773	1.826e-08	2.88845e-07	LA1	5	4547202	4549675	protein_coding	831258	182.258	135.546	207.818	331.473	297.83	320.474
582	AT1G06430	4516.97	-0.598353	0.106328	-5.62741	1.8294e-08	2.89178e-07	FTSH8	1	1960031	1963189	protein_coding	837154	8106.73	7133.36	7893.31	5224.69	5000.5	5052.85
22375	AT5G13580	224.111	-2.44452	0.43442	-5.62709	1.83278e-08	2.89506e-07	ABCG6	5	4370692	4373201	protein_coding	831202	581.075	364.106	141.073	44.2367	103.11	52.9834
11833	AT3G04160	249.411	0.975572	0.173424	5.62536	1.85126e-08	2.92218e-07		3	1091089	1094348	protein_coding	819571	256.271	283.1	231.576	447.646	477.729	594.528
14324	AT3G26800	10.4214	7.63389	1.3572	5.62475	1.85777e-08	2.93038e-07		3	9862173	9862778	protein_coding	822294	0	0	0	28.1506	43.67	58.8704
2089	AT1G20610	118.465	1.547	0.275217	5.62104	1.8981e-08	2.9919e-07	CYCB2-3	1	7134659	7137828	protein_coding	838650	80.0693	94.1654	45.1434	208.114	200.154	239.014
4886	AT1G58848	3206.77	-0.919543	0.163618	-5.62007	1.90878e-08	3.0066e-07	RF9	1	21791688	21797050	protein_coding	842226	3587.99	3271.85	4314.9	2049.77	2123.74	1732.6
7171	AT2G01140	3234.88	-0.531949	0.0946565	-5.61978	1.91197e-08	3.00949e-07	FBA3	2	94727	96863	protein_coding	814643	4116.71	3785.45	3744.08	3040.27	2666.3	2345.4
15243	AT3G47550	454.263	0.8539	0.151969	5.61892	1.92157e-08	3.02248e-07		3	17523367	17525540	protein_coding	823909	326.893	299.055	241.471	546.135	519.333	506.505
15055	AT3G45700	52.4204	-3.18682	0.56734	-5.61713	1.94156e-08	3.05176e-07	NPF2.4	3	16778713	16781268	protein_coding	823712	161.282	149.618	63.4829	17.0915	13.3436	10.5967
26288	AT5G56795	2396.58	-1.00288	0.178553	-5.6167	1.94643e-08	3.05726e-07	MT1B	5	22971713	22972690	protein_coding	3771524	4654.32	5263.85	4400.07	2270.15	2939.23	1936.84
21772	AT5G07130	106.231	-1.50484	0.268001	-5.61506	1.96499e-08	3.08371e-07	LAC13	5	2209717	2212665	protein_coding	830604	197.772	160.928	116.238	49.4823	74.4307	44.6691
24423	AT5G39790	168.969	1.4279	0.254302	5.61496	1.96603e-08	3.08371e-07		5	15932505	15935270	protein_coding	833975	56.0366	71.895	40.3186	129.11	165.719	164.152
17607	AT4G08470	603.118	0.774859	0.138061	5.61242	1.99513e-08	3.12715e-07	MAPKKK10	4	5383688	5387260	protein_coding	826406	596.052	598.946	526.114	988.823	926.399	1031.52
13337	AT3G18030	251.952	1.04227	0.185769	5.61057	2.01656e-08	3.15852e-07	HAL3A	3	6167640	6168966	protein_coding	821327	160.139	171.59	198.913	389.082	357.851	342.626
24287	AT5G38520	3457.77	0.694442	0.123807	5.60905	2.03445e-08	3.1826e-07		5	15421289	15423431	protein_coding	833840	2629.88	2801.45	2842.64	4397.82	4425.51	4565.31
2536	AT1G25083	14.0988	7.20465	1.28448	5.60902	2.03479e-08	3.1826e-07		1	8808549	8810443	protein_coding	839089	0	0	0	37.1991	23.0481	36.4997
10582	AT2G39870	1060.95	0.713827	0.127277	5.60845	2.04143e-08	3.19076e-07		2	16643381	16645866	protein_coding	818574	854.454	938.515	1039.71	1794.6	1414.42	1430.55
14355	AT3G27050	887.398	0.752112	0.134121	5.60772	2.05014e-08	3.20212e-07		3	9978095	9979843	protein_coding	822323	1015.74	1021.17	1289.41	1948.43	1940.89	1706.07
2063	AT1G20350	48.1828	2.30599	0.411347	5.60595	2.07112e-08	3.23263e-07	TIM17-1	1	7043628	7044592	protein_coding	838623	26.3085	14.6479	32.4468	120.646	123.732	114.209
6959	AT1G79060	243.95	-0.760727	0.135814	-5.60123	2.12833e-08	3.31961e-07		1	29741728	29743766	protein_coding	844247	415.217	365.152	413.344	228.221	248.677	227.24
15083	AT3G45970	438.602	1.1215	0.200345	5.59783	2.17048e-08	3.38286e-07	EXLA1	3	16896166	16897308	protein_coding	823740	440.082	416.019	277.94	924.397	735.17	812.537
9088	AT2G25850	1006.74	0.682919	0.121999	5.59772	2.17192e-08	3.38286e-07	PAPS2	2	11025345	11030808	protein_coding	817127	1061.06	943.025	1046.6	1651.34	1485.71	1757.59
21742	AT5G06830	391.488	0.675451	0.120669	5.59757	2.17377e-08	3.38338e-07		5	2116509	2119640	protein_coding	830574	277.955	255.293	244.056	445.383	422.144	374.416
13003	AT3G15020	351.46	-1.14439	0.204656	-5.59178	2.24748e-08	3.49566e-07	mMDH2	3	5055741	5058249	protein_coding	820731	376.254	368.265	244.02	131.253	164.169	153.712
25965	AT5G53850	2345.76	0.429622	0.0768416	5.59101	2.25756e-08	3.5089e-07		5	21860860	21865150	protein_coding	835466	2576	2569.27	2409.64	3420.58	3277.4	3481.19
9904	AT2G33530	420.108	-1.06967	0.191327	-5.59079	2.26046e-08	3.51095e-07	SCPL46	2	14197646	14200674	protein_coding	817918	559.341	687.407	637.65	219.173	366.343	314.368
23709	AT5G26960	295.779	0.954295	0.170731	5.58948	2.27747e-08	3.53492e-07		5	9484658	9486365	protein_coding	832754	248.215	194.608	238.413	527.825	406.374	381.48
7289	AT2G02240	24.6315	2.69167	0.48163	5.58867	2.28816e-08	3.54903e-07	MEE66	2	592160	593724	protein_coding	814755	6.86309	12.5554	8.46438	54.2905	59.4397	68.2897
8597	AT2G21160	1996.51	-0.450137	0.080555	-5.58795	2.29765e-08	3.56127e-07		2	9068252	9070473	protein_coding	816651	2071.83	2088.49	1978.79	1468.47	1560.94	1466.92
16495	AT3G59400	3254.79	-0.501581	0.0897957	-5.5858	2.32623e-08	3.60307e-07	GUN4	3	21948501	21949796	protein_coding	825109	5814.18	5721.07	6645.95	4390.5	4335.46	4111.51
2944	AT1G29590	31.7754	-2.43181	0.435688	-5.58153	2.38411e-08	3.69015e-07	EIF4E2	1	10339992	10341832	protein_coding	839836	42.3224	44.9901	57.8399	12.0646	6.06528	8.24186
2183	AT1G21480	346.604	0.751474	0.13472	5.57806	2.43222e-08	3.76201e-07		1	7518946	7521552	protein_coding	838746	233.347	254.248	200.325	391.096	388.181	383.838
23297	AT5G22890	157.015	-1.41702	0.254056	-5.5776	2.4386e-08	3.76927e-07	STOP2	5	7653257	7654835	protein_coding	832353	276.811	242.738	176.341	79.425	112.814	69.4671
4745	AT1G56320	32.0241	-3.56078	0.638541	-5.57643	2.45499e-08	3.79198e-07		1	21085548	21086499	protein_coding	842085	92.6517	94.1654	23.9824	7.03766	9.70445	1.17741
13963	AT3G23580	618.285	-0.717823	0.128741	-5.57573	2.4649e-08	3.80465e-07	RNR2A	3	8459838	8462815	protein_coding	821937	589.082	650.788	742.044	405.168	384.539	413.271
14800	AT3G43190	49.2678	1.78067	0.319385	5.57531	2.47084e-08	3.81117e-07	SUS4	3	15179010	15184105	protein_coding	823393	25.9567	37.7725	17.4616	106.814	80.0793	97.1575
8827	AT2G23340	136.541	-1.2125	0.217526	-5.57407	2.48857e-08	3.83588e-07	ERF008	2	9937792	9938997	protein_coding	816866	140.693	159.035	121.323	70.3766	61.8659	49.4512
1142	AT1G11580	809.212	-1.01413	0.181955	-5.57353	2.49624e-08	3.84503e-07	ATPMEPCRA	1	3888610	3890824	protein_coding	837701	1216.42	1439.28	1015.82	515.754	751.04	553.772
13545	AT3G19860	805.193	-0.76567	0.137413	-5.57202	2.51797e-08	3.87584e-07	BHLH121	3	6903757	6906207	protein_coding	821523	1022.09	930.159	1120.72	680.932	561.737	561.342
19392	AT4G24275	125.081	1.06978	0.192073	5.56966	2.55242e-08	3.92615e-07		4	12588378	12589277	protein_coding	828530	98.3709	101.489	102.983	199.065	247.463	189.563
5004	AT1G60610	247.21	0.769014	0.138113	5.56801	2.57667e-08	3.96072e-07		1	22327792	22330318	protein_coding	842355	237.469	256.03	255.491	414.205	407.264	454.577
19808	AT4G28110	25.7991	-3.36975	0.605313	-5.56695	2.59231e-08	3.98202e-07	AtMYB41	4	13968029	13969525	protein_coding	828927	93.2142	74.7317	33.0588	4.00108	2.52106	13.4583
608	AT1G06690	1118.74	-0.749569	0.134703	-5.56459	2.62773e-08	4.03365e-07		1	2049400	2052170	protein_coding	837179	1258.23	1337.15	1533.46	802.293	900.087	752.364
8975	AT2G24790	2766.26	-0.702864	0.12633	-5.56371	2.64103e-08	4.05128e-07	COL3	2	10566836	10568145	protein_coding	817016	3533.39	3700.08	4620.14	2752.69	2281.33	2242.82
4693	AT1G55910	470.386	-0.534609	0.0960938	-5.5634	2.64562e-08	4.05553e-07	ZIP11	1	20905914	20907414	protein_coding	842041	639.411	620.445	613.668	440.356	406.374	446.238
8846	AT2G23540	363.823	-2.55977	0.460284	-5.56129	2.67784e-08	4.1021e-07		2	10024150	10026258	protein_coding	816886	799.549	765.879	286.378	66.3551	160.123	88.3057
23329	AT5G23190	95.2776	-2.74868	0.494276	-5.56103	2.68193e-08	4.10554e-07	CYP86B1	5	7803141	7805968	protein_coding	832383	235.633	129.739	43.7326	9.04842	24.2611	28.2578
23789	AT5G27750	115.218	1.15781	0.208239	5.56	2.69777e-08	4.12696e-07		5	9828229	9830259	protein_coding	832837	78.2936	58.699	81.4994	162.568	168.569	153.343
24556	AT5G41040	371.352	-1.72475	0.310338	-5.55765	2.73426e-08	4.17992e-07	HHT1	5	16431304	16433305	protein_coding	834106	682.887	511.642	215.845	129.697	163.765	134.228
9117	AT2G26140	2302.69	-0.567807	0.102188	-5.55649	2.75251e-08	4.20493e-07	FTSH4	2	11131578	11135465	protein_coding	817154	2328.87	2081.05	2441.97	1602.58	1390.16	1626
17438	AT4G04810	28.2188	-3.49565	0.629415	-5.55381	2.79516e-08	4.26717e-07	MSRB4	4	2441241	2442785	protein_coding	825818	49.9741	62.1191	18.3019	4.15335	5.01129	2.43201
27063	AT5G64170	984.329	-0.767986	0.1383	-5.55303	2.80754e-08	4.28314e-07	LNK1	5	25672466	25676823	protein_coding	836538	2007.18	1898.46	1881.88	860.282	1144.05	1397.33
25538	AT5G49880	513.531	-0.673103	0.121411	-5.54401	2.95628e-08	4.50697e-07	MAD1	5	20282111	20288084	protein_coding	835051	638.267	512.678	616.489	401.147	369.982	334.384
24945	AT5G44480	180.497	-1.87268	0.338169	-5.53772	3.06432e-08	4.66848e-07	DUR	5	17920456	17923802	protein_coding	834475	330.741	298.21	135.376	57.1252	79.6469	72.8463
832	AT1G08760	566.081	0.567163	0.102426	5.53728	3.07203e-08	4.67704e-07		1	2805044	2808623	protein_coding	837398	552.478	544.067	586.864	938.02	773.93	775.912
25088	AT5G45720	129.063	1.10956	0.200402	5.53669	3.08238e-08	4.68959e-07		5	18542973	18547341	protein_coding	834611	109.845	82.683	114.306	186.055	216.958	256.758
1670	AT1G16500	164.593	1.08288	0.195593	5.53639	3.08762e-08	4.69435e-07		1	5638779	5640202	protein_coding	838220	169.29	139.155	117.091	290.555	304.477	309.659
7115	AT1G80600	1752.99	-0.561689	0.101457	-5.53624	3.09033e-08	4.6946e-07	WIN1	1	30298462	30300658	protein_coding	844399	1489.29	1303.67	1465.75	1039.56	995.919	846.557
10298	AT2G37170	3919.66	-1.24717	0.225278	-5.53615	3.09199e-08	4.6946e-07	PIP2B	2	15613368	15615022	protein_coding	818294	9614.82	9491.49	5952.7	3649.03	3816.81	3091.5
21342	AT5G03190	499.347	-1.06798	0.192923	-5.53579	3.09827e-08	4.70094e-07	CPUORF47	5	758374	760382	protein_coding	831909	623.26	669.392	628.783	280.874	320.784	315.421
5365	AT1G63940	3278.03	0.626894	0.11326	5.53502	3.11201e-08	4.71857e-07	MDAR5	1	23729875	23733974	protein_coding	842697	2283.85	2232.24	2139.36	3389.26	3586.49	3303.9
24431	AT5G39865	50.0444	1.86055	0.336294	5.53252	3.15672e-08	4.78312e-07		5	15965301	15967186	protein_coding	833983	17.1577	17.7868	29.6253	99.5326	52.1614	77.709
7045	AT1G79930	3356.91	-0.520968	0.0941686	-5.53228	3.16091e-08	4.78622e-07	HSP70-14	1	30063448	30067589	protein_coding	844333	3489.45	3393.02	3684.83	2605.68	2530.18	2225.31
17353	AT4G03560	4441.42	0.594617	0.107504	5.5311	3.18229e-08	4.81533e-07	TPC1	4	1579929	1585980	protein_coding	825655	4084.68	3624.32	3693.29	5863.38	5114.24	6240.27
15026	AT3G45443	126.149	-1.24667	0.225487	-5.52877	3.22478e-08	4.87631e-07		3	16667638	16669608	protein_coding	823683	188.735	168.451	158.002	50.269	88.5531	80.0638
8933	AT2G24440	66.1947	2.0539	0.371585	5.5274	3.25008e-08	4.91124e-07		2	10391075	10393934	protein_coding	816980	11.4385	42.8976	22.5717	116.624	122.519	83.596
16690	AT3G61260	4750.14	0.977052	0.176786	5.52676	3.26204e-08	4.92596e-07		3	22675061	22676851	protein_coding	825298	5386.38	4524.12	5647.15	12903	10001.6	7714.38
18444	AT4G15950	135.435	1.28787	0.233075	5.52557	3.28422e-08	4.95611e-07	NRPD4	4	9040683	9042129	nontranslating_CDS	NA	86.9324	89.9803	88.876	211.13	197.728	240.191
10991	AT2G43540	245.438	-1.09629	0.198456	-5.52413	3.31126e-08	4.99354e-07		2	18072127	18073100	protein_coding	818956	281.387	264.709	334.343	149.802	133.436	127.16
15082	AT3G45960	34.2495	2.92138	0.528865	5.52387	3.31619e-08	4.99758e-07	EXLA3	3	16892702	16894153	protein_coding	823739	10.3103	10.4788	1.41288	85.5875	46.1663	42.4513
16560	AT3G60050	181.008	-0.833967	0.151012	-5.52253	3.34146e-08	5.03227e-07		3	22180000	22181970	protein_coding	825175	215.174	205.196	228.677	108.647	123.807	131.95
12753	AT3G12950	672.455	-0.50529	0.0915608	-5.51863	3.41656e-08	5.1419e-07		3	4132491	4135264	protein_coding	820480	710.329	735.536	734.99	561.002	526.466	446.238
16527	AT3G59710	28.9247	-3.50512	0.635237	-5.51781	3.4324e-08	5.16226e-07		3	22054667	22057156	protein_coding	825140	49.344	50.2935	26.0816	1.75646	5.98052	4.11402
2728	AT1G27370	545.381	0.60737	0.110082	5.5174	3.44044e-08	5.17085e-07	SPL10	1	9505112	9508542	protein_coding	839626	669.158	797.239	658.151	1053.7	1137.85	1050.6
1612	AT1G15910	661.296	0.731378	0.13259	5.51607	3.46654e-08	5.20658e-07	FDM1	1	5465251	5469180	protein_coding	838161	567.348	556.622	658.811	1047.61	1073.55	833.605
13160	AT3G16420	20038	-0.635092	0.115149	-5.51538	3.48031e-08	5.22374e-07	PBP1	3	5579290	5581032	protein_coding	820890	21313.3	18011.3	16587	13157.5	11193.8	11649.8
2333	AT1G22930	6352.6	0.778383	0.141149	5.51462	3.49525e-08	5.24264e-07		1	8117286	8122151	protein_coding	838900	7716.63	6480.13	6961.4	12394.4	11894.2	12001.2
24571	AT5G41170	43.6386	1.78549	0.323899	5.51247	3.53833e-08	5.30369e-07		5	16478486	16480584	protein_coding	834119	24.0757	38.5388	17.8159	109.996	68.3154	102.367
18176	AT4G13840	1650.42	0.904902	0.164193	5.51122	3.56358e-08	5.33795e-07	CER26	4	8013575	8016582	protein_coding	827018	575.355	663.343	729.347	1271.81	1159.68	1250.41
8035	AT2G15620	9404.38	0.884092	0.160422	5.51103	3.56748e-08	5.3402e-07	NIR1	2	6810395	6812941	protein_coding	816055	6929.43	7218.3	6451.27	12840.7	12498.1	12680.7
4624	AT1G55310	963.689	-0.797042	0.144666	-5.50955	3.59757e-08	5.38163e-07	SR33	1	20629698	20633007	protein_coding	841976	1254.13	1325.87	1264.89	898.581	715.407	598.191
4428	AT1G53510	1645.05	0.40858	0.0741834	5.5077	3.6355e-08	5.43473e-07	MPK18	1	19970334	19974393	protein_coding	841786	1728.35	1744.15	1831.13	2408.89	2147.11	2478.45
23444	AT5G24275	17.9633	3.82337	0.694467	5.50548	3.68166e-08	5.50005e-07		5	8244369	8248689	protein_coding	28721193	1.22652	5.6095	4.02095	57.1362	44.2247	56.8126
20850	AT4G37680	756.128	-0.498919	0.0906367	-5.5046	3.70004e-08	5.5238e-07	HHP4	4	17700634	17702952	protein_coding	829922	1112.58	1037.17	1100.34	777.927	714.955	804.946
16443	AT3G58900	206.058	0.997543	0.181276	5.50289	3.73624e-08	5.57412e-07		3	21772813	21774873	protein_coding	825059	184.949	143.828	181.721	324.321	295.625	396.666
13958	AT3G23530	1458.5	-0.633962	0.115212	-5.50259	3.74261e-08	5.57988e-07		3	8436436	8442847	protein_coding	821932	1667.73	1634.29	1712.63	953.101	1141.49	1138.55
25186	AT5G46640	122.22	-1.02839	0.186987	-5.49982	3.80181e-08	5.66437e-07	AHL8	5	18924429	18926984	protein_coding	834707	153.276	175.775	163.645	91.4896	69.1442	80.0638
17719	AT4G09620	951.907	0.577205	0.104969	5.49881	3.82357e-08	5.69298e-07		4	6076805	6079151	protein_coding	826547	750.928	783.065	867.94	1103.2	1226.71	1251.73
17155	AT4G01860	556.075	-0.650636	0.118371	-5.4966	3.8719e-08	5.75774e-07		4	801032	808087	protein_coding	827918	579.803	530.503	504.993	299.646	368.771	363.87
15765	AT3G52430	160.175	-1.0188	0.185351	-5.49658	3.87222e-08	5.75774e-07	PAD4	3	19431095	19434450	protein_coding	824408	245.927	250.061	198.913	109.586	141.928	93.0153
20404	AT4G33550	18.5772	-7.61644	1.38582	-5.49597	3.88577e-08	5.77403e-07		4	16134366	16135134	protein_coding	829494	57.0875	53.2625	11.2652	0	0	0
24731	AT5G42650	2650.47	-0.949528	0.172807	-5.49474	3.91287e-08	5.81043e-07	CYP74A	5	17097564	17099595	protein_coding	834273	1756.95	1713.81	1860.75	895.794	867.335	997.265
20808	AT4G37280	608.534	0.500967	0.0912078	5.49259	3.96077e-08	5.87765e-07	MRG1	4	17546577	17549559	protein_coding	829882	717.192	605.797	646.114	932.993	942.544	910.137
658	AT1G07180	1672.63	-0.686882	0.125177	-5.48727	4.08195e-08	6.05344e-07	NDA1	1	2204104	2207099	protein_coding	837229	3318.3	3770.8	4053.03	2267.13	2415.19	2238.25
8159	AT2G17060	15.5904	-6.89083	1.25624	-5.48528	4.12825e-08	6.11804e-07		2	7422336	7427119	protein_coding	816211	31.0606	21.414	21.4523	0	0	0
1811	AT1G17850	539.296	0.719842	0.131264	5.48392	4.1601e-08	6.16115e-07	STR8	1	6145926	6148940	protein_coding	838364	292.557	388.494	382.972	598.87	567.446	583.791
6979	AT1G79270	2661.76	-0.585481	0.106771	-5.48355	4.16872e-08	6.16785e-07	ECT8	1	29815470	29819678	protein_coding	844267	5173.76	4673.63	5634.89	3669.97	3246.02	3397.45
1174	AT1G11840	2998.3	-1.00821	0.183863	-5.48349	4.17016e-08	6.16785e-07	ATGLX1	1	3995158	3997965	protein_coding	837731	2910.17	3143.6	2096.96	1247.12	1473.77	1333.85
26722	AT5G60890	860.925	-1.39673	0.25477	-5.48232	4.19788e-08	6.20474e-07	MYB34	5	24494291	24496371	protein_coding	836210	1299.41	1631.15	1275.3	459.459	610.167	528.657
1219	AT1G12240	5572.54	1.05957	0.193338	5.48043	4.24281e-08	6.267e-07	BFRUCT4	1	4153641	4157653	protein_coding	837777	5414.98	4907.06	5506.08	14421.2	8593.29	9972.65
25026	AT5G45140	614.943	0.657625	0.120039	5.47842	4.29128e-08	6.3344e-07	NRPC2	5	18247149	18258197	protein_coding	834550	327.153	377.98	328.373	522.635	500.335	610.88
6414	AT1G73830	205.231	1.1619	0.212121	5.47756	4.31222e-08	6.36109e-07	BEE3	1	27759941	27761588	protein_coding	843719	138.412	111.909	188.998	343.866	277.799	354.406
236	AT1G03210	248.583	-1.047	0.191225	-5.47522	4.36965e-08	6.44154e-07		1	782904	784346	protein_coding	838493	467.198	426.007	387.906	202.601	194.403	223.588
889	AT1G09310	13787.5	-1.04073	0.190086	-5.47506	4.37372e-08	6.44329e-07		1	3008910	3009898	protein_coding	837452	13423	11397.1	13232.6	5540.65	6580.83	6375.67
3950	AT1G48860	1195.48	-0.517908	0.0946005	-5.47469	4.38276e-08	6.45235e-07		1	18068698	18071667	protein_coding	841308	1200.84	1248.09	1274.38	915.512	866.96	815.628
6426	AT1G73940	457.035	-0.669226	0.122416	-5.4668	4.58239e-08	6.74179e-07		1	27798237	27799695	protein_coding	843731	428.943	494.892	489.523	290.555	338.443	260.207
21384	AT5G03540	1806.51	0.451846	0.0826872	5.46453	4.6414e-08	6.82411e-07	ATEXO70A1	5	889385	894205	protein_coding	831809	1869.76	1722.88	1688.75	2541.03	2290.4	2392.41
17660	AT4G09000	6911.33	0.52152	0.0954589	5.46329	4.67386e-08	6.86731e-07	GRF1	4	5775210	5777481	protein_coding	826479	6262.25	5480.06	5775.91	8130.37	7843.8	9172.41
15378	AT3G48770	21.5336	4.39163	0.804064	5.4618	4.71344e-08	6.92091e-07		3	18078452	18087414	protein_coding	824038	3.43154	1.04628	1.41073	38.2045	37.6047	48.2738
15807	AT3G52840	1873.32	0.692527	0.126815	5.46091	4.73705e-08	6.951e-07	BGAL2	3	19581049	19586354	protein_coding	824450	1483.27	1407.12	1329.91	2295.86	2093.7	2432.46
21854	AT5G07890	398.277	0.682465	0.124998	5.45979	4.76687e-08	6.99015e-07		5	2517306	2520041	protein_coding	830682	372.038	341.91	401.24	557.297	650.2	580.264
8587	AT2G21070	158.333	0.839385	0.153779	5.4584	4.8044e-08	7.04056e-07	FIO1	2	9040852	9043651	protein_coding	816642	112.772	127.829	149.937	250.752	217.486	225.645
21142	AT5G01250	92.8341	-1.78685	0.327445	-5.45696	4.84365e-08	7.09342e-07		5	102176	103770	protein_coding	831833	187.591	189.377	91.6975	43.2313	48.5222	44.7415
26367	AT5G57560	2526.72	1.07059	0.196204	5.45652	4.85566e-08	7.10635e-07	XTH22	5	23307006	23308680	protein_coding	835860	3130.71	2658.6	2358.74	6434.43	5053.59	5626.84
351	AT1G04360	107.703	-0.962082	0.176339	-5.45587	4.87349e-08	7.12775e-07	ATL1	1	1167288	1169034	protein_coding	839540	205.893	193.562	201.734	100.538	115.24	93.0153
11743	AT3G03330	784.087	0.652094	0.119572	5.45358	4.93654e-08	7.21524e-07		3	783332	786209	protein_coding	821281	772.097	685.315	877.474	1316.04	1141.49	1203.31
13099	AT3G15840	4894.4	0.601213	0.110271	5.45215	4.97654e-08	7.26895e-07	PIFI	3	5356587	5358596	protein_coding	820827	2206.59	2276.78	2554.68	3707.33	3558.76	3405.09
23169	AT5G21060	455.268	-0.688604	0.126318	-5.45136	4.99864e-08	7.29645e-07		5	7148978	7152922	protein_coding	832230	463.292	479.38	473.192	255.32	343.465	282.335
1415	AT1G14120	428.175	-1.46589	0.268914	-5.45116	5.00429e-08	7.29991e-07		1	4833396	4835089	protein_coding	837971	574.46	583.134	449.288	192.937	196.881	192.298
13676	AT3G21090	370.946	-1.35642	0.249036	-5.44668	5.13176e-08	7.48097e-07	ABCG15	3	7391286	7395096	protein_coding	821661	496.43	393.402	598.15	215.151	150.419	214.288
9960	AT2G34080	28.4697	-2.59436	0.476462	-5.44504	5.17936e-08	7.54542e-07		2	14393181	14394858	protein_coding	817969	42.3224	43.9438	42.3219	8.04304	6.06528	7.06445
5496	AT1G65130	32.9738	2.21122	0.406188	5.44384	5.21441e-08	7.59153e-07		1	24196345	24201346	protein_coding	842820	15.5685	8.71421	17.724	47.4571	75.8067	66.7201
13811	AT3G22235	190.014	-8.09331	1.48684	-5.44331	5.22985e-08	7.60905e-07		3	7854419	7855814	protein_coding	821791	85.9519	55.862	27.7929	0	0	0
27085	AT5G64390	664.144	0.585486	0.107585	5.44208	5.26627e-08	7.65703e-07	HEN4	5	25743344	25748575	protein_coding	836560	689.522	615.713	662.479	997.731	959.414	992.853
11796	AT3G03820	64.3372	2.3179	0.425996	5.44113	5.29452e-08	7.69309e-07		3	976715	977474	protein_coding	28718697	40.0347	24.0645	11.2858	112.603	144.354	123.628
971	AT1G10020	807.801	0.77052	0.141633	5.44024	5.32085e-08	7.72632e-07		1	3269539	3272110	protein_coding	837537	829.289	776.341	712.419	1626.7	1130.57	1196.25
18095	AT4G13100	397.363	-0.983739	0.180835	-5.43998	5.32867e-08	7.73264e-07		4	7635765	7639037	protein_coding	826924	380.186	403.514	357.63	186.364	207.553	183.975
2330	AT1G22900	52.1616	-2.67747	0.492267	-5.43906	5.3563e-08	7.76768e-07	DIR11	1	8103612	8104605	protein_coding	838897	30.8839	66.9621	80.4116	13.0699	6.06528	8.24186
13954	AT3G23470	54.2902	-3.411	0.627514	-5.43574	5.45703e-08	7.90862e-07		3	8414616	8418784	protein_coding	821928	142.969	171.575	57.8349	11.1029	14.614	9.41845
20542	AT4G34770	33.2391	2.40523	0.442607	5.43424	5.50298e-08	7.97004e-07		4	16591179	16591910	protein_coding	829629	11.4385	11.5091	9.87511	63.339	58.2267	52.9834
23507	AT5G24850	753.982	-0.473552	0.0872135	-5.42981	5.64149e-08	8.16533e-07	CRYD	5	8535258	8538211	protein_coding	832554	1365.75	1404.11	1338.78	988.289	938.905	1032.59
15205	AT3G47110	47.26	-1.75487	0.323341	-5.42729	5.72148e-08	8.27575e-07		3	17347103	17350953	protein_coding	823864	62.9116	81.61	55.0185	21.113	18.1958	20.016
12195	AT3G07350	375.459	-1.01852	0.187687	-5.42669	5.74082e-08	8.29833e-07		3	2347186	2348791	protein_coding	819923	425.511	433.161	505.041	270.447	208.646	191.918
15928	AT3G53960	434.348	-0.744879	0.137307	-5.42491	5.79843e-08	8.37617e-07	NPF5.7	3	19978122	19981086	protein_coding	824563	331.716	390.263	323.057	190.017	221.989	214.288
17956	AT4G11810	24.9318	2.68479	0.494959	5.42426	5.81943e-08	8.40108e-07		4	7104510	7108619	protein_coding	826787	11.865	3.98845	11.7067	59.4435	45.2984	67.1721
10326	AT2G37440	42.7162	-1.77536	0.327311	-5.42408	5.82546e-08	8.40433e-07	IP5P8	2	15718044	15722152	protein_coding	818321	74.4822	66.8139	53.703	22.1577	17.013	17.6925
20327	AT4G32820	749.837	0.548738	0.101208	5.4219	5.8969e-08	8.50191e-07		4	15831163	15841656	protein_coding	829418	577.053	610.689	623.7	824.102	884.919	940.831
4406	AT1G53310	2055.79	-0.713974	0.131697	-5.42133	5.9156e-08	8.51867e-07	PPC1	1	19883935	19888413	protein_coding	841765	1581.81	1528.63	1079.21	788.496	939.061	831.444
15291	AT3G48020	39.8743	-2.40731	0.444045	-5.42132	5.91617e-08	8.51867e-07		3	17724400	17725198	protein_coding	823957	89.2201	60.6844	39.5005	13.0699	10.9175	11.7741
18775	AT4G18740	647.424	-0.658531	0.121478	-5.42098	5.9274e-08	8.52934e-07		4	10303343	10304624	protein_coding	827608	1241.45	1113.46	1293.61	819.227	805.131	684.458
15251	AT3G47630	271.774	0.789248	0.145611	5.42025	5.95158e-08	8.55861e-07		3	17562941	17565685	protein_coding	823917	224.484	259.895	289.415	380.995	452.634	503.394
25014	AT5G45050	717.775	-0.71971	0.132859	-5.41709	6.05784e-08	8.7058e-07	WRKY16	5	18176894	18181973	protein_coding	834536	941.165	856.628	914.852	555.251	509.143	581.945
11614	AT3G02170	1246.41	0.773482	0.142955	5.41067	6.27897e-08	9.01778e-07	LNG2	3	396012	399960	protein_coding	821279	799.026	744.87	1063.7	1669.51	1402.91	1375
11322	AT2G46690	602.327	-0.844156	0.156116	-5.40724	6.40039e-08	9.18625e-07	SAUR32	2	19180705	19181600	protein_coding	819281	918.51	921.775	1251.32	515.76	630.789	574.576
15668	AT3G51510	1659.34	0.730112	0.135036	5.40678	6.41691e-08	9.20404e-07		3	19108990	19110372	protein_coding	824314	1300.56	1151.96	1303.52	2022.83	1826.86	2378.37
6466	AT1G74290	31.0966	2.01684	0.373442	5.40068	6.63903e-08	9.51652e-07		1	27931836	27934268	protein_coding	843769	20.5893	26.1571	16.9288	62.3336	105.536	93.0153
17575	AT4G08150	609.911	0.93433	0.173042	5.39943	6.68523e-08	9.57658e-07	KNAT1	4	5147699	5151159	protein_coding	826364	386.62	412.235	651.757	993.316	855.204	913.669
19217	AT4G22710	459.322	5.1571	0.955194	5.39901	6.70103e-08	9.59305e-07	CYP706A2	4	11934969	11936823	protein_coding	828367	10.2946	33.481	26.8039	1010.41	718.129	790.041
2866	AT1G28650	45.2072	2.63422	0.488003	5.39796	6.74029e-08	9.64016e-07		1	10069365	10071108	protein_coding	839765	8.00693	10.4628	26.8039	90.4842	73.9964	109.499
1398	AT1G13930	4660.2	-1.04019	0.192704	-5.3979	6.74258e-08	9.64016e-07		1	4760957	4762666	protein_coding	837953	2049.28	2077.68	2023.03	1256.84	859.638	872.234
9457	AT2G29450	3497.88	-0.791454	0.146675	-5.39597	6.81527e-08	9.73785e-07	GSTU5	2	12624403	12625790	protein_coding	817494	3298.86	3014.34	3972.62	1947.42	1910.56	2082.84
22542	AT5G15190	75.3254	-1.58602	0.294041	-5.39388	6.89538e-08	9.84601e-07		5	4932708	4933620	protein_coding	831371	168.879	129.924	164.272	58.2027	48.2583	47.2491
7429	AT2G03680	1759.74	-0.45504	0.0844068	-5.39104	7.0052e-08	9.99641e-07	SPR1	2	1120787	1122055	protein_coding	814896	1727.01	1785.98	1685.66	1363.78	1322.46	1104.13
668	AT1G07280	2247.84	0.536757	0.0995778	5.39033	7.03276e-08	1.00293e-06		1	2238017	2241471	protein_coding	837239	1034.11	943.653	1001.46	1449.78	1388.03	1482.16
2018	AT1G19900	38.1697	-5.23195	0.970716	-5.38978	7.05422e-08	1.00535e-06		1	6906899	6908805	protein_coding	838578	132.686	151.711	14.1073	2.01076	4.85222	1.17741
9456	AT2G29440	28.1312	-3.06778	0.569362	-5.3881	7.12058e-08	1.01369e-06	GSTU6	2	12619630	12621231	protein_coding	817493	54.9047	58.5918	46.5541	6.03228	4.85222	8.24186
5343	AT1G63690	1554.73	-0.475014	0.0881603	-5.38807	7.12181e-08	1.01369e-06	SPPL2	1	23618012	23622396	protein_coding	842673	1618.8	1567.38	1668.39	1104.67	1236.32	1152.2
11077	AT2G44350	2164.21	-0.350737	0.0651141	-5.3865	7.18419e-08	1.02191e-06	CSY4	2	18316278	18320789	protein_coding	819042	2206.87	2082.93	1930.12	1650.58	1640.7	1590.51
21941	AT5G08670	5599.52	-0.387077	0.0719157	-5.38237	7.35129e-08	1.04502e-06		5	2818091	2821251	protein_coding	NA	6376.95	6227.47	5844.65	4878.1	4939.56	4291.65
10594	AT2G39980	288.331	-1.00362	0.186526	-5.38058	7.4244e-08	1.05474e-06		2	16687673	16690182	protein_coding	818586	597.088	547.206	516.327	323.732	223.202	280.223
3659	AT1G43710	1674.79	-0.404676	0.0752204	-5.37987	7.45382e-08	1.05824e-06	SDC	1	16486230	16488462	protein_coding	840958	1715.77	1729.5	1857.93	1341.18	1353.77	1308.1
19636	AT4G26530	5506.36	1.15307	0.214462	5.37658	7.5913e-08	1.07707e-06	FBA5	4	13390754	13393265	protein_coding	828759	853.104	1007.12	965.525	2011.27	2289.12	1983.83
5572	AT1G65800	1149.73	0.712532	0.1326	5.37356	7.71963e-08	1.09459e-06	SD16	1	24472873	24476891	protein_coding	842891	610.066	608.095	628.002	969.961	949.055	1105.8
5822	AT1G68170	15.6407	4.06552	0.756884	5.37139	7.81343e-08	1.10718e-06		1	25551490	25554471	protein_coding	843145	1.56771	1.3053	8.79986	61.4594	48.4276	58.7556
13789	AT3G22060	752.002	-1.7576	0.327238	-5.37101	7.82985e-08	1.10881e-06	CRRSP38	3	7770899	7772357	protein_coding	821768	843.016	917.59	945.189	267.431	258.381	274.336
21743	AT5G06839	123.766	-1.60461	0.298787	-5.37043	7.85499e-08	1.11166e-06	TGA10	5	2120472	2126457	protein_coding	830575	249.314	199.155	112.698	59.8212	67.0059	58.3809
16031	AT3G54960	493.841	-0.841794	0.156896	-5.3653	8.08161e-08	1.14301e-06	PDIL1-3	3	20363260	20366874	protein_coding	824661	491.532	454.644	311.582	246.054	254.468	203.473
24255	AT5G38280	129.478	1.44616	0.269549	5.36511	8.08981e-08	1.14312e-06	PR5K	5	15293048	15297611	protein_coding	833810	111.029	111.922	60.0833	274.249	238.038	264.049
1771	AT1G17460	216.388	0.993586	0.185196	5.36505	8.09268e-08	1.14312e-06	TRFL3	1	5998765	6002732	protein_coding	838319	81.1165	82.1188	126.541	173.287	187.094	210.054
15496	AT3G49840	134.642	1.05631	0.196917	5.36423	8.12943e-08	1.14759e-06		3	18484513	18487043	protein_coding	824146	107.261	93.8922	123.791	223.02	228.739	220.816
23589	AT5G25610	3348.45	-0.995219	0.185538	-5.36397	8.14149e-08	1.14856e-06	RD22	5	8914122	8916856	protein_coding	832636	4328.32	3823.11	3543.75	1835.82	2067.05	1965.1
20403	AT4G33540	1454.62	-0.971069	0.181065	-5.36308	8.18147e-08	1.15347e-06		4	16130593	16133969	protein_coding	829493	1660.86	1508.92	1542.77	781.114	779.034	843.957
25398	AT5G48570	107.629	-1.8157	0.338571	-5.36282	8.19317e-08	1.15439e-06	FKBP65	5	19690461	19693845	protein_coding	834913	61.7678	58.5918	57.8399	16.0861	16.9828	17.6611
24779	AT5G43040	14.5427	-7.30824	1.36279	-5.3627	8.19886e-08	1.15447e-06		5	17263685	17265777	protein_coding	834319	38.8908	35.5736	23.9824	0	0	0
22999	AT5G19410	43.6265	-3.36353	0.627353	-5.36146	8.25544e-08	1.1617e-06		5	6545123	6547177	protein_coding	832061	98.0318	83.3421	17.9601	4.05478	4.89236	10.6843
22104	AT5G10605	64.5544	-2.42412	0.452265	-5.35996	8.32386e-08	1.17025e-06		5	3351196	3353392	protein_coding	10723039	85.2157	183.558	87.5819	18.725	24.7446	22.9732
5601	AT1G66090	97.481	-1.5074	0.281237	-5.3599	8.32672e-08	1.17025e-06		1	24602033	24604763	protein_coding	842923	168.146	141.248	126.966	44.2367	52.1614	57.693
9553	AT2G30350	206.075	0.733168	0.136812	5.35897	8.36996e-08	1.17559e-06		2	12934149	12935784	protein_coding	817585	207.019	183.158	220.037	362.211	320.808	326.47
18846	AT4G19390	385.695	1.12501	0.210002	5.35715	8.45464e-08	1.18674e-06		4	10574726	10577404	protein_coding	827680	274.846	239.117	285.546	560.908	438.589	744.067
3319	AT1G33390	405.765	-0.809838	0.151186	-5.35658	8.48107e-08	1.1897e-06	FAS4	1	12099482	12104680	protein_coding	840232	458.677	404.646	468.063	261.947	253.091	243.257
24052	AT5G36180	135.922	-2.65465	0.495675	-5.35563	8.52588e-08	1.19523e-06	SCPL1	5	14238935	14242135	protein_coding	833615	311.839	295.833	118.487	28.9367	37.3793	49.5719
9945	AT2G33850	419.972	-1.51571	0.283093	-5.35411	8.59766e-08	1.20454e-06		2	14320865	14322082	protein_coding	817954	577.643	533.604	392.183	127.683	254.742	144.821
3788	AT1G47310	480.253	0.691084	0.129119	5.35231	8.68378e-08	1.21571e-06		1	17342739	17344828	protein_coding	841134	396.915	348.412	410.522	659.529	600.463	601.656
24588	AT5G41340	548.719	0.596587	0.111465	5.35222	8.68834e-08	1.21571e-06	UBC4	5	16538063	16540189	protein_coding	834136	446.748	493.64	469.855	654.113	744.73	736.316
4814	AT1G57790	156.452	-1.03815	0.194176	-5.34645	8.96959e-08	1.25428e-06		1	21404342	21405956	protein_coding	842154	216.187	192.516	222.895	99.5326	93.4053	114.209
2144	AT1G21080	1326.19	0.524383	0.0981173	5.34445	9.06916e-08	1.26741e-06		1	7378538	7382661	protein_coding	838704	1402.08	1286.63	1391.72	2142.46	1919.29	1801.64
5225	AT1G62620	50.3947	3.32783	0.622955	5.34201	9.19241e-08	1.28383e-06		1	23182644	23185151	protein_coding	842559	24.1255	19.3939	15.151	178.651	201.342	210.37
11135	AT2G44900	765.202	0.500752	0.0937691	5.34027	9.2807e-08	1.29535e-06	FBX5	2	18511313	18516468	protein_coding	819099	758.498	707.509	760.604	1074.99	985.365	1086.63
15285	AT3G47960	1189.5	-0.578123	0.108286	-5.33884	9.35433e-08	1.30418e-06	NPF2.10	3	17697942	17700923	protein_coding	823951	756.083	762.74	790.009	437.34	528.892	582.817
25022	AT5G45113	7.69842	7.25363	1.35866	5.33881	9.35566e-08	1.30418e-06		5	18231908	18233521	protein_coding	834546	0	0	0	37.1991	19.4089	43.5641
19481	AT4G25120	232.625	0.854226	0.160048	5.3373	9.43396e-08	1.31427e-06	SRS2	4	12890545	12898501	protein_coding	828615	133.83	146.48	126.966	237.27	236.546	264.917
5732	AT1G67330	191.219	-1.55302	0.291252	-5.33224	9.70091e-08	1.35062e-06		1	25213852	25215174	protein_coding	843054	379.757	344.227	176.341	102.549	129.797	75.3542
23725	AT5G27110	41.467	-2.49444	0.467889	-5.33125	9.75379e-08	1.35713e-06	PCMP-E14	5	9538572	9540666	protein_coding	832769	28.5962	29.2959	45.1434	3.01614	2.42611	12.9515
11610	AT3G02130	992.848	0.569746	0.106874	5.33103	9.76581e-08	1.35796e-06	RPK2	3	380350	384582	protein_coding	821240	892.727	811.173	898.314	1401.99	1221.36	1234.15
10779	AT2G41550	197.822	0.7622	0.143026	5.32909	9.87036e-08	1.37164e-06		2	17328886	17331173	protein_coding	818753	188.735	144.387	183.395	282.512	303.264	287.288
22152	AT5G11070	610.07	-1.0367	0.194607	-5.32716	9.97589e-08	1.38544e-06		5	3516092	3517035	protein_coding	830974	602.808	713.564	864.778	348.867	359.065	354.4
1938	AT1G19110	1233.07	0.607298	0.114004	5.327	9.98471e-08	1.38581e-06		1	6602105	6606028	protein_coding	838494	1261.66	1138.36	1159.62	1786.56	1619.43	2016.9
21509	AT5G04710	1037.28	0.495132	0.0929551	5.32657	1.00085e-07	1.38741e-06		5	1356990	1360275	protein_coding	830349	886.482	912.358	935.314	1310.01	1264	1277.49
14032	AT3G24170	3430.63	-0.597176	0.112113	-5.32657	1.00087e-07	1.38741e-06	ATGR1	3	8729354	8734624	protein_coding	822003	5956.13	5683.81	5431.39	3686.8	3779.89	3819.5
1666	AT1G16460	1254.51	-0.52668	0.0988884	-5.32601	1.00394e-07	1.39079e-06	STR2	1	5619545	5622674	protein_coding	838216	1407.97	1250.34	1174.43	973.332	815.98	870.598
5312	AT1G63380	12.8297	3.59013	0.67416	5.32534	1.00766e-07	1.39509e-06		1	23505250	23506510	protein_coding	842644	1.9258	4.40384	1.79862	24.3545	47.4801	32.9397
11664	AT3G02620	32.968	-2.04539	0.384277	-5.32271	1.02233e-07	1.41452e-06		3	560182	561979	protein_coding	820737	62.287	67.6794	79.6662	24.7747	12.4551	12.9191
11048	AT2G44070	9.30593	7.0022	1.31613	5.32031	1.03593e-07	1.43244e-06		2	18230865	18232630	protein_coding	819013	0	0	0	21.113	30.3264	32.9674
8586	AT2G21060	666.928	0.963017	0.181088	5.31794	1.04947e-07	1.45027e-06	CSP4	2	9036766	9037782	protein_coding	816641	386.62	424.791	564.292	1056.65	856.418	761.784
4489	AT1G54000	589.468	-1.62765	0.306074	-5.31783	1.05013e-07	1.45028e-06	GLL22	1	20154154	20156520	protein_coding	841838	923.085	798.313	433.094	175.941	316.608	206.047
21088	AT4G39920	162.6	-0.987165	0.185686	-5.31631	1.05893e-07	1.46153e-06	TFCC	4	18515693	18517302	protein_coding	830151	176.153	194.608	235.592	102.549	116.453	85.9508
20305	AT4G32610	763.531	-0.632049	0.118919	-5.31497	1.06675e-07	1.47142e-06		4	15728084	15730433	protein_coding	829396	935.667	916.543	1086.26	586.137	674.459	634.623
21287	AT5G02650	59.6289	-1.28341	0.24152	-5.31389	1.07312e-07	1.47928e-06		5	597504	599786	protein_coding	831848	88.0763	80.5637	97.3404	39.2098	35.1786	34.1449
6094	AT1G70690	202.752	-1.30089	0.244876	-5.31245	1.08163e-07	1.4901e-06	CRRSP2	1	26651840	26653643	protein_coding	843406	362.6	353.643	208.788	150.807	117.666	107.144
14557	AT3G28890	15.7768	5.14675	0.969205	5.31027	1.09461e-07	1.50704e-06	AtRLP43	3	10895977	10898900	protein_coding	822523	0	0	4.09246	34.0882	53.6011	39.935
15848	AT3G53210	49.2453	-2.13271	0.401648	-5.3099	1.09686e-07	1.50921e-06		3	19720077	19721903	protein_coding	824487	48.1674	51.0146	100.531	9.20359	16.6571	19.4011
10640	AT2G40370	80.2341	-2.13795	0.402711	-5.30889	1.10298e-07	1.5167e-06	LAC5	2	16857959	16860779	protein_coding	818630	161.282	159.035	59.2507	21.113	41.2439	24.7256
6292	AT1G72660	24.6748	2.40763	0.453592	5.30793	1.1088e-07	1.52376e-06	DRG2	1	27353765	27356852	protein_coding	843598	12.1165	16.8277	10.472	78.3617	66.0338	68.4484
7211	AT2G01530	1509.73	-1.49511	0.281718	-5.30711	1.11376e-07	1.52964e-06	MLP329	2	239669	240687	protein_coding	814682	3049.5	3213.13	1790.22	901.826	1170.6	785.332
20734	AT4G36610	81.9573	-2.62397	0.494506	-5.30625	1.11904e-07	1.53517e-06		4	17265332	17267472	protein_coding	829813	185.303	134.97	38.0897	13.0699	31.5394	14.1289
4961	AT1G60060	108.924	1.11777	0.210652	5.30623	1.11916e-07	1.53517e-06		1	22139170	22141815	protein_coding	842300	78.877	72.1491	107.009	183.721	185.423	185.387
24167	AT5G37440	16.7194	-6.59198	1.24292	-5.30361	1.13534e-07	1.5564e-06		5	14844334	14845685	protein_coding	833720	17.1577	23.0182	19.7502	0	0	0
15062	AT3G45770	1241.74	0.586124	0.110522	5.30322	1.13776e-07	1.55876e-06		3	16805473	16807950	protein_coding	823720	1283.26	1187.14	1358.68	2199.9	1816.41	1723.46
26533	AT5G59090	381.682	-1.7841	0.33646	-5.30256	1.14187e-07	1.56343e-06	SBT4.12	5	23851679	23855499	protein_coding	836026	832.789	840.178	408.615	176.687	264.041	164.579
24061	AT5G36250	667.671	0.457667	0.0863136	5.30237	1.14306e-07	1.56409e-06		5	14282059	14284684	protein_coding	833622	590.872	638.073	604.387	841.201	847.025	831.315
20839	AT4G37550	1831.93	0.660921	0.124661	5.30174	1.14707e-07	1.56862e-06		4	17643110	17645830	protein_coding	829910	2347.34	2417.93	2791.51	4084.64	4359.24	3499.38
12551	AT3G11050	32.6616	-2.95226	0.556968	-5.3006	1.15424e-07	1.57746e-06	FER2	3	3463477	3465506	protein_coding	820276	45.7539	32.4348	60.6614	8.04304	4.85222	4.70963
8057	AT2G15960	2637.26	1.9478	0.367484	5.30038	1.15561e-07	1.57837e-06		2	6947096	6947866	protein_coding	816091	1466.41	1060.93	2003.24	6544.02	4673.9	6255.57
5548	AT1G65560	97.1616	-1.1805	0.222755	-5.29952	1.16107e-07	1.58486e-06		1	24371387	24373823	protein_coding	842867	108.358	109.659	79.6152	51.6731	43.0638	36.7835
17927	AT4G11543	16.6189	-6.59785	1.24516	-5.29882	1.16555e-07	1.58999e-06		4	6993372	6994201	protein_coding	28720121	21.7331	18.8331	19.7502	0	0	0
807	AT1G08510	2251.08	0.525389	0.0991807	5.29729	1.17536e-07	1.6024e-06	FATB	1	2691062	2694547	protein_coding	837372	2133.28	1994.21	2014.52	3270.5	2734.23	2832.85
2925	AT1G29430	257.919	1.35961	0.25675	5.29547	1.18713e-07	1.61745e-06	SAUR62	1	10302585	10303418	protein_coding	839819	243.639	257.385	152.359	450.41	578.628	653.462
8916	AT2G24280	3439.8	0.511994	0.0966961	5.29488	1.19096e-07	1.62168e-06		2	10332483	10337170	protein_coding	816963	2917.83	3059.33	3268.68	4113.18	3961.71	5107.53
21090	AT4G39930	20.8773	-5.70259	1.07704	-5.29467	1.19234e-07	1.62257e-06		4	18518189	18518983	protein_coding	830152	35.0563	35.3595	32.4882	0	1.71113	0
14499	AT3G28370	101.809	1.0334	0.195226	5.29336	1.20089e-07	1.63321e-06		3	10620534	10624618	protein_coding	822466	53.939	54.0854	74.8025	121.6	126.343	112.726
17621	AT4G08580	419.308	0.809738	0.152999	5.29244	1.20693e-07	1.64043e-06		4	5461398	5463907	protein_coding	826419	350.377	363.732	422.315	706.385	652.695	629.37
14832	AT3G43580	13.657	-6.62302	1.25232	-5.28859	1.23262e-07	1.67433e-06		3	15502016	15503638	protein_coding	823455	17.1577	23.0182	21.1609	0	0	0
7252	AT2G01910	1285.7	0.498629	0.0943075	5.28727	1.24158e-07	1.68546e-06	MAP65-6	2	416021	420661	protein_coding	814722	1199.47	1120.37	1135.2	1519.3	1793.42	1571.62
17157	AT4G01880	240.971	-0.778933	0.147353	-5.28617	1.24907e-07	1.6946e-06		4	810657	812930	protein_coding	828223	293.247	324.672	388.642	196.443	205.078	183.284
1564	AT1G15460	20.8395	-5.10683	0.966201	-5.28548	1.25378e-07	1.69996e-06	BOR4	1	5309907	5314128	protein_coding	838116	73.2427	67.3915	20.3975	0	2.50562	2.43199
18002	AT4G12280	8.72048	7.04117	1.33245	5.28438	1.26133e-07	1.70905e-06		4	7301769	7302994	protein_coding	826837	0	0	0	23.1238	40.0308	23.5482
8264	AT2G18050	2034.09	-1.99559	0.377647	-5.28428	1.26202e-07	1.70905e-06	HIS1-3	2	7845923	7847031	protein_coding	816317	2307.79	2117.36	4605.23	1046.29	666.937	550.526
9338	AT2G28260	215.763	1.02919	0.194855	5.28183	1.27902e-07	1.73103e-06	CNGC15	2	12049443	12052643	protein_coding	817372	130.504	120.438	114.966	235.674	238.493	273.888
26525	AT5G59010	326.641	0.834538	0.158012	5.2815	1.2813e-07	1.73306e-06	BSK5	5	23820034	23823317	protein_coding	836018	173.113	232.606	222.338	377.769	382.713	358.842
18217	AT4G14150	95.7797	1.35877	0.257433	5.27815	1.30495e-07	1.76397e-06	KIN12A	4	8158436	8165214	protein_coding	827054	34.3154	65.9158	50.7863	110.592	156.484	122.451
8726	AT2G22420	413.877	0.844012	0.160001	5.27504	1.32726e-07	1.79304e-06	PER17	2	9513024	9514552	protein_coding	816773	299.688	467.688	393.594	590.158	737.538	759.429
8121	AT2G16710	356.226	0.722512	0.137046	5.27202	1.34928e-07	1.82169e-06		2	7248138	7250308	protein_coding	816172	287.006	269.355	295.918	448.678	440.709	515.504
24126	AT5G37000	88.333	1.27355	0.2417	5.26915	1.37059e-07	1.84935e-06		5	14617877	14620549	protein_coding	833670	45.7539	36.6199	39.5005	98.5273	94.6184	101.257
1851	AT1G18270	3213.12	1.06502	0.202195	5.26729	1.38456e-07	1.86707e-06		1	6283370	6293993	protein_coding	838407	3390.47	2923.85	2690.55	7633.4	5052.98	6153.84
10862	AT2G42350	51.3672	-2.58396	0.491125	-5.26131	1.43033e-07	1.92697e-06	ATL40	2	17639001	17640300	protein_coding	818836	108.665	110.906	55.0185	7.03766	19.4089	20.016
25328	AT5G47940	244.558	-0.796897	0.151468	-5.26117	1.43144e-07	1.92697e-06		5	19409242	19412077	protein_coding	834845	328.284	287.728	300.486	160.861	156.484	210.756
9305	AT2G27960	632.4	0.590006	0.112144	5.26115	1.43158e-07	1.92697e-06	CKS1	2	11910569	11911802	protein_coding	817340	575.355	535.697	555.828	915.901	793.339	797.106
24951	AT5G44530	563.273	0.999108	0.189952	5.25979	1.44218e-07	1.94007e-06		5	17937622	17941292	protein_coding	834480	585.712	632.084	606.326	1019.98	1205.07	1422.36
4726	AT1G56150	18.2747	-6.58487	1.25225	-5.25843	1.45293e-07	1.95335e-06	SAUR71	1	21017311	21018122	protein_coding	842068	24.0208	19.8794	15.518	0	0	0
3486	AT1G35320	176.365	-1.19277	0.226921	-5.25634	1.46954e-07	1.97449e-06		1	12958841	12962853	protein_coding	840421	284.805	304.887	195.225	110.38	131.242	102.918
27079	AT5G64330	1239.89	0.749005	0.142505	5.256	1.4722e-07	1.97688e-06	RPT3	5	25727126	25730358	protein_coding	836554	976.642	830.454	1066.47	1840.58	1449.18	1532.6
13890	AT3G22940	7.45147	7.02851	1.33729	5.25578	1.47399e-07	1.97809e-06		3	8131468	8132706	protein_coding	821866	0	0	0	26.1399	27.9003	31.79
8625	AT2G21410	1860.6	0.461141	0.0877434	5.25556	1.47573e-07	1.97923e-06	VHA-A2	2	9162516	9168556	protein_coding	816680	1487	1384.23	1510.89	2115.32	1851.12	2060.47
25254	AT5G47220	104.497	1.39338	0.265135	5.25536	1.47732e-07	1.98017e-06	ERF2	5	19171643	19172956	protein_coding	834768	38.8908	55.453	53.6078	115.619	114.027	158.95
5487	AT1G65040	651.323	-0.945023	0.17987	-5.25393	1.48888e-07	1.99448e-06	HRD1B	1	24159685	24163669	protein_coding	842812	734.287	731.702	588.409	379.872	248.726	437.779
10159	AT2G35880	1421.56	0.677534	0.128963	5.25371	1.49065e-07	1.99564e-06	WDL4	2	15062856	15066056	protein_coding	818161	1022.3	1035.63	1101.35	1776.97	1638.98	1634.34
24064	AT5G36290	1078.17	-0.456937	0.0869873	-5.25291	1.49713e-07	2.00239e-06		5	14302662	14305182	protein_coding	833627	1168.76	1159.72	1231.27	880.674	797.262	911.848
2927	AT1G29440	116.326	1.5936	0.303378	5.25284	1.49769e-07	2.00239e-06	SAUR63	1	10304507	10305108	protein_coding	839820	69.7747	70.1009	56.4292	137.737	220.776	236.659
25612	AT5G50530	563.014	-1.16917	0.222582	-5.25276	1.49838e-07	2.00239e-06	CBSCBSPB5	5	20571681	20575250	protein_coding	835133	1070.64	946.885	953.654	555.975	437.913	326.142
10447	AT2G38610	770.748	0.69291	0.131945	5.25151	1.50859e-07	2.01483e-06		2	16147106	16149934	protein_coding	818443	861.146	824.934	829.266	1504.04	1423.52	1137.86
7661	AT2G07140	10.6536	6.8674	1.30794	5.25053	1.51661e-07	2.0243e-06		2	2957516	2959851	protein_coding	815283	0	0	0	31.1668	21.835	23.5482
3862	AT1G48030	6814.81	0.60524	0.115275	5.25041	1.51761e-07	2.0243e-06	LPD1	1	17716893	17719500	protein_coding	841221	4324.12	4685.87	4375.57	6712.65	6742.27	6909.34
25707	AT5G51460	857.388	0.614072	0.116959	5.25031	1.5184e-07	2.0243e-06	TPPA	5	20900859	20904647	protein_coding	835220	1031.99	929.731	830.601	1451.14	1296.39	1528.9
13425	AT3G18780	23016.2	0.436205	0.0830926	5.24962	1.5241e-07	2.03067e-06	ACT2	3	6474710	6477204	protein_coding	821411	26865.1	22916.7	24767.7	37143.2	32762.9	30956.9
15510	AT3G49970	63.7712	1.61918	0.308512	5.24835	1.53468e-07	2.0433e-06		3	18527061	18529525	protein_coding	824159	46.1063	29.5216	38.3831	100.299	109.308	140.004
18467	AT4G16120	310.628	-0.732654	0.139599	-5.24826	1.53541e-07	2.0433e-06	COBL7	4	9116209	9119379	protein_coding	827298	325.997	302.376	308.95	201.076	180.745	181.321
8841	AT2G23460	1251.51	0.417234	0.079533	5.24605	1.55395e-07	2.06653e-06	XLG1	2	9995465	9999122	protein_coding	816878	1217.05	1179.16	1276.71	1665.91	1573.33	1660.15
4068	AT1G50030	1783.97	0.549323	0.104715	5.24588	1.55537e-07	2.06653e-06	TOR	1	18522248	18539995	protein_coding	841427	1424.11	1302.94	1283.7	1960.24	1808.28	2101.84
23927	AT5G33370	137.236	-2.37808	0.453326	-5.24585	1.55564e-07	2.06653e-06		5	12602468	12604832	protein_coding	833315	152.059	120.265	69.0927	10.049	37.5868	18.9203
15349	AT3G48480	38.5258	1.99851	0.381026	5.24509	1.5621e-07	2.07387e-06		3	17956936	17959124	protein_coding	824007	17.1577	27.2033	23.9824	71.382	72.7833	129.515
12796	AT3G13240	15.089	-6.68866	1.27527	-5.24489	1.56375e-07	2.07483e-06		3	4275463	4276531	protein_coding	820523	15.0209	17.9673	31.5616	0	0	0
1384	AT1G13790	135.427	1.60669	0.306358	5.2445	1.56704e-07	2.07796e-06	FDM4	1	4726770	4730425	protein_coding	837939	51.4534	68.9551	84.1194	193.52	237.301	189.682
17749	AT4G09890	284.677	1.2304	0.234642	5.24372	1.5737e-07	2.08556e-06		4	6218319	6218989	protein_coding	826579	133.83	118.23	160.823	295.582	334.803	335.562
26020	AT5G54290	1235.29	-0.61244	0.116808	-5.24313	1.57878e-07	2.09104e-06	CcdA	5	22051034	22054028	protein_coding	835517	1196.35	1145.56	1185.45	775.179	732.188	799.21
24434	AT5G39890	59.7747	1.58014	0.301714	5.2372	1.63034e-07	2.15805e-06	PCO2	5	15974270	15976270	protein_coding	833986	40.9246	24.476	40.7668	116.213	91.0392	105.314
15059	AT3G45740	314.647	-0.652819	0.124703	-5.23498	1.65006e-07	2.18286e-06		3	16790761	16793540	protein_coding	823716	414.202	409.621	451.615	256.426	278.837	275.586
9406	AT2G28900	2255.48	1.11437	0.212937	5.23334	1.66474e-07	2.20096e-06	OEP161	2	12414108	12415661	protein_coding	817439	657.712	781.573	942.368	2057.01	1745.59	1349.31
8781	AT2G22930	21.6768	-3.25762	0.622507	-5.23307	1.66716e-07	2.20286e-06	UGT79B8	2	9759595	9761240	protein_coding	816824	61.2451	51.0781	15.5513	2.73987	8.81553	2.13912
19105	AT4G21770	280.442	-0.882228	0.168623	-5.23196	1.6772e-07	2.21482e-06		4	11563517	11566377	protein_coding	828265	245.565	270.588	295.817	124.323	152.62	164.131
10837	AT2G42100	7.38531	7.01262	1.34054	5.23119	1.6842e-07	2.22274e-06	ACT5	2	17560211	17561945	protein_coding	818810	0	0	0	32.1722	26.6872	25.903
20378	AT4G33320	8.57152	7.08709	1.3556	5.22801	1.71348e-07	2.26006e-06		4	16057038	16057916	protein_coding	829468	0	0	0	34.1829	31.5394	23.5482
21013	AT4G39210	105.065	-1.88858	0.361268	-5.22766	1.71672e-07	2.26299e-06	APL3	4	18259547	18263468	protein_coding	830076	60.6893	64.3947	46.4066	13.8691	20.5956	12.494
20560	AT4G34950	1607.53	-0.840712	0.16084	-5.227	1.72281e-07	2.26967e-06		4	16642142	16644928	protein_coding	829647	489.567	404.911	553.006	269.442	238.972	297.884
21089	AT4G39925	10.6137	-6.76956	1.29525	-5.22646	1.72786e-07	2.27498e-06		4	18517409	18518052	protein_coding	10723046	22.877	25.1108	19.7502	0	0	0
13231	AT3G17070	255.3	0.895922	0.171483	5.22456	1.74567e-07	2.29707e-06	PER29	3	5820832	5823353	protein_coding	820964	201.769	267.964	239.902	465.801	377.153	477.221
11352	AT2G46970	31.6944	3.65001	0.69877	5.22348	1.75592e-07	2.3092e-06	PIL1	2	19295431	19297858	protein_coding	819311	6.45423	3.54223	0	41.6217	46.5443	40.2133
22828	AT5G17870	2442.87	-0.984081	0.188404	-5.22325	1.75808e-07	2.31068e-06	PSRP6	5	5907589	5908464	protein_coding	831655	2184.86	2740.02	2982.38	1520.93	1415.95	1058.9
22362	AT5G13450	2986.85	-0.410528	0.0786152	-5.22199	1.77014e-07	2.32516e-06	ATP5	5	4310254	4312066	protein_coding	831186	2853.98	2942.24	2924.12	2085.14	2432.19	2047.28
19563	AT4G25870	635.885	0.672492	0.128806	5.22097	1.77989e-07	2.33659e-06		4	13149170	13152279	protein_coding	828693	592.513	601.612	572.756	937.014	964.379	916.024
10572	AT2G39800	2041.86	-0.634865	0.121609	-5.22055	1.78393e-07	2.34051e-06	P5CSA	2	16598072	16603319	protein_coding	818566	2136.5	2270	2474.35	1279.97	1650.51	1502.31
19821	AT4G28250	651.249	-1.79311	0.3435	-5.22013	1.78794e-07	2.34439e-06	EXPB3	4	13999625	14002124	protein_coding	828940	347.313	506.96	325.948	84.9466	131.145	125.337
5947	AT1G69310	437.383	-0.643512	0.123283	-5.21978	1.79131e-07	2.34744e-06	WRKY57	1	26054275	26058383	protein_coding	843262	919.364	766.354	718.002	531.465	508.511	499.701
1529	AT1G15130	1736.45	0.547907	0.104971	5.21962	1.79288e-07	2.34812e-06	BRO1	1	5206002	5209979	protein_coding	838077	1703.19	1540.13	1601.18	2633.09	2253.86	2192.34
16077	AT3G55400	1581.42	0.445535	0.0853738	5.21864	1.80242e-07	2.35923e-06	OVA1	3	20535631	20539138	protein_coding	824706	912.138	1029.08	1032.24	1350.61	1416.06	1281.26
10996	AT2G43590	241.548	-4.06169	0.778358	-5.21828	1.80592e-07	2.36242e-06		2	18081304	18082776	protein_coding	818961	233.345	216.58	101.573	9.04842	19.4089	4.70963
14594	AT3G29160	1008.16	0.459731	0.0881599	5.21475	1.84068e-07	2.40648e-06	KIN11	3	11128620	11132105	protein_coding	822566	967.905	877.341	961.186	1322.76	1270.12	1262.53
7903	AT2G13840	168.369	0.836181	0.16038	5.21375	1.85062e-07	2.41806e-06		2	5788445	5791128	protein_coding	815867	145.269	151.711	142.484	305.636	235.333	242.546
1526	AT1G15110	371.818	-0.637208	0.12223	-5.21321	1.85602e-07	2.42369e-06		1	5198940	5202315	protein_coding	838074	520.284	553.513	442.197	311.018	305.815	360.893
3740	AT1G45180	283.454	0.698571	0.134008	5.21289	1.8592e-07	2.42642e-06		1	17098475	17101954	protein_coding	841086	269.186	250.703	268.612	429.107	389.282	459.708
16963	AT4G00234	10.1202	6.97657	1.3386	5.21184	1.86979e-07	2.43882e-06		4	100919	101788	protein_coding	826310	0	0	0	22.1184	23.0481	37.6771
15400	AT3G48990	13780.6	0.699178	0.134162	5.21144	1.87379e-07	2.44261e-06	AAE3	3	18158565	18161486	protein_coding	824060	15961.2	13360	13015.4	24725.3	22024.2	21988.1
6265	AT1G72416	162.083	1.70291	0.32696	5.20832	1.90561e-07	2.48264e-06		1	27258747	27260521	protein_coding	3767688	28.4169	53.9722	37.1431	101.826	114.046	175.037
25715	AT5G51530	27.7819	2.17266	0.417415	5.20503	1.93964e-07	2.52549e-06		5	20927069	20931886	protein_coding	835227	14.877	10.4677	14.1139	65.3803	54.6131	56.5421
19294	AT4G23400	5212.98	0.909479	0.174738	5.20482	1.94186e-07	2.52691e-06	PIP1-5	4	12220641	12222468	protein_coding	828439	6031.51	5269.08	4659.64	11498.5	8539.91	9942.04
1950	AT1G19220	480.119	0.660011	0.126852	5.20301	1.96089e-07	2.55019e-06	ARF19	1	6627683	6633133	protein_coding	838505	448.388	397.587	380.897	603.228	673.246	665.236
7167	AT2G01100	1460.03	0.556684	0.107005	5.20239	1.96738e-07	2.55713e-06		2	81436	83290	protein_coding	814639	1594.93	1583.27	1854.47	2639.04	2524.82	2231.52
16549	AT3G59940	1984.01	-1.09927	0.21132	-5.20191	1.97252e-07	2.56232e-06	SKIP20	3	22142856	22144439	protein_coding	825164	2117.26	1899	2756.57	1242.65	782.421	1133.85
19410	AT4G24450	247.381	1.04129	0.200217	5.20083	1.98399e-07	2.57573e-06	GWD2	4	12635061	12642808	protein_coding	828547	246.1	218.71	214.335	429.543	467.557	501.843
2477	AT1G24265	89.1166	1.10387	0.212294	5.19971	1.99601e-07	2.58981e-06		1	8600391	8603913	protein_coding	839041	71.4	51.3914	49.0821	128.6	110.477	131.327
27270	AT5G66050	629.247	0.491727	0.0945823	5.19894	2.00433e-07	2.5991e-06		5	26411796	26414609	protein_coding	836735	535.984	567.535	546.078	833.03	798.611	687.195
16475	AT3G59220	134.236	-1.54824	0.297868	-5.19774	2.01724e-07	2.61156e-06	PRN1	3	21893812	21895789	protein_coding	825091	215.043	278.311	124.144	91.4896	65.505	54.1608
12458	AT3G10260	770.487	-0.562758	0.10827	-5.19771	2.01755e-07	2.61156e-06		3	3171177	3172996	protein_coding	820188	754.347	723.743	757.194	471.651	459.299	582.972
483	AT1G05560	2318.41	-0.940653	0.180975	-5.19768	2.01787e-07	2.61156e-06	UGT1	1	1645300	1647435	protein_coding	837058	2000.88	1940.57	2125.83	1032.19	906.49	1222.02
6318	AT1G72920	85.6816	-1.20254	0.231364	-5.19761	2.01862e-07	2.61156e-06		1	27437899	27439209	protein_coding	843623	100.659	126.6	107.216	43.2313	61.8659	41.2093
3782	AT1G47270	225.398	-0.795195	0.153048	-5.19572	2.03928e-07	2.63676e-06	TULP6	1	17326530	17328772	protein_coding	841130	340.747	315.184	272.296	180.596	198.953	156.324
11197	AT2G45510	342.463	-1.04338	0.200851	-5.19481	2.04925e-07	2.64812e-06	CYP704A2	2	18753023	18755172	protein_coding	819159	546.759	488.614	437.326	237.27	279.003	198.982
18861	AT4G19530	2544.04	0.733194	0.141169	5.19373	2.06123e-07	2.66205e-06		4	10651744	10657282	protein_coding	827695	1722.28	1291.73	1633.53	2595.74	2445.38	2680.8
20180	AT4G31500	3079.7	-1.17619	0.226518	-5.19248	2.07508e-07	2.67839e-06	CYP83B1	4	15273410	15275404	protein_coding	829277	1899.93	2381.34	2113.27	837.482	1071.13	921.911
21988	AT5G09520	82.4834	-2.32583	0.447953	-5.19212	2.07912e-07	2.68206e-06	PELPK2	5	2958157	2958971	protein_coding	830811	189.879	160.081	50.7863	17.0915	42.457	21.1934
6311	AT1G72850	11.8684	-6.53896	1.25972	-5.19081	2.09386e-07	2.69951e-06		1	27413881	27415483	protein_coding	843616	22.877	23.0182	11.2858	0	0	0
13905	AT3G23080	551.588	0.639223	0.123218	5.18773	2.12867e-07	2.74264e-06		3	8207287	8209329	protein_coding	821882	425.772	389.456	376.999	631.472	564.846	660.882
24189	AT5G37630	124.118	-1.69824	0.327362	-5.18764	2.12978e-07	2.74264e-06	EMB2656	5	14947227	14952806	protein_coding	833741	88.0763	103.582	131.198	21.113	41.2439	37.6771
5241	AT1G62790	384.781	-0.79321	0.152913	-5.18731	2.1335e-07	2.74585e-06		1	23252140	23253743	protein_coding	842578	440.173	506.007	327.33	261.306	257.663	218.175
10040	AT2G34780	570.482	-0.54604	0.105287	-5.18622	2.14606e-07	2.76043e-06	MEE22	2	14668440	14673904	protein_coding	818043	562.586	570.022	648.088	390.135	418.3	409.829
10425	AT2G38390	198.344	-3.47093	0.669603	-5.18357	2.17679e-07	2.79834e-06	PER23	2	16079679	16081671	protein_coding	818420	494.142	626.723	149.537	28.1506	65.505	21.1934
13806	AT3G22200	4036.62	-0.801401	0.154646	-5.18216	2.19336e-07	2.81801e-06	POP2	3	7835144	7839061	protein_coding	821784	3383.45	3058.93	2848.95	1903.16	1664.95	1763.02
14374	AT3G27240	1478.24	-0.418852	0.080839	-5.18131	2.20332e-07	2.82918e-06	CYC11	3	10055730	10058773	protein_coding	822343	1780.97	1569.42	1503.84	1209.47	1294.33	1130.31
23001	AT5G19430	478.799	0.539219	0.104073	5.18117	2.20503e-07	2.82974e-06		5	6553703	6555954	protein_coding	832063	552.14	505.2	465.128	736.141	722.013	757.059
2087	AT1G20590	8.72294	7.24619	1.39868	5.18074	2.21014e-07	2.83373e-06	CYCB2-5	1	7131166	7132465	protein_coding	838648	0	0	0	35.1883	32.7525	31.79
872	AT1G09170	23.5456	-3.92617	0.757848	-5.18069	2.21068e-07	2.83373e-06		1	2956261	2962546	protein_coding	837437	55.1545	63.3374	25.0936	4.28086	1.29128	3.76001
7979	AT2G14900	205.773	0.939411	0.181373	5.17943	2.22559e-07	2.85121e-06	GASA7	2	6404131	6405352	protein_coding	815979	212.756	213.442	273.682	405.168	482.796	450.948
17389	AT4G04260	8.43548	6.95927	1.34442	5.17641	2.26193e-07	2.8961e-06		4	2054037	2055849	protein_coding	825742	0	0	0	27.6634	17.9093	36.5147
660	AT1G07200	1550.68	-0.813481	0.157197	-5.1749	2.28027e-07	2.91791e-06	SMXL6	1	2208477	2212718	protein_coding	837231	2560.76	2370.48	3148.09	1633.02	1660.57	1301.9
19180	AT4G22390	45.5662	1.63859	0.316679	5.17429	2.28786e-07	2.92594e-06		4	11813313	11815164	protein_coding	828334	17.9856	32.9031	28.1051	68.1737	81.0643	97.5506
8421	AT2G19590	29.8331	-2.53618	0.490162	-5.17417	2.28928e-07	2.92609e-06	ACO1	2	8475276	8477733	protein_coding	816478	64.0091	56.6469	35.0861	7.29303	16.342	3.6604
6102	AT1G70770	1924.53	-0.471638	0.0911689	-5.17323	2.30078e-07	2.9391e-06		1	26687798	26691281	protein_coding	843414	1858.34	1750.9	1827.91	1263.7	1324.78	1332.84
19691	AT4G27050	350.762	-0.692444	0.13391	-5.17098	2.32872e-07	2.97309e-06		4	13575671	13578061	protein_coding	828813	461.862	476.909	440.43	292.955	270.152	290.395
15225	AT3G47370	1457.12	-0.607253	0.117458	-5.16996	2.34147e-07	2.98766e-06	RPS20B	3	17453423	17454730	protein_coding	823891	1450.03	1696.73	1744.92	1145.04	1155.87	907.734
26038	AT5G54470	226.89	0.910869	0.176216	5.16906	2.35278e-07	3.00037e-06		5	22114304	22115539	protein_coding	835535	348.873	398.634	387.951	719.852	749.668	665.236
2260	AT1G22170	74.303	-1.86511	0.360899	-5.16795	2.36679e-07	3.01651e-06		1	7826268	7828326	protein_coding	838822	86.9858	101.879	67.0515	13.9374	20.4199	36.885
16474	AT3G59210	675.963	1.04063	0.201499	5.16447	2.41116e-07	3.07131e-06		3	21889476	21891944	protein_coding	825090	542.563	451.481	442.61	917.167	806.586	1231.83
5311	AT1G63370	12.223	-6.70707	1.2992	-5.16245	2.43735e-07	3.10289e-06		1	23503115	23505667	protein_coding	842643	29.8889	26.4505	7.63558	0	0	0
4809	AT1G57765	387.075	0.719978	0.139514	5.16063	2.46125e-07	3.13154e-06		1	21393084	21394982	protein_coding	5007810	319.215	375.412	380.119	624.723	560.324	582.456
6529	AT1G74910	3652.1	0.61848	0.119857	5.16016	2.46744e-07	3.13761e-06		1	28135361	28138971	protein_coding	843830	4073.68	3747.98	4443.97	7086.78	5839.6	5897.54
18378	AT4G15393	24.2843	-5.54338	1.07432	-5.15992	2.47053e-07	3.13975e-06	CYP702A5	4	8804070	8807232	protein_coding	827206	60.077	86.4996	14.6131	0	1.31833	2.29036
708	AT1G07645	17.1787	-6.4052	1.2414	-5.15965	2.47407e-07	3.14247e-06	ATDSI-1VOC	1	2367437	2368436	protein_coding	2745745	27.4523	33.481	42.3219	0	1.21306	0
26891	AT5G62540	594.178	0.612351	0.118708	5.15846	2.48985e-07	3.16019e-06	UBC3	5	25103934	25105619	protein_coding	836374	464.402	420.605	492.345	688.686	646.559	766.493
23670	AT5G26660	37.2833	-2.63287	0.510406	-5.15839	2.49086e-07	3.16019e-06	MYB86	5	9331565	9333284	protein_coding	832723	89.3648	91.1741	38.1515	8.05608	20.6554	7.07591
19585	AT4G26080	1473.13	-0.679214	0.131701	-5.15726	2.50591e-07	3.17748e-06	ABI1	4	13219915	13222376	protein_coding	828714	2331.16	1998.4	2258.58	1584.48	1238.53	1288.09
19276	AT4G23260	942.926	-1.46974	0.285033	-5.15639	2.51751e-07	3.19037e-06	CRK18	4	12167416	12170080	protein_coding	828425	1554.12	1263.34	930.778	358.763	476.397	519.241
13902	AT3G23050	4490.97	0.712285	0.138165	5.15532	2.53204e-07	3.20696e-06	IAA7	3	8194606	8197161	protein_coding	821879	3951.34	3697.05	4544.46	7502.65	6063.69	6403.73
4042	AT1G49780	387.983	0.931333	0.180718	5.15351	2.55653e-07	3.23614e-06	PUB26	1	18428788	18430497	protein_coding	841401	382.045	517.91	331.522	794.25	847.926	712.332
20485	AT4G34250	272.518	1.06455	0.20658	5.1532	2.56077e-07	3.23968e-06	KCS16	4	16394600	16396703	protein_coding	829574	128.111	157.989	125.555	362.942	214.711	283.755
23140	AT5G20730	1352.12	0.477445	0.0926757	5.15178	2.58027e-07	3.26249e-06	NPH4	5	7016445	7022179	protein_coding	832196	1353.31	1104.83	1252.88	1784.74	1622.77	1754.74
25451	AT5G49015	76.9008	1.40126	0.272153	5.1488	2.62163e-07	3.31291e-06		5	19868926	19870410	protein_coding	2746203	22.3279	24.9619	35.1867	81.7708	60.5125	71.5026
26014	AT5G54230	145.366	-1.34887	0.262036	-5.14764	2.6378e-07	3.33145e-06	MYB49	5	22016143	22018061	protein_coding	835511	368.319	328.533	245.467	128.689	131.01	110.676
386	AT1G04660	48.4421	2.43423	0.47312	5.14505	2.67446e-07	3.37584e-06		1	1300368	1301773	protein_coding	839454	18.3016	23.0182	12.6966	116.624	87.34	90.6605
13173	AT3G16530	2259.27	-2.63954	0.513195	-5.14335	2.69888e-07	3.40474e-06		3	5624326	5625519	protein_coding	820901	1385.2	1375.86	1194.89	239.28	195.302	200.16
5491	AT1G65080	161.193	0.923089	0.179483	5.14303	2.70342e-07	3.40853e-06	ALB3L2	1	24176563	24180871	protein_coding	842816	94.9394	134.97	98.7511	197.054	218.35	211.934
11174	AT2G45290	540.607	-0.869345	0.169055	-5.14238	2.71278e-07	3.41841e-06	TKL-2	2	18672497	18676484	protein_coding	819137	562.093	588.874	372.937	256.135	337.49	243.483
23472	AT5G24490	4660.47	0.685368	0.133284	5.14214	2.71625e-07	3.42084e-06		5	8365601	8367460	protein_coding	832520	3757.54	3737.32	4360.57	6844.63	6555.35	5659.8
8832	AT2G23380	330.135	-0.671282	0.130563	-5.14144	2.72648e-07	3.4318e-06	CLF	2	9955092	9960386	protein_coding	816870	339.237	409.159	314.717	215.053	254.699	200.862
15090	AT3G46040	1160.45	-0.517818	0.100766	-5.13884	2.76445e-07	3.47651e-06	RPS15AD	3	16914525	16915837	protein_coding	823747	1336.01	1338.19	1443.18	990.299	929.201	953.701
10814	AT2G41900	2618.15	-0.490345	0.0954206	-5.13877	2.76537e-07	3.47651e-06		2	17490271	17493922	protein_coding	818790	3645.44	3190.11	3828.72	2727.6	2410.34	2447.83
18733	AT4G18375	87.083	1.31418	0.255742	5.13868	2.76669e-07	3.47651e-06		4	10152402	10155428	protein_coding	827566	67.093	61.1424	65.3834	146.866	163.928	170.615
20871	AT4G37870	7303.1	0.955646	0.186006	5.13771	2.78106e-07	3.49261e-06	PCKA	4	17802690	17806705	protein_coding	829943	6049.81	4834.87	6321.48	13303.2	9835.46	10227
10549	AT2G39580	1738.91	0.681605	0.132673	5.13748	2.78442e-07	3.49486e-06		2	16510273	16517200	protein_coding	818543	2022.45	1900.07	1905.38	3061.2	2895.98	3390.82
17006	AT4G00585	578.625	-0.571356	0.111251	-5.13573	2.81053e-07	3.52566e-06		4	250840	252598	protein_coding	828026	754.939	744.953	667.275	533.857	437.913	486.27
17726	AT4G09670	1198.29	-0.493236	0.0960479	-5.13531	2.81682e-07	3.53156e-06		4	6107112	6109176	protein_coding	826553	1058.06	1124.75	1248.5	849.546	770.29	813.59
20089	AT4G30690	966.21	0.561016	0.109283	5.13362	2.84221e-07	3.56139e-06	IF3-4	4	14960594	14962466	protein_coding	829192	825.768	802.383	961.879	1395.36	1164.41	1252.62
4305	AT1G52400	2411.88	-2.04034	0.397517	-5.13271	2.85604e-07	3.57671e-06	BGLU18	1	19514989	19518411	protein_coding	841670	1642.67	1424.11	1710.57	238.224	511.662	412.022
15163	AT3G46710	19.1417	2.76819	0.53934	5.13256	2.85828e-07	3.5775e-06	RPP13L2	3	17206183	17209203	protein_coding	823824	8.00693	6.27769	4.23219	43.2313	36.3917	48.2738
4765	AT1G56520	375.659	0.765811	0.149246	5.13119	2.87917e-07	3.60163e-06		1	21174609	21179077	protein_coding	842105	288.771	263.071	258.843	353.27	485.97	542.993
20166	AT4G31380	32.2088	3.12158	0.60885	5.12701	2.94384e-07	3.68046e-06	FLP1	4	15230008	15230382	protein_coding	28720195	5.71924	3.13885	15.518	87.4681	36.3917	80.0638
3467	AT1G35140	613.539	1.35603	0.264615	5.12456	2.98232e-07	3.72586e-06	EXL1	1	12851983	12853235	protein_coding	840399	931.092	563.946	502.22	2230.94	1304.04	1578.9
14942	AT3G44713	16.0373	-6.36858	1.24277	-5.12449	2.98349e-07	3.72586e-06		3	16260205	16262484	protein_coding	823599	18.3016	12.5554	21.1609	0	0	0
26298	AT5G56900	861.1	0.598359	0.116777	5.12393	2.9923e-07	3.73477e-06		5	23019245	23022765	protein_coding	835792	947.298	824.336	980.13	1471.89	1375.75	1313.04
20590	AT4G35230	2586.94	0.685915	0.13388	5.12335	3.00148e-07	3.74413e-06	BSK1	4	16755092	16758358	protein_coding	829676	2777.26	2348.9	2965.36	4951.5	3937.58	4120.93
11598	AT3G02030	125.697	1.39291	0.271914	5.12261	3.01343e-07	3.75693e-06		3	344908	348847	protein_coding	821242	70.6833	101.485	63.4573	174.8	215.84	232.612
9465	AT2G29510	1125.91	-0.424199	0.0828173	-5.12211	3.02143e-07	3.7648e-06		2	12634437	12638043	protein_coding	817500	1323.43	1221.01	1158.21	875.686	937.692	950.169
5357	AT1G63850	346.114	-0.655171	0.127932	-5.12123	3.03551e-07	3.78024e-06		1	23696720	23699030	protein_coding	842688	412.929	413.281	492.345	255.367	308.116	273.159
24506	AT5G40580	946.19	0.508786	0.0993837	5.11941	3.06493e-07	3.81474e-06	PBB2	5	16248286	16250925	protein_coding	834056	911.151	809.276	926.272	1381.18	1155.33	1221.63
4513	AT1G54217	48.4619	1.87783	0.366843	5.1189	3.0733e-07	3.82303e-06		1	20243883	20245555	protein_coding	2745829	15.6042	13.619	22.6004	48.6782	55.8715	83.7023
17228	AT4G02480	6576.34	0.427791	0.08359	5.11773	3.09234e-07	3.84457e-06		4	1081671	1088846	protein_coding	827979	6729.26	6037.05	6482.31	9307.81	8148.1	8431.42
2910	AT1G29300	225.393	-0.671023	0.131305	-5.11041	3.21468e-07	3.99444e-06	UNE1	1	10247707	10249704	protein_coding	839804	328.284	303.422	304.718	215.151	190.45	181.321
18215	AT4G14145	280.594	0.736869	0.144198	5.11011	3.21967e-07	3.99841e-06		4	8152248	8153678	protein_coding	827053	249.359	263.663	294.843	500.679	420.93	420.335
7116	AT1G80610	202.416	-0.820031	0.160524	-5.10846	3.24787e-07	4.03119e-06		1	30300714	30304428	protein_coding	844400	186.447	212.395	242.646	120.646	129.797	111.854
1804	AT1G17780	420.848	0.593365	0.116202	5.10633	3.2848e-07	4.07476e-06		1	6123567	6125339	protein_coding	838356	517.459	452.971	437.884	698.08	640.679	786.506
23847	AT5G28400	404.554	-0.982723	0.19247	-5.10586	3.29299e-07	4.08265e-06		5	10344024	10348234	protein_coding	832925	653.137	466.642	596.739	279.496	280.216	308.481
23948	AT5G34930	226.698	1.10039	0.215593	5.104	3.3254e-07	4.12055e-06		5	13233357	13235763	protein_coding	833436	179.594	147.73	140.096	312.3	295.967	394.628
19376	AT4G24160	588.839	-0.777313	0.152318	-5.10323	3.33904e-07	4.13514e-06		4	12539656	12542489	protein_coding	828516	716.23	800.167	571.426	378.267	411.433	431.401
4836	AT1G58110	915.121	-0.536997	0.105262	-5.10151	3.36959e-07	4.17066e-06		1	21515405	21518270	protein_coding	842178	913.642	895.707	989.155	610.878	706.557	611.173
21889	AT5G08230	845.081	0.612061	0.120021	5.09964	3.40309e-07	4.20978e-06	HULK1	5	2641394	2650125	protein_coding	830719	965.407	888.294	822.456	1343.19	1313.74	1436.44
2841	AT1G28395	265.424	-0.887474	0.174047	-5.09904	3.41378e-07	4.22067e-06		1	9969246	9971681	protein_coding	839737	213.843	248.974	202.975	119.461	123.404	118.074
15564	AT3G50500	2855.14	-0.801787	0.157257	-5.09859	3.42196e-07	4.22845e-06	SPK-2-2	3	18741444	18744174	protein_coding	824214	2496.59	1952.29	2451.63	1518.84	1052.57	1384.44
3193	AT1G32050	2862.43	0.557424	0.109339	5.09811	3.43068e-07	4.23687e-06	SCAMP4	1	11528385	11531350	protein_coding	840097	2418.09	2189.87	2683.21	3614.34	3311.64	3797.14
10104	AT2G35380	144.906	-1.96798	0.386033	-5.09796	3.43327e-07	4.23772e-06	PER20	2	14892495	14893993	protein_coding	818105	340.568	327.976	131.48	46.0613	94.8083	64.6701
6460	AT1G74230	1163.61	0.525391	0.103097	5.09608	3.46763e-07	4.27777e-06	RBG5	1	27914602	27917097	protein_coding	843763	886.482	913.404	880.296	1324.09	1243.38	1290.44
2976	AT1G29920	19996.7	-0.786666	0.154372	-5.09592	3.47048e-07	4.27891e-06	LHCB1.1	1	10474656	10475969	protein_coding	839869	43744.2	53442	44793.5	24997.8	32877.4	24430.1
26306	AT5G56980	983.549	-0.760103	0.149168	-5.0956	3.4763e-07	4.28372e-06		5	23056080	23057742	protein_coding	835800	1991.44	1794.37	1495.37	1163.22	987.428	967.83
25544	AT5G49940	1697.49	0.544223	0.106846	5.09351	3.51495e-07	4.32896e-06	NIFU2	5	20315390	20317401	protein_coding	835057	1395.57	1440.74	1633.67	2309.22	2147.03	2055.62
23774	AT5G27607	7.29829	6.88227	1.35153	5.09219	3.5395e-07	4.35679e-06		5	9760593	9762087	protein_coding	28721203	0	0	0	33.1775	20.6219	23.5482
12896	AT3G14060	61.3356	-1.43025	0.280891	-5.09184	3.54612e-07	4.36253e-06		3	4656782	4657723	protein_coding	820620	108.665	104.628	93.1082	46.2475	37.6047	29.4352
3211	AT1G32225	7.01832	6.85538	1.34675	5.09031	3.57478e-07	4.39536e-06		1	11610114	11610625	protein_coding	7922346	0	0	0	28.1506	26.6872	21.1934
2352	AT1G23100	41.7326	-2.16393	0.425134	-5.08999	3.58087e-07	4.40043e-06		1	8195776	8196475	protein_coding	838918	51.4731	52.3141	25.3931	11.0592	9.70445	8.24186
4064	AT1G49990	100.253	1.34364	0.264007	5.08942	3.59159e-07	4.41117e-06		1	18513624	18515099	protein_coding	841423	54.9047	60.6844	67.7151	188.006	143.141	131.87
20727	AT4G36540	1617.08	0.659704	0.129638	5.0888	3.60338e-07	4.42321e-06	BEE2	4	17243583	17245296	protein_coding	829806	1199.13	1161.86	1400.11	1885.24	1903.98	2148.08
542	AT1G06060	468.237	0.482486	0.0948511	5.08677	3.64218e-07	4.46838e-06		1	1832941	1834861	protein_coding	837115	468.422	427.349	462.295	678.58	606.767	607.433
14034	AT3G24190	3475.59	-0.559898	0.110082	-5.08621	3.65294e-07	4.47912e-06		3	8743113	8747901	protein_coding	822005	5353.21	5269.08	5425.67	3429.35	3804.14	3653.5
3692	AT1G44170	555.668	-1.07544	0.211515	-5.08447	3.68659e-07	4.5179e-06	ALDH3H1	1	16796400	16800321	protein_coding	841020	615.567	527.487	388.69	220.428	234.671	273.33
22137	AT5G10930	262.134	-1.19566	0.235199	-5.08361	3.70337e-07	4.53597e-06	CIPK5	5	3445029	3447278	protein_coding	830960	406.066	445.716	349.861	119.64	230.481	176.611
3743	AT1G45201	2786.08	-1.21559	0.239161	-5.08272	3.72066e-07	4.55465e-06	ATTLL1	1	17123785	17129223	protein_coding	841089	2324.84	2055.14	1917.58	762.274	1000.45	949.933
19811	AT4G28150	36.9794	-2.33374	0.459313	-5.08094	3.75567e-07	4.59497e-06		4	13977303	13979487	protein_coding	828930	44.3875	46.811	68.0504	5.10497	16.9386	10.4623
16676	AT3G61160	467.229	1.05401	0.207521	5.07905	3.79333e-07	4.63851e-06		3	22635803	22638817	protein_coding	825288	438.334	348.65	393.174	928.817	730.376	789.507
1538	AT1G15210	395.981	-1.89005	0.372189	-5.0782	3.81027e-07	4.65667e-06	ABCG35	1	5231345	5236886	protein_coding	838087	913.934	850.627	373.844	137.737	276.577	163.66
12382	AT3G09550	99.855	1.37664	0.27121	5.07593	3.85602e-07	4.71001e-06		3	2931101	2934365	protein_coding	820112	44.9579	46.8347	56.9876	140.509	140.385	102.838
1996	AT1G19670	1327.36	-0.99283	0.195658	-5.07432	3.88891e-07	4.74758e-06	CLH1	1	6803486	6805092	protein_coding	838554	981.421	1002.34	1090.49	521.792	454.896	567.511
23805	AT5G27890	67.7594	-1.31938	0.260163	-5.07137	3.9496e-07	4.81903e-06		5	9903640	9905921	protein_coding	832853	110.953	150.665	158.002	71.382	43.67	51.806
24212	AT5G37850	919.103	-0.64248	0.126728	-5.06977	3.98307e-07	4.85722e-06	SOS4	5	15065300	15069094	protein_coding	833763	1119.07	1237.84	977.191	714.426	676.673	746.282
5129	AT1G61670	540.444	-0.74646	0.147241	-5.06965	3.98544e-07	4.85745e-06		1	22769364	22772426	protein_coding	842464	562.134	564.148	614.7	330.057	295.659	412.249
23821	AT5G28030	81.3449	1.53488	0.302781	5.06928	3.99312e-07	4.86415e-06	DES1	5	10029632	10032962	protein_coding	832873	31.6678	48.7774	59.3034	95.9918	181.886	126.627
8601	AT2G21190	694.185	-0.590379	0.116477	-5.06864	4.00668e-07	4.878e-06		2	9080760	9083009	protein_coding	816655	738.926	730.305	773.08	482.582	462.174	543.963
4810	AT1G57770	893.216	-0.521475	0.102937	-5.06599	4.06292e-07	4.94123e-06		1	21395096	21398300	protein_coding	842152	994.004	923.867	1028.42	678.632	710.851	661.704
2019	AT1G19910	3514.38	-0.59774	0.117991	-5.06598	4.06311e-07	4.94123e-06	VHA-C2	1	6913001	6914634	protein_coding	838579	4833.2	4462.97	4365.72	3423.94	2728.72	2872.88
17477	AT4G05100	101.094	-1.22663	0.242135	-5.06588	4.06526e-07	4.94123e-06	AtMYB74	4	2618372	2619947	protein_coding	825855	208.18	177.868	156.591	64.3443	90.9792	77.709
27159	AT5G65050	1008.28	0.514482	0.101578	5.06491	4.08586e-07	4.96357e-06	AGL31	5	25982254	25986435	protein_coding	836629	1308.91	1293.03	1128.44	1735.97	1793.18	1805.42
4234	AT1G51740	287.725	0.666309	0.131573	5.06419	4.10136e-07	4.97946e-06	SYP81	1	19188799	19191372	protein_coding	841599	231.056	272.556	308.993	469.336	408.172	406.159
8203	AT2G17520	1126.91	0.614055	0.121257	5.0641	4.10341e-07	4.97946e-06	IRE1A	2	7617151	7621129	protein_coding	816258	1111.82	1005.48	1107.42	1708.14	1551.5	1673.1
21432	AT5G03960	91.3018	-1.16327	0.22973	-5.06365	4.11298e-07	4.98836e-06	IQD12	5	1068158	1070164	protein_coding	830275	171.596	115.127	112.945	58.4876	55.2359	65.0125
24961	AT5G44572	269.603	-1.73524	0.342764	-5.06248	4.13838e-07	5.01644e-06		5	17968092	17970342	protein_coding	5008298	442.669	319.116	395.005	111.597	134.649	101.257
11085	AT2G44430	316.681	-0.635694	0.125574	-5.06232	4.14178e-07	5.01783e-06		2	18333370	18336364	protein_coding	819050	414.073	398.634	458.487	262.404	291.133	263.74
24756	AT5G42860	90.2185	-2.20722	0.436053	-5.06181	4.15294e-07	5.02862e-06		5	17183061	17185032	protein_coding	834297	118.96	106.721	80.4116	13.0699	30.3264	23.5482
19094	AT4G21670	810.609	0.488839	0.0965963	5.06064	4.1785e-07	5.05682e-06	CPL1	4	11510989	11517396	protein_coding	828254	623.397	586.964	612.257	861.611	856.418	838.315
25383	AT5G48460	455.487	1.24657	0.246339	5.0604	4.18369e-07	5.06036e-06	FIM2	5	19636045	19639529	protein_coding	834901	271.092	229.136	198.913	535.868	458.535	666.413
3813	AT1G47560	97.8347	2.24305	0.443276	5.06016	4.18909e-07	5.06415e-06	SEC3B	1	17466535	17473421	protein_coding	841165	54.9047	30.3422	28.2146	151.812	185.598	201.337
20810	AT4G37295	61.8983	1.40165	0.277051	5.05915	4.21118e-07	5.08809e-06		4	17553310	17554105	protein_coding	829884	66.3432	49.1753	53.6078	176.947	144.354	124.805
14647	AT3G29760	253.798	-0.890082	0.175951	-5.0587	4.22131e-07	5.09757e-06		3	11589464	11592371	protein_coding	822663	357.108	338.305	330.239	160.339	171.547	222.803
19271	AT4G23210	162.254	3.11099	0.615288	5.05616	4.27789e-07	5.16309e-06	CRK13	4	12148673	12151638	protein_coding	828420	40.0899	33.9793	34.3614	386.674	224.15	326.068
18806	AT4G19010	122.338	-1.12713	0.222945	-5.05566	4.28907e-07	5.17379e-06	4CLL6	4	10411466	10414324	protein_coding	827639	153.276	146.48	112.858	64.3443	48.5222	76.5316
21942	AT5G08680	3390.51	-0.373046	0.0737955	-5.05513	4.30093e-07	5.18529e-06		5	2821739	2825039	protein_coding	830769	4026.34	3800.1	3442.18	2852.26	3065.39	2789.28
1018	AT1G10470	2599.14	-0.595025	0.117726	-5.05433	4.31902e-07	5.20429e-06	ARR4	1	3441988	3444360	protein_coding	837587	4530.74	4359.57	4779.39	3097.67	2840.75	3109.61
25485	AT5G49350	29.5511	-2.88756	0.571493	-5.05267	4.3568e-07	5.24698e-06		5	20009520	20011099	protein_coding	3771473	57.0705	72.4445	33.0384	4.09485	12.3517	5.99439
20119	AT4G30960	6698.03	-0.406473	0.0804611	-5.05179	4.37686e-07	5.26579e-06	CIPK6	4	15067028	15069183	protein_coding	829221	7839.93	7572.99	8821.3	6252.46	6404.94	5620.95
14104	AT3G24780	10.6678	-6.78167	1.34243	-5.05178	4.37714e-07	5.26579e-06		3	9049090	9051752	protein_coding	822076	14.87	28.2496	25.3931	0	0	0
8120	AT2G16700	320.295	0.68391	0.135394	5.05127	4.38885e-07	5.27598e-06	ADF5	2	7244500	7246069	protein_coding	816171	212.507	232.513	219.314	369.376	381.353	317.202
19639	AT4G26555	561.339	-0.753066	0.149086	-5.0512	4.39034e-07	5.27598e-06	FKBP16-1	4	13404430	13406259	protein_coding	828762	600.56	684.916	635.93	413.287	425.746	300.764
16819	AT3G62500	70.4122	-1.22267	0.242207	-5.04806	4.46326e-07	5.36072e-06		3	23120423	23123188	protein_coding	825424	105.084	124.014	103.993	43.2992	46.5306	53.8602
5993	AT1G69730	727.468	0.637986	0.126387	5.04788	4.46729e-07	5.36268e-06	WAKL9	1	26228565	26231375	protein_coding	843309	877.331	848.535	823.866	1302.97	1338	1328.12
9461	AT2G29480	53.8608	-2.41303	0.47818	-5.04629	4.5046e-07	5.40456e-06	GSTU2	2	12630198	12631321	protein_coding	817497	91.5078	61.7306	66.3043	18.0968	18.1958	4.70963
25210	AT5G46860	1324.58	0.668304	0.132502	5.04372	4.56572e-07	5.47494e-06	SYP22	5	19012021	19014110	protein_coding	834730	967.695	864.229	1187.84	1607.6	1390.16	1793.19
25523	AT5G49720	9477.37	-0.41349	0.0820008	-5.04252	4.59451e-07	5.50489e-06	KOR	5	20197391	20200468	protein_coding	835035	11738.2	9636.26	11346.5	8764.91	7844.83	7951.04
20461	AT4G34050	5303.4	-0.622654	0.123482	-5.04247	4.59564e-07	5.50489e-06	CCoAOMT1	4	16310409	16312308	protein_coding	829551	6014.16	5760.65	4245.32	3167.14	3971.75	3271.14
20665	AT4G35900	65.0275	1.13648	0.225392	5.04224	4.60121e-07	5.5086e-06	FD	4	17004382	17006462	protein_coding	829744	52.2815	47.8021	40.4547	106.675	94.2318	109.494
25775	AT5G52070	511.73	0.660914	0.13108	5.04206	4.60559e-07	5.5109e-06		5	21161132	21165565	protein_coding	835283	443.229	422.239	544.808	791.859	691.648	738.139
4299	AT1G52342	500.355	-0.961818	0.190823	-5.04036	4.64658e-07	5.55696e-06		1	19491767	19493122	protein_coding	28717346	608.527	730.305	915.564	423.265	310.542	421.512
2344	AT1G23030	1136.04	0.547006	0.108538	5.03976	4.66113e-07	5.57138e-06	PUB11	1	8156504	8159185	protein_coding	838911	1309.71	1163.47	1282.35	2057.01	1758.93	1666.03
4113	AT1G50560	122.427	-1.15156	0.228522	-5.03918	4.67542e-07	5.58546e-06	CYP705A25	1	18724190	18726272	protein_coding	841477	202.461	173.683	145.305	85.4573	76.4225	72.9994
14133	AT3G25110	201.172	-1.64026	0.325517	-5.03893	4.68142e-07	5.58963e-06	FATA	3	9146271	9148525	protein_coding	822102	260.797	269.941	158.002	61.3282	94.6184	65.9349
5992	AT1G69720	25.7111	3.20271	0.635793	5.03735	4.72024e-07	5.63297e-06	HO3	1	26226731	26228580	protein_coding	843308	4.93953	3.38866	4.56902	35.2166	46.9638	35.8159
11160	AT2G45150	191.704	-0.88406	0.175507	-5.03718	4.72433e-07	5.63484e-06	CDS4	2	18613305	18615770	protein_coding	NA	160.53	143.708	164.195	68.272	85.8326	100.721
7101	AT1G80480	1859.9	0.499903	0.0992885	5.03486	4.7821e-07	5.6977e-06	PTAC17	1	30258005	30260732	protein_coding	844387	1029.46	967.811	1038.3	1485.95	1449.6	1354.02
11733	AT3G03250	2103.06	-0.600034	0.119177	-5.0348	4.78353e-07	5.6977e-06	UGP	3	749309	754161	protein_coding	821313	1873.86	1947.52	1817.28	1158.6	1287.71	1275.79
22513	AT5G14930	339.171	0.93247	0.185207	5.03475	4.7847e-07	5.6977e-06	SAG101	5	4828499	4830982	protein_coding	831345	252.526	219.626	229.08	420.754	425.992	493.184
7331	AT2G02680	34.505	-2.09432	0.416175	-5.0323	4.84629e-07	5.76796e-06		2	745674	748573	protein_coding	814797	70.9404	61.3501	44.8524	17.0053	13.6787	10.6214
21228	AT5G02065	69.069	-1.26576	0.251551	-5.03184	4.85801e-07	5.77883e-06		5	405869	408334	protein_coding	28720437	133.83	121.369	107.216	58.312	52.1614	40.0319
6040	AT1G70180	873.363	0.518928	0.103142	5.03121	4.8739e-07	5.79464e-06		1	26426269	26429409	protein_coding	843354	893.788	884.42	1035.82	1418.87	1313.89	1292.03
13186	AT3G16640	42347.9	-0.98938	0.196724	-5.02928	4.92318e-07	5.85012e-06	TCTP1	3	5669317	5670842	protein_coding	820916	52514.1	46217.4	70337.6	32434.6	28612.3	24109.8
12749	AT3G12915	177.755	0.993764	0.197692	5.02683	4.98651e-07	5.92222e-06		3	4112834	4115951	protein_coding	3768815	176.141	188.334	150.893	370.091	329.892	328.464
10491	AT2G39040	26.3619	-5.11012	1.0172	-5.0237	5.06864e-07	6.01654e-06	PER24	2	16299242	16301245	protein_coding	818490	121.248	95.2117	21.1609	1.00538	4.85222	1.17741
7663	AT2G07180	1912.41	0.841736	0.167569	5.02321	5.08153e-07	6.02864e-06	PBL17	2	2980820	2983657	protein_coding	815287	2040.98	1687.18	2027.78	4072.95	3274.81	2964.36
22128	AT5G10830	120.27	-1.30766	0.260377	-5.02217	5.10916e-07	6.0582e-06		5	3423381	3424720	protein_coding	830950	204.749	219.719	143.894	72.3874	98.2575	60.0478
25572	AT5G50200	174.443	-2.4822	0.494299	-5.02165	5.12292e-07	6.07129e-06	NRT3.1	5	20436180	20437815	protein_coding	835085	163.98	159.898	133.361	31.3324	26.828	23.5596
23400	AT5G23890	2039.94	-0.572974	0.114104	-5.0215	5.12702e-07	6.07292e-06		5	8058568	8063286	protein_coding	832454	2508.05	2579.12	2960.37	1858.71	1945.25	1603.26
13271	AT3G17430	379.325	-0.738527	0.147078	-5.02131	5.13192e-07	6.0755e-06		3	5965869	5969296	protein_coding	821007	387.704	419.712	481.078	223.78	248.155	300.097
10167	AT2G35950	21.9597	-2.54487	0.506973	-5.01973	5.17455e-07	6.12272e-06	EDA12	2	15104716	15106119	protein_coding	818168	21.7406	50.8204	31.7285	5.89874	5.12356	6.90806
23546	AT5G25220	1442.44	-0.643296	0.128167	-5.01922	5.18818e-07	6.13558e-06	KNAT3	5	8735944	8738601	protein_coding	832593	1820.25	1659.81	2014.66	1282.47	1131.26	1100.85
1513	AT1G14980	1586.25	-0.689999	0.137505	-5.01799	5.22144e-07	6.17165e-06	CPN10	1	5165489	5166939	protein_coding	838063	988.429	1110.1	1139.47	742.646	720.311	542.4
3387	AT1G34095	15.8333	-6.49075	1.29398	-5.01611	5.27272e-07	6.22896e-06		1	12411670	12412514	protein_coding	840308	18.3016	11.5091	26.8039	0	0	0
9905	AT2G33540	1062.88	0.578499	0.115336	5.01576	5.28254e-07	6.23726e-06	CPL3	2	14203401	14209192	protein_coding	817919	1069.77	1011.35	1163.72	1555.12	1572.16	1714.78
8428	AT2G19660	61.8878	1.27806	0.254943	5.01313	5.35526e-07	6.31978e-06		2	8496602	8498807	protein_coding	816485	48.943	44.7683	49.4933	136.058	96.5661	112.988
25007	AT5G44980	13.5064	-6.46667	1.29032	-5.01168	5.39553e-07	6.36394e-06		5	18160204	18162264	protein_coding	834529	24.9486	20.6472	8.79132	0	0	0
1343	AT1G13430	32.5215	-5.35767	1.06919	-5.01098	5.41549e-07	6.3841e-06	STO9	1	4606500	4607780	protein_coding	837903	43.4662	24.0645	23.9824	2.01076	0	0
8502	AT2G20400	218.071	0.677188	0.135212	5.00835	5.48973e-07	6.46819e-06		2	8799041	8801991	protein_coding	816559	200.721	191.986	241.977	332.101	301.574	375.953
20621	AT4G35520	62.4868	1.32624	0.264888	5.00679	5.53465e-07	6.51767e-06	MLH3	4	16865304	16871527	protein_coding	829704	29.7366	28.4954	22.7027	67.604	69.772	66.2731
1665	AT1G16445	86.5832	1.07512	0.214743	5.00653	5.54206e-07	6.52296e-06		1	5617786	5619456	protein_coding	838215	45.7539	65.9158	46.5541	111.597	117.666	107.144
3871	AT1G48120	246.427	-0.958084	0.191447	-5.00444	5.60239e-07	6.59049e-06	MAIL3	1	17773627	17780106	protein_coding	841230	114.385	125.554	134.019	66.3551	63.0789	62.4027
22062	AT5G10210	22.0021	2.89101	0.577843	5.00311	5.64135e-07	6.63282e-06		5	3206140	3207136	protein_coding	830885	4.57539	3.13885	5.64292	38.2045	29.1133	29.4352
17055	AT4G00960	12.9326	-6.42056	1.28343	-5.00265	5.65471e-07	6.64503e-06		4	414204	416355	protein_coding	827937	44.3465	37.4864	24.1303	0	0	1.26265
13899	AT3G23010	26.1765	2.69491	0.538918	5.00059	5.71558e-07	6.71302e-06	AtRLP36	3	8174341	8176911	protein_coding	821875	11.3627	17.8317	4.24288	57.4514	58.4988	106.234
24939	AT5G44420	100.559	-3.6733	0.7347	-4.99972	5.74125e-07	6.73962e-06	PDF1.2A	5	17906968	17907638	protein_coding	834469	218.475	76.3786	263.807	30.1614	4.85222	8.24186
16372	AT3G58220	388.97	-0.638776	0.127774	-4.99927	5.7548e-07	6.75198e-06		3	21564388	21566497	protein_coding	824991	444.01	511.313	606.554	331.805	338.3	330.467
14740	AT3G32980	2814.64	-1.71226	0.34252	-4.999	5.76293e-07	6.75796e-06	PER32	3	13526071	13530098	protein_coding	823067	5750.12	4877.77	2206.38	1333.13	1393.8	1190.36
8060	AT2G16005	425.617	-3.33332	0.666864	-4.99851	5.77762e-07	6.77162e-06	ROSY1	2	6959092	6960216	protein_coding	816096	873.9	897.71	568.524	47.2529	90.9792	94.1927
21628	AT5G05760	193.424	-0.739337	0.14797	-4.99652	5.83733e-07	6.83801e-06	SYP31	5	1728893	1731090	protein_coding	830461	250.503	241.691	194.681	142.764	137.075	133.047
5393	AT1G64190	786.393	-0.530879	0.106282	-4.99499	5.88396e-07	6.88902e-06		1	23825328	23827136	protein_coding	842724	899.064	884.109	784.366	641.433	600.463	535.721
11569	AT3G01750	171.186	1.07	0.214287	4.99331	5.93533e-07	6.94552e-06		3	270221	272976	protein_coding	821087	95.3646	87.2304	110.355	230.765	216.004	164.816
3550	AT1G36230	8.53098	6.6069	1.3233	4.99273	5.95314e-07	6.96271e-06		1	13610985	13614051	protein_coding	840529	0	0	0	22.1184	24.2611	17.6611
22737	AT5G17030	7.70802	7.02724	1.40756	4.99249	5.96053e-07	6.96769e-06	UGT78D3	5	5603133	5604893	protein_coding	831566	0	0	0	34.1829	27.9003	23.5482
15580	AT3G50670	1830.79	0.443151	0.0887767	4.99176	5.98333e-07	6.99068e-06	RNU1	3	18826160	18829684	protein_coding	824230	1984.74	2060.76	1870.12	2808.45	2578.24	2659.2
14314	AT3G26730	2174.03	0.335253	0.0671716	4.99099	6.00689e-07	7.01454e-06		3	9823524	9827547	protein_coding	822285	1992.78	1937.15	2049.86	2562.06	2442.78	2534
11952	AT3G05220	3101.83	0.68743	0.137759	4.9901	6.03497e-07	7.04364e-06	HIPP34	3	1488329	1491772	protein_coding	819686	1739.93	1803.48	2174.75	3541.33	2744.32	2916.23
11712	AT3G03040	569.188	0.554515	0.111168	4.98808	6.09818e-07	7.11369e-06		3	684389	686639	protein_coding	821150	560.485	530.465	520.559	704.772	772.717	892.476
16098	AT3G55580	106.766	0.897151	0.180059	4.98255	6.27519e-07	7.31636e-06		3	20612693	20615932	protein_coding	824723	148.7	146.48	166.466	291.56	270.512	295.53
3734	AT1G45145	569.255	-1.36086	0.273187	-4.98144	6.3113e-07	7.35138e-06	TRX5	1	17074942	17076417	protein_coding	841082	855.598	772.156	536.077	236.264	314.182	293.175
4087	AT1G50280	221.069	1.00954	0.20266	4.98142	6.31182e-07	7.35138e-06		1	18623698	18626441	protein_coding	841450	149.691	138.589	210.748	284.793	357.646	357.777
18110	AT4G13250	5279.95	0.608346	0.122129	4.98119	6.31949e-07	7.35647e-06	NYC1	4	7684156	7687006	protein_coding	826942	2395.82	2254.54	2566.19	3928.14	3099.87	3968.66
3791	AT1G47340	112.27	1.05413	0.211665	4.9802	6.35186e-07	7.39029e-06		1	17353847	17356564	protein_coding	841137	80.4103	60.3449	76.628	123.719	165.373	161.764
13087	AT3G15720	132.221	-1.57683	0.31688	-4.97611	6.48753e-07	7.5442e-06		3	5325127	5327672	protein_coding	820815	61.412	71.4123	107.901	30.3552	30.3111	19.0855
27593	ATMG00690	9.05686	-6.31497	1.26911	-4.97589	6.4947e-07	7.54861e-06	ORF240A	Mt	203588	204310	protein_coding	4024983	18.3016	15.6942	15.518	0	0	0
15578	AT3G50650	293.36	0.847115	0.170265	4.97527	6.5155e-07	7.56884e-06	SCL7	3	18806139	18808243	protein_coding	824228	253.934	225.997	210.199	501.685	405.161	334.384
1678	AT1G16590	121.461	1.06345	0.213752	4.97517	6.5191e-07	7.56907e-06	REV7	1	5673707	5675143	protein_coding	838228	87.5503	102.854	102.219	186.737	198.075	227.1
4597	AT1G55080	178.649	0.718254	0.144421	4.97333	6.58117e-07	7.63717e-06	MED9	1	20552905	20554272	protein_coding	841951	171.524	168.364	169.486	284.781	258.607	294.133
7485	AT2G04160	1047.77	-1.01674	0.204445	-4.97315	6.58735e-07	7.64037e-06	AIR3	2	1401268	1407827	protein_coding	814953	868.18	964.672	909.921	406.174	524.04	426.222
12035	AT3G05910	1311.72	-0.538104	0.108208	-4.97286	6.59709e-07	7.64769e-06	PAE12	3	1764253	1767843	protein_coding	819760	1331.44	1285.88	1444.59	885.74	911.005	999.62
1189	AT1G11960	348.235	0.691378	0.139103	4.97024	6.68705e-07	7.74795e-06		1	4039566	4044046	protein_coding	837748	262.914	273.044	266.202	457.129	388.402	449.037
8151	AT2G17020	470.04	-0.62658	0.126089	-4.96936	6.71761e-07	7.77931e-06	FBL10	2	7396281	7398885	protein_coding	816205	553.547	574.686	614.43	381.932	341.95	403.125
5608	AT1G66150	2529.65	0.48978	0.0985624	4.96923	6.72183e-07	7.78016e-06	TMK1	1	24631338	24634781	protein_coding	842930	2240.8	2142.79	2436.33	3492.69	2831.27	3244.94
22766	AT5G17300	3684.69	-0.817416	0.164626	-4.96529	6.85996e-07	7.93283e-06	RVE1	5	5690225	5692992	protein_coding	831595	7368.75	6929.48	10474	4809.27	4265.48	4979.53
10240	AT2G36670	265.216	0.762256	0.153518	4.96526	6.86085e-07	7.93283e-06		2	15364776	15368169	protein_coding	818239	270.793	239.749	211.865	379.67	368.965	480.233
18145	AT4G13560	59.1242	-1.96506	0.395775	-4.9651	6.86664e-07	7.93542e-06	UNE15	4	7879558	7883926	protein_coding	826989	97.4416	121.829	154.894	16.0966	42.3745	37.8913
1748	AT1G17240	21.5588	-4.57595	0.921835	-4.96396	6.90707e-07	7.97801e-06	AtRLP2	1	5896385	5898931	protein_coding	838295	30.7996	29.2561	18.9929	1.0412	0	2.2174
15297	AT3G48080	30.0474	-2.70359	0.544729	-4.96319	6.9343e-07	8.00531e-06	EDS1B	3	17752463	17755190	protein_coding	823963	88.0763	63.8232	18.3395	4.02152	10.9175	11.7741
775	AT1G08190	2337.24	-0.356716	0.0719051	-4.96094	7.01539e-07	8.09474e-06	VPS41	1	2567420	2573448	protein_coding	837340	2534.77	2238	2322.06	1931.34	1675.23	1930.95
1270	AT1G12740	78.9979	-2.01493	0.406193	-4.96053	7.03025e-07	8.10769e-06	CYP87A2	1	4342209	4344875	protein_coding	837830	106.378	111.674	89.492	19.9306	31.262	25.3379
24846	AT5G43600	641.006	0.569479	0.114817	4.95989	7.05324e-07	8.13e-06	UAH	5	17512440	17515513	protein_coding	834380	614.246	595.335	486.702	785.202	909.792	830.073
7518	AT2G04560	91.2152	1.00228	0.202107	4.95914	7.08063e-07	8.15736e-06	LPXB	2	1590182	1592703	protein_coding	814998	77.7816	89.9803	74.7687	179.963	143.141	163.66
24873	AT5G43840	72.4798	-1.97336	0.397984	-4.9584	7.10761e-07	8.1842e-06	HSFA6A	5	17625353	17626487	protein_coding	834406	115.529	94.1654	187.627	44.2367	25.4742	30.6126
1178	AT1G11880	125.367	1.22242	0.246638	4.95631	7.18456e-07	8.26855e-06		1	4007705	4010461	protein_coding	837736	90.9283	88.335	88.2197	174.068	171.976	278.569
11566	AT3G01720	706.052	-0.596941	0.120473	-4.95498	7.2337e-07	8.31919e-06	SERGT1	3	262142	265962	protein_coding	821091	892.201	789.943	663.043	526.819	545.875	480.383
19788	AT4G27960	2060.2	-0.576296	0.116308	-4.95492	7.23602e-07	8.31919e-06	UBC9	4	13915531	13917500	protein_coding	828909	2789.58	2784.94	2767.25	2014.38	1663.43	1915.13
5586	AT1G65950	215.662	-0.739213	0.149216	-4.95397	7.2714e-07	8.35555e-06		1	24546682	24551144	protein_coding	842907	294.369	351.498	264.166	183.228	188.28	175.673
7584	AT2G05440	239.083	-2.98095	0.601772	-4.95362	7.28469e-07	8.36652e-06	ATGRP9	2	1993038	1994177	protein_coding	815093	496.01	716.886	392.031	33.242	118.343	53.0303
9183	AT2G26800	1630.3	0.367755	0.0742414	4.9535	7.28907e-07	8.36723e-06	HMGCL	2	11429019	11432797	protein_coding	817221	2434.08	2282.1	2206.68	3148.98	2876.73	2907.47
22502	AT5G14800	1895.68	-0.456879	0.092241	-4.9531	7.30409e-07	8.38016e-06	PROC1	5	4785960	4787996	protein_coding	831332	2072.08	2000.76	1968.91	1563.37	1488.86	1348.09
22911	AT5G18640	865.371	0.493781	0.0997183	4.95176	7.35451e-07	8.43368e-06		5	6212773	6215863	protein_coding	831982	866.847	831.848	711.951	1156.76	1043.98	1198.05
23333	AT5G23220	31.2171	-3.04323	0.614683	-4.9509	7.387e-07	8.46563e-06	NIC3	5	7819608	7820760	protein_coding	832386	53.7608	34.5273	12.6966	4.02152	4.85222	3.53223
10767	AT2G41470	13.0597	4.40281	0.889309	4.95083	7.38996e-07	8.46563e-06		2	17289952	17293749	protein_coding	818745	0	4.13836	0	27.8361	33.586	36.0918
5900	AT1G68850	91.3795	-2.03767	0.41169	-4.94954	7.43897e-07	8.51739e-06	PER11	1	25883556	25885261	protein_coding	843218	201.317	166.359	53.6078	21.113	41.2439	41.2093
27220	AT5G65609	17.3983	3.05877	0.618159	4.94819	7.49064e-07	8.57215e-06		5	26218332	26219345	protein_coding	6241295	2.28769	10.4628	2.82146	54.2905	37.6047	42.3867
11758	AT3G03470	846.337	-1.22559	0.247784	-4.94621	7.56736e-07	8.6555e-06	CYP89A9	3	824552	826585	protein_coding	821250	1747.8	1261.82	1656.2	783.191	536.171	674.655
11942	AT3G05140	119.501	0.987335	0.199622	4.94603	7.57423e-07	8.65892e-06	RBK2	3	1435617	1438539	protein_coding	819676	64.3836	87.5728	80.8236	158.434	170.698	132.545
4451	AT1G53680	50.0662	-1.47991	0.299322	-4.94421	7.64553e-07	8.73595e-06	GSTU28	1	20038320	20039164	protein_coding	841805	152.132	147.526	104.394	38.2045	59.4397	48.2738
20140	AT4G31140	534.363	0.65829	0.133179	4.94291	7.69633e-07	8.7876e-06		4	15141068	15143391	protein_coding	829242	526.17	502.216	485.291	775.148	750.882	864.218
25979	AT5G53970	2028.14	-0.875267	0.177077	-4.94286	7.6986e-07	8.7876e-06		5	21910471	21912809	protein_coding	835480	3968.01	3447.5	4208.21	2338.51	1851.12	2145.24
26874	AT5G62360	284.623	1.6445	0.332827	4.94101	7.77194e-07	8.86677e-06		5	25040540	25041504	protein_coding	836357	18.3016	7.32397	12.6966	47.2529	27.9003	42.3867
25423	AT5G48770	10.1391	-6.57095	1.33003	-4.94044	7.79465e-07	8.88813e-06		5	19773117	19777242	protein_coding	834935	26.3085	19.8794	12.6966	0	0	0
10513	AT2G39280	496.751	-0.996143	0.201675	-4.93936	7.83803e-07	8.93303e-06		2	16401526	16406886	protein_coding	818513	639.344	621.881	399.826	239.433	316.329	279.44
15124	AT3G46370	13.6253	-6.52348	1.3212	-4.93754	7.9116e-07	9.01227e-06		3	17051520	17055514	protein_coding	823783	22.1443	27.7181	6.82177	0	0	0
2284	AT1G22430	1509.02	0.688152	0.139411	4.93614	7.9683e-07	9.07223e-06		1	7919077	7921893	protein_coding	838849	1130.89	1310.4	1323.66	1712.2	1877.61	2477.21
14943	AT3G44716	41.6593	1.93143	0.391323	4.93564	7.98873e-07	9.09085e-06		3	16263046	16264261	protein_coding	823600	13.277	19.5514	9.30411	46.4151	55.7634	62.6874
18510	AT4G16447	88.1296	-1.24788	0.252864	-4.93498	8.01579e-07	9.11698e-06		4	9278694	9279393	protein_coding	827342	91.5078	130.785	122.734	36.1937	59.4397	50.6286
21092	AT4G39950	1690.61	-1.95006	0.395237	-4.9339	8.06043e-07	9.16309e-06	CYP79B2	4	18525042	18527602	protein_coding	830154	959.822	1198.42	1053.24	203.156	338.009	290.51
4201	AT1G51420	62.254	-2.41785	0.490118	-4.9332	8.0893e-07	9.19122e-06	ATSPP1	1	19064598	19066989	protein_coding	841567	179.106	163.829	54.032	18.1208	30.0629	26.5268
21984	AT5G09480	113.494	-2.04008	0.413736	-4.93088	8.18591e-07	9.29626e-06		5	2950862	2951701	protein_coding	830807	267.66	264.709	93.1082	33.1775	71.5703	48.2738
12273	AT3G08510	3474.35	0.587215	0.119093	4.93072	8.19265e-07	9.29917e-06	PLC2	3	2582362	2585898	protein_coding	819999	1910.12	1647.88	2178.43	2896.63	2529.75	3183.79
13673	AT3G21060	332.166	0.703995	0.142841	4.92853	8.28502e-07	9.39925e-06	RBL	3	7377391	7380213	protein_coding	821658	168.146	179.96	207.377	294.576	311.755	295.53
19545	AT4G25710	207.423	-0.807643	0.16391	-4.92735	8.33525e-07	9.45142e-06		4	13098102	13099625	protein_coding	828676	300.363	271.937	331.194	169.216	153.127	192.477
11973	AT3G05400	99.0131	1.32519	0.269165	4.92331	8.5091e-07	9.64365e-06	SUGTL5	3	1549446	1554219	protein_coding	819704	35.1005	32.1624	40.2617	92.016	62.6455	112.923
21934	AT5G08600	139.085	-1.10239	0.22394	-4.9227	8.53591e-07	9.66912e-06		5	2786177	2790241	protein_coding	830761	147.818	107.686	118.522	57.1004	60.2657	56.861
21379	AT5G03495	51.888	1.74799	0.355133	4.92207	8.56321e-07	9.69512e-06		5	873293	875251	protein_coding	5008197	20.5893	29.2959	57.8399	126.678	105.536	123.628
7995	AT2G15130	20.9057	6.30476	1.2812	4.92097	8.6118e-07	9.74519e-06		2	6564808	6566006	protein_coding	816001	0	0	1.3581	36.7227	38.5374	24.575
19231	AT4G22820	704.695	-0.658686	0.133897	-4.91933	8.68395e-07	9.82185e-06	SAP9	4	11987649	11989087	protein_coding	828381	1071.29	918.879	1002.94	673.848	543.338	677.078
5390	AT1G64170	102.855	-2.00844	0.408324	-4.91874	8.71013e-07	9.84646e-06	CHX16	1	23814984	23818481	protein_coding	842721	75.4939	65.9158	29.6253	13.0699	19.4089	10.5967
8554	AT2G20790	584.734	-0.509275	0.103588	-4.91633	8.81805e-07	9.95386e-06	AP5M	2	8949453	8952874	protein_coding	816608	700.906	634.5	625.221	465.382	479.998	432.89
10396	AT2G38120	2245.28	0.632131	0.128578	4.91633	8.81837e-07	9.95386e-06	AUX1	2	15972876	15977180	protein_coding	818390	1584.09	1615.31	1598.6	2527.53	2175.68	2732.46
21450	AT5G04120	26.87	-5.94287	1.2088	-4.91632	8.81852e-07	9.95386e-06	IPSP	5	1119937	1121813	protein_coding	830290	90.364	82.6563	39.5005	0	2.42611	1.17741
13986	AT3G23750	1683.59	0.462687	0.094155	4.9141	8.91892e-07	1.00621e-05	TMK4	3	8558060	8561766	protein_coding	821957	1615.11	1539.08	1695.7	2438.05	2003.97	2234.72
26269	AT5G56610	59.3159	-1.41919	0.288911	-4.91221	9.00535e-07	1.01545e-05		5	22916692	22918468	protein_coding	835762	86.5282	83.5448	53.3585	25.3512	37.3852	21.442
9750	AT2G32090	591.393	0.754791	0.153751	4.90918	9.146e-07	1.03078e-05		2	13644298	13645969	protein_coding	817769	537.173	494.262	568.457	966.641	829.23	901.38
1837	AT1G18140	65.3799	-2.59393	0.528545	-4.90767	9.21642e-07	1.0382e-05	LAC1	1	6238839	6241510	protein_coding	838393	171.577	136.017	46.5541	18.0968	27.9003	12.9515
23285	AT5G22796	9.02807	-6.30119	1.28437	-4.90606	9.29242e-07	1.04623e-05		5	7612206	7613224	protein_coding	28721188	20.5893	10.4628	18.3395	0	0	0
27328	AT5G66590	148.213	-1.1365	0.231733	-4.90435	9.37354e-07	1.05483e-05		5	26573964	26574959	protein_coding	836791	114.385	129.739	97.3404	55.2959	54.5875	45.9189
18561	AT4G16835	58.4429	-1.63193	0.332785	-4.90387	9.39672e-07	1.05691e-05	DYW10	4	9472723	9474803	protein_coding	827390	59.4801	51.2678	47.9648	23.1238	14.5567	12.9515
19315	AT4G23590	11.3909	-6.8791	1.40286	-4.90361	9.40911e-07	1.05777e-05		4	12307126	12309664	protein_coding	828459	20.5893	31.3885	21.1609	0	0	0
2202	AT1G21670	888.164	-1.06145	0.216485	-4.90311	9.43292e-07	1.05991e-05		1	7610241	7612721	protein_coding	838769	743.501	641.371	847.849	419.244	323.886	324.965
12073	AT3G06210	440.031	0.527479	0.107583	4.90301	9.43779e-07	1.05992e-05		3	1879985	1883491	protein_coding	819795	497.006	421.094	522.098	750.885	692.614	624.751
18428	AT4G15800	1018.52	0.71182	0.145201	4.90231	9.47161e-07	1.06318e-05	RALFL33	4	8984787	8985995	protein_coding	827260	1046.62	986.644	943.779	2072.09	1384.1	1417.6
1984	AT1G19540	338.799	1.8861	0.384828	4.90115	9.52759e-07	1.06866e-05		1	6765653	6768290	protein_coding	838541	235.435	156.621	393.556	1159.52	675.728	1061.5
1786	AT1G17610	56.6579	1.5571	0.317705	4.9011	9.53001e-07	1.06866e-05	CHS1	1	6054922	6058357	protein_coding	838337	31.21	44.1195	22.7452	72.3204	103.808	116.821
4473	AT1G53880	207.707	-0.974649	0.198934	-4.89936	9.61479e-07	1.07763e-05		1	20115874	20118434	protein_coding	841825	265.373	313.885	390.772	199.065	168.615	123.628
19590	AT4G26130	836.963	-0.528478	0.107911	-4.89733	9.71466e-07	1.08828e-05		4	13239979	13241537	protein_coding	828719	518.163	506.401	643.293	362.942	416.078	374.416
15770	AT3G52480	196.961	-0.996729	0.203547	-4.89681	9.74048e-07	1.09062e-05		3	19451951	19453212	protein_coding	824413	285.962	263.663	318.825	138.743	190.45	105.967
23933	AT5G34581	6.61791	6.75915	1.3806	4.89582	9.78973e-07	1.09558e-05		5	12920366	12921018	protein_coding	833366	0	0	0	28.1506	18.1958	24.7256
27193	AT5G65350	16.8016	-2.64295	0.539876	-4.89547	9.80725e-07	1.09699e-05	HTR11	5	26119211	26119825	protein_coding	836660	32.0277	33.481	32.4468	6.03228	3.63917	5.88704
[truncated: 25,661 more rows]

## Sheet: Sheet1
	AT4G29200	545.274	13.1094	1.19098	11.0072	3.52774e-28	3.97388e-26		4	14398054	14400198	protein_coding	829041	0	0	0	1676.97	1737.1	2393.67	8837.42	13.1094
	AT3G44070	318.562	12.1479	1.19118	10.1982	2.0207e-24	1.75368e-22		3	15828153	15829823	protein_coding	823525	0	0	0	983.076	841.806	1156.88	4538.12	12.1479
	AT3G45940	119.583	11.2766	1.20045	9.39359	5.79911e-21	3.9798e-19	XYL2	3	16886226	16889171	protein_coding	823737	0	0	0	654.503	425.783	548.673	2480.75	11.2766
	AT1G63540	102.556	10.4436	1.20971	8.63315	5.96875e-18	3.11773e-16		1	23566958	23569495	protein_coding	842659	0	0	0	354.899	249.889	309.659	1392.62	10.4436
	AT1G57800	106.052	10.4318	1.19736	8.71231	2.97743e-18	1.62368e-16	VIM5	1	21408623	21412283	protein_coding	842155	0	0	0	373.769	273.246	259.348	1381.3	10.4318
	AT4G04402	77.9657	10.3877	1.19411	8.69912	3.3446e-18	1.81946e-16		4	2164007	2165404	protein_coding	825765	0	0	0	290.555	275.364	314.368	1339.72	10.3877
	AT1G66860	55.687	10.3866	1.21441	8.55283	1.20105e-17	5.9795e-16		1	24942188	24944514	protein_coding	843004	0	0	0	238.275	328.738	313.191	1338.71	10.3866
	AT4G04265	77.9049	10.292	1.19622	8.60378	7.71312e-18	3.9639e-16		4	2057570	2058299	protein_coding	28719549	0	0	0	255.367	286.281	282.578	1253.76	10.292
	AT1G14100	118.269	10.1257	1.19986	8.43904	3.19949e-17	1.5151e-15	FUT8	1	4827961	4829587	protein_coding	5007694	0	0	0	205.098	235.333	294.352	1117.23	10.1257
	AT3G24542	167.073	10.0619	1.19316	8.433	3.36914e-17	1.59206e-15		3	8956257	8957667	protein_coding	6241010	0	1.04628	0	467.502	380.9	519.237	1068.91	10.0619
	AT5G47260	88.6599	9.95955	1.19253	8.35159	6.73498e-17	3.11353e-15		5	19189411	19192516	protein_coding	834773	0	0	0	209.119	209.859	235.482	995.688	9.95955
	AT2G07750	77.7995	9.75705	1.19999	8.13097	4.25883e-16	1.84087e-14	RH33	2	3576465	3580525	protein_coding	815422	0	0	0	158.85	181.958	228.417	865.294	9.75705
	AT5G47280	107.46	9.48889	1.19327	7.95202	1.83498e-15	7.46849e-14	ADR1-L3	5	19193157	19195559	protein_coding	834775	1.14385	0	0	267.431	302.051	350.868	718.522	9.48889
	AT4G07868	497.884	9.47291	0.56815	16.6732	2.05168e-62	8.97268e-60		4	4691762	4692653	protein_coding	826273	1.14385	2.09256	5.64292	1923.29	1650.97	2319.49	710.606	9.47291
	AT4G32230	51.6508	9.46465	1.21182	7.81025	5.7075e-15	2.20624e-13		4	15565295	15566971	protein_coding	829356	0	0	0	163.877	160.123	140.112	706.549	9.46465
	AT1G47920	78.1135	9.26607	1.19336	7.76471	8.18335e-15	3.12537e-13		1	17661095	17662455	protein_coding	841210	0	1.04628	0	248.329	265.659	274.336	615.695	9.26607
	AT1G22090	55.3162	9.00356	1.20987	7.44177	9.93491e-14	3.3574e-12	EMB2204	1	7795708	7797425	protein_coding	838814	0	0	0	142.764	98.2575	95.3701	513.264	9.00356
	AT3G26250	28.1191	8.89556	1.2365	7.19417	6.28399e-13	1.90691e-11		3	9611696	9613168	protein_coding	822227	0	0	0	111.597	72.7833	128.338	476.246	8.89556
	AT5G32460	110.295	8.80845	1.0382	8.48431	2.17004e-17	1.0499e-15		5	12081803	12084161	protein_coding	3771028	1.14385	1.04628	0	318.705	351.786	388.545	448.34	8.80845
	AT3G30770	62.4769	8.79772	1.20486	7.30184	2.83858e-13	8.96765e-12		3	12445493	12448285	protein_coding	822832	1.14385	0	0	212.135	164.976	191.918	445.017	8.79772
	AT4G04110	27.478	8.61234	1.28845	6.68429	2.32054e-11	5.67513e-10		4	1972591	1974014	protein_coding	825723	0	0	0	55.2959	66.7181	135.402	391.356	8.61234
	AT2G24692	20.3574	8.47628	1.23852	6.84386	7.70887e-12	2.02541e-10		2	10503436	10504063	protein_coding	5007907	0	0	0	84.4519	76.4225	72.9994	356.134	8.47628
	AT1G19090	24.657	8.36881	1.23572	6.77239	1.2667e-11	3.23995e-10	RKF2	1	6589835	6592762	nontranslating_CDS	NA	0	0	0	55.2959	73.9964	88.3057	330.568	8.36881
	AT2G07240	19.6371	8.15069	1.2406	6.56996	5.03281e-11	1.17173e-09		2	3007102	3012333	protein_coding	815294	0	0	0	53.2852	60.6528	72.9994	284.185	8.15069
	AT2G05530	25.3755	8.10851	1.23477	6.56682	5.14023e-11	1.19425e-09		2	2029687	2030544	protein_coding	815102	0	0	0	60.4811	54.7308	66.108	275.997	8.10851
	AT1G43640	45.6349	8.05655	1.2231	6.58698	4.48866e-11	1.05163e-09	TULP5	1	16439367	16441941	protein_coding	840948	1.14977	0	0	111.164	99.9854	130.185	266.234	8.05655
	AT5G38260	29.0801	7.96019	1.23733	6.43336	1.24812e-10	2.73728e-09	LRK10L-2.1	5	15283692	15285837	protein_coding	833808	0	0	0	57.3067	48.5222	57.693	249.033	7.96019
	AT3G58390	13.177	7.79602	1.28032	6.08913	1.13528e-09	2.19231e-08	PEL2	3	21600030	21601334	protein_coding	825008	0	0	0	44.2367	63.0789	38.8545	222.247	7.79602
	AT5G27010	13.2839	7.66426	1.28672	5.95645	2.57781e-09	4.69735e-08		5	9503315	9507569	protein_coding	832759	0	0	0	39.2098	38.8178	55.3382	202.849	7.66426
	AT3G26800	10.4214	7.63389	1.3572	5.62475	1.85777e-08	2.93038e-07		3	9862173	9862778	protein_coding	822294	0	0	0	28.1506	43.67	58.8704	198.623	7.63389
	AT3G21320	13.8638	7.54948	1.26347	5.97517	2.29845e-09	4.22278e-08		3	7498812	7501888	protein_coding	821686	0	0	0	45.2421	41.2439	36.4997	187.335	7.54948
	AT2G06420	14.4408	7.44634	1.2705	5.86095	4.60238e-09	8.07643e-08		2	2538743	2540365	protein_coding	815200	0	0	0	32.1722	47.3092	35.3223	174.41	7.44634
	AT3G44660	10.8538	7.40806	1.28437	5.76787	8.02791e-09	1.35136e-07	HDA10	3	16214964	16215785	protein_coding	823592	0	0	0	36.1937	43.67	31.79	169.843	7.40806
	AT4G17580	20.7527	7.26127	1.25582	5.78212	7.37671e-09	1.24928e-07		4	9789789	9791145	protein_coding	827475	0	0	0	35.1883	25.4742	40.0319	153.412	7.26127
	AT5G45113	7.69842	7.25363	1.35866	5.33881	9.35566e-08	1.30418e-06		5	18231908	18233521	protein_coding	834546	0	0	0	37.1991	19.4089	43.5641	152.602	7.25363
	AT1G63070	40.4343	7.24901	1.05463	6.87354	6.2627e-12	1.66886e-10		1	23385324	23387167	protein_coding	842610	1.14385	0	1.41073	129.694	106.749	123.628	152.114	7.24901
	AT1G20590	8.72294	7.24619	1.39868	5.18074	2.21014e-07	2.83373e-06	CYCB2-5	1	7131166	7132465	protein_coding	838648	0	0	0	35.1883	32.7525	31.79	151.817	7.24619
	AT1G25083	14.0988	7.20465	1.28448	5.60902	2.03479e-08	3.1826e-07		1	8808549	8810443	protein_coding	839089	0	0	0	37.1991	23.0481	36.4997	147.508	7.20465
	AT4G33320	8.57152	7.08709	1.3556	5.22801	1.71348e-07	2.26006e-06		4	16057038	16057916	protein_coding	829468	0	0	0	34.1829	31.5394	23.5482	135.965	7.08709
	AT4G12280	8.72048	7.04117	1.33245	5.28438	1.26133e-07	1.70905e-06		4	7301769	7302994	protein_coding	826837	0	0	0	23.1238	40.0308	23.5482	131.706	7.04117
	AT3G22940	7.45147	7.02851	1.33729	5.25578	1.47399e-07	1.97809e-06		3	8131468	8132706	protein_coding	821866	0	0	0	26.1399	27.9003	31.79	130.554	7.02851
	AT5G17030	7.70802	7.02724	1.40756	4.99249	5.96053e-07	6.96769e-06	UGT78D3	5	5603133	5604893	protein_coding	831566	0	0	0	34.1829	27.9003	23.5482	130.44	7.02724
	AT2G42100	7.38531	7.01262	1.34054	5.23119	1.6842e-07	2.22274e-06	ACT5	2	17560211	17561945	protein_coding	818810	0	0	0	32.1722	26.6872	25.903	129.124	7.01262
	AT2G44070	9.30593	7.0022	1.31613	5.32031	1.03593e-07	1.43244e-06		2	18230865	18232630	protein_coding	819013	0	0	0	21.113	30.3264	32.9674	128.196	7.0022
	AT4G00234	10.1202	6.97657	1.3386	5.21184	1.86979e-07	2.43882e-06		4	100919	101788	protein_coding	826310	0	0	0	22.1184	23.0481	37.6771	125.938	6.97657
	AT4G04260	8.43548	6.95927	1.34442	5.17641	2.26193e-07	2.8961e-06		4	2054037	2055849	protein_coding	825742	0	0	0	27.6634	17.9093	36.5147	124.437	6.95927
	AT5G27607	7.29829	6.88227	1.35153	5.09219	3.5395e-07	4.35679e-06		5	9760593	9762087	protein_coding	28721203	0	0	0	33.1775	20.6219	23.5482	117.969	6.88227
	AT2G07140	10.6536	6.8674	1.30794	5.25053	1.51661e-07	2.0243e-06		2	2957516	2959851	protein_coding	815283	0	0	0	31.1668	21.835	23.5482	116.76	6.8674
	AT1G32225	7.01832	6.85538	1.34675	5.09031	3.57478e-07	4.39536e-06		1	11610114	11610625	protein_coding	7922346	0	0	0	28.1506	26.6872	21.1934	115.791	6.85538
	AT5G34581	6.61791	6.75915	1.3806	4.89582	9.78973e-07	1.09558e-05		5	12920366	12921018	protein_coding	833366	0	0	0	28.1506	18.1958	24.7256	108.32	6.75915
	AT4G29760	49.7826	6.7563	0.87104	7.75659	8.72443e-15	3.31498e-13	HTT4	4	14573600	14575366	protein_coding	829098	3.54038	0	0	121.36	133.914	132.322	108.106	6.7563
	AT1G36230	8.53098	6.6069	1.3233	4.99273	5.95314e-07	6.96271e-06		1	13610985	13614051	protein_coding	840529	0	0	0	22.1184	24.2611	17.6611	97.4707	6.6069
	AT3G48640	15.9837	6.58088	1.37086	4.80055	1.58227e-06	1.69424e-05		3	18021356	18022648	protein_coding	824024	0	0.943354	0	38.612	61.4113	18.8495	95.7289	6.58088
	AT5G44690	5.15561	6.50393	1.42562	4.56219	5.06234e-06	4.8879e-05		5	18029338	18032293	protein_coding	834498	0	0	0	26.1399	13.3436	20.016	90.7567	6.50393
	AT5G25920	122.935	6.43893	0.551195	11.6818	1.57954e-31	2.22975e-29		5	9044140	9046528	protein_coding	832661	2.28769	4.18513	5.64292	344.845	333.59	350.868	86.7585	6.43893
	AT5G44563	6.70568	6.39349	1.41567	4.51623	6.2951e-06	5.95951e-05		5	17949328	17950254	protein_coding	28721247	0	0	0	25.1345	18.1958	11.7741	84.0681	6.39349
	AT5G56920	6.78293	6.39237	1.38955	4.6003	4.21877e-06	4.13971e-05		5	23024896	23025915	protein_coding	835794	0	0	0	25.1345	15.7697	14.1289	84.003	6.39237
	AT5G39770	6.62285	6.39124	1.35217	4.72664	2.28264e-06	2.368e-05		5	15919241	15927549	protein_coding	833973	0	0	0	18.0968	19.4089	17.6611	83.9372	6.39124
	AT3G44490	6.13283	6.37204	1.37065	4.64891	3.33696e-06	3.34957e-05	HDA17	3	16097479	16098599	protein_coding	823574	0	0	0	22.1184	13.3436	18.8385	82.8278	6.37204
	AT1G22120	6.23482	6.34671	1.40349	4.52208	6.12353e-06	5.80941e-05		1	7806309	7809632	protein_coding	838817	0	0	0	21.113	16.9828	15.3063	81.3861	6.34671
	AT2G15130	20.9057	6.30476	1.2812	4.92097	8.6118e-07	9.74519e-06		2	6564808	6566006	protein_coding	816001	0	0	1.3581	36.7227	38.5374	24.575	79.0538	6.30476
	AT2G07798	126.468	6.29451	0.461924	13.6267	2.77838e-42	6.25949e-40		2	3357619	3361102	protein_coding	7922541	12.5823	6.27769	2.82146	847.535	475.518	421.512	78.4938	6.29451
	AT3G36659	6.92523	6.24638	1.3795	4.52802	5.95387e-06	5.66532e-05		3	2100021	2101402	protein_coding	819850	0	1.04628	0	37.1991	35.1786	24.7256	75.9187	6.24638
	AT1G35170	7.49601	6.19066	1.59539	3.88034	0.000104312	0.000728877		1	12870563	12872257	protein_coding	840404	0	0	0	3.01614	13.3436	31.79	73.0422	6.19066
	AT1G63320	7.28722	6.14802	1.43091	4.29657	1.7346e-05	0.000148402		1	23488884	23489578	protein_coding	842638	0	0	0	13.0699	21.835	11.7741	70.9151	6.14802
	AT1G48700	32.5164	6.12978	0.892967	6.86451	6.67209e-12	1.77371e-10		1	18011035	18013257	protein_coding	841292	1.64819	0	2.03274	77.6351	90.3415	69.4426	70.024	6.12978
	AT4G29770	47.3931	6.08253	0.697872	8.71581	2.88678e-18	1.57811e-16		4	14575718	14577643	protein_coding	829099	3.4574	0	2.84272	114.464	146.664	143.54	67.7677	6.08253
	AT5G18840	981.177	6.05379	0.312215	19.3898	9.4069e-84	9.53688e-81		5	6282881	6286767	protein_coding	832002	64.0555	51.2678	39.5005	4986.69	2358.18	2987.09	66.4313	6.05379
	AT5G27200	17.9274	6.02836	0.947624	6.36156	1.9972e-10	4.275e-09	ACP5	5	9571185	9572213	protein_coding	832778	3.43154	0	0	76.4089	87.34	67.1123	65.2708	6.02837
	AT2G02700	4.21039	6.01193	1.43037	4.20306	2.63329e-05	0.000215218		2	756405	757969	protein_coding	814799	0	0	0	16.0861	12.1306	14.1289	64.5313	6.01193
	AT2G10553	4.9163	6.00784	1.48958	4.03326	5.50086e-05	0.00041675		2	4100335	4101084	protein_coding	28718239	0	0	0	9.04842	12.1306	21.1934	64.3489	6.00784
	AT5G15360	306.38	5.96483	0.266522	22.3803	6.12939e-111	1.3671e-107		5	4987437	4989182	protein_coding	831388	13.7262	8.37026	22.5717	878.702	924.349	866.573	62.4589	5.96483
	AT1G55720	5.59756	5.88811	1.39107	4.23279	2.30812e-05	0.000191519	ATCAX6	1	20828118	20830640	protein_coding	842021	0	0	0	16.0861	12.1306	10.5967	59.224	5.88811
	AT5G53700	198.292	5.83704	0.30685	19.0224	1.11186e-80	1.03329e-77		5	21801143	21802788	protein_coding	835451	8.24518	10.7741	15.9798	682.672	619.617	649.99	57.1644	5.83704
	AT1G20280	2.73698	5.77825	1.58315	3.64984	0.000262405	0.00162609		1	7023682	7024439	protein_coding	838616	0	0	0	11.0592	9.70445	15.3063	54.8816	5.77825
	AT4G17585	5.78411	5.75235	1.45367	3.95714	7.58532e-05	0.000551984	ALMT11	4	9792523	9793259	protein_coding	827476	0	0	0	16.0861	13.3436	5.88704	53.9053	5.75235
	AT4G08800	2.54695	5.71603	1.73827	3.28835	0.00100777	0.00513414		4	5614134	5615919	protein_coding	826451	0	0	0	13.0699	8.49139	12.9515	52.5652	5.71603
	AT4G15096	31.7571	5.68843	1.68732	3.37128	0.000748208	0.00398663		4	8620245	8622702	protein_coding	827175	5.71924	0	0	86.4627	117.666	94.1927	51.5689	5.68843
	AT5G43360	5.88719	5.67883	1.46814	3.86806	0.000109707	0.000760381	PHT1-3	5	17409524	17411214	protein_coding	834354	0	0	0	11.0592	7.27834	15.3063	51.2269	5.67883
	AT1G34440	4.58318	5.6788	1.50428	3.7751	0.000159946	0.00105765		1	12591348	12593579	protein_coding	840347	0	0	0	12.0646	13.3436	8.24186	51.226	5.6788
	AT2G19850	2.72079	5.67068	1.77663	3.19181	0.00141383	0.00684926		2	8568569	8569890	protein_coding	816504	0	0	0	15.1771	9.53878	8.74339	50.9385	5.67068
	AT5G49305	19.0152	5.66705	0.975521	5.80925	6.27538e-09	1.07418e-07		5	19988464	19991580	protein_coding	28721258	1.16393	1.06466	1.4355	64.7348	58.877	60.027	50.8102	5.66705
	AT5G03590	4.80044	5.63534	1.50246	3.75074	0.000176316	0.00114752		5	908251	910292	protein_coding	831783	0	0	0	11.2497	15.5126	6.03419	49.7055	5.63534
	AT4G11540	3.2366	5.63169	1.73293	3.2498	0.00115485	0.00576623		4	6990861	6992555	protein_coding	826758	0	0	0	5.0269	19.4089	8.24186	49.58	5.63169
	AT4G09430	28.0838	5.61637	0.737901	7.61128	2.714e-14	9.65438e-13		4	5970908	5973113	protein_coding	826526	2.28769	1.04628	2.82146	106.57	67.9311	116.564	49.0563	5.61637
	AT5G38250	10.1542	5.60984	1.41907	3.95317	7.71233e-05	0.00056013	LRK10L-2.3	5	15280467	15282769	protein_coding	833807	1.14385	0	0	17.0915	25.4742	20.016	48.8349	5.60984
	AT3G28060	6.86888	5.53955	1.38029	4.01333	5.98683e-05	0.000448688		3	10445841	10446900	protein_coding	822430	0	0	0	9.04842	13.3436	8.24186	46.5124	5.53955
	AT4G32280	153.863	5.48019	0.487459	11.2424	2.52569e-29	3.06157e-27	IAA29	4	15583332	15584903	protein_coding	829361	8.15037	6.1082	6.86321	427.53	252.141	259.437	44.6376	5.48019
	AT2G44220	8.88721	5.45852	1.18264	4.61555	3.92065e-06	3.87101e-05		2	18283789	18285837	protein_coding	819030	0	1.04628	1.41073	30.1614	46.0961	28.2578	43.9722	5.45852
	AT1G50690	3.82162	5.44764	1.57401	3.461	0.00053818	0.0030004		1	18779606	18780693	protein_coding	841491	0	0	0	13.0699	7.27834	8.24186	43.6417	5.44764
	AT2G14440	4.85692	5.4377	1.51046	3.60003	0.000318177	0.00191853		2	6143073	6147419	protein_coding	815932	0	0	0	6.03228	4.85222	17.6611	43.3422	5.4377
	AT1G48095	2.57838	5.42337	1.72885	3.13697	0.00170703	0.00802562		1	17760142	17761998	protein_coding	841227	0	0	0	9.04842	10.9175	8.24186	42.9137	5.42337
	AT1G24909	4.80861	5.4162	1.62677	3.32943	0.000870249	0.004534		1	8785785	8787914	protein_coding	839089	0	0	0	3.01614	15.7697	9.41927	42.701	5.4162
	AT1G25155	4.80861	5.4162	1.62677	3.32943	0.000870249	0.004534		1	8822692	8824821	protein_coding	839089	0	0	0	3.01614	15.7697	9.41927	42.701	5.4162
	AT1G64940	88.9816	5.40497	0.412872	13.0911	3.70052e-39	7.1152e-37	CYP89A6	1	24123789	24125514	protein_coding	842802	2.28769	9.41654	7.05365	274.469	243.824	281.401	42.3699	5.40497
	AT1G61680	2.25942	5.40422	2.42109	2.23214	0.0256056	0.0741121	TPS14	1	22772315	22774720	protein_coding	842465	0	0	0	8.20931	13.6195	6.00874	42.348	5.40422
	AT3G12460	29.7466	5.40212	0.661603	8.1652	3.2091e-16	1.40079e-14		3	3954514	3955550	protein_coding	820425	3.43154	2.09256	1.41073	92.495	111.601	95.3701	42.2862	5.40212
	AT2G02580	3.09832	5.39968	1.71617	3.14635	0.0016532	0.0078179	CYP71B9	2	701932	703798	protein_coding	814788	0	0	0	4.02152	8.49139	15.3063	42.2149	5.39968
	AT3G27040	4.59551	5.3963	1.46464	3.6844	0.000229241	0.00144517		3	9974768	9976390	protein_coding	822322	0	1.04628	0	5.0269	29.1133	20.016	42.1162	5.3963
	AT4G20810	1.98671	5.33748	2.25541	2.36652	0.0179563	0.0559509		4	11141427	11143597	protein_coding	827829	0	0	0	12.0646	12.1306	2.35482	40.4334	5.33748
	AT1G68800	8.56003	5.2454	1.30173	4.02955	5.58834e-05	0.000422516	BRC2	1	25845892	25850131	protein_coding	843212	1.14118	0	0	13.0395	10.8921	24.668	37.9335	5.2454
	AT3G11180	5.41948	5.21823	1.38929	3.75605	0.000172616	0.00112838		3	3503917	3507113	protein_coding	820289	0	0	0	7.65802	9.2399	7.59986	37.2259	5.21823
	AT4G01520	2.74202	5.2014	1.8083	2.87641	0.00402233	0.0165208	anac067	4	656407	659178	protein_coding	828204	0	0	0	11.0592	3.63917	9.41927	36.794	5.2014
	AT4G22710	459.322	5.1571	0.955194	5.39901	6.70103e-08	9.59305e-07	CYP706A2	4	11934969	11936823	protein_coding	828367	10.2946	33.481	26.8039	1010.41	718.129	790.041	35.6814	5.1571
	AT3G28890	15.7768	5.14675	0.969205	5.31027	1.09461e-07	1.50704e-06	AtRLP43	3	10895977	10898900	protein_coding	822523	0	0	4.09246	34.0882	53.6011	39.935	35.4262	5.14675
	AT3G03260	2.34244	5.12552	1.58459	3.23461	0.0012181	0.00603206	HDG8	3	755159	759282	protein_coding	821305	0	0	0	9.13587	6.1239	7.63148	34.9089	5.12552
	AT5G51480	33.1806	5.11217	0.600764	8.50944	1.74781e-17	8.56771e-16	SKS2	5	20910204	20913547	protein_coding	835222	1.14385	6.27769	1.41073	106.57	99.4706	117.741	34.5872	5.11217
	AT1G34140	5.13561	5.10013	1.52152	3.35201	0.000802278	0.00424129	PAB1	1	12433356	12434735	protein_coding	NA	0	0	1.41073	14.0753	13.3436	16.4837	34.3	5.10013
	AT4G04030	2.78234	5.09522	2.22414	2.29088	0.0219706	0.0657057	ATOFP9	4	1936653	1937972	protein_coding	824638	0	0	0	0	10.2363	12.2976	34.1833	5.09522
	AT1G30780	3.0494	5.07826	1.59548	3.18291	0.001458	0.00702664		1	10923919	10926561	protein_coding	839959	0	0	0	9.04842	4.85222	8.24186	33.7839	5.07826
	AT1G70680	1.97236	5.04866	1.93548	2.60848	0.00909455	0.0322078	PXG5	1	26647205	26648737	protein_coding	843405	0	0	0	6.4353	10.3528	5.02429	33.0977	5.04866
	AT1G47915	2.42755	5.03014	1.83058	2.74784	0.00599898	0.0229151		1	17660752	17661058	protein_coding	841209	0	0	0	6.03228	4.85222	10.5967	32.6756	5.03014
	AT3G26930	5.98127	5.02023	1.3246	3.78999	0.000150654	0.00100454		3	9925555	9927393	protein_coding	822309	0	1.06675	0	18.4509	11.1311	12.0045	32.4519	5.02023
	AT2G13900	3.37975	5.01883	1.57356	3.18946	0.00142537	0.00689319		2	5833039	5835209	protein_coding	815874	0	1.04628	0	15.0807	16.9828	9.41927	32.4203	5.01883
	AT5G43370	28.4514	5.01334	1.36163	3.68187	0.000231526	0.00145751	PHT1-2	5	17415698	17417972	protein_coding	834355	0	0	5.50593	52.9726	57.9968	55.6023	32.2973	5.01334
	AT1G23160	27.4446	5.00174	0.808696	6.18494	6.21246e-10	1.24383e-08		1	8209226	8211486	protein_coding	838924	5.71924	6.27769	1.41073	171.92	89.7661	178.966	32.0385	5.00174
	AT1G19320	6.35185	4.99377	1.46162	3.41661	0.000634068	0.00346199		1	6679281	6680252	protein_coding	838514	0	0	0	10.0538	4.85222	5.88704	31.8621	4.99377
	AT4G11373	4.08059	4.99175	1.76688	2.82518	0.00472545	0.018804		4	6913984	6919763	protein_coding	28720118	0	0	0	2.01076	4.85222	14.1289	31.8176	4.99175
	AT1G15580	4.71444	4.98795	1.49921	3.32706	0.000877682	0.00456952	IAA5	1	5365512	5366497	protein_coding	838128	1.14385	0	0	20.1076	12.1306	8.24186	31.7339	4.98795
	AT3G42770	3.16395	4.98342	1.77815	2.80259	0.00506938	0.0199074		3	14867122	14870083	protein_coding	823312	0	0	0	3.01614	6.06528	11.7741	31.6344	4.98342
	AT5G24240	173.362	4.97589	0.615031	8.09047	5.94371e-16	2.53963e-14	PI4KG3	5	8230916	8234150	protein_coding	832491	22.183	14.9512	10.0795	498.729	526.22	469.896	31.4696	4.97589
	AT5G64790	10.42	4.96117	1.34982	3.67544	0.000237439	0.00148885		5	25902533	25904804	protein_coding	836600	0	1.04628	1.41073	30.1614	15.7697	28.2578	31.1502	4.96117
	AT2G44735	2.67263	4.95902	1.606	3.08781	0.00201636	0.00923659		2	18438623	18441681	protein_coding	819081	0	0	0	5.0269	4.85222	10.5967	31.1038	4.95902
	AT5G09750	2.41839	4.90469	1.85335	2.64639	0.00813562	0.0294196	HEC3	5	3026109	3027114	protein_coding	830835	0	0	0	3.01614	8.49139	8.24186	29.9544	4.90469
	AT2G28085	4.31966	4.86808	1.39422	3.49161	0.000480125	0.00272903		2	11967942	11968712	protein_coding	817353	0	0	0	6.03228	8.49139	4.70963	29.2037	4.86808
	AT4G09435	32.8954	4.86303	0.56419	8.6195	6.72465e-18	3.47997e-16		4	5973083	5974684	protein_coding	28720071	4.57539	3.13885	4.23219	123.662	100.684	120.096	29.1017	4.86303
	AT4G27890	4.35763	4.84261	1.50328	3.22137	0.00127582	0.00628025	BOB2	4	13886033	13887272	protein_coding	828902	1.14385	0	0	8.04304	18.1958	10.5967	28.6927	4.84261
	AT1G66930	127.004	4.82915	0.375425	12.8632	7.25374e-38	1.28403e-35	LRK10L-2.7	1	24969937	24973320	protein_coding	843011	14.0085	9.79528	10.385	292.483	288.208	387.789	28.4262	4.82915
	AT5G45460	75.5529	4.80593	0.418005	11.4973	1.36085e-30	1.81751e-28		5	18416614	18419532	protein_coding	834582	3.43154	8.37026	11.2858	210.125	235.333	186.031	27.9724	4.80593
	AT4G10410	2.4305	4.75736	1.83936	2.58642	0.00969775	0.0340146		4	6448983	6449998	protein_coding	826633	0	0	0	7.03766	3.63917	7.06445	27.0462	4.75736
	AT2G04190	7.81537	4.7427	1.11193	4.2653	1.99633e-05	0.000168213		2	1427321	1430406	protein_coding	814956	0	3.13885	0	37.1991	21.835	32.9674	26.773	4.7427
	AT1G58390	33.3162	4.72057	0.720093	6.55551	5.54532e-11	1.28264e-09		1	21690642	21694447	protein_coding	842208	2.28769	1.04628	4.23219	49.2636	41.2439	98.9023	26.3654	4.72057
	AT1G54040	1101.3	4.69337	0.295039	15.9076	5.61184e-57	2.15804e-54	ESP	1	20170715	20173949	protein_coding	841842	102.281	112.491	70.5814	2177.32	2829.62	2412.48	25.8728	4.69337
	AT5G23903	1.29383	4.69091	2.29368	2.04515	0.0408403	0.107165		5	8066419	8067096	protein_coding	6240215	0	0	0	5.0269	6.06528	5.88704	25.8288	4.69091
	AT5G44140	1.74043	4.68756	1.72947	2.71041	0.00671999	0.0251474	PHB7	5	17762491	17763666	protein_coding	834437	0	0	0	5.0269	4.85222	7.06445	25.7689	4.68756
	AT1G65200	32.727	4.68074	0.797968	5.86583	4.469e-09	7.87334e-08		1	24218470	24222794	protein_coding	842827	5.71924	0	1.41073	52.2798	66.7181	63.5801	25.6475	4.68074
	AT1G63390	24.8438	4.65947	0.642221	7.25524	4.00948e-13	1.24899e-11		1	23506461	23506967	protein_coding	842645	3.43154	2.09256	5.64292	102.549	81.2747	88.3057	25.272	4.65947
	AT1G48400	17.3954	4.64365	0.773452	6.00379	1.92766e-09	3.5799e-08		1	17881968	17883967	protein_coding	841260	2.40307	2.1981	1.48188	40.1312	42.0497	72.9705	24.9963	4.64365
	AT1G62690	5.90764	4.63471	1.36667	3.39124	0.000695782	0.00374668		1	23210414	23211395	protein_coding	842566	0	1.05348	0	9.11069	9.77123	13.0406	24.8421	4.63471
	AT2G04830	1.88092	4.61018	2.17591	2.11874	0.0341129	0.0930227		2	1695355	1695856	protein_coding	815027	0	0	0	10.0538	1.21306	4.70963	24.4232	4.61018
	AT3G06630	171.2	4.5875	0.327633	14.0019	1.51717e-44	3.71856e-42		3	2069369	2074087	protein_coding	819842	11.4928	22.714	28.3485	479.897	512.148	494.151	24.0422	4.5875
	AT1G48180	2.52896	4.58411	1.80765	2.53595	0.0112142	0.0381981		1	17792343	17794460	protein_coding	841238	0	0	0	2.94882	7.11588	5.75565	23.9858	4.58411
	AT2G21930	4.33004	4.58206	1.45744	3.14392	0.00166701	0.00787234		2	9347641	9349178	protein_coding	816729	1.17231	0	0	7.56369	4.56304	18.823	23.9518	4.58206
	AT4G16215	1.50662	4.58152	1.98705	2.30569	0.0211278	0.0637148		4	9179244	9179833	protein_coding	827315	0	0	0	5.0269	3.63917	7.06445	23.9428	4.58152
	AT5G66150	5.5721	4.57826	1.50178	3.04856	0.00229942	0.0103546		5	26438839	26444434	protein_coding	836747	0	1.33059	0	19.1786	5.43338	8.43794	23.8888	4.57826
	AT5G43240	2.24465	4.55123	1.77442	2.56492	0.0103201	0.0357254		5	17352976	17355138	protein_coding	834342	0	0	0	3.36661	3.29786	8.66604	23.4454	4.55123
	AT1G44020	16.0923	4.5493	0.779814	5.83382	5.41724e-09	9.36636e-08		1	16715972	16718656	protein_coding	841002	2.28769	3.13885	0	43.2313	54.5875	38.8545	23.4139	4.5493
	AT4G24890	30.8393	4.53937	0.670556	6.76956	1.29179e-11	3.28905e-10	PAP24	4	12811354	12814456	protein_coding	828591	2.28769	6.27769	5.64292	109.586	120.093	100.08	23.2534	4.53937
	AT1G71920	30.1193	4.51331	1.88426	2.39527	0.0166082	0.0524612	HISN6A	1	27066948	27069166	protein_coding	843523	9.15078	0	0	51.2744	43.67	115.386	22.8372	4.51331
	AT3G03850	63.2475	4.51275	0.496767	9.08425	1.04419e-19	6.43362e-18		3	983057	983768	protein_coding	821111	9.15078	9.41654	2.82146	99.5326	167.402	237.837	22.8283	4.51275
	AT5G27140	3.21701	4.50521	1.63494	2.75558	0.00585876	0.0224796	NOP5-3	5	9548542	9550597	protein_coding	832772	0	0	0	3.01614	7.27834	4.70963	22.7092	4.50521
	AT5G43660	74.5673	4.4924	0.38777	11.5852	4.89824e-31	6.70247e-29		5	17535970	17538595	protein_coding	834386	11.0235	9.6581	10.1966	231.738	196.597	264.198	22.5085	4.4924
	AT1G24270	5.59957	4.47815	1.51224	2.96127	0.0030637	0.0131485		1	8607851	8608763	protein_coding	839043	0	0	0	5.0269	7.27834	2.35482	22.2873	4.47815
	AT5G17100	1.92523	4.46987	1.9926	2.24323	0.024882	0.0723456		5	5623021	5624800	protein_coding	831573	0	0	0	5.0269	3.63917	5.88704	22.1597	4.46987
	AT4G33390	7.18353	4.45704	1.23438	3.61076	0.000305296	0.00185187	WEL1	4	16075091	16077876	protein_coding	829476	0	2.09256	0	15.0807	20.6219	15.3063	21.9636	4.45704
	AT5G11412	10.8781	4.45255	0.926546	4.80554	1.54333e-06	1.65972e-05		5	3640026	3640876	protein_coding	6240527	1.14385	2.09256	1.41073	38.2045	42.457	22.3708	21.8954	4.45255
	AT1G61410	27.7117	4.44846	0.602877	7.37871	1.59836e-13	5.21196e-12		1	22658552	22659552	protein_coding	842435	8.00693	1.04628	1.41073	93.5004	86.127	51.806	21.8333	4.44846
	AT2G22810	8.0279	4.43688	1.33518	3.32307	0.000890331	0.00462458	ACS4	2	9717602	9719594	protein_coding	816812	0	0	1.41073	12.0646	4.85222	10.5967	21.6588	4.43688
	AT1G29490	7.11346	4.42647	1.26291	3.50497	0.000456655	0.00261711	SAUR68	1	10319732	10320402	protein_coding	839826	0	2.09256	0	15.0807	19.4089	15.3063	21.5031	4.42647
	AT1G78450	611.228	4.42513	0.183003	24.1807	3.55135e-129	9.90116e-126		1	29516989	29518028	protein_coding	844181	65.1993	53.3604	71.9472	1667.93	1254.3	1135.02	21.4831	4.42513
	AT5G37940	8.78433	4.41197	1.56895	2.81205	0.00492275	0.0194434		5	15107124	15108988	protein_coding	833773	1.14385	0	0	1.00538	19.4089	7.06445	21.288	4.41197
	AT1G59670	7.58334	4.40519	1.07375	4.10263	4.08477e-05	0.000319337	GSTU15	1	21930010	21931366	protein_coding	842257	0	3.13885	0	23.1238	21.835	28.2578	21.1882	4.40519
	AT2G41470	13.0597	4.40281	0.889309	4.95083	7.38996e-07	8.46563e-06		2	17289952	17293749	protein_coding	818745	0	4.13836	0	27.8361	33.586	36.0918	21.1533	4.40281
	AT5G43630	30038.9	4.40032	0.111144	39.5913	0	0	TZP	5	17526660	17530605	protein_coding	834383	4898.65	4402.62	4750.08	114007	85560.9	97126	21.1169	4.40032
	AT2G06845	2.20837	4.39995	1.93073	2.27891	0.0226723	0.0672989		2	2753443	2756008	protein_coding	815246	0	0	0	2.01076	4.85222	7.06445	21.1114	4.39995
	AT3G48770	21.5336	4.39163	0.804064	5.4618	4.71344e-08	6.92091e-07		3	18078452	18087414	protein_coding	824038	3.43154	1.04628	1.41073	38.2045	37.6047	48.2738	20.99	4.39163
	AT5G37950	4.87258	4.37137	1.58153	2.76402	0.00570947	0.0219824		5	15115883	15118085	protein_coding	833774	1.23837	0	0	6.53078	11.8197	8.92296	20.6973	4.37137
	AT5G14290	2.25865	4.36812	1.83211	2.3842	0.0171161	0.0537838		5	4612097	4614401	protein_coding	831279	0	0	0	4.02152	4.85222	4.70963	20.6507	4.36812
	AT3G60920	2.28929	4.35307	1.55975	2.79089	0.00525639	0.020525		3	22503328	22513244	protein_coding	825263	0	0	0	3.93131	4.92617	4.60398	20.4364	4.35307
	AT5G63750	2.7714	4.35028	1.64229	2.64891	0.00807513	0.0292478	ARI13	5	25512994	25514941	protein_coding	836495	0	0	0	5.0269	3.63917	4.70963	20.3969	4.35028
	AT1G53080	16.3037	4.33861	0.988978	4.38697	1.14941e-05	0.000102382		1	19781288	19782352	protein_coding	841742	1.14385	1.04628	1.41073	22.1184	9.70445	40.0319	20.2327	4.33861
	AT4G00893	7.40206	4.32966	1.09552	3.95215	7.7453e-05	0.000562341		4	379793	381455	protein_coding	5008108	2.28769	1.04628	0	18.0968	18.1958	34.1449	20.1074	4.32966
	AT1G65250	386.084	4.32825	0.217821	19.8707	7.30327e-88	1.01807e-84		1	24234280	24235912	protein_coding	842832	33.1716	42.8976	38.0897	682.653	691.442	925.443	20.0879	4.32825
	AT2G04395	2.68233	4.30094	1.99724	2.15344	0.0312839	0.0868288	POT1C	2	1528927	1529995	protein_coding	814979	0	0	0	0.613417	4.44076	8.62053	19.7111	4.30094
	AT3G48840	2.88248	4.28391	1.6292	2.62945	0.00855226	0.0306327		3	18112534	18114070	protein_coding	824045	0	0	0	2.20799	6.42172	4.15534	19.4798	4.28391
	AT5G17165	75.9393	4.28318	0.328804	13.0266	8.64275e-39	1.59312e-36		5	5643118	5647807	protein_coding	5008216	16.0139	14.6479	12.6966	268.437	304.477	276.691	19.47	4.28318
	AT2G12480	10.1174	4.27809	0.992079	4.31224	1.61606e-05	0.000139169	SCPL43	2	5069544	5072656	protein_coding	815721	3.24651	0	0	16.0927	20.8332	30.1494	19.4014	4.27809
	AT4G04510	1.26476	4.27604	1.97992	2.15971	0.0307955	0.0858112	CRK38	4	2242072	2244930	protein_coding	825781	0	0	0	9.04842	1.21306	2.35482	19.3738	4.27604
	AT3G27900	54.8747	4.25176	0.457993	9.28345	1.64077e-20	1.07473e-18		3	10352462	10353875	protein_coding	822413	9.73321	1.8375	19.2067	157.411	196.12	195.406	19.0505	4.25176
	AT5G18050	41.0766	4.23471	0.62941	6.72806	1.71939e-11	4.29926e-10	SAUR22	5	5974341	5975087	protein_coding	830999	3.43154	2.09256	2.82146	46.2475	54.5875	55.3382	18.8267	4.23471
	AT1G80555	53.6687	4.20144	0.452095	9.29328	1.49603e-20	9.8429e-19		1	30286956	30287741	protein_coding	5007861	10.6434	9.71686	10.1901	225.126	165.23	171.309	18.3976	4.20144
	AT5G64590	2.46923	4.19375	1.67798	2.49928	0.0124447	0.041558		5	25822332	25823201	protein_coding	836580	1.14385	0	0	10.0538	13.3436	0	18.2997	4.19375
	AT3G24900	4.9882	4.16483	1.46824	2.83661	0.00455951	0.0182741	AtRLP39	3	9099060	9101991	protein_coding	822088	0	0	1.44494	7.37143	2.48495	13.2656	17.9365	4.16483
	AT4G36925	2.58875	4.14295	1.6138	2.56721	0.010252	0.0355561		4	17403744	17404450	protein_coding	829846	1.16193	0	0	5.10637	7.3934	10.224	17.6666	4.14295
	AT4G18150	11.0248	4.13917	0.896711	4.61595	3.91305e-06	3.86522e-05		4	10050211	10054031	protein_coding	827540	0	1.04628	4.23219	38.2045	24.2611	22.3708	17.6204	4.13917
	AT4G18330	7.18731	4.11024	1.1861	3.46535	0.000529552	0.00296167		4	10126533	10128734	protein_coding	827559	0	2.10478	0	14.1575	13.4215	12.7459	17.2705	4.11024
	AT2G26750	30.2397	4.087	0.58187	7.0239	2.1576e-12	6.09925e-11		2	11395707	11397219	protein_coding	817216	4.57539	11.5091	2.82146	145.78	89.7661	96.5475	16.9945	4.087
	AT5G05590	463.969	4.0848	0.307738	13.2736	3.29261e-40	6.79984e-38	PAI2	5	1666471	1668569	protein_coding	830442	66.9947	78.2722	42.1678	1136.86	988.431	1066.9	16.9687	4.0848
	AT2G21910	5.18731	4.07362	1.59071	2.56088	0.0104406	0.0360643	CYP96A5	2	9341431	9343220	protein_coding	816727	0	0	0	5.0269	2.42611	3.53223	16.8377	4.07362
	AT1G51990	1.92247	4.0719	2.04389	1.99224	0.0463452	0.11846		1	19330949	19332667	protein_coding	841628	0	0	0	5.0269	3.63917	2.35482	16.8176	4.0719
	AT1G68170	15.6407	4.06552	0.756884	5.37139	7.81343e-08	1.10718e-06		1	25551490	25554471	protein_coding	843145	1.56771	1.3053	8.79986	61.4594	48.4276	58.7556	16.7434	4.06552
	AT4G00140	9.66259	4.04822	0.914587	4.42629	9.587e-06	8.70637e-05	EDA34	4	51166	53449	protein_coding	827907	3.43154	1.04628	0	34.1829	21.835	21.1934	16.5438	4.04822
	AT5G41750	435.25	4.0264	0.516677	7.79287	6.55063e-15	2.52777e-13		5	16693832	16699028	protein_coding	834178	123.316	117.233	55.719	1390.45	1668.58	1779.82	16.2954	4.0264
	AT4G23310	18.042	4.01755	0.710349	5.65574	1.55176e-08	2.48638e-07	CRK23	4	12185369	12188961	protein_coding	828430	2.31563	3.17717	4.28386	35.6179	66.9454	53.6555	16.1958	4.01755
	AT1G74675	1.92602	3.98863	1.91072	2.0875	0.0368426	0.0987783		1	28053944	28055437	protein_coding	28717425	0	0	0	4.71154	4.23199	1.36921	15.8744	3.98863
	AT5G06070	1.2683	3.98616	2.01719	1.9761	0.0481437	0.121925	RBE	5	1828150	1829186	protein_coding	830494	0	0	0	2.01076	7.27834	1.17741	15.8472	3.98616
	AT4G25420	22.2008	3.95588	0.819687	4.82609	1.39239e-06	1.51344e-05	GA20OX1	4	12990851	12992585	protein_coding	828645	1.14471	5.23538	0	50.3071	31.5634	24.7443	15.5182	3.95588
	AT2G26450	2.19578	3.89503	1.6147	2.41223	0.0158554	0.0504836	PME13	2	11251040	11253612	protein_coding	817185	0	1.04628	0	7.03766	7.27834	4.70963	14.8772	3.89503
	AT5G43490	8.52281	3.87555	0.911097	4.25372	2.1025e-05	0.000175794		5	17468094	17469312	protein_coding	834369	2.28769	3.13885	0	34.1829	31.5394	18.8385	14.6776	3.87555
	AT5G26300	7.18058	3.86668	1.0352	3.73519	0.00018757	0.00121193		5	9229326	9231180	protein_coding	832699	0	3.13885	1.41073	19.1022	25.4742	23.5482	14.5877	3.86668
	AT5G24275	17.9633	3.82337	0.694467	5.50548	3.68166e-08	5.50005e-07		5	8244369	8248689	protein_coding	28721193	1.22652	5.6095	4.02095	57.1362	44.2247	56.8126	14.1563	3.82337
	AT1G23965	1.95171	3.81964	1.63978	2.32936	0.0198401	0.0606349		1	8480422	8481599	protein_coding	7922328	1.14385	0	0	5.0269	3.63917	9.41927	14.1198	3.81964
	AT1G51960	1.94495	3.80584	1.7875	2.12915	0.0332419	0.091116	IQD27	1	19310174	19311683	protein_coding	841624	0	0	0	2.01076	6.06528	1.17741	13.9853	3.80584
	AT3G23635	9.03378	3.80581	1.23018	3.0937	0.00197679	0.00908238	RTFL13	3	8497679	8498390	protein_coding	28719310	0	1.04628	1.41073	15.0807	10.9175	7.06445	13.9851	3.80581
	AT4G32500	2.99526	3.78461	1.6872	2.24313	0.0248883	0.0723456	AKT5	4	15681017	15685339	protein_coding	829385	0	1.04628	0	8.04304	3.63917	5.88704	13.781	3.78461
	AT2G28560	114.599	3.78282	0.265708	14.2368	5.41818e-46	1.43865e-43	ATRAD51B	2	12235875	12239146	protein_coding	817404	22.8022	21.0291	24.9595	302.941	268.665	370.286	13.7639	3.78282
	AT5G17040	28.3642	3.77865	0.581687	6.49603	8.24687e-11	1.85609e-09	UGT78D4	5	5605201	5607128	protein_coding	831567	6.91547	8.43415	2.843	104.29	88.0067	64.0654	13.7242	3.77865
	AT4G14103	38.2755	3.77398	0.559696	6.74291	1.55242e-11	3.91245e-10		4	8126687	8128833	protein_coding	827048	5.19867	4.75524	1.28232	24.4728	72.7007	64.8135	13.6799	3.77398
	AT5G18000	2.83046	3.74565	1.67632	2.23445	0.0254537	0.0737679	VDD	5	5959900	5961642	protein_coding	831667	0	0	1.16148	5.53171	6.67437	3.88694	13.4138	3.74565
	AT3G61111	2.44951	3.72322	1.62744	2.28778	0.0221505	0.0660917		3	22613091	22614002	protein_coding	6241410	0	1.10593	0	10.6269	3.84662	2.48906	13.2069	3.72322
	AT3G22700	2.38167	3.72288	1.49384	2.49216	0.012697	0.0422741		3	8024794	8025906	protein_coding	821841	0	1.04628	0	5.0269	3.63917	8.24186	13.2038	3.72288
	AT3G60650	6.51084	3.7043	1.08468	3.4151	0.000637593	0.00347954		3	22419115	22420517	protein_coding	825236	0	1.04628	2.82146	23.1238	7.27834	16.4837	13.0348	3.7043
	AT4G38870	6.99365	3.70067	1.005	3.68227	0.000231164	0.00145564		4	18132301	18133863	protein_coding	830042	3.43154	1.04628	0	12.0646	15.7697	32.9674	13.0021	3.70067
	AT3G28958	3.1345	3.67639	1.34666	2.73001	0.00633331	0.0239542		3	10982706	10983532	protein_coding	822535	0	1.04628	1.41073	9.04842	8.49139	12.9515	12.7851	3.67639
	AT5G53230	2.15676	3.66116	1.68038	2.17876	0.0293491	0.0826623		5	21598848	21600008	protein_coding	835404	1.14385	0	0	10.0538	3.63917	2.35482	12.6508	3.66116
	AT2G36710	2.2035	3.65208	1.83884	1.98608	0.0470241	0.11977	PME15	2	15389466	15391257	protein_coding	818243	0	0	0	0	4.85222	3.53223	12.5715	3.65208
	AT2G46970	31.6944	3.65001	0.69877	5.22348	1.75592e-07	2.3092e-06	PIL1	2	19295431	19297858	protein_coding	819311	6.45423	3.54223	0	41.6217	46.5443	40.2133	12.5534	3.65001
	AT3G28857	14.7651	3.64234	1.03907	3.50536	0.000455983	0.00261446	PRE5	3	10855623	10856787	protein_coding	2745895	1.14385	1.04628	2.82146	22.1184	9.70445	28.2578	12.4868	3.64234
	AT5G39100	7.08494	3.63633	1.42502	2.55177	0.0107178	0.0368337	GLP6	5	15653125	15654028	nontranslating_CDS	NA	0	0	1.41073	3.01614	1.21306	11.7741	12.4349	3.63633
	AT4G26560	2.83191	3.63254	1.55186	2.34076	0.0192444	0.0591713	CBL7	4	13406733	13408087	protein_coding	828763	1.14385	1.04628	0	7.03766	13.3436	8.24186	12.4024	3.63254
	AT5G36910	1771.05	3.62661	0.277915	13.0494	6.4087e-39	1.22171e-36	THI2.2	5	14561743	14562863	protein_coding	833659	551.335	772.156	725.115	6399.24	7713.82	11190.1	12.3514	3.62661
	AT5G27220	72.969	3.61422	0.329492	10.969	5.38366e-28	5.97399e-26		5	9578373	9582960	protein_coding	832780	16.8167	13.1848	8.27457	142.697	183.17	152.024	12.2458	3.61422
	AT1G21990	1.72584	3.60931	1.70696	2.11447	0.0344755	0.0937732		1	7740530	7742106	protein_coding	838802	1.14385	0	0	6.03228	4.85222	4.70963	12.2042	3.60931
	AT1G63380	12.8297	3.59013	0.67416	5.32534	1.00766e-07	1.39509e-06		1	23505250	23506510	protein_coding	842644	1.9258	4.40384	1.79862	24.3545	47.4801	32.9397	12.0431	3.59013
	AT1G09930	3.60444	3.58263	1.49981	2.38873	0.0169069	0.0532465	OPT2	1	3227490	3230257	protein_coding	837525	1.14385	1.04628	0	5.0269	12.1306	10.5967	11.9806	3.58263
	AT1G63870	6.37582	3.58215	1.14741	3.12194	0.00179667	0.00837119		1	23707131	23711944	protein_coding	842691	1.14385	2.09256	0	14.0753	9.70445	17.6611	11.9766	3.58215
	AT4G18650	2.53366	3.58144	1.73282	2.06683	0.0387503	0.102806	DOGL4	4	10263969	10265439	protein_coding	827599	2.28769	1.04628	0	10.0538	12.1306	18.8385	11.9708	3.58144
	AT5G13130	1.73687	3.5761	1.78771	2.00038	0.0454589	0.116703	MORC5	5	4166609	4170643	protein_coding	831152	1.14385	0	0	8.04304	2.42611	4.70963	11.9265	3.5761
	AT3G02810	2.69465	3.53645	1.47312	2.40065	0.0163658	0.0518645	LIP2	3	608437	611139	protein_coding	821236	0	2.09256	0	12.0646	4.85222	9.41927	11.6032	3.53645
	AT1G57650	3.89847	3.52058	1.66826	2.11034	0.0348295	0.0945288		1	21351166	21354311	protein_coding	842141	0	0	1.63528	2.80194	7.26648	5.47017	11.4763	3.52058
	AT1G04380	2.66982	3.5098	1.63185	2.15081	0.0314913	0.0872524		1	1176544	1178488	protein_coding	839535	0	1.10276	0	1.05965	6.3927	7.44581	11.3908	3.5098
	AT1G63330	57.6545	3.50945	0.467606	7.50514	6.13605e-14	2.10876e-12		1	23489805	23491981	protein_coding	842639	5.71589	14.6394	11.2792	105.716	127.524	128.545	11.3881	3.50945
	AT2G15042	58.4969	3.50173	0.534175	6.5554	5.54942e-11	1.28264e-09		2	6510841	6512641	protein_coding	NA	17.1577	19.8794	1.41073	106.57	133.436	208.401	11.3273	3.50173
	AT1G80740	3.45743	3.49718	1.73052	2.02088	0.0432917	0.11229	CMT1	1	30342394	30347048	protein_coding	844413	0	0	1.41073	6.03228	4.85222	3.53223	11.2917	3.49718
	AT3G29430	6.0401	3.47697	1.17503	2.95903	0.00308605	0.0132139		3	11311266	11312823	protein_coding	822604	4.57539	1.04628	0	15.0807	36.3917	12.9515	11.1345	3.47697
	AT1G02770	76.0309	3.47666	0.344087	10.104	5.30243e-24	4.41289e-22		1	604873	606708	protein_coding	839421	18.3016	13.6017	9.87511	154.829	145.567	170.724	11.1321	3.47666
	AT3G50940	13.0124	3.43874	0.933485	3.68376	0.000229817	0.00144839		3	18933751	18935611	protein_coding	824258	4.57539	0	1.41073	32.1722	6.06528	25.903	10.8433	3.43874
	AT4G07820	182.636	3.43796	0.445182	7.7226	1.13985e-14	4.25849e-13		4	4636624	4637450	protein_coding	826263	80.0693	62.7769	29.6253	568.04	656.263	654.639	10.8375	3.43796
	AT4G15100	2.40457	3.43689	1.64405	2.0905	0.036573	0.0981972	SCPL30	4	8625830	8629620	protein_coding	827176	0	1.04628	0	2.01076	6.06528	5.88704	10.8295	3.43689
	AT3G28330	4.50233	3.42632	1.42838	2.39875	0.0164512	0.0520237		3	10586566	10587759	protein_coding	822461	0	0	2.82146	9.04842	7.27834	10.5967	10.7504	3.42632
	AT4G03050	33.2459	3.41552	0.799192	4.27371	1.92244e-05	0.000162787	AOP3	4	1343845	1346436	protein_coding	828104	1.14381	3.1388	2.8214	10.0538	48.5208	17.661	10.6702	3.41552
	AT4G01420	2.86416	3.39737	1.69414	2.00537	0.0449237	0.115608	CBL5	4	580038	581521	protein_coding	826671	0	0	3.27624	7.40201	8.45149	14.0821	10.5368	3.39737
	AT2G14560	99.3267	3.3963	1.19275	2.84745	0.0044071	0.0177622	LURP1	2	6213617	6215932	protein_coding	815943	7.16568	4.50319	0	19.7279	82.686	20.7014	10.529	3.3963
	AT3G13900	3.49576	3.39193	1.31938	2.57085	0.0101449	0.0352849	ALA7	3	4585684	4591035	protein_coding	820603	0	0	2.93539	4.18399	11.3583	11.0247	10.4972	3.39193
	AT4G14560	253.431	3.38928	0.20511	16.5242	2.45569e-61	1.0533e-58	IAA1	4	8360996	8362033	protein_coding	827103	62.9116	92.0728	66.3043	838.487	748.456	745.3	10.4779	3.38928
	AT3G45000	1.62768	3.38395	1.7014	1.98892	0.04671	0.119147	VPS24-2	3	16460103	16461407	protein_coding	823635	0	0	1.56015	5.1868	6.70768	2.02477	10.4393	3.38395
	AT5G40180	13.7302	3.37318	0.8378	4.02624	5.66761e-05	0.000427784		5	16067868	16068751	protein_coding	834016	2.28769	0	2.82146	17.0915	18.1958	14.1289	10.3617	3.37318
	AT1G29860	8.01481	3.37172	1.51679	2.22293	0.0262208	0.0755494	WRKY71	1	10454433	10455874	protein_coding	839864	0	1.04628	0	6.03228	1.21306	5.88704	10.3511	3.37172
	AT4G04710	22.9341	3.3664	0.577962	5.82461	5.72461e-09	9.88249e-08	CPK22	4	2390307	2392989	protein_coding	825806	6.1404	4.74183	3.09745	43.742	37.7692	65.7339	10.3131	3.3664
	AT2G25964	623.916	3.35306	0.193419	17.3358	2.52627e-67	1.37429e-64		2	11070639	11071287	protein_coding	6240948	204.749	171.59	251.11	2348.57	1807.45	2230.01	10.2182	3.35306
	AT1G29830	23.7063	3.33201	0.537352	6.2008	5.61776e-10	1.13187e-08		1	10441053	10445657	protein_coding	839861	5.81009	8.50327	5.70321	55.3044	77.2391	71.5935	10.0701	3.33201
	AT1G62620	50.3947	3.32783	0.622955	5.34201	9.19241e-08	1.28383e-06		1	23182644	23185151	protein_coding	842559	24.1255	19.3939	15.151	178.651	201.342	210.37	10.041	3.32783
	AT4G03500	54.4538	3.3116	0.56363	5.87549	4.21597e-09	7.44521e-08		4	1553092	1556704	protein_coding	827731	7.8968	5.21102	8.43139	46.6029	82.1663	83.1651	9.92869	3.3116
	AT1G11362	4.14917	3.29381	1.54337	2.13416	0.0328295	0.090216		1	3824510	3825231	protein_coding	6240451	2.28769	0	1.41073	14.0753	10.9175	10.5967	9.80701	3.29381
	AT5G44440	103.465	3.27404	0.36959	8.85858	8.10427e-19	4.68284e-17		5	17910480	17912643	protein_coding	834471	30.0046	30.6121	51.2381	408.773	369.602	293.407	9.67352	3.27404
	AT2G02690	10.0614	3.27065	0.848709	3.85367	0.000116359	0.000799773		2	749881	751915	protein_coding	814798	4.5227	4.1802	1.41633	29.8141	45.5652	24.8237	9.65079	3.27065
	AT5G03090	3.35024	3.25757	1.48271	2.19703	0.0280183	0.0796787		5	725281	725962	protein_coding	831803	1.14385	0	0	5.0269	2.42611	4.70963	9.56368	3.25757
	AT1G15870	50.9617	3.25703	0.441646	7.37474	1.64666e-13	5.35179e-12		1	5457084	5458429	protein_coding	838157	8.00693	11.5091	15.518	92.495	99.4706	138.934	9.56012	3.25703
	AT1G23935	154.024	3.25433	0.375919	8.657	4.84363e-18	2.5722e-16		1	8461757	8469573	protein_coding	2745761	22.5543	46.6763	32.4387	319.988	299.744	353.957	9.54223	3.25433
	AT1G32850	4.56733	3.25321	1.41777	2.29459	0.0217565	0.0651613	UBP11	1	11902629	11907049	protein_coding	840179	0	2.09256	0	3.01614	2.42611	16.4837	9.53487	3.25321
	AT3G44400	253.169	3.24194	0.289487	11.1989	4.12641e-29	4.92168e-27		3	16044662	16049803	protein_coding	823565	79.9454	96.6577	48.0137	578.689	614.828	949.597	9.46069	3.24194
	AT2G39330	44.648	3.23764	0.722585	4.48064	7.44191e-06	6.90738e-05	JAL23	2	16419483	16422158	protein_coding	818518	18.9849	9.76812	2.9268	98.0343	111.993	92.824	9.43252	3.23764
	AT1G69720	25.7111	3.20271	0.635793	5.03735	4.72024e-07	5.63297e-06	HO3	1	26226731	26228580	protein_coding	843308	4.93953	3.38866	4.56902	35.2166	46.9638	35.8159	9.20686	3.20271
	AT5G04380	6.06647	3.1959	1.01154	3.15943	0.00158079	0.00751768		5	1234712	1236391	protein_coding	830317	3.64789	1.11224	0	16.9657	9.02673	18.7746	9.1635	3.1959
	AT2G47050	3.26717	3.19383	1.45811	2.19038	0.0284964	0.0807067		2	19331545	19332659	protein_coding	819319	1.14385	1.04628	0	1.00538	12.1306	8.24186	9.15036	3.19383
	AT4G00970	646.559	3.19268	0.224571	14.2168	7.20944e-46	1.86976e-43	CRK41	4	418327	421885	protein_coding	827936	293.117	239.927	182.122	2019.3	2011.39	2521.91	9.1431	3.19268
	AT4G18960	12.9855	3.18912	0.694948	4.58901	4.4536e-06	4.34528e-05	AG	4	10382856	10388539	protein_coding	827631	1.14476	4.18846	4.23556	22.136	32.7786	31.8153	9.12056	3.18912
	AT2G18010	10.9292	3.17506	0.890181	3.56676	0.000361427	0.00214225		2	7833782	7834653	protein_coding	28718283	2.28769	5.23141	0	29.156	7.27834	35.3223	9.03208	3.17506
	AT5G59670	163.473	3.16874	0.427957	7.40435	1.31796e-13	4.36787e-12		5	24041131	24045666	protein_coding	836088	34.1244	37.9024	37.5771	262.457	364.527	358.811	8.99264	3.16874
	AT1G70430	186.332	3.1609	0.296768	10.6511	1.7236e-26	1.70859e-24		1	26545189	26549216	protein_coding	843379	45.566	75.2597	35.713	342.934	533.122	540.73	8.94384	3.1609
	AT2G21220	89.7637	3.16052	0.253922	12.4468	1.45481e-35	2.38588e-33		2	9089226	9090052	protein_coding	816659	41.1785	26.1571	42.3219	315.689	367.556	287.288	8.94153	3.16052
	AT3G21080	216.496	3.15682	0.687431	4.5922	4.38592e-06	4.28675e-05		3	7388258	7390031	protein_coding	821660	66.3432	40.805	53.6078	596.191	348.147	488.625	8.91862	3.15682
	AT3G03840	67.7199	3.15451	0.413728	7.62461	2.44779e-14	8.74929e-13		3	981072	981801	protein_coding	821121	14.87	17.7868	25.3931	135.726	230.481	145.999	8.90435	3.15451
	AT1G44030	7.37274	3.12873	0.941767	3.32219	0.000893143	0.00463325		1	16724237	16726752	protein_coding	841003	2.32965	3.1964	0	11.6818	27.1766	12.5405	8.74664	3.12873
	AT5G43440	298.957	3.1223	0.291621	10.7067	9.46776e-27	9.64242e-25		5	17455233	17456695	protein_coding	834364	31.6472	39.2346	28.9119	244.736	273.436	357.544	8.70776	3.1223
	AT4G31380	32.2088	3.12158	0.60885	5.12701	2.94384e-07	3.68046e-06	FLP1	4	15230008	15230382	protein_coding	28720195	5.71924	3.13885	15.518	87.4681	36.3917	80.0638	8.7034	3.12158
	AT4G23210	162.254	3.11099	0.615288	5.05616	4.27789e-07	5.16309e-06	CRK13	4	12148673	12151638	protein_coding	828420	40.0899	33.9793	34.3614	386.674	224.15	326.068	8.63976	3.11099
	AT1G01590	15.2359	3.10033	1.20654	2.56961	0.0101814	0.0353835	FRO1	1	214150	217734	protein_coding	837194	1.14385	0	1.41073	5.0269	10.9175	4.70963	8.57618	3.10033
	AT1G13340	257.463	3.09948	0.421	7.36218	1.8093e-13	5.81479e-12		1	4569448	4571229	protein_coding	837894	92.6517	112.999	66.3043	909.869	676.885	750.009	8.57109	3.09948
	AT3G49200	5.69776	3.08941	1.36954	2.25581	0.0240828	0.0704911		3	18235269	18237646	protein_coding	824081	4.57539	2.09256	0	21.113	14.5567	22.3708	8.51146	3.08941
	AT3G18550	4.06943	3.08428	1.46779	2.10131	0.0356135	0.0961391	BRC1	3	6383289	6385815	protein_coding	821386	1.21948	1.11546	0	4.28743	2.58653	13.8079	8.48126	3.08428
	AT3G19550	10.4872	3.06994	0.716699	4.28344	1.84025e-05	0.000156497		3	6787127	6788424	protein_coding	821491	2.28769	5.23141	1.41073	31.1668	30.3264	16.4837	8.39736	3.06994
	AT2G38220	28.6845	3.06568	0.457598	6.6995	2.09138e-11	5.13723e-10		2	16007891	16010932	protein_coding	818401	8.00691	6.27769	8.46436	48.2582	69.144	71.8222	8.37261	3.06568
	AT5G65609	17.3983	3.05877	0.618159	4.94819	7.49064e-07	8.57215e-06		5	26218332	26219345	protein_coding	6241295	2.28769	10.4628	2.82146	54.2905	37.6047	42.3867	8.33262	3.05877
	AT5G37980	9.55762	3.05045	1.06767	2.85712	0.0042751	0.0173241		5	15131289	15133085	protein_coding	833777	2.28769	3.13885	0	16.0861	20.6219	10.5967	8.28473	3.05045
	AT1G57943	9.50927	3.04832	0.796529	3.827	0.000129714	0.000881253	PUP17	1	21437501	21438941	protein_coding	842164	2.3032	1.05337	4.26087	19.3092	15.8766	24.8932	8.27245	3.04832
	AT1G30930	4.60777	3.04504	1.14442	2.66077	0.00779613	0.0284265		1	11014783	11015913	protein_coding	839979	1.14385	2.09256	0	6.03228	12.1306	10.5967	8.25369	3.04504
	AT1G10550	83.6647	3.03961	0.344299	8.8284	1.06182e-18	6.0262e-17	XTH33	1	3479066	3481041	protein_coding	837596	32.0277	42.8976	23.9824	315.689	245.037	260.207	8.22268	3.03961
	AT1G05550	4.05997	3.03954	1.22696	2.4773	0.013238	0.0437292		1	1640959	1643917	protein_coding	837057	2.25582	2.06341	0	6.49665	19.8497	11.2797	8.22229	3.03954
	AT5G60140	3.49053	3.03252	1.48249	2.04555	0.0408001	0.107085		5	24213865	24215516	protein_coding	836136	0	0	2.82146	4.02152	6.06528	10.5967	8.18236	3.03252
	AT5G49130	3.81487	3.02554	1.42797	2.11876	0.0341107	0.0930227	DTX55	5	19915872	19917967	protein_coding	834972	0	2.09256	0	2.01076	10.9175	5.88704	8.14286	3.02554
	AT1G23150	225.383	3.01764	0.231388	13.0415	7.10766e-39	1.33218e-36		1	8206549	8207618	protein_coding	838923	88.0763	134.97	124.144	1239.63	691.442	878.347	8.0984	3.01764
	AT1G01680	6.42843	3.00891	1.32749	2.26662	0.0234136	0.0690033	PUB54	1	246262	248440	protein_coding	839251	1.14385	0	1.41073	5.0269	10.9175	3.53223	8.04958	3.00891
	AT5G50790	12.4887	2.98954	0.859033	3.48012	0.000501184	0.00282998	SWEET10	5	20656193	20658001	protein_coding	835151	2.28769	1.04628	5.64292	19.1022	21.835	27.0804	7.9422	2.98954
	AT5G42230	5.1508	2.98391	0.923734	3.23027	0.00123672	0.00611895	SCPL41	5	16880592	16884462	protein_coding	834228	1.14385	4.18513	0	12.0646	15.7697	17.6611	7.91128	2.98391
	AT3G59260	6.28252	2.97577	0.949153	3.13518	0.00171748	0.00806625		3	21903839	21905188	protein_coding	825095	1.14385	0	4.23219	20.1076	9.70445	8.24186	7.86674	2.97577
	AT1G78970	602.939	2.96746	0.29617	10.0194	1.2522e-23	1.03059e-21	LUP1	1	29703055	29708175	protein_coding	844237	152.084	189.406	165.926	1330.57	1305.17	1335.46	7.82157	2.96746
	AT3G60890	11.1144	2.94801	1.01789	2.8962	0.00377715	0.0156824	ZPR2	3	22496875	22498099	protein_coding	825260	0	1.82102	7.3229	16.7001	26.4466	28.6893	7.71682	2.94801
	AT4G19850	6.84427	2.94053	0.969878	3.03185	0.0024306	0.0108555	ATPP2-A2	4	10776591	10777588	protein_coding	827729	0	2.70188	4.5627	12.428	25.3267	15.9659	7.67691	2.94053
	AT2G40350	11.5127	2.93536	1.47359	1.99197	0.0463742	0.118507		2	16851434	16852803	protein_coding	818628	0	0	0	1.84806	0	3.78749	7.64945	2.93536
	AT2G43050	416.646	2.92337	0.308209	9.48503	2.42321e-21	1.70496e-19	PME16	2	17902370	17904443	protein_coding	818907	104.09	98.3505	56.4292	1010.41	412.439	549.85	7.58618	2.92337
	AT3G45960	34.2495	2.92138	0.528865	5.52387	3.31619e-08	4.99758e-07	EXLA3	3	16892702	16894153	protein_coding	823739	10.3103	10.4788	1.41288	85.5875	46.1663	42.4513	7.57571	2.92138
	AT2G18600	132.884	2.91377	0.201436	14.465	2.01673e-47	5.76681e-45	RCE2	2	8073167	8075009	protein_coding	816375	53.4185	41.0886	40.5637	359.834	322.315	336.19	7.53582	2.91377
	AT5G57510	9.189	2.91091	1.34703	2.16098	0.0306968	0.085604		5	23288885	23289635	protein_coding	835855	4.57539	0	0	17.0915	7.27834	10.5967	7.52093	2.91091
	AT3G26200	162.742	2.90661	1.07867	2.69463	0.00704659	0.026164	CYP71B22	3	9589249	9591179	protein_coding	822221	10.2946	5.23141	1.41073	48.2582	44.8831	35.3223	7.49855	2.90661
	AT5G10210	22.0021	2.89101	0.577843	5.00311	5.64135e-07	6.63282e-06		5	3206140	3207136	protein_coding	830885	4.57539	3.13885	5.64292	38.2045	29.1133	29.4352	7.4179	2.89101
	AT2G47670	33.7935	2.88254	0.431937	6.67351	2.49751e-11	6.08128e-10	PMEI6	2	19543921	19544910	protein_coding	819380	21.7331	7.32397	5.64292	102.549	76.4225	80.0638	7.37446	2.88254
	AT5G14400	3.19572	2.87614	1.35491	2.12275	0.0337748	0.092345	CYP724A1	5	4643510	4646530	protein_coding	831291	1.45649	0.856366	0	5.76022	2.9786	8.54283	7.34181	2.87614
	AT4G16920	314.863	2.86842	0.312696	9.17318	4.59267e-20	2.91838e-18		4	9517950	9525800	protein_coding	827400	172.49	94.6885	70.5109	800.897	868.688	795.822	7.30265	2.86842
	AT5G63250	5.47683	2.85331	1.2223	2.33438	0.019576	0.0600005		5	25360121	25360695	protein_coding	836445	2.28769	0	1.41073	8.04304	12.1306	5.88704	7.22658	2.85331
	AT4G05497	3.28039	2.84117	1.34222	2.11677	0.0342795	0.0933656	FBL9	4	2777723	2778839	protein_coding	830176	1.14385	1.04628	0	7.03766	4.85222	4.70963	7.16603	2.84117
	AT3G42800	87.0031	2.83573	0.328485	8.63276	5.98868e-18	3.12083e-16		3	14905230	14907035	protein_coding	823322	17.1577	20.9256	8.46438	148.796	111.601	80.0638	7.13904	2.83573
	AT4G23280	34.2599	2.82612	1.21882	2.31873	0.0204099	0.0619942	CRK20	4	12174733	12177576	protein_coding	828427	3.46541	6.78397	2.8493	25.3825	31.8507	36.8598	7.09164	2.82612
	AT5G16023	12.2348	2.82385	0.623716	4.52746	5.96962e-06	5.67788e-05	RTFL18	5	5232532	5233036	protein_coding	28721166	9.15078	5.23141	8.46438	48.2582	57.0136	55.3382	7.08049	2.82385
	AT5G42840	95.9183	2.81774	0.314946	8.94676	3.66073e-19	2.16003e-17		5	17179073	17181365	protein_coding	834295	24.9008	24.8475	19.5431	146.285	154.844	191.07	7.05059	2.81774
	AT3G28560	9.72495	2.81024	0.84618	3.3211	0.000896651	0.00464766		3	10707096	10708591	protein_coding	822486	0	8.37026	2.82146	16.0861	36.3917	28.2578	7.01403	2.81024
	AT3G28630	8.87171	2.79651	0.731899	3.82089	0.000132969	0.000900891		3	10728951	10730898	protein_coding	822493	2.28769	4.18513	2.82146	21.113	23.0481	21.1934	6.94757	2.79651
	AT5G55570	152.248	2.79417	0.241447	11.5726	5.67604e-31	7.71942e-29		5	22514214	22515458	protein_coding	835651	65.5003	97.3195	81.2647	520.303	541.582	633.966	6.93629	2.79417
	AT3G46710	19.1417	2.76819	0.53934	5.13256	2.85828e-07	3.5775e-06	RPP13L2	3	17206183	17209203	protein_coding	823824	8.00693	6.27769	4.23219	43.2313	36.3917	48.2738	6.81255	2.76819
	AT1G67000	24.7412	2.76337	0.792344	3.48759	0.00048739	0.00276427	LRK10L-2.8	1	25003818	25007647	protein_coding	843018	4.57539	8.37026	5.64292	37.1991	52.1614	37.6771	6.78982	2.76337
	AT3G58875	9.7557	2.75644	0.698268	3.94753	7.89613e-05	0.000571989		3	21766358	21767298	protein_coding	28719414	5.71924	2.09256	1.41073	26.1399	24.2611	12.9515	6.75724	2.75644
	AT1G27045	28.254	2.75352	0.431177	6.38607	1.70203e-10	3.66429e-09		1	9391609	9393188	protein_coding	10723019	19.0943	8.73281	8.83102	97.5503	72.2873	78.6181	6.74362	2.75352
	AT1G16900	749.221	2.74002	0.123469	22.192	4.09949e-109	8.31227e-106	ALG9	1	5779008	5782433	protein_coding	838261	248.215	311.792	294.843	1826.78	1711.62	2173.5	6.6808	2.74002
	AT1G50290	564.618	2.73627	0.302721	9.03892	1.58232e-19	9.64266e-18		1	18627551	18628452	protein_coding	841451	228.769	250.061	293.432	1220.53	1248.23	2673.89	6.66346	2.73627
	AT4G12890	3.62958	2.72929	1.31845	2.07008	0.0384447	0.10216		4	7546292	7547642	protein_coding	826901	1.14385	0	1.41073	4.02152	8.49139	3.53223	6.63129	2.72929
	AT5G18010	35.328	2.72845	0.476355	5.72776	1.01764e-08	1.68129e-07	SAUR19	5	5962773	5963405	protein_coding	831668	6.86309	7.32397	2.82146	41.2206	35.1786	40.0319	6.62743	2.72845
	AT1G18350	3.5698	2.72394	1.18239	2.30376	0.0212362	0.0639897	MKK7	1	6315636	6316738	protein_coding	838416	1.14385	2.09256	0	13.0699	3.63917	5.88704	6.60676	2.72394
	AT5G11360	3.61484	2.72359	1.14706	2.37441	0.0175768	0.0549311		5	3625570	3626735	protein_coding	831007	1.8447	1.75742	1.13755	13.5098	4.89077	13.2917	6.60513	2.72359
	AT2G23170	216.227	2.7226	0.637641	4.2698	1.95649e-05	0.000165169	GH3.3	2	9863855	9866562	protein_coding	816849	34.3154	65.9158	47.9648	407.179	263.233	308.481	6.6006	2.7226
	AT1G24280	627.626	2.72195	0.150784	18.052	7.60682e-73	5.14129e-70	G6PD3	1	8609338	8612580	protein_coding	839044	158.995	173.683	145.305	1025.49	1029.88	1109.12	6.59762	2.72195
	AT5G60610	69.8664	2.71496	0.376144	7.21787	5.28093e-13	1.61572e-11		5	24363591	24365615	protein_coding	836182	30.0264	15.8454	28.4863	121.807	128.597	234.183	6.56575	2.71496
	AT3G23010	26.1765	2.69491	0.538918	5.00059	5.71558e-07	6.71302e-06	AtRLP36	3	8174341	8176911	protein_coding	821875	11.3627	17.8317	4.24288	57.4514	58.4988	106.234	6.47512	2.69491
	AT2G02240	24.6315	2.69167	0.48163	5.58867	2.28816e-08	3.54903e-07	MEE66	2	592160	593724	protein_coding	814755	6.86309	12.5554	8.46438	54.2905	59.4397	68.2897	6.4606	2.69167
	AT2G04050	153.054	2.69043	0.363923	7.39284	1.43724e-13	4.71771e-12	DTX3	2	1337180	1339468	protein_coding	814939	62.9116	75.3323	76.1794	412.206	357.851	613.43	6.45504	2.69043
	AT5G12235	3.83271	2.68984	1.08907	2.46985	0.0135169	0.0444992	CLE22	5	3957521	3958129	protein_coding	831098	1.14385	1.04628	1.41073	4.02152	10.9175	8.24186	6.45244	2.68984
	AT4G11810	24.9318	2.68479	0.494959	5.42426	5.81943e-08	8.40108e-07		4	7104510	7108619	protein_coding	826787	11.865	3.98845	11.7067	59.4435	45.2984	67.1721	6.42985	2.68479
	AT1G16420	60.3241	2.67479	0.437879	6.10851	1.00565e-09	1.95554e-08	AMC8	1	5612150	5614020	protein_coding	838212	30.8839	32.4348	35.2683	214.146	243.824	170.724	6.38544	2.67479
	AT1G65790	17.2509	2.67244	0.808904	3.30378	0.000953906	0.00490116	SD17	1	24468770	24472475	protein_coding	842890	0	0.94982	8.84517	21.1151	21.0233	16.6059	6.37507	2.67244
	AT4G38825	15.0787	2.66918	0.822861	3.24378	0.00117956	0.00587254		4	18121526	18122010	protein_coding	6241125	0	4.18513	1.41073	12.0646	15.7697	9.41927	6.36067	2.66918
	AT4G10560	16.8229	2.66344	0.713014	3.73546	0.000187375	0.00121101	MEE53	4	6520771	6523014	protein_coding	826648	8.00693	4.18513	2.82146	40.2152	19.4089	36.4997	6.3354	2.66344
	AT3G49510	40.0305	2.6609	0.389513	6.83135	8.41192e-12	2.20211e-10		3	18353891	18355057	protein_coding	824113	11.4385	20.9256	15.518	100.538	92.1923	111.854	6.32426	2.6609
	AT4G16957	320.61	2.65546	0.206562	12.8556	8.00473e-38	1.40581e-35		4	9544790	9547340	protein_coding	28720140	131.542	139.155	125.555	844.519	752.095	903.072	6.30049	2.65546
	AT2G31865	272.2	2.65286	0.284216	9.33398	1.01968e-20	6.8503e-19	PARG2	2	13546544	13549571	protein_coding	817744	117.198	106.43	76.8242	653.573	607.171	635.743	6.28915	2.65286
	AT2G45610	3.87499	2.64534	1.13959	2.32131	0.0202699	0.0616866	CXE9	2	18791289	18792586	protein_coding	819169	1.14385	1.04628	1.41073	9.04842	6.06528	7.06445	6.25645	2.64534
	AT1G28650	45.2072	2.63422	0.488003	5.39796	6.74029e-08	9.64016e-07		1	10069365	10071108	protein_coding	839765	8.00693	10.4628	26.8039	90.4842	73.9964	109.499	6.2084	2.63422
	AT5G55780	3.01858	2.63289	1.26739	2.07741	0.0377637	0.100667		5	22576493	22578682	protein_coding	835672	2.28769	1.04628	0	6.03228	9.70445	5.88704	6.20268	2.63289
	AT1G64930	27.8939	2.62729	0.639416	4.10888	3.97574e-05	0.000311422	CYP89A7	1	24120723	24122776	protein_coding	842801	16.0139	14.6479	5.64292	65.3497	60.6528	101.257	6.17864	2.62729
	AT2G42830	5.01865	2.62565	0.973833	2.6962	0.0070135	0.0260628	SHP2	2	17820114	17824013	protein_coding	818883	1.18963	2.81339	2.93438	19.1613	8.83123	14.6944	6.17162	2.62565
	AT1G23510	4.90929	2.62515	0.986998	2.65973	0.00782026	0.0284912		1	8341388	8342796	protein_coding	838959	1.2756	3.878	1.57322	16.7688	20.2327	6.54603	6.16949	2.62515
	AT1G69880	16.9958	2.62185	0.856675	3.06049	0.00220974	0.00999716	TRX8	1	26321398	26323002	protein_coding	843324	4.57539	4.18513	2.82146	22.1184	14.5567	35.3223	6.15537	2.62185
	AT4G16960	319.57	2.61581	0.186383	14.0346	9.57311e-45	2.37243e-42		4	9547402	9551028	protein_coding	827404	138.406	116.137	118.501	789.223	651.411	846.557	6.12966	2.61581
	AT1G55440	9.28094	2.61346	0.664434	3.93335	8.3769e-05	0.00060251		1	20701363	20703460	protein_coding	841991	4.57539	3.13885	8.46438	28.1506	35.1786	32.9674	6.11967	2.61346
	AT1G52830	27.0937	2.61293	0.61171	4.27152	1.94147e-05	0.000164212	IAA6	1	19672476	19673652	protein_coding	841717	18.3016	8.37026	9.87511	102.549	72.7833	48.2738	6.11746	2.61293
	AT5G64630	234.411	2.60692	0.204984	12.7177	4.71494e-37	7.96681e-35	FAS2	5	25833165	25836400	protein_coding	836584	74.2798	96.4566	91.2242	530.19	502.477	563.324	6.09203	2.60692
	AT3G25717	456.639	2.59759	0.199331	13.0315	8.09473e-39	1.50454e-36	RTFL16	3	9375102	9375671	protein_coding	822160	123.535	119.276	111.448	868.649	657.476	619.317	6.05275	2.59759
	AT3G48970	148.291	2.58997	0.288704	8.97103	2.93754e-19	1.75184e-17	HIPP31	3	18152236	18153643	protein_coding	824058	38.0516	40.3749	46.9297	351.844	193.699	205.24	6.02088	2.58997
	AT4G23140	18.1736	2.58469	0.667834	3.87026	0.000108718	0.000754229	CRK6	4	12121369	12124564	protein_coding	828413	1.2122	5.61741	5.98011	13.8509	39.8518	23.7252	5.99888	2.58469
	AT5G18060	65.913	2.58469	0.436147	5.92618	3.10058e-09	5.57704e-08	SAUR23	5	5975780	5976589	protein_coding	831310	12.5823	31.3885	11.2858	96.5165	120.093	121.273	5.99885	2.58469
	AT4G36490	8.06439	2.58213	0.773584	3.33788	0.000844205	0.00441895	SFH12	4	17221885	17225088	protein_coding	829801	6.86309	3.13885	1.41073	23.1238	25.4742	21.1934	5.98824	2.58213
	AT2G16850	564.405	2.58199	0.284822	9.06528	1.24285e-19	7.63653e-18	PIP2-8	2	7301334	7303509	protein_coding	816186	104.09	187.285	179.163	807.32	1089.32	919.556	5.98765	2.58199
	AT4G10160	10.9596	2.58049	0.628034	4.10884	3.97655e-05	0.000311422	ATL59	4	6335919	6337478	protein_coding	826607	3.43154	4.18513	5.64292	29.156	20.6219	28.2578	5.98143	2.58049
	AT1G52920	14.7864	2.5718	0.637413	4.03474	5.46618e-05	0.000414827	GCR2	1	19709275	19711081	protein_coding	841725	2.28769	8.37026	1.41073	24.1291	29.1133	22.3708	5.9455	2.5718
	AT2G40340	32.2177	2.57103	0.734088	3.50235	0.000461177	0.00264085	DREB2C	2	16848160	16850494	protein_coding	818627	3.49477	1.06556	2.87345	19.4542	13.5895	9.59283	5.94234	2.57103
	AT4G31370	7.36679	2.54958	0.887726	2.87203	0.00407838	0.0167029	FLA5	4	15223655	15224685	protein_coding	829264	0	3.13885	4.23219	19.1022	12.1306	10.5967	5.85464	2.54958
	AT5G59650	122.459	2.54845	0.206615	12.3343	5.92404e-35	9.57462e-33		5	24031346	24035399	protein_coding	836086	50.7627	56.5269	54.6579	352.74	339.438	254.7	5.85003	2.54845
	AT4G26380	3.40156	2.54784	1.21334	2.09985	0.035742	0.0964187		4	13338078	13341560	protein_coding	828744	1.14385	0	2.82146	6.03228	8.49139	7.06445	5.84757	2.54784
	AT1G24260	133.612	2.53459	0.20821	12.1733	4.31387e-34	6.77582e-32	2003-09-01	1	8593536	8596123	protein_coding	839040	40.0608	47.0957	49.0765	240.037	286.31	263.225	5.79413	2.53459
	AT5G52170	363.24	2.51898	0.339627	7.41691	1.19886e-13	4.0029e-12	HDG7	5	21196602	21202664	protein_coding	835293	228.727	161.097	253.884	1979.23	741.039	962.942	5.73177	2.51898
	AT5G18030	123.784	2.51673	0.402161	6.25801	3.8991e-10	8.09735e-09	SAUR21	5	5968352	5969190	protein_coding	831670	33.1716	24.0645	32.4468	124.667	197.728	189.563	5.72283	2.51673
	AT4G16515	149.562	2.5141	0.224631	11.1922	4.4547e-29	5.25702e-27	RGF6	4	9305166	9305845	protein_coding	827350	42.0755	49.1036	57.2607	344.316	229.261	264.34	5.71243	2.5141
	AT5G18730	17.3398	2.5107	0.695694	3.60891	0.000307488	0.00186376		5	6246761	6249405	protein_coding	831991	11.4385	4.18513	1.41073	39.2098	31.5394	28.2578	5.69895	2.5107
	AT4G25000	8.77283	2.5106	0.752859	3.33476	0.000853737	0.00446152	AMY1	4	12851795	12853845	protein_coding	828603	3.43154	5.23141	0	20.1076	15.7697	16.4837	5.69857	2.5106
	AT2G24945	181.296	2.50839	0.222274	11.2851	1.55411e-29	1.92572e-27		2	10610833	10612232	protein_coding	817033	68.6309	101.489	76.1794	421.254	390.604	595.769	5.68984	2.50839
	AT1G47570	744.907	2.50451	0.185528	13.4994	1.57729e-41	3.48314e-39		1	17477579	17483502	protein_coding	841166	362.508	367.769	388.827	2083.15	1416.62	2847.88	5.67456	2.50451
	AT1G70260	3.91256	2.50262	1.25305	1.99722	0.0458009	0.117392		1	26456774	26459570	protein_coding	843362	1.14385	2.09256	0	4.02152	10.9175	4.70963	5.66712	2.50262
	AT1G65480	22.9625	2.49472	0.781954	3.19036	0.00142093	0.0068774	FT	1	24331373	24333999	protein_coding	842859	4.83557	1.10578	0	9.56296	10.2563	14.9323	5.63619	2.49472
	AT1G45165	6.29119	2.4777	0.990682	2.501	0.0123843	0.0413935		1	17090807	17091338	protein_coding	2745810	0	2.09256	2.82146	12.0646	6.06528	8.24186	5.57007	2.4777
	AT3G02410	21.8657	2.47539	0.585834	4.22541	2.38502e-05	0.00019702	ICMEL2	3	489670	494958	protein_coding	821191	12.6272	4.94958	21.2739	62.5695	62.4674	74.0517	5.56118	2.47539
	AT5G45150	49.1065	2.47149	0.370415	6.67223	2.51949e-11	6.12811e-10	RTL3	5	18260313	18264454	protein_coding	834551	21.8398	15.1599	28.4318	102.579	143.794	110.324	5.54617	2.47149
	AT1G58300	9.37844	2.46579	0.681118	3.62022	0.000294356	0.00179822	HO4	1	21627758	21630118	protein_coding	842199	4.57539	5.23141	7.05365	31.1668	33.9656	27.0804	5.52431	2.46579
	AT5G65980	16.1324	2.46117	0.612079	4.021	5.79513e-05	0.000436082	PILS7	5	26392336	26394768	protein_coding	836728	17.1577	9.41654	4.23219	69.3712	41.2439	61.2253	5.50663	2.46117
	AT5G18080	80.0245	2.45366	0.361453	6.78834	1.1343e-11	2.91805e-10	SAUR24	5	5983683	5984308	protein_coding	28721172	26.3085	19.8794	16.9288	101.543	138.288	108.322	5.47806	2.45366
	AT3G26170	745.746	2.45097	0.285306	8.59065	8.64771e-18	4.40362e-16	CYP71B19	3	9573263	9575215	protein_coding	822218	287.106	224.951	359.736	1901.17	1350.13	1507.08	5.46783	2.45097
	AT3G43790	190.986	2.44681	0.225937	10.8296	2.49289e-27	2.61039e-25	ZIFL2	3	15655319	15660126	protein_coding	823490	73.7465	50.9397	40.5295	319.449	249.559	337.31	5.45208	2.44681
	AT2G37030	6.8972	2.43937	0.851614	2.86441	0.00417786	0.0170193		2	15553651	15554332	protein_coding	818278	4.57539	5.23141	0	29.156	8.49139	17.6611	5.42406	2.43937
	AT3G28650	13.358	2.43717	0.760415	3.20506	0.00135037	0.00659917		3	10735637	10738397	protein_coding	822495	4.57539	10.4628	2.82146	16.0861	24.2611	58.8704	5.41579	2.43717
	AT3G24255	171.173	2.43485	0.190373	12.7899	1.86816e-37	3.20519e-35		3	8788814	8793371	protein_coding	822013	77.5026	77.7845	70.6313	349.691	398.61	478.046	5.40706	2.43485
	AT1G04660	48.4421	2.43423	0.47312	5.14505	2.67446e-07	3.37584e-06		1	1300368	1301773	protein_coding	839454	18.3016	23.0182	12.6966	116.624	87.34	90.6605	5.40474	2.43423
	AT1G48000	61.4778	2.43074	0.415964	5.84363	5.10752e-09	8.87904e-08	MYB112	1	17704132	17706460	protein_coding	841218	33.1716	42.8976	26.8039	213.141	139.501	204.869	5.3917	2.43074
	AT3G14640	4.20412	2.43071	1.16099	2.09366	0.0362905	0.0976031	CYP72A10	3	4919757	4921948	protein_coding	820692	3.45371	0	2.83968	8.09499	17.0925	7.92957	5.3916	2.43071
	AT1G37150	75.3468	2.41231	0.354569	6.80351	1.02098e-11	2.65406e-10	HCS2	1	14174798	14178034	protein_coding	840632	29.4705	29.5416	41.6313	160.816	125.263	246.911	5.32327	2.41231
	AT1G72660	24.6748	2.40763	0.453592	5.30793	1.1088e-07	1.52376e-06	DRG2	1	27353765	27356852	protein_coding	843598	12.1165	16.8277	10.472	78.3617	66.0338	68.4484	5.30603	2.40763
	AT4G34770	33.2391	2.40523	0.442607	5.43424	5.50298e-08	7.97004e-07		4	16591179	16591910	protein_coding	829629	11.4385	11.5091	9.87511	63.339	58.2267	52.9834	5.29721	2.40523
	AT4G15280	14.5943	2.39891	0.785138	3.05539	0.00224766	0.0101461	UGT71B5	4	8719022	8720732	protein_coding	827194	3.52198	2.14771	12.0345	37.1476	23.6555	30.1322	5.27403	2.39891
	AT1G76955	46.6055	2.39346	0.829789	2.88442	0.00392135	0.0162056		1	28918791	28919764	protein_coding	2745854	1.14385	2.09256	1.41073	7.03766	9.70445	8.24186	5.25416	2.39346
	AT1G23120	344.95	2.37696	0.337683	7.03902	1.93601e-12	5.52892e-11		1	8198586	8199616	protein_coding	838920	208.18	165.313	208.788	1249.69	766.651	1005.51	5.1944	2.37696
	AT1G34180	130.979	2.37588	0.2956	8.0375	9.1688e-16	3.85124e-14	anac016	1	12448543	12451287	protein_coding	840317	56.4777	53.8113	58.0442	330.047	249.554	292.744	5.19053	2.37588
	AT1G30920	5.06424	2.3752	1.03034	2.30526	0.0211518	0.0637701		1	11004084	11005444	protein_coding	839976	0	0	8.46438	14.0753	10.9175	15.3063	5.1881	2.3752
	AT4G25090	252.368	2.37259	0.403891	5.87434	4.24528e-09	7.49105e-08	RBOHG	4	12878667	12883805	protein_coding	828612	153.796	162.233	53.5385	683.521	638.181	601.315	5.17871	2.37259
	AT4G02670	8.49002	2.37105	0.751161	3.15651	0.0015967	0.0075772	AtIDD12	4	1176000	1178624	protein_coding	828206	1.24385	3.41328	6.13628	7.65297	25.0632	21.766	5.17316	2.37105
	AT2G27690	23.9107	2.36804	0.578028	4.09677	4.18963e-05	0.000326732	CYP94C1	2	11809279	11811280	protein_coding	817315	11.4385	7.32397	12.6966	49.2636	31.5394	80.0638	5.16241	2.36804
	AT5G59845	8.40013	2.36401	1.14624	2.06242	0.0391681	0.103754	GASA10	5	24111304	24112100	protein_coding	836106	2.28769	2.09256	0	7.03766	6.06528	10.5967	5.14801	2.36401
	AT3G25905	26.6004	2.36118	0.504299	4.68209	2.8396e-06	2.89199e-05	CLE27	3	9486168	9486924	protein_coding	822187	3.43154	17.7868	5.64292	42.226	38.8178	61.2253	5.13789	2.36118
	AT5G46140	6.37029	2.35614	1.00657	2.34076	0.0192445	0.0591713		5	18704997	18706708	protein_coding	834656	3.22137	2.9466	0	14.2608	11.3876	7.73708	5.11998	2.35614
	AT3G44800	5.29667	2.35325	1.02772	2.28979	0.0220338	0.0658503		3	16343333	16344834	protein_coding	823613	1.14385	3.13885	0	9.04842	10.9175	3.53223	5.10974	2.35325
	AT5G03720	324.289	2.34988	0.157729	14.8982	3.38507e-50	1.07858e-47	HSFA3	5	971142	974326	protein_coding	831749	163.788	133.054	196.352	935.24	737.304	822.924	5.09783	2.34988
	AT2G12190	79.3389	2.32897	0.283182	8.22429	1.96359e-16	8.77068e-15		2	4891642	4893397	protein_coding	815688	30.8839	40.805	39.5005	192.028	152.845	213.111	5.02446	2.32897
	AT2G21130	409.287	2.32736	0.22567	10.3131	6.14956e-25	5.59836e-23	CYP19-2	2	9055398	9056481	protein_coding	816648	38.8908	37.6662	77.5902	321.722	223.202	209.579	5.01886	2.32736
	AT1G11740	72.2283	2.31824	0.320589	7.23118	4.78811e-13	1.4771e-11		1	3963054	3966850	protein_coding	837718	38.8908	44.9901	22.5717	224.2	140.714	171.902	4.98722	2.31824
	AT3G03820	64.3372	2.3179	0.425996	5.44113	5.29452e-08	7.69309e-07		3	976715	977474	protein_coding	28718697	40.0347	24.0645	11.2858	112.603	144.354	123.628	4.98604	2.3179
[truncated: 8,461 more rows]
[truncated: 1 more columns]

## Sheet: 1.5 fc and Pvalue 0.05
	Row.names	baseMean	log2FoldChange	lfcSE	stat	pvalue	padj	external_gene_name	chromosome_name	start_position	end_position	gene_biotype	entrezgene	ZT05Col-0replica1	ZT05Col-0replica2	ZT05Col-0replica3	ZT05OXTZPreplica1	ZT05OXTZPreplica2	ZT05OXTZPreplica3
[truncated: 5,210 more rows]
