# Supplementary material for: TANDEM ZINC‐FINGER/PLUS3 integrates light signaling and flowering regulatory pathways at the chromatin level
Source: New Phytol. 2025 May 12;247(2):706–18. doi: 10.1111/nph.70213 (PMC12177312; doi:10.1111/nph.70213)
Supplement: Supplementary file 10 — Table S10 Comparison between Col‐0 and OXTZP RNA‐seq datasets at Zeitgeber 15 associated with Fig. S3. [file NPH-247-706-s005.xlsx]

## Sheet: Col_0_ZT_15_vs_OX_TZP_ZT_15.gen
New Phytologist Supporting Information
Article title: TANDEM ZINC-FINGER/PLUS3 integrates light signaling and flowering regulatory pathways at the chromatin level
Authors: Giorgio Perrella, Elisa Vellutini, Allan Beveridge, Graham Hamilton, Pawel Herzyk and Eirini Kaiserli
Article acceptance date: 21 April 2025
Table S10: Comparison of Col-0 and OXTZP RNAseq datasets at Zeitgeber 15 associated with Fig. S3.
	Row.names	baseMean	log2FoldChange	lfcSE	stat	pvalue	padj	external_gene_name	chromosome_name	start_position	end_position	gene_biotype	entrezgene	Col-0ZT15replica1	Col-0ZT15replica2	Col-0ZT15replica3	OXTZPZT15replica1	OXTZPZT15replica2	OXTZPZT15replica3
24849	AT5G43630	30038.9	5.92592	0.113167	52.3644	0	0	TZP	5	17526660	17530605	protein_coding	834383	1225.25	1153.44	1246.23	81295.3	70299.2	68854.7
2090	AT1G20620	20527.5	-5.31381	0.163568	-32.4867	1.64116e-231	1.79207e-227	CAT3	1	7142972	7146540	protein_coding	838651	35030.7	33388.9	31355.2	869.697	861.536	776.39
4857	AT1G58270	2103.86	-6.08558	0.211446	-28.7808	3.73493e-182	2.7189e-178	ZW9	1	21611803	21614169	protein_coding	842196	3554.33	4164.54	4173.89	75.0536	52.4511	46.2135
22161	AT5G11170	2433.61	-5.80023	0.215037	-26.9732	3.04641e-160	1.66326e-156	RH15	5	3553096	3557018	protein_coding	830986	3471.33	3717.14	3634.75	42.3026	64.9075	89.1714
18569	AT4G16890	2851.03	-3.22707	0.120167	-26.855	7.37863e-159	3.22284e-155	SNC1	4	9500271	9505972	protein_coding	827397	5172.14	4989.79	4811.86	541.154	537.973	519.54
23019	AT5G19590	1108.01	-2.4298	0.0915447	-26.5422	3.15986e-155	1.15014e-151		5	6610428	6612162	protein_coding	832079	1574.59	1507.24	1526.53	282.309	261.354	313.565
9043	AT2G25450	7825.45	-6.49555	0.24927	-26.0583	1.08349e-149	3.38034e-146	GSL-OH	2	10829854	10831655	protein_coding	817083	14070.6	13419.8	14235.2	186.646	151.059	123.652
5075	AT1G61190	1345.9	-3.58389	0.137561	-26.0531	1.23922e-149	3.38291e-146		1	22555689	22560757	protein_coding	842412	2258.56	2027.79	2153.65	162.584	195.165	179.463
5509	AT1G65250	386.084	5.0869	0.209081	24.3298	9.4874e-131	2.30217e-127		1	24234280	24235912	protein_coding	842832	39.1888	43.1953	40.2801	1371.7	1402.54	1381.41
25064	AT5G45490	725.044	-4.74285	0.195952	-24.2041	2.01232e-129	4.39471e-126		5	18429047	18432430	protein_coding	834585	1018.55	1008.57	994.522	47.4823	38.1087	25.3561
17236	AT4G02540	553.13	-4.02174	0.168707	-23.8386	1.32859e-125	2.63773e-122		4	1116972	1119877	protein_coding	827919	721.982	733.735	744.011	37.3918	48.0814	51.0254
23419	AT5G24060	901.256	-3.22741	0.138055	-23.3777	7.20179e-121	1.31067e-117		5	8129979	8133301	protein_coding	832471	1562.54	1365.09	1395.48	168.272	159.983	131.692
22560	AT5G15360	306.38	6.10695	0.266973	22.8748	8.2813e-116	1.3912e-112		5	4987437	4989182	protein_coding	831388	12.7591	13.975	11.9752	905.581	916.845	833.092
11291	AT2G46450	1646.97	-3.9532	0.184835	-21.3877	1.73918e-101	2.71299e-98	CNGC12	2	19065536	19069569	protein_coding	819253	1136.43	1151.55	1188.68	92.0258	76.2953	54.6764
6890	AT1G78450	611.228	3.31715	0.156323	21.2199	6.25935e-100	9.1132e-97		1	29516989	29518028	protein_coding	844181	173.16	193.108	172.007	1803.26	1872.5	1678.67
25173	AT5G46510	591.995	-3.13667	0.148366	-21.1415	3.30488e-99	4.51095e-96		5	18860234	18867015	protein_coding	834694	1089.59	989.555	1015.88	137.127	107.974	105.516
21114	AT5G01010	1437.33	-2.46679	0.118703	-20.7812	6.41066e-96	8.23543e-93		5	995	5156	protein_coding	831893	1666.74	1669.81	1696.15	271.107	304.966	337.041
5503	AT1G65190	1640.66	-2.33202	0.11322	-20.5972	2.90773e-94	3.52789e-91		1	24215591	24217436	protein_coding	842826	2407.83	2703.52	2683.53	538.213	557.03	449.645
14274	AT3G26380	400.153	-2.35426	0.118084	-19.9373	1.93368e-88	2.22261e-85		3	9660006	9663325	protein_coding	822242	574.594	614.09	590.128	104.232	126.252	117.324
22830	AT5G17890	821.575	-7.67328	0.386061	-19.8758	6.58755e-88	7.19328e-85	DAR4	5	5916862	5923494	protein_coding	831657	1209.38	1059.56	1259.57	8.88793	6.29413	1.24901
20691	AT4G36140	435.034	-4.35927	0.227928	-19.1256	1.54577e-81	1.60752e-78		4	17098612	17104576	protein_coding	829771	630.753	496.921	613.128	25.6853	26.2348	33.7353
26538	AT5G59130	441.863	-6.699	0.354645	-18.8893	1.39668e-79	1.38646e-76	SBT4.11	5	23869980	23873849	protein_coding	836031	1074.31	1070.03	813.317	7.39797	12.7701	8.2335
1825	AT1G18000	349.7	-3.96645	0.210832	-18.8133	5.87675e-79	5.5801e-76		1	6194426	6196343	protein_coding	838381	546.821	611.087	598.759	45.4272	33.5687	32.4744
16977	AT4G00330	909.934	-3.72738	0.198361	-18.7909	8.95705e-79	8.15054e-76	CRCK2	4	142570	145719	protein_coding	828125	1262.24	1126.89	1120.22	79.9913	86.0198	99.9211
259	AT1G03410	361.356	-2.76179	0.152134	-18.1537	1.2012e-73	1.04932e-70	2A6	1	844436	847683	protein_coding	838763	542.264	514.533	495.337	83.9415	79.7257	63.6997
5361	AT1G63880	926.638	-8.57774	0.475727	-18.0308	1.11665e-72	9.37943e-70	RLM1B	1	23712216	23716206	protein_coding	842692	1507.63	1379.84	1384.14	6.11372	1.08238	3.8662
14934	AT3G44670	1119.05	-2.16038	0.120202	-17.9729	3.17833e-72	2.57079e-69		3	16216806	16221722	protein_coding	823593	1257.84	1128.04	1273.25	261.236	282.061	276.132
17559	AT4G07825	957.874	-8.90377	0.499126	-17.8387	3.5372e-71	2.75889e-68		4	4643747	4645338	protein_coding	826264	1442.69	1487.7	1747.29	1.9751	4.19609	3.74704
19001	AT4G20850	5337.2	-2.38571	0.13491	-17.6837	5.59873e-70	4.21623e-67	TPP2	4	11160721	11170071	protein_coding	827833	5994.06	5516.3	5629.42	1070.5	1148.68	1060.41
25949	AT5G53700	198.292	5.85885	0.332373	17.6273	1.51958e-69	1.10621e-66		5	21801143	21802788	protein_coding	835451	5.63091	13.0825	7.84731	493.138	491.482	493.009
14827	AT3G43540	795.737	-2.15972	0.123113	-17.5427	6.76842e-69	4.76824e-66		3	15430660	15433355	protein_coding	823446	1075.28	1215.11	1060.35	264.705	241.014	242.911
3149	AT1G31600	481.384	-3.17616	0.181234	-17.5252	9.19618e-69	6.2761e-66		1	11312961	11316582	protein_coding	840048	537.809	732.504	671.639	72.4473	78.2397	62.7723
23980	AT5G35450	284.161	-3.04649	0.174669	-17.4415	3.99518e-68	2.64396e-65	RPP8L3	5	13666524	13671200	protein_coding	833508	414.556	376.395	370.595	45.6118	42.1314	53.9259
24451	AT5G40060	357.167	-2.42907	0.139451	-17.4188	5.93946e-68	3.81506e-65		5	16034441	16039096	protein_coding	834003	501.707	498.833	575.375	84.8519	114.24	93.591
6007	AT1G69840	688.774	-2.50117	0.145089	-17.2389	1.3564e-66	8.46353e-64	HIR2	1	26293588	26295922	protein_coding	843320	760.842	671.191	697.76	115.812	102.315	162.428
9099	AT2G25964	623.916	3.51998	0.204568	17.2069	2.35735e-66	1.43006e-63		2	11070639	11071287	protein_coding	6240948	81.1117	85.1202	113.22	1011.25	958.806	1234.03
17913	AT4G11410	334.971	-3.05911	0.183942	-16.6308	4.16765e-62	2.45993e-59		4	6944891	6947413	protein_coding	826745	431.7	537.561	487.064	48.7625	76.6966	48.5708
15223	AT3G47350	1724.9	-3.53973	0.213785	-16.5575	1.41373e-61	8.12483e-59	ATHSD2	3	17446818	17450742	protein_coding	823889	2568.33	2283.55	2958.02	171.779	179.326	323.392
23891	AT5G28919	886.558	-8.68071	0.528524	-16.4244	1.27859e-60	7.15977e-58		5	10940033	10941771	protein_coding	6240566	1070.86	1125.62	1364.08	1.9751	4.19609	2.49803
2298	AT1G22590	377.611	-3.23981	0.197787	-16.3803	2.64316e-60	1.4431e-57	AGL87	1	7981722	7984334	protein_coding	838865	654.279	662.205	520.646	64.7412	52.9877	77.8553
18156	AT4G13630	300.623	-2.88375	0.176712	-16.319	7.23317e-60	3.85281e-57		4	7933684	7936565	protein_coding	826997	354.66	370.479	475.102	57.5979	50.633	54.1383
14979	AT3G44970	294.49	-3.94992	0.247659	-15.949	2.8954e-57	1.50554e-54		3	16432286	16435124	protein_coding	823632	366.072	384	477.358	33.9498	26.5171	17.6806
17958	AT4G11830	1729.66	-1.69252	0.107023	-15.8145	2.47189e-56	1.25543e-53	PLDGAMMA2	4	7115681	7121919	protein_coding	826789	1714.26	1595.53	1563.05	512.694	504.127	490.694
2710	AT1G27180	232.968	-2.9688	0.189768	-15.6443	3.63153e-55	1.80248e-52		1	9439653	9446223	protein_coding	839607	311.818	291.861	322.137	30.3129	50.6586	37.2112
5074	AT1G61180	478.494	-1.92331	0.123213	-15.6097	6.25135e-55	3.03385e-52		1	22551271	22554684	protein_coding	842411	667.328	610.788	690.65	163.123	177.531	179.728
2529	AT1G24880	6966.1	-12.9731	0.838352	-15.4745	5.15622e-54	2.44797e-51		1	8775901	8778072	protein_coding	839088	8117.86	9831.14	8719.13	0	2.06388	1.36416
5087	AT1G61300	615.851	-2.05925	0.133725	-15.3991	1.65848e-53	7.7063e-51		1	22607462	22610557	protein_coding	842424	1026.49	1011.56	950.723	219.081	257.73	240.831
25597	AT5G50400	672.334	-1.56354	0.102015	-15.3266	5.07533e-53	2.30917e-50	PAP27	5	20523366	20526521	protein_coding	835108	735.012	787.567	778.526	264.086	285.272	225.322
18582	AT4G16990	5375.06	-1.69165	0.110493	-15.31	6.56093e-53	2.92417e-50	RLM3	4	9558571	9565569	protein_coding	827407	4831.77	4671.69	4352.11	1478.06	1458.69	1351.33
2868	AT1G28670	1512.27	-1.39936	0.0922298	-15.1726	5.37277e-52	2.34672e-49	ARAB-1	1	10074359	10076457	protein_coding	839767	2282.98	2159.77	2110.9	815.714	775.227	896.792
2476	AT1G24260	133.612	2.98003	0.199775	14.9169	2.55684e-50	1.09488e-47	2003-09-01	1	8593536	8596123	protein_coding	839040	44.3586	45.905	52.3526	406.762	370.932	344.054
2749	AT1G27540	311.307	-5.45554	0.366752	-14.8753	4.76745e-50	2.00224e-47		1	9565913	9567906	protein_coding	839645	394.513	413.332	346.693	3.61478	16.8379	4.57185
8671	AT2G21860	801.433	-1.43789	0.0989714	-14.5284	8.00875e-48	3.30006e-45		2	9318122	9320024	protein_coding	816722	1240.37	1120.54	1071.23	429.583	400.726	438.404
1824	AT1G17990	594.399	-6.67626	0.46659	-14.3086	1.93327e-46	7.81864e-44		1	6192033	6194093	protein_coding	838379	545.731	532.939	643.294	6.47342	5.98911	4.09367
19928	AT4G29200	545.274	9.54113	0.668531	14.2718	3.28076e-46	1.3027e-43		4	14398054	14400198	protein_coding	829041	1.82273	3.81135	0	1179.13	1451.85	1362.67
7555	AT2G05070	12894.9	2.08927	0.147558	14.1589	1.64458e-45	6.41358e-43	LHCB2.2	2	1799234	1800472	protein_coding	815055	481.202	459.903	424.575	2160.75	1926	1724.89
6310	AT1G72840	202.088	-3.97692	0.282399	-14.0826	4.85706e-45	1.86094e-42		1	27409196	27413851	protein_coding	843615	242.715	244.053	274.483	21.5577	13.7398	12.2694
14042	AT3G24255	171.173	2.70214	0.195505	13.8213	1.89513e-43	7.13583e-41		3	8788814	8793371	protein_coding	822013	65.7248	45.2476	56.2376	365.997	401.97	332.316
19248	AT4G22990	284.094	-2.36563	0.171181	-13.8195	1.94381e-43	7.19507e-41		4	12048160	12051891	protein_coding	828398	562.009	605.293	604.956	108.356	121.776	113.648
2421	AT1G23780	515.982	-1.51835	0.110412	-13.7516	4.98102e-43	1.81301e-40	SKIP22	1	8406663	8408530	protein_coding	838989	617.907	575.514	578.074	204.422	210.853	203.589
4493	AT1G54040	1101.3	3.90618	0.284627	13.7239	7.30653e-43	2.61586e-40	ESP	1	20170715	20173949	protein_coding	841842	255.151	274.538	174.521	2889.1	3636.92	4027.77
15218	AT3G47290	644.815	-8.91179	0.657126	-13.5617	6.75021e-42	2.37771e-39	ATPLC8	3	17420397	17424342	protein_coding	823882	844.559	853.845	910.991	2.96167	1.04868	1.2486
16816	AT3G62460	120.061	-3.84125	0.28482	-13.4866	1.87537e-41	6.50097e-39		3	23104665	23105650	protein_coding	825420	178.628	221.058	194.869	8.88793	15.7353	17.4862
5690	AT1G66930	127.004	4.92543	0.368513	13.3657	9.59467e-41	3.27403e-38	LRK10L-2.7	1	24969937	24973320	protein_coding	843011	17.2584	8.92046	11.4659	352.609	433.185	396.214
16985	AT4G00380	153.07	-3.29983	0.247452	-13.3353	1.4435e-40	4.84992e-38	FDM2	4	167497	171010	protein_coding	828016	247.984	267.691	212.715	28.2862	24.6814	20.4731
18575	AT4G16950	2241.39	-1.65865	0.125193	-13.2488	4.58469e-40	1.51705e-37	RPP5	4	9538233	9544755	protein_coding	827403	3768.26	3700.57	3818.47	1124.59	1204.71	1246.94
6224	AT1G72030	850.384	1.53769	0.116285	13.2235	6.42059e-40	2.09283e-37		1	27110832	27111932	protein_coding	843534	577.807	548.835	481.184	1546.5	1605	1518.8
10327	AT2G37450	619.377	-2.06762	0.156556	-13.2069	8.00795e-40	2.57185e-37		2	15722480	15725062	protein_coding	818322	905.838	953.489	952.768	184.172	235.545	251.953
5477	AT1G64950	1673.36	-1.8262	0.139021	-13.1362	2.04286e-39	6.4658e-37	CYP89A5	1	24127506	24129557	protein_coding	842803	1942.12	1692.24	1908.41	580.678	499.334	482.12
17727	AT4G09680	636.917	-1.70789	0.130688	-13.0685	4.9835e-39	1.55478e-36	CTC1	4	6116699	6123304	protein_coding	826554	768.785	883.749	856.943	248.042	277.829	241.096
10938	AT2G43050	416.646	3.97531	0.305967	12.9926	1.34735e-38	4.14432e-36	PME16	2	17902370	17904443	protein_coding	818907	78.3776	109.259	69.6738	1429.97	1249.38	1353.93
22935	AT5G18840	981.177	3.78544	0.294472	12.855	8.06116e-38	2.4451e-35		5	6282881	6286767	protein_coding	832002	158.578	141.02	145.879	2224.94	1820.05	2102.09
7360	AT2G02960	614.626	-1.68554	0.131704	-12.7979	1.6845e-37	5.03943e-35		2	862029	864452	protein_coding	814825	603.395	724.141	685.612	182.923	219.04	224.344
17317	AT4G03230	176.745	-2.87346	0.225097	-12.7654	2.55704e-37	7.54637e-35		4	1418841	1423337	protein_coding	828018	229.541	219.118	228.482	31.0205	32.2224	29.2673
20840	AT4G37560	519.146	-1.79598	0.140775	-12.7577	2.82227e-37	8.21807e-35		4	17646408	17648684	protein_coding	829910	569.25	567.21	558.94	162.686	182.815	141.58
5526	AT1G65370	253.636	-6.74483	0.530566	-12.7125	5.03807e-37	1.44772e-34		1	24284469	24286347	protein_coding	842848	354.522	431.953	365.787	6.91283	3.14707	0
12120	AT3G06630	171.2	3.85212	0.304331	12.6577	1.01477e-36	2.87813e-34		3	2069369	2074087	protein_coding	819842	32.965	30.6355	26.2517	394.039	496.882	409.159
9370	AT2G28560	114.599	3.1755	0.251021	12.6503	1.11409e-36	3.1193e-34	ATRAD51B	2	12235875	12239146	protein_coding	817404	34.7984	20.7908	30.8317	253.084	271.06	267.178
11945	AT3G05160	1330.35	1.63252	0.129313	12.6245	1.5468e-36	4.27601e-34		3	1453072	1457295	protein_coding	819679	707.362	756.801	782.881	2010.33	2312.06	2644.82
8320	AT2G18600	132.884	2.56725	0.203546	12.6126	1.79894e-36	4.88033e-34	RCE2	2	8073167	8075009	protein_coding	816375	37.9497	40.4529	43.908	241.132	222.568	260.047
5688	AT1G66910	395.263	-1.69852	0.134673	-12.6121	1.8101e-36	4.88033e-34	LRK10L-2.5	1	24961634	24963946	protein_coding	843009	674.418	557.733	530.179	181.71	184.63	177.362
14847	AT3G43790	190.986	2.6136	0.207817	12.5765	2.84499e-36	7.57704e-34	ZIFL2	3	15655319	15660126	protein_coding	823490	90.6573	81.1929	102.956	449.622	650.719	585.349
22164	AT5G11200	2816.11	1.00584	0.0802005	12.5416	4.41899e-36	1.16273e-33		5	3567174	3571039	protein_coding	830986	2204.1	2351.54	2381.34	4475.03	4602.88	4849.91
5101	AT1G61430	194.586	-5.58534	0.446495	-12.5093	6.6389e-36	1.72603e-33		1	22664501	22668651	protein_coding	842437	312.616	325.9	269.952	4.31558	10.3144	4.09359
2480	AT1G24280	627.626	1.70666	0.137781	12.3868	3.07997e-35	7.91336e-33	G6PD3	1	8609338	8612580	protein_coding	839044	439.279	499.287	427.84	1430.96	1365.83	1659.94
27271	AT5G66052	950.821	-3.88563	0.314084	-12.3713	3.73669e-35	9.48903e-33		5	26416126	26416924	protein_coding	836736	1325.13	1453.39	1986.79	95.7921	83.9217	143.637
21405	AT5G03720	324.289	1.97728	0.160555	12.3153	7.49652e-35	1.8818e-32	HSFA3	5	971142	974326	protein_coding	831749	143.275	138.663	127.542	597.272	507.351	507.774
2204	AT1G21690	371.496	-1.39678	0.113493	-12.3073	8.27865e-35	2.05452e-32	EMB1968	1	7615505	7618628	protein_coding	838771	484.731	507.597	562.402	199.796	202.889	185.945
141	AT1G02340	671.176	2.46775	0.200945	12.2807	1.14936e-34	2.82031e-32	HFR1	1	465616	467880	protein_coding	839300	188.289	237.555	294.417	1270.45	1180.23	1527.01
4281	AT1G52190	1799.8	1.61736	0.132161	12.2377	1.95412e-34	4.74177e-32	NPF1.2	1	19434480	19439031	protein_coding	841649	1317.84	1429.26	1142	3750.7	4175.11	4003.09
5476	AT1G64940	88.9816	3.41558	0.279272	12.2303	2.14151e-34	5.1394e-32	CYP89A6	1	24123789	24125514	protein_coding	842802	19.1387	17.7863	22.8617	217.26	242.324	178.609
21348	AT5G03240	17898.6	-2.10212	0.171956	-12.2247	2.29312e-34	5.44342e-32	UBQ3	5	771660	773515	protein_coding	832184	20815.3	20714.5	22526.4	5430.44	4897.51	4590.76
21298	AT5G02760	517.281	1.69994	0.139271	12.2059	2.88981e-34	6.78608e-32		5	625254	627124	protein_coding	831234	338.117	383.676	422.397	1255.17	1054.27	1405.14
3146	AT1G31550	311.916	2.19754	0.181115	12.1334	7.02727e-34	1.63264e-31		1	11295446	11297379	protein_coding	840045	215.049	233.811	212.436	906.519	1016.94	1108.14
1708	AT1G16900	749.221	1.45323	0.11981	12.1295	7.3684e-34	1.69388e-31	ALG9	1	5779008	5782433	protein_coding	838261	448.393	398.921	423.486	1123.83	1231.55	1129.11
185	AT1G02770	76.0309	4.08035	0.337641	12.0849	1.26987e-33	2.88883e-31		1	604873	606708	protein_coding	839421	16.4046	8.89315	14.1525	250.837	214	216.079
108	AT1G02050	191.955	-2.14026	0.177455	-12.0609	1.69995e-33	3.82735e-31	PKSA	1	359117	360746	protein_coding	839280	209.614	204.542	182.894	43.4521	48.255	43.7155
16296	AT3G57470	1246.17	-1.7203	0.143099	-12.0218	2.73104e-33	6.08603e-31		3	21269149	21276017	protein_coding	824914	1444.6	1416	1564.78	391.077	501.112	451.449
18554	AT4G16780	361.778	2.40734	0.200493	12.0071	3.25936e-33	7.19002e-31	HAT4	4	9449114	9450905	protein_coding	827384	129.414	170.24	126.284	718.934	683.962	849.33
25060	AT5G45460	75.5529	4.93536	0.412032	11.9781	4.62763e-33	1.01063e-30		5	18416614	18419532	protein_coding	834582	6.37957	5.0818	9.79787	262.688	210.853	179.858
22731	AT5G16970	4184.11	-2.62188	0.222126	-11.8035	3.74207e-32	8.0914e-30	AER	5	5575973	5578086	protein_coding	831560	6497.14	5798.34	7293.97	1016.19	1050.07	1116.62
23536	AT5G25130	207.553	1.76506	0.149677	11.7925	4.26842e-32	9.13902e-30	CYP71B12	5	8668232	8670237	protein_coding	832584	146.73	149.913	152.411	496.736	572.766	454.641
18386	AT4G15440	603.51	2.68933	0.229087	11.7393	8.01116e-32	1.6986e-29	CYP74B2	4	8835368	8838676	protein_coding	827215	370.927	331.588	256.922	2097.55	2235.47	1858.53
10700	AT2G40920	282.768	-2.31941	0.198199	-11.7024	1.23852e-31	2.60077e-29		2	17072352	17074175	protein_coding	818689	440.385	377.248	322.072	76.8274	98.8514	52.0057
13373	AT3G18320	172.884	-3.41729	0.292464	-11.6845	1.52997e-31	3.18082e-29		3	6289039	6290401	protein_coding	NA	266.119	285.851	266.72	33.5766	18.8824	23.7313
12726	AT3G12710	542.034	1.94024	0.166064	11.6837	1.54388e-31	3.18082e-29		3	4040324	4042075	protein_coding	820453	265.208	280.77	235.149	994.46	1034.34	966.737
17561	AT4G07868	497.884	9.89077	0.848654	11.6547	2.1725e-31	4.43414e-29		4	4691762	4692653	protein_coding	826273	0.911367	1.27045	1.08865	926.319	1038.53	1085.39
25065	AT5G45500	836.134	-2.0473	0.176168	-11.6213	3.21251e-31	6.49611e-29		5	18432446	18435524	protein_coding	834586	997.018	985.729	1020.79	298.802	202.965	223.663
4272	AT1G52100	1996.6	-13.7479	1.18493	-11.6023	4.01054e-31	7.97357e-29		1	19383078	19385602	protein_coding	841640	2723.96	2745.52	2803.14	0	0	0
26406	AT5G57890	152.046	-2.35811	0.203246	-11.6022	4.01617e-31	7.97357e-29	ASB2	5	23447340	23449679	protein_coding	835900	204.146	219.788	253.656	42.4645	50.353	38.7194
22082	AT5G10400	284.077	-2.72584	0.235335	-11.5828	5.03886e-31	9.91385e-29	HTR1	5	3270172	3270957	protein_coding	830903	589.655	517.073	459.411	74.0661	91.2649	71.1938
18890	AT4G19830	492.412	1.64894	0.142969	11.5336	8.93388e-31	1.74203e-28	FKBP17-1	4	10772335	10774087	protein_coding	827727	246.069	269.336	277.606	803.864	858.1	821.851
18199	AT4G14030	5625.8	1.17678	0.102121	11.5235	1.00504e-30	1.94239e-28	SBP1	4	8097842	8100340	protein_coding	827039	3660.01	3400.96	3497.8	8348.63	7452.17	8073.54
15217	AT3G47250	2266.77	-13.6425	1.18532	-11.5095	1.18134e-30	2.2631e-28		3	17399757	17401871	protein_coding	823878	2410.63	2504.85	2774.66	0	0	0
14079	AT3G24542	167.073	8.56374	0.744734	11.4991	1.33352e-30	2.53241e-28		3	8956257	8957667	protein_coding	6241010	0	2.5409	2.17731	487.848	525.56	613.266
6220	AT1G71990	290.405	1.98897	0.173594	11.4576	2.154e-30	4.05529e-28	FUT13	1	27100210	27102292	protein_coding	843530	148.553	160.077	130.638	634.993	584.305	520.839
19688	AT4G27020	455.931	-1.43745	0.125663	-11.4389	2.67134e-30	4.98627e-28		4	13568367	13571495	protein_coding	828810	408.293	445.928	446.348	156.032	175.187	147.384
4882	AT1G58684	1639.58	-13.59	1.18921	-11.4278	3.03701e-30	5.57356e-28	RPS2B	1	21769674	21771303	protein_coding	842207	2131.69	2575.2	2709.66	0	0	0
4895	AT1G59359	1639.58	-13.59	1.18921	-11.4278	3.03701e-30	5.57356e-28	RPS2B	1	21842190	21843819	protein_coding	842207	2131.69	2575.2	2709.66	0	0	0
9795	AT2G32530	888.97	-2.05736	0.181232	-11.3521	7.24252e-30	1.31808e-27	CSLB3	2	13809019	13813572	protein_coding	817814	467.531	449.74	517.11	106.655	108.049	131.147
539	AT1G06040	5156.57	0.990398	0.0874363	11.3271	9.63689e-30	1.73934e-27	BBX24	1	1828340	1829983	protein_coding	837113	1206.6	1368.07	1370.38	2737.21	2621.5	2468.76
20553	AT4G34881	2445.94	-13.5578	1.19952	-11.3027	1.27302e-29	2.27882e-27		4	16617608	16618573	protein_coding	6240750	2325.81	2314.76	2610.59	0	0	0
17056	AT4G00970	646.559	2.58753	0.229076	11.2955	1.38107e-29	2.45212e-27	CRK41	4	418327	421885	protein_coding	827936	139.976	160.086	148.11	917.291	752.144	1021.45
10990	AT2G43535	589.082	-2.70847	0.240321	-11.2702	1.8414e-29	3.24309e-27	ATTI4	2	18070960	18071826	protein_coding	818955	705.398	893.127	855.681	146.157	102.804	126.15
3300	AT1G33110	2223.12	-1.44978	0.128851	-11.2516	2.27401e-29	3.97297e-27	DTX21	1	12004854	12008852	protein_coding	840207	1314.09	1347.89	1450.35	519.386	529.691	454.586
4880	AT1G58602	3374.99	-1.64788	0.146666	-11.2356	2.72507e-29	4.72323e-27		1	21746354	21766048	protein_coding	842220	5380.16	4912.31	4974.89	1537.04	1780.78	1554.11
22732	AT5G16980	895.011	-1.65782	0.148148	-11.1903	4.54884e-29	7.82222e-27		5	5578846	5581311	protein_coding	831561	1506.74	1344.19	1758.62	561.732	452.046	446.07
9106	AT2G26030	159.159	-3.05441	0.273019	-11.1875	4.69371e-29	8.00827e-27		2	11091330	11093444	protein_coding	817144	189.571	154.044	193.368	20.3696	16.5464	28.7937
135	AT1G02300	627.295	1.82031	0.163422	11.1387	8.129e-29	1.3762e-26	CATHB1	1	453107	455519	protein_coding	839576	390.977	467.526	375.585	1524.77	1459.19	1367.67
18577	AT4G16957	320.61	2.2969	0.206871	11.103	1.21253e-28	2.03696e-26		4	9544790	9547340	protein_coding	28720140	133.971	101.636	133.904	560.927	668.227	593.282
5100	AT1G61420	115.578	-4.79875	0.432899	-11.0852	1.48105e-28	2.46906e-26		1	22660460	22664502	protein_coding	842436	158.396	181.162	160.974	5.8403	7.49559	4.29418
4920	AT1G59700	782.502	-1.99015	0.179695	-11.0752	1.65595e-28	2.73971e-26	GSTU16	1	21936278	21938001	protein_coding	842261	605.148	696.207	763.145	185.659	173.089	159.874
9490	AT2G29730	140.772	-2.39484	0.216943	-11.039	2.4772e-28	4.06764e-26	UGT71D1	2	12703469	12705206	protein_coding	817523	207.792	204.542	242.769	42.4645	41.9609	39.9685
24629	AT5G41740	451.661	-2.04235	0.186001	-10.9803	4.75342e-28	7.74701e-26		5	16688626	16693119	protein_coding	834177	236.441	225.491	236.522	56.783	53.9674	59.2176
14930	AT3G44630	1787.24	-1.27676	0.11632	-10.9763	4.96824e-28	8.03713e-26		3	16195848	16201225	protein_coding	823589	1585.75	1635.32	1593.03	646.712	674.111	666.036
18570	AT4G16900	334.487	-2.35465	0.215058	-10.9489	6.72809e-28	1.0804e-25		4	9511859	9516688	protein_coding	827399	426.394	502.84	508.656	88.3539	115.238	76.384
18568	AT4G16880	135.389	-3.92401	0.360001	-10.9	1.1523e-27	1.83686e-25		4	9495983	9497313	protein_coding	827396	327.181	336.669	311.355	33.5766	24.1275	4.99606
5541	AT1G65490	734.705	-3.05921	0.280876	-10.8917	1.26321e-27	1.99908e-25		1	24354646	24355490	protein_coding	842861	212.788	230.64	225.557	23.548	25.0139	32.2646
1864	AT1G18400	297.54	2.20378	0.203308	10.8396	2.23366e-27	3.50941e-25	BEE1	1	6331398	6333856	protein_coding	838421	61.9355	47.2999	81.1801	266.52	263.434	352.86
21641	AT5G05890	236.549	-1.65833	0.153362	-10.8131	2.98373e-27	4.65441e-25	UGT76C5	5	1772415	1774187	protein_coding	830474	505.809	452.28	416.954	149.12	138.471	148.633
17012	AT4G00650	159.799	-2.05037	0.19014	-10.7835	4.12054e-27	6.38217e-25	FRI	4	268901	271503	protein_coding	828044	200.501	203.272	177.45	53.3276	49.304	36.2214
2863	AT1G28610	361.031	1.5253	0.142048	10.7379	6.75596e-27	1.03904e-24		1	10053443	10055881	protein_coding	839761	350.757	346.073	372.907	890.964	1094.58	1095.65
7499	AT2G04378	862.695	-12.6674	1.18232	-10.714	8.74563e-27	1.33564e-24		2	1525029	1526875	protein_coding	6241027	1209.59	1281.84	1421.74	0	0	0
6164	AT1G71340	428.974	-1.46583	0.137165	-10.6866	1.17596e-26	1.78345e-24	GDPD4	1	26885170	26888364	protein_coding	843475	381.863	444.658	427.84	158.008	141.618	153.629
7927	AT2G14255	535.48	-1.30798	0.122542	-10.6737	1.35194e-26	2.0362e-24	PAT23	2	6036804	6041097	protein_coding	2745525	606.971	644.118	656.457	236.024	265.402	269.787
23733	AT5G27220	72.969	2.91979	0.274238	10.6469	1.80212e-26	2.69565e-24		5	9578373	9582960	protein_coding	832780	32.54	25.5564	14.862	187.707	198.29	173.09
14618	AT3G29375	198.17	-2.0974	0.197516	-10.6189	2.43451e-26	3.61682e-24		3	11280151	11282158	protein_coding	822597	285.04	297.295	252.927	58.3555	62.5049	75.5644
20536	AT4G34710	14143.7	-1.31571	0.123964	-10.6136	2.57551e-26	3.80045e-24	ADC2	4	16560030	16563044	protein_coding	829623	16538.7	13793.9	13378.1	6021.14	5435.79	6104.6
9710	AT2G31750	1926.98	-1.57442	0.148811	-10.58	3.68842e-26	5.40614e-24	UGT74D1	2	13497118	13500228	protein_coding	817732	1623.84	1439.51	1862.96	552.358	553.404	548.741
1608	AT1G15880	589.659	-1.40025	0.132379	-10.5776	3.78394e-26	5.50916e-24	GOS11	1	5458398	5460359	protein_coding	838158	700.842	730.509	677.142	265.65	253.863	279.779
23272	AT5G22700	435.429	-1.59165	0.150842	-10.5518	4.98371e-26	7.20789e-24		5	7545481	7549393	protein_coding	832335	514.586	616.57	573.987	178.776	217.243	168.005
22055	AT5G10140	202.863	-3.85285	0.367024	-10.4976	8.86526e-26	1.27374e-23	FLC	5	3173382	3179448	protein_coding	830878	243.972	231.96	225.662	12.7496	19.7939	16.1252
26050	AT5G54585	127.443	2.36898	0.225815	10.4908	9.52014e-26	1.35889e-23		5	22175461	22176735	protein_coding	835547	49.2138	50.818	45.7234	257.75	258.059	236.064
25057	AT5G45440	68.409	3.12326	0.297905	10.4841	1.02232e-25	1.44978e-23		5	18412059	18413617	protein_coding	834580	18.2274	17.7863	15.2411	153.07	156.304	137.392
8120	AT2G16700	320.295	1.34408	0.128317	10.4747	1.12942e-25	1.59131e-23	ADF5	2	7244500	7246069	protein_coding	816171	241.853	296.487	212.81	588.881	637.458	673.001
9483	AT2G29670	428.052	-1.51823	0.145128	-10.4613	1.30021e-25	1.82021e-23		2	12681831	12685151	protein_coding	817517	683.815	698.226	614.477	225.169	235.016	237.066
25013	AT5G45040	624.166	1.56399	0.149543	10.4584	1.34077e-25	1.86503e-23	PETJ	5	18175371	18176888	protein_coding	834535	382.774	369.701	320.064	1092.23	1089.93	989.219
25406	AT5G48620	2084.7	-1.22742	0.117483	-10.4477	1.5017e-25	2.07567e-23	RPP8L4	5	19716104	19721477	protein_coding	834919	2642.29	2480.21	2409.72	1067.29	1119.8	1029.55
24852	AT5G43660	74.5673	3.36153	0.32188	10.4434	1.57026e-25	2.15678e-23		5	17535970	17538595	protein_coding	834386	14.0242	23.2365	11.8188	143.994	162.41	187.351
14948	AT3G44740	99.1085	-3.69072	0.353727	-10.4338	1.73789e-25	2.3721e-23		3	16295853	16297970	protein_coding	823604	137.522	196.71	165.293	19.1362	5.76101	13.9297
4815	AT1G57800	106.052	7.857	0.753507	10.4272	1.86212e-25	2.52589e-23	VIM5	1	21408623	21412283	protein_coding	842155	1.82877	0	2.18452	337.611	326.214	328.651
23429	AT5G24150	1010.32	-2.52446	0.242142	-10.4255	1.89566e-25	2.55552e-23	SQE5	5	8172300	8175525	protein_coding	832480	1242.71	1201.63	1008.11	237.696	209.303	151.633
23843	AT5G28350	617.603	-12.3225	1.18249	-10.4208	1.99181e-25	2.66865e-23		5	10320114	10327374	protein_coding	832920	985.253	1008.62	1086.72	0	0	0
3644	AT1G43580	687.256	-1.20792	0.115925	-10.4198	2.01301e-25	2.68062e-23		1	16410372	16412736	protein_coding	840942	830.256	736.861	812.135	374.28	330.442	324.744
5606	AT1G66140	494.459	1.29301	0.124403	10.3937	2.64824e-25	3.50515e-23	ZFP4	1	24619830	24622117	protein_coding	842928	355.433	340.481	350.546	849.291	892.717	823.1
725	AT1G07780	906.439	1.34788	0.129831	10.3818	3.00129e-25	3.9485e-23	PAI1	1	2409865	2412777	protein_coding	837292	722.892	632.595	619.989	1667.23	1678.3	1687.61
10786	AT2G41640	261.135	-2.32529	0.224126	-10.3749	3.22448e-25	4.21673e-23		2	17360374	17363788	protein_coding	818762	288.894	262.678	294.139	76.3237	45.311	46.2342
18198	AT4G14020	211.374	2.01246	0.194026	10.3721	3.32269e-25	4.31929e-23		4	8095050	8095749	protein_coding	827038	92.9595	94.0133	77.2943	372.305	360.863	332.238
4088	AT1G50290	564.618	3.19991	0.309259	10.347	4.31671e-25	5.57826e-23		1	18627551	18628452	protein_coding	841451	94.7822	88.9315	142.613	680.42	1009.16	1311.46
14597	AT3G29180	1000.13	-1.0186	0.0986317	-10.3273	5.30145e-25	6.81049e-23		3	11148167	11151633	protein_coding	822569	1026.93	1011.89	972.35	511.842	504.95	468.217
15235	AT3G47470	25005.9	1.24724	0.121168	10.2935	7.53719e-25	9.62601e-23	LHCA4	3	17493343	17495033	protein_coding	823901	7948.04	8537.43	7899.26	21052.5	19221.2	17607.3
2473	AT1G24240	114.617	-2.06195	0.200605	-10.2787	8.79312e-25	1.11647e-22		1	8586335	8588180	protein_coding	839038	190.984	214.163	201.744	57.7846	43.3149	43.1123
18292	AT4G14716	916.577	-0.975356	0.0949911	-10.2679	9.83506e-25	1.24155e-22	ARD2	4	8430207	8431963	protein_coding	827124	1315.65	1399.04	1337.08	668.911	683.141	708.889
18578	AT4G16960	319.57	1.85828	0.181455	10.241	1.29917e-24	1.6306e-22		4	9547402	9551028	protein_coding	827404	158.578	167.7	165.475	549.076	628.364	604.523
2530	AT1G24881	686.971	-12.116	1.1852	-10.2228	1.56818e-24	1.957e-22		1	8784036	8785634	protein_coding	6241166	928.683	781.327	956.926	0	0	0
14872	AT3G44070	318.562	12.1726	1.19119	10.2189	1.63251e-24	2.0257e-22		3	15828153	15829823	protein_coding	823525	0	0	0	798.078	1034.28	919.997
15563	AT3G50480	1242.91	-8.19656	0.804259	-10.1914	2.1651e-24	2.67139e-22	HR4	3	18733021	18734420	protein_coding	824212	869.835	654.402	962.895	0	4.72523	4.21956
16459	AT3G59060	2343.82	1.34707	0.132226	10.1876	2.25259e-24	2.76373e-22	PIF5	3	21827905	21830837	protein_coding	825075	542.878	541.767	537.583	1494.47	1340.67	1290.7
3524	AT1G35720	1799.04	-3.56846	0.3505	-10.181	2.40963e-24	2.93988e-22	ANN1	1	13225168	13227239	protein_coding	840476	3126.9	3318.42	3291	255.775	265.402	299.763
17454	AT4G04955	619.167	1.54823	0.152126	10.1773	2.50456e-24	3.03873e-22	ALN	4	2522034	2525352	protein_coding	825836	435.147	413.589	283.524	1158.44	1057.52	1097.78
23250	AT5G22510	1924.4	-0.762382	0.0749317	-10.1744	2.58094e-24	3.11409e-22	INVE	5	7474635	7478335	protein_coding	832312	2276.78	2358	2317.53	1332.94	1386.36	1379.11
7431	AT2G03710	172.715	-7.44686	0.734892	-10.1333	3.93303e-24	4.71942e-22	AGL3	2	1129229	1131838	protein_coding	814898	237.484	251.849	274.851	1.00191	2.09492	1.26718
18848	AT4G19410	4765.16	-1.11134	0.109856	-10.1163	4.67612e-24	5.58042e-22		4	10580893	10585861	protein_coding	827682	4484.86	4280.27	4609.81	2263.77	2149.17	1774.79
14907	AT3G44400	253.169	2.9331	0.290782	10.0869	6.31012e-24	7.47327e-22		3	16044662	16049803	protein_coding	823565	73.0085	54.9885	70.0057	445.895	556.175	515.539
19092	AT4G21650	136.693	-6.2256	0.617214	-10.0866	6.33067e-24	7.47327e-22	SBT3.13	4	11501162	11504739	protein_coding	828252	435.634	260.442	197.046	0	9.4412	2.49803
15862	AT3G53310	91.9171	-2.78976	0.276666	-10.0835	6.53511e-24	7.67313e-22	REM20	3	19766655	19768786	protein_coding	824499	133.971	134.668	151.323	19.7509	20.9804	19.9842
105	AT1G02020	335.773	-1.44951	0.144257	-10.0481	9.36327e-24	1.0935e-21		1	352612	355124	protein_coding	837477	458.177	442.05	360.961	168.667	159.989	131.49
18609	AT4G17250	342.243	-2.1581	0.215272	-10.025	1.18357e-23	1.3749e-21		4	9670763	9673475	protein_coding	827439	440.83	436.484	355.285	103.334	80.4044	91.9108
7992	AT2G15080	304.225	-3.66662	0.366635	-10.0007	1.51287e-23	1.74812e-21	AtRLP19	2	6533261	6537002	protein_coding	815997	134.052	185.952	179.512	9.77395	12.1508	17.7789
20267	AT4G32280	153.863	3.73798	0.374235	9.98832	1.7147e-23	1.97092e-21	IAA29	4	15583332	15584903	protein_coding	829361	25.0023	39.0224	53.2002	456.77	445.048	652.418
15369	AT3G48680	1057.2	-1.2126	0.121619	-9.97049	2.05203e-23	2.34629e-21	GAMMACAL2	3	18034935	18037041	protein_coding	824029	983.365	1053.2	1150.71	511.55	451.079	409.677
19991	AT4G29770	47.3931	5.09694	0.511331	9.96799	2.10452e-23	2.39379e-21		4	14575718	14577643	protein_coding	829099	2.75471	2.56005	6.58114	138.304	146.914	120.809
22255	AT5G12050	329.222	1.66708	0.167318	9.96352	2.20124e-23	2.49082e-21		5	3889906	3891514	protein_coding	831078	237.867	245.197	291.759	805.839	647.246	1009.2
19990	AT4G29760	49.7826	5.9857	0.601619	9.94932	2.53919e-23	2.85842e-21	HTT4	4	14573600	14575366	protein_coding	829098	2.82082	0	4.49272	163.47	137.413	183.315
3148	AT1G31580	3428.77	-2.35919	0.23734	-9.94013	2.78455e-23	3.11856e-21	ECS1	1	11310997	11311989	protein_coding	840047	8126.66	8404.03	6060.53	1110	1569.34	1724.89
8269	AT2G18100	83.8582	2.67879	0.270698	9.89586	4.33875e-23	4.83439e-21		2	7867828	7871801	protein_coding	816322	23.7898	32.8551	29.3998	156.765	171.085	217.79
6066	AT1G70430	186.332	2.88517	0.291721	9.89016	4.5931e-23	5.09181e-21		1	26545189	26549216	protein_coding	843379	74.1771	53.6104	52.0296	400.882	496.202	439.314
27111	AT5G64630	234.411	1.95327	0.197637	9.88315	4.9262e-23	5.43349e-21	FAS2	5	25833165	25836400	protein_coding	836584	121.577	127.478	109.197	461.984	506.457	417.278
25315	AT5G47810	174.577	-2.85572	0.289395	-9.86787	5.73668e-23	6.29564e-21	PFK2	5	19356292	19358125	protein_coding	834832	169.514	171.511	146.968	27.6513	28.3236	9.99211
2525	AT1G24800	567.789	-11.8499	1.20619	-9.82429	8.84937e-23	9.66307e-21		1	8769511	8771553	protein_coding	6241166	875.824	744.484	598.759	0	0	0
27136	AT5G64840	12716.3	1.00697	0.102664	9.80836	1.03643e-22	1.1261e-20	ABCF5	5	25916722	25920254	protein_coding	836607	3278.19	2983.02	2872.95	6347.95	6244.83	5766.7
15178	AT3G46845	167.701	-7.25186	0.743319	-9.75606	1.73775e-22	1.87634e-20		3	17254395	17255802	protein_coding	28719386	226.019	210.895	223.174	2.96264	0	1.24901
14845	AT3G43740	357.749	-11.5702	1.186	-9.75569	1.74411e-22	1.87634e-20		3	15644009	15645688	protein_coding	823485	569.997	587.748	671.13	0	0	0
16321	AT3G57710	191.757	-1.7873	0.183337	-9.74867	1.86906e-22	2.00091e-20		3	21384676	21387399	protein_coding	824940	238.778	240.115	259.099	66.1657	76.5786	71.1938
22829	AT5G17880	406.981	-9.97624	1.02428	-9.73971	2.04128e-22	2.17461e-20	CSA1	5	5908834	5913317	protein_coding	831656	717.552	734.716	729.269	0	2.08833	0
26890	AT5G62530	1429.42	-0.929757	0.0954653	-9.73921	2.0514e-22	2.17478e-20	ALDH12A1	5	25099003	25103312	protein_coding	836373	2025.97	1971.74	2152.27	1096.18	1052.17	1080.4
18961	AT4G20480	418.501	-11.4861	1.18259	-9.7127	2.66183e-22	2.8083e-20		4	11033849	11035877	protein_coding	827796	591.103	573.185	560.047	0	0	0
18272	AT4G14560	253.431	1.95543	0.201611	9.69902	3.04414e-22	3.19621e-20	IAA1	4	8360996	8362033	protein_coding	827103	74.7321	72.4157	117.575	361.442	315.755	349.724
1108	AT1G11280	467.075	-9.91593	1.02543	-9.67004	4.0422e-22	4.20579e-20		1	3787318	3790935	protein_coding	837670	694.087	699.013	725.326	0	0	2.58839
10359	AT2G37760	1327.37	-1.60063	0.165526	-9.66999	4.04421e-22	4.20579e-20	AKR4C8	2	15831656	15833921	protein_coding	818353	1282.08	1358.29	1640.77	461.695	501.104	448.24
7018	AT1G79670	467.73	-2.01448	0.20846	-9.6636	4.30454e-22	4.4553e-20	WAKL22	1	29976725	29979356	protein_coding	844306	572.689	585.104	510.078	157.853	117.376	137.257
24808	AT5G43270	704.384	-1.18679	0.122968	-9.65124	4.85636e-22	5.00274e-20	SPL2	5	17360287	17363880	protein_coding	834345	706.314	781.197	709.375	283.983	356.217	324.783
4421	AT1G53440	794.9	-1.61171	0.167259	-9.63605	5.63121e-22	5.77127e-20		1	19945869	19951562	protein_coding	841779	1022.55	1034.15	1073.41	285.401	370.305	369.708
2540	AT1G25145	491.465	-2.03921	0.211633	-9.63561	5.65526e-22	5.77127e-20	LPXC4	1	8818867	8820736	protein_coding	10723064	601.503	727.968	512.755	173.808	122.736	151.131
14915	AT3G44480	1460.96	-1.37794	0.143097	-9.62939	6.00833e-22	6.10307e-20	RPP1	3	16090460	16096477	protein_coding	823573	1454.79	1543.3	1666.93	537.639	655.488	602.041
24301	AT5G38650	189.739	-21.6588	2.25255	-9.61524	6.89499e-22	6.97128e-20		5	15470961	15472815	protein_coding	833855	0	0	114.308	0	0	0
5185	AT1G62250	677.459	1.37731	0.143667	9.58687	9.07934e-22	9.1375e-20		1	22994538	22997709	protein_coding	842522	361.503	434.457	335.588	934.172	1068.53	928.949
24948	AT5G44500	93.7627	-2.41052	0.251524	-9.58364	9.36825e-22	9.38501e-20		5	17927443	17929835	protein_coding	834477	126.8	131.343	153.755	31.7191	23.1643	21.9372
22751	AT5G17165	75.9393	3.19524	0.33421	9.56057	1.17107e-21	1.16781e-19		5	5643118	5647807	protein_coding	5008216	13.6705	11.4341	14.1525	105.668	127.981	128.649
17368	AT4G03820	108.898	-2.45427	0.257187	-9.54275	1.391e-21	1.38082e-19		4	1771833	1774532	protein_coding	825687	183.638	184.957	215.021	44.1399	31.2352	30.4508
15640	AT3G51240	602.207	-1.99288	0.20891	-9.53942	1.43639e-21	1.41943e-19	F3H	3	19025192	19026872	protein_coding	824287	373.966	377.356	379.645	85.8251	94.6298	104.426
1978	AT1G19485	602.739	-1.15277	0.120873	-9.53701	1.47006e-21	1.44616e-19		1	6746778	6751609	protein_coding	838534	670.863	591.675	608.857	293.415	295.503	251.681
23614	AT5G25920	122.935	8.4865	0.891226	9.52228	1.69428e-21	1.65925e-19		5	9044140	9046528	protein_coding	832661	1.82273	0	1.08865	340.704	371.354	433.408
23651	AT5G26280	3443.7	-1.48338	0.15583	-9.51924	1.74442e-21	1.70073e-19		5	9208573	9210654	protein_coding	832697	2961.83	3470.95	4615.5	1383.09	1075.85	1492.74
9464	AT2G29500	81.9927	-5.01682	0.527157	-9.51675	1.78687e-21	1.73437e-19	HSP17.6B	2	12633065	12634120	protein_coding	817499	156.755	113.07	153.5	2.96264	4.19609	6.24507
14124	AT3G25020	78.8953	-5.64209	0.59297	-9.51496	1.81785e-21	1.75664e-19	AtRLP42	3	9116684	9119804	protein_coding	822093	115.744	137.209	127.372	2.96264	1.04902	3.74704
21361	AT5G03355	82.3929	-5.7826	0.610525	-9.47153	2.75785e-21	2.65325e-19		5	817835	820008	protein_coding	28720553	113.01	157.536	149.145	2.96264	1.04902	3.74704
19123	AT4G21910	1136.97	-1.1905	0.125852	-9.45958	3.09175e-21	2.96144e-19		4	11625309	11631255	protein_coding	828280	1714.87	1776.36	1526.06	709.23	731.793	757.578
2754	AT1G27580	139.671	-3.53446	0.374041	-9.44941	3.40764e-21	3.24976e-19		1	9589807	9591075	protein_coding	839649	236.956	132.127	167.653	22.7136	7.34315	16.2372
25398	AT5G48570	107.629	-2.68349	0.284247	-9.44069	3.70333e-21	3.51639e-19	FKBP65	5	19690461	19693845	protein_coding	834913	281.613	208.354	145.879	41.477	27.2746	29.9763
23463	AT5G24400	1160.83	0.810559	0.0861784	9.4056	5.17338e-21	4.89097e-19	EMB2024	5	8330243	8331963	protein_coding	832511	966.961	1022.71	1055.99	1906.95	1756.06	1672.43
21343	AT5G03200	253.812	-1.70103	0.180966	-9.39973	5.47009e-21	5.14919e-19	LUL1	5	760319	761840	protein_coding	831908	300.751	339.21	316.798	126.406	78.6766	87.431
13439	AT3G18910	79.2081	-4.99901	0.532387	-9.38979	6.01207e-21	5.63509e-19	ETP2	3	6521569	6523061	protein_coding	821424	91.1368	107.988	113.22	3.95019	3.14707	2.49803
22170	AT5G11260	1006.92	-1.16675	0.124462	-9.37436	6.95964e-21	6.49537e-19	HY5	5	3593335	3595073	protein_coding	830996	366.955	359.713	395.931	167.169	172.189	160.254
18260	AT4G14440	732.342	-1.11928	0.119517	-9.365	7.60484e-21	7.06733e-19	ECI3	4	8306590	8307934	protein_coding	827089	931.418	907.102	914.468	413.782	368.207	488.365
25348	AT5G48150	1219.38	0.672708	0.0720094	9.34195	9.45773e-21	8.75201e-19	PAT1	5	19522238	19524788	protein_coding	834867	873.252	837.594	854.786	1418.29	1288.47	1386.08
27228	AT5G65670	5434.48	0.694788	0.0743895	9.33986	9.64628e-21	8.88882e-19	IAA9	5	26253408	26256544	protein_coding	836693	5339.18	5227.28	5109.38	8573.5	7999.52	8803.38
14489	AT3G28290	247.734	-11.2185	1.20589	-9.30305	1.36473e-20	1.24704e-18	AT14A	3	10547441	10549401	protein_coding	822455	453.861	555.187	424.575	0	0	0
14491	AT3G28300	247.734	-11.2185	1.20589	-9.30305	1.36473e-20	1.24704e-18	AT14A	3	10565674	10567634	protein_coding	822455	453.861	555.187	424.575	0	0	0
3934	AT1G48700	32.5164	5.34277	0.574696	9.29668	1.44896e-20	1.31849e-18		1	18011035	18013257	protein_coding	841292	2.8155	2.94362	2.16382	109.228	107.816	107.983
18572	AT4G16920	314.863	2.91574	0.313994	9.28598	1.60233e-20	1.452e-18		4	9517950	9525800	protein_coding	827400	88.9819	81.6852	122.616	789.401	764.66	658.084
9058	AT2G25590	269.778	-1.74493	0.188157	-9.27378	1.79669e-20	1.6214e-18		2	10890903	10893772	protein_coding	817098	255.183	228.681	239.504	52.34	83.9217	81.1859
19983	AT4G29700	414.704	-2.65963	0.287311	-9.25695	2.10352e-20	1.88966e-18		4	14543138	14545310	protein_coding	829091	942.354	811.818	678.231	130.356	117.49	137.392
9104	AT2G26010	182.757	-6.01182	0.649466	-9.25656	2.11125e-20	1.88966e-18	PDF1.3	2	11087280	11088001	protein_coding	817142	100.25	163.888	227.528	0.987547	4.19609	2.49803
16548	AT3G59930	151.87	-5.48674	0.593178	-9.24974	2.25042e-20	2.00599e-18		3	22139492	22140320	protein_coding	825163	105.719	135.938	149.145	1.9751	3.14707	3.74704
22177	AT5G11330	983.532	1.12051	0.121264	9.2403	2.45802e-20	2.18214e-18		5	3617138	3618913	protein_coding	831004	597.553	635.147	609.762	1207.99	1427.98	1368.9
14021	AT3G24070	295.983	-10.9613	1.18701	-9.2344	2.59745e-20	2.29659e-18		3	8693061	8694770	protein_coding	821993	406.47	392.569	399.535	0	0	0
7991	AT2G15050	962.247	-1.44418	0.15653	-9.22623	2.80318e-20	2.4685e-18	LTP7	2	6518749	6521549	protein_coding	815994	1275.34	1632.85	1313.94	454.268	566.245	530.97
7155	AT1G80980	115.684	-2.31031	0.250435	-9.22519	2.83048e-20	2.48253e-18		1	30422050	30424152	protein_coding	844438	165.246	173.586	133.526	38.9644	25.4707	30.3266
4037	AT1G49730	1095.51	0.788948	0.0856351	9.2129	3.17438e-20	2.77302e-18		1	18402506	18405681	protein_coding	841396	875.167	892.452	1038.38	1547.66	1604.8	1696.04
5226	AT1G62630	766.591	1.25286	0.136102	9.2053	3.40727e-20	2.9646e-18		1	23185760	23189224	protein_coding	842560	533.15	533.589	553.035	1210.73	1282.95	1367.67
26367	AT5G57560	2526.72	-1.83098	0.199727	-9.1674	4.84568e-20	4.19939e-18	XTH22	5	23307006	23308680	protein_coding	835860	2460.69	1767.2	1409.81	591.541	455.275	538.325
3650	AT1G43640	45.6349	6.16724	0.673211	9.16094	5.14493e-20	4.44111e-18	TULP5	1	16439367	16441941	protein_coding	840948	1.83217	2.55405	2.18857	181.656	134.97	148.147
6583	AT1G75450	190.243	3.49725	0.382177	9.15087	5.64786e-20	4.85605e-18	CKX5	1	28314458	28318375	protein_coding	843881	40.1853	33.0366	18.4625	354.341	276.344	403.871
8596	AT2G21150	906.9	1.1724	0.128217	9.14392	6.02293e-20	5.15823e-18	XCT	2	9065154	9068228	protein_coding	816650	489.404	463.714	490.982	1074.45	1143.43	1037.93
4362	AT1G52910	180.071	2.28812	0.250289	9.14193	6.13477e-20	5.23349e-18		1	19708011	19709323	protein_coding	841724	102.984	78.7679	82.7376	430.571	436.393	429.661
25773	AT5G52050	126.834	-2.02273	0.221293	-9.14047	6.21832e-20	5.28412e-18	DTX50	5	21138703	21140876	protein_coding	835280	201.412	176.593	214.464	43.4521	60.8433	41.2175
16657	AT3G61010	608.399	-10.7999	1.18186	-9.13805	6.35858e-20	5.38236e-18		3	22570958	22575310	protein_coding	825272	753.68	737.612	700.879	0	1.21498	0
18686	AT4G17960	67.0417	-2.58006	0.282519	-9.13236	6.7022e-20	5.65133e-18		4	9970798	9972514	protein_coding	827521	102.984	110.529	109.954	21.726	16.7843	14.9882
10342	AT2G37600	1119.28	1.24294	0.136177	9.12736	7.01926e-20	5.89591e-18	RPL36A	2	15774030	15775374	protein_coding	818337	751.329	876.681	869.234	2068.94	1825.31	2011.71
23441	AT5G24240	173.362	5.92047	0.648858	9.12445	7.21021e-20	6.0331e-18	PI4KG3	5	8230916	8234150	protein_coding	832491	5.58139	14.2642	4.15427	496.938	449.709	469.151
3099	AT1G31120	461.401	-1.82313	0.200178	-9.10755	8.4262e-20	7.02366e-18	POT10	1	11104237	11108095	protein_coding	839997	471.177	467.526	516.021	127.394	132.177	152.38
17122	AT4G01570	305.633	-1.23496	0.135697	-9.10083	8.96469e-20	7.4441e-18		4	679472	681940	protein_coding	828133	412.849	391.299	378.851	185.659	155.255	161.123
9959	AT2G34070	1725.09	-1.27103	0.13969	-9.0989	9.12541e-20	7.54886e-18	TBL37	2	14387194	14390339	protein_coding	817968	955.048	836.97	1027.72	417.958	354.281	396.771
8605	AT2G21220	89.7637	2.70508	0.297378	9.09645	9.33355e-20	7.69191e-18		2	9089226	9090052	protein_coding	816659	17.316	21.5977	14.1525	117.518	97.559	128.649
18271	AT4G14550	547.081	1.47054	0.161995	9.0777	1.10889e-19	9.10419e-18	IAA14	4	8347822	8350263	protein_coding	827102	253.112	224.255	262.973	730.533	589.972	733.441
20033	AT4G30140	309.23	-2.52536	0.278259	-9.07556	1.13091e-19	9.2502e-18	CDEF1	4	14738326	14740742	protein_coding	829137	502.163	349.374	269.986	49.3774	88.1178	57.4547
27307	AT5G66380	352.495	1.19049	0.131224	9.07223	1.16602e-19	9.50177e-18	FOLT1	5	26513262	26515800	protein_coding	836770	181.362	231.222	243.858	474.023	536.05	480.87
8584	AT2G21045	229.521	-3.95685	0.437765	-9.03876	1.58456e-19	1.28644e-17	HAC1	2	9027730	9029058	protein_coding	816639	270.676	315.072	305.911	22.7136	14.6863	19.9842
23492	AT5G24670	2220.26	1.06684	0.118113	9.03236	1.68015e-19	1.359e-17		5	8447378	8451569	protein_coding	832539	1146.85	1339.38	1222.14	2468.36	2908.89	2384.3
2545	AT1G25211	247.481	-10.737	1.18999	-9.02283	1.83297e-19	1.47713e-17		1	8835386	8837007	protein_coding	6241166	346.32	392.569	288.493	0	0	0
12057	AT3G06070	949.102	1.37531	0.152646	9.00979	2.06447e-19	1.65757e-17		3	1830970	1832190	protein_coding	819780	397.356	477.689	431.106	1084.33	1159.17	1140.35
24117	AT5G36910	1771.05	2.70723	0.300769	9.00103	2.23612e-19	1.78882e-17	THI2.2	5	14561743	14562863	protein_coding	833659	59.2389	54.6294	65.3191	417.733	357.716	395.938
7460	AT2G03980	494.89	-1.61597	0.179673	-8.99393	2.38548e-19	1.89766e-17		2	1259058	1262740	protein_coding	814924	532.226	587.843	669.044	178.147	186.029	220.222
25260	AT5G47280	107.46	10.7307	1.19313	8.99374	2.38956e-19	1.89766e-17	ADR1-L3	5	19193157	19195559	protein_coding	834775	0	0	0	331.816	352.471	328.491
6949	AT1G78970	602.939	2.63619	0.293269	8.98899	2.49522e-19	1.97439e-17	LUP1	1	29703055	29708175	protein_coding	844237	266.582	227.388	188.169	1129.2	1643.67	1471.61
5543	AT1G65510	160.23	-4.05252	0.451834	-8.96904	2.9911e-19	2.35822e-17		1	24359328	24360081	protein_coding	842863	132.148	141.02	193.78	12.8381	5.24511	9.99211
1413	AT1G14100	118.269	9.3396	1.0447	8.94001	3.89123e-19	3.05686e-17	FUT8	1	4827961	4829587	protein_coding	5007694	0.911367	1.27045	0	411.807	538.148	437.155
18324	AT4G14960	9125.65	-0.889247	0.0996395	-8.92464	4.47144e-19	3.50007e-17	TUBA6	4	8548417	8550495	protein_coding	827154	14759.9	15577.3	13696	8179.16	7357.81	8236.3
5110	AT1G61520	29732.2	0.982844	0.110134	8.92407	4.49449e-19	3.50554e-17	LHCA3	1	22699715	22701412	protein_coding	842446	19755.3	18883	15983.4	38718.9	36177.6	33052.2
25259	AT5G47260	88.6599	10.6253	1.19203	8.9136	4.94007e-19	3.83937e-17		5	19189411	19192516	protein_coding	834773	0	0	0	308.115	327.295	306.009
26020	AT5G54290	1235.29	-1.02522	0.115077	-8.90903	5.14798e-19	3.98676e-17	CcdA	5	22051034	22054028	protein_coding	835517	1665.64	1891.07	1646.57	935.696	860.365	756.396
25515	AT5G49645	244.04	-10.6071	1.19079	-8.90761	5.21466e-19	4.02413e-17		5	20151163	20151882	protein_coding	NA	273.41	296.015	369.053	0	0	0
20092	AT4G30720	1385.53	0.802094	0.090216	8.89082	6.06598e-19	4.66461e-17		4	14971833	14975528	protein_coding	829195	1234.9	1213.28	1210.58	2255.56	2041.4	2082.11
8986	AT2G24945	181.296	1.97841	0.223742	8.84236	9.37166e-19	7.18132e-17		2	10610833	10612232	protein_coding	817033	69.2639	88.9315	71.8511	287.376	349.324	264.791
17135	AT4G01680	240.479	1.52236	0.172414	8.82965	1.05006e-18	8.01827e-17	MYB55	4	715970	717603	protein_coding	826853	85.9426	92.6644	118.74	276.336	259.823	316.453
5795	AT1G67900	910.297	0.93487	0.106185	8.80419	1.31807e-18	1.00297e-16		1	25464376	25470189	protein_coding	843118	603.807	661.327	596.865	1114.46	1128.06	1315.91
25812	AT5G52420	997.762	-1.18675	0.135222	-8.7763	1.68941e-18	1.28108e-16		5	21281569	21282806	protein_coding	835318	901.342	813.088	746.816	346.629	382.893	352.222
5329	AT1G63540	102.556	10.6087	1.20965	8.77004	1.78605e-18	1.34967e-16		1	23566958	23569495	protein_coding	842659	0	0	0	350.579	349.324	229.819
18348	AT4G15130	188.403	-10.4578	1.19448	-8.75516	2.03809e-18	1.53482e-16	ATCCT2	4	8637666	8639581	nontranslating_CDS	NA	296.194	285.851	263.454	0	0	0
2239	AT1G21980	770.415	0.839642	0.0962777	8.72104	2.75659e-18	2.06877e-16	PIP5K1	1	7734661	7738772	protein_coding	838801	581.452	515.803	505.135	931.257	886.423	1059.16
23584	AT5G25560	2192.32	-1.05822	0.121349	-8.72045	2.77091e-18	2.0724e-16		5	8897797	8901740	protein_coding	832631	1922.32	1900.72	1779.97	834.03	969.814	886.74
19876	AT4G28720	87.5653	2.46401	0.282652	8.71748	2.84467e-18	2.1203e-16	YUC8	4	14192569	14194302	protein_coding	828993	29.1638	34.3022	35.9255	220.223	123.785	202.34
21605	AT5G05590	463.969	2.54803	0.292523	8.71054	3.02418e-18	2.24643e-16	PAI2	5	1666471	1668569	protein_coding	830442	184.452	166.528	227.103	1011.63	1137.75	1233.27
7753	AT2G07750	77.7995	10.4435	1.1994	8.70733	3.11119e-18	2.30323e-16	RH33	2	3576465	3580525	protein_coding	815422	0	0	0	265.65	288.481	276.032
6442	AT1G74060	2394.65	-0.896612	0.10314	-8.69312	3.5263e-18	2.60172e-16	RPL6B	1	27849217	27851437	protein_coding	843746	2693.09	2631.1	2695.5	1594.89	1353.24	1357.68
15224	AT3G47360	82.3359	-4.43771	0.511054	-8.68345	3.83951e-18	2.82327e-16	HSD3	3	17450852	17452949	protein_coding	823890	83.8458	80.0384	93.6241	4.93774	4.19609	2.49803
5669	AT1G66730	664.963	-0.970208	0.111903	-8.67008	4.31808e-18	3.16452e-16	LIG6	1	24884681	24892046	protein_coding	842991	656.185	730.509	634.684	314.04	381.844	334.736
5214	AT1G62510	962.774	-1.76195	0.203344	-8.66487	4.52028e-18	3.30162e-16		1	23136366	23137254	protein_coding	842548	893.14	810.548	741.372	251.825	285.334	182.356
18519	AT4G16515	149.562	1.73331	0.20015	8.66008	4.71422e-18	3.43179e-16	RGF6	4	9305166	9305845	protein_coding	827350	93.6357	106.357	86.9621	311.874	298.159	342.203
17334	AT4G03400	815.033	0.933859	0.108004	8.64653	5.30907e-18	3.85199e-16	DFL2	4	1497536	1501599	protein_coding	827938	605.25	542.577	521.663	1050.36	1081.44	1061.74
23780	AT5G27660	291.269	-1.96543	0.22744	-8.64151	5.5473e-18	4.0115e-16		5	9789468	9792378	protein_coding	832828	338.221	613.538	419.754	118.039	113.253	119.192
27440	AT5G67590	1561.82	-0.81569	0.0944369	-8.63741	5.74997e-18	4.14434e-16	FRO1	5	26957915	26959557	protein_coding	836895	1779.9	1953.95	1993.32	1071.49	1054.27	1127.86
15136	AT3G46490	773.174	2.03668	0.236386	8.6159	6.93925e-18	4.95266e-16		3	17115483	17119790	protein_coding	823802	502.277	613.17	397.642	1754.89	2223.08	2226.95
17682	AT4G09200	123.424	-10.2901	1.19431	-8.6159	6.93949e-18	4.95266e-16		4	5859244	5861880	protein_coding	826514	223.285	242.656	287.404	0	0	0
17687	AT4G09310	123.424	-10.2901	1.19431	-8.6159	6.93949e-18	4.95266e-16		4	5902813	5905449	protein_coding	826514	223.285	242.656	287.404	0	0	0
3467	AT1G35140	613.539	-2.50455	0.29156	-8.59016	8.68514e-18	6.17833e-16	EXL1	1	12851983	12853235	protein_coding	840399	414.672	247.738	243.858	60.2404	56.6472	42.4665
17936	AT4G11630	315.195	-1.14727	0.13357	-8.58923	8.75528e-18	6.208e-16		4	7019664	7021348	protein_coding	826768	381.863	415.437	461.589	189.609	182.53	196.095
19750	AT4G27610	435.969	-1.01568	0.118639	-8.56112	1.11775e-17	7.89988e-16		4	13785395	13788516	protein_coding	828872	500.869	480.232	500.02	237.204	274.829	219.559
5015	AT1G60710	2057.25	-0.827897	0.0970319	-8.53221	1.43576e-17	1.01147e-15	ATB2	1	22354698	22356875	protein_coding	842365	2085.21	2075.92	1879.01	1081.36	1125.6	1197.81
8174	AT2G17220	684.601	-1.37034	0.161184	-8.50171	1.86825e-17	1.31192e-15	PIX13	2	7487646	7490199	protein_coding	816227	685.724	605.467	589.888	234.32	229.331	265.519
25952	AT5G53730	186	1.27516	0.150111	8.49477	1.98321e-17	1.38819e-15	NHL26	5	21807623	21809004	protein_coding	835454	165.869	161.347	161.121	401.932	387.089	393.44
21296	AT5G02740	434.384	0.880311	0.103859	8.47604	2.3299e-17	1.62564e-15		5	616424	618848	protein_coding	831811	381.402	370.383	418.448	712.969	673.777	770.427
18387	AT4G15450	282.96	1.81378	0.214502	8.45579	2.77207e-17	1.928e-15		4	8839256	8841575	protein_coding	827216	193.103	190.299	156.039	533.065	649.021	715.901
18606	AT4G17240	99.7837	-1.94733	0.230479	-8.44908	2.93603e-17	2.03555e-15		4	9666439	9668507	protein_coding	827436	191.715	142.368	136.977	47.5667	44.3406	29.4664
2436	AT1G23935	154.024	3.03387	0.359553	8.43787	3.23166e-17	2.23342e-15		1	8461757	8469573	protein_coding	2745761	63.1083	46.2304	51.6922	388.722	485.773	449.173
8427	AT2G19650	726.621	1.04539	0.12396	8.43329	3.36069e-17	2.31527e-15		2	8493469	8495892	protein_coding	816484	287.992	247.738	251.479	595.491	553.884	477.123
21759	AT5G07000	330.37	1.6158	0.191635	8.4317	3.40681e-17	2.33966e-15	SOT14	5	2171367	2173015	protein_coding	830591	232.399	227.411	203.578	671.532	586.403	776.887
16067	AT3G55290	210.578	1.74781	0.207496	8.42331	3.65993e-17	2.50562e-15		3	20502443	20503868	protein_coding	824695	129.778	135.367	85.6423	386.476	419.947	370.643
3585	AT1G37130	70352	-0.965492	0.11468	-8.419	3.79705e-17	2.59137e-15	NIA2	1	14158452	14161938	protein_coding	840630	59598	52454.4	53201.4	31518.6	26969.3	26138.1
10707	AT2G40960	383.339	1.24655	0.148157	8.41371	3.97259e-17	2.70272e-15		2	17095165	17097454	protein_coding	818696	251.071	310.259	225.602	606.953	630.156	624.45
22326	AT5G13110	966.145	0.609495	0.0725854	8.39694	4.58266e-17	3.1081e-15	G6PD2	5	4158639	4161845	protein_coding	831150	660.741	622.521	629.241	971.747	943.071	1009.2
2316	AT1G22770	604.931	1.13537	0.135338	8.38915	4.89668e-17	3.31079e-15	GI	1	8061751	8067790	protein_coding	838883	771.928	773.704	688.028	1934.61	1578.78	1390.15
26366	AT5G57550	109.822	-2.66832	0.318934	-8.36636	5.94266e-17	4.00561e-15	XTH25	5	23304782	23306440	protein_coding	835859	102.073	74.9566	92.5355	9.87547	13.6373	19.9842
24354	AT5G39160	151.518	-10.1392	1.2123	-8.36362	6.08224e-17	4.08493e-15	GLP2A	5	15679005	15680141	protein_coding	833910	254.851	261.397	162.578	0	0	0
26299	AT5G56910	265.881	-1.12553	0.13458	-8.36332	6.09774e-17	4.08493e-15		5	23022862	23024257	protein_coding	835793	325.358	304.908	317.887	132.331	147.912	156.127
15398	AT3G48970	148.291	2.22786	0.26648	8.36033	6.25443e-17	4.17708e-15	HIPP31	3	18152236	18153643	protein_coding	824058	63.0611	92.979	84.0198	427.076	350.366	342.373
4066	AT1G50010	8071.62	1.1628	0.139232	8.35156	6.73688e-17	4.48557e-15	TUBA4	1	18517586	18520000	protein_coding	839405	7886.06	8218.55	6920.56	17927.9	16484.3	17137.7
15058	AT3G45730	511.432	-2.16195	0.25927	-8.33862	7.51623e-17	4.98927e-15		3	16789780	16790690	protein_coding	823715	719.98	556.457	585.695	172.821	107	136.143
4870	AT1G58400	65.2562	-4.92218	0.590353	-8.33768	7.57639e-17	5.01396e-15		1	21695699	21699695	protein_coding	842209	85.3627	83.752	104.21	3.09779	0	6.52996
2955	AT1G29720	199.309	-2.69467	0.323729	-8.32384	8.51586e-17	5.61867e-15	RFK1	1	10393659	10399873	protein_coding	839850	143.085	146.102	121.929	16.7883	19.9314	27.4783
4869	AT1G58390	33.3162	5.45597	0.656779	8.30717	9.80151e-17	6.44744e-15		1	21690642	21694447	protein_coding	842208	3.64547	2.5409	2.17731	105.668	146.863	121.154
22842	AT5G18020	109.129	1.92865	0.232287	8.30287	1.01627e-16	6.66493e-15	SAUR20	5	5966183	5966785	protein_coding	831669	51.9479	82.5793	69.6738	233.061	286.383	251.052
21276	AT5G02540	238.867	1.93657	0.233306	8.30056	1.03625e-16	6.77562e-15		5	568425	570973	protein_coding	831913	125.769	135.938	183.982	541.176	432.197	733.171
5513	AT1G65290	1047.2	-0.731713	0.0882314	-8.29312	1.1032e-16	7.18689e-15	MTACP2	1	24248727	24250436	protein_coding	842836	1171.11	1280.61	1341.22	766.337	730.119	786.879
17390	AT4G04265	77.9049	9.92374	1.19666	8.29284	1.10573e-16	7.18689e-15		4	2057570	2058299	protein_coding	28719549	0	0	0	207.385	204.559	166.119
4885	AT1G58807	2284.13	-1.10981	0.133883	-8.28943	1.1379e-16	7.35227e-15	RDL5	1	21780076	21784581	protein_coding	842232	2919.97	2608.58	2318.45	1191.06	1193.21	1253.03
4891	AT1G59124	2284.13	-1.10981	0.133883	-8.28943	1.1379e-16	7.35227e-15	RDL5	1	21816334	21820839	protein_coding	842232	2919.97	2608.58	2318.45	1191.06	1193.21	1253.03
7341	AT2G02765	118.158	-1.7534	0.211628	-8.28527	1.17845e-16	7.57656e-15		2	775814	777829	protein_coding	814806	126.323	151.356	128.496	33.9564	40.3137	46.7363
901	AT1G09420	894.962	1.68737	0.203662	8.28515	1.17956e-16	7.57656e-15	G6PD4	1	3038462	3041873	protein_coding	837465	457.015	380.132	529.793	1494.42	1429.49	1481.73
20725	AT4G36520	1341.06	1.04864	0.126589	8.28382	1.19286e-16	7.63952e-15		4	17230589	17235580	protein_coding	829804	1158.35	1013.82	923.177	2173.59	2126.37	2107.09
25269	AT5G47370	512.284	1.16703	0.141096	8.27121	1.32609e-16	8.468e-15	HAT2	5	19216271	19218007	protein_coding	834784	348.142	425.601	472.475	901.631	837.119	1056.67
2945	AT1G29600	80.7314	-5.0267	0.609711	-8.24439	1.66004e-16	1.05696e-14		1	10343785	10346364	protein_coding	839837	122.92	103.331	61.5496	1.00146	4.25521	3.79984
2355	AT1G23130	4959.5	-1.27161	0.154277	-8.24242	1.68762e-16	1.07139e-14		1	8200321	8201246	protein_coding	838921	6564.58	6555.52	4581.05	2441.22	2587.94	2301.93
8546	AT2G20720	131.61	1.38051	0.167595	8.23721	1.76269e-16	1.11581e-14		2	8927822	8930120	protein_coding	816600	95.6936	96.5542	79.4716	242.937	222.393	242.309
24626	AT5G41700	9422.06	-1.3154	0.159769	-8.23315	1.82353e-16	1.15098e-14	UBC8	5	16675582	16677525	protein_coding	834173	11546.4	11784.1	10973.1	5361.35	4763.68	3655.43
1027	AT1G10550	83.6647	3.23734	0.39436	8.2091	2.22858e-16	1.40259e-14	XTH33	1	3479066	3481041	protein_coding	837596	20.0501	3.81135	13.0638	139.244	108.049	114.909
22559	AT5G15350	2121.47	1.01044	0.123174	8.20332	2.33829e-16	1.46741e-14	ENODL17	5	4984919	4986377	protein_coding	831387	1449.07	1445.77	1212.76	3005.11	2605.77	2662.9
17098	AT4G01350	94.5683	-3.75352	0.4578	-8.19903	2.4233e-16	1.5164e-14		4	560146	562438	protein_coding	828015	76.5549	90.202	108.865	9.87547	6.29413	3.74704
23650	AT5G26270	223.952	-9.83099	1.19921	-8.1979	2.44628e-16	1.52641e-14		5	9206375	9208136	protein_coding	832696	157.424	163.612	226.719	0	0	0
26692	AT5G60610	69.8664	3.09974	0.378584	8.1877	2.66254e-16	1.65662e-14		5	24363591	24365615	protein_coding	836182	20.2432	16.9932	23.0819	162.52	159.928	196.723
17397	AT4G04402	77.9657	9.77313	1.19481	8.17966	2.84647e-16	1.76602e-14		4	2164007	2165404	protein_coding	825765	0	0	0	162.945	173.089	186.103
24215	AT5G37890	97.6172	-9.76291	1.19446	-8.17349	2.99593e-16	1.85349e-14		5	15089678	15091955	protein_coding	833768	155.844	188.027	179.628	0	0	0
22074	AT5G10330	788.094	0.737271	0.090348	8.16035	3.34064e-16	2.06091e-14	HISN6A	5	3247847	3250964	protein_coding	843523	645.475	715.933	734.926	1173.75	1185.88	1129.97
16650	AT3G60960	114.767	-9.69505	1.18881	-8.15522	3.48537e-16	2.14414e-14		3	22535676	22538684	protein_coding	825268	182.043	159.495	155.827	0	0	0
16655	AT3G60980	153.097	-9.71486	1.19202	-8.14992	3.6417e-16	2.23402e-14		3	22565309	22566773	protein_coding	825270	182.274	148.643	173.096	0	0	0
5651	AT1G66540	249.467	1.68549	0.207236	8.13319	4.18138e-16	2.5579e-14		1	24824356	24826683	protein_coding	842972	93.9247	73.7284	95.8564	268.767	292.845	289.938
15080	AT3G45940	119.583	9.76871	1.20167	8.12931	4.31746e-16	2.63377e-14	XYL2	3	16886226	16889171	protein_coding	823737	0	0	0	174.796	152.108	193.597
301	AT1G03870	3753.06	1.14397	0.140775	8.12625	4.42769e-16	2.69349e-14	FLA9	1	982381	983544	protein_coding	834436	2328.54	2055.59	1781.04	4723.44	4062.86	4842.43
22846	AT5G18050	41.0766	2.89819	0.356846	8.12168	4.59769e-16	2.78914e-14	SAUR22	5	5974341	5975087	protein_coding	830999	17.316	24.1386	17.4184	143.194	124.834	167.368
3555	AT1G36320	1634.88	-0.576252	0.0710711	-8.10811	5.14118e-16	3.1102e-14		1	13671774	13674205	protein_coding	840539	2067.89	2033.99	2187.1	1472.43	1343.8	1401.39
7932	AT2G14285	105.737	-9.69795	1.19773	-8.09693	5.63642e-16	3.40038e-14		2	6052332	6053994	protein_coding	5007874	139.439	171.511	189.425	0	0	0
3782	AT1G47270	225.398	-1.37141	0.169482	-8.09176	5.88107e-16	3.5382e-14	TULP6	1	17326530	17328772	protein_coding	841130	226.751	199.861	216.203	95.8582	86.61	65.4964
19378	AT4G24175	202.582	1.34976	0.166959	8.08438	6.24797e-16	3.74861e-14		4	12546895	12549017	protein_coding	828518	213.169	172.593	177.635	493.297	479.587	467.213
17164	AT4G01915	163.9	-9.59215	1.18713	-8.08015	6.46868e-16	3.8704e-14		4	827216	828824	protein_coding	2745599	258.586	280.811	340.899	0	0	1.1468
23913	AT5G32460	110.295	9.62934	1.19317	8.0704	7.00668e-16	4.18085e-14		5	12081803	12084161	protein_coding	3771028	0.911367	0	0	284.414	345.128	289.771
195	AT1G02850	3260.39	-2.00945	0.249334	-8.05928	7.67452e-16	4.56686e-14	BGLU11	1	630374	633420	protein_coding	839435	3480.11	3366.29	5039.73	983.12	1022.17	946.702
17548	AT4G07410	1416.87	-0.618956	0.0768707	-8.05191	8.151e-16	4.83722e-14	PCN	4	4200506	4205356	protein_coding	826172	1663.23	1591.72	1760.42	1096.84	1077.98	1092.13
26789	AT5G61530	673.585	-0.876269	0.108877	-8.04827	8.39738e-16	4.96993e-14		5	24741976	24744823	protein_coding	836274	688.02	793.325	731.703	424.369	404.261	374.241
25619	AT5G50580	464.624	-1.11067	0.138216	-8.03572	9.30298e-16	5.49102e-14	SAE1B-2	5	20585349	20587761	protein_coding	835139	676.03	614.38	709.276	310.433	335.198	279.89
24430	AT5G39860	108.53	1.98246	0.246999	8.02621	1.0053e-15	5.9177e-14	PRE1	5	15957368	15958559	protein_coding	833982	41.9229	52.0885	43.5461	172.821	162.598	206.087
4340	AT1G52710	260.458	-1.76616	0.220243	-8.01915	1.06478e-15	6.25099e-14		1	19638285	19640512	protein_coding	841704	213.091	265.908	311.329	84.8977	62.5773	85.4622
7900	AT2G13800	243.388	-1.89157	0.235913	-8.01808	1.0741e-15	6.27996e-14	SERK5	2	5753103	5757353	protein_coding	815863	269.089	250.668	259.925	62.9166	81.0735	66.3232
24150	AT5G37260	7747.06	-1.02722	0.128115	-8.01792	1.07546e-15	6.27996e-14	RVE2	5	14751344	14753088	protein_coding	833700	4207.78	4738.78	4965.34	2215.07	2291.06	2319.42
18574	AT4G16940	177.444	1.26843	0.158323	8.01167	1.13163e-15	6.59032e-14		4	9531373	9537918	protein_coding	827402	149.356	118.537	131.623	301.533	325.394	341.337
24357	AT5G39190	225.058	-9.64581	1.20412	-8.01069	1.14071e-15	6.62551e-14	GLP5A	5	15692542	15693735	protein_coding	833914	298.388	281.731	311.843	0	0	1.07441
6504	AT1G74670	3440.08	1.8538	0.231681	8.00152	1.22892e-15	7.11894e-14	GASA6	1	28053030	28054149	protein_coding	843806	2199.13	2877.57	2352.58	8043.57	8243.21	10562.9
23821	AT5G28030	81.3449	2.44724	0.305897	8.00021	1.24203e-15	7.17583e-14	DES1	5	10029632	10032962	protein_coding	832873	36.7905	38.0982	30.1352	173.131	164.55	235.477
16210	AT3G56650	1129.7	0.582378	0.072822	7.99729	1.27189e-15	7.32898e-14	PPD6	3	20984635	20986308	protein_coding	824832	1126.45	1181.52	1123.49	1708.46	1793.83	1629.96
26592	AT5G59670	163.473	3.3307	0.417297	7.98159	1.44456e-15	8.28629e-14		5	24041131	24045666	protein_coding	836088	58.2618	60.913	30.158	451.876	537.172	512.373
10447	AT2G38610	770.748	1.08623	0.136094	7.9815	1.44561e-15	8.28629e-14		2	16147106	16149934	protein_coding	818443	400.075	419.307	381.615	988.458	828.226	728.816
2934	AT1G29500	230.348	1.30519	0.163568	7.9795	1.46923e-15	8.39963e-14	SAUR66	1	10321011	10321978	protein_coding	839827	152.198	174.052	175.273	404.894	366.109	467.131
1813	AT1G17870	67.5251	-2.54008	0.319887	-7.94055	2.01285e-15	1.14775e-13	EGY3	1	6149939	6152222	protein_coding	838366	70.1753	72.4157	65.3191	12.8381	12.5883	9.99211
13271	AT3G17430	379.325	-1.17067	0.14755	-7.93407	2.12071e-15	1.2061e-13		3	5965869	5969296	protein_coding	821007	473.327	443.277	527.374	202.979	220.873	218.341
17733	AT4G09750	317.178	-1.94009	0.244712	-7.92805	2.22618e-15	1.2628e-13		4	6146623	6148814	protein_coding	826563	198.678	265.524	254.745	60.2404	60.8433	66.1978
20261	AT4G32230	51.6508	9.60566	1.21175	7.92713	2.24277e-15	1.26891e-13		4	15565295	15566971	protein_coding	829356	0	0	0	143.194	124.834	197.344
23173	AT5G21100	1387.53	-1.32626	0.167528	-7.91661	2.44079e-15	1.37737e-13		5	7168106	7170961	protein_coding	832234	1770.79	1692.24	1416.34	628.08	694.452	623.258
11368	AT2G47130	132.113	-2.6917	0.340107	-7.91426	2.48733e-15	1.40002e-13	SDR3A	2	19349348	19350650	protein_coding	819326	111.187	130.856	142.613	22.7136	17.8334	18.7352
24343	AT5G39030	108.657	-3.47335	0.43908	-7.91051	2.56338e-15	1.43912e-13		5	15619811	15622620	protein_coding	833895	181.62	170.179	179.607	20.1071	7.869	20.0768
5272	AT1G63050	274.077	1.62066	0.204956	7.90735	2.62935e-15	1.47237e-13	LPLAT2	1	23375877	23378355	protein_coding	842608	212.349	198.19	203.578	558.952	640.952	690.705
14836	AT3G43610	985.825	1.04786	0.132658	7.89894	2.8128e-15	1.57107e-13		3	15517576	15524096	protein_coding	823458	882.15	882.82	881.735	1679.04	1938.32	1855.22
526	AT1G05900	711.842	0.821978	0.104091	7.89675	2.86276e-15	1.59489e-13	NTH2	1	1786849	1789737	protein_coding	837100	323.578	385.175	357.375	599.509	624.995	655.502
7110	AT1G80555	53.6687	6.38895	0.809776	7.88977	3.02746e-15	1.68236e-13		1	30286956	30287741	protein_coding	5007861	2.31823	1.31097	0	121.266	109.33	103.108
8133	AT2G16850	564.405	2.19988	0.278912	7.88735	3.08673e-15	1.71094e-13	PIP2-8	2	7301334	7303509	protein_coding	816186	365.458	327.776	290.67	1517.86	1611.3	1392.65
17125	AT4G01590	460.007	-1.15146	0.145998	-7.88684	3.09945e-15	1.71364e-13		4	688813	690460	protein_coding	828101	545.141	503.88	611.779	216.668	215.021	320.044
12966	AT3G14650	2889.24	-0.699608	0.0887225	-7.88536	3.13634e-15	1.72966e-13	CYP72A11	3	4922131	4924694	protein_coding	820693	3305.53	3190.1	3169.07	2051.14	2045.59	1852.29
2935	AT1G29510	195.682	1.67731	0.213063	7.87235	3.4805e-15	1.91463e-13	SAUR67	1	10322423	10323239	protein_coding	839828	100.25	114.341	125.195	328.853	332.54	424.665
1739	AT1G17160	394.874	-1.16339	0.147801	-7.87138	3.50748e-15	1.92462e-13		1	5867535	5869436	protein_coding	838287	487.446	482.126	425.6	200.916	199.956	222.97
2005	AT1G19750	54.1367	2.27945	0.28976	7.8667	3.64129e-15	1.99303e-13		1	6826830	6830330	protein_coding	838564	22.3694	13.5546	18.5839	90.5771	88.3966	91.9832
4663	AT1G55670	15676.7	0.58341	0.0742267	7.85983	3.84656e-15	2.10013e-13	PSAG	1	20802670	20803449	protein_coding	842016	14622	14024.5	14091.5	21904.8	21145.1	20989.7
25498	AT5G49500	68.7661	-2.18018	0.277655	-7.85212	4.09068e-15	2.22784e-13	SRP-54B	5	20077304	20080329	protein_coding	835010	118.104	111.559	93.4604	29.458	21.7352	19.2036
15270	AT3G47810	1201.98	-0.81577	0.103984	-7.84513	4.32501e-15	2.3496e-13	VPS29	3	17637122	17639716	protein_coding	823935	1393.15	1480.41	1433.7	864.286	750.684	831.121
14449	AT3G27900	54.8747	3.65232	0.465886	7.8395	4.52337e-15	2.45126e-13		3	10352462	10353875	protein_coding	822413	9.306	6.4863	11.1163	74.5769	128.539	138.165
23711	AT5G26980	302.763	-1.22272	0.15622	-7.82688	5.00116e-15	2.70347e-13	SYP41	5	9488133	9491092	protein_coding	832756	268.415	342.583	320.813	123.385	126.158	150.209
21864	AT5G07990	110.583	-1.76902	0.226103	-7.82394	5.11967e-15	2.7607e-13	CYP75B1	5	2560328	2563137	protein_coding	830693	149.464	128.315	126.284	41.477	43.0099	33.7234
3172	AT1G31820	238.168	-1.8668	0.238806	-7.81723	5.39967e-15	2.90452e-13		1	11416451	11418464	protein_coding	840072	241.512	290.933	299.379	82.954	83.9217	59.9527
1098	AT1G11180	216.812	-1.49782	0.192012	-7.80069	6.15674e-15	3.30361e-13		1	3745774	3748557	protein_coding	837659	299.637	277.589	270.107	78.758	109.636	113.111
2543	AT1G25180	71.9538	-2.90159	0.372499	-7.78953	6.72578e-15	3.6001e-13		1	8829564	8831390	protein_coding	839093	82.0231	82.5793	116.486	7.90038	7.34315	23.7313
16024	AT3G54900	1453.71	0.838561	0.10786	7.77456	7.57073e-15	4.04247e-13	GRXS14	3	20341357	20342464	protein_coding	824655	976.075	717.805	775.12	1505.02	1360.58	1562.52
3256	AT1G32640	1437.49	-0.849535	0.109397	-7.76563	8.12399e-15	4.32731e-13	MYC2	1	11798119	11801407	protein_coding	840158	1326.04	1137.05	1012.45	690.296	622.07	617.013
237	AT1G03220	2243.95	-3.11184	0.401026	-7.75968	8.51425e-15	4.52415e-13		1	786832	788722	protein_coding	838517	2281.15	2067.02	2403.74	263.675	267.5	249.803
2344	AT1G23030	1136.04	0.866001	0.111752	7.74928	9.24147e-15	4.89865e-13	PUB11	1	8156504	8159185	protein_coding	838911	680.792	633.955	632.507	1217.65	1193.79	1139.1
9758	AT2G32180	418.081	1.28584	0.166059	7.74326	9.68965e-15	5.12378e-13	PTAC18	2	13672250	13673256	protein_coding	817777	323.567	333.71	372.856	801.055	809.433	902.129
15590	AT3G50770	117.715	-2.89085	0.373521	-7.73945	9.98507e-15	5.26724e-13	CML41	3	18873911	18874836	protein_coding	824241	171.337	119.422	179.628	19.7509	16.7843	27.4783
23502	AT5G24800	618.824	-1.47148	0.19017	-7.73771	1.01225e-14	5.32685e-13	BZIP9	5	8515200	8516669	protein_coding	832549	751.878	656.823	575.897	258.737	254.912	201.091
10572	AT2G39800	2041.86	-0.946952	0.122467	-7.73233	1.05594e-14	5.54342e-13	P5CSA	2	16598072	16603319	protein_coding	818566	2017.73	2057.49	1892.02	971.084	1134.83	989.017
15935	AT3G54030	240.752	-1.64048	0.212262	-7.72858	1.08752e-14	5.69552e-13	BSK6	3	20010927	20013766	protein_coding	824570	287.081	321.424	309.177	71.1034	105.951	118.656
2867	AT1G28660	1958.36	1.00443	0.130037	7.72422	1.12537e-14	5.87964e-13		1	10071609	10073549	protein_coding	839766	1263.76	1344.9	1355.69	2682.48	2492.9	2776.79
9463	AT2G29490	496.368	-2.22902	0.288899	-7.71554	1.20466e-14	6.2789e-13	GSTU1	2	12631341	12632538	protein_coding	817498	556.846	621.25	807.78	156.032	138.471	128.649
5385	AT1G64110	176.781	-2.50447	0.324702	-7.71314	1.22759e-14	6.3832e-13		1	23796698	23801799	protein_coding	842716	239.882	201.591	242.369	56.8797	31.3568	31.7037
16846	AT3G62750	1567.49	-1.07857	0.140031	-7.70237	1.33561e-14	6.91739e-13	BGLU8	3	23214247	23217084	protein_coding	825450	2804.91	3112.15	2912.3	1176.28	1633.09	1371.09
16479	AT3G59250	66.4137	-9.36583	1.21598	-7.70227	1.33666e-14	6.91739e-13		3	21901570	21903284	protein_coding	825094	144.907	138.479	113.22	0	0	0
16167	AT3G56210	733.822	-1.04638	0.135859	-7.70193	1.34031e-14	6.91989e-13		3	20852380	20855610	protein_coding	824787	509.505	590.236	694.191	284.828	291.066	291.856
20123	AT4G30993	1466.18	-0.790606	0.102686	-7.69928	1.36837e-14	7.04809e-13		4	15098041	15100783	protein_coding	829225	1281.76	1384.76	1474.24	777.341	870.064	743.8
24961	AT5G44572	269.603	-2.77618	0.361191	-7.68616	1.51614e-14	7.79085e-13		5	17968092	17970342	protein_coding	5008298	255.183	271.876	287.404	36.5393	20.9804	62.4507
18148	AT4G13575	265.565	-2.40965	0.313813	-7.67861	1.60823e-14	8.24461e-13		4	7890249	7893761	protein_coding	6240258	212.658	271.923	226.239	43.8268	45.7523	43.9622
5276	AT1G63070	40.4343	9.25666	1.20868	7.65846	1.88179e-14	9.62446e-13		1	23385324	23387167	protein_coding	842610	0	0	0	133.319	118.54	112.411
22831	AT5G17900	622.611	-1.36513	0.178466	-7.64922	2.02205e-14	1.03177e-12		5	5924372	5927041	protein_coding	831658	692.639	594.571	612.911	258.737	230.785	248.554
18318	AT4G14905	156.865	-9.06849	1.18625	-7.64466	2.09497e-14	1.06648e-12		4	8526311	8528010	protein_coding	827148	204.747	186.662	238.257	0	1.05785	0
15705	AT3G51860	401.047	-2.1178	0.277073	-7.64345	2.1148e-14	1.07407e-12	CAX3	3	19239305	19242913	protein_coding	824349	427.892	379.735	598.322	112.667	113.175	97.8063
25038	AT5G45260	459.022	-0.940477	0.123056	-7.64267	2.12769e-14	1.07811e-12	RRS1	5	18326203	18332920	protein_coding	834562	601.122	614.604	572.693	284.215	338.52	309.197
19715	AT4G27310	978.482	1.62563	0.212828	7.63825	2.20201e-14	1.11319e-12		4	13675537	13677055	protein_coding	828839	35.5433	24.1386	32.6596	105.668	84.9708	98.6721
26591	AT5G59660	154.682	2.13078	0.279394	7.62641	2.41377e-14	1.21742e-12		5	24035650	24039979	protein_coding	836087	83.2823	107.622	53.8878	327.605	372.541	368.579
6876	AT1G78290	1648.59	0.912946	0.11976	7.6231	2.47655e-14	1.24558e-12	SRK2C	1	29457205	29459493	protein_coding	844164	575.393	642.974	647.413	1202.73	1257.3	1048.03
15510	AT3G49970	63.7712	2.40793	0.315883	7.62287	2.48101e-14	1.24558e-12		3	18527061	18529525	protein_coding	824159	21.1229	33.2861	27.4259	127.848	142.39	159.726
9596	AT2G30740	1097.24	0.677217	0.0888745	7.61992	2.53833e-14	1.27144e-12	PTI12	2	13095309	13098732	protein_coding	817625	854.309	829.388	775.866	1264.55	1243.56	1429.7
4780	AT1G56660	287.43	-1.39942	0.183697	-7.61808	2.5747e-14	1.2867e-12		1	21237839	21241014	protein_coding	842121	297.388	305.536	253.741	119.273	85.5764	120.417
18614	AT4G17310	147.907	1.44453	0.189667	7.61613	2.614e-14	1.30108e-12		4	9685170	9687002	protein_coding	827444	86.6762	66.1139	87.9497	212.433	256.64	188.243
27063	AT5G64170	984.329	1.20801	0.158614	7.61606	2.61539e-14	1.30108e-12	LNK1	5	25672466	25676823	protein_coding	836538	156.417	138.555	156.423	362.18	340.704	341.983
15903	AT3G53710	1107.72	-0.898187	0.118	-7.61176	2.70383e-14	1.34202e-12	AGD6	3	19903234	19905590	protein_coding	824538	1270.03	1153.26	1059.91	651.443	607.577	610.155
17347	AT4G03500	54.4538	3.73071	0.490302	7.609	2.76227e-14	1.36792e-12		4	1553092	1556704	protein_coding	827731	17.1047	18.9825	12.8841	184.936	239.307	224.692
21217	AT5G01960	1079.25	0.852856	0.112207	7.60077	2.9437e-14	1.45447e-12		5	370239	372969	protein_coding	831906	615.173	632.684	793.628	1191.97	1351.14	1141.6
11573	AT3G01790	750.317	0.596082	0.0784466	7.59857	2.99419e-14	1.47607e-12		3	283179	285840	protein_coding	821078	696.759	693.156	727.409	1098.58	1061.3	1039.22
24754	AT5G42840	95.9183	2.08166	0.274294	7.58917	3.21966e-14	1.58365e-12		5	17179073	17181365	protein_coding	834295	65.2985	35.1996	73.2004	273.228	225.251	242.24
26392	AT5G57780	374.698	1.39571	0.184046	7.58347	3.36444e-14	1.65101e-12		5	23405189	23406479	protein_coding	835886	244.246	243.927	290.67	641.906	615.776	793.124
5602	AT1G66100	959.264	-9.6013	1.26613	-7.58319	3.37172e-14	1.65101e-12		1	24605538	24606722	protein_coding	842924	172.249	181.674	113.22	0	0	0
27072	AT5G64260	4477.43	-1.41217	0.186571	-7.56905	3.75955e-14	1.8368e-12	EXL2	5	25703649	25705339	protein_coding	836547	5771.69	4991.6	4902.2	2407.64	1781.24	1696.16
2252	AT1G22090	55.3162	9.14472	1.20841	7.56758	3.80246e-14	1.85362e-12	EMB2204	1	7795708	7797425	protein_coding	838814	0	0	1.08865	233.061	199.314	224.823
15571	AT3G50570	100.766	-2.08893	0.276092	-7.56607	3.8467e-14	1.86999e-12		3	18766749	18767607	protein_coding	824221	158.765	113.174	187.789	39.099	33.2263	35.9084
3853	AT1G47920	78.1135	9.03111	1.19367	7.56586	3.85319e-14	1.86999e-12		1	17661095	17662455	protein_coding	841210	0	1.27045	0	197.51	200.363	209.834
14780	AT3G42800	87.0031	1.92998	0.255181	7.56316	3.93385e-14	1.90491e-12		3	14905230	14907035	protein_coding	823322	51.9479	63.5225	66.4078	264.663	205.608	219.827
25513	AT5G49630	244.89	1.75426	0.232123	7.55744	4.11091e-14	1.98624e-12	AAP6	5	20142430	20146690	protein_coding	835025	233.31	180.404	146.968	588.578	629.413	678.215
7151	AT1G80940	901.384	-0.909661	0.120373	-7.557	4.12474e-14	1.98852e-12		1	30410585	30412289	protein_coding	844434	974.986	927.825	831.241	526.106	515.694	411.329
21096	AT4G39970	1876.58	1.07032	0.141656	7.55579	4.16342e-14	2.00275e-12		4	18536538	18538506	protein_coding	830158	1781.72	1792.61	1776.68	3415.93	3883.48	3938.14
16240	AT3G56940	22818.3	0.594963	0.0787552	7.55458	4.20214e-14	2.01694e-12	CRD1	3	21076505	21078443	protein_coding	824861	9045.62	8499.36	8370.46	13837.2	12673.4	12634.7
17163	AT4G01910	67.2043	-5.69956	0.756062	-7.53848	4.75484e-14	2.27721e-12		4	824555	826857	protein_coding	827105	68.3526	69.8748	87.0922	0	4.19609	0
15286	AT3G47965	95.2438	-9.09135	1.20696	-7.53244	4.98027e-14	2.37996e-12		3	17707918	17708918	protein_coding	2745951	93.8709	110.529	124.106	0	0	0
10787	AT2G41650	949.861	0.832583	0.110579	7.52929	5.10183e-14	2.43273e-12		2	17362645	17364518	protein_coding	818763	806.56	768.623	778.386	1386.52	1364.78	1442.61
13571	AT3G20100	838.54	1.04296	0.138552	7.52758	5.16879e-14	2.45929e-12	CYP705A19	3	7018826	7020901	protein_coding	821553	658.007	630.144	518.199	1195.92	1420.38	1105.38
5038	AT1G60930	90.9899	-1.64946	0.21913	-7.5273	5.18012e-14	2.45932e-12	RECQL4B	1	22430847	22438877	nontranslating_CDS	NA	129.414	142.291	149.145	34.5642	51.4021	48.7116
6113	AT1G70880	134.928	1.58384	0.210422	7.527	5.19209e-14	2.45965e-12		1	26722846	26723978	protein_coding	843425	82.0231	80.0384	102.333	277.501	283.236	231.068
9433	AT2G29180	1107.98	0.969911	0.128894	7.52488	5.27683e-14	2.49439e-12		2	12542933	12543835	protein_coding	817467	874.913	841.038	938.418	1619.58	1639.62	1943.47
25368	AT5G48335	511.243	-0.893625	0.118762	-7.52448	5.29323e-14	2.49674e-12		5	19587872	19589606	protein_coding	2746200	516.745	514.533	485.539	293.302	252.814	269.787
7768	AT2G07798	126.468	2.91205	0.387667	7.51173	5.83513e-14	2.74115e-12		2	3357619	3361102	protein_coding	7922541	21.8728	13.975	15.2411	120.481	121.686	147.384
26156	AT5G55570	152.248	2.05123	0.273071	7.5117	5.83651e-14	2.74115e-12		5	22514214	22515458	protein_coding	835651	32.1421	32.0044	37.2976	121.092	163.616	135.744
27429	AT5G67480	755.754	-1.39201	0.185346	-7.5103	5.89905e-14	2.76458e-12	BT4	5	26930539	26933352	protein_coding	836884	1225.76	1258.5	1588.78	512.326	550.645	488.529
25710	AT5G51480	33.1806	3.74383	0.500446	7.48099	7.37657e-14	3.44961e-12	SKS2	5	20910204	20913547	protein_coding	835222	5.46821	7.6227	2.17731	75.0536	66.0884	59.9527
24253	AT5G38260	29.0801	9.23128	1.23407	7.48033	7.41386e-14	3.45964e-12	LRK10L-2.1	5	15283692	15285837	protein_coding	833808	0	0	0	97.7672	103.853	157.376
6660	AT1G76240	363.51	1.90712	0.255182	7.47359	7.80387e-14	3.63387e-12		1	28602705	28603932	protein_coding	843957	89.314	85.1202	83.8262	350.579	271.697	347.226
18082	AT4G12990	74.0745	-7.38989	0.989597	-7.46757	8.16879e-14	3.79571e-12		4	7594230	7596008	protein_coding	826912	85.8331	128.701	82.8362	0	0.508954	1.85812
7134	AT1G80770	820.62	-0.790437	0.105914	-7.46302	8.45647e-14	3.92104e-12	PDE318	1	30355025	30357988	protein_coding	844416	1087.16	1008.87	979.739	552.118	564.883	666.057
7395	AT2G03330	134.081	-1.6705	0.224003	-7.45747	8.81976e-14	4.08082e-12		2	1008460	1014122	protein_coding	814862	157.667	154.995	202.489	51.3525	54.5491	56.2056
11802	AT3G03850	63.2475	3.13339	0.420226	7.45644	8.8893e-14	4.1043e-12		3	983057	983768	protein_coding	821111	12.7591	16.5159	25.039	130.356	131.128	213.581
1258	AT1G12620	130.74	-1.48446	0.199104	-7.4557	8.9395e-14	4.11877e-12		1	4294552	4297178	protein_coding	837818	200.501	137.209	157.855	52.34	51.4021	76.1899
3712	AT1G44820	723.274	0.885469	0.118991	7.44149	9.95575e-14	4.57734e-12		1	16926297	16929196	protein_coding	841046	539.53	572.973	594.404	1044.83	1035.38	1071.65
18460	AT4G16060	269.125	-0.827303	0.111222	-7.43831	1.01979e-13	4.67882e-12		4	9094402	9096353	protein_coding	827291	473.911	492.935	449.613	257.75	247.569	294.767
5307	AT1G63330	57.6545	3.128	0.420546	7.43795	1.02264e-13	4.68206e-12		1	23489805	23491981	protein_coding	842639	16.395	15.2365	27.2004	151.199	219.6	143.704
1006	AT1G10370	473.739	1.72835	0.232609	7.43026	1.08387e-13	4.95202e-12	GSTU17	1	3396883	3398358	protein_coding	837576	133.06	115.611	163.298	430.571	375.55	562.056
15156	AT3G46650	66.9658	-2.58302	0.347773	-7.42732	1.1082e-13	5.05259e-12		3	17185453	17187821	protein_coding	823818	66.5298	57.1703	57.6986	10.863	8.39217	11.2411
23787	AT5G27730	1014.61	0.864568	0.116443	7.42485	1.12912e-13	5.13725e-12		5	9819256	9823250	protein_coding	832835	817.875	911.13	777.212	1388.15	1670.59	1500.52
14122	AT3G25013	34.1308	-4.10152	0.553205	-7.41411	1.22448e-13	5.55955e-12		3	9113875	9116673	protein_coding	6240559	64.3109	55.0485	64.7229	3.93805	5.22899	1.24517
16970	AT4G00290	271.98	-0.997328	0.134528	-7.41351	1.23e-13	5.57304e-12	MSL1	4	122851	125591	protein_coding	828077	318.067	327.776	311.355	161.958	133.226	186.103
5504	AT1G65200	32.727	5.45091	0.735446	7.4117	1.24693e-13	5.63801e-12		1	24218470	24222794	protein_coding	842827	1.82273	3.81135	3.26596	102.705	144.765	132.395
13901	AT3G23030	2584.4	0.966413	0.130506	7.40514	1.31011e-13	5.91146e-12	IAA2	3	8180646	8182095	protein_coding	821877	1074.4	1165.59	1377.83	2418.91	2062	2587.86
19694	AT4G27080	989.659	0.535665	0.072366	7.40215	1.33993e-13	6.03356e-12	ATPDIL5-4	4	13588948	13593662	protein_coding	828816	970.592	889.192	920.196	1321.84	1414.89	1297.14
25066	AT5G45510	2546.28	-0.942704	0.12742	-7.3984	1.37836e-13	6.19277e-12		5	18444607	18449446	protein_coding	834587	2894.55	2809.71	2950.47	1561.53	1421.32	1520.07
20760	AT4G36850	3224.32	-1.59594	0.215721	-7.39815	1.38096e-13	6.19277e-12		4	17353291	17356037	protein_coding	829838	1471.33	1095.52	1617.77	575.942	391.415	416.485
24861	AT5G43740	400.312	-1.38912	0.18784	-7.39523	1.41168e-13	6.31755e-12		5	17564697	17569148	protein_coding	834394	518.229	490.507	576.775	204.1	197.042	204.401
21865	AT5G08000	292.957	-1.52147	0.205861	-7.39077	1.45983e-13	6.51557e-12	E13L3	5	2563366	2565547	protein_coding	830694	479.168	556.841	522.161	181.68	200.537	159.533
968	AT1G09995	63.2543	-8.89492	1.20355	-7.39058	1.46189e-13	6.51557e-12		1	3262222	3263642	protein_coding	837534	79.6551	89.848	117.141	0	0	0
15082	AT3G45960	34.2495	3.6793	0.498497	7.38078	1.57361e-13	6.99918e-12	EXLA3	3	16892702	16894153	protein_coding	823739	8.2148	12.7239	6.54186	133.522	85.1002	128.844
13545	AT3G19860	805.193	-1.03085	0.139767	-7.3755	1.63726e-13	7.2675e-12	BHLH121	3	6903757	6906207	protein_coding	821523	890.704	790.541	823.216	405.46	420.786	400.019
26885	AT5G62480	107.288	-3.09889	0.42024	-7.3741	1.65459e-13	7.32955e-12	GSTU9	5	25088527	25089626	protein_coding	836368	85.3685	95.8675	102.686	17.5341	6.98458	8.31617
14698	AT3G30770	62.4769	8.87732	1.20487	7.36787	1.73381e-13	7.66493e-12		3	12445493	12448285	protein_coding	822832	0	0	1.08865	212.323	180.432	152.38
3245	AT1G32540	402.902	1.03002	0.139889	7.36311	1.79672e-13	7.927e-12	LOL1	1	11767485	11770049	protein_coding	840148	256.054	306.953	298.133	516.472	619.77	619.103
8292	AT2G18300	2396.33	1.00439	0.136417	7.3626	1.80357e-13	7.94115e-12		2	7952404	7954785	protein_coding	816346	1773.14	1906.78	1629.81	3333.36	3334.67	3983.41
19639	AT4G26555	561.339	-1.0934	0.148533	-7.36132	1.82095e-13	8.00157e-12	FKBP16-1	4	13404430	13406259	protein_coding	828762	776.529	733.644	709.71	330.7	377.182	332.461
7841	AT2G12190	79.3389	2.07599	0.282085	7.35946	1.84654e-13	8.0977e-12		2	4891642	4893397	protein_coding	815688	37.3661	47.0067	23.9504	134.306	146.863	173.613
6644	AT1G76090	730.845	-1.10941	0.150821	-7.3558	1.89792e-13	8.30635e-12	SMT3	1	28550202	28551836	protein_coding	843941	791.067	720.346	706.535	404.894	300.02	322.246
24295	AT5G38590	230.085	1.16367	0.15839	7.34688	2.0289e-13	8.86183e-12		5	15451910	15453928	protein_coding	833848	127.783	119.361	123.617	270.789	275.402	285.954
21512	AT5G04740	1022.16	-0.625535	0.0851995	-7.342	2.10421e-13	9.17242e-12	ACR12	5	1367911	1371550	protein_coding	830352	1309.38	1400.57	1382.84	864.149	844.248	945.207
13383	AT3G18420	569.421	-0.838607	0.114267	-7.33904	2.15129e-13	9.35897e-12	SG1	3	6324632	6325866	protein_coding	821371	890.406	755.918	795.805	421.683	443.736	504.602
4153	AT1G50970	225.711	-1.03597	0.14119	-7.3374	2.17777e-13	9.45534e-12		1	18896142	18900369	protein_coding	841519	275.55	283.087	230.289	127.765	125.204	131.902
5277	AT1G63080	57.8612	-2.10679	0.28716	-7.33665	2.19008e-13	9.48993e-12		1	23387574	23390838	protein_coding	842611	75.6247	95.8598	97.3842	22.324	14.6927	25.5679
18913	AT4G20010	692.935	-0.720464	0.0982698	-7.33149	2.27604e-13	9.84286e-12	OSB2	4	10841935	10844124	protein_coding	827746	849.307	902.388	884.88	526.006	512.521	562.076
16327	AT3G57770	286.072	-1.41449	0.192971	-7.33005	2.30072e-13	9.92993e-12		3	21397542	21398923	protein_coding	824946	341.763	377.324	412.599	145.169	142.667	136.143
2400	AT1G23560	104.161	2.36937	0.323563	7.32273	2.42973e-13	1.04661e-11		1	8352615	8354619	protein_coding	838966	32.8185	34.2997	39.1733	159.047	181.607	208.651
17558	AT4G07820	182.636	3.39075	0.463212	7.3201	2.47795e-13	1.06527e-11		4	4636624	4637450	protein_coding	826263	13.6705	31.7613	32.6596	274.538	202.461	334.736
15850	AT3G53230	429.799	-1.9632	0.268284	-7.3176	2.52448e-13	1.08315e-11	CDC48D	3	19723350	19727128	protein_coding	824489	744.587	613.628	648.837	189.609	177.285	147.384
15346	AT3G48460	719.248	1.76347	0.241021	7.31666	2.54227e-13	1.08864e-11		3	17949416	17951250	protein_coding	824005	280.701	246.467	192.691	762.386	850.757	833.092
13806	AT3G22200	4036.62	-1.12348	0.153581	-7.31524	2.56931e-13	1.09807e-11	POP2	3	7835144	7839061	protein_coding	821784	6507.52	5739.87	6607.25	3125.94	2745.28	2782.68
558	AT1G06180	296.374	-1.45215	0.198766	-7.30579	2.75633e-13	1.17569e-11	ATMYB13	1	1889362	1891276	protein_coding	837127	134.882	137.209	209.021	50.3649	69.2354	56.2056
17695	AT4G09435	32.8954	4.0505	0.554967	7.29864	2.90688e-13	1.23749e-11		4	5973083	5974684	protein_coding	28720071	6.37957	1.27045	3.26596	79.0038	66.0884	46.2135
5992	AT1G69720	25.7111	4.36452	0.599033	7.28593	3.19451e-13	1.35729e-11	HO3	1	26226731	26228580	protein_coding	843308	3.9356	5.48625	4.01405	99.237	86.0079	87.0731
10762	AT2G41440	147.57	-8.65408	1.18826	-7.28301	3.26457e-13	1.38437e-11		2	17271143	17274394	protein_coding	818742	166.539	195.089	183.889	0	1.61086	0
18567	AT4G16860	826.721	-0.949281	0.130424	-7.27843	3.37723e-13	1.42937e-11	RPP4	4	9488466	9495837	protein_coding	827395	1401.45	1373.04	1310.93	672.343	817.084	625.039
21249	AT5G02270	827.701	-1.11315	0.15298	-7.27642	3.42796e-13	1.44803e-11	ATNAP9	5	467038	469272	protein_coding	831709	502.161	478.402	508.678	223.932	224.485	241.1
24827	AT5G43440	298.957	-1.82911	0.251562	-7.27101	3.56812e-13	1.50433e-11		5	17455233	17456695	protein_coding	834364	624.498	564.599	773.234	164.584	182.207	206.266
1511	AT1G14960	128.391	-10.2874	1.41539	-7.26827	3.6412e-13	1.53218e-11		1	5159192	5160179	protein_coding	838061	239.69	321.424	190.514	0	0	0
3574	AT1G36940	84.656	1.47504	0.203235	7.25781	3.93423e-13	1.6523e-11		1	14003819	14005502	protein_coding	840603	60.0454	71.0212	68.4066	173.505	190.589	188.272
6316	AT1G72900	384.255	-1.72391	0.237628	-7.25465	4.02706e-13	1.68804e-11		1	27432178	27433782	protein_coding	843621	462.063	331.588	522.553	144.182	118.54	136.143
19376	AT4G24160	588.839	-1.12175	0.154648	-7.25354	4.06003e-13	1.6986e-11		4	12539656	12542489	protein_coding	828516	645.683	567.402	667.361	321.949	303.142	237.392
26042	AT5G54510	1148.9	0.816359	0.112798	7.23733	4.57608e-13	1.91084e-11	GH3.6	5	22130964	22133688	protein_coding	835539	1059.01	975.706	922.089	1745.98	1876.7	1585
23262	AT5G22608	65.7912	-8.66585	1.19766	-7.23567	4.63242e-13	1.93068e-11		5	7513069	7514560	protein_coding	5008219	59.5365	88.9431	96.8495	0	0	0
1073	AT1G10920	358.439	0.906335	0.125328	7.23171	4.76963e-13	1.98408e-11	LOV1	1	3644180	3647784	protein_coding	837635	282.433	252.618	234.235	518.069	490.429	434.525
13752	AT3G21750	950.291	-0.879938	0.121973	-7.21423	5.42404e-13	2.25201e-11	UGT71B1	3	7664345	7666305	protein_coding	821729	1368.87	1172.63	1170.3	692.271	703.894	620.76
19721	AT4G27370	123.68	-2.0612	0.28575	-7.21329	5.46174e-13	2.26336e-11	VIIIB	4	13694689	13701119	protein_coding	828845	165.701	170.826	177.41	41.5225	35.6307	46.2508
14826	AT3G43520	725.768	-0.763016	0.105783	-7.21302	5.47229e-13	2.26343e-11	FAX2	3	15405984	15407949	protein_coding	823438	903.165	992.222	985.231	556.977	542.344	598.278
17602	AT4G08410	108.757	-4.70445	0.652323	-7.21185	5.51988e-13	2.2788e-11		4	5338819	5341209	protein_coding	817037	100.584	116.372	94.2367	3.18512	4.73675	4.02843
7990	AT2G15042	58.4969	3.89691	0.540453	7.21044	5.57704e-13	2.29805e-11		2	6510841	6512641	protein_coding	NA	8.20231	7.6227	16.3298	138.257	176.236	164.87
24688	AT5G42250	270.713	-2.00617	0.278453	-7.20467	5.81851e-13	2.39304e-11		5	16893849	16897690	protein_coding	834230	216.905	278.229	271.075	51.3525	74.4805	64.9487
25614	AT5G50550	120.849	-1.47185	0.204436	-7.19957	6.04013e-13	2.47487e-11		5	20576733	20579103	protein_coding	835135	122.123	175.322	162.209	57.2777	52.4511	54.9566
25626	AT5G50650	120.849	-1.47185	0.204436	-7.19957	6.04013e-13	2.47487e-11		5	20610075	20612445	protein_coding	835135	122.123	175.322	162.209	57.2777	52.4511	54.9566
27137	AT5G64850	1257.01	0.994055	0.138326	7.18635	6.65489e-13	2.72165e-11		5	25921402	25923418	protein_coding	836608	380.04	387.487	352.723	792.013	733.266	704.444
19690	AT4G27040	1219.69	0.722254	0.100604	7.1792	7.01201e-13	2.86234e-11	VP22-1	4	13572885	13575639	protein_coding	828812	645.355	740.091	799.155	1052.18	1237.04	1313.2
7587	AT2G05530	25.3755	8.85029	1.23283	7.17883	7.031e-13	2.86474e-11		2	2029687	2030544	protein_coding	815102	0	0	0	106.935	99.9186	67.6238
5283	AT1G63130	431.887	0.991585	0.138153	7.17744	7.10267e-13	2.88855e-11		1	23412518	23415155	protein_coding	842617	373.572	330.29	365.593	642.081	768.08	719.96
20813	AT4G37320	359.403	-1.08034	0.150566	-7.17518	7.22102e-13	2.93122e-11	CYP81D5	4	17559378	17561975	protein_coding	829887	423.786	332.858	298.291	174.796	170.99	153.629
20822	AT4G37410	3412.71	-2.54071	0.354555	-7.1659	7.72761e-13	3.13104e-11	CYP81F4	4	17590772	17592920	protein_coding	829895	5507.39	5583.63	5127.55	1076.43	881.178	829.346
8668	AT2G21830	194.167	-1.6256	0.226951	-7.16279	7.90523e-13	3.19708e-11		2	9303713	9306025	protein_coding	816719	297.517	331.117	343.79	99.3629	94.0529	122.44
5359	AT1G63860	214.438	-1.55407	0.217002	-7.16152	7.97854e-13	3.22052e-11		1	23701408	23706058	protein_coding	3767624	200.662	173.074	217.515	61.9505	66.9948	73.3219
4361	AT1G52905	103.034	-8.52911	1.191	-7.16128	7.99269e-13	3.22052e-11		1	19706047	19706885	protein_coding	2745825	151.287	157.536	124.106	0	1.04902	0
18136	AT4G13460	861.518	-0.783302	0.109457	-7.15625	8.29151e-13	3.33478e-11	SUVH9	4	7823894	7827004	protein_coding	826978	954.831	823.732	801.362	508.857	487.712	504.453
26018	AT5G54270	18642.3	1.16173	0.162349	7.15576	8.32124e-13	3.34058e-11	LHCB3	5	22038165	22039568	protein_coding	835515	3898.83	4950.95	4486.34	11251.1	10113.6	8464.57
10233	AT2G36590	325.24	1.3135	0.183603	7.154	8.42882e-13	3.37756e-11	PROT3	2	15343006	15345673	protein_coding	818232	94.3601	131.326	123.038	287.444	332.636	240.761
11549	AT3G01560	711.696	-0.811772	0.11378	-7.13459	9.7079e-13	3.88298e-11		3	219582	221989	protein_coding	821110	753.063	667.568	724.343	464.738	404.138	350.839
5175	AT1G62150	81.9248	-1.64359	0.230405	-7.13346	9.78788e-13	3.90781e-11		1	22969830	22971771	protein_coding	842511	127.591	115.611	134.993	41.477	41.9609	37.4704
15869	AT3G53370	80.3706	-1.70306	0.238971	-7.12666	1.02834e-12	4.09817e-11	S1FA1	3	19787852	19788907	protein_coding	824505	148.349	131.945	126.11	44.3786	45.0459	34.9243
16817	AT3G62470	166.188	-1.68965	0.237111	-7.12599	1.03336e-12	4.11068e-11		3	23106437	23108694	protein_coding	825421	234.221	292.204	205.755	92.8294	60.8433	72.4428
13497	AT3G19450	3418.33	-0.86049	0.120871	-7.11905	1.08672e-12	4.31507e-11	CAD4	3	6744377	6747238	protein_coding	821479	2677.6	2861.05	2786.95	1534.65	1400.44	1651.2
13811	AT3G22235	190.014	-6.82783	0.959298	-7.11753	1.09875e-12	4.35494e-11		3	7854419	7855814	protein_coding	821791	784.848	1100.36	411.175	0	9.33471	11.1143
1433	AT1G14280	2004.41	0.889756	0.125078	7.11359	1.1306e-12	4.47305e-11	PKS2	1	4877506	4879307	protein_coding	837989	585.098	701.289	655.369	1239.37	1124.55	1229.03
19306	AT4G23510	56.2212	-3.64035	0.512382	-7.10476	1.20534e-12	4.76013e-11		4	12267516	12270739	protein_coding	828451	49.4427	78.9485	69.4031	5.8446	3.28112	6.88519
23725	AT5G27110	41.467	-2.52269	0.355426	-7.09764	1.26907e-12	5.00275e-11	PCMP-E14	5	9538572	9540666	protein_coding	832769	77.4662	80.0384	91.4468	12.8381	17.8334	12.4901
25425	AT5G48790	1515.8	-0.788962	0.11124	-7.0924	1.31802e-12	5.18637e-11		5	19779860	19782066	protein_coding	834937	1631.35	1647.09	1485.72	815.21	904.568	1040.77
4284	AT1G52220	2922.49	0.804911	0.11356	7.08797	1.36094e-12	5.3456e-11	CURT1C	1	19453435	19454765	protein_coding	841652	2842.87	3070	2812.09	4579.98	4848.9	5814.87
25052	AT5G45390	3355.94	-0.50996	0.0719517	-7.08753	1.3653e-12	5.35311e-11	CLPP4	5	18396254	18398138	protein_coding	834575	4579.62	4177.24	4694.27	3161.14	3035.87	3253.68
20659	AT4G35840	183.501	1.21803	0.171987	7.08215	1.41936e-12	5.5551e-11		4	16980712	16982550	protein_coding	829738	113.34	145.252	139.184	305.835	312.604	302.746
7153	AT1G80960	46.6934	-8.55588	1.20898	-7.07696	1.47356e-12	5.75689e-11		1	30415123	30419047	protein_coding	844436	68.2208	85.0477	73.7979	0	0	0
13066	AT3G15540	77.5865	1.65048	0.233265	7.07555	1.48857e-12	5.80515e-11	IAA19	3	5264001	5265695	protein_coding	820793	50.1252	43.1953	53.344	142.207	127.981	193.597
18642	AT4G17580	20.7527	8.83643	1.24983	7.07011	1.54806e-12	6.0264e-11		4	9789789	9791145	protein_coding	827475	0	0	0	69.1283	97.559	106.166
12698	AT3G12460	29.7466	3.19466	0.452952	7.05297	1.75144e-12	6.80601e-11		3	3954514	3955550	protein_coding	820425	8.20231	3.81135	7.62057	73.0785	60.8433	49.9606
21064	AT4G39730	1531.92	-0.870626	0.123923	-7.02553	2.13258e-12	8.27235e-11	PLAT1	4	18432659	18433753	protein_coding	830128	1850.99	1828.18	1812.61	971.747	899.012	1135.35
8603	AT2G21200	45.1908	2.5741	0.366592	7.0217	2.19186e-12	8.48724e-11		2	9083906	9084803	protein_coding	816657	14.5819	17.7863	9.79787	71.1034	75.5296	103.668
22768	AT5G17310	2234.36	0.967083	0.13789	7.01346	2.32504e-12	8.987e-11	UGP1	5	5696478	5700993	protein_coding	831596	1807.14	1699.54	1489.62	3028.73	3285.25	3456.41
5783	AT1G67810	154.84	-3.28246	0.468565	-7.00535	2.46372e-12	9.50622e-11	SUFE2	1	25426234	25427461	protein_coding	843107	167.692	193.108	244.947	12.8381	28.3236	21.2332
1609	AT1G15885	37.2951	-8.41345	1.20115	-7.0045	2.47878e-12	9.54746e-11		1	5460477	5461297	protein_coding	5007698	67.4412	73.6861	64.2305	0	0	0
11986	AT3G05520	644.897	0.59829	0.0856626	6.98426	2.86355e-12	1.10101e-10		3	1598449	1601437	protein_coding	819717	558.826	658.195	595.017	903.158	911.431	921.086
1610	AT1G15890	52.7159	-8.63974	1.23729	-6.98279	2.89383e-12	1.11069e-10		1	5461309	5464241	protein_coding	838159	78.7156	73.1533	87.8513	0	0	0
11279	AT2G46330	1402.18	0.85834	0.12293	6.98235	2.90285e-12	1.11079e-10	AGP16	2	19018264	19019364	protein_coding	819241	908.767	1114.09	1011.53	1678.57	1938.2	1879.55
11614	AT3G02170	1246.41	0.990494	0.141858	6.98228	2.90426e-12	1.11079e-10	LNG2	3	396012	399960	protein_coding	821279	1016.83	1026.26	858.728	1998.44	2008.37	1757.11
1162	AT1G11740	72.2283	2.30885	0.330733	6.98102	2.93039e-12	1.11882e-10		1	3963054	3966850	protein_coding	837718	18.2274	34.3022	28.305	119.493	110.147	166.119
18479	AT4G16180	1427.55	-0.778595	0.111574	-6.97828	2.98809e-12	1.13887e-10		4	9165201	9171064	protein_coding	827310	1615.62	1534.71	1583.77	968.971	922.377	867.348
9295	AT2G27820	729.207	-0.588758	0.0844118	-6.97482	3.06254e-12	1.16521e-10	ADT3	2	11856571	11858288	protein_coding	817329	863.065	857.554	870.922	593.516	565.423	563.305
6587	AT1G75500	4060.32	0.702394	0.100719	6.97378	3.08527e-12	1.17181e-10	WAT1	1	28337726	28340275	protein_coding	843886	3878.3	3757.64	3449.34	5934.8	6344.07	5759.29
3737	AT1G45163	64.6073	-8.39505	1.20422	-6.97135	3.13923e-12	1.19024e-10		1	17090677	17091464	protein_coding	10723049	161.312	130.856	101.245	0	1.04902	0
25342	AT5G48090	40.7708	2.31704	0.332585	6.96675	3.2435e-12	1.22764e-10	ELP1	5	19484015	19488657	protein_coding	834861	13.8434	24.4438	17.5067	95.0032	78.3075	99.9196
9722	AT2G31865	272.2	1.97311	0.283267	6.96557	3.27085e-12	1.23585e-10	PARG2	2	13546544	13549571	protein_coding	817744	100.337	99.7975	112.901	382.517	422.443	424.194
13290	AT3G17609	1775.87	-1.04945	0.150908	-6.95425	3.54434e-12	1.33687e-10	HYH	3	6023844	6024710	protein_coding	821027	285.037	313.9	338.781	149.882	129.677	175.787
7535	AT2G04800	65.1302	-8.46199	1.21731	-6.9514	3.61674e-12	1.36183e-10		2	1687173	1687939	protein_coding	815024	62.8418	70.0814	79.3557	0	0	0
13342	AT3G18070	44.4804	1.89915	0.273224	6.95087	3.63028e-12	1.36457e-10	BGLU43	3	6187267	6190180	protein_coding	821332	32.7702	32.1625	37.8308	135.005	131.868	115.852
25496	AT5G49480	3704.47	-1.21388	0.174864	-6.94182	3.87073e-12	1.45246e-10	ATCP1	5	20070489	20071682	protein_coding	835008	1892	1787.52	2625.83	940.145	831.874	946.753
13676	AT3G21090	370.946	-1.77705	0.256248	-6.93488	4.06566e-12	1.52298e-10	ABCG15	3	7391286	7395096	protein_coding	821661	356.345	317.613	398.447	125.418	69.2354	118.656
1936	AT1G19090	24.657	8.56646	1.23541	6.93412	4.08744e-12	1.52852e-10	RKF2	1	6589835	6592762	nontranslating_CDS	NA	0	0	0	66.1657	77.6276	82.4349
4911	AT1G59620	385.378	0.974051	0.140649	6.92542	4.3467e-12	1.62269e-10	CW9	1	21902264	21905717	protein_coding	842252	342.232	358.774	366.515	662.204	756.5	676.907
5548	AT1G65560	97.1616	-1.42691	0.206152	-6.92166	4.46376e-12	1.66355e-10		1	24371387	24373823	protein_coding	842867	147.154	142.284	159.082	48.7661	59.202	59.4576
7995	AT2G15130	20.9057	8.82543	1.27529	6.92035	4.50513e-12	1.67611e-10		2	6564808	6566006	protein_coding	816001	0	0	0	82.4487	64.6697	123.83
3927	AT1G48630	1895.16	0.62132	0.0898085	6.91827	4.57197e-12	1.69808e-10	RACK1B	1	17981636	17983377	protein_coding	841284	1899.29	2023.83	1865.95	2927.09	2734.8	3243.69
18817	AT4G19090	55.9621	-8.32168	1.20294	-6.91781	4.58688e-12	1.70073e-10		4	10449900	10452797	protein_coding	827647	71.0867	59.7112	60.9645	0	0	0
18716	AT4G18240	2091.47	-0.681504	0.098603	-6.9116	4.79223e-12	1.77386e-10	SS4	4	10082108	10087203	protein_coding	827550	4098.42	3900.28	3767.83	2381.96	2671.86	2281.95
7920	AT2G14100	73.8572	-8.63334	1.24924	-6.91089	4.81614e-12	1.77969e-10	CYP705A13	2	5934483	5936371	protein_coding	815896	63.7957	92.7429	82.7376	0	0	0
5993	AT1G69730	727.468	0.920184	0.133272	6.90456	5.03578e-12	1.85771e-10	WAKL9	1	26228565	26231375	protein_coding	843309	388.243	327.776	312.443	592.528	633.609	726.926
11212	AT2G45660	601.213	1.1094	0.160752	6.90134	5.15136e-12	1.89714e-10	SOC1	2	18807505	18811125	protein_coding	819174	380.097	371.236	423.985	727.244	867.147	943.579
11422	AT2G47670	33.7935	3.0403	0.440943	6.89498	5.38721e-12	1.98066e-10	PMEI6	2	19543921	19544910	protein_coding	819380	10.9364	11.4341	6.53191	74.0661	93.3629	69.9448
11341	AT2G46870	274.55	-1.08014	0.156748	-6.89095	5.54229e-12	2.03425e-10	NGA1	2	19260906	19262533	protein_coding	819300	380.04	395.11	409.333	180.721	190.922	188.601
1218	AT1G12230	2196.36	-0.824734	0.119881	-6.87962	6.00147e-12	2.19909e-10		1	4147962	4151056	protein_coding	837776	2251.72	2431.93	2442.8	1461.62	1355.79	1202.88
10042	AT2G34810	478.058	-1.16888	0.170018	-6.87505	6.19693e-12	2.26692e-10		2	14685170	14687216	protein_coding	818046	779.219	835.957	827.376	368.355	326.246	392.19
9756	AT2G32160	42.8548	3.41947	0.498164	6.86415	6.68884e-12	2.44277e-10		2	13662138	13666383	protein_coding	817775	10.84	10.4615	2.33563	76.8783	101.662	80.2167
10757	AT2G41410	1431.91	-1.04092	0.15191	-6.85226	7.26929e-12	2.65032e-10	CML35	2	17261728	17263017	protein_coding	818739	1223.97	1050.66	1247.6	563.889	563.325	585.788
5791	AT1G67865	401.78	-2.54801	0.371956	-6.8503	7.36931e-12	2.68231e-10		1	25445994	25447622	protein_coding	28717407	591.477	680.962	326.596	89.8668	121.686	61.2017
18247	AT4G14350	969.571	0.636122	0.0928963	6.84766	7.50693e-12	2.72785e-10		4	8256021	8260927	protein_coding	827078	784.542	775.312	675.02	1139.81	1140.47	1194.82
2966	AT1G29820	258.764	0.845345	0.123489	6.84553	7.61939e-12	2.76412e-10		1	10437657	10440786	protein_coding	839860	223.083	179.165	218.053	377.019	356.107	387.51
17468	AT4G05050	7246.75	-0.557259	0.081478	-6.83939	7.95329e-12	2.88046e-10	UBQ11	4	2588004	2589437	protein_coding	825880	6773.62	6060.47	6095.38	4602.37	4291.02	3969.24
21287	AT5G02650	59.6289	-1.83446	0.26832	-6.83684	8.09615e-12	2.92735e-10		5	597504	599786	protein_coding	831848	73.8208	76.227	81.6489	25.6762	18.8824	19.9842
4886	AT1G58848	3206.77	-1.11824	0.163584	-6.83586	8.15131e-12	2.94242e-10	RF9	1	21791688	21797050	protein_coding	842226	4276.87	4051.39	3483.34	2089.37	1851.13	1498.59
8109	AT2G16586	651.465	-1.24448	0.182405	-6.82262	8.93957e-12	3.22164e-10		2	7190937	7192071	protein_coding	3768004	749.144	514.533	575.897	232.074	257.01	289.771
24780	AT5G43050	182.219	-1.53175	0.224519	-6.82237	8.95528e-12	3.22198e-10	NPQ6	5	17267838	17269172	protein_coding	834320	286.169	262.983	305.911	76.0412	104.902	116.158
18329	AT4G15000	2830.49	0.529656	0.0776949	6.81712	9.28825e-12	3.33628e-10	RPL27C	4	8571816	8572681	protein_coding	827159	2594.53	2743.85	3114.86	3824.36	4050.03	4327.89
16933	AT3G66658	487.749	-0.594281	0.0874863	-6.79284	1.09944e-11	3.94262e-10	ALDH22A1	3	2094998	2099250	protein_coding	819849	585.266	587.939	550.395	382.322	391.505	366.357
3156	AT1G31690	109.704	-2.93307	0.431956	-6.79021	1.11975e-11	4.00887e-10		1	11343854	11347945	protein_coding	840056	430.166	346.833	210.11	41.477	35.6667	52.4586
6630	AT1G75945	81.9639	-8.11707	1.1956	-6.78912	1.12821e-11	4.03257e-10		1	28515245	28515916	protein_coding	28717429	87.4913	130.856	108.865	0.987547	0	0
13941	AT3G23340	470.522	0.968941	0.142738	6.78825	1.13499e-11	4.05019e-10	CKL10	3	8350803	8354021	protein_coding	821915	422.883	447.792	434.801	785.751	892.642	876.567
22827	AT5G17860	456.777	-1.89018	0.278467	-6.7878	1.13853e-11	4.05618e-10	CCX1	5	5902394	5904532	protein_coding	831654	529.314	443.013	550.609	146.274	148.185	115.979
10844	AT2G42170	662.24	1.14586	0.168898	6.78434	1.16619e-11	4.14794e-10		2	17577714	17580397	protein_coding	818817	367.696	338.336	312.218	809.725	747.243	696.044
21586	AT5G05400	37.4047	-8.22502	1.21258	-6.78309	1.17631e-11	4.17716e-10		5	1597351	1601255	protein_coding	830422	57.6986	58.2381	64.0088	0	0	0
20221	AT4G31870	249.271	-3.62283	0.534399	-6.77924	1.20806e-11	4.28293e-10	GPX7	4	15410078	15412486	protein_coding	829316	32.7703	28.0237	58.8343	7.92125	0	1.25231
13955	AT3G23480	79.776	-2.29174	0.338129	-6.77771	1.22093e-11	4.32155e-10		3	8418778	8422975	protein_coding	821929	175.719	227.175	172.527	22.6121	56.8992	38.4494
13392	AT3G18500	475.522	-0.798357	0.117812	-6.77651	1.23117e-11	4.35073e-10		3	6352447	6355463	protein_coding	821380	789.51	788.112	703.957	421.039	453.743	437.369
22653	AT5G16220	634.12	-0.719488	0.106202	-6.77472	1.24646e-11	4.39766e-10		5	5298112	5300642	protein_coding	831481	556.846	534.86	593.316	365.392	335.687	320.997
23010	AT5G19500	763.098	0.747548	0.110474	6.76675	1.31707e-11	4.63929e-10		5	6578890	6581945	protein_coding	832070	584.187	617.439	546.504	883.855	1012.31	1039.18
6646	AT1G76110	896.576	1.13936	0.168887	6.74627	1.51689e-11	5.33453e-10	HMGB9	1	28555034	28557615	protein_coding	843943	600.591	628.873	496.425	1243.32	1306.03	1251.51
23391	AT5G23800	33.0477	-3.30485	0.490055	-6.74384	1.54253e-11	5.41595e-10	ATDUF10	5	8022216	8024795	protein_coding	832445	67.2592	61.0472	38.9772	3.72182	3.64318	10.1214
6603	AT1G75690	3398.8	0.787567	0.116806	6.7425	1.55682e-11	5.45244e-10	LQY1	1	28421730	28423520	protein_coding	843903	2410.57	2561.23	2377.62	4336.32	4466.73	3879.44
2048	AT1G20190	528.889	1.42789	0.211778	6.7424	1.55791e-11	5.45244e-10	EXPA11	1	6998335	6999839	protein_coding	838608	325.001	403.306	353.206	912.872	906.616	1088.19
8601	AT2G21190	694.185	-0.785814	0.116558	-6.74183	1.56401e-11	5.46501e-10		2	9080760	9083009	protein_coding	816655	732.74	710.182	837.174	423.658	432.197	468.38
15043	AT3G45600	811.566	0.844883	0.125342	6.74062	1.5771e-11	5.50195e-10	TET3	3	16733755	16735951	protein_coding	823702	598.611	666.142	754.177	1098.94	1150.99	1376.81
14261	AT3G26250	28.1191	8.34271	1.2382	6.73778	1.60822e-11	5.60159e-10		3	9611696	9613168	protein_coding	822227	0	0	0	73.0785	56.6472	63.6997
7435	AT2G03750	967.468	0.690728	0.102599	6.73229	1.67016e-11	5.80806e-10	SOT11	2	1147774	1149261	protein_coding	814902	761.903	813.088	768.589	1331.21	1226.31	1221.54
18775	AT4G18740	647.424	-0.914256	0.135862	-6.7293	1.70483e-11	5.91921e-10		4	10303343	10304624	protein_coding	827608	374.537	409.806	408.979	200.147	232.578	199.238
4397	AT1G53250	357.873	1.02919	0.153221	6.71705	1.85441e-11	6.42833e-10		1	19857351	19859275	protein_coding	841758	221.462	233.763	241.681	483.898	462.619	474.625
26381	AT5G57660	3183.56	1.16582	0.173827	6.70678	1.98964e-11	6.88618e-10	COL5	5	23355337	23356989	protein_coding	835872	751.878	788.95	1010.27	2016.57	1948.03	1757.36
26178	AT5G55790	143.645	-2.03132	0.303121	-6.70136	2.06491e-11	7.13538e-10		5	22578715	22581335	protein_coding	835673	196.203	154.689	160.952	43.5664	31.4693	50.693
17383	AT4G04110	27.478	8.63461	1.28861	6.7007	2.07428e-11	7.15643e-10		4	1972591	1974014	protein_coding	825723	0	0	0	47.4023	98.608	91.178
8264	AT2G18050	2034.09	-2.52996	0.378936	-6.67646	2.44778e-11	8.43171e-10	HIS1-3	2	7845923	7847031	protein_coding	816317	1877.89	2164.08	2495.7	533.257	296.1	301.967
25979	AT5G53970	2028.14	-1.23674	0.18539	-6.67099	2.54087e-11	8.73859e-10		5	21910471	21912809	protein_coding	835480	666.21	694.937	758.791	333.791	302.118	262.293
8087	AT2G16365	1257.38	-0.596599	0.089497	-6.66614	2.62622e-11	9.01792e-10		2	7074119	7079519	protein_coding	816133	1208.11	1254.29	1133.63	820.335	802.377	752.99
17994	AT4G12170	23.6624	3.70292	0.555512	6.66579	2.63249e-11	9.02525e-10		4	7273857	7274907	protein_coding	826825	9.11368	7.6227	4.35461	109.618	81.8237	84.933
6877	AT1G78300	2683.24	0.461748	0.0692912	6.66388	2.66686e-11	9.12876e-10	GRF2	1	29461391	29463389	protein_coding	844165	2284.8	2431.64	2309.03	3214.47	3175.39	3282.41
4203	AT1G51440	60.7339	2.02574	0.304941	6.64304	3.07285e-11	1.0502e-09		1	19070798	19072753	protein_coding	841569	26.4297	22.8681	26.1277	115.543	90.2159	102.419
4087	AT1G50280	221.069	1.33666	0.201335	6.63897	3.15884e-11	1.07791e-09		1	18623698	18626441	protein_coding	841450	153.7	166.914	143.419	387.599	351.266	432.723
18443	AT4G15940	509.929	-0.872922	0.131541	-6.63613	3.22022e-11	1.09714e-09		4	9038193	9040370	protein_coding	NA	458.418	437.035	521.465	263.675	251.765	258.546
3587	AT1G37150	75.3468	2.35723	0.355553	6.62977	3.36211e-11	1.14369e-09	HCS2	1	14174798	14178034	protein_coding	840632	23.0474	21.4401	44.9117	95.8307	155.574	207.165
4494	AT1G54050	133.722	-1.79837	0.271329	-6.62801	3.40242e-11	1.1556e-09	HSP17.4B	1	20179357	20180566	protein_coding	841843	181.92	201.725	154.338	52.6416	53.539	48.1637
9472	AT2G29580	229.295	-0.91684	0.138339	-6.6275	3.41414e-11	1.15779e-09		2	12651826	12654336	protein_coding	817507	315.333	255.361	266.72	165.908	140.569	137.392
6930	AT1G78820	605.301	-0.799294	0.120703	-6.62197	3.5444e-11	1.2001e-09		1	29634096	29635931	protein_coding	844219	577.807	536.13	519.287	317.99	304.216	317.25
23259	AT5G22580	503.646	2.08716	0.316453	6.59547	4.23906e-11	1.43308e-09		5	7502427	7503463	protein_coding	832321	437.456	438.305	342.925	1553.41	1931.25	1693.66
27250	AT5G65870	205.015	-1.48876	0.226064	-6.58557	4.5314e-11	1.52954e-09	PSK5	5	26351373	26352703	protein_coding	836716	235.133	378.594	340.748	92.8294	125.883	121.154
8788	AT2G22980	2776.84	1.23349	0.18761	6.57476	4.87318e-11	1.64237e-09	SCPL13	2	9778759	9783310	protein_coding	816829	1274.93	1499.14	1839.68	2918.68	3760.75	4168.22
11352	AT2G46970	31.6944	3.57229	0.54366	6.57081	5.0041e-11	1.68389e-09	PIL1	2	19295431	19297858	protein_coding	819311	7.54593	8.60232	12.394	96.9575	120.514	122.852
3125	AT1G31340	716.788	-0.911208	0.138688	-6.57019	5.02503e-11	1.68833e-09	RUB1	1	11217695	11219618	protein_coding	840023	853.951	830.875	704.358	440.446	386.04	444.649
6860	AT1G78130	170.017	-1.22234	0.186073	-6.56916	5.06017e-11	1.69753e-09	UNE2	1	29400140	29401902	protein_coding	844149	155.844	203.272	176.362	79.0038	75.5296	73.6918
24941	AT5G44440	103.465	2.60504	0.396574	6.56886	5.07005e-11	1.69823e-09		5	17910480	17912643	protein_coding	834471	19.309	11.5358	25.2618	156.424	115.361	71.8272
5496	AT1G65130	32.9738	2.56576	0.391543	6.55295	5.64118e-11	1.88664e-09		1	24196345	24201346	protein_coding	842820	13.3585	15.4919	12.6791	83.4516	82.4608	78.9802
8448	AT2G19860	900.019	0.730048	0.111469	6.54935	5.77869e-11	1.92968e-09	HXK2	2	8570607	8574067	protein_coding	816505	908.206	866.039	923.831	1528	1496.09	1451.92
10098	AT2G35340	156.589	1.2815	0.195674	6.54912	5.78787e-11	1.92979e-09	MEE29	2	14872265	14879739	protein_coding	818101	129.169	121.002	98.7496	244.101	328.284	277.575
3250	AT1G32580	778.968	-0.668507	0.102099	-6.54765	5.84499e-11	1.94587e-09	MORF5	1	11783543	11785704	protein_coding	840152	976.075	882.963	1040.75	565.865	636.756	624.507
10271	AT2G36930	1580.81	0.843955	0.129081	6.53818	6.22728e-11	2.06998e-09		2	15509898	15511607	protein_coding	818267	848.483	898.209	831.731	1666.98	1489.61	1468.84
24427	AT5G39830	1249.48	0.742398	0.11362	6.53404	6.40182e-11	2.12476e-09	DEGP8	5	15942764	15945897	protein_coding	833979	1552.3	1497.04	1460.93	2348.87	2486.71	2713.2
10696	AT2G40880	1631.14	1.07387	0.164758	6.51786	7.13189e-11	2.36348e-09	CYS3	2	17057388	17058122	protein_coding	818685	674.412	722.886	720.688	1606.74	1417.23	1432.62
17066	AT4G01040	450.305	-0.757723	0.116337	-6.51317	7.35832e-11	2.43482e-09		4	453347	455611	protein_coding	827924	528.95	497.287	545.807	327.938	339.138	260.605
11070	AT2G44270	303.7	-0.902087	0.138634	-6.50695	7.66908e-11	2.53381e-09	NCS6	2	18297878	18300304	protein_coding	819035	318.979	296.015	401.713	166.895	179.383	199.842
9016	AT2G25220	187.808	1.1333	0.174247	6.50396	7.82305e-11	2.58078e-09		2	10742623	10745819	protein_coding	817060	132.57	121.606	117.469	233.41	270.167	314.65
15195	AT3G47010	97.6084	-1.63681	0.251934	-6.49699	8.19407e-11	2.6991e-09		3	17316635	17319531	protein_coding	823854	115.407	120.662	90.5536	38.2715	31.8592	34.2389
17694	AT4G09430	28.0838	3.51606	0.541504	6.49314	8.4067e-11	2.76497e-09		4	5970908	5973113	protein_coding	826526	0.911367	6.35225	7.62057	57.2777	51.4021	53.7076
14600	AT3G29200	1132.62	-0.550389	0.0848512	-6.48652	8.78425e-11	2.8848e-09	CM1	3	11163839	11166458	protein_coding	822573	1176.58	1194.22	1127.84	805.839	776.276	806.863
3523	AT1G35710	153.431	2.29759	0.354674	6.47804	9.29249e-11	3.04713e-09		1	13220471	13224681	protein_coding	840475	75.6435	80.0384	37.0142	276.513	410.168	259.795
7523	AT2G04630	807.982	0.644161	0.099646	6.46449	1.0164e-10	3.32791e-09	NRPB6B	2	1618791	1620379	protein_coding	815006	555.934	608.546	611.823	972.734	904.257	894.294
6339	AT1G73120	1126.11	-1.87501	0.290064	-6.46412	1.01889e-10	3.33106e-09		1	27497176	27498062	protein_coding	843643	2041.46	2872.49	2139.2	721.897	595.844	604.523
386	AT1G04660	48.4421	3.0856	0.477554	6.46126	1.03833e-10	3.38955e-09		1	1300368	1301773	protein_coding	839454	18.2274	17.7863	7.62057	112.58	111.196	147.384
24505	AT5G40570	48.6119	2.09972	0.325288	6.45497	1.08241e-10	3.52816e-09		5	16246760	16248390	protein_coding	834055	20.2211	21.561	31.5173	91.686	108.913	113.467
17524	AT4G05631	32.2864	-7.86959	1.21946	-6.45335	1.09406e-10	3.56084e-09		4	2990006	2992618	protein_coding	825936	48.3025	53.3589	39.1915	0	0	0
17440	AT4G04840	799.565	-1.53557	0.238042	-6.45085	1.11227e-10	3.61472e-09	MSRB6	4	2449434	2451651	protein_coding	825821	1187.51	1414.01	1002.65	445.384	376.599	420.918
221	AT1G03090	2578.17	-1.59688	0.247567	-6.45029	1.11637e-10	3.62263e-09	MCCA	1	739544	744184	protein_coding	838362	1849.09	1659.34	2095.7	727.266	584.043	540.705
3350	AT1G33790	269.037	-1.99686	0.309652	-6.44873	1.12792e-10	3.65469e-09	JAL4	1	12256474	12260638	protein_coding	840271	212.508	180.857	237.79	50.6035	39.4405	68.4557
7154	AT1G80970	40.2765	-7.79439	1.2092	-6.44592	1.14899e-10	3.71747e-09		1	30420102	30421995	protein_coding	844437	42.1773	49.1546	42.5868	0	0	0
15920	AT3G53880	100.597	-1.35609	0.210517	-6.44172	1.18127e-10	3.81623e-09	AKR4C11	3	19953117	19955291	protein_coding	824555	136.078	131.131	138.548	60.3666	56.7659	40.0522
21134	AT5G01180	70.5157	1.55385	0.241308	6.43928	1.20038e-10	3.87225e-09	NPF8.2	5	61017	63936	protein_coding	831725	57.4285	67.4715	54.7646	186.298	153.643	185.931
22354	AT5G13370	1342.94	-1.20349	0.186987	-6.43621	1.22495e-10	3.94566e-09		5	4286740	4289663	protein_coding	831178	1644.11	1379.71	1692.86	724.86	720.678	602.025
5098	AT1G61410	27.7117	3.09908	0.482082	6.42854	1.28838e-10	4.14389e-09		1	22658552	22659552	protein_coding	842435	7.29094	7.6227	7.62057	60.2404	48.255	84.933
17162	AT4G01900	483.113	-0.783159	0.121845	-6.42751	1.29715e-10	4.16595e-09	GLB1	4	821546	823569	protein_coding	828213	782.865	679.691	769.677	402.919	412.265	485.867
14553	AT3G28860	3134.73	0.714942	0.111287	6.42431	1.32465e-10	4.24804e-09	ABCB19	3	10870005	10877578	protein_coding	822519	3166.09	3069.41	2849	5105.62	5361.55	4442.74
26522	AT5G58980	152.724	-1.39579	0.21765	-6.41301	1.42678e-10	4.56883e-09	NCER3	5	23811449	23814683	protein_coding	836015	170.426	177.863	173.096	62.2155	75.5296	59.9527
9807	AT2G32650	597.844	-1.15046	0.179556	-6.40725	1.48169e-10	4.73209e-09		2	13850989	13852080	protein_coding	817825	758.461	794.981	859.333	276.436	343.234	470.304
2330	AT1G22900	52.1616	-3.25731	0.508382	-6.40721	1.48209e-10	4.73209e-09	DIR11	1	8103612	8104605	protein_coding	838897	81.1117	76.227	51.1667	5.92528	7.34315	8.7431
5502	AT1G65180	75.47	2.05096	0.320164	6.40597	1.49418e-10	4.76372e-09		1	24211678	24213946	protein_coding	842825	35.5433	41.9249	40.2801	163.933	140.569	182.356
14098	AT3G24715	282.884	1.3482	0.210519	6.4042	1.51156e-10	4.8121e-09		3	9024943	9030311	protein_coding	822069	178.435	221.556	169.12	495.132	437.791	512.98
16026	AT3G54920	1534.74	0.517815	0.0810542	6.38851	1.67512e-10	5.32502e-09	PMR6	3	20344785	20348659	protein_coding	824657	1494.64	1481.35	1504.52	2141.99	2227.07	2044.64
8426	AT2G19640	193.994	-1.00849	0.158122	-6.37796	1.79462e-10	5.69662e-09	ASHR2	2	8491192	8492920	protein_coding	816483	189.029	233.102	229.056	123.094	106.698	90.7439
17410	AT4G04570	1156.41	-0.688898	0.108021	-6.37746	1.80055e-10	5.70713e-09	CRK40	4	2288616	2292965	protein_coding	825789	1249.16	1200.1	1276.52	723.068	711.944	880.424
13136	AT3G16180	424.087	1.02291	0.160515	6.3727	1.85725e-10	5.87834e-09	NPF1.1	3	5481325	5485187	protein_coding	820864	431.077	414.167	388.649	796.951	884.325	826.847
8726	AT2G22420	413.877	1.04559	0.164377	6.36092	2.00543e-10	6.33816e-09	PER17	2	9513024	9514552	protein_coding	816773	259.74	213.436	241.681	454.272	562.276	462.135
14194	AT3G25717	456.639	1.17582	0.185187	6.34939	2.16173e-10	6.82225e-09	RTFL16	3	9375102	9375671	protein_coding	822160	451.127	400.192	375.585	817.689	743.756	1215.29
10360	AT2G37770	530.182	-1.72116	0.271132	-6.34803	2.18087e-10	6.87274e-09	AKR4C9	2	15834766	15837001	protein_coding	818354	447.36	420.713	722.221	186.596	155.213	139.949
23145	AT5G20830	500.705	1.28679	0.202759	6.34642	2.20378e-10	6.93492e-09	SUS1	5	7050217	7055398	protein_coding	832206	402.995	307.327	313.802	931.518	844.276	725.214
4357	AT1G52870	3786.07	0.639708	0.100913	6.3392	2.30959e-10	7.25742e-09		1	19685545	19688028	protein_coding	841720	2782.47	3029.48	2494.46	4242.98	4562.69	4131
6721	AT1G76820	279.331	-0.948255	0.149618	-6.33782	2.33038e-10	7.31223e-09		1	28837573	28842566	nontranslating_CDS	NA	291.638	293.474	243.858	153.07	138.471	137.392
9480	AT2G29650	1664.37	0.598827	0.0945824	6.33127	2.43145e-10	7.61842e-09	ANTR1	2	12673099	12676092	protein_coding	817515	817.394	748.614	747.993	1209.88	1172.67	1123.9
4029	AT1G49650	326.648	-1.25307	0.197958	-6.32999	2.4517e-10	7.67088e-09	CXE4	1	18377154	18378634	protein_coding	841389	552.289	511.992	494.248	245.899	208.755	198.593
16037	AT3G55010	683.052	0.571318	0.0902752	6.32863	2.47343e-10	7.72777e-09	PUR5	3	20386597	20388860	protein_coding	824667	802.343	736.881	738.64	1088.21	1071.24	1232.42
3855	AT1G47960	252.147	1.14094	0.180424	6.32368	2.55408e-10	7.96836e-09	C/VIF1	1	17681157	17683719	protein_coding	841214	210.067	197.43	197.628	443.172	445.602	446.738
13878	AT3G22840	109.051	-3.1997	0.506264	-6.32021	2.61208e-10	8.13769e-09	ELIP1	3	8084405	8085669	protein_coding	821855	39.1888	47.0067	53.344	6.91283	3.14707	4.99606
19825	AT4G28290	405.372	1.11531	0.176516	6.31849	2.6413e-10	8.217e-09		4	14011080	14012697	protein_coding	828944	114.765	104.714	111.094	259.694	238.423	217.699
15902	AT3G53700	489.487	-0.655238	0.103783	-6.31355	2.72706e-10	8.47174e-09	MEE40	3	19900240	19903173	protein_coding	824537	728.183	618.709	647.748	430.571	437.442	399.685
224	AT1G03106	50.3038	-8.39819	1.33039	-6.31259	2.74403e-10	8.51233e-09		1	748101	749034	protein_coding	2745740	54.682	62.2521	86.0035	0	0	0
3024	AT1G30440	1230.04	0.664461	0.105295	6.31047	2.78196e-10	8.61777e-09		1	10758743	10762429	protein_coding	839923	1282.29	1120.54	1114.78	1824	1756.06	2002.17
1601	AT1G15820	15960.2	1.01549	0.160965	6.30877	2.8126e-10	8.70032e-09	LHCB6	1	5446462	5447880	protein_coding	838151	8785.58	9257.77	8105.02	18819.7	18641.1	15397.9
7562	AT2G05170	1060.34	-0.663616	0.105305	-6.30187	2.9408e-10	9.08404e-09	VPS11	2	1869853	1873997	protein_coding	815065	1356.12	1250.12	1402.18	909.531	847.61	771.891
7215	AT2G01570	3097.13	0.590481	0.0937376	6.29931	2.98983e-10	9.22243e-09	RGA	2	255247	257568	protein_coding	814686	2226.47	2338.9	2246.98	3524.56	3385.19	3344.86
1217	AT1G12220	225.949	-1.29966	0.206518	-6.29319	3.11016e-10	9.58007e-09	RPS5	1	4144257	4147939	protein_coding	837775	286.295	331.194	342.008	138.994	130.442	119.426
6565	AT1G75270	1041.43	-0.80463	0.127885	-6.29183	3.13751e-10	9.6507e-09	DHAR2	1	28250075	28251469	protein_coding	843864	1144.68	1182.79	1373.88	750.536	637.805	730.673
25565	AT5G50130	83.0385	-1.85745	0.295265	-6.2908	3.15837e-10	9.70123e-09		5	20389915	20393306	protein_coding	835078	125.624	116.33	153.191	28.8253	36.9406	44.1801
18007	AT4G12330	51.532	-3.49828	0.556156	-6.2901	3.17265e-10	9.7314e-09	CYP706A7	4	7317508	7319774	protein_coding	826842	51.0366	58.4407	70.7624	12.8381	0	2.49803
4265	AT1G52000	1255.04	-1.52808	0.242964	-6.28933	3.18834e-10	9.76579e-09	JAL5	1	19333088	19336135	protein_coding	841629	2576.82	2319.82	1822.39	637.95	897.955	794.366
22841	AT5G18010	35.328	2.01729	0.320858	6.28718	3.23287e-10	9.88832e-09	SAUR19	5	5962773	5963405	protein_coding	831668	18.2274	33.0317	27.2163	126.406	83.9217	102.419
17656	AT4G08950	1671.39	-1.30716	0.207924	-6.28675	3.24179e-10	9.88931e-09	EXO	4	5740219	5741591	protein_coding	826473	2066.07	1285.7	1118.05	653.756	552.834	600.776
2695	AT1G27045	28.254	5.66296	0.900779	6.28673	3.24225e-10	9.88931e-09		1	9391609	9393188	protein_coding	10723019	0.809978	2.65096	0	55.6379	54.3267	47.8522
22105	AT5G10610	201.071	-0.963397	0.153298	-6.28447	3.28976e-10	1.00136e-08	CYP81K1	5	3353442	3355124	protein_coding	830926	256.094	237.574	214.464	115.543	124.834	123.652
8965	AT2G24692	20.3574	7.80113	1.24136	6.28436	3.29216e-10	1.00136e-08		2	10503436	10504063	protein_coding	5007907	0	0	0	53.3276	43.0099	36.2214
2976	AT1G29920	19996.7	1.06036	0.168874	6.279	3.40756e-10	1.03501e-08	LHCB1.1	1	10474656	10475969	protein_coding	839869	240.601	218.518	248.213	515.5	498.285	462.135
2536	AT1G25083	14.0988	8.04025	1.28066	6.27822	3.42467e-10	1.03877e-08		1	8808549	8810443	protein_coding	839089	0	0	0	58.2653	38.8138	59.9527
16023	AT3G54890	26357.3	1.01534	0.161744	6.27741	3.4425e-10	1.04273e-08	LHCA1	3	20339504	20341176	protein_coding	824654	19004.4	18193.7	15206.4	39796.4	36664.7	29466.6
6414	AT1G73830	205.231	1.32339	0.210904	6.27483	3.50012e-10	1.05872e-08	BEE3	1	27759941	27761588	protein_coding	843719	113.008	139.726	165.497	330.922	308.45	405.895
5683	AT1G66860	55.687	7.65557	1.22106	6.26959	3.61993e-10	1.09344e-08		1	24942188	24944514	protein_coding	843004	0	0	0	40.4894	50.353	28.7273
13880	AT3G22850	301.644	-1.69768	0.27103	-6.2638	3.75704e-10	1.13329e-08		3	8088810	8090470	protein_coding	821857	434.722	503.098	455.057	147.145	131.128	151.131
4027	AT1G49630	583.348	-0.689373	0.110091	-6.26182	3.805e-10	1.14617e-08	PREP2	1	18367590	18375494	protein_coding	841387	852.046	746.751	736.912	462.952	472.228	516.643
20621	AT4G35520	62.4868	1.31313	0.209718	6.26141	3.81516e-10	1.14765e-08	MLH3	4	16865304	16871527	protein_coding	829704	48.3677	63.3863	60.6464	130.109	154.347	140.706
26640	AT5G60120	754.565	-0.557065	0.0889794	-6.2606	3.83486e-10	1.1506e-08	TOE2	5	24207689	24211743	protein_coding	836134	950.002	987.377	945.238	616.175	681.056	662.242
3485	AT1G35310	34.6711	-3.11705	0.497896	-6.26045	3.83876e-10	1.1506e-08	MLP168	1	12956119	12957090	protein_coding	840420	60.1502	60.9816	58.7872	2.96264	10.4902	7.49409
10691	AT2G40820	616.037	0.914665	0.146104	6.26037	3.84078e-10	1.1506e-08		2	17036442	17040358	protein_coding	818679	578.057	527.954	463.785	884.093	1056.99	1020.51
3432	AT1G34570	244.289	-0.942939	0.150696	-6.25722	3.91902e-10	1.17243e-08		1	12654927	12656605	protein_coding	840360	353.611	411.626	388.649	190.597	216.099	192.348
11576	AT3G01820	812.736	-0.77914	0.124564	-6.25496	3.97616e-10	1.1879e-08		3	293754	295724	protein_coding	821071	612.439	702.559	636.862	366.38	408.069	360.965
9305	AT2G27960	632.4	0.697039	0.111585	6.24671	4.19192e-10	1.25065e-08	CKS1	2	11910569	11911802	protein_coding	817340	489.404	602.194	500.78	885.83	853.904	834.342
17292	AT4G03050	33.2459	3.55831	0.569825	6.24456	4.24984e-10	1.2662e-08	AOP3	4	1343845	1346436	protein_coding	828104	14.5821	15.2454	7.62073	104.681	222.385	113.657
18372	AT4G15340	145.665	-1.80699	0.289443	-6.243	4.29268e-10	1.27722e-08	PEN1	4	8754440	8760600	protein_coding	827200	98.7528	151.214	178.036	53.5037	31.5746	36.3454
22145	AT5G11000	703.695	0.734551	0.117704	6.24067	4.3569e-10	1.29456e-08		5	3478672	3480621	protein_coding	830967	627.932	583.137	520.376	951.996	879.08	1054.17
16053	AT3G55170	319.211	-1.22833	0.196837	-6.24035	4.36586e-10	1.29546e-08	RPL35C	3	20452910	20454530	protein_coding	824683	342.862	424.352	357.798	142.338	164.718	173.165
4380	AT1G53080	16.3037	4.85507	0.778061	6.23997	4.37664e-10	1.2969e-08		1	19781288	19782352	protein_coding	841742	0.911367	3.81135	2.17731	51.3525	52.4511	86.182
17143	AT4G01740	51.226	-7.57815	1.21468	-6.23878	4.4099e-10	1.30498e-08		4	753422	755456	protein_coding	828012	67.4412	85.1202	71.8511	0	0	1.24901
15818	AT3G52940	407.403	0.825688	0.132768	6.219	5.0032e-10	1.47855e-08	FK	3	19630077	19633328	protein_coding	824460	444.242	433.339	412.747	717.014	749.486	822.489
1299	AT1G12990	412.256	0.69272	0.111426	6.21686	5.07192e-10	1.49683e-08		1	4433605	4436102	protein_coding	837857	340.851	321.424	310.266	530.313	487.795	557.06
8975	AT2G24790	2766.26	-0.79154	0.127332	-6.21634	5.08867e-10	1.49975e-08	COL3	2	10566836	10568145	protein_coding	817016	2479.96	2845.22	2591.26	1528.2	1465.09	1579.51
17532	AT4G06598	211.635	0.953662	0.153481	6.21354	5.18029e-10	1.52469e-08		4	3663328	3664857	protein_coding	3770020	127.998	131.119	148.264	275.293	261.178	251.168
3921	AT1G48580	49.4762	1.61311	0.259704	6.21134	5.25334e-10	1.54411e-08		1	17957942	17960916	protein_coding	841279	40.5449	32.722	31.8631	110.991	110.531	102.359
6466	AT1G74290	31.0966	2.94764	0.474733	6.20904	5.33081e-10	1.56478e-08		1	27931836	27934268	protein_coding	843769	8.20231	1.27045	8.70922	52.34	52.4511	41.2175
9178	AT2G26750	30.2397	4.26798	0.687426	6.20864	5.34449e-10	1.56669e-08		2	11395707	11397219	protein_coding	817216	0.911367	6.35225	2.17731	55.3026	54.5491	59.9527
4868	AT1G58380	1749.41	0.718482	0.115741	6.20765	5.37816e-10	1.57444e-08	RPS2A	1	21688935	21690290	protein_coding	842207	1460.92	1638.88	1494.72	2654.53	2477.79	2423.09
23709	AT5G26960	295.779	1.0497	0.169215	6.20338	5.52635e-10	1.61566e-08		5	9484658	9486365	protein_coding	832754	267.942	202.002	209.021	507.599	501.432	399.685
21689	AT5G06330	74.9812	-1.81118	0.292133	-6.19985	5.65175e-10	1.65012e-08		5	1933890	1935840	protein_coding	830521	88.4026	111.8	104.511	33.5766	24.1275	28.7273
6114	AT1G70890	3741.96	1.03603	0.167134	6.1988	5.68942e-10	1.65889e-08	MLP43	1	26725521	26726652	protein_coding	843427	4068.34	4286.5	4119.46	8568.95	8105.79	8904.22
16213	AT3G56680	1747.56	-0.720304	0.116294	-6.19383	5.87188e-10	1.70981e-08		3	20991280	20993686	protein_coding	824835	2097.97	2009.85	1882.28	1316.4	1186.44	1131.61
4355	AT1G52855	29.3143	3.79048	0.612033	6.19326	5.89312e-10	1.71371e-08		1	19682773	19683565	protein_coding	2745824	1.82273	3.81135	3.26596	49.3774	35.6667	33.7234
26866	AT5G62280	267.63	1.58997	0.257112	6.18395	6.25163e-10	1.81555e-08		5	25016860	25018265	protein_coding	836349	114.832	138.479	246.036	534.263	407.02	560.807
18562	AT4G16840	38.6509	-3.32829	0.538297	-6.18301	6.28912e-10	1.82401e-08		4	9474885	9475699	protein_coding	827391	49.2138	47.0067	45.7234	2.96264	6.29413	4.99606
11674	AT3G02690	1762.26	-0.585966	0.0948451	-6.17814	6.48622e-10	1.87868e-08		3	579586	581611	protein_coding	821274	1804.51	1919.65	1858.33	1212.71	1272.46	1232.78
227	AT1G03130	4469.01	0.86761	0.140464	6.17673	6.54414e-10	1.89295e-08	PSAD2	1	753307	754262	protein_coding	828183	2927.31	2737.82	2270.93	5386.08	5022.72	4070.54
20397	AT4G33490	454.76	0.569674	0.0922806	6.17328	6.68863e-10	1.93218e-08		4	16108643	16110877	protein_coding	829486	611.081	568.257	558.567	877.083	828.223	877.537
25016	AT5G45070	43.2382	-8.23695	1.3349	-6.17048	6.80823e-10	1.96413e-08	PP2A8	5	18187630	18189523	protein_coding	834538	63.7957	60.9816	56.6099	0	0	0
17019	AT4G00700	146.024	-1.68264	0.272772	-6.16866	6.88714e-10	1.98428e-08		4	285876	289575	protein_coding	828031	157.779	180.533	154.699	52.3774	55.6379	44.9966
12	AT1G01120	3940.05	1.02101	0.165551	6.16733	6.94524e-10	1.99838e-08	KCS1	1	57164	59215	protein_coding	839395	2237.41	2443.08	2127.23	4652.34	3879.28	5283.33
14161	AT3G25470	1310.88	-0.521423	0.0846152	-6.16229	7.17015e-10	2.06038e-08		3	9232821	9235215	protein_coding	822131	1681.47	1760.84	1830.03	1246.29	1151.83	1275.24
27409	AT5G67300	1412.37	-1.06906	0.173569	-6.1593	7.30668e-10	2.09685e-08	MYB44	5	26854022	26856006	protein_coding	836865	992.479	974.436	965.635	493.774	419.609	484.618
12930	AT3G14350	1785.56	-0.484522	0.0786787	-6.15824	7.3558e-10	2.10818e-08	SRF7	3	4782757	4787243	protein_coding	820655	1924.65	1956.68	2151.86	1437.07	1515.23	1356.92
5247	AT1G62850	346.057	-0.915157	0.148747	-6.15244	7.62986e-10	2.18386e-08		1	23271703	23274340	protein_coding	842585	427.565	405.461	386.455	215.894	222.314	208.383
18868	AT4G19600	562.33	-0.675192	0.109757	-6.15171	7.66513e-10	2.19108e-08	CYCT1-4	4	10672765	10676929	protein_coding	827702	554.111	543.753	554.124	372.305	323.099	338.483
23640	AT5G26180	467.413	-0.596966	0.0970512	-6.15105	7.69737e-10	2.19742e-08		5	9149073	9153503	protein_coding	832687	521.276	560.837	546.958	364.927	355.177	354.953
25424	AT5G48780	33.0742	-7.51636	1.22201	-6.15081	7.70889e-10	2.19784e-08		5	19777453	19779815	protein_coding	834936	33.686	31.7287	44.589	0	0	0
4836	AT1G58110	915.121	-0.636133	0.103449	-6.14927	7.78398e-10	2.21636e-08		1	21515405	21518270	protein_coding	842178	1110.26	1062.05	1169.63	725.217	787.247	635.778
23971	AT5G35360	5323.05	-0.631033	0.102625	-6.14893	7.80061e-10	2.2182e-08	CAC2	5	13584104	13588496	protein_coding	833497	5461.4	5327.95	5489.56	3584.9	3400.01	3526.99
10666	AT2G40610	1390.71	1.39703	0.227336	6.14521	7.98579e-10	2.2679e-08	EXPA8	2	16948791	16950705	protein_coding	818656	1388.92	1391.14	1202.96	3504.81	3820.54	3163.75
25063	AT5G45480	499.627	-0.74341	0.121027	-6.14253	8.12157e-10	2.30337e-08		5	18426104	18429090	protein_coding	834584	627.932	586.948	620.532	373.293	375.55	347.226
6108	AT1G70830	5560.57	1.28911	0.209873	6.14233	8.13178e-10	2.30337e-08	MLP28	1	26709889	26711587	protein_coding	843420	4436.89	4338.45	3646.58	10193.2	9552.49	10611.1
1646	AT1G16260	573.758	-0.941469	0.153319	-6.14058	8.22191e-10	2.32588e-08	WAKL8	1	5559498	5562192	protein_coding	838195	598.011	561.489	602.544	290.827	344.202	282.163
4113	AT1G50560	122.427	-1.45171	0.236525	-6.13765	8.37484e-10	2.36608e-08	CYP705A25	1	18724190	18726272	protein_coding	841477	168.603	148.643	140.436	56.2902	49.304	62.4507
19475	AT4G25050	7720.26	0.648701	0.105788	6.1321	8.67248e-10	2.44701e-08	ACP4	4	12870006	12871564	protein_coding	828608	5525.85	5204.05	5013.66	8397.72	7920.19	8366.64
6460	AT1G74230	1163.61	0.620826	0.101333	6.12659	8.97807e-10	2.52996e-08	RBG5	1	27914602	27917097	protein_coding	843763	1030.76	1045.58	1100.63	1647.23	1510.59	1728.64
21589	AT5G05430	85.1572	1.75604	0.286663	6.12578	9.02425e-10	2.5397e-08		5	1605275	1606712	protein_coding	830426	30.8175	36.9437	45.9539	154.246	101.354	127.707
21960	AT5G09260	288.238	0.767471	0.125309	6.12461	9.0906e-10	2.55508e-08	VPS20.2	5	2876698	2878753	protein_coding	830785	188.653	209.624	227.528	362.43	333.589	367.21
340	AT1G04240	1428.25	1.10949	0.181356	6.11776	9.49011e-10	2.66394e-08	SHY2	1	1128149	1129689	protein_coding	839570	600.221	686.94	692.647	1280.72	1250.62	1740.39
6821	AT1G77760	21088	-0.805065	0.131599	-6.11755	9.50257e-10	2.66401e-08	NIA1	1	29235721	29239484	protein_coding	844112	23845	18515.5	20770.4	13950.1	11041	11141.2
20873	AT4G37890	180.497	1.06765	0.174839	6.10649	1.01845e-09	2.85154e-08	EDA40	4	17812698	17815095	protein_coding	829945	154.021	127.045	123.018	282.438	301.069	266.04
14942	AT3G44713	16.0373	-7.51927	1.23157	-6.10545	1.02511e-09	2.86651e-08		3	16260205	16262484	protein_coding	823599	42.8343	35.5726	31.5709	0	0	0
23573	AT5G25460	6568.11	0.887082	0.145341	6.10346	1.03799e-09	2.89881e-08		5	8863224	8865677	protein_coding	832620	4638.86	4954.76	4634.39	8929.4	7623.24	9761.05
6315	AT1G72890	111.323	-1.55322	0.254681	-6.09866	1.06963e-09	2.98335e-08		1	27429916	27432003	protein_coding	843620	159.47	124.055	145.157	48.407	43.9659	54.5544
24121	AT5G36940	737.962	0.609772	0.100094	6.09199	1.11519e-09	3.10646e-08	CAT3	5	14590115	14594384	protein_coding	833664	582.364	650.471	603.114	896.693	1007.06	893.045
1659	AT1G16390	476.983	-1.05454	0.173147	-6.09043	1.12607e-09	3.13277e-08	2003-10-01	1	5602786	5604770	protein_coding	838209	388.243	461.174	413.688	196.522	201.412	209.834
21457	AT5G04190	83.8313	1.96665	0.322934	6.08995	1.12947e-09	3.13824e-08	PKS4	5	1150886	1152627	protein_coding	830297	12.7591	29.2204	17.4184	89.8668	77.6276	57.4547
18256	AT4G14400	653.205	-1.39545	0.229228	-6.08762	1.14599e-09	3.18008e-08	ACD6	4	8294165	8299195	protein_coding	827085	1102.39	1046.37	972.425	363.43	463.723	359.019
13827	AT3G22370	1001.04	-1.0994	0.180612	-6.08708	1.14991e-09	3.18693e-08	AOX1A	3	7906521	7908746	protein_coding	821806	1014.35	1210.74	1073.41	556.977	458.423	523.337
16568	AT3G60130	992.02	-0.81212	0.133611	-6.07825	1.215e-09	3.36305e-08	BGLU16	3	22210026	22213882	protein_coding	825183	1064.66	1052.31	1180.22	660.085	594.852	622.863
13291	AT3G17611	294.591	-1.15989	0.190961	-6.07397	1.24786e-09	3.44962e-08	RBL14	3	6024795	6026556	protein_coding	821028	244.569	212.953	209.531	86.0717	80.5016	135.722
14412	AT3G27530	1081.6	-0.540028	0.0889122	-6.07372	1.24982e-09	3.45068e-08	GC6	3	10193477	10200046	protein_coding	822375	1157.44	1213.28	1185.54	842.378	814.041	786.879
24052	AT5G36180	135.922	-3.1172	0.513472	-6.07083	1.27254e-09	3.50898e-08	SCPL1	5	14238935	14242135	protein_coding	833615	141.562	195.833	188.579	20.9875	22.1062	17.3965
14878	AT3G44120	35.666	2.12537	0.350117	6.07045	1.2755e-09	3.51269e-08		3	15878399	15879830	protein_coding	823533	19.1387	13.975	15.2411	68.1408	78.6766	66.1978
25131	AT5G46110	21273.7	0.52986	0.0873161	6.0683	1.29269e-09	3.55556e-08	APE2	5	18697235	18700900	protein_coding	834652	17439.1	18712	17485.7	25735.2	27720.4	23978.7
3742	AT1G45191	341.634	1.57706	0.25999	6.06586	1.31246e-09	3.60538e-08	BGLU1	1	17115762	17119246	protein_coding	841088	228.689	246.894	189.586	605.059	608.212	771.051
5296	AT1G63240	241.807	-1.12503	0.185575	-6.0624	1.34103e-09	3.67924e-08		1	23455711	23458928	protein_coding	842629	376.395	437.035	324.418	179.734	168.893	172.364
5459	AT1G64780	1766.5	-0.923699	0.152451	-6.05898	1.36986e-09	3.75363e-08	AMT1-2	1	24060640	24062804	protein_coding	842786	1165.64	1030.34	1156.15	585.616	629.413	552.064
15140	AT3G46530	1636.41	-0.723113	0.119374	-6.05752	1.38237e-09	3.78013e-08	RPP13	3	17130300	17133462	protein_coding	823806	2157.21	1849.78	1744.02	1262.09	1105.67	1116.62
27004	AT5G63600	928.006	-1.66497	0.274863	-6.05745	1.38299e-09	3.78013e-08	FLS5	5	25460591	25462568	protein_coding	836480	733.904	855.12	876.317	293.731	228.811	254.547
24734	AT5G42670	340.855	0.812878	0.134424	6.04711	1.47467e-09	4.02566e-08		5	17107855	17110761	protein_coding	834276	299.84	289.663	304.823	464.147	494.089	617.013
20005	AT4G29905	1320.23	-1.5101	0.249796	-6.04533	1.49109e-09	4.06542e-08		4	14626921	14627631	protein_coding	829113	1059.01	1246.31	1914.94	420.695	511.923	549.566
23333	AT5G23220	31.2171	-3.65839	0.605834	-6.03859	1.55465e-09	4.23343e-08	NIC3	5	7819608	7820760	protein_coding	832386	56.5048	58.4407	37.0142	3.95019	2.09804	6.24507
25629	AT5G50670	263.971	-1.01101	0.167509	-6.03558	1.58392e-09	4.30776e-08	SPL13A	5	20615565	20618063	protein_coding	835138	308.131	327.875	285.834	120.933	157.81	180.299
10260	AT2G36840	249.132	-0.938972	0.155678	-6.03151	1.62439e-09	4.41233e-08	ACR10	2	15451520	15453819	protein_coding	818257	326.27	312.531	323.33	176.771	163.647	161.123
7249	AT2G01890	442.639	1.43625	0.238627	6.01882	1.75692e-09	4.76639e-08	PAP8	2	396756	399338	protein_coding	814720	237.829	251.587	271.986	613.812	628.864	818.427
8148	AT2G16990	68.7256	-1.73096	0.287853	-6.01334	1.81736e-09	4.92423e-08		2	7382805	7387976	protein_coding	816202	98.4459	108.467	86.1607	19.352	33.2788	36.2411
17165	AT4G01920	28.613	-4.0143	0.667781	-6.0114	1.8393e-09	4.97751e-08		4	828826	831288	protein_coding	828197	27.341	43.1953	53.344	1.9751	2.09804	3.74704
13119	AT3G16030	258.528	-1.53782	0.256096	-6.00485	1.91511e-09	5.17625e-08	CES101	3	5439311	5442997	protein_coding	820848	255.778	239.126	250.664	75.7319	79.3782	102.377
13703	AT3G21310	29.2475	1.85892	0.309582	6.00461	1.91797e-09	5.17757e-08		3	7497240	7500323	protein_coding	821685	19.6721	16.2045	26.7032	76.5454	73.1695	78.4299
25017	AT5G45080	19.7243	-7.53301	1.25525	-6.00119	1.95881e-09	5.28129e-08	PP2A6	5	18191355	18193328	protein_coding	834539	30.9865	48.2771	32.6596	0	0	0
26579	AT5G59530	166.904	-2.89616	0.482642	-6.00064	1.96536e-09	5.29241e-08		5	23994170	23995865	protein_coding	836072	92.0481	124.504	158.943	15.8008	13.6373	21.2332
19217	AT4G22710	459.322	5.71973	0.953218	6.00044	1.96779e-09	5.29243e-08	CYP706A2	4	11934969	11936823	protein_coding	828367	13.6705	45.7362	11.9752	1411.2	1121.4	1210.3
18384	AT4G15420	435.285	-0.799992	0.133409	-5.99656	2.01541e-09	5.41384e-08		4	8823402	8826152	protein_coding	827213	367.467	356.471	402.871	226.91	217.858	201.443
26345	AT5G57340	232.455	1.28309	0.214017	5.9953	2.0311e-09	5.44929e-08		5	23225951	23229298	protein_coding	835839	119.593	119.561	142.21	324.67	287.767	316.036
3810	AT1G47530	2896.24	-0.553818	0.0924325	-5.99159	2.07803e-09	5.56836e-08	DTX33	1	17451553	17454461	protein_coding	841162	2229.7	1994.29	2222.94	1547.93	1449.04	1394.92
16968	AT4G00270	500.708	-0.617744	0.103199	-5.98595	2.15136e-09	5.75779e-08	GEBP	4	117085	118643	protein_coding	827164	611.528	509.451	580.252	383.168	361.913	365.961
20727	AT4G36540	1617.08	0.770122	0.128707	5.98353	2.18356e-09	5.83682e-08	BEE2	4	17243583	17245296	protein_coding	829806	1366.68	1464.3	1560.69	2300.14	2274.1	2916.94
5586	AT1G65950	215.662	-0.937068	0.156627	-5.9828	2.19329e-09	5.85566e-08		1	24546682	24551144	protein_coding	842907	223.064	237.301	249.964	118.667	121.852	130.788
8765	AT2G22800	223.497	0.828038	0.138456	5.98052	2.22425e-09	5.93107e-08	HAT9	2	9704632	9706217	protein_coding	816811	130.326	129.586	119.752	239.974	227.638	204.838
1202	AT1G12080	1734.74	1.39611	0.233544	5.97795	2.25965e-09	6.01812e-08		1	4084162	4085185	protein_coding	837760	728.384	857.179	671.47	1875.94	1619.08	2444.96
5490	AT1G65070	975.48	-0.52352	0.0875877	-5.97709	2.27152e-09	6.04237e-08		1	24172577	24176356	protein_coding	842815	1198.94	1158.97	1074.03	762.101	804.847	823.301
26560	AT5G59340	63.1445	-5.30124	0.887526	-5.97305	2.32855e-09	6.18652e-08	WOX2	5	23933338	23935050	protein_coding	836053	46.4797	35.5726	45.7234	0.987547	1.04902	1.24901
10614	AT2G40140	1297.82	-0.596821	0.100012	-5.96751	2.40906e-09	6.39265e-08	CZF1	2	16771997	16774734	protein_coding	818605	994.038	820.076	882.851	677.236	545.826	561.512
7594	AT2G05632	41.078	-2.94207	0.493175	-5.96556	2.43796e-09	6.46148e-08		2	2087145	2088183	protein_coding	6240607	49.2138	50.818	87.0922	3.95019	7.34315	13.7392
18311	AT4G14840	133.155	1.12182	0.188255	5.95906	2.53687e-09	6.71549e-08		4	8511487	8513980	protein_coding	827141	87.4313	114.39	98.2582	229.175	226.055	193.011
4425	AT1G53480	47.1994	-1.77872	0.298644	-5.95601	2.58463e-09	6.83362e-08	MRD1	1	19963047	19964712	protein_coding	841783	107.43	83.3707	101.869	22.802	26.771	36.4313
1666	AT1G16460	1254.51	-0.579978	0.0973916	-5.95512	2.59889e-09	6.86301e-08	STR2	1	5619545	5622674	protein_coding	838216	1433.76	1476.36	1454.97	938.431	954.022	1029.22
12915	AT3G14210	1930.36	-1.58678	0.266844	-5.94648	2.73964e-09	7.22596e-08	ESM1	3	4729399	4731847	protein_coding	820639	4879.14	4101.32	3327.39	1272.98	1261.57	1563.76
5472	AT1G64900	2017.11	0.698033	0.117399	5.94584	2.75037e-09	7.24551e-08	CYP89A2	1	24113109	24114984	protein_coding	842798	1380.72	1354.3	1458.79	2491.58	2317.29	1992.18
9642	AT2G31110	187.825	1.43122	0.240758	5.94466	2.77037e-09	7.28942e-08	TBL40	2	13258329	13262256	protein_coding	817667	103.992	136.912	74.1879	273.887	305.899	264.762
14251	AT3G26170	745.746	1.68589	0.283818	5.94006	2.84921e-09	7.48782e-08	CYP71B19	3	9573263	9575215	protein_coding	822218	411.027	429.412	342.925	1363.8	1345.89	1096.63
25561	AT5G50100	736.813	-0.808052	0.13633	-5.92716	3.08223e-09	8.09047e-08		5	20371798	20373441	protein_coding	835074	326.27	341.751	373.408	184.671	174.138	238.562
2944	AT1G29590	31.7754	-2.73007	0.460621	-5.92692	3.0867e-09	8.09248e-08	EIF4E2	1	10339992	10341832	protein_coding	839836	41.9229	39.384	54.4326	6.91283	9.4412	3.74704
13325	AT3G17890	57.691	-1.91233	0.322985	-5.9208	3.20378e-09	8.38937e-08		3	6127001	6128315	protein_coding	821057	58.6952	89.7721	75.5024	15.6549	24.9442	18.5623
25055	AT5G45420	496.61	-0.834581	0.140976	-5.92005	3.21851e-09	8.41784e-08	MAMYB	5	18404015	18406693	protein_coding	834578	654.063	582.602	516.415	309.645	353.242	321.037
4809	AT1G57765	387.075	0.821775	0.13883	5.91927	3.23368e-09	8.4474e-08		1	21393084	21394982	protein_coding	5007810	249.325	253.68	336.743	460.232	470.133	556.328
25240	AT5G47090	239.55	-0.966959	0.16342	-5.91703	3.27809e-09	8.55319e-08		5	19127187	19129605	protein_coding	834755	288.69	246.494	268.27	145.926	111.138	157.398
24826	AT5G43430	296.504	-0.997584	0.168637	-5.91557	3.30724e-09	8.61895e-08	ETFBETA	5	17453517	17455297	protein_coding	834363	375.087	354.455	386.572	191.149	183.399	184.569
22427	AT5G14090	296.911	0.85056	0.143817	5.91418	3.33535e-09	8.67844e-08	LA1	5	4547202	4549675	protein_coding	831258	293.403	263.884	263.25	461.106	508.379	513.184
24167	AT5G37440	16.7194	-7.30861	1.23581	-5.91405	3.33802e-09	8.67844e-08		5	14844334	14845685	protein_coding	833720	24.6069	33.0317	38.1028	0	0	0
5961	AT1G69440	269.438	0.885216	0.149692	5.91359	3.34721e-09	8.69201e-08	AGO7	1	26101407	26105328	protein_coding	843276	266.119	264.254	248.213	478.961	493.04	465.882
22607	AT5G15790	246.349	1.00518	0.170045	5.91122	3.3958e-09	8.80769e-08		5	5148722	5151433	protein_coding	831435	170.248	173.495	204.243	344.488	363.72	391.711
7301	AT2G02390	1200.33	-1.2031	0.203576	-5.90979	3.42538e-09	8.87388e-08	ATGSTZ1	2	628730	631165	protein_coding	814770	1000.57	1110.92	1300.6	493.379	479.745	508.807
26961	AT5G63160	8554.49	0.9707	0.164288	5.90853	3.45177e-09	8.93165e-08	BT1	5	25333172	25335570	protein_coding	836437	4109.73	4005.62	4232.93	8840.81	7547.05	7812.05
22848	AT5G18065	110.481	1.39411	0.235963	5.9082	3.45863e-09	8.93882e-08	HTT3	5	5978546	5980599	protein_coding	831535	74.306	80.43	57.627	187.002	192.71	177.072
603	AT1G06645	694.299	0.665693	0.112724	5.90553	3.51508e-09	9.07398e-08		1	2034156	2035824	protein_coding	3766668	652.539	650.471	624.886	1044.83	1033.29	979.227
20003	AT4G29890	487.403	0.60878	0.103128	5.90314	3.56639e-09	9.19557e-08		4	14608833	14610998	protein_coding	829111	369.104	435.764	385.383	618.205	593.746	597.029
12315	AT3G08940	15761.5	0.890101	0.150914	5.89807	3.67769e-09	9.47137e-08	LHCB4.2	3	2717557	2718923	protein_coding	820043	3961	4682.36	4032.62	8935.71	8053.9	6496.79
25524	AT5G49730	1750.31	1.08233	0.183637	5.89387	3.77263e-09	9.70441e-08	FRO6	5	20201037	20204595	protein_coding	835036	1313.65	1348.9	931.386	2224.92	2856.01	2528.9
25186	AT5G46640	122.22	-1.13464	0.192662	-5.88927	3.87915e-09	9.96667e-08	AHL8	5	18924429	18926984	protein_coding	834707	142.173	149.913	136.082	74.0661	56.6472	63.6997
3187	AT1G31970	2307.26	0.462317	0.0785074	5.88883	3.88934e-09	9.98112e-08	RH5	1	11479763	11482890	protein_coding	840087	1910.23	1973.01	2179.48	2748.34	2709.62	2895.22
5201	AT1G62380	14073.9	1.0161	0.172664	5.88486	3.98394e-09	1.02119e-07	ACO2	1	23082036	23084253	protein_coding	842536	8304.38	7737.04	9096.78	17661.3	15109.1	18072
16049	AT3G55130	1187.7	0.781083	0.132733	5.8846	3.99009e-09	1.02157e-07	ABCG19	3	20433839	20436453	protein_coding	824679	859.419	800.384	725.043	1329.24	1308.13	1463.85
2202	AT1G21670	888.164	-1.25465	0.213287	-5.88246	4.0422e-09	1.0337e-07		1	7610241	7612721	protein_coding	838769	1460.01	1251.39	1244.33	643.881	570.668	442.151
16819	AT3G62500	70.4122	-1.55366	0.264174	-5.88122	4.07257e-09	1.04025e-07		3	23120423	23123188	protein_coding	825424	102.487	72.8927	74.0393	25.2785	33.7055	25.7591
1678	AT1G16590	121.461	1.27589	0.217107	5.8768	4.18287e-09	1.06717e-07	REV7	1	5673707	5675143	protein_coding	838228	75.3367	92.0543	67.7715	183.425	186.278	197.573
26550	AT5G59250	2014.66	0.466799	0.0794464	5.87564	4.21219e-09	1.07339e-07		5	23903872	23907111	protein_coding	836043	1827.29	1885.35	1790.83	2556.76	2608.92	2436.83
13159	AT3G16410	441.322	2.91975	0.498152	5.86117	4.59623e-09	1.16876e-07	NSP4	3	5571903	5574758	protein_coding	820888	164.046	134.668	155.677	1172.22	1037.48	1230.28
5157	AT1G61960	113.402	-1.29324	0.220646	-5.86114	4.59712e-09	1.16876e-07		1	22902150	22903960	protein_coding	842491	139.439	120.693	156.766	47.4023	68.1864	54.9566
582	AT1G06430	4516.97	-0.635207	0.108429	-5.85827	4.67726e-09	1.18775e-07	FTSH8	1	1960031	1963189	protein_coding	837154	2930.46	2582.22	2567.78	1869.76	1769.88	1561.82
7647	AT2G06850	14967.4	1.1136	0.19016	5.85614	4.73738e-09	1.20162e-07	XTH4	2	2763449	2765743	protein_coding	815247	9572.98	10609.9	9223.67	21089.4	18548.7	23992.8
19943	AT4G29310	449.727	0.864189	0.147677	5.85187	4.86071e-09	1.23147e-07		4	14437133	14439769	protein_coding	829053	383.044	389.201	321.101	604.222	702.266	684.277
15022	AT3G45410	139.9	-1.51541	0.259197	-5.84655	5.01866e-09	1.27002e-07	LECRK13	3	16653899	16656575	protein_coding	823679	138.528	137.209	182.894	58.2653	47.206	54.9566
20470	AT4G34135	1943.71	-1.07311	0.183602	-5.84475	5.07339e-09	1.28238e-07	UGT73B2	4	16345150	16347434	protein_coding	829560	2067.45	1650.43	2453.91	1119.58	934.123	879.265
19742	AT4G27560	314.415	-1.13883	0.194966	-5.84118	5.18315e-09	1.30861e-07	UGT79B2	4	13759800	13761603	protein_coding	828865	583.275	485.312	516.021	219.236	214	288.522
25546	AT5G49950	485.157	0.612636	0.104911	5.8396	5.23263e-09	1.31958e-07		5	20319733	20323649	protein_coding	835059	411.938	429.412	460.5	595.491	713.335	681.962
14428	AT3G27690	2378.07	2.0751	0.355481	5.83745	5.30065e-09	1.33519e-07	LHCB2.4	3	10255906	10257489	protein_coding	822391	132.483	141.636	71.3929	499.751	470.092	484.63
17438	AT4G04810	28.2188	-4.87934	0.836224	-5.83497	5.38001e-09	1.35362e-07	MSRB4	4	2441241	2442785	protein_coding	825818	53.8186	49.9157	28.62	0	1.08341	3.86988
20542	AT4G34770	33.2391	2.36614	0.405623	5.83336	5.43222e-09	1.36518e-07		4	16591179	16591910	protein_coding	829629	22.7842	11.4341	11.9752	73.0785	84.9708	84.933
5313	AT1G63390	24.8438	3.80241	0.65231	5.82915	5.57115e-09	1.39849e-07		1	23506461	23506967	protein_coding	842645	4.55684	3.81135	1.08865	39.5019	34.6177	59.9527
2215	AT1G21770	662.096	-0.825721	0.141659	-5.82895	5.57767e-09	1.39852e-07		1	7651646	7652288	protein_coding	838781	440.19	517.073	554.124	279.476	287.432	284.775
5608	AT1G66150	2529.65	0.574113	0.0984981	5.82867	5.58718e-09	1.39929e-07	TMK1	1	24631338	24634781	protein_coding	842930	2344.95	1990.8	1993.32	3027.82	3069.44	3333.62
5400	AT1G64253	16.4885	-7.27862	1.24932	-5.82608	5.67434e-09	1.4195e-07		1	23842219	23844438	protein_coding	28717394	26.2515	24.0916	43.5457	0	0	0
16328	AT3G57780	215.07	-0.938491	0.161174	-5.82286	5.78503e-09	1.44553e-07		3	21399516	21402940	protein_coding	824947	290.385	313.872	289.312	154.019	143.582	168.999
15163	AT3G46710	19.1417	2.98501	0.512653	5.82266	5.79169e-09	1.44554e-07	RPP13L2	3	17206183	17209203	protein_coding	823824	4.55684	11.4341	5.44326	70.1159	36.7158	57.4547
20560	AT4G34950	1607.53	-0.861716	0.148004	-5.82224	5.80632e-09	1.44754e-07		4	16642142	16644928	protein_coding	829647	3416.72	2807.7	3220.23	1499.1	1751.87	1949.71
22819	AT5G17790	502.427	-0.817087	0.140391	-5.82009	5.88173e-09	1.46466e-07	VAR3	5	5869696	5872782	protein_coding	831647	640.691	541.212	560.656	353.542	319.952	316.001
19161	AT4G22230	22.3183	2.42908	0.417543	5.81755	5.97154e-09	1.48534e-07		4	11762233	11762732	protein_coding	828317	8.63712	10.3214	16.0952	77.483	60.5756	48.9149
14202	AT3G25770	2319.84	-1.26643	0.217748	-5.81603	6.02605e-09	1.49719e-07	AOC2	3	9406669	9408071	protein_coding	822168	6084.29	5202.49	5192.87	2199.27	2071.82	2580.46
26554	AT5G59290	2020.1	0.710496	0.122199	5.81425	6.09071e-09	1.511e-07	UXS3	5	23915440	23918267	protein_coding	836047	1737.03	1873.07	1652.03	2936.63	2782.23	2889.88
7564	AT2G05185	34.2817	-7.46501	1.28395	-5.81412	6.09546e-09	1.511e-07		2	1876899	1878322	protein_coding	5008219	31.7507	32.8737	41.4963	0	0	0
22431	AT5G14120	5616.84	-1.01701	0.174962	-5.81274	6.14601e-09	1.5218e-07		5	4555821	4558710	protein_coding	831262	6010.47	5201.23	6626.63	3144.35	3004.4	2665.4
15769	AT3G52470	733.816	-0.74427	0.128065	-5.81168	6.18476e-09	1.52966e-07		3	19450506	19451982	protein_coding	824412	807.472	824.522	718.511	447.359	465.766	490.863
24341	AT5G39020	77.9086	-2.04072	0.35125	-5.80987	6.25222e-09	1.5446e-07		5	15616770	15619446	protein_coding	833894	128.503	120.693	114.308	26.6638	28.3236	33.7234
10267	AT2G36895	887.361	0.639119	0.110175	5.80094	6.59435e-09	1.62728e-07		2	15488535	15490449	protein_coding	818263	516.525	542.963	508.488	804.224	867.817	766.336
8194	AT2G17420	1965.47	-0.635237	0.109589	-5.79652	6.77064e-09	1.66889e-07	NTR2	2	7564240	7566601	protein_coding	816248	1659.25	1695.52	1697.95	1065.65	1065.41	1122.66
15205	AT3G47110	47.26	-2.01422	0.34776	-5.79199	6.9559e-09	1.71263e-07		3	17347103	17350953	protein_coding	823864	66.5298	49.5476	50.078	11.8506	13.6373	16.2372
26547	AT5G59220	212.909	-1.83278	0.316505	-5.79069	7.00971e-09	1.72393e-07	SAG113	5	23894404	23896939	protein_coding	836040	110.262	102.051	100.403	31.0842	27.0477	29.727
13999	AT3G23880	366.407	0.702599	0.121337	5.79046	7.01944e-09	1.72438e-07		3	8621986	8623214	protein_coding	821971	368.192	398.921	352.723	612.279	593.746	614.515
2539	AT1G25141	21.5732	-7.22392	1.2482	-5.78747	7.14543e-09	1.75336e-07		1	8817678	8818395	protein_coding	839098	23.6956	41.9249	25.039	0	0	0
17054	AT4G00955	50.6182	-5.1367	0.888484	-5.78142	7.40723e-09	1.81556e-07		4	412107	413810	protein_coding	827942	29.7934	35.2097	50.7471	0	3.22893	0
12041	AT3G05940	281.263	0.797031	0.138109	5.77102	7.87918e-09	1.92908e-07		3	1777213	1780254	protein_coding	819764	208.703	213.436	269.986	386.131	409.118	407.179
2707	AT1G27150	660.906	-0.715522	0.123993	-5.77066	7.8961e-09	1.92948e-07		1	9429008	9432310	protein_coding	839604	595.123	673.339	740.284	407.857	407.02	407.179
16972	AT4G00300	1015.87	0.823707	0.142742	5.77061	7.89852e-09	1.92948e-07		4	128581	130331	protein_coding	28719430	687.171	694.937	692.383	1215.67	1083.64	1373.92
21365	AT5G03390	59.9985	-2.13936	0.370892	-5.76813	8.01539e-09	1.95584e-07		5	834859	836751	protein_coding	831852	148.553	137.209	71.8511	27.6513	27.2746	26.2293
7667	AT2G07240	19.6371	7.15583	1.24105	5.76595	8.11974e-09	1.9791e-07		2	3007102	3012333	protein_coding	815294	0	1.27045	0	59.2528	59.7942	46.2135
19478	AT4G25090	252.368	2.33518	0.40505	5.76515	8.15833e-09	1.98628e-07	RBOHG	4	12878667	12883805	protein_coding	828612	85.9739	130.415	81.6655	535.406	478.368	486.979
14943	AT3G44716	41.6593	1.97085	0.341966	5.7633	8.24856e-09	2.00602e-07		3	16263046	16264261	protein_coding	823600	23.041	36.3087	26.3264	102.294	101.874	127.407
24877	AT5G43880	1032.03	0.501671	0.0870508	5.76297	8.26471e-09	2.00771e-07		5	17639776	17643982	protein_coding	834410	945.157	992.34	955.245	1342.93	1310.94	1441.82
23406	AT5G23930	40.4863	2.1567	0.374387	5.76062	8.38043e-09	2.03356e-07		5	8074441	8076193	protein_coding	832458	18.2274	19.0568	23.9504	60.2404	76.5786	137.392
7661	AT2G07140	10.6536	7.51096	1.30421	5.75902	8.46051e-09	2.05071e-07		2	2957516	2959851	protein_coding	815283	0	0	0	34.5642	44.0589	29.9763
24264	AT5G38350	37.2619	-5.24614	0.911064	-5.75825	8.49882e-09	2.0548e-07		5	15328569	15331528	protein_coding	833817	39.1888	48.2771	35.9255	0.987547	2.09804	0
3681	AT1G44020	16.0923	3.81958	0.663325	5.75824	8.49941e-09	2.0548e-07		1	16715972	16718656	protein_coding	841002	0	6.35225	3.26596	42.4645	40.9119	41.2175
24725	AT5G42600	78.3998	-3.66145	0.635876	-5.75812	8.5056e-09	2.0548e-07	MRN1	5	17053453	17058245	protein_coding	834267	99.3391	146.102	80.5603	6.91283	13.6373	4.99606
27626	ATMG01090	22.3906	-7.33948	1.27525	-5.75532	8.64791e-09	2.08687e-07	ORF262	Mt	279463	280251	protein_coding	4024971	49.2138	27.9499	19.5957	0	0	0
27227	AT5G65660	1462.27	-0.82468	0.143333	-5.75358	8.73722e-09	2.10609e-07		5	26245134	26246960	protein_coding	836692	2002.27	1650.32	1860.51	1125.8	1030.14	956.745
6	AT1G01060	17845.2	-1.79607	0.312346	-5.75026	8.91039e-09	2.14547e-07	LHY	1	33365	37871	protein_coding	839341	38.3091	32.6352	36.8632	3.48925	18.3731	11.6671
1603	AT1G15830	186.798	1.45646	0.253642	5.74217	9.34686e-09	2.24809e-07		1	5448060	5450617	protein_coding	838153	54.3246	37.5608	56.7585	145.704	148.502	116.017
4952	AT1G59960	385.449	-0.969025	0.169019	-5.73322	9.85413e-09	2.36749e-07		1	22071217	22073267	protein_coding	842290	463.886	472.608	434.372	239.974	218.196	242.309
18947	AT4G20340	225.118	-0.914916	0.159672	-5.72997	1.0045e-08	2.41068e-07		4	10984618	10988008	protein_coding	827782	244.797	214.31	193.531	99.9526	115.703	134.52
24723	AT5G42580	148.653	-2.37071	0.413992	-5.72646	1.0255e-08	2.45685e-07	CYP705A12	5	17023502	17025361	protein_coding	834265	223.285	255.361	198.135	53.3276	40.9119	36.2214
7147	AT1G80900	123.711	1.35181	0.236068	5.72638	1.02598e-08	2.45685e-07	MRS2-10	1	30398150	30400399	protein_coding	844430	94.0023	90.957	62.7061	207.621	192.218	231.892
9028	AT2G25310	878.472	0.644734	0.112618	5.72496	1.03457e-08	2.47469e-07		2	10777068	10779264	protein_coding	817069	700.842	801.654	770.766	1183.08	1133.99	1234.03
15855	AT3G53260	2731.66	-0.565516	0.0988335	-5.72191	1.05332e-08	2.51678e-07	PAL2	3	19744018	19747114	protein_coding	824493	2020.5	1953.95	1943.24	1237.4	1349.04	1415.13
12222	AT3G07570	359.771	-0.769939	0.134647	-5.71822	1.07648e-08	2.56933e-07		3	2418049	2420331	protein_coding	819948	326.27	406.544	430.018	234.049	224.491	221.076
17927	AT4G11543	16.6189	-7.0883	1.23969	-5.71781	1.07904e-08	2.57262e-07		4	6993372	6994201	protein_coding	28720121	34.632	20.3272	26.1277	0	0	0
21379	AT5G03495	51.888	2.15465	0.377102	5.71371	1.10541e-08	2.63261e-07		5	873293	875251	protein_coding	5008197	20.0501	19.0568	20.6844	98.7547	76.5786	91.178
20125	AT4G31000	342.844	-1.00894	0.176727	-5.70901	1.13634e-08	2.70332e-07	CBP60F	4	15103120	15105979	protein_coding	829227	386.859	332.789	344.621	159.537	159.493	212.336
24724	AT5G42590	134.413	-2.73491	0.479679	-5.70154	1.18728e-08	2.82144e-07	CYP71A16	5	17031024	17033800	protein_coding	834266	164.958	226.14	144.791	27.6513	32.5197	19.9842
17589	AT4G08290	305.553	1.24628	0.218802	5.6959	1.22726e-08	2.91328e-07		4	5238773	5241112	protein_coding	826383	128.954	144.206	110.513	301.592	339.414	266.73
11800	AT3G03840	67.7199	2.24324	0.393995	5.69357	1.2441e-08	2.95004e-07		3	981072	981801	protein_coding	821121	29.1638	33.0317	23.9504	116.531	145.814	144.886
5398	AT1G64230	10215.8	-1.00999	0.17774	-5.68242	1.32799e-08	3.14556e-07	UBC28	1	23833485	23835539	protein_coding	842728	7536.82	8891.55	8951.68	4939.07	3902.62	3758.7
6666	AT1G76300	380.235	-0.649292	0.11432	-5.67961	1.35001e-08	3.19425e-07	SMD3A	1	28625871	28627408	protein_coding	843963	478.468	448.469	455.057	281.451	297.922	303.51
2142	AT1G21065	2134.5	0.592798	0.104396	5.67834	1.36005e-08	3.21451e-07		1	7374115	7375789	protein_coding	838701	1486.44	1690.97	1533.91	2303.95	2577.45	2218.25
15337	AT3G48380	597.769	-0.677627	0.119479	-5.67154	1.4152e-08	3.34125e-07		3	17916416	17920315	protein_coding	823996	505.039	511.9	571.71	338.582	306.07	349.308
10269	AT2G36910	2033.91	0.7462	0.131646	5.66823	1.44279e-08	3.40271e-07	ABCB1	2	15501726	15507501	protein_coding	818265	2025.97	1739.25	1607.94	2864.88	3411.42	2739.09
23850	AT5G28442	18.9042	-7.01525	1.23776	-5.66771	1.44715e-08	3.40932e-07		5	10368347	10369188	protein_coding	10723119	21.8728	27.9499	28.305	0	0	0
7529	AT2G04700	2004.63	-0.468229	0.0826639	-5.66425	1.47673e-08	3.47525e-07	FTRC	2	1646799	1649037	protein_coding	815013	2634	2904.83	3056.28	2056.26	2130.33	2023.05
1343	AT1G13430	32.5215	-6.87975	1.21463	-5.66405	1.47839e-08	3.47541e-07	STO9	1	4606500	4607780	protein_coding	837903	53.7707	44.4658	39.1915	0	1.04902	0
12796	AT3G13240	15.089	-7.18912	1.27077	-5.6573	1.53774e-08	3.61105e-07		3	4275463	4276531	protein_coding	820523	35.904	20.5334	30.7915	0	0	0
22850	AT5G18080	80.0245	1.80836	0.31973	5.65589	1.55039e-08	3.63684e-07	SAUR24	5	5983683	5984308	protein_coding	28721172	39.1888	54.6294	74.0284	206.397	172.04	207.336
11886	AT3G04650	707.24	0.62062	0.109745	5.65511	1.55744e-08	3.64945e-07		3	1261857	1264687	protein_coding	819623	811.117	853.743	862.213	1349.98	1234.7	1298.97
16389	AT3G58390	13.177	7.25775	1.28375	5.65356	1.5716e-08	3.67869e-07	PEL2	3	21600030	21601334	protein_coding	825008	0	0	0	34.5642	31.4706	24.9803
6363	AT1G73330	4609.93	-3.38638	0.59902	-5.65321	1.57482e-08	3.68227e-07	ATDR4	1	27568714	27569823	protein_coding	843668	6836.17	6566.96	5644.66	634.005	716.482	470.878
18798	AT4G18960	12.9855	4.85372	0.858679	5.65254	1.5809e-08	3.69253e-07	AG	4	10382856	10388539	protein_coding	827631	1.82419	1.27146	1.08952	38.545	35.6951	49.4072
22816	AT5G17760	444.076	0.67353	0.119177	5.6515	1.59056e-08	3.7088e-07		5	5860350	5862475	protein_coding	831644	426.949	383.898	407.949	658.779	673.042	613.872
26432	AT5G58130	675.488	-0.789222	0.13965	-5.65142	1.59126e-08	3.7088e-07	ROS3	5	23521049	23523818	protein_coding	835925	740.03	647.93	656.457	443.409	367.158	372.206
12852	AT3G13690	1343.33	0.512187	0.0906699	5.64892	1.61458e-08	3.75914e-07		3	4485623	4490420	protein_coding	820578	1310.39	1393	1313.48	1814.41	1878.18	2036.42
10991	AT2G43540	245.438	-1.1195	0.198311	-5.64517	1.65018e-08	3.83794e-07		2	18072127	18073100	protein_coding	818956	279.79	329.047	239.504	158.008	130.079	99.9211
5694	AT1G66970	4927.57	0.544385	0.0965239	5.63989	1.70158e-08	3.95328e-07	SVL2	1	24992386	24996359	protein_coding	843015	4876.63	4552.85	4800.29	6615.68	7528.34	6610.39
11763	AT3G03520	297.779	-1.20635	0.21395	-5.63849	1.71543e-08	3.98123e-07	NPC3	3	837805	840645	protein_coding	821244	302.241	355.613	311.012	143.292	153.07	122.358
8428	AT2G19660	61.8878	1.48176	0.263433	5.62481	1.85714e-08	4.30553e-07		2	8496602	8498807	protein_coding	816485	38.0887	30.3406	37.915	99.8635	88.8224	110.614
11072	AT2G44290	510.332	-0.93753	0.166729	-5.62309	1.87573e-08	4.34394e-07	YLS3	2	18305080	18306395	protein_coding	819038	671.678	741.943	671.699	395.019	389.187	302.262
6223	AT1G72020	1437.76	-0.603025	0.107244	-5.62291	1.87768e-08	4.34394e-07		1	27109291	27110593	protein_coding	843533	1516.52	1778.63	2010.74	1232.46	1145.53	1111.62
14557	AT3G28890	15.7768	4.39627	0.782023	5.62167	1.89125e-08	4.37068e-07	AtRLP43	3	10895977	10898900	protein_coding	822523	1.87305	0	4.21084	48.7107	32.3393	52.6256
8279	AT2G18193	112.528	-1.83383	0.326233	-5.62122	1.8961e-08	4.37727e-07		2	7917413	7919345	protein_coding	816333	170.426	219.788	255.833	60.2404	52.4511	68.6958
14284	AT3G26460	283.124	2.12776	0.378555	5.62073	1.90149e-08	4.38507e-07		3	9683682	9684657	protein_coding	822251	154.933	116.882	149.145	771.274	579.06	490.863
6014	AT1G69910	261.054	-0.749359	0.13333	-5.62035	1.90566e-08	4.38959e-07	LRK10L-1.5	1	26329863	26332426	protein_coding	843327	294.372	254.09	291.759	171.833	182.53	144.886
5463	AT1G64810	545.998	-1.08562	0.193165	-5.62019	1.90747e-08	4.38959e-07	APO1	1	24086558	24088581	protein_coding	842789	660.511	612.988	712.713	341.055	276.177	318.827
13963	AT3G23580	618.285	-0.709271	0.126247	-5.61813	1.93038e-08	4.43764e-07	RNR2A	3	8459838	8462815	protein_coding	821937	791.978	791.491	737.018	396.994	484.648	540.823
1607	AT1G15870	50.9617	2.19358	0.390603	5.61587	1.95572e-08	4.49117e-07		1	5457084	5458429	protein_coding	838157	20.0501	29.2204	27.2163	111.593	103.853	132.395
13186	AT3G16640	42347.9	-1.1048	0.19675	-5.61527	1.96259e-08	4.5022e-07	TCTP1	3	5669317	5670842	protein_coding	820916	43272.6	46403.2	46830.6	25602.2	20536.7	17330.1
15378	AT3G48770	21.5336	3.18936	0.568294	5.61217	1.99803e-08	4.57869e-07		3	18078452	18087414	protein_coding	824038	10.025	6.35225	5.44326	61.2279	81.8237	58.7037
14875	AT3G44100	944.052	-0.550315	0.0981071	-5.60932	2.03119e-08	4.64981e-07		3	15865933	15867534	protein_coding	823530	874.001	997.304	1022.25	640.918	639.903	694.452
4726	AT1G56150	18.2747	-6.99372	1.24741	-5.60659	2.06347e-08	4.71811e-07	SAUR71	1	21017311	21018122	protein_coding	842068	20.0501	24.1386	32.6596	0	0	0
22612	AT5G15830	152.719	1.27817	0.227982	5.60644	2.06535e-08	4.71811e-07	AtbZIP3	5	5168194	5169365	protein_coding	831440	36.4547	60.9816	62.0532	137.269	119.588	124.901
26590	AT5G59650	122.459	1.11011	0.19812	5.60324	2.10381e-08	4.80094e-07		5	24031346	24035399	protein_coding	836086	72.5825	72.315	87.8733	174.304	181.768	145.177
25480	AT5G49305	19.0152	5.45331	0.974165	5.59794	2.16915e-08	4.94489e-07		5	19988464	19991580	protein_coding	28721258	0	1.25537	2.15147	30.3255	60.267	50.853
24159	AT5G37360	1173.01	-0.853382	0.152574	-5.59325	2.22856e-08	5.07215e-07		5	14805213	14808275	protein_coding	833710	1400.77	1355.57	1711.36	690.296	823.482	961.741
22044	AT5G10030	843.818	0.658597	0.11775	5.59317	2.22962e-08	5.07215e-07	TGA4	5	3137289	3144269	protein_coding	830866	656.916	604.736	624.308	984.917	977.272	1017.78
5977	AT1G69570	760.531	1.29614	0.231778	5.59217	2.2425e-08	5.09614e-07	CDF5	1	26161528	26163715	protein_coding	843293	46.4797	60.9816	55.5213	159.983	114.343	122.403
15427	AT3G49220	2263.14	1.00505	0.179737	5.59177	2.24764e-08	5.10252e-07		3	18249663	18253911	protein_coding	824083	1539.19	1427.77	1070.86	2657.78	2782.55	2664.67
18528	AT4G16563	574.52	-1.203	0.215147	-5.59151	2.25101e-08	5.10487e-07		4	9329620	9331646	protein_coding	827356	1229.43	694.937	707.624	443.409	333.589	367.21
14334	AT3G26890	2206.86	0.499178	0.0892902	5.59052	2.26394e-08	5.12885e-07		3	9907150	9911933	protein_coding	822305	1782.65	1778.54	1658.91	2620.91	2630.96	2122.12
19455	AT4G24890	30.8393	3.85138	0.689652	5.58452	2.34345e-08	5.30348e-07	PAP24	4	12811354	12814456	protein_coding	828591	5.46821	2.5409	3.26596	54.3151	65.0393	47.4625
16377	AT3G58270	36.624	-1.94951	0.3493	-5.58119	2.38878e-08	5.40047e-07		3	21575749	21577845	protein_coding	824996	50.1182	59.8398	68.1064	12.3407	21.4916	12.0062
15084	AT3G45980	1333.98	-0.6532	0.117086	-5.5788	2.42179e-08	5.46925e-07	H2B	3	16897287	16898013	protein_coding	823741	1446.34	1638.88	1570.92	1088.28	947.267	921.773
12479	AT3G10450	611.881	1.39897	0.250773	5.57863	2.42421e-08	5.46925e-07	SCPL7	3	3249513	3252582	protein_coding	820209	376.592	350.159	476.549	902.601	1206.74	1064.83
8159	AT2G17060	15.5904	-6.99451	1.25399	-5.57781	2.4356e-08	5.48929e-07		2	7422336	7427119	protein_coding	816211	19.7982	29.7166	27.5863	0	0	0
21191	AT5G01720	1977.95	-0.703099	0.126064	-5.57732	2.44252e-08	5.49919e-07	FBL3	5	266278	270646	protein_coding	831688	1628.61	1716.38	1865.95	1205.8	1042.73	949.251
25328	AT5G47940	244.558	-0.852539	0.152965	-5.57344	2.49758e-08	5.61737e-07		5	19409242	19412077	protein_coding	834845	293.46	289.663	250.39	164.92	140.569	156.127
19604	AT4G26260	77.8928	-3.76727	0.676283	-5.57055	2.53931e-08	5.70536e-07	MIOX4	4	13297695	13300444	protein_coding	828732	162.07	55.4669	93.9002	8.10443	5.58531	9.31018
21627	AT5G05750	445.313	-0.957473	0.171914	-5.5695	2.55476e-08	5.73417e-07		5	1727368	1728933	protein_coding	830459	445.659	482.771	566.099	266.638	254.912	247.305
22928	AT5G18770	283.639	0.772004	0.138642	5.56832	2.57215e-08	5.76727e-07		5	6261311	6263721	protein_coding	831995	185.189	233.698	210.258	315.09	391.598	363.883
15059	AT3G45740	314.647	-0.73883	0.132831	-5.56218	2.66421e-08	5.96177e-07		3	16790761	16793540	protein_coding	823716	310.886	273.361	263.953	144.078	189.457	176.981
20853	AT4G37690	24.1711	2.56011	0.460272	5.56217	2.66436e-08	5.96177e-07	GT6	4	17707894	17709847	protein_coding	829924	8.20231	7.6227	15.2411	60.2404	61.8923	61.2017
18173	AT4G13810	358.577	-0.839567	0.150964	-5.56137	2.6766e-08	5.98305e-07	RLP47	4	8004549	8007597	protein_coding	827015	450.785	468.047	454.161	235.406	287.502	243.843
27135	AT5G64830	347.648	-0.619069	0.111323	-5.56102	2.68196e-08	5.98889e-07		5	25914567	25916652	protein_coding	836606	382.855	368.814	411.309	256.972	254.627	245.363
2859	AT1G28570	282.272	-0.653376	0.117557	-5.55797	2.7293e-08	6.08838e-07		1	10041576	10044258	protein_coding	839757	368.079	440.835	390.501	237.81	262.556	260.512
8933	AT2G24440	66.1947	1.93878	0.349196	5.55213	2.82212e-08	6.28902e-07		2	10391075	10393934	protein_coding	816980	40.1002	44.4658	39.1915	156.032	161.549	156.127
23892	AT5G28920	30.7237	-5.92029	1.06649	-5.55117	2.83755e-08	6.31695e-07		5	10940035	10943378	protein_coding	833015	44.657	43.1953	43.5461	0.987547	0	1.24901
2279	AT1G22370	250.429	-1.03256	0.186115	-5.54796	2.89014e-08	6.42747e-07	UGT85A5	1	7897915	7900335	protein_coding	838844	488.42	510.506	447.728	260.67	270.33	174.617
18819	AT4G19100	487.69	0.610527	0.110068	5.54684	2.90879e-08	6.46238e-07	PAM68	4	10453415	10454515	protein_coding	2745715	489.404	519.614	480.096	778.187	775.227	716.934
12888	AT3G13980	329.823	1.24155	0.223871	5.54582	2.92587e-08	6.49371e-07		3	4618939	4620305	protein_coding	820612	215.994	240.115	173.096	566.852	516.119	402.183
23400	AT5G23890	2039.94	-0.63935	0.115295	-5.54534	2.93382e-08	6.50474e-07		5	8058568	8063286	protein_coding	832454	2027.36	1882.49	1784.09	1217.44	1251	1187.5
14932	AT3G44660	10.8538	7.13309	1.28673	5.54358	2.9635e-08	6.56389e-07	HDA10	3	16214964	16215785	protein_coding	823592	0	0	0	26.6638	28.3236	28.7273
334	AT1G04180	42.0527	3.98527	0.719232	5.54101	3.00733e-08	6.65422e-07	YUC9	1	1104493	1106241	protein_coding	837024	4.55684	15.2454	4.35461	154.057	98.608	121.154
22847	AT5G18060	65.913	2.25018	0.406533	5.53506	3.11129e-08	6.87727e-07	SAUR23	5	5975780	5976589	protein_coding	831310	24.6069	29.2204	51.1667	177.758	144.765	176.111
2149	AT1G21130	2880.79	-1.36203	0.246083	-5.53484	3.11511e-08	6.87875e-07	IGMT4	1	7398814	7400736	protein_coding	838709	4461.3	4228.51	4744.5	1864.94	1526.84	1834.92
13704	AT3G21320	13.8638	4.39455	0.794378	5.53207	3.16469e-08	6.98117e-07		3	7498812	7501888	protein_coding	821686	1.82273	0	3.26596	36.5393	30.4216	44.9645
21117	AT5G01020	1770.21	-0.447243	0.0808488	-5.53184	3.16881e-08	6.98321e-07	PBL8	5	5917	8467	protein_coding	831918	1765.32	1697.32	1720.07	1290.72	1318.62	1190.31
4194	AT1G51370	132.481	1.12751	0.203913	5.52936	3.214e-08	7.07566e-07		1	19045059	19047518	protein_coding	841561	82.2614	94.4566	121.452	212.577	233.713	203.272
24857	AT5G43700	1514.84	0.912864	0.165276	5.52327	3.32756e-08	7.31829e-07	IAA4	5	17550179	17551715	protein_coding	834390	1023.47	1130.7	1340.13	1826.96	1992.09	2761.57
16963	AT4G00234	10.1202	7.37767	1.33654	5.51997	3.39063e-08	7.44949e-07		4	100919	101788	protein_coding	826310	0	0	0	20.7385	39.8628	38.7194
12563	AT3G11170	9280.25	0.495053	0.0897332	5.51694	3.44946e-08	7.57113e-07	FAD7	3	3499537	3502452	protein_coding	820288	8678.04	8407.84	8557.9	12058	11740.6	12345.3
3387	AT1G34095	15.8333	-7.09839	1.2874	-5.51374	3.51282e-08	7.70246e-07		1	12411670	12412514	protein_coding	840308	28.2524	38.1135	16.3298	0	0	0
23296	AT5G22880	1499.2	-0.972229	0.176457	-5.50973	3.59393e-08	7.8724e-07	H2B	5	7651868	7652714	protein_coding	832352	2204.6	1821.83	1628.62	906.568	900.061	1077.9
7584	AT2G05440	239.083	-3.41068	0.619177	-5.50842	3.62078e-08	7.92327e-07	ATGRP9	2	1993038	1994177	protein_coding	815093	240.173	222.796	258.588	30.2835	17.0896	20.3477
236	AT1G03210	248.583	-1.13084	0.205356	-5.50672	3.65583e-08	7.98444e-07		1	782904	784346	protein_coding	838493	184.784	208.005	239.923	71.8875	93.4513	125.35
13694	AT3G21240	311.074	-1.3438	0.244029	-5.50671	3.65605e-08	7.98444e-07	4CL2	3	7454269	7457404	protein_coding	821678	413.503	423.54	297.597	159.297	164.815	122.01
21088	AT4G39920	162.6	-1.03208	0.187465	-5.50545	3.68235e-08	8.03385e-07	TFCC	4	18515693	18517302	protein_coding	830151	173.16	180.404	199.223	108.63	73.4315	87.431
6576	AT1G75380	5074.12	0.597094	0.108465	5.50497	3.69229e-08	8.04749e-07	BBD1	1	28281195	28284168	protein_coding	843874	7539.19	7945.15	6550.67	11296.8	11951.1	10079.5
3759	AT1G45616	30.7685	-4.39887	0.79918	-5.50423	3.70785e-08	8.07334e-07	AtRLP6	1	17183347	17186602	protein_coding	841101	39.1888	26.6795	25.039	0	3.14707	1.24901
27343	AT5G66690	372.138	-1.70325	0.309484	-5.50351	3.72301e-08	8.09829e-07	UGT72E2	5	26625049	26626822	protein_coding	836802	520.391	522.155	504.046	204.422	137.422	132.395
18919	AT4G20070	1485.51	0.607509	0.110445	5.50056	3.78594e-08	8.22699e-07	AAH	4	10861382	10864765	protein_coding	827752	752.87	756.953	719.307	1181.44	1049.29	1165.85
2967	AT1G29830	23.7063	2.93588	0.53386	5.49935	3.81193e-08	8.27521e-07		1	10441053	10445657	protein_coding	839861	7.40684	7.74394	4.42387	39.0747	61.4933	49.2349
4067	AT1G50020	1814.3	-0.366213	0.0666778	-5.49227	3.96795e-08	8.60536e-07		1	18519946	18521781	protein_coding	841426	1424.47	1406.39	1469.68	1129.75	1113.01	1092.89
25336	AT5G48020	590.354	-0.588144	0.107144	-5.48926	4.03622e-08	8.74473e-07		5	19462516	19464971	protein_coding	834853	739.119	703.83	629.241	478.961	460.521	438.404
3550	AT1G36230	8.53098	7.23149	1.31901	5.48253	4.19279e-08	9.07496e-07		1	13610985	13614051	protein_coding	840529	0	0	0	34.5642	26.2255	28.7273
6292	AT1G72660	24.6748	2.91346	0.531737	5.47913	4.27425e-08	9.24211e-07	DRG2	1	27353765	27356852	protein_coding	843598	10.1455	3.14355	3.14504	47.6291	48.0197	35.5409
77	AT1G01720	2241.61	-0.767634	0.140187	-5.47577	4.35613e-08	9.40985e-07	NAC002	1	267993	269819	protein_coding	839265	1313.28	1298.4	1512.14	897.681	841.315	680.713
17479	AT4G05120	243.118	1.21262	0.22156	5.4731	4.4222e-08	9.54312e-07	ENT3	4	2632524	2635143	protein_coding	825857	190.596	214.809	219.422	432.297	481.969	533.323
23444	AT5G24275	17.9633	4.29523	0.78507	5.47114	4.47148e-08	9.63994e-07		5	8244369	8248689	protein_coding	28721193	2.9317	4.0868	0	26.473	48.368	58.9284
26141	AT5G55450	84.6926	1.44503	0.264209	5.46928	4.51877e-08	9.73229e-07		5	22467337	22468306	protein_coding	835638	67.4412	110.529	71.8511	267.625	217.148	189.85
24867	AT5G43780	1464.31	-0.874083	0.159941	-5.46504	4.62792e-08	9.95756e-07	APS4	5	17589394	17591737	protein_coding	834400	1686.03	1819.29	1741.84	951.008	960.904	950.5
3306	AT1G33240	2075.26	0.473413	0.0866356	5.46441	4.64451e-08	9.98193e-07	AT-GTL1	1	12051361	12054753	protein_coding	840218	1703.87	1942.57	1768.36	2546.43	2493.61	2471.19
272	AT1G03550	294.389	-1.01079	0.184987	-5.46411	4.65233e-08	9.98193e-07	SCAMP2	1	885623	887956	protein_coding	839464	248.63	220.23	233.327	139.809	114.079	95.1624
16845	AT3G62740	80.5553	-3.55925	0.65139	-5.46409	4.65296e-08	9.98193e-07	BGLU7	3	23211287	23214066	protein_coding	825449	101.14	78.6347	85.7222	3.00612	10.0794	9.60079
19277	AT4G23270	1104.32	-0.96131	0.175967	-5.46302	4.68112e-08	1.00325e-06	CRK19	4	12170955	12174297	protein_coding	828426	1160.81	1055.33	1057.34	572.038	527.479	582.398
10524	AT2G39375	60.7193	-1.86949	0.342284	-5.46182	4.71281e-08	1.00905e-06		2	16446514	16449180	protein_coding	28718337	61.511	61.3713	88.3532	18.128	23.8861	15.6927
24112	AT5G36870	16.8577	-6.97197	1.27672	-5.46085	4.73856e-08	1.01357e-06	CALS4	5	14518008	14534060	protein_coding	833654	14.6606	16.6049	44.2508	0	0	0
20463	AT4G34070	522.767	-0.673485	0.123344	-5.46021	4.75565e-08	1.01623e-06		4	16323084	16325295	protein_coding	829553	507.632	503.098	580.252	346.629	322.05	328.491
8762	AT2G22780	1100.33	-0.518969	0.0951156	-5.4562	4.86444e-08	1.03846e-06	PMDH1	2	9689295	9692154	protein_coding	816808	1216.68	1189.14	1304.21	877.93	778.374	935.512
7633	AT2G06420	14.4408	6.92093	1.26878	5.4548	4.90272e-08	1.04533e-06		2	2538743	2540365	protein_coding	815200	0.911367	0	0	43.4521	46.157	51.2096
16181	AT3G56360	2893.96	-0.674563	0.123667	-5.45468	4.90621e-08	1.04533e-06		3	20896332	20897747	protein_coding	824803	2340.39	2285.54	2015.1	1474.41	1404.64	1280.24
22606	AT5G15780	2347.61	1.14019	0.209036	5.45449	4.91135e-08	1.04541e-06		5	5144629	5146458	protein_coding	831434	2043.29	1643.96	1349.93	3910.69	3874.04	3319.88
4833	AT1G58080	2734.26	-0.48725	0.0893527	-5.4531	4.94982e-08	1.05257e-06	HISN1A	1	21504314	21507679	protein_coding	842175	3600.81	3644.92	3456.47	2501.46	2539.68	2594.2
17956	AT4G11810	24.9318	2.6893	0.493327	5.45137	4.99844e-08	1.06188e-06		4	7104510	7108619	protein_coding	826787	8.50815	6.58911	10.1632	59.5855	51.1425	53.1191
22222	AT5G11740	4141.72	0.895686	0.164449	5.44658	5.13475e-08	1.08978e-06	AGP15	5	3783930	3784963	protein_coding	831046	4366.36	5015.74	5190.69	7728.55	8453.02	10931.4
5475	AT1G64930	27.8939	4.1129	0.755353	5.445	5.18044e-08	1.0984e-06	CYP89A7	1	24120723	24122776	protein_coding	842801	2.7341	7.6227	0	60.2404	51.4021	59.9527
25027	AT5G45150	49.1065	1.97394	0.362793	5.44095	5.29969e-08	1.1226e-06	RTL3	5	18260313	18264454	protein_coding	834551	22.0085	24.544	22.6019	90.2732	96.5545	84.0361
20403	AT4G33540	1454.62	-0.980983	0.180329	-5.43995	5.32948e-08	1.12782e-06		4	16130593	16133969	protein_coding	829493	1569.39	1740.21	1988.26	956.346	856.222	870.755
17157	AT4G01880	240.971	-0.83358	0.153316	-5.43701	5.41825e-08	1.14549e-06		4	810657	812930	protein_coding	828223	241.787	263.089	248.627	126.421	134.203	163.504
14286	AT3G26480	20.0432	-6.74237	1.24018	-5.43659	5.431e-08	1.14708e-06		3	9687273	9690966	protein_coding	822253	45.0179	47.6939	32.265	0	1.03635	0
23334	AT5G23230	20.9919	-2.74157	0.504343	-5.43593	5.45115e-08	1.15022e-06	NIC2	5	7825858	7826611	protein_coding	832387	28.2524	43.1953	30.4823	6.91283	4.19609	3.74704
1005	AT1G10360	1301.03	0.673218	0.123899	5.43359	5.52322e-08	1.1643e-06	GSTU18	1	3395551	3396953	protein_coding	837575	850.306	928.699	788.184	1403.31	1457.09	1229.03
3395	AT1G34180	130.979	1.58173	0.291167	5.43237	5.56117e-08	1.17058e-06	anac016	1	12448543	12451287	protein_coding	840317	72.6123	43.1247	86.2253	212.549	179.591	214.976
16245	AT3G56990	751.347	0.488553	0.0899352	5.43228	5.56373e-08	1.17058e-06	EDA7	3	21088027	21092169	protein_coding	824866	711.376	651.299	698.486	877.798	1005.07	1015.74
18203	AT4G14070	1266.78	-0.49271	0.0907157	-5.43137	5.59245e-08	1.17549e-06	AAE15	4	8111944	8118188	protein_coding	827043	1978.58	1800.23	2035.78	1266.04	1432.96	1437.62
4463	AT1G53790	61.5716	-1.93337	0.356271	-5.4267	5.74063e-08	1.20548e-06		1	20079081	20081464	protein_coding	841816	70.0705	70.6884	91.9582	17.2713	20.1635	23.815
17010	AT4G00620	508.822	0.676065	0.124611	5.4254	5.78248e-08	1.2131e-06	FOLD4	4	258987	261289	protein_coding	825824	457.507	513.262	554.124	842.378	773.129	818.104
14910	AT3G44430	906.64	1.09573	0.201976	5.42508	5.79298e-08	1.21414e-06		3	16068257	16069750	protein_coding	823568	574.162	656.823	895.961	1326.28	1585.07	1633.71
5151	AT1G61890	1485.66	0.746034	0.137564	5.42318	5.8547e-08	1.2259e-06	DTX37	1	22867689	22871358	protein_coding	842485	545.488	578.43	564.324	877.649	860.809	1094.45
23381	AT5G23700	34.0417	-6.75129	1.24501	-5.4227	5.87054e-08	1.22803e-06		5	7992776	7997509	protein_coding	832435	42.4712	23.8597	44.8613	0.692828	0	0
26667	AT5G60360	9642.91	-0.610819	0.112724	-5.41871	6.00315e-08	1.25457e-06	AALP	5	24279660	24282482	protein_coding	836158	10788.1	10845.5	10301.8	7158.1	7068.63	6684.14
4468	AT1G53840	1608.87	0.515154	0.0951062	5.41662	6.07361e-08	1.26808e-06	PME1	1	20101299	20103690	protein_coding	841821	1605.83	1488.97	1457.71	2137.05	2324.63	2045.88
25864	AT5G52900	365.384	1.23141	0.227468	5.41357	6.17785e-08	1.28862e-06	MAKR6	5	21452442	21453980	protein_coding	835367	111.187	137.209	190.514	315.028	298.971	415.922
4423	AT1G53460	209.105	-0.90032	0.166381	-5.41118	6.26121e-08	1.30476e-06		1	19954390	19956915	protein_coding	841781	230.576	249.008	283.05	148.132	124.834	134.893
26656	AT5G60260	18.2149	-6.811	1.25898	-5.40995	6.30424e-08	1.31247e-06		5	24255272	24256285	protein_coding	836148	23.6956	13.975	29.3936	0	0	0
3734	AT1G45145	569.255	-1.50625	0.278777	-5.40308	6.55058e-08	1.36246e-06	TRX5	1	17074942	17076417	protein_coding	841082	336.295	447.199	459.411	152.082	127.981	157.376
18806	AT4G19010	122.338	-1.17375	0.217252	-5.4027	6.56441e-08	1.36404e-06	4CLL6	4	10411466	10414324	protein_coding	827639	154.021	144.831	165.475	79.0038	54.5491	72.4428
14885	AT3G44190	658.14	0.702219	0.130046	5.39976	6.67317e-08	1.38532e-06		3	15901714	15903628	protein_coding	823541	498.469	507.843	474.384	875.389	834.458	696.136
8988	AT2G24960	136.473	-0.934969	0.173331	-5.39413	6.88569e-08	1.42808e-06		2	10617116	10620034	protein_coding	817035	177.408	176.286	145.626	82.8099	89.012	89.7728
21628	AT5G05760	193.424	-0.8032	0.148957	-5.39214	6.96236e-08	1.44261e-06	SYP31	5	1728893	1731090	protein_coding	830461	198.678	215.977	235.149	122.456	115.392	134.893
14208	AT3G25820	2269.8	-2.21531	0.411093	-5.38882	7.09207e-08	1.46809e-06	TPS27	3	9439146	9442774	protein_coding	822175	2022.21	2379.95	3216.02	467.865	517.551	655.67
23846	AT5G28390	92.8336	-1.511	0.280441	-5.38794	7.12711e-08	1.47395e-06		5	10342024	10342997	protein_coding	832924	87.4913	82.5793	67.4964	28.6389	27.2746	27.4783
5613	AT1G66200	12860	0.603499	0.112031	5.38689	7.16872e-08	1.48115e-06	ATGSR2	1	24655115	24657703	protein_coding	833738	10936.1	10442.8	9437.67	15777.3	15378	15668.3
807	AT1G08510	2251.08	0.534461	0.0992568	5.38463	7.25935e-08	1.49846e-06	FATB	1	2691062	2694547	protein_coding	837372	1956.71	1819.29	1803.9	2810.56	2510.31	2764.07
19245	AT4G22960	15.6471	4.38669	0.814852	5.38342	7.30834e-08	1.50715e-06		4	12030020	12033380	protein_coding	828395	0.911367	3.81135	2.17731	42.4645	52.4511	42.4665
15885	AT3G53530	243.814	-1.09313	0.203164	-5.38052	7.42716e-08	1.5302e-06	NAKR3	3	19845097	19846820	protein_coding	824521	328.501	311.944	324.902	149.612	138.233	165.356
10255	AT2G36800	1947.21	-1.0983	0.204248	-5.37731	7.56088e-08	1.55629e-06	UGT73C5	2	15423172	15425129	protein_coding	818252	1717.93	1579.17	2071.71	876.942	822.433	808.112
6919	AT1G78720	20.9818	-6.63218	1.23713	-5.36095	8.27845e-08	1.70238e-06		1	29605457	29607678	protein_coding	844208	50.9206	29.8329	40.6594	0	1.23166	0
16938	AT4G00040	591.779	-0.777748	0.14517	-5.3575	8.43828e-08	1.73362e-06		4	14627	16079	protein_coding	828224	453.861	486.583	399.535	264.663	295.824	218.577
14603	AT3G29250	337.338	-2.58476	0.48309	-5.35048	8.77193e-08	1.80047e-06	SDR4	3	11193389	11195171	protein_coding	822580	562.074	622.023	544.451	105.82	90.3776	91.8603
11048	AT2G44070	9.30593	7.04239	1.31651	5.3493	8.82938e-08	1.81056e-06		2	18230865	18232630	protein_coding	819013	0	0	0	29.6264	17.8334	31.2254
17821	AT4G10560	16.8229	4.29155	0.802558	5.34734	8.92576e-08	1.82861e-06	MEE53	4	6520771	6523014	protein_coding	826648	3.64547	0	3.26596	35.5517	58.7452	48.7116
18035	AT4G12550	190.151	-3.52521	0.659343	-5.34654	8.96498e-08	1.83492e-06	AIR1	4	7439115	7439805	protein_coding	826868	166.78	323.965	288.493	22.7136	34.6177	9.99211
14209	AT3G25830	1566.74	-2.35651	0.440924	-5.34448	9.0675e-08	1.85417e-06	TPS27	3	9447409	9451037	protein_coding	822175	1508.31	1696.05	2117.43	362.43	369.256	307.257
24817	AT5G43350	641.978	-1.54972	0.290093	-5.34215	9.18496e-08	1.87643e-06	PHT1-1	5	17399769	17402158	protein_coding	834355	810.206	954.108	879.631	336.754	246.52	319.748
15457	AT3G49510	40.0305	2.03919	0.381749	5.34171	9.20748e-08	1.87927e-06		3	18353891	18355057	protein_coding	824113	22.7842	13.975	15.2411	72.091	66.0884	78.6879
18881	AT4G19720	21.5558	-7.12178	1.33332	-5.34137	9.22449e-08	1.88099e-06		4	10729966	10731808	protein_coding	827716	20.9614	38.1135	25.039	0	0	0
19482	AT4G25130	2673.15	-0.424275	0.07946	-5.33948	9.32138e-08	1.89897e-06	MSR4	4	12898514	12900090	protein_coding	828616	3952.6	3552.18	3777.62	2932.03	2821.87	2654.16
238	AT1G03230	387.395	-1.05543	0.197685	-5.33896	9.34792e-08	1.9026e-06		1	789820	791689	protein_coding	838532	604.237	499.287	551.947	306.14	253.863	236.064
2858	AT1G28560	170.064	1.19243	0.223466	5.33608	9.49784e-08	1.93131e-06	SRD2	1	10038029	10041544	protein_coding	839756	137.76	140.484	91.1259	250.966	290.265	303.516
4600	AT1G55120	145.526	1.0996	0.206191	5.33292	9.66471e-08	1.96342e-06	CWINV3	1	20566030	20569322	protein_coding	841955	122.045	139.076	138.844	240.353	297.681	318.591
1546	AT1G15280	1467.18	-0.449369	0.0842925	-5.33108	9.76325e-08	1.98159e-06		1	5252285	5256863	protein_coding	838095	1494.77	1492.52	1370.89	1118.78	1046.68	1024.38
10996	AT2G43590	241.548	-4.0591	0.761951	-5.32724	9.97147e-08	2.02198e-06		2	18081304	18082776	protein_coding	818961	212.349	266.795	317.887	10.863	14.6863	22.4823
25882	AT5G53050	913.748	-0.626815	0.117879	-5.31746	1.05227e-07	2.13178e-06		5	21510095	21513620	protein_coding	835385	1014.07	958.831	924.987	623.912	626.962	626.519
25089	AT5G45730	22.3072	-2.56988	0.483588	-5.31419	1.07133e-07	2.16838e-06		5	18551809	18553907	protein_coding	834612	33.7206	30.4908	44.6347	7.90038	5.24511	4.99606
21094	AT4G39955	197.303	-1.68524	0.317184	-5.31311	1.07767e-07	2.17918e-06		4	18530318	18532296	protein_coding	830156	169.514	194.379	244.947	57.2777	67.1374	64.9487
5224	AT1G62610	193.695	-0.880101	0.165713	-5.311	1.09023e-07	2.20104e-06		1	23181463	23183227	protein_coding	842558	248.517	194.172	240.427	127.879	127.591	116.371
14338	AT3G26922	49.2724	-1.61325	0.303758	-5.31096	1.09049e-07	2.20104e-06		3	9922719	9924725	protein_coding	7922367	54.3207	51.7338	48.8659	19.318	19.0116	11.5734
24542	AT5G40910	1193.06	-0.618864	0.116568	-5.30903	1.10213e-07	2.22248e-06		5	16394462	16400489	protein_coding	834092	1364.18	1277.6	1237.77	797.114	920.267	809.266
26478	AT5G58570	296.927	-1.16075	0.218666	-5.30831	1.10646e-07	2.22915e-06		5	23672695	23673287	protein_coding	835970	390.977	365.89	418.043	166.895	173.089	186.103
5180	AT1G62200	667.836	0.869321	0.163808	5.30696	1.11465e-07	2.24359e-06		1	22980934	22984422	protein_coding	842516	440.632	500.475	496.877	812.727	897.073	915.956
15264	AT3G47750	370.977	0.993481	0.187375	5.3021	1.14481e-07	2.30066e-06	ABCA4	3	17606359	17611065	protein_coding	823929	198.678	254.09	228.617	408.845	452.128	493.361
7358	AT2G02950	757.398	-1.03453	0.195118	-5.30205	1.14511e-07	2.30066e-06	PKS1	2	854077	856725	protein_coding	814823	762.815	766.082	804.514	382.181	329.393	428.412
16437	AT3G58850	168.874	1.26105	0.238031	5.29784	1.1718e-07	2.34999e-06	PAR2	3	21759350	21760390	protein_coding	825054	99.3391	107.988	78.383	208.373	220.295	256.048
10705	AT2G40950	661.335	-0.730459	0.137879	-5.29784	1.17182e-07	2.34999e-06	BZIP17	2	17087565	17090556	protein_coding	818694	737.296	592.03	671.699	400.944	438.491	367.21
23976	AT5G35400	159.48	0.921654	0.173977	5.29757	1.17353e-07	2.35126e-06		5	13599220	13602355	protein_coding	833501	113.033	129.613	118.308	194.587	242.374	246.106
6556	AT1G75180	1057.65	0.774196	0.14618	5.29618	1.18248e-07	2.36701e-06		1	28215836	28218801	protein_coding	843855	376.867	441.544	442.842	665.822	707.633	781.84
18423	AT4G15760	4205.1	-0.95446	0.18071	-5.28171	1.27984e-07	2.55956e-06	MO1	4	8972649	8974769	protein_coding	827255	3896.65	3870.98	4770.82	2339.89	2064.12	2065.72
4971	AT1G60190	128.522	-3.61725	0.68494	-5.28111	1.28402e-07	2.56407e-06	PUB19	1	22198266	22200687	protein_coding	842314	30.9865	29.2204	19.5957	1.9751	2.09804	2.49803
3790	AT1G47330	580.461	0.529926	0.100345	5.28105	1.28444e-07	2.56407e-06	CBSDUF7	1	17351018	17353875	protein_coding	841136	425.982	419.616	437.209	588.106	606.257	660.698
15576	AT3G50630	320.122	0.984056	0.186447	5.27795	1.30636e-07	2.60543e-06	KRP2	3	18800306	18801595	protein_coding	824226	173.25	197.399	158.147	306.79	308.538	431.185
16362	AT3G58120	908.181	0.935521	0.1773	5.27648	1.31686e-07	2.62398e-06	BZIP61	3	21520974	21523518	protein_coding	824981	733.567	664.168	619.824	1324.54	1249.42	1286.23
10396	AT2G38120	2245.28	0.672739	0.127546	5.27447	1.33136e-07	2.65047e-06	AUX1	2	15972876	15977180	protein_coding	818390	2056.44	2233.62	2180.13	3295.49	3418.88	3598.75
7289	AT2G02240	24.6315	2.54359	0.482478	5.27192	1.35004e-07	2.68519e-06	MEE66	2	592160	593724	protein_coding	814755	5.46821	7.6227	13.0638	48.3898	50.353	52.4586
19223	AT4G22755	179.373	-0.969513	0.183943	-5.27072	1.35888e-07	2.70034e-06	SMO1-3	4	11951830	11953731	protein_coding	28720173	195.033	186.756	204.667	81.9664	121.686	96.1741
8290	AT2G18280	4675.11	-0.804976	0.152792	-5.26844	1.37588e-07	2.73163e-06	TULP2	2	7945998	7948468	protein_coding	816344	4538.27	5129.64	5377.6	3174.7	2928.36	2505.99
12690	AT3G12370	285.661	0.702993	0.133481	5.26661	1.38968e-07	2.75652e-06		3	3937135	3938155	protein_coding	820415	195.033	203.272	231.883	342.679	321.001	362.214
20095	AT4G30750	436.16	-0.637697	0.121169	-5.26285	1.41838e-07	2.80924e-06		4	14980853	14982404	protein_coding	829198	400.09	388.758	416.954	272.563	259.108	242.309
16225	AT3G56800	2686.19	0.448069	0.085139	5.26279	1.41884e-07	2.80924e-06	CAM5	3	21034534	21036166	protein_coding	824847	2488.03	2690.81	2507.17	3420.86	3262.46	3802
23398	AT5G23870	263.968	0.755164	0.14351	5.26211	1.42413e-07	2.81718e-06	PAE9	5	8045540	8050395	protein_coding	832452	187.259	240.16	230.52	344.607	389.682	371.428
7331	AT2G02680	34.505	-2.29837	0.436814	-5.26166	1.42759e-07	2.82146e-06		2	745674	748573	protein_coding	814797	39.9765	54.4383	62.6069	10.0222	10.6461	11.2673
17077	AT4G01150	10729.7	0.451197	0.0858861	5.25343	1.49293e-07	2.94793e-06	CURT1A	4	493546	494885	protein_coding	828181	11457.3	10842.4	10165.1	14711.2	14444.2	15233.4
27367	AT5G66910	233.909	0.870746	0.165891	5.24891	1.53e-07	3.0184e-06		5	26718130	26721377	protein_coding	836825	150.376	168.97	178.539	270.588	332.54	306.009
24860	AT5G43730	209.447	0.966467	0.184227	5.24606	1.55388e-07	3.06275e-06		5	17560179	17564434	protein_coding	834393	157.577	164.703	169.378	273.834	326.435	361.401
24846	AT5G43600	641.006	0.600968	0.11457	5.2454	1.55943e-07	3.07091e-06	UAH	5	17512440	17515513	protein_coding	834380	554.111	528.507	523.642	831.515	840.266	764.397
12969	AT3G14680	253.248	-1.38843	0.264715	-5.245	1.56285e-07	3.07487e-06	CYP72A14	3	4934330	4936644	protein_coding	820696	175.894	180.404	209.021	79.9913	77.6276	57.4547
7623	AT2G06040	170.083	-0.759714	0.144874	-5.24398	1.57148e-07	3.08907e-06		2	2352145	2355597	protein_coding	815159	229.665	218.518	237.326	149.12	131.128	123.652
22583	AT5G15580	567.618	1.01567	0.193808	5.24058	1.60075e-07	3.14106e-06	LNG1	5	5068237	5072492	protein_coding	831411	490.316	415.437	369.053	851.266	892.717	835.591
23048	AT5G19850	954.969	-0.576382	0.109985	-5.24057	1.60081e-07	3.14106e-06		5	6709734	6711723	protein_coding	832105	481.202	537.401	561.745	331.816	364.01	363.463
16895	AT3G63210	1222.31	-0.573481	0.109449	-5.23968	1.60852e-07	3.15336e-06	MARD1	3	23353514	23355480	protein_coding	825496	1601.27	1768.47	1752.73	1259.12	1121.4	1057.91
17953	AT4G11780	35.386	2.45617	0.468963	5.23746	1.62802e-07	3.18872e-06		4	7085879	7088412	protein_coding	826784	19.1387	15.2454	14.1525	94.8045	75.5296	97.4231
13303	AT3G17690	19.7839	2.93436	0.560393	5.23625	1.6387e-07	3.20677e-06	CNGC19	3	6045002	6048529	protein_coding	821036	5.41724	5.03444	3.23552	41.0904	34.2951	29.3334
14832	AT3G43580	13.657	-6.55375	1.25209	-5.23423	1.65673e-07	3.23915e-06		3	15502016	15503638	protein_coding	823455	19.1387	16.5159	20.6844	0	0	0
5278	AT1G63090	480.926	-0.945444	0.180633	-5.23405	1.65831e-07	3.23935e-06	PP2A11	1	23390968	23392873	protein_coding	842612	381.863	358.267	435.461	216.273	159.451	236.064
21163	AT5G01445	13.4813	-6.80208	1.29975	-5.23339	1.66429e-07	3.24812e-06		5	181821	182581	protein_coding	5008195	12.7591	15.2454	39.1915	0	0	0
6012	AT1G69890	364.635	-1.15031	0.219944	-5.23	1.69509e-07	3.30528e-06		1	26323086	26324946	protein_coding	843325	404.647	420.519	510.578	213.31	206.657	181.107
14219	AT3G25905	26.6004	2.48223	0.474716	5.22887	1.70553e-07	3.32245e-06	CLE27	3	9486168	9486924	protein_coding	822187	11.8478	15.2454	7.62057	52.34	53.5001	87.431
11290	AT2G46440	181.014	1.32093	0.252629	5.22871	1.70694e-07	3.32245e-06	CNGC11	2	19061688	19064937	protein_coding	819252	101.499	125.282	132.924	316.558	276.967	303.25
9456	AT2G29440	28.1312	-3.73087	0.713582	-5.22837	1.71011e-07	3.32566e-06	GSTU6	2	12619630	12621231	protein_coding	817493	38.2774	24.1386	37.0142	3.95019	2.09804	1.24901
13973	AT3G23640	2040.74	0.438405	0.0838715	5.2271	1.72187e-07	3.34555e-06	HGL1	3	8501556	8509649	protein_coding	821944	1770.94	1877.34	1654.66	2385.95	2316.34	2482.41
19831	AT4G28350	65.0532	-3.00068	0.574257	-5.22532	1.73856e-07	3.37497e-06	LECRK72	4	14026577	14028622	protein_coding	828950	45.5684	80.0384	55.5213	7.90038	9.4412	4.99606
18984	AT4G20690	79.017	-1.71649	0.328822	-5.22012	1.78807e-07	3.46799e-06		4	11097242	11098024	protein_coding	827816	86.5799	123.234	126.284	42.4645	31.4706	27.4783
1748	AT1G17240	21.5588	-4.28564	0.821062	-5.21963	1.79284e-07	3.47417e-06	AtRLP2	1	5896385	5898931	protein_coding	838295	35.8658	17.1043	29.3134	2.04546	1.97561	0
17426	AT4G04710	22.9341	2.51821	0.482501	5.21907	1.79822e-07	3.4815e-06	CPK22	4	2390307	2392989	protein_coding	825806	6.84936	12.2761	9.86771	55.1341	39.4195	68.3906
2866	AT1G28650	45.2072	2.46904	0.47389	5.21016	1.8868e-07	3.64977e-06		1	10069365	10071108	protein_coding	839765	13.6705	19.0568	19.5957	101.717	76.5786	109.913
5222	AT1G62590	117.466	-1.11781	0.214616	-5.2084	1.9048e-07	3.68133e-06		1	23176930	23179248	protein_coding	842556	188.663	180.138	158.088	79.6803	66.0608	98.3188
10767	AT2G41470	13.0597	5.96105	1.14476	5.20725	1.9166e-07	3.70085e-06		2	17289952	17293749	protein_coding	818745	1.80237	0	0	42.9665	45.6412	41.9919
26777	AT5G61420	895.751	-1.44218	0.276984	-5.20674	1.92189e-07	3.70779e-06	MYB28	5	24689069	24691187	protein_coding	836263	1513.85	1401.19	1039.12	358.326	622.441	474.673
3553	AT1G36280	339.06	0.657132	0.126255	5.20479	1.94217e-07	3.7436e-06		1	13640508	13643126	protein_coding	840534	344.497	316.342	423.486	568.827	553.883	589.534
5487	AT1G65040	651.323	-0.921185	0.177038	-5.20331	1.9577e-07	3.77021e-06	HRD1B	1	24159685	24163669	protein_coding	842812	959.262	791.732	976.312	407.056	486.444	548.602
18557	AT4G16807	18.0227	-2.97504	0.57178	-5.20312	1.95965e-07	3.77065e-06		4	9457079	9459454	protein_coding	6241030	24.6069	27.9499	32.6596	3.95019	4.19609	2.49803
18424	AT4G15765	292.264	-0.701549	0.134904	-5.20034	1.98923e-07	3.82419e-06		4	8975280	8977451	protein_coding	827256	306.668	287.998	335.475	198.215	219.224	151.892
4354	AT1G52830	27.0937	3.55923	0.684537	5.19947	1.99853e-07	3.83869e-06	IAA6	1	19672476	19673652	protein_coding	841717	3.64547	6.35225	4.35461	57.2777	49.304	59.9527
19255	AT4G23050	847.221	-0.746175	0.143642	-5.19468	2.05076e-07	3.93554e-06		4	12079859	12084362	protein_coding	828404	824.311	781.078	806.997	489.738	494.661	453.592
25007	AT5G44980	13.5064	-6.67767	1.28593	-5.19287	2.07082e-07	3.97055e-06		5	18160204	18162264	protein_coding	834529	14.1985	26.3905	21.4833	0	0	0
2925	AT1G29430	257.919	1.36076	0.262091	5.19193	2.08126e-07	3.98707e-06	SAUR62	1	10302585	10303418	protein_coding	839819	102.984	135.938	156.766	376.255	284.285	353.471
18377	AT4G15390	243.93	-3.46926	0.668511	-5.18954	2.10816e-07	4.03507e-06		4	8792707	8794442	protein_coding	827205	344.292	369.687	236.756	26.2158	42.8426	16.5784
6157	AT1G71270	711.689	0.600362	0.115701	5.18889	2.11552e-07	4.04561e-06	VPS52	1	26863587	26870015	protein_coding	843468	700.842	668.257	714.156	975.697	1067.9	1117.87
25664	AT5G51040	1019.11	-0.706161	0.136153	-5.18654	2.14242e-07	4.09346e-06		5	20750513	20752115	protein_coding	835177	792.572	883.832	877.122	583.453	493.282	486.194
503	AT1G05720	411.016	0.5857	0.112967	5.18471	2.16347e-07	4.13008e-06		1	1717389	1718909	protein_coding	837079	312.599	370.972	394.092	563.889	532.903	514.594
10741	AT2G41260	112.405	-7.23637	1.3958	-5.18438	2.16729e-07	4.13375e-06	M17	2	17206452	17207698	protein_coding	818725	37.9033	27.0961	25.5406	0	0	0
3349	AT1G33780	633.367	-0.518332	0.100019	-5.18234	2.19123e-07	4.17577e-06		1	12244560	12246231	protein_coding	840269	861.242	797.843	752.259	528.338	548.638	610.768
25383	AT5G48460	455.487	1.25141	0.241633	5.17896	2.23125e-07	4.24833e-06	FIM2	5	19636045	19639529	protein_coding	834901	338.117	437.035	426.752	844.353	912.649	1102.88
2634	AT1G26530	40.074	2.02294	0.390841	5.17588	2.26843e-07	4.31535e-06		1	9165360	9167570	protein_coding	839193	11.8478	29.2204	29.3936	94.8045	84.9708	102.419
25333	AT5G47990	1120.41	-2.49992	0.483043	-5.17534	2.27492e-07	4.32394e-06	CYP705A5	5	19434758	19436749	protein_coding	834850	2102.53	2533.28	1960.66	472.048	390.236	303.51
19618	AT4G26400	579.295	-0.695157	0.134356	-5.17399	2.29149e-07	4.35164e-06		4	13344595	13346597	protein_coding	828746	556.364	566.963	527.506	396.939	301.177	319.591
5096	AT1G61390	17.2756	-4.27586	0.827006	-5.17029	2.33734e-07	4.43486e-06		1	22650111	22654395	protein_coding	842433	28.2283	20.924	36.9803	0	2.15964	2.57137
11962	AT3G05320	144.11	1.03676	0.20069	5.16599	2.39174e-07	4.53413e-06	OFUT23	3	1513062	1515568	protein_coding	819696	82.2811	90.6933	90.2856	172.097	169.595	197.994
14476	AT3G28180	1091.57	0.565269	0.109443	5.16495	2.40505e-07	4.5554e-06	CSLC4	3	10505711	10509265	protein_coding	822444	1032.58	985.87	987.408	1305.54	1388.9	1759.86
11943	AT3G05150	73.0834	1.51096	0.292669	5.16271	2.43398e-07	4.60622e-06		3	1440014	1443730	protein_coding	819677	41.8625	56.5215	55.61	148.781	122.549	165.441
10730	AT2G41170	320.937	0.862712	0.167209	5.15948	2.47636e-07	4.68235e-06		2	17159074	17161294	protein_coding	818716	228.945	257.924	275.723	410.905	404.337	572.473
2503	AT1G24490	750.053	-0.541991	0.105211	-5.15148	2.58437e-07	4.88e-06	ALB4	1	8682195	8685271	protein_coding	839065	955.664	800.142	964.255	625.622	652.164	591.909
17572	AT4G08040	186.643	1.02907	0.199765	5.15141	2.58536e-07	4.88e-06	ACS11	4	4886962	4889224	protein_coding	826317	147.642	114.341	130.638	304.165	220.295	279.779
14567	AT3G28940	2851.79	-1.16684	0.226524	-5.15105	2.59031e-07	4.88513e-06	AIG2B	3	10968043	10969858	protein_coding	822530	3805.87	4206.46	4208.73	1658.09	1503.25	2283.2
15641	AT3G51250	593.139	-0.619333	0.120245	-5.15059	2.59665e-07	4.89287e-06		3	19028106	19030676	protein_coding	824288	594.756	556.641	536.4	359.899	373.069	366.601
11111	AT2G44660	252.637	-0.961976	0.186976	-5.14491	2.67646e-07	5.03889e-06		2	18420832	18422839	protein_coding	819074	368.192	383.676	361.433	188.621	185.677	197.344
10825	AT2G41990	107.775	1.37311	0.266934	5.144	2.68952e-07	5.05912e-06		2	17527167	17528937	protein_coding	818799	78.3776	67.3339	62.0532	192.572	173.089	173.613
11523	AT3G01350	105.139	-1.32266	0.257239	-5.14174	2.72203e-07	5.11587e-06	NPF5.9	3	134925	137460	protein_coding	819616	91.1368	91.4724	81.6489	43.4521	31.4706	29.9763
25612	AT5G50530	563.014	-1.17194	0.227963	-5.14093	2.7338e-07	5.13356e-06	CBSCBSPB5	5	20571681	20575250	protein_coding	835133	524.948	539.942	400.624	200.472	174.138	277.281
19513	AT4G25420	22.2008	3.24593	0.631497	5.14006	2.74655e-07	5.15308e-06	GA20OX1	4	12990851	12992585	protein_coding	828645	4.56029	11.4427	7.62634	63.2509	70.3377	86.4428
25023	AT5G45115	11.2153	-6.81987	1.32703	-5.13919	2.75919e-07	5.17236e-06		5	18238011	18238906	protein_coding	28721250	17.0068	17.1222	33.8585	0	0	0
24891	AT5G44005	143.676	-1.14085	0.22208	-5.13711	2.78993e-07	5.22549e-06		5	17704843	17705793	protein_coding	2746185	196.855	194.379	170.918	94.8045	89.1668	69.9448
4551	AT1G54575	282.972	1.4171	0.276172	5.13123	2.87859e-07	5.38694e-06		1	20386809	20387710	protein_coding	2745830	137.883	158.556	178.216	441.776	457.375	366.422
16833	AT3G62630	555.075	0.631907	0.123184	5.12978	2.90084e-07	5.42392e-06		3	23163747	23165387	protein_coding	825437	623.375	619.98	594.404	937.182	964.051	946.753
5611	AT1G66180	3026.25	-1.04134	0.203039	-5.12877	2.91636e-07	5.44664e-06		1	24647121	24648839	protein_coding	842933	4368.18	2712.41	2535.47	1586.99	1229.45	1858.53
24300	AT5G38640	533.746	-0.716667	0.139737	-5.12867	2.91798e-07	5.44664e-06		5	15467679	15470724	protein_coding	833854	565.048	510.721	617.266	373.293	378.697	276.032
2486	AT1G24340	673.537	-0.624289	0.121811	-5.12506	2.97436e-07	5.54715e-06	EMB260	1	8635187	8638986	protein_coding	839050	417.406	452.28	500.78	332.803	291.628	261.044
10568	AT2G39780	1254.95	0.427635	0.0834428	5.12489	2.97713e-07	5.54758e-06	RNS2	2	16591117	16593775	protein_coding	818563	920.021	987.063	1043.6	1311.17	1319.68	1335.14
25980	AT5G53980	70.9324	1.73457	0.338531	5.12382	2.99411e-07	5.57446e-06	ATHB-52	5	21913883	21914866	protein_coding	835481	26.4297	43.1953	44.6347	143.194	109.098	124.901
1494	AT1G14790	265.146	0.677055	0.132149	5.12344	3.00013e-07	5.5809e-06	RDR1	1	5093961	5098270	protein_coding	838044	289.815	266.795	268.897	460.197	463.668	395.938
2930	AT1G29465	132.129	1.21747	0.237739	5.12104	3.03861e-07	5.64768e-06		1	10308520	10309896	protein_coding	6240728	78.3776	92.7429	81.6489	203.435	195.118	187.352
9301	AT2G27920	225.481	1.49625	0.292242	5.11988	3.05729e-07	5.67756e-06	SCPL51	2	11885571	11889176	protein_coding	817336	218.654	227.392	174.206	534.314	601.275	614.278
17999	AT4G12240	86.9403	1.2938	0.252721	5.11948	3.06377e-07	5.68476e-06		4	7287803	7289225	protein_coding	826832	69.2639	39.384	51.1667	158.008	98.608	139.89
12621	AT3G11720	439.024	0.739931	0.144549	5.11887	3.07366e-07	5.69827e-06		3	3705759	3708721	protein_coding	820344	376.068	421.527	462.403	604.129	676.29	824.241
4961	AT1G60060	108.924	1.11092	0.217093	5.11725	3.10019e-07	5.74258e-06		1	22139170	22141815	protein_coding	842300	60.7509	86.1471	55.0519	124.848	160.349	147.855
8862	AT2G23740	804.475	0.612369	0.119676	5.11691	3.10588e-07	5.74825e-06	SUVR5	2	10097265	10103398	protein_coding	816905	812.929	646.719	689.845	1047.23	1180.01	1064.95
3442	AT1G34780	365.462	-0.538946	0.105367	-5.11494	3.13839e-07	5.8035e-06	APRL4	1	12748571	12750506	protein_coding	840382	404.477	389.8	401.83	261.257	266.04	298.376
19912	AT4G29050	91.0847	-1.93148	0.377935	-5.1106	3.2113e-07	5.9333e-06		4	14314657	14317022	protein_coding	829026	122.152	118.398	159.594	42.3975	22.3921	40.544
23137	AT5G20700	9196.91	-0.533278	0.104375	-5.10926	3.23427e-07	5.97069e-06		5	7005667	7007502	protein_coding	832193	11970.8	11688.1	11857.6	7800.64	7525.68	9218.98
7064	AT1G80130	247.52	1.54632	0.302739	5.10776	3.26009e-07	6.01024e-06		1	30140912	30142697	protein_coding	844353	18.2274	20.3272	19.5957	48.3898	46.157	76.1899
14863	AT3G43960	244.289	1.49022	0.291759	5.10769	3.2612e-07	6.01024e-06	RDL3	3	15774053	15775873	protein_coding	823513	243.335	224.87	172.007	581.665	555.981	661.978
20353	AT4G33070	35.5647	1.7974	0.351922	5.10739	3.26642e-07	6.01478e-06	PDC1	4	15952257	15954803	protein_coding	829444	28.2524	25.409	17.4184	101.717	67.1374	78.6879
24559	AT5G41070	249.518	-0.80453	0.157758	-5.09976	3.40089e-07	6.25233e-06	DRB5	5	16438265	16440055	protein_coding	834109	227.842	204.542	280.872	134.306	126.932	148.633
15977	AT3G54440	1148.62	-0.516471	0.101274	-5.09974	3.40115e-07	6.25233e-06		3	20148208	20157199	protein_coding	824610	1738.53	1576.53	1757.74	1112.91	1252.05	1183.64
14840	AT3G43670	928.457	0.615316	0.120689	5.09837	3.42598e-07	6.29268e-06		3	15567067	15569984	protein_coding	823469	859.419	949.027	844.794	1281.84	1406.74	1373.92
5109	AT1G61500	143.321	-0.947944	0.186019	-5.09595	3.46998e-07	6.36814e-06		1	22689623	22693799	protein_coding	842444	191.058	201.938	169.185	89.6668	104.401	96.8873
5746	AT1G67470	286.234	0.64739	0.127171	5.0907	3.56744e-07	6.54151e-06		1	25272122	25273860	protein_coding	843068	221.462	200.731	232.972	331.816	337.785	359.716
7954	AT2G14680	434.183	-0.60612	0.11909	-5.08959	3.58847e-07	6.57455e-06	MEE13	2	6277802	6283940	protein_coding	815956	544.401	499.603	399.242	295.7	320.232	333.895
27434	AT5G67530	553.062	0.574318	0.112861	5.08871	3.60517e-07	6.59962e-06	CYP65	5	26941074	26944146	protein_coding	836889	422.875	445.928	510.578	701.159	702.845	646.989
24962	AT5G44574	28.5426	-6.34403	1.24691	-5.08781	3.62219e-07	6.62521e-06		5	17970210	17971456	protein_coding	5008299	17.316	12.7045	18.5071	0	0	0
19256	AT4G23060	201.743	-0.814803	0.160226	-5.08535	3.66949e-07	6.70611e-06	IQD22	4	12086898	12090714	protein_coding	828405	247.892	266.795	298.291	168.871	144.765	147.384
11160	AT2G45150	191.704	-0.78183	0.153796	-5.08356	3.70426e-07	6.76399e-06	CDS4	2	18613305	18615770	protein_coding	NA	250.533	259.849	298.489	137.191	154.534	180.565
17211	AT4G02330	169.996	1.80422	0.355033	5.08185	3.73785e-07	6.81962e-06	PME41	4	1032350	1035055	protein_coding	828064	111.187	114.341	102.333	335.766	291.628	518.341
14516	AT3G28540	121.281	1.43445	0.282325	5.08086	3.75728e-07	6.84936e-06		3	10694175	10696249	protein_coding	822484	30.6445	41.5944	33.1458	87.8813	97.0459	98.0934
23183	AT5G21274	956.192	0.704659	0.138744	5.07885	3.79735e-07	6.91207e-06	CAM6	5	7214474	7216052	protein_coding	832245	774.662	829.604	796.894	1239.37	1140.29	1535.04
2119	AT1G20840	1525.04	-0.786926	0.154943	-5.07881	3.79801e-07	6.91207e-06	MSSP1	1	7244939	7248494	protein_coding	838676	2548	2372.64	2419.34	1562.63	1411.45	1278.97
10724	AT2G41110	1131.92	0.577737	0.113785	5.07745	3.82542e-07	6.95616e-06	CAM2	2	17140183	17141431	protein_coding	824847	754.681	752.472	727.821	1164.94	993.889	1177.95
18608	AT4G17245	531.321	-1.12592	0.221874	-5.0746	3.8831e-07	7.0546e-06		4	9669345	9670005	protein_coding	827437	440.19	426.871	508.401	245.899	203.51	179.858
18111	AT4G13260	105.584	1.2283	0.242056	5.07446	3.88602e-07	7.0546e-06	YUC2	4	7721487	7724070	protein_coding	826956	60.7584	69.037	76.332	140.559	148.905	193.814
6620	AT1G75850	1027.61	0.493672	0.0973196	5.07269	3.92223e-07	7.11442e-06	VPS35B	1	28477768	28483946	protein_coding	843918	644.238	779.66	755.064	975.411	1072.95	1012.94
24630	AT5G41750	435.25	2.6837	0.529273	5.07053	3.96702e-07	7.18968e-06		5	16693832	16699028	protein_coding	834178	41.8131	36.459	38.4979	263.458	222.768	264.619
8787	AT2G22970	734.219	0.815201	0.160804	5.06953	3.98804e-07	7.22179e-06	SCPL11	2	9774749	9778561	protein_coding	816828	666.792	827.213	750.994	1098.41	1324.87	1525.61
19545	AT4G25710	207.423	-0.886196	0.174816	-5.0693	3.99275e-07	7.22434e-06		4	13098102	13099625	protein_coding	828676	198.853	209.429	175.237	104.484	124.985	84.9186
19282	AT4G23310	18.042	3.4141	0.673568	5.06867	4.00595e-07	7.24221e-06	CRK23	4	12185369	12188961	protein_coding	828430	1.84499	6.42981	3.30583	31.5013	52.4341	34.3332
5866	AT1G68570	756.925	-0.750708	0.148208	-5.06524	4.07897e-07	7.36812e-06	NPF3.1	1	25746697	25750291	protein_coding	843186	448.085	431.125	410.886	248.853	260.656	257.593
3251	AT1G32583	32.2756	-2.91636	0.577528	-5.04972	4.42449e-07	7.98565e-06	TDL1	1	11785806	11788286	protein_coding	3766880	18.8308	30.2888	50.8991	5.49362	0.833657	6.94813
20921	AT4G38320	245.6	-0.95085	0.188422	-5.04639	4.50241e-07	8.11958e-06	HHP5	4	17948692	17950522	protein_coding	829989	259.74	294.745	378.851	133.319	148.961	202.34
18380	AT4G15400	49.5842	-2.19535	0.435112	-5.04549	4.52358e-07	8.15103e-06	BIA1	4	8811917	8813593	protein_coding	827208	34.632	63.5225	62.0532	5.92528	18.8824	9.99211
13355	AT3G18190	1543.09	0.432517	0.0857274	5.04526	4.52899e-07	8.15405e-06	CCT4	3	6232108	6234183	protein_coding	821346	1576.67	1406.39	1366.26	2024.47	1881.94	1968.45
6814	AT1G77690	739.359	0.777348	0.154144	5.04299	4.5832e-07	8.24264e-06	LAX3	1	29200417	29203418	protein_coding	844105	705.398	761	765.323	1129.75	1364.78	1330.2
25775	AT5G52070	511.73	0.667449	0.132355	5.04288	4.58574e-07	8.24264e-06		5	21161132	21165565	protein_coding	835283	367.401	355.06	420.269	585.885	563.809	667.398
23714	AT5G27010	13.2839	6.48871	1.28833	5.03654	4.74016e-07	8.51319e-06		5	9503315	9507569	protein_coding	832759	0.911367	0	0	43.4521	36.7158	23.7313
10407	AT2G38220	28.6845	2.30819	0.458344	5.03593	4.75531e-07	8.53184e-06		2	16007891	16010932	protein_coding	818401	13.6705	5.0818	2.17731	38.5144	38.8137	31.2253
20964	AT4G38760	1380.86	-0.526033	0.104459	-5.03581	4.75836e-07	8.53184e-06		4	18084652	18096218	protein_coding	830031	1837.32	1704.94	1856.15	1138.64	1388.9	1222.79
3633	AT1G43160	49.373	-6.45396	1.28365	-5.02783	4.96066e-07	8.88727e-06	RAP2-6	1	16263805	16264945	protein_coding	840915	10.9364	21.5977	20.6844	0	0	0
21090	AT4G39930	20.8773	-6.16967	1.22769	-5.02543	5.0231e-07	8.99177e-06		4	18518189	18518983	protein_coding	830152	22.9871	20.8983	31.0402	0	0	0.880924
16891	AT3G63170	367.086	-0.537694	0.107026	-5.02396	5.06165e-07	9.05335e-06	FAP1	3	23334574	23336081	protein_coding	825492	572.339	503.098	455.057	332.803	356.667	368.459
7533	AT2G04790	588.582	0.811718	0.161625	5.02224	5.10712e-07	9.1272e-06		2	1679307	1680543	protein_coding	815022	469.561	481.68	528.024	736.339	834.943	1027.62
23825	AT5G28080	91.3406	1.48731	0.296352	5.01872	5.20179e-07	9.28431e-06	WNK9	5	10089995	10092721	protein_coding	832881	36.9371	59.6037	55.7264	166.963	132.012	123.878
9805	AT2G32640	796.483	0.593021	0.118163	5.01865	5.20353e-07	9.28431e-06		2	13846919	13850998	protein_coding	817824	856.37	845.249	770.942	1138.64	1298.99	1293.6
10085	AT2G35210	37.3867	1.81202	0.361087	5.01826	5.2142e-07	9.29574e-06	AGD10	2	14836062	14838151	protein_coding	818088	20.1801	24.0596	32.5528	97.498	81.5561	89.635
1398	AT1G13930	4660.2	-0.953986	0.190254	-5.01427	5.32346e-07	9.48279e-06		1	4760957	4762666	protein_coding	837953	8421.77	9578.26	8813.9	4635.9	4734.25	4470.58
17934	AT4G11600	2323.17	-0.833185	0.166176	-5.01386	5.33477e-07	9.49519e-06	GPX6	4	7009769	7011406	protein_coding	826765	3095	3273.95	4095.51	2003.73	2053.99	1814.82
5229	AT1G62670	149.762	0.957776	0.19112	5.01138	5.40405e-07	9.61067e-06	RPF2	1	23204256	23206822	protein_coding	842564	116.495	152.994	113.638	223.107	274.85	243.42
26989	AT5G63460	358.109	-0.64702	0.129121	-5.01098	5.41543e-07	9.62307e-06		5	25413286	25415592	protein_coding	836465	315.261	318.959	327.052	224.485	193.433	194.926
22466	AT5G14450	194.931	-1.11	0.22157	-5.00971	5.45136e-07	9.67905e-06		5	4658441	4660175	protein_coding	831296	288.904	257.901	223.174	125.418	116.441	114.909
17206	AT4G02280	339.765	-1.33936	0.267371	-5.00935	5.46144e-07	9.68907e-06	SUS3	4	994726	998991	protein_coding	828081	296.194	321.424	313.532	132.331	122.736	112.411
12773	AT3G13100	87.4954	1.20222	0.240055	5.0081	5.49701e-07	9.74038e-06	ABCC7	3	4208729	4214530	protein_coding	820498	53.9997	46.222	45.266	104.708	137.381	93.4809
5656	AT1G66590	128.39	-1.30131	0.259846	-5.00802	5.49928e-07	9.74038e-06	ATCOX19-1	1	24840899	24842609	protein_coding	843311	162.491	112.513	185.079	71.0871	53.5952	62.4077
3044	AT1G30590	1298.15	0.553155	0.110465	5.00749	5.5143e-07	9.75906e-06		1	10835735	10840872	protein_coding	839939	1115.49	1201.53	1034.31	1519.08	1733.08	1663.59
27251	AT5G65880	124.942	0.885443	0.176935	5.00433	5.60563e-07	9.91266e-06		5	26352773	26353882	protein_coding	836717	106.63	100.366	134.993	198.497	191.971	243.558
9427	AT2G29120	207.476	-1.328	0.265387	-5.00403	5.61451e-07	9.92033e-06	GLR2.7	2	12511246	12515947	protein_coding	817460	202.324	175.322	187.248	65.1781	82.8727	77.4389
8897	AT2G24100	967.123	-0.707865	0.141483	-5.00318	5.63914e-07	9.9558e-06		2	10244745	10246994	protein_coding	816944	349.054	390.028	404.979	257.75	225.54	214.831
10754	AT2G41380	368.894	-1.26159	0.252636	-4.9937	5.92322e-07	1.04459e-05		2	17251819	17253194	protein_coding	818736	363.636	353.185	326.596	140.232	125.883	169.866
3655	AT1G43670	4824.58	0.609419	0.12204	4.9936	5.92634e-07	1.04459e-05	CYFBP	1	16467298	16470500	protein_coding	840953	5959.43	6114.68	5634.86	9087.41	9096.07	8833.03
24420	AT5G39770	6.62285	6.73879	1.3496	4.99317	5.93971e-07	1.04611e-05		5	15919241	15927549	protein_coding	833973	0	0	0	19.7509	17.8334	26.2293
24832	AT5G43490	8.52281	6.69465	1.34104	4.99214	5.97145e-07	1.05085e-05		5	17468094	17469312	protein_coding	834369	0	0	0	24.6887	23.0785	13.7392
18225	AT4G14220	471.265	-0.600362	0.120284	-4.9912	6.00059e-07	1.05513e-05	RHF1A	4	8195881	8198586	protein_coding	827062	438.368	451.01	407.156	284.414	272.746	298.514
17688	AT4G09320	2873.52	-0.492749	0.0987715	-4.98878	6.07629e-07	1.06758e-05	NDK1	4	5923484	5924366	protein_coding	826515	3770.33	3755.45	3520.7	2673.29	2451.56	2726.6
24911	AT5G44180	1587.29	0.651798	0.130814	4.98264	6.27227e-07	1.10091e-05	RLT2	5	17782428	17790234	protein_coding	834441	1429.43	1294.89	1116.34	2024.3	2121.03	1890.18
27162	AT5G65080	66.3355	2.28085	0.45777	4.98252	6.2761e-07	1.10091e-05	MAF5	5	25997504	26002619	protein_coding	836632	23.2553	13.6636	24.8985	86.2541	115.561	98.4532
10029	AT2G34660	3008.99	-0.484767	0.0973007	-4.98215	6.28806e-07	1.10213e-05	ABCC2	2	14602470	14612565	protein_coding	818031	3732.33	3291.51	3735.85	2611.7	2701.36	2376.22
24201	AT5G37750	10.703	-6.34067	1.27305	-4.98071	6.33532e-07	1.10952e-05		5	14995757	14997060	protein_coding	833753	20.9614	17.7863	9.79787	0	0	0
20378	AT4G33320	8.57152	6.76547	1.35881	4.97896	6.39282e-07	1.11869e-05		4	16057038	16057916	protein_coding	829468	0	0	0	23.7011	12.5883	28.7273
5545	AT1G65540	1281.83	-0.703185	0.141269	-4.97762	6.43701e-07	1.12552e-05		1	24362045	24366466	protein_coding	842865	1340.24	1488.66	1419.81	807.038	915.428	886.874
2775	AT1G27770	1140.92	-0.512617	0.103034	-4.97523	6.51716e-07	1.13863e-05	ACA1	1	9671632	9676307	protein_coding	839670	1312.35	1028.1	1254.33	821.039	839.441	864.209
20402	AT4G33530	1567.42	0.461782	0.0928246	4.97478	6.5322e-07	1.14034e-05	POT13	4	16126179	16130608	protein_coding	829492	1457.23	1339.18	1461.99	1834.05	1944.63	2092.3
22019	AT5G09820	587.366	0.533792	0.107328	4.97347	6.57647e-07	1.14715e-05	PAP7	5	3055618	3057578	protein_coding	830842	640.696	574.555	531.497	791.941	805.806	937.629
20643	AT4G35720	29.6819	1.64374	0.33052	4.97319	6.58597e-07	1.14789e-05		4	16927730	16929224	protein_coding	829724	20.0501	22.8681	16.3298	52.34	55.5981	77.4389
15154	AT3G46630	484.509	0.773277	0.15558	4.9703	6.68498e-07	1.16422e-05		3	17180678	17182560	protein_coding	823816	418.318	457.362	579.163	783.125	801.453	901.788
2217	AT1G21790	176.27	0.941783	0.189498	4.96987	6.69976e-07	1.16587e-05		1	7654088	7655981	protein_coding	838783	107.541	123.234	127.372	207.385	243.373	236.064
12121	AT3G06640	8.15497	-6.40979	1.28991	-4.96918	6.72358e-07	1.16908e-05		3	2074185	2078613	protein_coding	819844	17.0695	21.0673	13.2087	0	0	0
6294	AT1G72680	731.025	-1.35274	0.272246	-4.96879	6.73709e-07	1.1705e-05	CAD1	1	27359109	27361024	protein_coding	843600	647.071	670.798	926.443	284.414	309.461	284.775
5671	AT1G66750	294.593	0.690835	0.139233	4.9617	6.98779e-07	1.21309e-05	CDKD-2	1	24894523	24897259	protein_coding	842993	185.919	246.467	211.199	341.691	331.491	360.965
23285	AT5G22796	9.02807	-6.35895	1.28246	-4.9584	7.1075e-07	1.23289e-05		5	7612206	7613224	protein_coding	28721188	17.316	19.0568	13.0638	0	0	0
19294	AT4G23400	5212.98	0.867923	0.175083	4.95721	7.1512e-07	1.23949e-05	PIP1-5	4	12220641	12222468	protein_coding	828439	3365.68	3459.44	3062.38	6412.15	5897.6	5734.23
3602	AT1G41880	2359.28	0.536895	0.108313	4.95688	7.16352e-07	1.24064e-05	RPL35AB	1	15650635	15652542	protein_coding	840799	2142.27	2435.8	2390.62	3229.76	3166.38	3713.24
4814	AT1G57790	156.452	-0.977211	0.19723	-4.95468	7.24489e-07	1.25373e-05		1	21404342	21405956	protein_coding	842154	149.464	161.347	215.553	70.1159	91.2649	107.415
20154	AT4G31290	2412.65	-0.98833	0.199623	-4.95098	7.38405e-07	1.2768e-05	GGCT2;2	4	15185775	15188484	protein_coding	829256	1749.83	1890.43	1733.13	1140.62	786.766	779.385
10250	AT2G36750	130.018	-1.37445	0.27775	-4.94852	7.47784e-07	1.292e-05	UGT73C1	2	15410376	15412064	protein_coding	818247	207.792	182.945	277.606	91.8419	95.461	69.9448
1370	AT1G13640	2930.18	0.541886	0.10954	4.94691	7.53989e-07	1.30169e-05	PI4KG6	1	4677004	4679862	protein_coding	837925	2204.99	2015.66	2109.34	3299.93	3006.26	2910.39
5220	AT1G62570	495.599	-1.49782	0.302795	-4.94666	7.54973e-07	1.30236e-05	FMOGS-OX4	1	23168767	23172175	protein_coding	842554	542.264	533.589	625.975	196.522	216.099	189.85
6313	AT1G72870	12.9809	-6.54625	1.3235	-4.94615	7.56951e-07	1.30474e-05		1	27420939	27423338	protein_coding	843618	16.4046	20.3272	19.5957	0	0	0
14589	AT3G29100	101.317	0.929622	0.187973	4.94551	7.59433e-07	1.30798e-05	VTI13	3	11075651	11077572	protein_coding	822557	65.2328	75.4351	70.719	122.741	136.093	143.067
17540	AT4G06744	308.125	-1.36173	0.275513	-4.94252	7.7121e-07	1.32722e-05		4	4070549	4072470	protein_coding	826147	327.181	350.644	384.294	134.306	157.353	121.154
19671	AT4G26860	1659.89	0.647898	0.131112	4.94155	7.75025e-07	1.33274e-05		4	13503053	13504876	protein_coding	828793	869.949	939.527	732.642	1433.33	1288.58	1258.22
9945	AT2G33850	419.972	-1.39207	0.281843	-4.93918	7.84525e-07	1.34801e-05		2	14320865	14322082	protein_coding	817954	546.821	452.28	519.287	199.485	193.02	186.103
26273	AT5G56650	513.887	-0.683517	0.138432	-4.93756	7.91051e-07	1.35816e-05	ILL1	5	22930775	22932822	protein_coding	835766	612.505	663.194	513.772	373.113	373.026	367.174
26393	AT5G57785	282.493	1.01534	0.205672	4.93669	7.94612e-07	1.3632e-05		5	23408404	23409715	protein_coding	28721276	185.593	180.504	206.233	405.848	424.376	326.749
133	AT1G02280	1949.87	0.34921	0.070751	4.93576	7.98406e-07	1.36863e-05	TOC33	1	448423	450426	protein_coding	839248	1301.73	1306.88	1329.23	1768.62	1607.62	1637.63
9461	AT2G29480	53.8608	-2.47101	0.500673	-4.93537	7.9999e-07	1.37027e-05	GSTU2	2	12630198	12631321	protein_coding	817497	53.7707	48.2771	62.0532	5.92528	11.5392	12.4901
20650	AT4G35770	8596.15	-1.97757	0.400804	-4.934	8.05608e-07	1.37881e-05	STR15	4	16944878	16946266	protein_coding	829730	4988.15	3813.7	4445.09	1545.68	957.432	860.001
25932	AT5G53540	794.175	-0.494706	0.100278	-4.93336	8.08287e-07	1.38232e-05		5	21749279	21751338	protein_coding	835436	759.169	838.497	876.365	597.466	570.668	585.788
17979	AT4G12010	381.37	0.756447	0.153401	4.93119	8.17309e-07	1.39637e-05	DSC1	4	7196991	7201571	protein_coding	826809	307.131	284.581	313.532	459.209	555.981	515.843
14800	AT3G43190	49.2678	1.52989	0.310255	4.93107	8.17785e-07	1.39637e-05	SUS4	3	15179010	15184105	protein_coding	823393	34.782	36.6923	19.7544	110.012	75.7429	76.0114
12605	AT3G11560	4651.93	-0.481189	0.0976365	-4.92837	8.29174e-07	1.41471e-05		3	3639412	3646061	protein_coding	820329	5049.34	4702.63	4544.72	3572.8	3560.37	3107.17
25436	AT5G48900	406.567	1.10405	0.224045	4.92778	8.31675e-07	1.41787e-05		5	19825078	19829140	protein_coding	834948	293.46	325.235	302.645	619.192	617.874	743.163
17678	AT4G09160	707.321	0.727802	0.147701	4.92754	8.32709e-07	1.41853e-05	PATL5	4	5839599	5842456	protein_coding	826497	558.466	473.275	512.866	902.111	771.878	887.59
25999	AT5G54130	2533.16	0.852544	0.173115	4.92471	8.4484e-07	1.43807e-05		5	21962570	21965623	protein_coding	835500	171.454	164.396	184.217	283.101	329.961	327.339
18143	AT4G13540	162.801	-1.25565	0.255024	-4.92366	8.49401e-07	1.44359e-05		4	7869320	7870790	protein_coding	826986	195.033	184.215	191.603	89.8668	87.0688	61.2017
22843	AT5G18030	123.784	1.84296	0.374312	4.9236	8.49664e-07	1.44359e-05	SAUR21	5	5968352	5969190	protein_coding	831670	79.289	82.5793	106.688	314.04	302.118	347.226
13711	AT3G21370	80.7718	-2.30282	0.46772	-4.92351	8.50067e-07	1.44359e-05	BGLU19	3	7524054	7527677	protein_coding	821691	69.2639	69.8748	70.7624	19.7509	14.6863	7.49409
9414	AT2G28990	24.66	-6.41445	1.30297	-4.92294	8.52547e-07	1.44668e-05		2	12454637	12459726	protein_coding	817448	24.7063	38.2675	37.3408	0.991536	0	0
24571	AT5G41170	43.6386	1.6502	0.335225	4.92267	8.53717e-07	1.44754e-05		5	16478486	16480584	protein_coding	834119	20.3658	20.0554	22.9148	59.2399	73.9675	65.7736
27084	AT5G64380	545.605	0.599178	0.121748	4.92145	8.59039e-07	1.45543e-05		5	25741238	25743198	protein_coding	836559	600.591	589.489	524.731	953.971	884.325	756.903
8317	AT2G18560	382.923	0.646511	0.131468	4.91763	8.7597e-07	1.48297e-05		2	8059106	8061073	protein_coding	816371	337.206	373.512	260.188	515.5	488.844	513.345
24126	AT5G37000	88.333	1.01173	0.205743	4.91744	8.76838e-07	1.48329e-05		5	14617877	14620549	protein_coding	833670	98.4277	97.8247	80.5603	152.082	194.069	213.581
5534	AT1G65450	33.5793	-2.37587	0.483252	-4.91641	8.81452e-07	1.48994e-05		1	24315722	24319092	protein_coding	842857	54.4158	47.388	67.9292	10.1663	10.4471	12.3215
16160	AT3G56140	2157.86	-0.476788	0.0970299	-4.91383	8.93154e-07	1.50855e-05	RER6	3	20829282	20833252	protein_coding	824780	1831.53	1756.1	1797.96	1382.76	1326.98	1157.64
11426	AT2G47710	1286.16	-0.684726	0.139362	-4.91328	8.95656e-07	1.51161e-05		2	19554724	19556126	protein_coding	819384	1196.63	1286.97	1077.77	762.386	780.472	670.721
21564	AT5G05200	2503.8	-0.353428	0.0720029	-4.90853	9.17625e-07	1.54667e-05		5	1544007	1547207	protein_coding	830402	3664.61	3373.05	3552.27	2720.69	2884.81	2685.38
17127	AT4G01600	118.948	1.24485	0.253612	4.90848	9.17847e-07	1.54667e-05		4	692853	694381	protein_coding	828085	89.1286	57.8458	57.3085	142.42	169.43	174.424
20129	AT4G31040	1850.61	0.559478	0.114014	4.90711	9.24264e-07	1.55628e-05		4	15111477	15114126	protein_coding	829231	1477.33	1330.16	1446.82	1934.61	2111.68	2228.24
11569	AT3G01750	171.186	0.995115	0.202816	4.9065	9.27142e-07	1.55993e-05		3	270221	272976	protein_coding	821087	165.097	150.38	120.533	283.594	304.486	281.544
24779	AT5G43040	14.5427	-6.69863	1.36681	-4.90094	9.53794e-07	1.60211e-05		5	17263685	17265777	protein_coding	834319	17.316	19.0568	26.1277	0	0	0
2461	AT1G24147	102.256	1.34818	0.275088	4.90092	9.53877e-07	1.60211e-05		1	8542212	8543545	protein_coding	5007719	88.4026	121.963	82.7376	218.248	291.628	233.566
23847	AT5G28400	404.554	-0.966158	0.197142	-4.90081	9.54415e-07	1.60211e-05		5	10344024	10348234	protein_coding	832925	408.293	353.185	358.167	199.485	163.647	211.083
9871	AT2G33220	952.02	-0.635784	0.12974	-4.90044	9.56236e-07	1.60394e-05		2	14078850	14080743	protein_coding	817884	1144.15	991.48	962.15	722.552	613.185	658.828
17662	AT4G09012	21.2569	-2.49065	0.50828	-4.90015	9.57656e-07	1.60508e-05		4	5780311	5783464	protein_coding	6240241	25.5183	30.4908	47.9007	5.92528	6.29413	6.24507
4916	AT1G59670	7.58334	6.63119	1.35373	4.89846	9.6592e-07	1.61769e-05	GSTU15	1	21930010	21931366	protein_coding	842257	0	0	0	13.8257	24.1275	21.2332
19392	AT4G24275	125.081	0.95592	0.195276	4.89522	9.8196e-07	1.6433e-05		4	12588378	12589277	protein_coding	828530	78.3776	106.718	77.2943	199.485	151.059	153.629
8670	AT2G21850	80.1986	-1.42501	0.291198	-4.89362	9.89993e-07	1.65547e-05		2	9315204	9318238	protein_coding	816721	66.5298	90.202	92.5355	29.6264	29.3726	33.7234
23731	AT5G27200	17.9274	6.19948	1.267	4.89304	9.92923e-07	1.6591e-05	ACP5	5	9571185	9572213	protein_coding	832778	0	1.27045	0	35.5517	29.3726	19.9842
18556	AT4G16800	166.468	-0.80374	0.164315	-4.89146	1.00089e-06	1.67114e-05		4	9454707	9457070	protein_coding	827386	195.033	181.674	214.464	106.655	102.804	131.147
14946	AT3G44730	215.104	1.09207	0.223426	4.88782	1.01959e-06	1.70073e-05	ATKP1	3	16283833	16291128	protein_coding	823602	182.191	163.476	203.761	382.277	431.714	357.286
10335	AT2G37540	739.061	0.498713	0.102034	4.88771	1.02017e-06	1.70073e-05		2	15751568	15754061	protein_coding	818330	645.954	720.67	645.712	937.736	935.85	967.256
25292	AT5G47590	408.659	-1.6644	0.340625	-4.88632	1.02739e-06	1.71145e-05		5	19297614	19299174	protein_coding	834809	134.724	156.745	147.605	54.4818	41.0374	42.5968
18253	AT4G14380	64.5416	1.89733	0.388433	4.88458	1.03649e-06	1.7253e-05		4	8285578	8286772	protein_coding	827082	39.1888	41.9249	28.305	149.12	113.294	144.886
3631	AT1G43140	8.78275	-6.43081	1.31667	-4.88416	1.03869e-06	1.72764e-05		1	16232785	16236109	protein_coding	3767291	10.025	21.5977	20.6844	0	0	0
3902	AT1G48400	17.3954	2.82966	0.57969	4.88134	1.05367e-06	1.75123e-05		1	17881968	17883967	protein_coding	841260	6.70131	4.00357	4.57422	35.27	52.8925	22.3041
1841	AT1G18180	62.3312	1.43025	0.293198	4.87811	1.07105e-06	1.77876e-05		1	6255736	6257900	protein_coding	838397	49.548	32.0682	38.5359	96.3615	98.9548	133.235
12235	AT3G07700	2048.76	-0.431048	0.0884134	-4.87536	1.08608e-06	1.80234e-05		3	2459491	2463965	protein_coding	819961	1877.66	1787.7	1822.32	1327.56	1401.18	1342.55
27194	AT5G65360	790.145	0.701749	0.14395	4.87495	1.08834e-06	1.80473e-05	HTR1	5	26119859	26120581	protein_coding	830903	921.393	870.259	857.858	1546.5	1463.38	1298.97
4490	AT1G54010	3795.85	-0.725228	0.14878	-4.87448	1.09093e-06	1.80765e-05	GLL23	1	20158589	20160864	protein_coding	841839	5900.19	5366.38	5453.06	3434.69	3228.89	3451.03
12047	AT3G05990	526.292	-0.610605	0.125284	-4.87378	1.09485e-06	1.81277e-05		3	1796839	1800082	protein_coding	819770	589.655	581.866	529.085	387.119	390.236	334.736
14231	AT3G26020	498.207	0.866284	0.177755	4.87347	1.09654e-06	1.8142e-05		3	9513645	9516930	protein_coding	822199	357.635	332.795	424.984	667.194	678.42	689.085
22188	AT5G11420	3944.09	0.998643	0.204924	4.87324	1.09781e-06	1.81492e-05		5	3644547	3647411	protein_coding	831013	2406.01	2704.79	2137.03	5043.4	4496.11	4941.1
25540	AT5G49900	280.771	0.956475	0.196486	4.8679	1.12792e-06	1.86329e-05		5	20296518	20302575	protein_coding	835053	242.379	318.196	254.392	506.155	579.646	491.815
5107	AT1G61480	34.6951	-1.94335	0.399501	-4.86445	1.14777e-06	1.89464e-05		1	22681256	22684626	protein_coding	842442	32.8092	54.6294	43.5461	10.863	9.4412	13.7392
4323	AT1G52565	86.8886	1.49573	0.307529	4.8637	1.15212e-06	1.90039e-05		1	19579839	19580977	protein_coding	841688	16.4046	26.6795	26.1277	65.1781	58.7452	68.6958
14935	AT3G44680	410.763	-0.554446	0.114015	-4.86293	1.15658e-06	1.90631e-05	HDA9	3	16226519	16230009	protein_coding	823594	462.063	511.992	444.17	316.015	307.363	342.23
11313	AT2G46600	795.434	-0.789193	0.162395	-4.85971	1.1756e-06	1.93619e-05	KIC	2	19136019	19136600	protein_coding	819272	831.167	941.404	943.862	597.466	523.462	448.396
21054	AT4G39640	1074.06	0.9492	0.19535	4.85898	1.17993e-06	1.94187e-05	GGT1	4	18399923	18403067	protein_coding	830118	807.213	863.663	851.593	1697.26	1520.7	1651.65
23852	AT5G28460	277.562	-0.871426	0.179366	-4.85838	1.1835e-06	1.94626e-05		5	10374713	10377379	protein_coding	832933	435.634	391.299	346.192	201.46	191.971	249.803
5947	AT1G69310	437.383	-0.699395	0.143966	-4.85805	1.18546e-06	1.94803e-05	WRKY57	1	26054275	26058383	protein_coding	843262	226.775	258.651	251.321	170.902	152.38	126.85
11664	AT3G02620	32.968	-2.07732	0.427666	-4.85733	1.18977e-06	1.95364e-05		3	560182	561979	protein_coding	820737	38.3579	43.0466	45.829	9.12573	11.8125	8.97703
14675	AT3G30300	860.633	-0.488343	0.100554	-4.85651	1.19471e-06	1.96028e-05	OFUT27	3	11921096	11924617	protein_coding	822730	966.69	979.839	909.596	620.823	716.35	699.92
18178	AT4G13860	89.4499	-2.13576	0.439807	-4.85614	1.19697e-06	1.96252e-05		4	8022497	8023603	protein_coding	827020	90.0326	120.435	120.582	24.6359	18.4939	32.405
6236	AT1G72140	273.121	1.56077	0.321423	4.85582	1.19887e-06	1.96415e-05	NPF5.12	1	27141765	27144490	protein_coding	843545	144.907	189.297	207.933	560.927	490.942	545.819
24902	AT5G44090	1135.57	-0.590382	0.121621	-4.8543	1.20815e-06	1.97788e-05		5	17742765	17748526	protein_coding	834432	1043.83	1042.92	1249.16	694.652	762.147	759.65
6311	AT1G72850	11.8684	-6.13378	1.26385	-4.85323	1.21466e-06	1.98703e-05		1	27413881	27415483	protein_coding	843616	16.4046	10.1636	15.2411	0	0	0
6355	AT1G73260	1620.18	-2.63043	0.542448	-4.84918	1.23971e-06	2.0265e-05	KTI1	1	27547098	27548282	protein_coding	843660	585.098	628.873	801.248	139.244	92.3139	93.6761
21013	AT4G39210	105.065	-1.34183	0.276731	-4.84885	1.24177e-06	2.02835e-05	APL3	4	18259547	18263468	protein_coding	830076	218.562	218.397	159.42	75.4508	70.1292	90.126
2419	AT1G23760	86.1715	1.70934	0.352589	4.84796	1.24735e-06	2.03595e-05	PGL1	1	8401808	8404301	protein_coding	838987	38.2774	47.0067	48.9894	145.169	169.941	122.403
10563	AT2G39730	182413	0.638699	0.131798	4.84605	1.25947e-06	2.05418e-05	RCA	2	16570746	16573692	protein_coding	818558	155801	150379	121111	233697	234398	197164
27362	AT5G66860	509.942	-0.50991	0.105233	-4.84555	1.26263e-06	2.05781e-05		5	26700986	26702702	protein_coding	836820	608.793	692.396	628.153	466.122	461.57	423.416
8117	AT2G16650	305.463	-0.840539	0.173497	-4.84469	1.2681e-06	2.06519e-05	PRORP2	2	7215591	7218558	protein_coding	816166	381.303	345.696	416.372	206.709	210.428	222.449
7140	AT1G80840	171.772	-1.11664	0.230585	-4.84263	1.28131e-06	2.08514e-05	WRKY40	1	30383561	30385499	protein_coding	844423	91.1368	95.2838	103.422	34.5642	56.6472	42.4665
18258	AT4G14420	1254.56	0.584537	0.120765	4.84028	1.29657e-06	2.10793e-05		4	8301851	8303996	protein_coding	827087	1211.21	1368.28	1460.97	1887.2	1983.7	2187.02
17867	AT4G11000	12.1989	-6.56877	1.35713	-4.84018	1.29725e-06	2.10793e-05		4	6730928	6732599	protein_coding	826701	22.7842	8.89315	25.039	0	0	0
24601	AT5G41460	112.176	-1.34896	0.27877	-4.83898	1.30505e-06	2.11902e-05		5	16589390	16592381	protein_coding	834147	222.374	190.568	197.046	64.1906	76.5786	99.9211
22081	AT5G10390	230.951	1.1245	0.232451	4.83755	1.31447e-06	2.13274e-05	HTR1	5	3268847	3269594	protein_coding	830903	277.056	227.411	209.021	505.624	473.109	579.543
6844	AT1G77960	58.5117	-1.48188	0.306365	-4.83698	1.31824e-06	2.13727e-05		1	29310021	29313571	protein_coding	844131	83.6934	108.628	69.6448	19.3606	37.8844	36.8259
6933	AT1G78850	3298.86	-0.962322	0.198957	-4.83683	1.31923e-06	2.13728e-05		1	29641860	29643535	protein_coding	844222	2665.75	2319.84	2290.53	1201.85	1067.9	1466.34
6149	AT1G71200	104.686	1.68708	0.348865	4.83592	1.3253e-06	2.14554e-05		1	26835200	26837991	protein_coding	843460	69.2172	64.5732	61.0587	213.909	206.091	207.888
5310	AT1G63360	1061.47	0.552276	0.114284	4.83251	1.34821e-06	2.18101e-05		1	23498484	23502321	protein_coding	842642	964.303	853.407	837.571	1318.13	1306.22	1272.36
13188	AT3G16660	671.709	-1.1153	0.231193	-4.82409	1.40642e-06	2.27349e-05		3	5676749	5678099	protein_coding	820918	882.794	1014.59	861.688	531.77	352.514	388.115
3496	AT1G35430	153.026	0.82842	0.17176	4.82313	1.41321e-06	2.28278e-05		1	13030553	13031375	protein_coding	840435	96.605	107.988	87.0922	174.796	165.745	176.111
14324	AT3G26800	10.4214	6.58352	1.36518	4.82245	1.41802e-06	2.28885e-05		3	9862173	9862778	protein_coding	822294	0	0	0	21.726	25.1765	9.99211
25088	AT5G45720	129.063	0.987678	0.20483	4.82195	1.42165e-06	2.29302e-05		5	18542973	18547341	protein_coding	834611	65.6397	97.705	90.3874	156.083	167.374	176.168
21271	AT5G02500	44190	-0.50645	0.105046	-4.82121	1.42689e-06	2.29976e-05	MED37E	5	553745	556623	protein_coding	831020	66709.2	60548.7	59274	48842.5	42534.6	39930.9
24802	AT5G43210	73.8855	1.15522	0.239632	4.82083	1.42964e-06	2.3025e-05		5	17347565	17348746	protein_coding	834339	40.1002	57.1703	52.2553	117.518	104.902	107.415
521	AT1G05860	251.712	0.72584	0.150571	4.82059	1.43137e-06	2.30358e-05		1	1768986	1771286	protein_coding	837096	177.641	145.958	171.312	277.255	254.078	290.655
13797	AT3G22120	7570.01	-0.716995	0.148849	-4.81692	1.45793e-06	2.34449e-05	CWLP	3	7794758	7796460	protein_coding	821775	12478	10003.5	12913.9	8113.04	6694.43	6725.68
26819	AT5G61820	7303.28	-0.77388	0.160663	-4.81678	1.45893e-06	2.34449e-05		5	24834300	24836933	protein_coding	836304	6461.62	5575.69	6906.26	4017.09	3699.83	3361.64
8738	AT2G22500	416.94	1.12788	0.234172	4.81646	1.4613e-06	2.34498e-05	PUMP5	2	9562774	9564850	protein_coding	816783	267.942	209.624	154.589	415.757	396.53	573.298
23430	AT5G24155	192.832	1.39719	0.290088	4.81644	1.46138e-06	2.34498e-05		5	8179703	8181107	protein_coding	832481	214.471	260.984	149.635	535.979	612.676	494.442
25241	AT5G47100	239.104	0.733208	0.152235	4.81628	1.46256e-06	2.34514e-05	CBL9	5	19129640	19132304	protein_coding	834756	197.999	210.773	195.459	307.488	318.227	379.659
2176	AT1G21410	536.564	-0.680392	0.141298	-4.8153	1.46981e-06	2.35503e-05	SKP2A	1	7496998	7499616	protein_coding	838740	380.903	358.514	390.995	247.159	257.903	198.88
4267	AT1G52040	397.021	-1.37863	0.286519	-4.81165	1.49692e-06	2.39671e-05	MBP1	1	19350314	19352791	protein_coding	841633	806.56	809.277	609.645	214.298	312.608	329.74
10315	AT2G37330	101.206	-1.12325	0.233471	-4.81109	1.50112e-06	2.40169e-05	ALS3	2	15669131	15670187	protein_coding	818310	108.453	152.454	117.575	58.2653	62.9413	51.2096
24463	AT5G40180	13.7302	-2.93456	0.610021	-4.81059	1.50486e-06	2.4059e-05		5	16067868	16068751	protein_coding	834016	23.6956	33.0317	27.2163	1.9751	4.19609	4.99606
13902	AT3G23050	4490.97	0.665541	0.138363	4.8101	1.50854e-06	2.41002e-05	IAA7	3	8194606	8197161	protein_coding	821879	3010.23	3540.39	3256.7	4964.6	4861.86	5727.92
23125	AT5G20590	587.931	-0.440768	0.0916553	-4.80897	1.51712e-06	2.42196e-05	TBL5	5	6963338	6966226	protein_coding	832181	756.228	715.859	646.151	496.137	515.802	552.396
2684	AT1G26930	254.731	-1.06441	0.221378	-4.8081	1.52371e-06	2.4307e-05		1	9336057	9337938	protein_coding	839583	185.128	194.202	219.738	98.3537	95.1664	92.5878
4921	AT1G59710	414.915	-0.736451	0.153189	-4.80745	1.52865e-06	2.4368e-05		1	21938367	21940184	protein_coding	842262	359.293	366.731	356.294	201.865	229.135	219.094
9661	AT2G31280	1308.43	0.390317	0.081206	4.8065	1.53596e-06	2.44666e-05	CPUORF7	2	13338818	13343710	protein_coding	817685	942.271	878.269	929.141	1129.17	1248.29	1231.47
14482	AT3G28220	793.776	-1.04938	0.218338	-4.8062	1.53827e-06	2.44856e-05		3	10524181	10526733	protein_coding	822448	881.292	960.461	905.759	429.583	361.913	537.076
11209	AT2G45630	352.118	0.697388	0.145122	4.80551	1.54355e-06	2.45518e-05		2	18795926	18797263	protein_coding	819171	222.807	216.44	249.307	410.188	346.578	359.65
21841	AT5G07760	31.4873	2.07321	0.431533	4.80429	1.55299e-06	2.46839e-05		5	2468040	2473843	protein_coding	830669	18.9935	16.3905	12.9647	54.883	72.8744	76.8513
20552	AT4G34880	34.5219	1.90082	0.395709	4.80358	1.5585e-06	2.47535e-05		4	16615391	16617586	protein_coding	829640	12.8779	19.0564	18.4596	69.5069	49.626	67.066
4741	AT1G56280	19347.2	-0.897661	0.186998	-4.80038	1.58362e-06	2.51342e-05	ATDI19	1	21072855	21074877	protein_coding	842081	20275	20353.9	21715.5	13210.6	10397.5	9854.21
18407	AT4G15640	250.126	-0.866543	0.180639	-4.7971	1.60979e-06	2.5531e-05		4	8918968	8921994	protein_coding	827241	367.341	397.689	469.571	220.218	215.256	241.91
23774	AT5G27607	7.29829	6.50272	1.35586	4.79603	1.61842e-06	2.56493e-05		5	9760593	9762087	protein_coding	28721203	0	0	0	19.7509	16.7843	17.4862
7485	AT2G04160	1047.77	-0.970211	0.202355	-4.7946	1.62997e-06	2.58136e-05	AIR3	2	1401268	1407827	protein_coding	814953	1373.43	1272.99	1099.54	671.532	697.599	542.072
17132	AT4G01660	529.053	-0.473701	0.0988094	-4.79409	1.63413e-06	2.58607e-05	ABC1	4	708357	711256	protein_coding	828127	497.607	514.533	580.252	398.969	359.814	387.194
9089	AT2G25870	1680.15	-0.428263	0.0894148	-4.78962	1.67095e-06	2.64242e-05	YBEY	2	11030970	11034580	protein_coding	817128	2014.12	1969.2	1969.37	1481.32	1443.45	1500.07
17761	AT4G10000	331.202	0.634185	0.132531	4.78516	1.70848e-06	2.69982e-05		4	6260302	6263181	protein_coding	826591	356.208	425.966	361.549	566.248	620.967	584.003
24205	AT5G37790	463.665	0.775689	0.162125	4.78453	1.71392e-06	2.70628e-05		5	15008139	15011257	protein_coding	833757	300.751	348.103	333.128	567.84	546.54	564.554
7219	AT2G01610	62.123	1.44398	0.301811	4.78439	1.71504e-06	2.70628e-05		2	273895	275002	protein_coding	814690	76.5549	48.2771	46.8121	159.983	183.579	126.15
11065	AT2G44220	8.88721	6.36353	1.3311	4.78065	1.74728e-06	2.75516e-05		2	18283789	18285837	protein_coding	819030	0	0	0	10.863	13.6373	24.9803
27276	AT5G66080	217.301	1.1877	0.248501	4.77948	1.75746e-06	2.7692e-05		5	26423244	26425448	protein_coding	836740	132.751	158.301	147.112	384.749	340.583	271.804
6609	AT1G75750	14270	-1.62675	0.340568	-4.77658	1.783e-06	2.80554e-05	GASA1	1	28441501	28442435	protein_coding	843908	17862.7	13607.4	16660.9	6467.22	4612.69	4505.53
25737	AT5G51730	225.897	-0.764794	0.160114	-4.77657	1.78309e-06	2.80554e-05		5	21011392	21013747	protein_coding	835247	206.88	245.197	266.72	149.12	137.422	134.893
17416	AT4G04620	646.451	-0.718554	0.150479	-4.77513	1.79595e-06	2.82375e-05	ATG8B	4	2328442	2330590	protein_coding	825794	567.332	615.201	731.69	381.816	375.463	406.06
11598	AT3G02030	125.697	1.27702	0.267486	4.77416	1.80455e-06	2.83385e-05		3	344908	348847	protein_coding	821242	101.453	95.5919	77.1966	231.674	243.478	188.902
5312	AT1G63380	12.8297	3.22472	0.675458	4.77412	1.80498e-06	2.83385e-05		1	23505250	23506510	protein_coding	842644	2.37606	4.51614	1.38798	25.1816	27.9675	25.0395
4475	AT1G53887	5.54115	-6.89463	1.44525	-4.77054	1.83733e-06	2.88258e-05		1	20122332	20123140	protein_coding	6240736	19.371	23.4897	28.7549	0	0	0
3229	AT1G32380	320.187	-0.722576	0.151502	-4.76942	1.84761e-06	2.89662e-05	PRS2	1	11681734	11684520	protein_coding	840131	366.387	340.47	353.65	206.768	216.06	220.823
22978	AT5G19210	236.415	0.682648	0.143154	4.76864	1.85478e-06	2.90577e-05	RH58	5	6461268	6463866	protein_coding	832041	207.278	205.546	214.708	309.122	325.272	375.348
14917	AT3G44490	6.13283	6.53194	1.36992	4.76812	1.85954e-06	2.91115e-05	HDA17	3	16097479	16098599	protein_coding	823574	0	0	0	18.7634	18.8824	17.4862
743	AT1G07930	11131	0.434211	0.0910884	4.76692	1.87065e-06	2.92518e-05	A1	1	2458184	2460817	protein_coding	837308	11403.4	10601.1	10338.6	15553	13948.5	14200.9
19481	AT4G25120	232.625	0.695049	0.145808	4.76686	1.87119e-06	2.92518e-05	SRS2	4	12890545	12898501	protein_coding	828615	229.665	252.82	265.631	352.554	463.668	393.44
14737	AT3G32930	1379.3	-0.37479	0.0786415	-4.76581	1.88101e-06	2.93844e-05		3	13489249	13490906	protein_coding	823057	1906.95	2044.17	1975.34	1586.95	1500.6	1479.05
14629	AT3G29575	461.789	-0.924053	0.193956	-4.76424	1.8957e-06	2.95849e-05	AFP3	3	11382214	11384145	protein_coding	822619	236.788	253.107	216.888	154.151	105.574	111.592
13675	AT3G21080	216.496	3.31517	0.695858	4.76415	1.89655e-06	2.95849e-05		3	7388258	7390031	protein_coding	821660	32.8092	24.1386	29.3936	253.8	241.275	365.961
14075	AT3G24520	516.62	-0.920982	0.193379	-4.76259	1.91128e-06	2.97826e-05	HSFC1	3	8941066	8942874	protein_coding	822047	351.788	365.89	362.521	173.808	188.824	208.585
24785	AT5G43070	195.345	-0.704912	0.148012	-4.76251	1.91195e-06	2.97826e-05	WPP1	5	17288965	17289958	protein_coding	834323	226.019	214.706	225.351	136.281	134.275	138.641
16017	AT3G54830	1047.49	0.762329	0.160216	4.75813	1.95391e-06	3.04144e-05		3	20311901	20315887	protein_coding	NA	741.176	728.978	1021.86	1275.63	1372.85	1580.43
24818	AT5G43360	5.88719	6.91971	1.455	4.7558	1.97657e-06	3.07453e-05	PHT1-3	5	17409524	17411214	protein_coding	834354	0	0	0	13.8257	27.2746	31.2254
2524	AT1G24793	154.224	-2.16548	0.455528	-4.75378	1.9965e-06	3.10322e-05	LPXC4	1	8767562	8769571	protein_coding	10723064	242.984	150.817	230.082	15.6347	74.1504	49.9026
952	AT1G09850	581.349	-0.515053	0.108349	-4.75364	1.99786e-06	3.10322e-05	XBCP3	1	3201685	3204150	protein_coding	837517	840.281	820.711	852.415	612.279	572.766	573.298
3972	AT1G49050	479.52	-0.664274	0.139761	-4.75292	2.00502e-06	3.11212e-05	APCB1	1	18150466	18153364	protein_coding	841328	332.531	365.032	394.202	205.687	240.62	242.746
8648	AT2G21630	213.164	0.870405	0.183204	4.75103	2.02387e-06	3.13916e-05		2	9250298	9253915	protein_coding	816701	157.667	180.404	194.869	284.414	334.638	354.72
18643	AT4G17585	5.78411	6.84971	1.44215	4.74965	2.03765e-06	3.15828e-05	ALMT11	4	9792523	9793259	protein_coding	827476	0	0	0	20.7385	23.0785	24.9803
11775	AT3G03640	386.185	0.744063	0.156721	4.74768	2.05763e-06	3.18699e-05	BGLU25	3	880988	884157	protein_coding	821201	330.826	372.242	348.369	622.155	527.658	609.519
25878	AT5G53020	605.715	0.639376	0.134681	4.74732	2.06129e-06	3.19039e-05		5	21498379	21502500	protein_coding	835381	574.982	605.816	575.229	870.264	945.439	918.695
18599	AT4G17180	170.034	1.00291	0.211342	4.74544	2.0805e-06	3.21785e-05		4	9646466	9648323	protein_coding	827429	137.617	118.152	111.043	237.999	252.814	246.056
1371	AT1G13650	104.218	-1.96361	0.413864	-4.74457	2.08951e-06	3.22949e-05		1	4680290	4682382	protein_coding	837926	129.179	110.128	64.5036	17.0922	36.5924	24.3123
5579	AT1G65870	301.4	1.02983	0.217226	4.74084	2.12836e-06	3.28722e-05	DIR21	1	24503315	24504390	protein_coding	842898	59.2389	48.2771	60.9645	98.7547	111.196	137.392
24837	AT5G43520	35.5144	-4.66786	0.98495	-4.73919	2.14575e-06	3.31173e-05		5	17485231	17486309	protein_coding	834372	24.6069	33.0317	27.2163	0	0	3.74704
9609	AT2G30870	4709.56	-0.799562	0.16872	-4.739	2.14779e-06	3.31254e-05	GSTF10	2	13141290	13142676	protein_coding	817637	6955.56	7277.14	7335.34	3896.86	3892.92	4602.62
19619	AT4G26410	688.628	-0.494834	0.10443	-4.73842	2.15392e-06	3.31965e-05	RHIP1	4	13346654	13349142	protein_coding	828747	725.448	806.736	808.869	590.553	548.638	518.341
26551	AT5G59260	26.9904	-2.75969	0.582788	-4.73533	2.18699e-06	3.36825e-05	LECRK21	5	23907786	23910082	protein_coding	836044	31.8979	30.4908	48.9894	5.92528	2.09804	8.7431
8860	AT2G23690	319.377	0.748251	0.158024	4.73504	2.19016e-06	3.37075e-05		2	10072057	10073126	protein_coding	816900	113.921	129.586	129.55	200.472	180.432	246.056
13348	AT3G18130	1521.5	0.454621	0.0960151	4.73489	2.1918e-06	3.37089e-05	RACK1C	3	6210878	6212551	protein_coding	821338	1608.56	1534.7	1669.99	2128.16	2098.04	2374.38
8544	AT2G20700	15.6135	2.91246	0.615199	4.73417	2.19957e-06	3.38047e-05	LLG2	2	8924894	8925804	protein_coding	816598	10.9364	3.81135	1.08865	30.614	44.0589	49.9606
20166	AT4G31380	32.2088	2.76264	0.583831	4.73192	2.22407e-06	3.41335e-05	FLP1	4	15230008	15230382	protein_coding	28720195	11.8478	8.89315	8.70922	83.9415	47.206	69.9448
8340	AT2G18790	2013.21	0.418529	0.088448	4.73192	2.22409e-06	3.41335e-05	PHYB	2	8139756	8144461	protein_coding	816394	1907.29	1510.26	1558.76	2296.84	2187.22	2176.17
371	AT1G04550	823.596	0.61845	0.130725	4.73093	2.23494e-06	3.42758e-05	IAA12	1	1240294	1242157	protein_coding	839495	529.207	504.642	498.827	755.362	722.547	878.314
3512	AT1G35560	212.68	-0.826653	0.174779	-4.72972	2.24831e-06	3.44568e-05	TCP23	1	13115824	13117235	protein_coding	840452	229.665	179.133	206.844	103.692	131.128	113.66
6244	AT1G72200	115	-1.812	0.383144	-4.72929	2.25307e-06	3.45054e-05	ATL11	1	27169759	27171410	protein_coding	843552	94.7822	121.963	132.816	29.6264	40.9119	28.7273
23638	AT5G26160	235.182	-0.708193	0.149756	-4.72899	2.25639e-06	3.45321e-05	PMIR2	5	9142865	9146675	protein_coding	832685	269.71	225.581	259.006	153.886	141.931	168.05
7500	AT2G04380	8.80504	-6.18192	1.30735	-4.72859	2.26089e-06	3.45768e-05		2	1525642	1526767	protein_coding	814977	19.1387	19.0568	5.44326	0	0	0
10286	AT2G37060	125.618	-0.966423	0.204599	-4.72351	2.3181e-06	3.54269e-05	NFYB8	2	15575996	15577916	protein_coding	824502	132.845	117.254	142.699	71.4642	64.0538	65.4897
21975	AT5G09400	626.421	-0.589761	0.12487	-4.72299	2.32398e-06	3.54918e-05	POT7	5	2916151	2920823	protein_coding	830799	659.83	613.628	688.028	480.936	422.756	398.436
23927	AT5G33370	137.236	-1.99186	0.421765	-4.72267	2.32765e-06	3.55231e-05		5	12602468	12604832	protein_coding	833315	208.603	203.175	322.087	70.0823	70.2509	43.6946
20490	AT4G34290	601.831	0.584495	0.123771	4.7224	2.33073e-06	3.55452e-05		4	16410791	16412385	protein_coding	829579	758.258	651.741	657.546	994.46	1015.45	1095.39
24484	AT5G40380	520.55	-1.03556	0.219309	-4.72194	2.3361e-06	3.56023e-05	CRK42	5	16151522	16155215	protein_coding	834036	574.178	561.528	500.444	246.149	227.199	326.537
19068	AT4G21445	528.466	0.532121	0.112703	4.72145	2.34168e-06	3.56625e-05		4	11424666	11425836	protein_coding	825893	517.657	492.935	526.908	794.976	733.266	694.452
9206	AT2G27010	91.9747	1.41772	0.300299	4.72104	2.34641e-06	3.57097e-05	CYP705A9	2	11526168	11527854	protein_coding	817243	48.3025	54.6294	51.1667	159.983	120.638	129.898
3793	AT1G47370	20.0395	2.34762	0.497321	4.72053	2.35236e-06	3.57752e-05		1	17365898	17368703	protein_coding	841140	8.20231	10.1636	6.53191	44.4396	46.157	34.9724
14928	AT3G44610	161.225	-0.947984	0.201007	-4.71618	2.40312e-06	3.65218e-05		3	16188129	16192365	protein_coding	823587	173.16	181.674	143.702	73.0785	92.3139	93.6761
23734	AT5G27230	86.1415	0.906829	0.192351	4.71445	2.4237e-06	3.68088e-05	FRL5	5	9584092	9588049	protein_coding	832781	87.4913	77.4975	82.7376	165.908	162.598	136.143
27129	AT5G64790	10.42	6.94746	1.47418	4.71277	2.44377e-06	3.70878e-05		5	25902533	25904804	protein_coding	836600	0	0	0	31.6015	15.7353	26.2293
13890	AT3G22940	7.45147	6.33657	1.34466	4.71241	2.44806e-06	3.71077e-05		3	8131468	8132706	protein_coding	821866	0	0	0	13.8257	15.7353	18.7352
13509	AT3G19550	10.4872	3.36234	0.713512	4.71237	2.44847e-06	3.71077e-05		3	6787127	6788424	protein_coding	821491	3.64547	1.27045	3.26596	24.6887	33.5687	28.7273
19094	AT4G21670	810.609	0.439922	0.093453	4.70742	2.50875e-06	3.79949e-05	CPL1	4	11510989	11517396	protein_coding	828254	743.676	763.541	826.287	1042.85	1015.45	1107.88
19410	AT4G24450	247.381	0.95757	0.203529	4.70483	2.54077e-06	3.84532e-05	GWD2	4	12635061	12642808	protein_coding	828547	202.591	189.136	115.795	294.037	385.079	306.936
25309	AT5G47750	873.138	-0.522868	0.111191	-4.70244	2.57072e-06	3.88795e-05	D6PKL2	5	19339703	19342410	protein_coding	834826	947.822	835.957	873.099	677.457	629.413	540.823
15242	AT3G47540	77.861	1.46955	0.312684	4.6998	2.60415e-06	3.93579e-05		3	17520958	17522624	protein_coding	823908	81.8466	34.2284	54.3155	148.88	144.453	184.456
10837	AT2G42100	7.38531	6.33359	1.34781	4.69917	2.61219e-06	3.9452e-05	ACT5	2	17560211	17561945	protein_coding	818810	0	0	0	15.8008	13.6373	18.7352
24884	AT5G43940	3661.61	-0.370865	0.0789248	-4.69897	2.61481e-06	3.94644e-05	HOT5	5	17684156	17686534	protein_coding	834417	4571.72	4179.78	4068.36	3406.56	3245.41	3263.81
19276	AT4G23260	942.926	-1.33813	0.284904	-4.69678	2.64296e-06	3.98616e-05	CRK18	4	12167416	12170080	protein_coding	828425	1250.68	1164.78	1045.83	418.046	532.83	418.069
26988	AT5G63450	384.315	0.842392	0.179505	4.69286	2.69415e-06	4.05937e-05	CYP94B1	5	25408821	25410725	protein_coding	836464	190.769	213.817	300.486	451.917	395.033	415.795
15124	AT3G46370	13.6253	-6.21139	1.32361	-4.69278	2.69522e-06	4.05937e-05		3	17051520	17055514	protein_coding	823783	20.4295	12.2869	11.5815	0	0	0
25094	AT5G45775	1824.14	0.511729	0.109053	4.69249	2.69899e-06	4.06225e-05	RPL11B	5	18564992	18566582	protein_coding	827607	1738.79	1894.87	1676.8	2549.98	2330.09	2689.95
6690	AT1G76530	119.842	1.33485	0.284535	4.69133	2.7144e-06	4.08264e-05	PILS4	1	28718069	28720371	protein_coding	843986	114.493	99.565	89.0177	227.627	290.628	247.174
18781	AT4G18800	283.143	0.661516	0.141072	4.68919	2.74282e-06	4.12254e-05	RABA1D	4	10319862	10321573	protein_coding	827614	235.133	246.467	256.922	416.745	330.442	420.918
23038	AT5G19750	385.224	0.611688	0.130468	4.68841	2.75335e-06	4.13552e-05		5	6677016	6679384	protein_coding	832095	370.927	409.085	437.638	565.865	595.844	699.448
8901	AT2G24150	820.684	-0.413206	0.0881395	-4.68809	2.75766e-06	4.13914e-05	HHP3	2	10265271	10267607	protein_coding	816949	869.158	857.236	887.449	690.783	654.774	615.124
20485	AT4G34250	272.518	0.921508	0.196609	4.68701	2.77233e-06	4.1583e-05	KCS16	4	16394600	16396703	protein_coding	829574	277.056	236.304	217.731	475.01	445.834	465.882
5041	AT1G60960	586.121	-0.913176	0.194908	-4.68517	2.79728e-06	4.19284e-05	IRT3	1	22445299	22447299	protein_coding	842387	544.561	547.735	595.078	340.37	286.976	267.563
21834	AT5G07680	147.45	-1.11045	0.237039	-4.68468	2.80392e-06	4.19711e-05	NAC079	5	2435795	2437661	protein_coding	830661	158.333	152.804	150.778	79.1853	59.8998	74.3543
14901	AT3G44326	47.1661	-2.62836	0.561054	-4.68468	2.80397e-06	4.19711e-05		3	16000879	16002163	protein_coding	3769632	41.0115	67.3339	50.078	10.863	10.4902	3.74704
1525	AT1G15100	430.226	-0.773968	0.165348	-4.68085	2.85682e-06	4.2733e-05	RHA2A	1	5193284	5194214	protein_coding	838073	235.133	240.115	215.553	135.294	139.52	128.649
17175	AT4G01995	714.224	0.462917	0.0989542	4.6781	2.89546e-06	4.32813e-05		4	872923	874772	protein_coding	828173	657.931	732.324	646.577	915.518	985.513	901.894
24050	AT5G36160	1448.66	-0.691861	0.147926	-4.67709	2.90981e-06	4.3466e-05	TAT	5	14232885	14235226	protein_coding	833613	1393.48	1515.65	1630.8	924.344	924.188	961.741
14054	AT3G24360	55.6563	1.64975	0.352747	4.67687	2.91281e-06	4.34811e-05		3	8839670	8842929	protein_coding	822025	32.3227	51.4949	36.6054	121.131	132.498	120.777
13893	AT3G22960	8618.85	-0.699055	0.149508	-4.67571	2.9294e-06	4.36989e-05	PKP1	3	8139185	8142052	protein_coding	821870	7329.22	6721.95	6961.93	4515.07	4224.41	4204.18
2087	AT1G20590	8.72294	6.56592	1.40463	4.67449	2.94684e-06	4.39291e-05	CYCB2-5	1	7131166	7132465	protein_coding	838648	0	0	0	6.91283	19.9314	29.9763
7763	AT2G07777	27.8239	-2.06663	0.44215	-4.67404	2.95325e-06	4.39945e-05		2	3249396	3251545	protein_coding	2745461	48.3025	33.0317	27.2163	7.90038	8.39217	9.99211
5954	AT1G69370	173.072	0.765835	0.16388	4.67315	2.96621e-06	4.41575e-05	CM3	1	26079956	26081727	protein_coding	843269	180.451	186.756	182.894	285.401	307.363	343.479
17043	AT4G00893	7.40206	6.42895	1.37588	4.67261	2.97398e-06	4.4243e-05		4	379793	381455	protein_coding	5008108	0	0	0	15.8008	8.39217	27.4783
5754	AT1G67550	359.883	-0.56242	0.120384	-4.67188	2.98459e-06	4.43706e-05	URE	1	25312660	25317495	protein_coding	843076	413.761	429.412	426.752	291.327	273.795	294.767
9616	AT2G30930	2500.41	0.785863	0.168314	4.66903	3.02629e-06	4.496e-05		2	13162074	13163497	protein_coding	817644	1575.75	2032.72	1880.1	3250.02	2805.08	3404.81
18053	AT4G12730	2917.38	0.865015	0.185272	4.66889	3.02835e-06	4.496e-05	FLA2	4	7491227	7493080	protein_coding	826885	2861.69	2498.98	2073.88	4885.4	4244.34	4412.77
14104	AT3G24780	10.6678	-6.28551	1.34683	-4.66691	3.05768e-06	4.53646e-05		3	9049090	9051752	protein_coding	822076	20.0501	20.3272	6.53191	0	0	0
24135	AT5G37130	909.888	0.485484	0.104054	4.66571	3.07553e-06	4.55985e-05		5	14681348	14686754	protein_coding	833685	806.56	764.811	828.465	965.821	1210.57	1187.81
23397	AT5G23860	1929.56	0.68843	0.147574	4.665	3.08621e-06	4.57257e-05	TUBB8	5	8042853	8044934	protein_coding	832451	2227.49	2365.17	1880.17	3682.45	3333.98	3412.89
27593	ATMG00690	9.05686	-5.93987	1.2734	-4.66458	3.09254e-06	4.57787e-05	ORF240A	Mt	203588	204310	protein_coding	4024983	15.4932	10.1636	10.8865	0	0	0
235	AT1G03200	76.3096	-1.27893	0.274185	-4.66448	3.09398e-06	4.57787e-05		1	780519	782946	protein_coding	839553	76.5549	86.3906	69.6738	37.5268	34.6177	22.4823
10525	AT2G39380	148.886	-1.64942	0.35387	-4.66111	3.14512e-06	4.65039e-05	ATEXO70H2	2	16447006	16449083	protein_coding	818523	130.326	190.568	197.046	46.4147	50.353	68.6958
21945	AT5G08710	314.183	-0.580476	0.124627	-4.65771	3.19752e-06	4.72467e-05		5	2834649	2838214	protein_coding	830771	280.724	332.018	284.721	205.555	204.677	186.826
114	AT1G02090	652.063	-0.568758	0.122124	-4.6572	3.20545e-06	4.73319e-05	CSN7	1	387277	389808	protein_coding	839241	829.202	744.051	716.83	575.433	482.749	485.369
6119	AT1G70940	4315.62	0.568614	0.122109	4.65659	3.21494e-06	4.74399e-05	PIN3	1	26742940	26746469	protein_coding	843432	2922.76	2765.77	3134.23	4471.61	4345.05	4269.13
19105	AT4G21770	280.442	-0.741367	0.159271	-4.65474	3.24385e-06	4.78341e-05		4	11563517	11566377	protein_coding	828265	406.781	350.128	366.335	187.357	221.017	266.895
3613	AT1G42560	46.4389	-5.84574	1.25662	-4.65194	3.2883e-06	4.8457e-05	MLO9	1	15980135	15983571	protein_coding	840861	11.1499	15.543	8.21848	0	0	0
9884	AT2G33330	598.635	0.816136	0.175517	4.6499	3.32102e-06	4.89061e-05	CRRSP11	2	14122806	14125526	protein_coding	817896	696.285	658.093	653.192	1040.88	1101.47	1395.15
23585	AT5G25570	30.8764	-2.08433	0.448297	-4.64945	3.32816e-06	4.89783e-05		5	8901740	8903219	protein_coding	832632	29.5874	55.3056	37.63	8.66222	11.5018	8.21675
19	AT1G01190	50.8956	1.35217	0.290855	4.64895	3.33631e-06	4.90651e-05	CYP78A8	1	82984	84946	protein_coding	839233	57.4143	49.6868	47.903	115.433	166.569	114.426
3740	AT1G45180	283.454	0.636533	0.136937	4.64836	3.34579e-06	4.91715e-05		1	17098475	17101954	protein_coding	841086	215.45	186.183	224.755	317.97	331.031	327.337
18356	AT4G15215	89.8906	-1.24152	0.267152	-4.64722	3.36433e-06	4.94107e-05	ABCG41	4	8671349	8679176	protein_coding	827186	148.653	125.225	155.708	51.387	78.7961	51.6609
20976	AT4G38850	30.9625	2.0008	0.430574	4.64682	3.37087e-06	4.94734e-05	SAUR15	4	18126057	18126829	protein_coding	830040	8.20231	25.409	8.70922	53.3276	38.8138	72.4428
6106	AT1G70810	364.527	-1.66977	0.359451	-4.64533	3.39538e-06	4.9782e-05	CAR7	1	26703966	26705360	protein_coding	843418	408.293	447.199	473.564	149.12	138.471	129.898
12237	AT3G07720	479.31	-0.755687	0.162679	-4.64526	3.39645e-06	4.9782e-05		3	2465235	2467270	protein_coding	819963	600.591	572.973	630.33	351.567	374.501	342.23
26099	AT5G55060	496.177	-0.464508	0.100031	-4.64363	3.42339e-06	5.01431e-05		5	22341750	22346646	protein_coding	835597	488.663	505.406	526.055	373.646	379.895	345.654
19162	AT4G22235	27.5265	2.68121	0.577818	4.64024	3.48008e-06	5.09393e-05		4	11763625	11764328	protein_coding	828318	9.1075	11.4263	13.055	88.8191	59.4256	66.1529
26750	AT5G61160	100.292	-2.41573	0.520812	-4.6384	3.51125e-06	5.13611e-05	ACT	5	24608605	24610329	protein_coding	836237	56.5048	41.9249	68.5851	8.88793	13.6373	8.7431
5365	AT1G63940	3278.03	0.520165	0.112202	4.63596	3.55294e-06	5.19362e-05	MDAR5	1	23729875	23733974	protein_coding	842697	3567.24	3306.44	3593.51	5025.46	4834.51	5154.01
26593	AT5G59680	124.101	1.72767	0.372841	4.6338	3.59017e-06	5.24453e-05		5	24046512	24051112	protein_coding	836089	70.1753	59.7112	48.9894	228.123	167.844	197.344
20724	AT4G36515	208.97	0.789232	0.170411	4.63134	3.63304e-06	5.3036e-05		4	17229550	17230471	protein_coding	2745736	133.971	165.159	118.663	222.198	221.344	277.281
17778	AT4G10160	10.9596	2.97025	0.641588	4.62953	3.66491e-06	5.34656e-05	ATL59	4	6335919	6337478	protein_coding	826607	3.64547	3.81135	3.26596	24.6887	29.3726	29.9763
25000	AT5G44920	139.43	-1.35433	0.292554	-4.62934	3.6684e-06	5.34808e-05	TIK	5	18138775	18140190	protein_coding	834522	91.9986	132.056	147.977	52.3119	44.0352	48.6854
708	AT1G07645	17.1787	-3.84819	0.831702	-4.62689	3.712e-06	5.40803e-05	ATDSI-1VOC	1	2367437	2368436	protein_coding	2745745	15.4932	22.8681	23.9504	3.95019	0	0
7436	AT2G03760	270.658	-1.19626	0.258738	-4.62346	3.77396e-06	5.49463e-05	SOT12	2	1149295	1150663	protein_coding	814903	266.119	292.204	274.34	125.418	115.392	122.403
12450	AT3G10190	212.096	-0.903041	0.195368	-4.62226	3.79586e-06	5.52284e-05	CML36	3	3155223	3156187	protein_coding	820181	214.171	232.493	226.44	107.643	131.128	121.154
12967	AT3G14660	6011.83	-0.545814	0.118121	-4.62081	3.82244e-06	5.55781e-05	CYP72A13	3	4924777	4927607	protein_coding	820694	5952.18	5834.79	6335.9	4587.65	4251.84	3571.68
8676	AT2G21910	5.18731	7.07404	1.53172	4.61836	3.86779e-06	5.62e-05	CYP96A5	2	9341431	9343220	protein_coding	816727	0	0	0	26.6638	12.5883	41.2175
15365	AT3G48640	15.9837	6.32209	1.36958	4.61608	3.9105e-06	5.67829e-05		3	18021356	18022648	protein_coding	824024	1.59097	0	0	36.2032	36.6255	39.0396
16937	AT4G00030	354.147	-0.689803	0.149483	-4.6146	3.93855e-06	5.71521e-05	PAP11	4	13527	14413	protein_coding	828231	296.194	279.499	249.301	152.082	196.167	163.621
24833	AT5G43500	348.034	-0.660094	0.143099	-4.61283	3.97219e-06	5.76021e-05	ARP9	5	17469490	17473619	protein_coding	834370	469.319	443.814	471.003	281.677	286.72	308.815
21760	AT5G07010	112.979	2.52788	0.548088	4.61218	3.98471e-06	5.77452e-05	SOT15	5	2174668	2176446	protein_coding	830592	44.657	27.9499	30.4823	208.373	163.647	224.823
9035	AT2G25355	172.094	0.835381	0.181156	4.6114	3.99972e-06	5.79243e-05		2	10801091	10803722	protein_coding	817074	137.279	145.045	154.322	259.844	237.315	282.061
5324	AT1G63500	981.989	0.498668	0.108145	4.61109	4.0056e-06	5.79711e-05	BSK7	1	23555399	23558917	protein_coding	842656	807.472	849.931	772.943	1129.75	1066.86	1237.77
23808	AT5G27920	535.342	-1.00184	0.217352	-4.60929	4.04045e-06	5.84367e-05		5	9941734	9944942	protein_coding	832858	570.516	524.696	789.273	334.779	298.971	307.257
17477	AT4G05100	101.094	-1.25393	0.272064	-4.60895	4.04709e-06	5.84939e-05	AtMYB74	4	2618372	2619947	protein_coding	825855	76.5549	72.4157	105.599	41.477	33.5687	31.2254
608	AT1G06690	1118.74	-0.621	0.134852	-4.60503	4.1241e-06	5.95676e-05		1	2049400	2052170	protein_coding	837179	1133.74	1242.5	1220.38	802.876	835.021	698.199
10964	AT2G43290	785.941	0.829508	0.180164	4.60417	4.14118e-06	5.97368e-05	CML5	2	17991052	17992047	protein_coding	818931	513.1	472.608	367.964	654.744	719.629	1035.43
12551	AT3G11050	32.6616	-2.38047	0.517027	-4.60416	4.14128e-06	5.97368e-05	FER2	3	3463477	3465506	protein_coding	820276	44.657	47.0067	40.2801	16.7883	5.24511	2.49803
23297	AT5G22890	157.015	-1.18731	0.257955	-4.60278	4.1689e-06	6.00955e-05	STOP2	5	7653257	7654835	protein_coding	832353	167.692	165.159	177.45	88.8793	57.6962	77.4389
2997	AT1G30120	2449.04	-0.52261	0.113573	-4.60151	4.19437e-06	6.03897e-05	PDH-E1 BETA	1	10584105	10586680	protein_coding	839891	2576.44	2290.62	2109.81	1736.11	1581.92	1538.79
7144	AT1G80870	345.32	0.636285	0.138278	4.60149	4.19484e-06	6.03897e-05		1	30391899	30394398	protein_coding	844427	338.117	279.499	268.897	411.807	479.403	492.112
483	AT1G05560	2318.41	-0.825845	0.179532	-4.6	4.22496e-06	6.07833e-05	UGT1	1	1645300	1647435	protein_coding	837058	3278.42	2702.74	3610.78	1781.77	1887.98	1741.99
20550	AT4G34860	185.163	-0.973832	0.211712	-4.59979	4.22912e-06	6.0803e-05	INVB	4	16609746	16612907	protein_coding	829638	184.81	163.523	199.61	75.7808	96.8085	109.198
4822	AT1G57943	9.50927	3.83369	0.833883	4.5974	4.27795e-06	6.14253e-05	PUP17	1	21437501	21438941	protein_coding	842164	0.917544	2.55812	2.19206	21.8733	24.291	31.8228
14291	AT3G26520	42447.2	0.684342	0.148854	4.5974	4.27803e-06	6.14253e-05	TIP1-2	3	9722443	9723904	protein_coding	822259	25694.2	25246.4	22519.9	42452.7	38864.2	36731
18041	AT4G12600	1033.49	0.475572	0.10346	4.59667	4.29299e-06	6.15996e-05		4	7453196	7454546	protein_coding	826873	1001.75	1077.52	1155.25	1586.85	1376.13	1532.37
25028	AT5G45160	654.813	0.473953	0.103141	4.59521	4.32315e-06	6.19917e-05		5	18264616	18270296	protein_coding	834552	536.795	581.866	550.858	821.639	790.962	700.697
2467	AT1G24180	1676.69	-0.44077	0.0960045	-4.59114	4.40833e-06	6.31716e-05	IAR4	1	8560420	8563502	protein_coding	839031	1316.93	1323.81	1336.87	968.784	900.061	1064.16
11571	AT3G01770	1426.86	-0.641425	0.13973	-4.59045	4.42299e-06	6.33401e-05	GTE11	3	275333	278841	protein_coding	821083	1493.87	1549.46	1520.77	1125.79	930.437	867.186
5316	AT1G63420	439.494	0.754227	0.164335	4.58958	4.44148e-06	6.35632e-05		1	23515680	23518944	protein_coding	842648	294.937	326.858	294.253	475.523	531.08	537.661
17675	AT4G09140	263.96	-0.550177	0.119902	-4.58857	4.46287e-06	6.38275e-05	MLH1	4	5816942	5821066	protein_coding	826493	303.313	278.66	302.688	182.979	213.303	210.159
6424	AT1G73920	1706.5	-0.392075	0.0854543	-4.58813	4.47243e-06	6.39224e-05		1	27790737	27794928	protein_coding	843729	1643.5	1622.07	1688.31	1246.33	1318.3	1209.59
13404	AT3G18600	817.967	0.531911	0.115944	4.58767	4.4822e-06	6.40201e-05	RH51	3	6399532	6403392	protein_coding	821391	781.953	777.516	784.918	1150.49	1116.16	1122.86
18371	AT4G15330	151.619	1.21808	0.265675	4.58483	4.54364e-06	6.48553e-05	CYP705A1	4	8751320	8753297	protein_coding	827199	61.9941	83.5394	101.101	195.93	200.991	175.15
13705	AT3G21330	34.5387	2.30936	0.50389	4.58306	4.58226e-06	6.53638e-05	BHLH87	3	7507240	7509186	protein_coding	821687	15.4932	8.89315	18.5071	79.0038	40.9119	94.9251
14283	AT3G26450	3977.9	0.692929	0.151223	4.58217	4.60176e-06	6.55992e-05		3	9681235	9683506	protein_coding	822250	3896.1	4228.06	3723.19	6648.17	5638.49	6864.58
6788	AT1G77450	924.814	-0.923797	0.201625	-4.58175	4.61096e-06	6.56874e-05	NAC032	1	29099839	29101759	protein_coding	844081	499.429	517.073	595.493	347.617	271.697	228.57
27196	AT5G65380	4394.7	-0.524202	0.114444	-4.58044	4.63993e-06	6.6057e-05	DTX27	5	26122937	26126560	protein_coding	836663	2553.65	2500.25	2868.6	1760.8	1813.76	1935.97
22311	AT5G12950	2097.94	0.521707	0.113966	4.57772	4.70067e-06	6.68782e-05		5	4092519	4097059	protein_coding	831135	2582.82	2731.47	2555.07	3744.78	3760.74	3790.76
17962	AT4G11860	528.173	-0.418776	0.0915437	-4.5746	4.77129e-06	6.78386e-05		4	7133896	7138510	protein_coding	826793	533.15	553.916	562.833	426.62	396.53	409.677
9382	AT2G28660	290.337	0.766715	0.16769	4.57221	4.82608e-06	6.8573e-05		2	12295255	12297245	protein_coding	817415	276.144	325.235	325.507	524.388	568.57	480.87
745	AT1G07950	279.798	-0.756761	0.165541	-4.57145	4.8436e-06	6.87363e-05	MED22B	1	2465729	2467165	protein_coding	837310	278.356	284.846	389.789	193.175	187.2	182.883
26696	AT5G60640	2338	-0.378421	0.0827795	-4.57144	4.84387e-06	6.87363e-05	PDIL1-4	5	24370827	24374098	protein_coding	836185	2692.94	2760.89	2764.76	2186.48	1994.44	2141.18
10706	AT2G40955	19.7127	3.31971	0.726599	4.56883	4.90447e-06	6.95511e-05		2	17092669	17095132	protein_coding	818695	4.55684	2.5409	6.53191	67.1532	24.1275	46.2135
23933	AT5G34581	6.61791	6.33094	1.38577	4.56853	4.91155e-06	6.96063e-05		5	12920366	12921018	protein_coding	833366	0	0	0	17.7758	11.5392	18.7352
23527	AT5G25040	347.688	-0.941801	0.206274	-4.56578	4.97631e-06	7.04784e-05		5	8621900	8624484	protein_coding	832574	499.864	523.757	651.322	205.758	320.118	347.498
3012	AT1G30280	180.058	1.6827	0.368574	4.56543	4.98477e-06	7.05517e-05		1	10662608	10664668	protein_coding	839908	143.964	151.134	120.785	446.466	408.951	479.55
1592	AT1G15750	6715.84	-0.355285	0.077823	-4.56529	4.98795e-06	7.05517e-05	TPL	1	5414817	5421033	protein_coding	838144	5271.23	4989.45	4870.38	3998.98	4032.69	3796.45
21108	AT4G40060	2288.89	0.507685	0.111276	4.56239	5.0574e-06	7.14878e-05	ATHB-16	4	18571239	18573084	protein_coding	830169	1880.15	1945.06	1965.02	2978.44	2720.11	2530.5
22634	AT5G16030	1583.51	0.791131	0.17346	4.56088	5.09405e-06	7.19593e-05		5	5237970	5240748	protein_coding	831460	1112.92	1316.47	1145.01	2019.59	1947.64	2216.78
1358	AT1G13570	243.65	-0.840447	0.184395	-4.55786	5.16781e-06	7.2954e-05		1	4642124	4644422	protein_coding	837918	267.935	287.888	353.435	167.244	167.845	172.593
4285	AT1G52230	8042.84	0.667103	0.146383	4.55724	5.18314e-06	7.30817e-05	PSAH2	1	19454798	19455668	protein_coding	841653	5712.45	6776.58	6419.78	10344.6	10374.8	9301.41
14539	AT3G28740	2744.6	-1.08961	0.239096	-4.55722	5.18355e-06	7.30817e-05	CYP81D11	3	10788698	10790553	protein_coding	822506	3564.36	3168.5	4904.38	2009.66	1956.43	1501.32
19788	AT4G27960	2060.2	-0.53441	0.117325	-4.55496	5.23966e-06	7.38251e-05	UBC9	4	13915531	13917500	protein_coding	828909	1673.84	2145.85	1888.04	1376.53	1184.24	1377.73
23483	AT5G24590	569.625	-0.532313	0.116922	-4.55272	5.29567e-06	7.45662e-05	NAC091	5	8416375	8419076	protein_coding	832530	565.959	473.878	472.475	397.982	322.05	325.993
16443	AT3G58900	206.058	0.830507	0.182572	4.54893	5.39205e-06	7.58744e-05		3	21772813	21774873	protein_coding	825059	141.478	156.658	170.198	268.627	235.85	328.755
21432	AT5G03960	91.3018	-1.0475	0.23032	-4.548	5.41572e-06	7.61584e-05	IQD12	5	1068158	1070164	protein_coding	830275	118.528	140.3	99.2004	65.8256	50.1332	56.6509
9905	AT2G33540	1062.88	0.530839	0.116723	4.54785	5.41975e-06	7.6166e-05	CPL3	2	14203401	14209192	protein_coding	817919	851.809	782.76	809.108	1218.68	1301.26	1009.64
19416	AT4G24510	1519.65	0.627482	0.137995	4.54713	5.4381e-06	7.63325e-05	CER2	4	12660687	12662656	protein_coding	828553	1285.94	1243.77	1132.2	1977.07	1666.9	2014.66
18102	AT4G13190	28.71	-2.46981	0.543164	-4.54707	5.43972e-06	7.63325e-05	PBL24	4	7659303	7662283	protein_coding	826933	23.1957	27.5011	39.6224	6.24747	2.22494	7.94735
27286	AT5G66180	421.399	-0.678563	0.149234	-4.54698	5.44208e-06	7.63325e-05		5	26448938	26451154	protein_coding	836750	332.486	298.647	371.786	239.688	212.122	173.173
12382	AT3G09550	99.855	1.12455	0.247399	4.54548	5.4809e-06	7.68277e-05		3	2931101	2934365	protein_coding	820112	102.486	84.6102	93.8965	214.559	209.59	189.557
4638	AT1G55440	9.28094	5.93966	1.30732	4.54338	5.53603e-06	7.753e-05		1	20701363	20703460	protein_coding	841991	0	0	0	6.91283	12.5883	17.4862
3247	AT1G32560	79.1744	-2.51245	0.553001	-4.5433	5.53811e-06	7.753e-05	LEA6	1	11774484	11775442	protein_coding	840150	84.7572	74.9566	97.9787	24.6887	13.6373	6.24507
6854	AT1G78070	1653.99	0.67468	0.148557	4.54156	5.58395e-06	7.81216e-05		1	29354944	29359032	protein_coding	844142	686.67	719.948	630.503	1044.71	1037.27	1169.55
14402	AT3G27470	296.324	-0.569543	0.125477	-4.53904	5.65123e-06	7.90123e-05		3	10162960	10167546	protein_coding	822368	338.98	358.465	303.755	217.05	220.585	237.563
25412	AT5G48660	84.2348	-1.11775	0.24627	-4.53872	5.65959e-06	7.90762e-05		5	19736540	19738538	protein_coding	834924	141.466	116.888	116.933	47.9653	53.8001	72.5173
19645	AT4G26610	930.202	-0.376318	0.082915	-4.53859	5.66304e-06	7.90762e-05	D6PKL1	4	13424477	13427402	protein_coding	828768	849.394	973.165	915.557	704.121	711.237	689.456
17514	AT4G05520	128.92	-1.27042	0.279951	-4.53801	5.67888e-06	7.92467e-05	EHD2	4	2804403	2808015	protein_coding	825902	240.19	261.164	171.292	90.573	97.317	90.8577
18906	AT4G19960	457.613	-0.498522	0.10986	-4.5378	5.68432e-06	7.9272e-05	KUP9	4	10813183	10817070	protein_coding	827740	619.627	579.549	543.352	438.82	425.322	368.998
10214	AT2G36380	2922.31	-0.848354	0.187042	-4.53563	5.74326e-06	8.00428e-05	ABCG34	2	15257418	15263808	protein_coding	818211	3318.29	3653.82	4218.53	2140.01	2121.12	1953.46
4510	AT1G54200	142.611	1.12317	0.247699	4.53441	5.77654e-06	8.04553e-05		1	20235465	20237358	protein_coding	841860	125.769	78.7679	100.156	231.086	250.716	184.854
25335	AT5G48010	937.646	-2.68325	0.591898	-4.53331	5.80666e-06	8.08233e-05	THAS1	5	19456837	19461706	protein_coding	834852	2309.66	2485.55	2223.55	395.551	410.767	286.229
5601	AT1G66090	97.481	-1.67446	0.36941	-4.5328	5.82055e-06	8.0965e-05		1	24602033	24604763	protein_coding	842923	46.4797	36.8431	37.0142	14.8132	10.4902	12.4901
23654	AT5G26310	29.1557	-3.45651	0.763023	-4.53002	5.89776e-06	8.19867e-05	UGT72E3	5	9234600	9236408	protein_coding	832700	39.1888	40.6544	37.0142	4.93774	4.19609	1.24901
1194	AT1G12010	134.668	-1.38972	0.306963	-4.52731	5.97397e-06	8.29933e-05		1	4056165	4057968	protein_coding	837753	105.719	90.202	87.0922	51.3525	27.2746	28.7273
2163	AT1G21310	6563.1	-1.80119	0.398117	-4.52428	6.06025e-06	8.41384e-05	EXT3	1	7453245	7455009	protein_coding	838728	6358.61	6375.12	5563.01	1665.01	1931.25	1653.69
3470	AT1G35170	7.49601	7.18395	1.58822	4.52326	6.08955e-06	8.4461e-05		1	12870563	12872257	protein_coding	840404	0	0	0	16.7883	32.5197	37.4704
27021	AT5G63760	579.331	-0.721037	0.159409	-4.5232	6.09122e-06	8.4461e-05	ARI15	5	25515662	25517891	protein_coding	836496	497.926	493.951	528.45	358.805	284.195	277.882
23522	AT5G24990	45.7509	-1.72388	0.38116	-4.52271	6.10536e-06	8.46034e-05		5	8610313	8611948	protein_coding	832569	72.9094	90.202	45.7234	24.6887	25.1765	12.4901
1484	AT1G14700	489.195	-0.740553	0.163788	-4.52142	6.1426e-06	8.50655e-05	PAP3	1	5058583	5061140	protein_coding	838035	772.502	793.356	680.278	435.426	429.734	479.747
18472	AT4G16144	390.509	0.580067	0.128379	4.5184	6.23099e-06	8.62348e-05	AMSH3	4	9137789	9141772	protein_coding	827303	336.295	316.342	327.684	529.325	483.599	452.143
21032	AT4G39400	4274.72	0.494197	0.109421	4.51648	6.28766e-06	8.6964e-05	BRI1	4	18324457	18328831	protein_coding	830095	4166.77	3609.35	3717.75	5702.1	5112.93	5378.26
10424	AT2G38380	755.135	-1.32803	0.294133	-4.51504	6.33034e-06	8.74989e-05	PER22	2	16076289	16078781	protein_coding	818419	834.813	964.272	1048.37	403.907	336.736	393.44
15202	AT3G47080	546.645	-0.471775	0.10451	-4.51418	6.35631e-06	8.78023e-05		3	17338102	17340543	protein_coding	823861	542.264	529.778	550.858	418.72	354.569	397.187
21303	AT5G02810	669.203	1.1507	0.254954	4.51337	6.38048e-06	8.80805e-05	APRR7	5	637681	642030	protein_coding	831793	576.486	515.314	565.992	1406	1246.9	1027.82
17417	AT4G04630	129.9	-1.07842	0.238961	-4.51295	6.39317e-06	8.81998e-05		4	2331677	2332814	protein_coding	825795	182.274	158.806	179.628	76.0412	84.9708	86.182
2184	AT1G21500	842.897	0.774603	0.171658	4.51249	6.40717e-06	8.83373e-05		1	7529705	7531108	protein_coding	838749	649.805	721.616	614	1247.27	1239.94	905.535
14772	AT3G42660	240.751	-0.643911	0.142774	-4.50999	6.48319e-06	8.93289e-05		3	14751280	14755701	protein_coding	823286	370.015	332.858	346.192	212.323	250.716	208.585
11586	AT3G01920	354.551	-0.598145	0.132737	-4.50626	6.598e-06	9.08535e-05		3	317336	319121	protein_coding	821220	328.31	392.149	367.12	273.802	227.266	213.397
21251	AT5G02290	673.663	-0.729185	0.161829	-4.50588	6.60977e-06	9.09582e-05	PBL11	5	470182	472907	protein_coding	831880	705.189	766.999	787.596	495.843	406.379	460.36
18701	AT4G18130	882.145	-0.470716	0.104504	-4.50427	6.66005e-06	9.15924e-05	PHYE	4	10042137	10046346	protein_coding	827538	941.443	899.479	821.933	633.018	670.325	618.262
26290	AT5G56810	11.9404	-4.28025	0.950528	-4.50303	6.69928e-06	9.20739e-05		5	22974363	22976112	protein_coding	835783	26.5119	10.1952	25.9801	0.990621	1.05229	1.2529
19004	AT4G20880	372.116	-0.630323	0.139982	-4.50288	6.70401e-06	9.20811e-05		4	11178992	11181049	protein_coding	827836	427.431	404.003	455.057	269.6	253.863	309.755
1994	AT1G19650	602.096	0.528159	0.117326	4.50162	6.74368e-06	9.25199e-05	SFH4	1	6796137	6799764	protein_coding	838552	476.604	511.367	448.358	660.188	712.597	697.364
5242	AT1G62800	360.038	1.43855	0.319564	4.5016	6.74443e-06	9.25199e-05	ASP4	1	23253703	23257546	protein_coding	842579	236.387	300.44	247.452	666.913	747.232	710.096
17151	AT4G01820	10.4897	-4.00225	0.889321	-4.50035	6.78434e-06	9.30088e-05	ABCB3	4	780646	785340	protein_coding	826951	20.1334	25.2514	23.8018	1.9833	2.10676	0
12549	AT3G11030	292.404	-0.573212	0.127403	-4.49919	6.82123e-06	9.34559e-05	TBL32	3	3456257	3459380	protein_coding	820274	296.194	280.77	278.695	210.348	178.334	186.103
27175	AT5G65205	101.307	-0.826375	0.18371	-4.49825	6.85161e-06	9.38134e-05		5	26050790	26052207	protein_coding	836644	159.489	158.806	139.347	80.9789	80.7747	97.4231
20405	AT4G33560	38.1063	-2.85775	0.635328	-4.49807	6.85744e-06	9.38343e-05		4	16135157	16135921	protein_coding	829495	14.5819	20.3272	20.6844	1.9751	3.14707	2.49803
14775	AT3G42725	7.43034	-6.30912	1.40332	-4.49584	6.92963e-06	9.47627e-05		3	14842849	14843718	protein_coding	823305	14.5819	19.0568	14.1525	0	0	0
12008	AT3G05700	355.757	0.515431	0.114689	4.49418	6.98398e-06	9.54463e-05	DI19-3	3	1681817	1684597	protein_coding	819739	319.219	317.089	303.632	430.524	436.961	477.99
23499	AT5G24770	205.147	-2.42469	0.539749	-4.49226	7.04723e-06	9.62504e-05	VSP2	5	8500468	8502224	protein_coding	832546	534.394	429.794	269.733	99.0617	65.9036	64.6862
19900	AT4G28940	130.308	-2.41374	0.537474	-4.4909	7.09214e-06	9.68033e-05		4	14274341	14277252	protein_coding	829015	154.726	152.251	164.44	28.3542	36.6669	23.3879
1416	AT1G14130	343.406	-0.622717	0.138671	-4.49061	7.10188e-06	9.68757e-05		1	4835724	4837771	protein_coding	837972	377.306	370.972	474.652	281.451	272.746	238.562
17243	AT4G02600	864.821	0.346658	0.0772427	4.48791	7.19251e-06	9.80507e-05	MLO1	4	1143888	1147562	protein_coding	828229	858.663	828.465	905.223	1042.78	1109.87	1148.37
23141	AT5G20740	156.836	1.38638	0.308926	4.48772	7.19884e-06	9.80757e-05		5	7025565	7026753	protein_coding	832197	143.085	133.397	112.131	325.891	340.932	349.724
10159	AT2G35880	1421.56	0.572485	0.127634	4.48538	7.27858e-06	9.90515e-05	WDL4	2	15062856	15066056	protein_coding	818161	1418.35	1426.63	1305.64	2053.29	1907.84	2212.32
25611	AT5G50520	204.104	-0.690439	0.153937	-4.48521	7.28407e-06	9.90515e-05		5	20569533	20571656	protein_coding	835120	207.792	196.92	211.199	124.431	127.981	129.898
25624	AT5G50630	204.104	-0.690439	0.153937	-4.48521	7.28407e-06	9.90515e-05		5	20602874	20604997	protein_coding	835120	207.792	196.92	211.199	124.431	127.981	129.898
17645	AT4G08870	1673.97	-0.755181	0.168534	-4.48089	7.43313e-06	0.000101016	ARGAH2	4	5646395	5648868	protein_coding	826458	761.13	634.516	606.974	421.653	318.678	448.238
15148	AT3G46600	1258.68	-0.460244	0.102721	-4.48052	7.44603e-06	0.000101128	SCL30	3	17157585	17159965	protein_coding	823813	1746.62	1626.73	1608.77	1318.38	1197.63	1103.82
10299	AT2G37180	760.831	-0.919753	0.20529	-4.48026	7.45524e-06	0.00010119	PIP2-3	2	15617635	15619155	protein_coding	818294	249.715	255.361	254.745	140.232	139.52	121.154
22314	AT5G12980	271.063	0.577267	0.128873	4.47934	7.48736e-06	0.000101563		5	4105383	4108232	protein_coding	831138	225.108	188.027	211.199	329.841	310.51	293.518
4064	AT1G49990	100.253	1.13761	0.253989	4.47898	7.5e-06	0.000101671		1	18513624	18515099	protein_coding	841423	94.7822	94.0133	55.5213	173.808	180.432	183.605
19168	AT4G22285	1046.44	0.446209	0.0996403	4.4782	7.52744e-06	0.00010198		4	11778749	11782695	protein_coding	5008155	843.701	928.452	996.823	1214.36	1293.1	1262.42
15016	AT3G45300	2841.52	-0.973927	0.217512	-4.47759	7.54917e-06	0.000102211	IVD	3	16621452	16625043	protein_coding	823668	1473.68	1331.43	1514.32	801.888	697.599	699.448
15613	AT3G50970	218.898	-1.37387	0.306973	-4.47555	7.6215e-06	0.000103126	XERO2	3	18940643	18941611	protein_coding	824261	163.135	200.731	232.972	96.7796	71.3335	61.2017
25802	AT5G52320	92.0907	-1.49796	0.334769	-4.4746	7.6553e-06	0.00010352	CYP96A4	5	21244723	21246774	protein_coding	835308	213.561	197.626	158.491	48.252	70.8252	83.4456
20300	AT4G32570	1868.15	0.758176	0.169449	4.47436	7.66396e-06	0.000103572	TIFY8	4	15716232	15718867	protein_coding	829392	1569.9	1659.45	1361.14	2533.9	2595.47	2633.94
21126	AT5G01100	81.6731	-1.76022	0.393578	-4.47237	7.73589e-06	0.00010448	FRB1	5	34538	37999	protein_coding	831831	52.8593	48.2771	60.9645	13.8257	16.7843	17.4862
17621	AT4G08580	419.308	0.69634	0.15571	4.47202	7.74829e-06	0.000104583		4	5461398	5463907	protein_coding	826419	301.164	270.643	290.483	520.564	459.16	418.329
7909	AT2G13960	21.9463	-2.4775	0.554636	-4.46689	7.93665e-06	0.000107059		2	5859491	5861311	protein_coding	815880	26.4184	41.8624	23.8909	4.42881	10.1118	1.31343
18200	AT4G14040	7001.64	0.680176	0.15228	4.46661	7.94697e-06	0.000107132	SBP2	4	8100349	8103094	protein_coding	827040	7006.59	5391.79	5795.99	9627.6	10547.9	8981.66
2810	AT1G28150	649.527	-0.714585	0.160062	-4.46443	8.02837e-06	0.000108163		1	9834642	9836210	protein_coding	839709	744.35	699.353	809.811	508.168	464.48	399
19555	AT4G25810	501.176	-2.46616	0.552738	-4.46172	8.13036e-06	0.000109469	XTH23	4	13128394	13129927	protein_coding	828686	741.853	449.74	430.018	111.593	80.7747	101.17
12017	AT3G05750	450.325	-0.595732	0.13353	-4.46143	8.14149e-06	0.000109551		3	1703850	1707730	protein_coding	819744	592.212	479.074	428.846	354.661	341.419	297.172
10774	AT2G41510	48.3068	1.5263	0.342137	4.46108	8.15456e-06	0.00010966	ATCKX1	2	17314412	17317354	protein_coding	818749	29.8559	18.8566	14.2528	69.6181	61.2744	52.8303
14115	AT3G24890	52.5819	-1.39586	0.31296	-4.46018	8.18895e-06	0.000110054	VAMP728	3	9097391	9099073	protein_coding	822087	44.8745	70.1378	69.8474	27.9965	15.6523	26.0908
20915	AT4G38260	330.387	-0.763483	0.171267	-4.45786	8.27817e-06	0.000111185		4	17936921	17938270	protein_coding	829983	265.208	287.122	263.454	163.933	184.628	129.898
5340	AT1G63660	797.1	-0.468769	0.105181	-4.4568	8.31911e-06	0.000111666		1	23603791	23607275	protein_coding	842670	1030.61	917.284	963.365	762.842	636.136	706.219
2018	AT1G19900	38.1697	-4.45499	0.9999	-4.45543	8.37238e-06	0.000112312		1	6906899	6908805	protein_coding	838578	36.4547	60.9816	46.8121	0.987547	3.14707	2.49803
5691	AT1G66940	527.684	0.907462	0.203711	4.45466	8.40279e-06	0.000112651		1	24973028	24974946	protein_coding	843012	476.333	508.924	578.058	839.178	976.418	1117.36
16372	AT3G58220	388.97	-0.585703	0.131525	-4.45317	8.46122e-06	0.000113365		3	21564388	21566497	protein_coding	824991	368.665	377.224	384.242	226.603	239.537	289.513
514	AT1G05805	596.173	0.644542	0.144745	4.45296	8.46932e-06	0.000113404	BHLH128	1	1744444	1747734	protein_coding	837090	541.352	545.023	560.656	872.004	887.472	814.357
20167	AT4G31390	2880.29	0.407977	0.0916245	4.45271	8.47934e-06	0.000113468	ABC1K1	4	15233042	15237193	protein_coding	829266	2433.63	2371.79	2129.9	3029.69	3132.39	3040.95
26063	AT5G54710	557.441	0.823589	0.184978	4.45236	8.49318e-06	0.000113584		5	22227483	22230663	protein_coding	835560	408.938	347.791	392.263	728.234	599.342	708.159
25117	AT5G45990	24.6063	1.6363	0.367643	4.45079	8.55557e-06	0.000114348		5	18651265	18654075	protein_coding	834639	16.5985	14.9719	16.3653	50.7839	41.5827	57.5391
9578	AT2G30570	19052.8	0.450661	0.101299	4.44884	8.63368e-06	0.000115322	PSBW	2	13019028	13020311	protein_coding	817606	17131.9	18872.5	18598.5	26320.1	26098.6	22198.7
21089	AT4G39925	10.6137	-5.81014	1.30685	-4.44592	8.75182e-06	0.000116822		4	18517409	18518052	protein_coding	10723046	19.1387	5.0818	8.70922	0	0	0
27404	AT5G67260	660.817	-0.783611	0.176262	-4.44571	8.7601e-06	0.000116822	CYCD3;2	5	26836139	26839597	protein_coding	836861	634.508	683.47	816.451	416.725	392.315	430.889
24033	AT5G35930	340.44	-0.557329	0.125364	-4.44566	8.76205e-06	0.000116822		5	14066567	14075018	protein_coding	833582	368.971	389.537	411.864	228.917	280.748	286.966
18378	AT4G15393	24.2843	-3.99725	0.899355	-4.44458	8.80655e-06	0.000117344	CYP702A5	4	8804070	8807232	protein_coding	827206	24.8198	60.7539	28.589	0	3.42017	4.07222
15970	AT3G54363	10.8451	-5.91923	1.33191	-4.44418	8.82272e-06	0.000117487		3	20132068	20132535	protein_coding	6241488	9.11368	7.6227	19.5957	0	0	0
11405	AT2G47490	1581.61	-0.520659	0.117189	-4.44291	8.87496e-06	0.000118111	NDT1	2	19486842	19489732	protein_coding	819362	346.32	364.619	390.826	252.812	253.863	261.044
3499	AT1G35460	359.299	-0.607049	0.136689	-4.44111	8.94976e-06	0.000119034	BHLH80	1	13039660	13042159	protein_coding	840438	371.389	437.975	378.199	245.094	271.098	262.301
2680	AT1G26900	92.8441	-0.840914	0.189447	-4.43877	9.04741e-06	0.000120259	PCMP-E54	1	9319643	9321512	protein_coding	838376	122.123	127.045	126.284	74.0661	61.8923	73.6918
23344	AT5G23330	309.833	-0.660258	0.148893	-4.43445	9.23081e-06	0.000122623	RIBF1	5	7854056	7855813	protein_coding	832397	246.981	257.901	301.557	179.734	174.138	154.878
20046	AT4G30270	16120.9	-1.09231	0.246333	-4.43427	9.23867e-06	0.000122652	XTH24	4	14819192	14820595	protein_coding	829150	17120	11860.9	14252.6	7826.31	5760.18	6690.97
10922	AT2G42900	143.813	0.925165	0.208672	4.43359	9.26782e-06	0.000122965		2	17854557	17855511	protein_coding	818891	166.78	171.511	111.043	261.7	311.56	279.779
27220	AT5G65609	17.3983	2.62204	0.591795	4.43065	9.39474e-06	0.000124573		5	26218332	26219345	protein_coding	6241295	3.64547	12.7045	3.26596	39.5019	37.7648	38.7194
20850	AT4G37680	756.128	-0.424866	0.0959249	-4.42915	9.46051e-06	0.000125369	HHP4	4	17700634	17702952	protein_coding	829922	685.371	659.303	559.334	474.631	494.401	448.917
11006	AT2G43690	38.4218	-1.48609	0.335588	-4.42831	9.49732e-06	0.00012578	LECRK53	2	18112026	18114834	protein_coding	818971	44.318	36.5633	43.2378	17.6409	10.683	16.1422
26527	AT5G59030	1622.21	0.649869	0.146761	4.42808	9.50758e-06	0.00012584	COPT1	5	23833493	23834745	protein_coding	836020	969.695	1036.69	886.163	1694.63	1470.73	1370.17
7200	AT2G01430	69.6332	-1.38865	0.313721	-4.4264	9.58206e-06	0.000126749	ATHB-17	2	187608	190369	protein_coding	814671	53.2719	71.2514	78.8649	29.3876	23.2881	24.6653
26907	AT5G62670	3404.22	0.639443	0.144501	4.42517	9.63657e-06	0.000127393	AHA11	5	25159208	25165209	protein_coding	836388	2534.51	2455.78	2464.71	3705.28	3997.82	3910.66
21385	AT5G03545	580.235	1.13466	0.256424	4.42493	9.64735e-06	0.000127458	AT4	5	894582	895517	protein_coding	831795	547.732	373.512	313.532	907.556	1066.86	739.417
14242	AT3G26115	78.4467	-1.01117	0.228829	-4.4189	9.92069e-06	0.00013099		3	9542268	9544497	protein_coding	822210	99.8568	103.924	84.3885	32.5605	54.5015	56.9061
5508	AT1G65240	33.7629	1.95227	0.442156	4.41534	1.0085e-05	0.000133079		1	24230867	24233523	protein_coding	842831	15.4932	7.6227	16.3298	54.3151	56.6472	43.7155
5418	AT1G64400	494.7	1.92928	0.436964	4.4152	1.00918e-05	0.000133089	LACS3	1	23915570	23919835	protein_coding	842748	296.194	254.09	261.277	983.597	890.619	1217.79
26525	AT5G59010	326.641	0.662877	0.150162	4.41441	1.01286e-05	0.000133494	BSK5	5	23820034	23823317	protein_coding	836018	353.858	348.744	304.521	548.356	524.743	521.459
9270	AT2G27550	96.0154	-1.58234	0.358505	-4.41372	1.0161e-05	0.000133839	CEN	2	11773187	11774746	protein_coding	817302	136.705	94.0133	120.84	58.2653	16.7843	42.4665
3521	AT1G35670	718.205	-0.921637	0.208936	-4.41109	1.02851e-05	0.000135392	CPK11	1	13205345	13208289	protein_coding	840471	524.948	386.217	467.032	276.513	234.981	216.079
10560	AT2G39710	387.271	-0.738893	0.167581	-4.40916	1.03773e-05	0.000136524		2	16561788	16563441	protein_coding	818555	360.901	299.826	329.862	219.236	165.745	209.834
4586	AT1G54970	108.624	-3.08125	0.69891	-4.40865	1.04016e-05	0.000136761	PRP1	1	20504901	20506504	protein_coding	841938	143.085	106.718	127.372	12.8381	16.7843	14.9882
16034	AT3G54990	461.673	-0.651945	0.147938	-4.40687	1.04875e-05	0.000137808	SMZ	3	20373718	20376522	protein_coding	824664	384.993	369.584	415.058	224.849	243.719	277.782
4871	AT1G58410	65.9414	1.35737	0.308242	4.4036	1.06468e-05	0.000139817	RXW24L	1	21701185	21704982	protein_coding	842210	46.2436	34.9179	46.0327	97.1463	119.151	111.467
10090	AT2G35260	4953.42	0.432788	0.0983204	4.40182	1.07349e-05	0.000140889		2	14849357	14852045	protein_coding	818093	3451.35	3512.8	3368.29	5023.65	4675.49	4244.15
502	AT1G05710	225.53	-0.890653	0.202373	-4.40104	1.07734e-05	0.000141309		1	1714818	1717290	protein_coding	837078	190.539	214.071	179.5	86.3125	120.578	108.098
6897	AT1G78510	2566.51	0.396054	0.0899994	4.40063	1.07939e-05	0.000141489	SPS1	1	29535060	29537482	protein_coding	844187	935.912	880.283	840.023	1200.77	1142.62	1153.76
9726	AT2G31900	216.91	1.27666	0.290116	4.4005	1.08e-05	0.000141489	XIF	2	13560370	13570469	protein_coding	817748	144.072	151.786	141.531	323.294	406.149	329.814
24793	AT5G43150	268.003	-1.31597	0.299139	-4.3992	1.08653e-05	0.000142258		5	17324909	17325987	protein_coding	834332	107.541	163.888	145.879	65.1781	50.353	51.2096
22627	AT5G15960	20.1043	-3.88131	0.882473	-4.39822	1.09141e-05	0.000142812	KIN1	5	5209717	5210826	protein_coding	831453	23.6956	30.4908	29.3936	0	0	6.24507
23468	AT5G24450	771.843	-0.459407	0.104489	-4.3967	1.09909e-05	0.00014373		5	8348160	8353303	protein_coding	832516	817.099	844.564	803.731	561.108	621.224	611.122
15072	AT3G45860	38.656	2.12143	0.482528	4.39648	1.10019e-05	0.000143789	CRK4	3	16863088	16866261	protein_coding	823729	34.632	27.9499	5.44326	105.668	102.804	88.68
25062	AT5G45470	614.645	-0.476567	0.108485	-4.39293	1.11831e-05	0.000146069		5	18421985	18425042	protein_coding	834583	732.74	716.534	716.333	569.815	467.864	518.341
3646	AT1G43605	9.43388	-4.39043	0.999934	-4.39072	1.12975e-05	0.000147476		1	16416733	16417928	protein_coding	28717323	27.5352	17.3348	21.2203	0.962477	2.04478	0
1081	AT1G11000	265.825	0.822464	0.187333	4.39039	1.13146e-05	0.00014761	MLO4	1	3671756	3676133	protein_coding	837643	141.702	176.373	197.66	291.244	269.387	350.331
9255	AT2G27420	311.803	1.60344	0.365243	4.39008	1.13311e-05	0.000147737		2	11726134	11727654	protein_coding	817287	94.7822	80.0384	55.5213	249.85	215.049	236.064
25037	AT5G45250	591.123	-0.628724	0.143219	-4.38993	1.13386e-05	0.000147746	RPS4	5	18321764	18326175	protein_coding	834561	720.892	625.062	788.184	461.185	499.334	419.669
1308	AT1G13100	408.999	0.777951	0.177248	4.38906	1.13842e-05	0.000148253	CYP71B29	1	4463859	4465725	protein_coding	837867	313.51	322.694	325.507	559.939	518.217	570.799
19827	AT4G28310	160.687	0.90731	0.206861	4.38608	1.15409e-05	0.000150204		4	14017343	14018212	protein_coding	828946	164.958	158.806	138.259	293.302	271.697	302.262
22493	AT5G14710	236.258	0.657099	0.149882	4.38411	1.1646e-05	0.000151481		5	4746264	4747934	protein_coding	831323	180.451	171.511	195.957	289.351	265.402	311.005
8201	AT2G17500	1887.95	-1.16208	0.265124	-4.38315	1.16975e-05	0.000152036	PILS5	2	7606728	7609278	protein_coding	816256	2052.45	2343.07	2308.15	1145.49	963.608	885.75
10274	AT2G36970	451.075	-0.557062	0.127094	-4.38306	1.17026e-05	0.000152036	UGT86A1	2	15528877	15530779	protein_coding	818271	573.25	602.194	604.202	371.318	447.932	389.692
7465	AT2G04032	13.9544	-5.86078	1.3372	-4.38286	1.17133e-05	0.000152085	ZIP7	2	1289832	1291444	protein_coding	814931	22.7842	19.0568	26.1277	0	1.04902	0
9467	AT2G29530	519.417	0.491166	0.11214	4.37994	1.1871e-05	0.000153991	TIM10	2	12640800	12642387	protein_coding	817502	441.296	511.588	480.596	633.323	653.973	726.307
19774	AT4G27820	1316.5	0.554263	0.126547	4.37988	1.18742e-05	0.000153991	BGLU9	4	13857650	13860745	protein_coding	828895	1158.52	1282.53	1331.65	1707.29	1879.99	1951.72
1252	AT1G12560	53.5114	-2.91393	0.66536	-4.37947	1.18968e-05	0.000154192	EXPA7	1	4276505	4277969	protein_coding	837813	64.7071	60.9816	59.8759	7.90038	11.5392	4.99606
1339	AT1G13390	474.66	-0.643601	0.146968	-4.37918	1.19124e-05	0.000154244		1	4592304	4594468	protein_coding	837899	406.415	358.362	479.955	247.16	273.051	278.302
21752	AT5G06930	332.32	0.961659	0.2196	4.37914	1.19149e-05	0.000154244		5	2144525	2148350	protein_coding	830584	246.279	326.893	277.439	522.735	559.772	571.573
7852	AT2G12480	10.1174	2.98647	0.682032	4.37879	1.19341e-05	0.0001544	SCPL43	2	5069544	5072656	protein_coding	815721	3.29514	2.71101	5.14976	29.5069	31.3374	28.3605
8708	AT2G22200	203.736	1.26983	0.290018	4.37846	1.19522e-05	0.000154544	ERF056	2	9443073	9444428	protein_coding	816754	113.01	105.447	106.688	266.638	237.079	281.028
8599	AT2G21180	253.824	0.812272	0.185582	4.37689	1.20384e-05	0.000155566		2	9074660	9075631	protein_coding	816653	154.021	170.24	160.032	299.227	251.765	298.514
592	AT1G06520	114.204	0.946826	0.216395	4.37545	1.2118e-05	0.000156502	GPAT1	1	1993903	1996355	protein_coding	837163	62.8844	49.5476	62.0532	113.568	101.755	123.652
23239	AT5G22410	52.386	-2.72856	0.62364	-4.37521	1.21313e-05	0.000156582	PER60	5	7426310	7427964	protein_coding	832302	60.1502	76.227	65.3191	8.88793	11.5392	9.99211
12750	AT3G12920	521.809	0.701741	0.160398	4.375	1.2143e-05	0.00015664	BRG3	3	4121789	4123582	protein_coding	820477	227.842	251.549	255.833	410.82	361.913	422.167
22513	AT5G14930	339.171	0.801685	0.183293	4.37379	1.22106e-05	0.000157364	SAG101	5	4828499	4830982	protein_coding	831345	241.844	247.218	291.085	431.543	416.046	511.957
6925	AT1G78780	98.4499	-1.08711	0.248553	-4.37374	1.22135e-05	0.000157364		1	29621340	29623337	protein_coding	844214	85.6513	122.445	99.0366	61.274	44.7347	36.9348
5085	AT1G61280	25.9198	1.99812	0.456894	4.37326	1.22403e-05	0.000157594		1	22603586	22605008	protein_coding	842422	11.752	10.5028	16.8747	44.4188	36.7891	75.7919
17105	AT4G01410	189.7	0.883349	0.201993	4.37317	1.22458e-05	0.000157594		4	578028	579287	protein_coding	828166	122.123	142.291	116.486	255.775	215.049	229.819
20497	AT4G34350	10560.1	0.479711	0.109726	4.3719	1.23172e-05	0.000158419	ISPH	4	16428407	16431144	protein_coding	829585	3841.41	3479.76	3489.13	5464.1	4953.48	4657.57
16298	AT3G57490	544.158	0.483417	0.110584	4.3715	1.23394e-05	0.00015861	RPS2D	3	21279596	21281064	protein_coding	824916	513.1	536.13	510.578	715.972	687.109	778.136
15706	AT3G51870	813.058	0.455277	0.104169	4.37056	1.23928e-05	0.000159204	EAAC	3	19243902	19246936	protein_coding	824350	781.953	782.598	778.386	1120.87	1081.54	1007.96
5295	AT1G63230	45.7641	-1.37702	0.315137	-4.36959	1.24478e-05	0.000159816		1	23450560	23452372	protein_coding	842628	56.5048	66.0634	66.4078	25.6762	23.0785	23.7313
9904	AT2G33530	420.108	-0.853319	0.195317	-4.36889	1.24881e-05	0.000160196	SCPL46	2	14197646	14200674	protein_coding	817918	371.838	402.733	387.56	184.671	232.883	226.072
5145	AT1G61810	153.074	1.80716	0.41365	4.36882	1.24921e-05	0.000160196	BGLU45	1	22829921	22834728	protein_coding	842478	54.3928	51.5029	64.8556	157.628	234.343	206.472
5588	AT1G65970	3460.11	-2.28635	0.523453	-4.36782	1.2549e-05	0.000160832	PRXIIC	1	24557372	24558322	protein_coding	842909	1013.44	1171.36	1499.07	316.015	206.657	232.317
7313	AT2G02500	353.65	1.17989	0.2703	4.36511	1.27061e-05	0.000162749	ISPD	2	670461	673327	protein_coding	814779	297.182	324.509	425.967	580.518	659.029	1135.05
21038	AT4G39480	35.301	1.42422	0.326605	4.36067	1.29667e-05	0.00016599	CYP96A9	4	18362258	18364359	protein_coding	830103	17.316	21.5977	20.6844	49.3774	53.5001	56.2056
4201	AT1G51420	62.254	-2.40289	0.551261	-4.35891	1.30713e-05	0.00016717	ATSPP1	1	19064598	19066989	protein_coding	841567	44.1458	47.228	56.4125	12.2371	8.272	7.03502
15694	AT3G51750	51.3254	1.65186	0.378967	4.35886	1.30741e-05	0.00016717		3	19196362	19197356	protein_coding	824338	34.5808	28.8025	27.5933	105.85	96.7833	83.8895
14650	AT3G29770	221.019	-0.768903	0.176407	-4.3587	1.3084e-05	0.000167197	MES11	3	11648096	11650980	protein_coding	822677	203.143	204.219	207.747	119.587	127.411	113.771
16144	AT3G55980	1166.28	-0.798828	0.183278	-4.35855	1.30925e-05	0.000167209	SZF1	3	20776220	20778952	protein_coding	824764	856.408	700.057	553.481	434.934	370.459	408.131
11817	AT3G04000	425.354	-1.31957	0.302777	-4.35823	1.31117e-05	0.000167356	ChlADR2	3	1035238	1036672	protein_coding	819555	427.431	391.299	561.745	204.422	205.608	142.388
27249	AT5G65860	358.707	0.760986	0.174657	4.35704	1.31831e-05	0.00016817		5	26347593	26349056	protein_coding	836715	294.52	281.046	272.664	412.468	461.37	566.684
13490	AT3G19380	248.887	0.803151	0.184349	4.35668	1.32048e-05	0.000168347	PUB25	3	6714133	6716178	protein_coding	821472	199.589	170.24	160.032	367.368	300.02	257.297
3484	AT1G35290	18.8949	-3.82231	0.877704	-4.35489	1.33135e-05	0.000169634	ALT1	1	12947517	12948849	protein_coding	840418	23.6956	29.2204	25.039	1.9751	0	3.74704
5672	AT1G66760	1903.56	-0.843648	0.193829	-4.35253	1.34577e-05	0.000171372	DTX9	1	24901882	24904443	protein_coding	842994	988.321	993.221	1296.42	649.678	602.112	574.217
10939	AT2G43060	297.099	0.623437	0.143279	4.35121	1.35389e-05	0.000172306	IBH1	2	17909007	17910210	protein_coding	818908	226.93	228.681	244.947	379.218	331.491	368.459
7021	AT1G79700	322.155	-0.975732	0.224278	-4.35054	1.358e-05	0.000172728		1	29990336	29993766	protein_coding	844309	263.516	223.525	242.877	117.18	133.059	121.22
11799	AT3G03830	15.6767	2.32842	0.535241	4.35023	1.35995e-05	0.000172875	SAUR28	3	979976	980562	protein_coding	821123	3.64547	11.4341	8.70922	34.5642	36.7158	44.9645
25890	AT5G53130	1158.45	-0.41801	0.0961092	-4.34932	1.36561e-05	0.000173493	CNGC1	5	21537721	21541029	protein_coding	835393	1080.88	882.963	1112.6	726.835	778.374	803.116
15627	AT3G51110	299.466	-0.73814	0.169768	-4.34794	1.37422e-05	0.000174486		3	18983626	18985869	protein_coding	824275	300.751	344.292	323.33	224.173	196.167	157.376
26611	AT5G59850	1928.85	0.487467	0.11212	4.34771	1.37567e-05	0.000174569	RPS15AA	5	24112156	24113617	protein_coding	836107	1929.37	1899.32	2041.22	2501.46	2495.62	3237.45
27168	AT5G65140	109.346	1.36338	0.313644	4.34689	1.38081e-05	0.000175119	TPPJ	5	26019457	26022380	protein_coding	836638	90.8665	60.2194	83.6311	184.211	224.917	196.751
27009	AT5G63640	695.393	-0.486731	0.112007	-4.34554	1.38936e-05	0.000176101	TOL5	5	25477541	25481715	protein_coding	836484	654.918	673.594	696.258	489.948	487.862	465.968
14109	AT3G24830	4332.83	0.38735	0.0891694	4.34398	1.39926e-05	0.000177253	RPL13AB	3	9064525	9066180	protein_coding	822081	3731.14	4013.35	3864.72	5142.16	4735.28	5305.81
7940	AT2G14440	4.85692	6.49911	1.49701	4.34139	1.41587e-05	0.000179253		2	6143073	6147419	protein_coding	815932	0	0	0	12.8381	19.9314	21.2332
27416	AT5G67370	2605.92	0.51852	0.119465	4.34033	1.42267e-05	0.000180009	CGLD27	5	26877272	26879639	protein_coding	836872	1988.6	2260.13	2263.31	3036.71	3204.76	3083.82
2342	AT1G23010	118.916	-1.05969	0.244306	-4.33757	1.44067e-05	0.000182182	LPR1	1	8147118	8149891	protein_coding	838909	142.173	132.127	187.248	80.9789	79.7257	59.9527
21756	AT5G06970	1272.62	0.427654	0.0986069	4.33696	1.44468e-05	0.000182583	PATROL1	5	2157970	2166511	protein_coding	830588	814.763	806.736	856.769	1165.31	1079.44	1087.89
24669	AT5G42100	3123.18	0.524831	0.121088	4.33428	1.46239e-05	0.000184615	ATBG_PPAP	5	16829113	16831618	protein_coding	834215	2250.47	2008.18	1920.59	2909.48	3139.7	2843.27
5512	AT1G65280	985.915	-0.600045	0.138442	-4.33427	1.46245e-05	0.000184615		1	24245122	24248762	protein_coding	842835	876.992	902.609	877.512	574.91	605.38	572.212
21254	AT5G02330	6.6824	-6.00401	1.38548	-4.33352	1.46745e-05	0.000185139		5	487114	489242	protein_coding	831755	9.11368	17.7863	11.9752	0	0	0
24596	AT5G41410	704.405	0.597919	0.137993	4.33295	1.47122e-05	0.000185507	BEL1	5	16579936	16584077	protein_coding	834143	675.323	720.346	643.394	1077.41	968.247	1039.18
12861	AT3G13772	1468.22	-0.322851	0.0745178	-4.33253	1.47406e-05	0.000185759	TMN7	3	4521532	4524674	protein_coding	820587	1493.73	1497.86	1521.94	1260.11	1167.56	1179.07
19511	AT4G25400	65.1992	-1.77507	0.409762	-4.33195	1.47794e-05	0.00018614		4	12981016	12982584	protein_coding	828643	56.6246	63.5383	89.3225	28.6233	14.6783	17.4767
16475	AT3G59220	134.236	-1.31022	0.302503	-4.33128	1.48243e-05	0.000186598	PRN1	3	21893812	21895789	protein_coding	825091	125.769	172.781	143.702	47.4023	57.6962	73.6918
3709	AT1G44790	473.728	-0.463934	0.1072	-4.32776	1.50633e-05	0.000189497	GGCT2;3	1	16912154	16913664	protein_coding	841043	514.011	545.023	512.755	397.982	392.334	345.977
1189	AT1G11960	348.235	0.583689	0.134879	4.32749	1.50818e-05	0.000189519		1	4039566	4044046	protein_coding	837748	311.555	351.947	341.692	513.673	464.526	526.442
24419	AT5G39760	287.399	0.677842	0.156637	4.32748	1.50824e-05	0.000189519	ZHD10	5	15911350	15912860	protein_coding	833972	322.624	243.927	240.592	454.272	393.383	448.396
15026	AT3G45443	126.149	-0.969083	0.223946	-4.3273	1.50949e-05	0.000189567		3	16667638	16669608	protein_coding	823683	113.01	158.806	178.539	64.1906	90.2159	74.9409
12200	AT3G07400	583.239	-0.388607	0.0898526	-4.32494	1.52573e-05	0.00019149		3	2367222	2372445	protein_coding	819928	656.185	635.225	616.177	476.985	514.021	465.882
5362	AT1G63900	561.192	-0.549911	0.127152	-4.32482	1.52656e-05	0.00019149	SP1	1	23716643	23719337	protein_coding	842693	487.936	481.28	534.475	356.205	339.08	331.229
4624	AT1G55310	963.689	-0.628433	0.145356	-4.32341	1.53636e-05	0.00019261	SR33	1	20629698	20633007	protein_coding	841976	1008.8	1061.08	837.011	726.558	611.542	540.377
10236	AT2G36630	992.925	-0.797222	0.184437	-4.32247	1.54291e-05	0.00019332		2	15352491	15355330	protein_coding	818235	299.84	280.77	394.092	180.721	183.579	197.344
4370	AT1G53000	500.55	-0.586764	0.135891	-4.31791	1.57511e-05	0.000197241	KDSB	1	19744948	19747804	protein_coding	841733	585.839	668.548	674.183	417.22	467.876	396.765
10721	AT2G41090	1191.83	1.00717	0.23334	4.31632	1.58649e-05	0.000198552	CML10	2	17135347	17136999	protein_coding	818708	1152.88	1234.88	837.174	1763.76	2162.03	2556.73
14328	AT3G26840	180.278	1.6346	0.378961	4.31337	1.60786e-05	0.000201111		3	9892791	9896337	protein_coding	822299	75.6435	100.366	83.8262	260.712	247.569	297.265
17575	AT4G08150	609.911	0.750812	0.17409	4.31277	1.61219e-05	0.000201538	KNAT1	4	5147699	5151159	protein_coding	826364	364.547	401.462	464.855	617.217	721.727	731.922
14926	AT3G44590	466.655	0.712616	0.165257	4.31217	1.61663e-05	0.000201977	RPP2D	3	16163709	16164997	protein_coding	823584	433.715	413.838	390.826	691.22	614.273	725.631
3757	AT1G45474	2769.54	-0.432999	0.100467	-4.30988	1.63345e-05	0.000203962	LHCA5	1	17179250	17180806	protein_coding	841099	3041.18	3008.84	2900	2213.82	2152.28	2264.23
3977	AT1G49140	826.933	-0.471316	0.109405	-4.30798	1.64752e-05	0.000205601		1	18176772	18179264	protein_coding	841337	848.123	847.583	928.917	616.129	618.733	659.75
5799	AT1G67940	173.195	0.644093	0.149557	4.30668	1.65723e-05	0.000206607	ABCI17	1	25477670	25478803	protein_coding	843122	139.439	137.209	149.145	217.26	210.853	238.562
421	AT1G04990	360.177	-0.74718	0.173495	-4.30665	1.65747e-05	0.000206607		1	1418612	1421863	protein_coding	839351	475.392	566.254	540.725	295.065	318.612	328.704
24620	AT5G41650	25.3488	-2.13663	0.496262	-4.30545	1.66646e-05	0.000207609		5	16654913	16655860	protein_coding	834167	29.1638	44.4658	62.0532	9.87547	6.29413	14.9882
12144	AT3G06868	415.657	0.816056	0.189572	4.30473	1.67194e-05	0.000208172		3	2167730	2169222	protein_coding	6241205	473	475.149	406.067	824.602	714.384	845.583
23284	AT5G22794	17.6857	-2.80456	0.651581	-4.30424	1.67557e-05	0.000208506		5	7608242	7611904	protein_coding	6241095	27.7762	34.9601	16.6337	5.02962	0.877761	6.24117
14664	AT3G30180	796.439	0.927449	0.215516	4.30339	1.68208e-05	0.000209196	CYP85A2	3	11810726	11813883	protein_coding	822709	315.333	351.915	413.688	641.906	649.344	764.397
21011	AT4G39190	125.694	0.802975	0.186599	4.30321	1.6834e-05	0.000209242		4	18251811	18253216	protein_coding	830074	115.744	102.906	97.9787	179.734	176.236	198.593
10178	AT2G36050	126.479	0.763955	0.177541	4.30299	1.6851e-05	0.000209334	OFP15	2	15135568	15137012	protein_coding	818178	102.984	118.152	113.22	201.46	179.383	184.854
27337	AT5G66650	265.85	-0.915704	0.212827	-4.30258	1.6882e-05	0.000209599		5	26603003	26607012	protein_coding	836797	215.083	218.518	204.667	117.518	115.392	104.917
660	AT1G07200	1550.68	-0.689637	0.160333	-4.30127	1.69825e-05	0.000210728	SMXL6	1	2208477	2212718	protein_coding	837231	1174.31	1001.91	1014.27	759.668	631.892	586.073
2019	AT1G19910	3514.38	-0.509054	0.118366	-4.30066	1.70289e-05	0.000211184	VHA-C2	1	6913001	6914634	protein_coding	838579	3280.01	3512.46	3560.47	2485.29	2393.59	2394.72
1029	AT1G10570	614.975	0.52233	0.121472	4.30001	1.70794e-05	0.000211689	ULP1C	1	3487386	3491277	protein_coding	837598	427.253	440.056	516.518	646.312	695.118	644.764
1907	AT1G18810	1010.29	0.682633	0.158806	4.29854	1.7193e-05	0.000212977	PKS3	1	6485515	6487153	protein_coding	838463	304.397	330.317	311.355	509.574	424.854	584.539
14466	AT3G28060	6.86888	5.33335	1.24097	4.29773	1.72558e-05	0.000213633		3	10445841	10446900	protein_coding	822430	1.82273	0	0	20.7385	27.2746	36.2214
19202	AT4G22570	961.771	0.967147	0.225128	4.29599	1.73919e-05	0.000215196	APT3	4	11882066	11885533	protein_coding	828353	503.335	495.491	399.845	801.781	941.298	992.126
13306	AT3G17712	86.6563	-1.2615	0.293667	-4.29568	1.74162e-05	0.000215375		3	6056870	6060330	protein_coding	7922332	130.943	66.6186	99.4213	33.332	45.0632	46.7108
24263	AT5G38344	8.33492	-5.53179	1.28861	-4.29285	1.76391e-05	0.000217947		5	15325785	15327160	protein_coding	3771359	9.11368	8.89315	9.79787	0	0	0
21743	AT5G06839	123.766	-1.28864	0.300188	-4.29279	1.76441e-05	0.000217947	TGA10	5	2120472	2126457	protein_coding	830575	126.603	133.689	171.789	64.2817	50.6951	61.9314
23623	AT5G26000	32387.4	-0.753195	0.17547	-4.29244	1.76719e-05	0.000218167	TGG1	5	9079452	9082384	protein_coding	832669	46727	49915.1	39998.2	27792.5	26879.9	26394.1
9214	AT2G27080	135.345	-1.40239	0.326729	-4.29221	1.76902e-05	0.000218269	NHL13	2	11563933	11567504	protein_coding	817250	105.569	67.9042	108.435	45.7046	25.9546	35.186
13529	AT3G19680	749.181	0.685486	0.159752	4.29094	1.77915e-05	0.000219346		3	6840281	6842320	protein_coding	821505	435.634	424.33	378.851	682.395	662.982	646.989
12443	AT3G10120	111.753	-1.2459	0.290361	-4.29087	1.77975e-05	0.000219346		3	3130072	3130891	protein_coding	820175	143.996	162.618	188.337	54.3151	79.7257	74.9409
20977	AT4G38860	541.828	1.13064	0.263516	4.29058	1.78206e-05	0.000219506		4	18130237	18131284	protein_coding	830041	317.156	383.676	398.447	683.383	681.864	1041.68
18034	AT4G12545	125.475	-2.89714	0.675427	-4.28935	1.79199e-05	0.000220605	AIR1B	4	7434199	7434858	protein_coding	826867	135.794	188.027	164.387	28.6389	16.7843	19.9842
1665	AT1G16445	86.5832	0.836625	0.195137	4.28737	1.80801e-05	0.000222451		1	5617786	5619456	protein_coding	838215	69.2639	86.3906	89.2695	133.319	140.569	162.372
13165	AT3G16460	10593.5	-0.573831	0.13386	-4.28679	1.81277e-05	0.000222911	JAL34	3	5592491	5595912	protein_coding	820894	12733.8	12459.4	12997.5	9398.58	7961.11	8297.29
6915	AT1G78680	1240.55	-0.563392	0.131447	-4.28609	1.81847e-05	0.000223487	GGH2	1	29593756	29596308	protein_coding	844204	1752.85	2099.56	2198.93	1165.11	1483.99	1445.78
20047	AT4G30280	321.99	-1.23314	0.287751	-4.28543	1.82383e-05	0.000224019	XTH18	4	14825757	14827211	protein_coding	829151	466.62	348.103	323.33	158.008	116.441	211.083
24198	AT5G37720	635.507	-0.629695	0.147105	-4.2806	1.86393e-05	0.000228817	ALY4	5	14981619	14984730	protein_coding	833750	603.41	605.858	606.043	392.716	376.978	403.903
22380	AT5G13630	32472.8	0.473116	0.110604	4.27757	1.88945e-05	0.000231818	CHLH	5	4387307	4392429	protein_coding	831207	13482.7	12792.6	11449.5	18264.9	18030	16070.5
26620	AT5G59920	687.603	0.508274	0.118861	4.2762	1.90114e-05	0.000233122	ULI3	5	24128491	24131081	protein_coding	836114	424.697	437.035	359.255	579.69	578.011	578.294
22931	AT5G18800	587.616	-0.454772	0.106365	-4.27559	1.90628e-05	0.000233621		5	6266974	6268638	protein_coding	831998	566.729	602.043	648.674	448.234	426.845	450.311
9138	AT2G26360	69.9405	1.47549	0.345593	4.26944	1.95963e-05	0.000239926		2	11221516	11223400	protein_coding	817176	55.5934	52.0885	47.9007	127.394	165.745	139.89
6084	AT1G70590	382.461	-0.601836	0.140965	-4.26941	1.95993e-05	0.000239926		1	26618099	26620421	protein_coding	843396	314.422	393.84	322.241	258.737	214	202.34
2372	AT1G23260	492.838	-0.490225	0.114868	-4.26771	1.97485e-05	0.000241618	UEV1A	1	8256854	8258725	protein_coding	838935	538.618	482.771	527.996	406.87	345.128	350.973
13834	AT3G22425	235.839	0.661874	0.155112	4.26708	1.98047e-05	0.000242169	HISN5A	3	7951023	7953223	protein_coding	821812	217.413	263.018	219.331	344.955	369.068	391.063
25041	AT5G45280	441.457	0.795096	0.186381	4.26598	1.99031e-05	0.000243237	PAE11	5	18345534	18349695	protein_coding	834564	365.458	393.84	355.989	658.694	528.707	748.16
3718	AT1G44910	834.663	0.459096	0.107624	4.26576	1.99224e-05	0.000243336	PRP40A	1	16975604	16982965	protein_coding	841057	705.043	778.179	713.159	965.883	1053.12	997.473
4395	AT1G53230	1217.19	-0.603157	0.141405	-4.26545	1.99498e-05	0.000243535	TCP3	1	19849788	19851725	protein_coding	841756	2045.51	1923.03	1633.3	1267.88	1203.71	1216.45
1334	AT1G13340	257.463	1.84855	0.433412	4.26511	1.99807e-05	0.000243776		1	4569448	4571229	protein_coding	837894	58.3275	38.1135	42.4575	194.547	142.667	164.87
25492	AT5G49440	7.69137	-5.61742	1.31732	-4.26428	2.00551e-05	0.000244547		5	20048239	20049776	protein_coding	835004	11.8478	7.6227	9.79787	0	0	0
12771	AT3G13080	1819.11	-0.797434	0.187077	-4.26259	2.02074e-05	0.000246266	ABCC3	3	4195770	4201734	protein_coding	820496	1788.33	1586.21	1745.33	1075.02	918.106	952.801
15221	AT3G47340	6346.86	-1.7443	0.409535	-4.25923	2.05133e-05	0.000249855	ASN1	3	17437840	17441431	protein_coding	823888	3102.17	2000.91	2812.66	1153.82	607.65	600.888
14617	AT3G29370	19.9551	1.76146	0.413608	4.25876	2.05568e-05	0.000250245		3	11278375	11279214	protein_coding	822596	9.11368	16.5159	9.79787	34.5642	40.9119	42.4665
13898	AT3G23000	3300.93	0.364934	0.0857014	4.2582	2.0608e-05	0.000250609	CIPK7	3	8172479	8174142	protein_coding	821874	2428.79	2241.07	2122.87	2860.93	3028.53	2861.49
27254	AT5G65910	661.034	-0.478195	0.1123	-4.25818	2.06097e-05	0.000250609		5	26361420	26363488	protein_coding	836720	658.919	750.836	688.028	469.085	471.011	567.053
5785	AT1G67830	519.946	0.62838	0.147585	4.25775	2.06499e-05	0.000250959	FXG1	1	25431549	25433091	protein_coding	843109	507.632	533.589	563.922	811.764	830.825	838.089
23242	AT5G22440	1271.69	-0.604407	0.142002	-4.25634	2.07804e-05	0.000252394	RPL10AC	5	7435065	7436769	protein_coding	832305	1579.3	1561.52	1666.26	995.018	1069.69	1098
25155	AT5G46330	357.981	0.878148	0.206321	4.25622	2.07913e-05	0.000252394	FLS2	5	18791575	18795908	protein_coding	834676	305.657	260.029	308.858	585.364	450.674	573.295
4080	AT1G50190	19.4649	2.21697	0.520894	4.2561	2.08027e-05	0.000252394		1	18588229	18590799	protein_coding	3767425	6.37957	11.4341	10.8865	66.1657	33.5687	31.2254
22828	AT5G17870	2442.87	-0.798177	0.187593	-4.25482	2.09214e-05	0.000253693	PSRP6	5	5907589	5908464	protein_coding	831655	3320.9	3346.84	3439.99	2280.2	1979.22	1551.33
24431	AT5G39865	50.0444	1.28887	0.302937	4.25459	2.09429e-05	0.000253814		5	15965301	15967186	protein_coding	833983	33.7206	39.384	41.3688	87.8917	82.8727	108.664
1138	AT1G11545	511.305	1.1929	0.280411	4.2541	2.09887e-05	0.000254228	XTH8	1	3878495	3880391	protein_coding	837698	436.545	517.073	318.975	1001.37	853.904	1052.92
3813	AT1G47560	97.8347	1.85536	0.436161	4.25383	2.10141e-05	0.000254394	SEC3B	1	17466535	17473421	protein_coding	841165	48.3025	58.4407	38.1028	144.182	172.04	207.336
345	AT1G04290	361.703	-0.679719	0.159895	-4.25103	2.12785e-05	0.000257393		1	1147297	1148533	protein_coding	839552	363.818	459.461	394.789	241.026	246.701	272.776
17859	AT4G10910	44.6448	1.25048	0.294167	4.25093	2.12888e-05	0.000257393		4	6696712	6697455	protein_coding	826689	27.341	39.384	39.1915	96.7796	77.6276	74.9409
20526	AT4G34610	1501.24	0.661219	0.15555	4.25084	2.12972e-05	0.000257393	BLH6	4	16530346	16533362	protein_coding	829613	862.343	857.122	704.678	1181.8	1275.24	1377.7
7966	AT2G14775	20.709	-2.07766	0.488962	-4.24913	2.14605e-05	0.000259223		2	6354785	6356084	protein_coding	28718273	39.1888	40.6544	33.7482	9.87547	10.4902	6.24507
18201	AT4G14050	76.0045	0.830857	0.195543	4.24897	2.14753e-05	0.000259259	PCMP-H13	4	8103521	8105637	protein_coding	827041	85.5711	76.297	90.2644	150.835	138.217	161.12
3173	AT1G31830	451.315	-0.472413	0.111194	-4.24855	2.15156e-05	0.000259602		1	11418589	11420961	protein_coding	840073	528.276	491.932	514.291	374.273	382.046	349.568
11324	AT2G46710	997.949	0.511128	0.120348	4.24709	2.1657e-05	0.000261163	ROPGAP3	2	19191247	19195093	protein_coding	819283	861.242	996.033	829.553	1296.65	1189.59	1340.19
14129	AT3G25070	654.62	-0.674559	0.15885	-4.24652	2.17119e-05	0.000261681	RIN4	3	9132068	9134099	protein_coding	822098	661.108	654.913	760.96	429.433	423.267	449.002
2547	AT1G25230	850.275	0.531036	0.125067	4.246	2.17623e-05	0.000262144		1	8840203	8842445	protein_coding	839105	733.029	860.686	741.684	1067.45	1136.13	1168.14
19299	AT4G23450	98.0875	1.00736	0.237256	4.24587	2.17748e-05	0.000262149	AIRP1	4	12240803	12242736	protein_coding	828444	47.0713	42.4119	44.052	92.9826	82.7742	93.5008
12701	AT3G12490	1188.59	-0.644471	0.151816	-4.2451	2.185e-05	0.000262911	CYS6	3	3960401	3961920	protein_coding	820428	1158.02	1388.96	1262.26	883.587	760.331	791.038
2032	AT1G20050	842.414	-0.527224	0.124211	-4.2446	2.18982e-05	0.000263346	HYD1	1	6949043	6950509	protein_coding	838593	894.052	975.706	1040.75	673.507	668.227	676.966
26900	AT5G62620	281.173	-0.634578	0.149512	-4.24432	2.1926e-05	0.000263535	GALT6	5	25136700	25140024	protein_coding	836383	327.264	274.487	298.367	189.657	192.02	199.893
2278	AT1G22360	714.958	-1.18619	0.279498	-4.244	2.19566e-05	0.000263757	UGT85A2	1	7894807	7897761	protein_coding	838843	987.46	959.126	989.297	427.014	437.882	425.322
21683	AT5G06270	552.37	0.846765	0.199531	4.24379	2.19778e-05	0.000263866		5	1912013	1913728	protein_coding	830515	398.599	513.689	431.465	836.213	684.531	893.787
24333	AT5G38940	114.062	-2.02109	0.476403	-4.24239	2.21152e-05	0.00026537		5	15588623	15589791	protein_coding	833886	180.174	119.125	132.827	41.2818	47.4134	17.8982
2522	AT1G24735	14.7356	-2.92227	0.689822	-4.23627	2.27262e-05	0.000272552		1	8757864	8759645	protein_coding	839082	27.5435	28.3795	17.166	5.28612	1.37842	1.64121
9322	AT2G28110	543.915	-1.02734	0.242598	-4.23473	2.28831e-05	0.000274284	IRX7	2	11977865	11980003	protein_coding	817357	246.069	268.065	292.848	141.219	135.324	118.656
14704	AT3G30841	146.213	0.661417	0.156221	4.23385	2.29725e-05	0.000275068		3	12591378	12593551	protein_coding	822862	129.36	114.637	111.595	183.226	205.406	174.753
9486	AT2G29690	443.552	-0.464925	0.109812	-4.23384	2.29738e-05	0.000275068	ASA2	2	12693734	12697091	protein_coding	817519	584.103	564.014	600.636	425.542	411.799	430.546
18853	AT4G19460	70.9987	1.37165	0.324007	4.23338	2.30202e-05	0.000275473		4	10610261	10612135	protein_coding	827687	29.1638	21.5977	25.039	52.34	73.4315	72.4428
24937	AT5G44400	131.612	-1.3138	0.310491	-4.23138	2.32261e-05	0.000277784		5	17886160	17888530	protein_coding	834466	351.788	260.442	214.464	84.9291	124.834	123.652
7135	AT1G80780	1989.72	-0.389239	0.0920128	-4.23027	2.33412e-05	0.000279008		1	30358000	30359606	protein_coding	844417	1760.41	1705.13	1728.31	1308.37	1374.14	1283.31
12715	AT3G12610	1597.04	0.952367	0.225255	4.22795	2.35832e-05	0.000281747	DRT100	3	4006346	4008018	protein_coding	820441	1608.56	1715.11	1349.93	3061.4	2901.59	3080.07
22730	AT5G16960	33.6998	-3.57234	0.845182	-4.22671	2.37137e-05	0.000283151		5	5573700	5575910	protein_coding	831559	26.691	17.3634	8.50215	1.01669	2.15996	1.28587
24695	AT5G42320	612.935	0.39041	0.0924162	4.22448	2.39494e-05	0.000285809		5	16918489	16921596	protein_coding	834237	604.82	624.663	556.604	742.523	776.996	822.439
16841	AT3G62700	3265.99	-0.418047	0.0990227	-4.22173	2.42437e-05	0.000289044	ABCC14	3	23190265	23195917	protein_coding	825444	3975.39	3533.12	3448.85	2701.93	2857.53	2642.91
15356	AT3G48550	52.0514	1.18669	0.281094	4.2217	2.42469e-05	0.000289044		3	17993819	17994779	protein_coding	824014	31.9872	44.3199	21.7016	69.8858	75.2817	75.9399
20973	AT4G38825	15.0787	2.20312	0.521886	4.22145	2.42733e-05	0.000289201		4	18121526	18122010	protein_coding	6241125	9.11368	7.6227	17.4184	44.4396	46.157	67.4468
4291	AT1G52290	400.252	1.09132	0.258588	4.2203	2.43982e-05	0.00029053	PERK15	1	19469820	19472582	protein_coding	841659	264.366	284.067	227.505	510.776	540.11	602.273
7794	AT2G10553	4.9163	6.27167	1.48747	4.21634	2.48303e-05	0.000295514		2	4100335	4101084	protein_coding	28718239	0	0	0	11.8506	16.7843	17.4862
22062	AT5G10210	22.0021	1.82052	0.431956	4.2146	2.50223e-05	0.000297638		5	3206140	3207136	protein_coding	830885	20.0501	11.4341	11.9752	41.477	60.8433	53.7076
2354	AT1G23120	344.95	1.44826	0.343673	4.21407	2.50806e-05	0.000298076		1	8198586	8199616	protein_coding	838920	79.289	139.75	120.84	373.293	268.55	282.277
25830	AT5G52580	783.483	0.389455	0.092419	4.21402	2.50865e-05	0.000298076		5	21337861	21343051	protein_coding	835335	634.39	650.678	655.923	822.848	847.391	872.644
24252	AT5G38250	10.1542	5.41396	1.28492	4.21346	2.51485e-05	0.00029865	LRK10L-2.3	5	15280467	15282769	protein_coding	833807	0	0	2.17731	25.6762	25.1765	41.2175
8558	AT2G20815	140.339	0.90714	0.215302	4.21334	2.51624e-05	0.000298653	QWRF3	2	8959255	8962149	protein_coding	816612	74.2793	100.896	52.8368	133.594	158.604	133.829
5819	AT1G68140	839.995	-0.545927	0.129598	-4.21247	2.52592e-05	0.00029964		1	25538924	25541823	protein_coding	843142	739.404	710.378	764.049	505.44	508.669	502.539
3948	AT1G48840	485.309	0.653857	0.155225	4.2123	2.52779e-05	0.000299698		1	18061356	18065031	protein_coding	841306	357.256	369.701	365.787	564.877	584.305	569.551
26300	AT5G56920	6.78293	5.83538	1.38655	4.20855	2.57016e-05	0.000304556		5	23024896	23025915	protein_coding	835794	0.911367	0	0	20.7385	30.4216	14.9882
8172	AT2G17200	1714.26	-0.505105	0.12004	-4.20779	2.57882e-05	0.000305416	DSK2B	2	7481881	7485240	protein_coding	816225	1668.71	1586.79	1631.89	1202.83	1156.02	1084.14
18217	AT4G14150	95.7797	1.00255	0.238341	4.20637	2.59503e-05	0.00030717	KIN12A	4	8158436	8165214	protein_coding	827054	95.6936	85.1202	80.5603	212.323	162.598	148.633
3980	AT1G49170	134.705	0.914745	0.217479	4.20614	2.59774e-05	0.000307324		1	18183184	18184583	protein_coding	841340	75.6435	59.7112	88.1809	131.344	152.108	139.89
22686	AT5G16520	438.378	0.596711	0.141904	4.20504	2.61031e-05	0.000308644		5	5394544	5397466	protein_coding	831514	278.695	318.798	339.943	416.469	512.977	486.787
6213	AT1G71920	30.1193	9.08016	2.15942	4.2049	2.61198e-05	0.000308674	HISN6A	1	27066948	27069166	protein_coding	843523	0	0	0	77.0287	133.226	112.411
19264	AT4G23140	18.1736	2.38841	0.568432	4.20176	2.64846e-05	0.000312817	CRK6	4	12121369	12124564	protein_coding	828413	6.76078	9.42456	11.5371	26.1186	58.9075	59.4751
20962	AT4G38730	315.498	0.714266	0.17005	4.20033	2.66529e-05	0.000314634		4	18080233	18082683	protein_coding	830028	205.058	236.304	186.16	335.766	324.148	368.459
1827	AT1G18020	50.4677	-7.99655	1.90416	-4.19952	2.67487e-05	0.000315594		1	6202235	6204234	protein_coding	838379	5.46821	77.4975	70.7624	0	0	0
21218	AT5G01970	313.725	0.520399	0.123955	4.19829	2.68945e-05	0.000317142		5	372905	375154	protein_coding	830706	224.979	246.457	250.326	331.362	330.949	372.757
11112	AT2G44670	1748.18	0.571444	0.136128	4.19785	2.69465e-05	0.000317585		2	18425111	18426121	protein_coding	819075	1222.14	1265.37	1342.31	1838.81	1679.48	2174.53
16193	AT3G56480	907.829	0.677008	0.161281	4.1977	2.69636e-05	0.000317615	SCAB3	3	20936098	20939631	protein_coding	824815	855.774	921.077	780.564	1184.07	1511.64	1392.65
20050	AT4G30310	2203.73	-0.312028	0.0743373	-4.19746	2.69924e-05	0.000317783		4	14831738	14835343	protein_coding	829154	1978.45	1885.83	1800.39	1510	1587.27	1465.52
6920	AT1G78730	85.8277	0.958922	0.228508	4.19644	2.71142e-05	0.000319045		1	29607689	29609441	protein_coding	844209	67.4412	78.7679	77.2943	136.281	152.108	144.886
14596	AT3G29173	9.00446	3.7943	0.904293	4.19587	2.71824e-05	0.000319675		3	11138404	11139178	protein_coding	28719337	0.911367	1.27045	2.17731	16.7883	24.1275	18.7352
5713	AT1G67150	12.875	2.59835	0.619288	4.19571	2.72023e-05	0.000319737		1	25122404	25125025	protein_coding	843035	2.0119	4.17929	9.54999	31.4036	29.704	28.0733
17832	AT4G10650	28.427	-1.56621	0.3733	-4.19558	2.72176e-05	0.000319745	DGP2	4	6573792	6576250	protein_coding	826658	41.0115	35.5726	54.4326	19.7509	9.4412	14.9882
7211	AT2G01530	1509.73	-1.18471	0.282394	-4.19523	2.72598e-05	0.000320068	MLP329	2	239669	240687	protein_coding	814682	1434.49	1687.16	1791.92	863.116	655.639	641.993
22738	AT5G17040	28.3642	2.29701	0.547823	4.19298	2.75317e-05	0.000323088	UGT78D4	5	5605201	5607128	protein_coding	831567	13.7749	5.12059	6.58178	43.8279	42.2812	42.4251
8327	AT2G18680	33.9886	3.08479	0.735776	4.19257	2.75816e-05	0.000323499		2	8094614	8095779	protein_coding	816383	9.11368	6.35225	2.17731	64.1906	34.6177	52.4586
15238	AT3G47500	1367.55	0.650301	0.15514	4.19171	2.7686e-05	0.000324549	CDF3	3	17503883	17506124	protein_coding	823904	165.869	189.297	153.5	297.252	261.206	236.064
21596	AT5G05500	78.3851	-2.664	0.635699	-4.19067	2.78138e-05	0.000325872		5	1629610	1630478	protein_coding	830433	83.8458	109.259	82.7376	22.7136	10.4902	9.99211
18317	AT4G14900	1385.95	-0.494588	0.118057	-4.1894	2.79692e-05	0.000327517	FRL4B	4	8520782	8524217	protein_coding	827147	961.493	900.75	912.291	698.196	693.403	575.796
2169	AT1G21350	572.433	-0.501258	0.119664	-4.18888	2.80336e-05	0.00032796		1	7476902	7479258	protein_coding	838734	750.687	798.662	813.534	530.253	585.565	552.654
1077	AT1G10960	6243.75	-0.484406	0.115642	-4.18885	2.8037e-05	0.00032796	FD1	1	3664187	3665040	protein_coding	837639	7814.98	6991.29	6271.73	5331.77	5080.41	4653.83
16398	AT3G58470	456.626	0.605316	0.14459	4.18644	2.83363e-05	0.000331283		3	21626671	21628569	protein_coding	825016	276.144	346.833	336.394	548.089	479.403	425.914
8745	AT2G22590	13.983	-5.90304	1.41014	-4.18613	2.83752e-05	0.00033156	UGT91A1	2	9592956	9594579	protein_coding	816790	47.3911	36.8431	47.9007	0	1.04902	1.24901
9602	AT2G30790	60.4612	-1.32641	0.31692	-4.18531	2.84772e-05	0.000332574	PSBP2	2	13118937	13120199	protein_coding	817630	74.7321	86.3906	69.6738	28.6389	36.7158	26.2293
18908	AT4G19975	16.4485	2.41439	0.577038	4.1841	2.86292e-05	0.00033417		4	10823579	10825395	protein_coding	28720150	8.20231	10.1636	9.79787	44.4396	44.0589	61.2017
18872	AT4G19640	1371.09	-0.520569	0.124476	-4.18209	2.88839e-05	0.000336964	RABF2B	4	10687196	10689748	protein_coding	827706	1096.48	1247.46	1264.56	876.698	813.838	822.944
18656	AT4G17695	217.588	0.691794	0.16556	4.17851	2.93429e-05	0.000342136	KAN3	4	9847933	9850927	protein_coding	827490	157.667	175.322	174.184	281.451	259.108	277.281
27079	AT5G64330	1239.89	0.592338	0.141795	4.17743	2.94822e-05	0.000343576	RPT3	5	25727126	25730358	protein_coding	836554	1112.13	1180.51	974.347	1570.27	1617.02	1738.24
23800	AT5G27850	6055.41	0.365216	0.0875004	4.17389	2.99448e-05	0.00034878	RPL18C	5	9873067	9874973	protein_coding	832848	5607.69	6034.69	6039.89	7789.83	7102.98	7881.34
25294	AT5G47610	1304.34	-0.821643	0.196859	-4.17375	2.9962e-05	0.000348795	ATL79	5	19301130	19302117	protein_coding	834811	469.354	561.539	726.131	361.442	309.461	322.246
4765	AT1G56520	375.659	0.603936	0.144721	4.1731	3.00487e-05	0.000349618		1	21174609	21179077	protein_coding	842105	362.42	385.723	352.826	509.232	591.996	571.555
8791	AT2G23010	138.954	-1.24528	0.298608	-4.1703	3.04197e-05	0.000353746	SCPL9	2	9798757	9802676	protein_coding	816832	246.981	301.097	264.543	75.0536	109.098	159.874
25811	AT5G52410	227.021	0.618583	0.148406	4.16819	3.07032e-05	0.000356853		5	21275889	21279522	protein_coding	835317	214.696	181.147	161.079	293.862	295.729	267.136
13730	AT3G21530	542.524	0.560105	0.134413	4.16704	3.08584e-05	0.000358467		3	7582740	7585856	protein_coding	821707	374.784	343.548	333.036	491.601	567.453	492.156
13766	AT3G21870	563.25	0.620873	0.149033	4.166	3.09987e-05	0.000359904	CYCU1-1	3	7703799	7704958	protein_coding	821742	185.008	198.19	207.933	281.451	338.834	287.273
958	AT1G09910	440.173	-0.552337	0.132601	-4.16542	3.10787e-05	0.000360641		1	3220035	3224541	protein_coding	837523	386.107	344.849	349.394	240.727	241.196	256.6
17741	AT4G09810	90.7799	-1.08954	0.261599	-4.16495	3.11424e-05	0.000361189	URGT5	4	6175176	6177351	protein_coding	826570	97.5077	115.1	147.275	37.974	64.1269	68.0081
2910	AT1G29300	225.393	-0.591247	0.142062	-4.16189	3.15628e-05	0.000365871	UNE1	1	10247707	10249704	protein_coding	839804	204.146	199.461	187.248	154.057	125.883	109.913
14455	AT3G27940	15.2698	-4.56289	1.0965	-4.16132	3.1641e-05	0.000366582	LBD26	3	10373251	10376480	protein_coding	822418	19.2242	18.4092	14.2042	0	0	2.50716
17895	AT4G11270	1126.17	-0.349223	0.0839939	-4.15772	3.21444e-05	0.000372217		4	6854233	6860902	protein_coding	826729	1292.31	1304.75	1372.79	1096.17	1051.12	965.484
23724	AT5G27100	8.99103	-5.83463	1.40349	-4.15724	3.22123e-05	0.000372806	GLR2.1	5	9535059	9538444	protein_coding	832768	12.7591	13.975	7.62057	0	0	0
27198	AT5G65400	150.775	-0.725609	0.174571	-4.15654	3.23106e-05	0.000373745		5	26131283	26133310	protein_coding	836665	160.957	160.123	205.912	100.146	93.3297	126.661
4453	AT1G53700	42.9762	1.79448	0.431764	4.15616	3.23649e-05	0.000374175	WAG1	1	20048434	20050294	protein_coding	841807	23.6956	16.5159	35.9255	81.9664	71.3335	112.411
26226	AT5G56230	37.6099	1.22822	0.295543	4.15581	3.24132e-05	0.000374535	PRA1G2	5	22758544	22759556	protein_coding	835722	20.9614	31.7613	27.2163	55.3026	65.0393	64.9487
11878	AT3G04570	116.95	-1.31289	0.315981	-4.15498	3.25318e-05	0.000375707	AHL19	3	1230746	1232451	protein_coding	819613	90.2254	138.479	123.018	59.2528	37.7648	43.7155
27024	AT5G63790	2084.01	-0.578334	0.139287	-4.1521	3.29432e-05	0.000380258	ANAC102	5	25526509	25528281	protein_coding	836499	1702.59	1457.52	1755.59	1194.04	1034.65	1064.02
18613	AT4G17300	939.832	-0.584368	0.140763	-4.15144	3.30392e-05	0.000381164	NS1	4	9681348	9684984	protein_coding	827443	1263.62	1179.21	1089.75	819.797	740.094	796.765
129	AT1G02230	18.3262	3.34325	0.805516	4.15044	3.31831e-05	0.000382621	NAC004	1	434965	436922	protein_coding	837630	0.911367	3.81135	4.35461	22.7136	37.7648	28.7273
11371	AT2G47160	927.524	0.540414	0.130278	4.14817	3.35146e-05	0.00038624	BOR1	2	19357420	19361328	protein_coding	819329	810.702	782.49	732.821	1064.03	1288.42	1030.16
25144	AT5G46240	639.999	1.03219	0.248929	4.14654	3.37538e-05	0.000388791	KAT1	5	18743510	18747406	protein_coding	834666	602.414	532.319	493.16	835.465	1042.73	1453.85
7201	AT2G01440	808.97	-0.365609	0.0881856	-4.1459	3.38485e-05	0.000389677	RECG	2	193164	199280	protein_coding	814672	951.468	909.643	962.369	730.785	793.06	665.725
12446	AT3G10150	81.9682	1.47632	0.35622	4.14441	3.40693e-05	0.000392012	ATPAP16	3	3137362	3139169	protein_coding	820178	100.023	78.9195	69.411	225.077	263.281	203.688
4810	AT1G57770	893.216	-0.423227	0.102161	-4.14274	3.43177e-05	0.000394663		1	21395096	21398300	protein_coding	842152	996.125	1008.74	891.606	703.134	769.982	685.709
18002	AT4G12280	8.72048	4.95912	1.19714	4.14247	3.43583e-05	0.000394922		4	7301769	7302994	protein_coding	826837	0	0	2.17731	28.6389	15.7353	22.4823
17376	AT4G04020	1766.68	-0.35449	0.0856292	-4.13983	3.47568e-05	0.000399291	PAP1	4	1931883	1933950	protein_coding	825714	2715.88	2734.01	2733.61	2192.36	2171.47	2034.64
2949	AT1G29660	4883.5	0.916493	0.221395	4.13963	3.47866e-05	0.000399424		1	10371675	10374005	protein_coding	839843	3371.15	3934.59	3618.68	6130.69	6082.23	8407.11
15219	AT3G47295	448.816	-0.930483	0.2248	-4.13916	3.48584e-05	0.000400038	PSY2	3	17427950	17428511	protein_coding	823883	192.298	262.983	237.326	123.443	114.343	124.901
9792	AT2G32500	718.353	0.831989	0.201027	4.13869	3.49293e-05	0.000400642		2	13795244	13797237	protein_coding	817811	665.751	776.259	759.927	1077.43	1381.61	1460.24
14085	AT3G24590	608.303	0.438067	0.105864	4.13801	3.5033e-05	0.000401619	PLSP1	3	8970632	8972464	protein_coding	822055	679.962	651.82	698.999	898.777	898.071	956.861
2284	AT1G22430	1509.02	0.575198	0.139012	4.13775	3.50723e-05	0.000401859		1	7919077	7921893	protein_coding	838849	1345.03	1336.79	1421.88	1666.69	2121.46	2328.98
16394	AT3G58430	53.8077	-1.2309	0.297629	-4.13567	3.53913e-05	0.000405301		3	21613163	21616183	protein_coding	825012	75.6435	78.7679	88.1808	36.5393	39.8629	26.2293
11146	AT2G45000	770.191	-0.470876	0.113883	-4.13472	3.55394e-05	0.000406784	NUP62	2	18564017	18567892	protein_coding	819108	765.549	658.093	714.156	537.226	554.933	449.645
16966	AT4G00250	9.35	-5.40587	1.30762	-4.13414	3.56284e-05	0.000407589	STKL2	4	112705	113982	protein_coding	828046	19.1387	13.975	16.3298	0	1.04902	0
23840	AT5G28320	227.481	-0.748141	0.181102	-4.13105	3.61103e-05	0.000412886		5	10301936	10306142	protein_coding	832916	221.462	208.354	269.986	127.394	160.5	128.649
4670	AT1G55720	5.59756	5.71142	1.38275	4.13047	3.62028e-05	0.000413727	ATCAX6	1	20828118	20830640	protein_coding	842021	0	0	1.08865	20.7385	18.8824	21.2332
25663	AT5G51030	21.4686	2.24582	0.54382	4.12971	3.63227e-05	0.000414738		5	20747680	20749506	protein_coding	835176	6.37957	5.0818	2.17731	24.6887	23.0785	17.4862
5813	AT1G68080	254.177	0.613059	0.148453	4.12967	3.63292e-05	0.000414738		1	25517411	25519653	protein_coding	843136	195.352	227.325	203.329	333.405	311.894	309.325
2091	AT1G20630	1171.39	0.852397	0.206496	4.1279	3.66094e-05	0.000417718	CAT1	1	7146636	7150180	protein_coding	838652	1147.41	1008.74	1076.68	2050.15	1982.65	1804.83
15737	AT3G52150	3303.16	0.322321	0.07809	4.12756	3.6663e-05	0.000418111	PSRP2	3	19342014	19343466	protein_coding	824379	3959.79	3670.19	4119.04	4750.44	4847.45	5098.3
18588	AT4G17050	840.9	-0.450311	0.109133	-4.12628	3.68678e-05	0.000420228	UGLYAH	4	9589501	9592590	protein_coding	827413	1178.4	1227.26	1124.58	778.187	915.796	890.547
22896	AT5G18500	1233.09	-0.31394	0.0761142	-4.12459	3.71402e-05	0.000423111		5	6138242	6141687	protein_coding	831968	1631.68	1488.76	1587.21	1183.21	1285.56	1324.37
16011	AT3G54780	76.0471	1.06456	0.258111	4.12445	3.71624e-05	0.000423144		3	20278798	20281551	protein_coding	824643	78.9082	78.5243	58.6689	147.513	172.145	131.905
23613	AT5G25910	40.2616	-4.29549	1.0417	-4.12353	3.73109e-05	0.000424613	AtRLP52	5	9038860	9041377	protein_coding	832660	19.1387	13.975	30.4823	1.9751	0	1.24901
16413	AT3G58610	9728.05	0.339118	0.0822434	4.12334	3.73409e-05	0.000424734		3	21671433	21675090	protein_coding	825030	10240.3	9257.88	9194.1	12589.3	11680.4	12029.5
883	AT1G09250	688.898	0.584881	0.141875	4.12251	3.74764e-05	0.000426053	BHLH149	1	2989141	2990427	protein_coding	837446	317.156	296.015	304.823	548.089	414.364	413.424
24644	AT5G41860	14.8855	-3.21899	0.781203	-4.12055	3.77967e-05	0.00042947		5	16757951	16758718	protein_coding	834191	10.9364	20.3272	19.5957	2.96264	1.04902	1.24901
15047	AT3G45640	1710.82	0.516864	0.125483	4.11899	3.80541e-05	0.00043217	MPK3	3	16756571	16758874	protein_coding	823706	1266.8	1356.84	1580.72	1834.86	1964.82	2217
2933	AT1G29490	7.11346	5.67801	1.38108	4.11128	3.9348e-05	0.000446633	SAUR68	1	10319732	10320402	protein_coding	839826	0	0	1.08865	13.8257	22.0295	23.7313
7197	AT2G01400	178.685	0.909596	0.221302	4.1102	3.95313e-05	0.00044848		2	174168	175617	protein_coding	814668	142.817	112.702	115.889	271.657	203.614	221.6
19434	AT4G24670	162.232	0.79141	0.192591	4.10928	3.96896e-05	0.000450043	TAR2	4	12727531	12731331	protein_coding	828569	158.682	165.267	120.92	237.167	250.88	282.462
5564	AT1G65720	1716.84	0.602581	0.146645	4.1091	3.97198e-05	0.000450151		1	24439652	24441073	protein_coding	842883	1433.58	1313.65	1456.62	2203.22	2031.95	2149.55
21587	AT5G05410	190.297	-1.16431	0.283373	-4.10877	3.97764e-05	0.000450558	DREB2A	5	1602205	1604112	protein_coding	830424	312.146	225.121	271.788	142.107	116.022	102.492
4513	AT1G54217	48.4619	1.26812	0.308654	4.10856	3.98129e-05	0.000450738		1	20243883	20245555	protein_coding	2745829	32.8516	50.8826	51.2317	104.813	95.5824	122.559
18726	AT4G18330	7.18731	3.36186	0.818393	4.10788	3.99306e-05	0.000451836		4	10126533	10128734	protein_coding	827559	1.83337	3.83359	1.09501	21.3812	18.9926	27.0421
9219	AT2G27130	81.8115	-0.917215	0.223336	-4.10688	4.01042e-05	0.000453566	XYP11	2	11595076	11596548	protein_coding	817255	127.591	125.775	112.131	67.1532	66.0884	59.9527
20232	AT4G31970	689.271	-17.1092	4.16806	-4.10483	4.04615e-05	0.00045737	CYP82C2	4	15462350	15464563	protein_coding	829327	0	3.81135	0	0	0	0
2649	AT1G26670	1800.92	-0.449856	0.10964	-4.10304	4.07766e-05	0.000460694	VTI12	1	9215770	9218010	protein_coding	839208	1693.32	1845.96	1750.55	1369.73	1229.45	1271.5
22963	AT5G19090	1065.35	0.604761	0.147494	4.10023	4.12734e-05	0.000466065	HIPP33	5	6387341	6390179	protein_coding	832028	1052.48	1004.96	991.485	1533.29	1604.56	1499.49
25310	AT5G47760	363.5	0.552125	0.134686	4.09936	4.14294e-05	0.000467585	PGLP2	5	19342405	19345127	protein_coding	834827	316.406	263.618	303.45	387.532	426.626	487.099
4839	AT1G58160	11.4039	-4.85284	1.18387	-4.09912	4.14729e-05	0.000467834	JAL15	1	21533724	21534440	protein_coding	842183	14.5819	15.2454	32.6596	0	2.09804	0
12269	AT3G08040	103.757	-1.38927	0.338989	-4.09827	4.16255e-05	0.000469064	DTX43	3	2566196	2569700	protein_coding	819995	91.0641	119.215	103.525	51.7805	38.3989	28.4026
1612	AT1G15910	661.296	0.545746	0.133169	4.09815	4.16461e-05	0.000469064	FDM1	1	5465251	5469180	protein_coding	838161	617.907	480.23	524.731	820.652	784.668	768.144
2531	AT1G24909	4.80861	6.60984	1.61293	4.09803	4.16679e-05	0.000469064		1	8785785	8787914	protein_coding	839089	0	0	0	12.8381	16.7843	28.7273
2542	AT1G25155	4.80861	6.60984	1.61293	4.09803	4.16679e-05	0.000469064		1	8822692	8824821	protein_coding	839089	0	0	0	12.8381	16.7843	28.7273
2941	AT1G29560	110.996	1.15696	0.282336	4.09782	4.17059e-05	0.00046925		1	10332371	10335714	protein_coding	839833	89.2344	78.8837	65.4151	163.978	197.343	160.109
13092	AT3G15770	356.301	0.833073	0.203321	4.09733	4.17944e-05	0.000469772		3	5339992	5341339	protein_coding	820820	237.53	242.641	244.679	404.312	433.702	453.37
23191	AT5G21930	2402.02	-0.367862	0.0897809	-4.09732	4.17953e-05	0.000469772	PAA2	5	7243002	7249170	protein_coding	832253	2291.06	2426.67	2179.42	1718.33	1912.02	1712.17
16576	AT3G60220	198.772	0.658416	0.160751	4.09588	4.20564e-05	0.000472464	ATL4	3	22254563	22256177	protein_coding	825192	146.73	130.856	151.323	252.812	200.363	224.823
1089	AT1G11100	55.4031	-1.51644	0.370248	-4.09574	4.2083e-05	0.00047252		1	3703672	3709586	protein_coding	837651	59.9439	84.1724	67.7539	25.3665	26.1236	22.1371
8812	AT2G23180	273.866	0.750845	0.183384	4.09438	4.23292e-05	0.00047504	CYP96A1	2	9874907	9876711	protein_coding	816850	174.983	189.297	205.755	307.127	262.255	390.942
897	AT1G09390	205.014	-0.591155	0.144403	-4.09379	4.24386e-05	0.000476022		1	3031046	3033582	protein_coding	837461	207.792	243.927	243.858	169.858	146.863	142.388
22922	AT5G18730	17.3398	2.68229	0.655451	4.09228	4.27154e-05	0.000478882		5	6246761	6249405	protein_coding	831991	2.7341	10.1636	10.8865	56.2902	48.255	44.9645
9737	AT2G31980	128.674	-1.66397	0.406661	-4.09179	4.28059e-05	0.00047965	CYS2	2	13609093	13609955	protein_coding	817757	123.946	146.102	149.145	56.2902	35.6667	39.9685
15810	AT3G52870	1756.78	-0.630997	0.154233	-4.0912	4.29148e-05	0.000480624	IQM3	3	19593073	19595834	protein_coding	824453	1995.89	1970.47	1910.59	1252.21	1147.63	1396.4
25071	AT5G45560	149.162	0.996522	0.243613	4.0906	4.30266e-05	0.000481629	EDR2L	5	18465283	18470944	protein_coding	834592	135.032	96.3545	109.471	190.663	252.755	239.888
22624	AT5G15930	252.767	0.520472	0.127244	4.09035	4.30725e-05	0.000481895	PAM1	5	5199711	5202452	protein_coding	831450	237.867	252.82	228.617	323.916	368.207	338.483
4302	AT1G52370	402.853	-0.564692	0.138129	-4.08814	4.34853e-05	0.000486265		1	19506356	19508934	protein_coding	841667	418.187	490.671	446.742	325.783	293.308	295.354
21734	AT5G06760	54.6016	-2.06614	0.505525	-4.08712	4.36757e-05	0.000488144	LEA46	5	2089445	2090430	protein_coding	830565	61.973	44.4658	52.2553	20.7385	11.5392	4.99606
13465	AT3G19150	159.659	-0.682435	0.167002	-4.08639	4.38136e-05	0.000489435	KRP6	3	6616330	6617951	protein_coding	821449	139.232	149.413	144.844	97.8878	88.4393	82.6168
6689	AT1G76520	1533.93	-0.971203	0.237816	-4.08385	4.42961e-05	0.000494571	PILS3	1	28714765	28717910	protein_coding	843985	1644.7	1777.52	2160.02	870.208	963.495	1013.99
19253	AT4G23030	43.6114	2.0505	0.502326	4.08202	4.46469e-05	0.000498233	DTX49	4	12072760	12074580	protein_coding	828402	8.20231	17.7863	14.1525	48.3898	48.255	67.4468
5221	AT1G62580	18.9326	-4.17465	1.023	-4.0808	4.48808e-05	0.000500588		1	23173286	23176931	protein_coding	842555	13.5881	10.1023	34.4052	0	3.12809	0
4426	AT1G53490	22.7802	-1.98523	0.486747	-4.07857	4.53134e-05	0.000505155	HEI10	1	19963267	19966952	protein_coding	841784	35.064	36.9468	44.9496	19.9684	6.59617	5.44945
2924	AT1G29420	25.5689	2.22997	0.54701	4.07666	4.56879e-05	0.00050907		1	10301377	10302099	protein_coding	839818	9.25019	0	6.31312	32.4519	25.3471	18.1077
2745	AT1G27510	1820.64	-0.450577	0.110597	-4.07406	4.62008e-05	0.000514522	EX2	1	9554710	9558461	protein_coding	839642	1593.98	1551.22	1659.11	1231.47	1195.88	1086.64
20528	AT4G34630	870.368	0.423532	0.10397	4.07361	4.62898e-05	0.000515251		4	16536661	16537964	protein_coding	829615	670.766	711.452	718.511	851.266	940.972	1026.69
2305	AT1G22660	313.94	0.540866	0.132827	4.07197	4.66171e-05	0.00051863		1	8017281	8021930	protein_coding	838872	299.764	258.658	261.777	396.724	398.571	400.807
21768	AT5G07090	7314.47	0.284651	0.0699075	4.07182	4.66465e-05	0.000518693	RPS4B	5	2202364	2204150	protein_coding	830600	7845.09	7602.98	8137.46	9764.54	9169.55	9798.65
6267	AT1G72430	2447.73	-0.663861	0.163048	-4.07156	4.66985e-05	0.000519007	SAUR78	1	27264602	27265806	protein_coding	843575	1370.7	1397.5	1420.69	956.933	796.207	890.547
24255	AT5G38280	129.478	1.12538	0.276423	4.07122	4.67669e-05	0.000519503	PR5K	5	15293048	15297611	protein_coding	833810	60.4797	62.9172	90.5753	173.556	145.904	146.787
2770	AT1G27730	459.87	-1.02415	0.251623	-4.07018	4.69766e-05	0.000521567	ZAT10	1	9648021	9649323	protein_coding	839666	310.776	232.493	158.943	113.568	117.49	114.909
13664	AT3G20940	32.9103	-2.90482	0.713719	-4.06998	4.70173e-05	0.000521753	CYP705A30	3	7339640	7341703	protein_coding	821644	34.632	66.0634	28.305	8.88793	3.14707	4.99606
20385	AT4G33390	7.18353	4.33118	1.06439	4.06917	4.7181e-05	0.000523304	WEL1	4	16075091	16077876	protein_coding	829476	0	1.27045	2.17731	25.6762	18.8824	21.2332
500	AT1G05690	291.768	0.744193	0.183095	4.06451	4.81334e-05	0.000533596	BT3	1	1706736	1709360	protein_coding	837076	116.655	133.397	139.347	219.236	229.736	201.091
3421	AT1G34440	4.58318	6.09447	1.4996	4.06407	4.82233e-05	0.000534322		1	12591348	12593579	protein_coding	840347	0	0	0	15.8008	6.29413	18.7352
11545	AT3G01520	1784.96	-0.672513	0.16549	-4.06377	4.82854e-05	0.000534739		3	208250	210161	protein_coding	821122	1212.12	1266.64	1370.61	870.029	763.688	780.634
26395	AT5G57800	2576.43	0.510909	0.125756	4.06269	4.851e-05	0.000536792	CER3	5	23420184	23424117	protein_coding	835889	2236.5	2482.46	2437.49	3159.16	3294.98	3743.3
320	AT1G04040	2113.87	1.04119	0.256284	4.06264	4.85199e-05	0.000536792		1	1042362	1043887	protein_coding	839325	1592.16	1593.14	1411.98	2981.41	2544.93	3935.64
13582	AT3G20200	70.9569	-1.38878	0.341852	-4.0625	4.85491e-05	0.000536843		3	7047409	7051382	protein_coding	821564	132.574	102.855	81.6035	36.3096	51.4265	33.2111
14450	AT3G27906	247.274	-0.759446	0.186959	-4.0621	4.86336e-05	0.000537505		3	10353952	10356625	protein_coding	3768963	307.879	248.354	273.344	154.557	172.802	162.759
20530	AT4G34650	149.129	1.1609	0.285939	4.05996	4.90803e-05	0.000542168	SQS2	4	16542242	16545194	protein_coding	829617	123.053	139.721	145.261	199.225	313.274	400.774
3487	AT1G35330	26.5075	-2.18166	0.537435	-4.0594	4.91992e-05	0.000543206		1	12964986	12966113	protein_coding	840422	34.632	24.1386	38.1028	10.863	5.24511	4.99606
6089	AT1G70640	5.41907	-5.53251	1.36294	-4.05925	4.9231e-05	0.000543282		1	26636110	26637876	protein_coding	843401	7.29094	6.35225	14.1525	0	0	0
10131	AT2G35640	13.8665	-3.28675	0.809904	-4.0582	4.94523e-05	0.000545449		2	14982835	14984339	protein_coding	818133	18.2274	15.2454	19.5957	0.987547	2.09804	2.49803
20945	AT4G38540	1973.8	-1.41933	0.349867	-4.05676	4.97581e-05	0.000548544	MO2	4	18023121	18025027	protein_coding	830011	1181.13	1270.45	1508.87	593.516	418.56	468.38
3123	AT1G31330	27493.1	0.552623	0.136352	4.05292	5.05816e-05	0.000557223	PSAF	1	11214676	11216141	protein_coding	840021	23823.2	24105.5	21465	37761.8	34137.3	29881.4
17798	AT4G10340	36470.8	0.543213	0.134034	4.05282	5.06046e-05	0.000557223	LHCB5	4	6408007	6409849	protein_coding	826626	28939.6	30570.8	27013.8	45826.2	42474.9	37780.2
18924	AT4G20110	430.05	-1.11819	0.27591	-4.05274	5.06218e-05	0.000557223	VSR7	4	10875233	10878730	protein_coding	827757	358.167	364.619	378.851	177.758	157.353	172.364
25320	AT5G47860	1189.99	-0.669497	0.165312	-4.0499	5.12394e-05	0.000563737		5	19381519	19384422	protein_coding	834837	1173.84	1209.47	1272.63	853.241	760.541	683.211
6923	AT1G78760	5.30084	5.86927	1.44967	4.0487	5.15022e-05	0.000566343		1	29615096	29616738	protein_coding	844212	0.911367	0	0	17.7758	25.1765	24.9803
16860	AT3G62890	69.3422	0.875156	0.216174	4.04839	5.15715e-05	0.00056682	PCMP-H82	3	23246129	23248063	protein_coding	825464	74.7321	81.3088	55.5213	126.406	113.294	148.633
1390	AT1G13830	58.3427	-1.48755	0.367526	-4.04748	5.1773e-05	0.000568748		1	4739693	4741189	protein_coding	837944	53.4177	86.1774	73.8457	24.1594	25.3544	26.3893
26454	AT5G58350	1336.97	-0.948147	0.234356	-4.04575	5.21567e-05	0.000572675	WNK4	5	23584789	23587801	protein_coding	835947	1143.77	971.895	1003.74	554.014	516.119	547.068
6969	AT1G79160	915.353	0.496878	0.122857	4.04437	5.24633e-05	0.000575751		1	29779517	29780876	protein_coding	844257	469.354	496.746	474.652	706.096	608.433	718.183
3215	AT1G32260	179.431	-0.657822	0.162657	-4.04423	5.2496e-05	0.000575821		1	11640558	11641889	protein_coding	840118	179.539	210.895	173.096	130.356	120.638	103.668
14611	AT3G29310	339.014	-0.575852	0.142414	-4.04351	5.26566e-05	0.00057706	BAG1	3	11249558	11251821	protein_coding	822589	380.952	351.915	355.989	259.725	227.638	243.558
14340	AT3G26932	643.234	0.482677	0.119373	4.04342	5.26762e-05	0.00057706	DRB3	3	9929996	9932249	protein_coding	822310	609.785	690.889	596.735	817.313	882.304	950.345
6834	AT1G77870	37.0019	1.45242	0.359219	4.04326	5.2712e-05	0.00057706	MUB5	1	29284963	29286340	protein_coding	844123	23.6956	34.3022	27.2163	61.2279	88.1178	82.4349
[truncated: 25,661 more rows]
[truncated: 1 more columns]

## Sheet: Sheet1
AT3G44070	318.562	12.1726	1.19119	10.2189	1.63251e-24	2.0257e-22		3	15828153	15829823	protein_coding	823525	0	0	0	798.078	1034.28	919.997	4616.65	12.1726
AT5G47280	107.46	10.7307	1.19313	8.99374	2.38956e-19	1.89766e-17	ADR1-L3	5	19193157	19195559	protein_coding	834775	0	0	0	331.816	352.471	328.491	1699.26	10.7307
AT5G47260	88.6599	10.6253	1.19203	8.9136	4.94007e-19	3.83937e-17		5	19189411	19192516	protein_coding	834773	0	0	0	308.115	327.295	306.009	1579.54	10.6253
AT1G63540	102.556	10.6087	1.20965	8.77004	1.78605e-18	1.34967e-16		1	23566958	23569495	protein_coding	842659	0	0	0	350.579	349.324	229.819	1561.44	10.6087
AT2G07750	77.7995	10.4435	1.1994	8.70733	3.11119e-18	2.30323e-16	RH33	2	3576465	3580525	protein_coding	815422	0	0	0	265.65	288.481	276.032	1392.57	10.4435
AT4G04265	77.9049	9.92374	1.19666	8.29284	1.10573e-16	7.18689e-15		4	2057570	2058299	protein_coding	28719549	0	0	0	207.385	204.559	166.119	971.274	9.92374
AT4G07868	497.884	9.89077	0.848654	11.6547	2.1725e-31	4.43414e-29		4	4691762	4692653	protein_coding	826273	0.911367	1.27045	1.08865	926.319	1038.53	1085.39	949.331	9.89077
AT4G04402	77.9657	9.77313	1.19481	8.17966	2.84647e-16	1.76602e-14		4	2164007	2165404	protein_coding	825765	0	0	0	162.945	173.089	186.103	874.995	9.77313
AT3G45940	119.583	9.76871	1.20167	8.12931	4.31746e-16	2.63377e-14	XYL2	3	16886226	16889171	protein_coding	823737	0	0	0	174.796	152.108	193.597	872.317	9.76871
AT5G32460	110.295	9.62934	1.19317	8.0704	7.00668e-16	4.18085e-14		5	12081803	12084161	protein_coding	3771028	0.911367	0	0	284.414	345.128	289.771	791.99	9.62934
AT4G32230	51.6508	9.60566	1.21175	7.92713	2.24277e-15	1.26891e-13		4	15565295	15566971	protein_coding	829356	0	0	0	143.194	124.834	197.344	779.098	9.60566
AT4G29200	545.274	9.54113	0.668531	14.2718	3.28076e-46	1.3027e-43		4	14398054	14400198	protein_coding	829041	1.82273	3.81135	0	1179.13	1451.85	1362.67	745.017	9.54113
AT1G14100	118.269	9.3396	1.0447	8.94001	3.89123e-19	3.05686e-17	FUT8	1	4827961	4829587	protein_coding	5007694	0.911367	1.27045	0	411.807	538.148	437.155	647.888	9.3396
AT1G63070	40.4343	9.25666	1.20868	7.65846	1.88179e-14	9.62446e-13		1	23385324	23387167	protein_coding	842610	0	0	0	133.319	118.54	112.411	611.692	9.25666
AT5G38260	29.0801	9.23128	1.23407	7.48033	7.41386e-14	3.45964e-12	LRK10L-2.1	5	15283692	15285837	protein_coding	833808	0	0	0	97.7672	103.853	157.376	601.025	9.23128
AT1G22090	55.3162	9.14472	1.20841	7.56758	3.80246e-14	1.85362e-12	EMB2204	1	7795708	7797425	protein_coding	838814	0	0	1.08865	233.061	199.314	224.823	566.023	9.14472
AT1G71920	30.1193	9.08016	2.15942	4.2049	2.61198e-05	0.000308674	HISN6A	1	27066948	27069166	protein_coding	843523	0	0	0	77.0287	133.226	112.411	541.255	9.08016
AT1G47920	78.1135	9.03111	1.19367	7.56586	3.85319e-14	1.86999e-12		1	17661095	17662455	protein_coding	841210	0	1.27045	0	197.51	200.363	209.834	523.162	9.03111
AT3G30770	62.4769	8.87732	1.20487	7.36787	1.73381e-13	7.66493e-12		3	12445493	12448285	protein_coding	822832	0	0	1.08865	212.323	180.432	152.38	470.261	8.87732
AT2G05530	25.3755	8.85029	1.23283	7.17883	7.031e-13	2.86474e-11		2	2029687	2030544	protein_coding	815102	0	0	0	106.935	99.9186	67.6238	461.534	8.85029
AT4G17580	20.7527	8.83643	1.24983	7.07011	1.54806e-12	6.0264e-11		4	9789789	9791145	protein_coding	827475	0	0	0	69.1283	97.559	106.166	457.119	8.83643
AT2G15130	20.9057	8.82543	1.27529	6.92035	4.50513e-12	1.67611e-10		2	6564808	6566006	protein_coding	816001	0	0	0	82.4487	64.6697	123.83	453.648	8.82543
AT4G04110	27.478	8.63461	1.28861	6.7007	2.07428e-11	7.15643e-10		4	1972591	1974014	protein_coding	825723	0	0	0	47.4023	98.608	91.178	397.444	8.63461
AT1G19090	24.657	8.56646	1.23541	6.93412	4.08744e-12	1.52852e-10	RKF2	1	6589835	6592762	nontranslating_CDS	NA	0	0	0	66.1657	77.6276	82.4349	379.106	8.56646
AT3G24542	167.073	8.56374	0.744734	11.4991	1.33352e-30	2.53241e-28		3	8956257	8957667	protein_coding	6241010	0	2.5409	2.17731	487.848	525.56	613.266	378.392	8.56374
AT5G25920	122.935	8.4865	0.891226	9.52228	1.69428e-21	1.65925e-19		5	9044140	9046528	protein_coding	832661	1.82273	0	1.08865	340.704	371.354	433.408	358.668	8.4865
AT3G26250	28.1191	8.34271	1.2382	6.73778	1.60822e-11	5.60159e-10		3	9611696	9613168	protein_coding	822227	0	0	0	73.0785	56.6472	63.6997	324.644	8.34271
AT1G25083	14.0988	8.04025	1.28066	6.27822	3.42467e-10	1.03877e-08		1	8808549	8810443	protein_coding	839089	0	0	0	58.2653	38.8138	59.9527	263.243	8.04025
AT1G57800	106.052	7.857	0.753507	10.4272	1.86212e-25	2.52589e-23	VIM5	1	21408623	21412283	protein_coding	842155	1.82877	0	2.18452	337.611	326.214	328.651	231.842	7.857
AT2G24692	20.3574	7.80113	1.24136	6.28436	3.29216e-10	1.00136e-08		2	10503436	10504063	protein_coding	5007907	0	0	0	53.3276	43.0099	36.2214	223.036	7.80113
AT1G66860	55.687	7.65557	1.22106	6.26959	3.61993e-10	1.09344e-08		1	24942188	24944514	protein_coding	843004	0	0	0	40.4894	50.353	28.7273	201.63	7.65557
AT2G07140	10.6536	7.51096	1.30421	5.75902	8.46051e-09	2.05071e-07		2	2957516	2959851	protein_coding	815283	0	0	0	34.5642	44.0589	29.9763	182.399	7.51096
AT4G00234	10.1202	7.37767	1.33654	5.51997	3.39063e-08	7.44949e-07		4	100919	101788	protein_coding	826310	0	0	0	20.7385	39.8628	38.7194	166.304	7.37768
AT3G58390	13.177	7.25775	1.28375	5.65356	1.5716e-08	3.67869e-07	PEL2	3	21600030	21601334	protein_coding	825008	0	0	0	34.5642	31.4706	24.9803	153.038	7.25775
AT1G36230	8.53098	7.23149	1.31901	5.48253	4.19279e-08	9.07496e-07		1	13610985	13614051	protein_coding	840529	0	0	0	34.5642	26.2255	28.7273	150.278	7.23149
AT1G35170	7.49601	7.18395	1.58822	4.52326	6.08955e-06	8.4461e-05		1	12870563	12872257	protein_coding	840404	0	0	0	16.7883	32.5197	37.4704	145.406	7.18395
AT2G07240	19.6371	7.15583	1.24105	5.76595	8.11974e-09	1.9791e-07		2	3007102	3012333	protein_coding	815294	0	1.27045	0	59.2528	59.7942	46.2135	142.6	7.15583
AT3G44660	10.8538	7.13309	1.28673	5.54358	2.9635e-08	6.56389e-07	HDA10	3	16214964	16215785	protein_coding	823592	0	0	0	26.6638	28.3236	28.7273	140.37	7.13309
AT2G21910	5.18731	7.07404	1.53172	4.61836	3.86779e-06	5.62e-05	CYP96A5	2	9341431	9343220	protein_coding	816727	0	0	0	26.6638	12.5883	41.2175	134.74	7.07404
AT2G44070	9.30593	7.04239	1.31651	5.3493	8.82938e-08	1.81056e-06		2	18230865	18232630	protein_coding	819013	0	0	0	29.6264	17.8334	31.2254	131.817	7.04239
AT5G64790	10.42	6.94746	1.47418	4.71277	2.44377e-06	3.70878e-05		5	25902533	25904804	protein_coding	836600	0	0	0	31.6015	15.7353	26.2293	123.423	6.94746
AT2G06420	14.4408	6.92093	1.26878	5.4548	4.90272e-08	1.04533e-06		2	2538743	2540365	protein_coding	815200	0.911367	0	0	43.4521	46.157	51.2096	121.173	6.92093
AT5G43360	5.88719	6.91971	1.455	4.7558	1.97657e-06	3.07453e-05	PHT1-3	5	17409524	17411214	protein_coding	834354	0	0	0	13.8257	27.2746	31.2254	121.071	6.91971
AT4G17585	5.78411	6.84971	1.44215	4.74965	2.03765e-06	3.15828e-05	ALMT11	4	9792523	9793259	protein_coding	827476	0	0	0	20.7385	23.0785	24.9803	115.336	6.84971
AT4G33320	8.57152	6.76547	1.35881	4.97896	6.39282e-07	1.11869e-05		4	16057038	16057916	protein_coding	829468	0	0	0	23.7011	12.5883	28.7273	108.795	6.76547
AT5G39770	6.62285	6.73879	1.3496	4.99317	5.93971e-07	1.04611e-05		5	15919241	15927549	protein_coding	833973	0	0	0	19.7509	17.8334	26.2293	106.802	6.73879
AT5G43490	8.52281	6.69465	1.34104	4.99214	5.97145e-07	1.05085e-05		5	17468094	17469312	protein_coding	834369	0	0	0	24.6887	23.0785	13.7392	103.584	6.69465
AT1G59670	7.58334	6.63119	1.35373	4.89846	9.6592e-07	1.61769e-05	GSTU15	1	21930010	21931366	protein_coding	842257	0	0	0	13.8257	24.1275	21.2332	99.1262	6.63119
AT1G24909	4.80861	6.60984	1.61293	4.09803	4.16679e-05	0.000469064		1	8785785	8787914	protein_coding	839089	0	0	0	12.8381	16.7843	28.7273	97.67	6.60984
AT1G25155	4.80861	6.60984	1.61293	4.09803	4.16679e-05	0.000469064		1	8822692	8824821	protein_coding	839089	0	0	0	12.8381	16.7843	28.7273	97.67	6.60984
AT3G26800	10.4214	6.58352	1.36518	4.82245	1.41802e-06	2.28885e-05		3	9862173	9862778	protein_coding	822294	0	0	0	21.726	25.1765	9.99211	95.9043	6.58352
AT1G20590	8.72294	6.56592	1.40463	4.67449	2.94684e-06	4.39291e-05	CYCB2-5	1	7131166	7132465	protein_coding	838648	0	0	0	6.91283	19.9314	29.9763	94.7412	6.56592
AT3G44490	6.13283	6.53194	1.36992	4.76812	1.85954e-06	2.91115e-05	HDA17	3	16097479	16098599	protein_coding	823574	0	0	0	18.7634	18.8824	17.4862	92.5356	6.53194
AT5G27607	7.29829	6.50272	1.35586	4.79603	1.61842e-06	2.56493e-05		5	9760593	9762087	protein_coding	28721203	0	0	0	19.7509	16.7843	17.4862	90.6807	6.50272
AT2G14440	4.85692	6.49911	1.49701	4.34139	1.41587e-05	0.000179253		2	6143073	6147419	protein_coding	815932	0	0	0	12.8381	19.9314	21.2332	90.454	6.49911
AT5G27010	13.2839	6.48871	1.28833	5.03654	4.74016e-07	8.51319e-06		5	9503315	9507569	protein_coding	832759	0.911367	0	0	43.4521	36.7158	23.7313	89.8042	6.48871
AT4G11373	4.08059	6.4572	1.7472	3.69574	0.000219249	0.00199093		4	6913984	6919763	protein_coding	28720118	0	0	0	16.7883	9.4412	26.2293	87.8639	6.4572
AT4G00893	7.40206	6.42895	1.37588	4.67261	2.97398e-06	4.4243e-05		4	379793	381455	protein_coding	5008108	0	0	0	15.8008	8.39217	27.4783	86.1604	6.42895
AT1G80555	53.6687	6.38895	0.809776	7.88977	3.02746e-15	1.68236e-13		1	30286956	30287741	protein_coding	5007861	2.31823	1.31097	0	121.266	109.33	103.108	83.804	6.38895
AT2G44220	8.88721	6.36353	1.3311	4.78065	1.74728e-06	2.75516e-05		2	18283789	18285837	protein_coding	819030	0	0	0	10.863	13.6373	24.9803	82.3404	6.36353
AT3G22940	7.45147	6.33657	1.34466	4.71241	2.44806e-06	3.71077e-05		3	8131468	8132706	protein_coding	821866	0	0	0	13.8257	15.7353	18.7352	80.8159	6.33657
AT2G42100	7.38531	6.33359	1.34781	4.69917	2.61219e-06	3.9452e-05	ACT5	2	17560211	17561945	protein_coding	818810	0	0	0	15.8008	13.6373	18.7352	80.6492	6.33359
AT5G34581	6.61791	6.33094	1.38577	4.56853	4.91155e-06	6.96063e-05		5	12920366	12921018	protein_coding	833366	0	0	0	17.7758	11.5392	18.7352	80.5016	6.33094
AT3G48640	15.9837	6.32209	1.36958	4.61608	3.9105e-06	5.67829e-05		3	18021356	18022648	protein_coding	824024	1.59097	0	0	36.2032	36.6255	39.0396	80.0088	6.32209
AT2G10553	4.9163	6.27167	1.48747	4.21634	2.48303e-05	0.000295514		2	4100335	4101084	protein_coding	28718239	0	0	0	11.8506	16.7843	17.4862	77.2609	6.27167
AT5G27200	17.9274	6.19948	1.267	4.89304	9.92923e-07	1.6591e-05	ACP5	5	9571185	9572213	protein_coding	832778	0	1.27045	0	35.5517	29.3726	19.9842	73.4902	6.19948
AT1G43640	45.6349	6.16724	0.673211	9.16094	5.14493e-20	4.44111e-18	TULP5	1	16439367	16441941	protein_coding	840948	1.83217	2.55405	2.18857	181.656	134.97	148.147	71.8661	6.16724
AT5G27140	3.21701	6.13771	1.60299	3.82892	0.000128708	0.00126048	NOP5-3	5	9548542	9550597	protein_coding	832772	0	0	0	18.7634	9.4412	13.7392	70.4101	6.13771
AT5G15360	306.38	6.10695	0.266973	22.8748	8.2813e-116	1.3912e-112		5	4987437	4989182	protein_coding	831388	12.7591	13.975	11.9752	905.581	916.845	833.092	68.9249	6.10695
AT1G34440	4.58318	6.09447	1.4996	4.06407	4.82233e-05	0.000534322		1	12591348	12593579	protein_coding	840347	0	0	0	15.8008	6.29413	18.7352	68.3313	6.09447
AT1G50690	3.82162	6.07533	1.5659	3.87978	0.000104551	0.00105221		1	18779606	18780693	protein_coding	841491	0	0	0	9.87547	17.8334	12.4901	67.4305	6.07533
AT4G27890	4.35763	6.0416	1.50123	4.02443	5.71127e-05	0.000618079	BOB2	4	13886033	13887272	protein_coding	828902	0	0	0	13.8257	10.4902	14.9882	65.8722	6.0416
AT4G15096	31.7571	6.01369	1.73342	3.46926	0.000521896	0.00421512		4	8620245	8622702	protein_coding	827175	3.64547	0	0	60.2404	113.294	74.9409	64.6102	6.01369
AT4G29760	49.7826	5.9857	0.601619	9.94932	2.53919e-23	2.85842e-21	HTT4	4	14573600	14575366	protein_coding	829098	2.82082	0	4.49272	163.47	137.413	183.315	63.3687	5.9857
AT2G41470	13.0597	5.96105	1.14476	5.20725	1.9166e-07	3.70085e-06		2	17289952	17293749	protein_coding	818745	1.80237	0	0	42.9665	45.6412	41.9919	62.2955	5.96105
AT1G55440	9.28094	5.93966	1.30732	4.54338	5.53603e-06	7.753e-05		1	20701363	20703460	protein_coding	841991	0	0	0	6.91283	12.5883	17.4862	61.3786	5.93966
AT1G62000	3.10647	5.92792	1.57657	3.76001	0.000169907	0.00160424		1	22913359	22914146	protein_coding	842504	0	0	0	16.7883	9.4412	9.99211	60.881	5.92792
AT5G43630	30038.9	5.92592	0.113167	52.3644	0	0	TZP	5	17526660	17530605	protein_coding	834383	1225.25	1153.44	1246.23	81295.3	70299.2	68854.7	60.7968	5.92592
AT5G24240	173.362	5.92047	0.648858	9.12445	7.21021e-20	6.0331e-18	PI4KG3	5	8230916	8234150	protein_coding	832491	5.58139	14.2642	4.15427	496.938	449.709	469.151	60.5676	5.92047
AT3G42770	3.16395	5.91905	1.76399	3.35549	0.000792236	0.00603686		3	14867122	14870083	protein_coding	823312	0	0	0	14.8132	6.29413	14.9882	60.5077	5.91905
AT1G78760	5.30084	5.86927	1.44967	4.0487	5.15022e-05	0.000566343		1	29615096	29616738	protein_coding	844212	0.911367	0	0	17.7758	25.1765	24.9803	58.4558	5.86927
AT5G53700	198.292	5.85885	0.332373	17.6273	1.51958e-69	1.10621e-66		5	21801143	21802788	protein_coding	835451	5.63091	13.0825	7.84731	493.138	491.482	493.009	58.0348	5.85885
AT5G56920	6.78293	5.83538	1.38655	4.20855	2.57016e-05	0.000304556		5	23024896	23025915	protein_coding	835794	0.911367	0	0	20.7385	30.4216	14.9882	57.0984	5.83538
AT3G28320	1.90202	5.79388	2.72582	2.12556	0.0335402	0.119065		3	10581831	10582784	protein_coding	NA	0	0	0	13.8257	10.4902	8.7431	55.4795	5.79388
AT4G12500	16.1674	5.75601	1.99527	2.88482	0.00391638	0.0225816		4	7413990	7414955	protein_coding	826862	0.911367	0	0	7.90038	6.29413	48.7116	54.0418	5.75601
AT3G49200	5.69776	5.75449	1.71146	3.36233	0.000772878	0.00590997		3	18235269	18237646	protein_coding	824081	0	0	0	5.92528	12.5883	13.7392	53.9853	5.75449
AT1G30780	3.0494	5.73305	1.5847	3.61774	0.000297186	0.00258473		1	10923919	10926561	protein_coding	839959	0	0	0	10.863	8.39217	12.4901	53.1888	5.73305
AT4G22710	459.322	5.71973	0.953218	6.00044	1.96779e-09	5.29243e-08	CYP706A2	4	11934969	11936823	protein_coding	828367	13.6705	45.7362	11.9752	1411.2	1121.4	1210.3	52.7001	5.71973
AT1G55720	5.59756	5.71142	1.38275	4.13047	3.62028e-05	0.000413727	ATCAX6	1	20828118	20830640	protein_coding	842021	0	0	1.08865	20.7385	18.8824	21.2332	52.3971	5.71142
AT1G29490	7.11346	5.67801	1.38108	4.11128	3.9348e-05	0.000446633	SAUR68	1	10319732	10320402	protein_coding	839826	0	0	1.08865	13.8257	22.0295	23.7313	51.1979	5.67801
AT1G27045	28.254	5.66296	0.900779	6.28673	3.24225e-10	9.88931e-09		1	9391609	9393188	protein_coding	10723019	0.809978	2.65096	0	55.6379	54.3267	47.8522	50.6664	5.66296
AT1G48180	2.52896	5.64001	1.78879	3.15298	0.00161611	0.0110054		1	17792343	17794460	protein_coding	841238	0	0	0	12.3199	8.7245	8.6565	49.867	5.64001
AT5G18937	2.28517	5.56454	2.12586	2.61754	0.0088566	0.0431162		5	6324012	6325083	protein_coding	28721177	0	0	0	18.7634	3.14707	6.24507	47.3252	5.56454
AT1G66960	3.37654	5.56255	1.91068	2.9113	0.00359927	0.0210567		1	24984878	24992043	protein_coding	843014	0	0	0	12.9576	6.35271	8.82447	47.2601	5.56255
AT5G14290	2.25865	5.50531	1.80755	3.04574	0.0023211	0.0147915		5	4612097	4614401	protein_coding	831279	0	0	0	8.88793	9.4412	8.7431	45.4217	5.50531
AT5G44563	6.70568	5.46663	1.41627	3.85989	0.000113439	0.00112865		5	17949328	17950254	protein_coding	28721247	0	0	1.08865	20.7385	9.4412	21.2332	44.2202	5.46663
AT1G58390	33.3162	5.45597	0.656779	8.30717	9.80151e-17	6.44744e-15		1	21690642	21694447	protein_coding	842208	3.64547	2.5409	2.17731	105.668	146.863	121.154	43.8945	5.45597
AT5G49305	19.0152	5.45331	0.974165	5.59794	2.16915e-08	4.94489e-07		5	19988464	19991580	protein_coding	28721258	0	1.25537	2.15147	30.3255	60.267	50.853	43.8138	5.45331
AT1G65200	32.727	5.45091	0.735446	7.4117	1.24693e-13	5.63801e-12		1	24218470	24222794	protein_coding	842827	1.82273	3.81135	3.26596	102.705	144.765	132.395	43.7408	5.45091
AT4G10410	2.4305	5.4475	1.82709	2.98152	0.00286821	0.0175853		4	6448983	6449998	protein_coding	826633	0	0	0	5.92528	12.5883	7.49409	43.6377	5.4475
AT2G06845	2.20837	5.43788	1.90947	2.84784	0.00440165	0.0247536		2	2753443	2756008	protein_coding	815246	0	0	0	8.88793	9.4412	7.49409	43.3476	5.43788
AT3G36659	6.92523	5.42937	1.40258	3.87098	0.000108399	0.00108593		3	2100021	2101402	protein_coding	819850	0	0	0	6.91283	13.6373	4.99606	43.0928	5.42937
AT5G38250	10.1542	5.41396	1.28492	4.21346	2.51485e-05	0.00029865	LRK10L-2.3	5	15280467	15282769	protein_coding	833807	0	0	2.17731	25.6762	25.1765	41.2175	42.6348	5.41396
AT1G32225	7.01832	5.40948	1.35236	4.00003	6.33342e-05	0.000675369		1	11610114	11610625	protein_coding	7922346	0	0	1.08865	16.7883	19.9314	12.4901	42.5026	5.40948
AT4G01520	2.74202	5.4082	1.80623	2.99419	0.0027517	0.0169854	anac067	4	656407	659178	protein_coding	828204	0	0	0	11.8506	8.39217	4.99606	42.4649	5.4082
AT5G44690	5.15561	5.39965	1.44335	3.74106	0.000183244	0.00171166		5	18029338	18032293	protein_coding	834498	0	0	0	7.90038	7.34315	9.99211	42.2139	5.39965
AT4G19430	2.49149	5.38787	2.01201	2.67785	0.00740958	0.0374405		4	10598371	10599182	protein_coding	827684	0	0	0	5.92528	11.5392	7.49409	41.8707	5.38787
AT4G36490	8.06439	5.38058	1.3367	4.02528	5.69069e-05	0.000616463	SFH12	4	17221885	17225088	protein_coding	829801	0.911367	0	0	9.87547	19.9314	18.7352	41.6596	5.38058
AT3G28330	4.50233	5.37819	1.54952	3.47086	0.000518786	0.00419465		3	10586566	10587759	protein_coding	822461	0	0	1.08865	9.87547	20.9804	17.4862	41.5907	5.37819
AT4G11540	3.2366	5.36444	1.7388	3.08513	0.00203461	0.0133395		4	6990861	6992555	protein_coding	826758	0	0	0	6.91283	5.24511	12.4901	41.1962	5.36444
AT1G48700	32.5164	5.34277	0.574696	9.29668	1.44896e-20	1.31849e-18		1	18011035	18013257	protein_coding	841292	2.8155	2.94362	2.16382	109.228	107.816	107.983	40.582	5.34277
AT3G28060	6.86888	5.33335	1.24097	4.29773	1.72558e-05	0.000213633		3	10445841	10446900	protein_coding	822430	1.82273	0	0	20.7385	27.2746	36.2214	40.3179	5.33335
AT1G51990	1.92247	5.3025	2.01524	2.6312	0.0085085	0.0416257		1	19330949	19332667	protein_coding	841628	0	0	0	3.95019	8.39217	11.2411	39.4648	5.3025
AT1G61290	5.15011	5.29032	1.5548	3.40258	0.000667535	0.0051991	SYP124	1	22604777	22606385	protein_coding	842423	0	0	0	9.52604	3.37301	10.7095	39.1332	5.29032
AT1G70260	3.91256	5.2816	1.47304	3.58551	0.000336421	0.00288122		1	26456774	26459570	protein_coding	843362	0	1.27045	0	8.88793	18.8824	17.4862	38.8972	5.2816
AT3G60920	2.28929	5.23639	1.53608	3.40894	0.000652159	0.0050989		3	22503328	22513244	protein_coding	825263	0	0	0	6.75776	9.58508	6.10498	37.6973	5.23639
AT5G03590	4.80044	5.22825	1.48971	3.50958	0.000448817	0.00369458		5	908251	910292	protein_coding	831783	0	2.03082	0	17.7141	22.4009	10.6686	37.4851	5.22825
AT1G47915	2.42755	5.22353	1.82854	2.85667	0.00428114	0.0242468		1	17660752	17661058	protein_coding	841209	0	0	0	9.87547	7.34315	4.99606	37.3627	5.22353
AT2G02580	3.09832	5.17549	1.7222	3.00515	0.00265448	0.0164925	CYP71B9	2	701932	703798	protein_coding	814788	0	0	0	3.95019	5.24511	12.4901	36.1391	5.17549
AT5G43370	28.4514	5.13189	1.27358	4.02951	5.58945e-05	0.000606098	PHT1-2	5	17415698	17417972	protein_coding	834355	5.33546	0	3.77591	118.778	84.0234	124.307	35.0633	5.13189
AT4G29770	47.3931	5.09694	0.511331	9.96799	2.10452e-23	2.39379e-21		4	14575718	14577643	protein_coding	829099	2.75471	2.56005	6.58114	138.304	146.914	120.809	34.224	5.09694
AT1G65250	386.084	5.0869	0.209081	24.3298	9.4874e-131	2.30217e-127		1	24234280	24235912	protein_coding	842832	39.1888	43.1953	40.2801	1371.7	1402.54	1381.41	33.9867	5.0869
AT5G17100	1.92523	5.07892	1.98034	2.56467	0.0103274	0.0486002		5	5623021	5624800	protein_coding	831573	0	0	0	6.91283	9.4412	3.74704	33.7992	5.07892
AT3G28917	2.07438	5.00787	1.70209	2.94218	0.0032591	0.0194469	MIF2	3	10924708	10925813	protein_coding	2745896	0	0	0	1.9751	7.34315	9.99211	32.175	5.00787
AT5G45113	7.69842	4.99672	1.37252	3.64055	0.000272055	0.0023938		5	18231908	18233521	protein_coding	834546	0	1.27045	0	11.8506	11.5392	13.7392	31.9272	4.99672
AT1G13470	5.09601	4.96496	1.30698	3.7988	0.000145398	0.00140007		1	4620101	4621585	protein_coding	837907	0.911367	1.27045	0	10.863	25.1765	31.2254	31.2322	4.96496
AT4G12280	8.72048	4.95912	1.19714	4.14247	3.43583e-05	0.000394922		4	7301769	7302994	protein_coding	826837	0	0	2.17731	28.6389	15.7353	22.4823	31.1059	4.95912
AT5G45460	75.5529	4.93536	0.412032	11.9781	4.62763e-33	1.01063e-30		5	18416614	18419532	protein_coding	834582	6.37957	5.0818	9.79787	262.688	210.853	179.858	30.5979	4.93536
AT1G48095	2.57838	4.93518	1.74074	2.8351	0.00458117	0.0255943		1	17760142	17761998	protein_coding	841227	0	0	0	6.91283	6.29413	4.99606	30.5941	4.93518
AT1G66930	127.004	4.92543	0.368513	13.3657	9.59467e-41	3.27403e-38	LRK10L-2.7	1	24969937	24973320	protein_coding	843011	17.2584	8.92046	11.4659	352.609	433.185	396.214	30.3879	4.92543
AT2G04830	1.88092	4.91001	2.17137	2.26125	0.0237438	0.0923493		2	1695355	1695856	protein_coding	815027	0	0	0	8.88793	5.24511	3.74704	30.0649	4.91001
AT3G13400	1.97555	4.90319	1.84571	2.65654	0.0078948	0.0393461	sks13	3	4354923	4357482	protein_coding	820540	0	0	0	10.863	3.14707	3.74704	29.9232	4.90319
AT3G14395	1.73623	4.89246	1.9368	2.52605	0.0115353	0.0529242		3	4810888	4811481	protein_coding	820661	0	0	0	9.87547	5.24511	2.49803	29.7014	4.89246
AT1G63870	6.37582	4.85546	1.26671	3.83312	0.000126529	0.0012436		1	23707131	23711944	protein_coding	842691	0	1.27045	1.08865	19.7509	12.5883	31.2254	28.9494	4.85546
AT1G53080	16.3037	4.85507	0.778061	6.23997	4.37664e-10	1.2969e-08		1	19781288	19782352	protein_coding	841742	0.911367	3.81135	2.17731	51.3525	52.4511	86.182	28.9416	4.85507
AT4G18960	12.9855	4.85372	0.858679	5.65254	1.5809e-08	3.69253e-07	AG	4	10382856	10388539	protein_coding	827631	1.82419	1.27146	1.08952	38.545	35.6951	49.4072	28.9145	4.85372
AT2G04070	3.06609	4.82107	1.784	2.7024	0.00688411	0.0352089	DTX4	2	1353755	1355883	protein_coding	814943	0	0	0	9.87547	3.14707	3.74704	28.2674	4.82107
AT1G15840	2.27278	4.76779	1.54404	3.08787	0.00201597	0.0132531		1	5451432	5452374	protein_coding	838154	0	0	0	4.93774	6.29413	4.99606	27.2425	4.76779
AT2G13900	3.37975	4.76324	1.59994	2.97713	0.00290963	0.0177694		2	5833039	5835209	protein_coding	815874	0	0	0	5.92528	5.24511	4.99606	27.1567	4.76324
AT2G21900	1.37273	4.68666	2.26699	2.06735	0.0387016	0.133166	WRKY59	2	9333844	9336278	protein_coding	816726	0	0	0	1.9751	8.39217	4.99606	25.7528	4.68666
AT1G71120	3.6544	4.67896	1.51104	3.09653	0.00195803	0.0129423	GLIP6	1	26821072	26822487	protein_coding	843452	0	1.27045	0	7.90038	9.4412	12.4901	25.6158	4.67896
AT3G49520	1.44518	4.63104	2.02145	2.29095	0.0219664	0.0868752		3	18359584	18360750	protein_coding	824114	0	0	0	5.92528	6.29413	2.49803	24.7789	4.63104
AT2G34224	1.74845	4.56193	2.28594	1.99565	0.0459724	0.150953		2	14453882	14454470	protein_coding	28718322	0	0	0	0	16.1759	0	23.6199	4.56193
AT5G16023	12.2348	4.5563	1.3469	3.38281	0.000717478	0.00554066	RTFL18	5	5232532	5233036	protein_coding	28721166	0	0	0	4.93774	5.24511	3.74704	23.5279	4.5563
AT5G66970	1.48178	4.50394	2.27743	1.97764	0.0479696	0.155987		5	26740445	26741125	protein_coding	836831	0	0	0	5.92528	6.29413	1.24901	22.6893	4.50394
AT2G44735	2.67263	4.47388	1.59758	2.80041	0.00510381	0.0279938		2	18438623	18441681	protein_coding	819081	0.911367	0	0	9.87547	8.39217	7.49409	22.2215	4.47388
AT1G70080	2.36057	4.44196	1.79705	2.47181	0.0134431	0.0599763	TPS06	1	26394492	26397603	protein_coding	843344	0	0	0	3.95019	5.24511	3.74704	21.7351	4.44196
AT4G01420	2.86416	4.43723	1.84791	2.40122	0.0163405	0.0696314	CBL5	4	580038	581521	protein_coding	826671	0	0	0	0.66857	6.09054	6.43116	21.664	4.43723
AT3G28510	3.35084	4.42606	1.79983	2.45916	0.0139262	0.0616529		3	10685470	10687429	protein_coding	822481	0	0	0	1.9751	1.04902	9.99211	21.497	4.42606
AT1G58300	9.37844	4.40801	1.17945	3.73735	0.000185966	0.00173117	HO4	1	21627758	21630118	protein_coding	842199	0.911367	0	1.08865	17.7758	14.6863	12.4901	21.2296	4.40801
AT3G28890	15.7768	4.39627	0.782023	5.62167	1.89125e-08	4.37068e-07	AtRLP43	3	10895977	10898900	protein_coding	822523	1.87305	0	4.21084	48.7107	32.3393	52.6256	21.0576	4.39627
AT3G21320	13.8638	4.39455	0.794378	5.53207	3.16469e-08	6.98117e-07		3	7498812	7501888	protein_coding	821686	1.82273	0	3.26596	36.5393	30.4216	44.9645	21.0326	4.39455
AT4G22960	15.6471	4.38669	0.814852	5.38342	7.30834e-08	1.50715e-06		4	12030020	12033380	protein_coding	828395	0.911367	3.81135	2.17731	42.4645	52.4511	42.4665	20.9183	4.38669
AT1G69720	25.7111	4.36452	0.599033	7.28593	3.19451e-13	1.35729e-11	HO3	1	26226731	26228580	protein_coding	843308	3.9356	5.48625	4.01405	99.237	86.0079	87.0731	20.5992	4.36452
AT1G21990	1.72584	4.36221	1.71713	2.54041	0.0110722	0.0513496		1	7740530	7742106	protein_coding	838802	0	0	0	2.96264	3.14707	6.24507	20.5663	4.36221
AT4G23150	7.55606	4.35953	1.57741	2.76372	0.00571463	0.0305737	CRK7	4	12125664	12128490	protein_coding	828414	0	1.27045	0	2.96264	7.34315	13.7392	20.5281	4.35953
AT1G59950	3.91665	4.34434	1.76019	2.46811	0.013583	0.0604521		1	22068033	22070588	protein_coding	842289	0	0	0	2.96264	4.19609	4.99606	20.3131	4.34434
AT4G33390	7.18353	4.33118	1.06439	4.06917	4.7181e-05	0.000523304	WEL1	4	16075091	16077876	protein_coding	829476	0	1.27045	2.17731	25.6762	18.8824	21.2332	20.1286	4.33118
AT5G24275	17.9633	4.29523	0.78507	5.47114	4.47148e-08	9.63994e-07		5	8244369	8248689	protein_coding	28721193	2.9317	4.0868	0	26.473	48.368	58.9284	19.6333	4.29523
AT4G10560	16.8229	4.29155	0.802558	5.34734	8.92576e-08	1.82861e-06	MEE53	4	6520771	6523014	protein_coding	826648	3.64547	0	3.26596	35.5517	58.7452	48.7116	19.5832	4.29155
AT1G20280	2.73698	4.2909	1.62353	2.64294	0.00821893	0.0406369		1	7023682	7024439	protein_coding	838616	0	0	0	5.92528	3.14707	2.49803	19.5745	4.2909
AT2G26750	30.2397	4.26798	0.687426	6.20864	5.34449e-10	1.56669e-08		2	11395707	11397219	protein_coding	817216	0.911367	6.35225	2.17731	55.3026	54.5491	59.9527	19.2659	4.26798
AT1G02250	2.12567	4.23459	1.6427	2.57782	0.00994267	0.0471901	NAC005	1	437860	439559	protein_coding	839390	0	0	0	1.9751	3.14707	6.24507	18.8251	4.23459
AT5G55780	3.01858	4.19933	1.51005	2.78091	0.00542059	0.0293675		5	22576493	22578682	protein_coding	835672	0	0	1.08865	8.88793	7.34315	4.99606	18.3706	4.19933
AT5G41310	1.99081	4.18318	1.75839	2.37898	0.0173604	0.0728824		5	16516470	16522392	protein_coding	NA	0.911367	0	0	5.92528	5.24511	9.99211	18.1662	4.18318
AT1G22120	6.23482	4.16662	1.14322	3.64465	0.00026776	0.002361		1	7806309	7809632	protein_coding	838817	2.7341	0	0	26.6638	14.6863	13.7392	17.9588	4.16662
AT1G14930	4.61247	4.14985	1.4601	2.84216	0.00448084	0.0251367		1	5152263	5153104	protein_coding	838058	0.911367	1.27045	0	14.8132	8.39217	14.9882	17.7512	4.14985
AT3G03670	2.80586	4.11355	1.88771	2.17912	0.0293226	0.107771	PER28	3	901728	903411	protein_coding	821193	0	0	0	2.96264	0	7.49409	17.3101	4.11355
AT1G64930	27.8939	4.1129	0.755353	5.445	5.18044e-08	1.0984e-06	CYP89A7	1	24120723	24122776	protein_coding	842801	2.7341	7.6227	0	60.2404	51.4021	59.9527	17.3024	4.1129
AT5G66150	5.5721	4.10594	1.22902	3.34082	0.000835316	0.0063079		5	26438839	26444434	protein_coding	836747	0	3.41427	0	17.5825	24.433	13.4267	17.2192	4.10594
AT4G08800	2.54695	4.09516	1.7823	2.29769	0.0215795	0.0857955		4	5614134	5615919	protein_coding	826451	0	0	0	1.9751	2.09804	6.24507	17.091	4.09516
AT1G02770	76.0309	4.08035	0.337641	12.0849	1.26987e-33	2.88883e-31		1	604873	606708	protein_coding	839421	16.4046	8.89315	14.1525	250.837	214	216.079	16.9164	4.08035
AT3G28560	9.72495	4.05976	1.09442	3.7095	0.000207669	0.0018976		3	10707096	10708591	protein_coding	822486	0.911367	2.5409	0	10.863	18.8824	24.9803	16.6767	4.05976
AT3G28570	1.63491	4.05854	1.84322	2.20188	0.0276737	0.103416		3	10710405	10712028	protein_coding	822487	0	0	0	5.20207	3.31554	1.31588	16.6626	4.05854
AT4G09435	32.8954	4.0505	0.554967	7.29864	2.90688e-13	1.23749e-11		4	5973083	5974684	protein_coding	28720071	6.37957	1.27045	3.26596	79.0038	66.0884	46.2135	16.57	4.0505
AT1G71770	3.37023	4.04591	1.49541	2.70555	0.00681906	0.0349581	PAB5	1	26990525	26994259	protein_coding	843507	0	1.27045	0	9.87548	4.19608	4.99605	16.5173	4.04591
AT5G19890	16.6024	4.00932	1.37265	2.92087	0.00349059	0.020553	PER59	5	6724076	6725966	protein_coding	832111	0.911367	1.27045	0	8.88793	8.39217	17.4862	16.1037	4.00932
AT1G04180	42.0527	3.98527	0.719232	5.54101	3.00733e-08	6.65422e-07	YUC9	1	1104493	1106241	protein_coding	837024	4.55684	15.2454	4.35461	154.057	98.608	121.154	15.8375	3.98527
AT2G43050	416.646	3.97531	0.305967	12.9926	1.34735e-38	4.14432e-36	PME16	2	17902370	17904443	protein_coding	818907	78.3776	109.259	69.6738	1429.97	1249.38	1353.93	15.7285	3.97531
AT4G23280	34.2599	3.93854	1.29027	3.05249	0.00226954	0.0145344	CRK20	4	12174733	12177576	protein_coding	828427	2.76108	0	3.29819	27.9242	23.3062	44.1469	15.3327	3.93854
AT5G37950	4.87258	3.90711	1.3186	2.96308	0.00304577	0.0184052		5	15115883	15118085	protein_coding	833774	0	0.909935	2.35724	20.314	20.4428	5.50295	15.0023	3.90711
AT1G54040	1101.3	3.90618	0.284627	13.7239	7.30653e-43	2.61586e-40	ESP	1	20170715	20173949	protein_coding	841842	255.151	274.538	174.521	2889.1	3636.92	4027.77	14.9926	3.90618
AT2G15042	58.4969	3.89691	0.540453	7.21044	5.57704e-13	2.29805e-11		2	6510841	6512641	protein_coding	NA	8.20231	7.6227	16.3298	138.257	176.236	164.87	14.8965	3.89691
AT2G19850	2.72079	3.88549	1.82851	2.12494	0.0335912	0.119187		2	8568569	8569890	protein_coding	816504	0	0	0	3.32808	3.53525	1.98012	14.7791	3.88549
AT4G03450	4.05223	3.88263	1.63855	2.36954	0.0178101	0.0741752		4	1529372	1531819	protein_coding	827913	0	1.19952	0	1.01632	6.93319	8.99788	14.7498	3.88263
AT3G22860	2.80995	3.85461	1.57051	2.45437	0.0141131	0.0622535	TIF3C2	3	8090654	8093248	protein_coding	821858	0	1.27045	0	8.88793	5.24511	2.49803	14.4662	3.85461
AT3G06630	171.2	3.85212	0.304331	12.6577	1.01477e-36	2.87813e-34		3	2069369	2074087	protein_coding	819842	32.965	30.6355	26.2517	394.039	496.882	409.159	14.4412	3.85212
AT4G24890	30.8393	3.85138	0.689652	5.58452	2.34345e-08	5.30348e-07	PAP24	4	12811354	12814456	protein_coding	828591	5.46821	2.5409	3.26596	54.3151	65.0393	47.4625	14.4338	3.85138
AT1G57943	9.50927	3.83369	0.833883	4.5974	4.27795e-06	6.14253e-05	PUP17	1	21437501	21438941	protein_coding	842164	0.917544	2.55812	2.19206	21.8733	24.291	31.8228	14.2579	3.83369
AT4G26560	2.83191	3.83348	1.66645	2.30038	0.0214265	0.0854315	CBL7	4	13406733	13408087	protein_coding	828763	0.911367	0	0	9.87547	5.24511	1.24901	14.2558	3.83348
AT2G14560	99.3267	3.82769	1.09887	3.48331	0.000495262	0.00402981	LURP1	2	6213617	6215932	protein_coding	815943	34.8827	47.7527	13.6691	415.346	509.982	439.108	14.1988	3.82769
AT1G44020	16.0923	3.81958	0.663325	5.75824	8.49941e-09	2.0548e-07		1	16715972	16718656	protein_coding	841002	0	6.35225	3.26596	42.4645	40.9119	41.2175	14.1192	3.81958
AT1G63320	7.28722	3.81956	1.04342	3.6606	0.000251621	0.00224384		1	23488884	23489578	protein_coding	842638	4.55684	0	0	29.6264	19.9314	21.2332	14.119	3.81956
AT1G51402	1.7314	3.81634	1.72949	2.20662	0.0273406	0.102544		1	19052193	19053535	protein_coding	6241004	0	0	0	1.9751	6.29413	0	14.0875	3.81634
AT1G63390	24.8438	3.80241	0.65231	5.82915	5.57115e-09	1.39849e-07		1	23506461	23506967	protein_coding	842645	4.55684	3.81135	1.08865	39.5019	34.6177	59.9527	13.9521	3.80241
AT3G29173	9.00446	3.7943	0.904293	4.19587	2.71824e-05	0.000319675		3	11138404	11139178	protein_coding	28719337	0.911367	1.27045	2.17731	16.7883	24.1275	18.7352	13.8739	3.7943
AT1G52855	29.3143	3.79048	0.612033	6.19326	5.89312e-10	1.71371e-08		1	19682773	19683565	protein_coding	2745824	1.82273	3.81135	3.26596	49.3774	35.6667	33.7234	13.8372	3.79048
AT5G18840	981.177	3.78544	0.294472	12.855	8.06116e-38	2.4451e-35		5	6282881	6286767	protein_coding	832002	158.578	141.02	145.879	2224.94	1820.05	2102.09	13.7889	3.78544
AT5G17030	7.70802	3.76963	1.13027	3.33515	0.000852525	0.00641126	UGT78D3	5	5603133	5604893	protein_coding	831566	0	3.81135	0	12.8381	14.6863	18.7352	13.6386	3.76963
AT1G62690	5.90764	3.76032	0.981814	3.82997	0.000128158	0.00125586		1	23210414	23211395	protein_coding	842566	0.917639	1.27919	2.19229	21.8755	17.3905	19.488	13.5509	3.76032
AT2G02700	4.21039	3.75991	1.31976	2.84893	0.0043866	0.0246904		2	756405	757969	protein_coding	814799	0.911367	0	1.08865	8.88793	7.34315	12.4901	13.5471	3.75991
AT1G57650	3.89847	3.74639	1.66338	2.25227	0.0243051	0.0938471		1	21351166	21354311	protein_coding	842141	0	0	1.26193	4.58706	4.87404	6.96186	13.4207	3.74639
AT5G51480	33.1806	3.74383	0.500446	7.48099	7.37657e-14	3.44961e-12	SKS2	5	20910204	20913547	protein_coding	835222	5.46821	7.6227	2.17731	75.0536	66.0884	59.9527	13.397	3.74383
AT4G32280	153.863	3.73798	0.374235	9.98832	1.7147e-23	1.97092e-21	IAA29	4	15583332	15584903	protein_coding	829361	25.0023	39.0224	53.2002	456.77	445.048	652.418	13.3427	3.73798
AT4G03500	54.4538	3.73071	0.490302	7.609	2.76227e-14	1.36792e-12		4	1553092	1556704	protein_coding	827731	17.1047	18.9825	12.8841	184.936	239.307	224.692	13.2757	3.73071
AT5G03090	3.35024	3.70987	1.31985	2.81082	0.00494148	0.0272862		5	725281	725962	protein_coding	831803	0.911367	1.27045	0	9.87547	9.4412	8.7431	13.0853	3.70987
AT4G12170	23.6624	3.70292	0.555512	6.66579	2.63249e-11	9.02525e-10		4	7273857	7274907	protein_coding	826825	9.11368	7.6227	4.35461	109.618	81.8237	84.933	13.0224	3.70292
AT3G29430	6.0401	3.68141	1.41733	2.59743	0.00939251	0.0451514		3	11311266	11312823	protein_coding	822604	0	1.27045	1.08865	11.8506	12.5883	3.74704	12.8297	3.68141
AT3G45960	34.2495	3.6793	0.498497	7.38078	1.57361e-13	6.99918e-12	EXLA3	3	16892702	16894153	protein_coding	823739	8.2148	12.7239	6.54186	133.522	85.1002	128.844	12.8109	3.6793
AT4G04260	8.43548	3.66319	0.974188	3.76025	0.00016974	0.00160336		4	2054037	2055849	protein_coding	825742	1.03502	2.51249	1.07648	13.4493	19.9845	23.8588	12.6687	3.66319
AT5G54190	3.81901	3.66139	1.50231	2.43718	0.0148025	0.064551	PORA	5	21990864	21992814	protein_coding	835507	0	0	0	3.95019	1.04902	2.49803	12.6528	3.66139
AT3G27900	54.8747	3.65232	0.465886	7.8395	4.52337e-15	2.45126e-13		3	10352462	10353875	protein_coding	822413	9.306	6.4863	11.1163	74.5769	128.539	138.165	12.5735	3.65232
AT1G44030	7.37274	3.6328	0.928096	3.91425	9.06843e-05	0.000923719		1	16724237	16726752	protein_coding	841003	0.928079	1.29375	3.32585	28.1732	19.299	20.5595	12.4046	3.6328
AT5G39100	7.08494	3.61764	0.935398	3.86748	0.000109964	0.00109832	GLP6	5	15653125	15654028	nontranslating_CDS	NA	1.82273	1.27045	3.26596	29.6264	25.1765	23.7313	12.2749	3.61764
AT3G54340	2.73354	3.5947	1.52619	2.35535	0.0185054	0.076224	AP3	3	20119140	20121314	protein_coding	824601	0	0	1.08865	3.95019	6.29413	3.74704	12.0813	3.5947
AT4G23320	3.80922	3.58365	1.51542	2.36479	0.0180403	0.0749158	CRK24	4	12189089	12191704	protein_coding	828431	0.918239	0	0	7.95995	2.11386	3.7753	11.9891	3.58365
AT1G80740	3.45743	3.57851	1.49683	2.39072	0.0168154	0.071191	CMT1	1	30342394	30347048	protein_coding	844413	1.82273	0	1.08865	8.88793	11.5392	16.2372	11.9465	3.57851
AT1G24270	5.59957	3.57476	1.06356	3.36113	0.000776236	0.0059315		1	8607851	8608763	protein_coding	839043	2.7341	0	3.26596	19.7509	29.3726	24.9803	11.9154	3.57476
AT2G46970	31.6944	3.57229	0.54366	6.57081	5.0041e-11	1.68389e-09	PIL1	2	19295431	19297858	protein_coding	819311	7.54593	8.60232	12.394	96.9575	120.514	122.852	11.8951	3.57229
AT1G32850	4.56733	3.56409	1.18267	3.0136	0.0025817	0.0161434	UBP11	1	11902629	11907049	protein_coding	840179	1.82273	1.27045	1.08865	11.8506	22.0295	16.2372	11.8276	3.56409
AT1G59030	3.92149	3.55983	1.16353	3.05949	0.00221713	0.0142874		1	21808107	21809749	protein_coding	842238	1.82273	0	2.17731	12.8381	11.5392	24.9803	11.7927	3.55983
AT1G52830	27.0937	3.55923	0.684537	5.19947	1.99853e-07	3.83869e-06	IAA6	1	19672476	19673652	protein_coding	841717	3.64547	6.35225	4.35461	57.2777	49.304	59.9527	11.7879	3.55923
AT4G03050	33.2459	3.55831	0.569825	6.24456	4.24984e-10	1.2662e-08	AOP3	4	1343845	1346436	protein_coding	828104	14.5821	15.2454	7.62073	104.681	222.385	113.657	11.7804	3.55831
AT3G21620	13.966	3.53016	0.875849	4.03056	5.56443e-05	0.000603984		3	7610958	7614493	protein_coding	821716	0.911367	5.0818	7.62057	33.5766	60.8433	59.9527	11.5527	3.53016
AT2G25964	623.916	3.51998	0.204568	17.2069	2.35735e-66	1.43006e-63		2	11070639	11071287	protein_coding	6240948	81.1117	85.1202	113.22	1011.25	958.806	1234.03	11.4715	3.51998
AT4G09430	28.0838	3.51606	0.541504	6.49314	8.4067e-11	2.76497e-09		4	5970908	5973113	protein_coding	826526	0.911367	6.35225	7.62057	57.2777	51.4021	53.7076	11.4404	3.51606
AT1G75450	190.243	3.49725	0.382177	9.15087	5.64786e-20	4.85605e-18	CKX5	1	28314458	28318375	protein_coding	843881	40.1853	33.0366	18.4625	354.341	276.344	403.871	11.2922	3.49725
AT2G17740	53.7175	3.49534	1.7101	2.04393	0.04096	0.139033		2	7706896	7707954	protein_coding	816283	0	1.27045	2.17731	6.91283	0	31.2254	11.2772	3.49534
AT2G33175	2.35778	3.49397	1.73184	2.01749	0.0436441	0.145696		2	14062699	14063623	protein_coding	7922330	0	0	0	0.987547	2.09804	3.74704	11.2665	3.49397
AT3G60650	6.51084	3.48334	1.00247	3.47475	0.000511325	0.004142		3	22419115	22420517	protein_coding	825236	0.911367	2.5409	1.08865	12.8381	13.6373	22.4823	11.1838	3.48334
AT5G47470	4.61304	3.47947	1.35772	2.56273	0.0103854	0.0488177		5	19254403	19256810	protein_coding	834797	1.15162	1.60537	0	11.231	3.70748	14.2045	11.1539	3.47947
AT4G15100	2.40457	3.45695	1.69706	2.03702	0.0416479	0.140601	SCPL30	4	8625830	8629620	protein_coding	827176	0	0	0	1.9751	2.09804	2.49803	10.9811	3.45695
AT4G15280	14.5943	3.45539	0.912251	3.78775	0.000152015	0.0014548	UGT71B5	4	8719022	8720732	protein_coding	827194	1.87077	1.30393	3.09564	29.9536	20.4567	19.229	10.9692	3.45539
AT1G23965	1.95171	3.45296	1.65453	2.08697	0.0368908	0.128412		1	8480422	8481599	protein_coding	7922328	0.911367	0	0	5.92528	4.19609	2.49803	10.9508	3.45296
AT2G29430	2.55962	3.43876	1.74503	1.97061	0.0487688	0.158044		2	12619554	12620027	protein_coding	3768235	0	0	0	3.95019	0	2.49803	10.8435	3.43876
AT2G32160	42.8548	3.41947	0.498164	6.86415	6.68884e-12	2.44277e-10		2	13662138	13666383	protein_coding	817775	10.84	10.4615	2.33563	76.8783	101.662	80.2167	10.6995	3.41947
AT1G64940	88.9816	3.41558	0.279272	12.2303	2.14151e-34	5.1394e-32	CYP89A6	1	24123789	24125514	protein_coding	842802	19.1387	17.7863	22.8617	217.26	242.324	178.609	10.6707	3.41558
AT4G23310	18.042	3.4141	0.673568	5.06867	4.00595e-07	7.24221e-06	CRK23	4	12185369	12188961	protein_coding	828430	1.84499	6.42981	3.30583	31.5013	52.4341	34.3332	10.6597	3.4141
AT4G07820	182.636	3.39075	0.463212	7.3201	2.47795e-13	1.06527e-11		4	4636624	4637450	protein_coding	826263	13.6705	31.7613	32.6596	274.538	202.461	334.736	10.4886	3.39075
AT3G19550	10.4872	3.36234	0.713512	4.71237	2.44847e-06	3.71077e-05		3	6787127	6788424	protein_coding	821491	3.64547	1.27045	3.26596	24.6887	33.5687	28.7273	10.2841	3.36234
AT4G18330	7.18731	3.36186	0.818393	4.10788	3.99306e-05	0.000451836		4	10126533	10128734	protein_coding	827559	1.83337	3.83359	1.09501	21.3812	18.9926	27.0421	10.2807	3.36186
AT5G43660	74.5673	3.36153	0.32188	10.4434	1.57026e-25	2.15678e-23		5	17535970	17538595	protein_coding	834386	14.0242	23.2365	11.8188	143.994	162.41	187.351	10.2783	3.36153
AT1G09930	3.60444	3.34639	1.63507	2.04664	0.0406936	0.138385	OPT2	1	3227490	3230257	protein_coding	837525	0.911367	0	0	5.92528	2.09804	3.74704	10.171	3.34639
AT1G02230	18.3262	3.34325	0.805516	4.15044	3.31831e-05	0.000382621	NAC004	1	434965	436922	protein_coding	837630	0.911367	3.81135	4.35461	22.7136	37.7648	28.7273	10.1489	3.34325
AT5G59670	163.473	3.3307	0.417297	7.98159	1.44456e-15	8.28629e-14		5	24041131	24045666	protein_coding	836088	58.2618	60.913	30.158	451.876	537.172	512.373	10.061	3.3307
AT2G40955	19.7127	3.31971	0.726599	4.56883	4.90447e-06	6.95511e-05		2	17092669	17095132	protein_coding	818695	4.55684	2.5409	6.53191	67.1532	24.1275	46.2135	9.98463	3.31971
AT1G78450	611.228	3.31715	0.156323	21.2199	6.25935e-100	9.1132e-97		1	29516989	29518028	protein_coding	844181	173.16	193.108	172.007	1803.26	1872.5	1678.67	9.9669	3.31715
AT3G21080	216.496	3.31517	0.695858	4.76415	1.89655e-06	2.95849e-05		3	7388258	7390031	protein_coding	821660	32.8092	24.1386	29.3936	253.8	241.275	365.961	9.95327	3.31517
AT1G51480	8.06008	3.29798	0.993967	3.318	0.000906648	0.00675317		1	19090716	19093478	protein_coding	841573	1.82273	0	3.26596	13.8257	24.1275	13.7392	9.83537	3.29798
AT5G28380	3.03775	3.2853	1.55253	2.11609	0.0343371	0.121321		5	10338539	10341007	protein_coding	832923	0.911367	0	0	1.9751	2.09804	7.49409	9.74929	3.2853
AT4G25420	22.2008	3.24593	0.631497	5.14006	2.74655e-07	5.15308e-06	GA20OX1	4	12990851	12992585	protein_coding	828645	4.56029	11.4427	7.62634	63.2509	70.3377	86.4428	9.48686	3.24593
AT3G48840	2.88248	3.24538	1.46945	2.20856	0.0272052	0.102155		3	18112534	18114070	protein_coding	824045	0	2.79013	0	8.71335	5.75959	8.22917	9.48324	3.24538
AT1G66020	24.7645	3.23963	0.841825	3.84834	0.000118922	0.00117721	TPS26	1	24577544	24580185	protein_coding	842915	11.047	5.13318	5.4983	56.8593	81.5913	69.3903	9.44551	3.23963
AT1G10550	83.6647	3.23734	0.39436	8.2091	2.22858e-16	1.40259e-14	XTH33	1	3479066	3481041	protein_coding	837596	20.0501	3.81135	13.0638	139.244	108.049	114.909	9.43056	3.23734
AT1G63380	12.8297	3.22472	0.675458	4.77412	1.80498e-06	2.83385e-05		1	23505250	23506510	protein_coding	842644	2.37606	4.51614	1.38798	25.1816	27.9675	25.0395	9.34838	3.22472
AT4G08760	2.4583	3.21723	1.62543	1.97931	0.0477813	0.155513		4	5584739	5591133	protein_coding	826445	0	0	1.08865	4.93774	2.09804	3.74704	9.29998	3.21723
AT3G61111	2.44951	3.20572	1.48949	2.15223	0.0313796	0.113592		3	22613091	22614002	protein_coding	6241410	0	1.34287	1.15071	3.5173	11.2087	6.67283	9.22609	3.20572
AT1G50290	564.618	3.19991	0.309259	10.347	4.31671e-25	5.57826e-23		1	18627551	18628452	protein_coding	841451	94.7822	88.9315	142.613	680.42	1009.16	1311.46	9.18905	3.19991
AT5G17165	75.9393	3.19524	0.33421	9.56057	1.17107e-21	1.16781e-19		5	5643118	5647807	protein_coding	5008216	13.6705	11.4341	14.1525	105.668	127.981	128.649	9.1593	3.19524
AT3G12460	29.7466	3.19466	0.452952	7.05297	1.75144e-12	6.80601e-11		3	3954514	3955550	protein_coding	820425	8.20231	3.81135	7.62057	73.0785	60.8433	49.9606	9.15562	3.19466
AT3G48770	21.5336	3.18936	0.568294	5.61217	1.99803e-08	4.57869e-07		3	18078452	18087414	protein_coding	824038	10.025	6.35225	5.44326	61.2279	81.8237	58.7037	9.12207	3.18936
AT2G28560	114.599	3.1755	0.251021	12.6503	1.11409e-36	3.1193e-34	ATRAD51B	2	12235875	12239146	protein_coding	817404	34.7984	20.7908	30.8317	253.084	271.06	267.178	9.03485	3.1755
AT5G11412	10.8781	3.17136	0.801626	3.95615	7.61664e-05	0.000796265		5	3640026	3640876	protein_coding	6240527	2.7341	3.81135	1.08865	24.6887	23.0785	19.9842	9.00893	3.17136
AT4G01380	3.64968	3.1603	1.52553	2.07161	0.0383017	0.132123		4	569148	570076	protein_coding	826657	0.911367	0	1.08865	3.95019	7.34315	7.49409	8.94018	3.1603
AT4G00140	9.66259	3.13866	0.779993	4.02396	5.72263e-05	0.000619002	EDA34	4	51166	53449	protein_coding	827907	1.82273	3.81135	2.17731	26.6638	18.8824	21.2332	8.80708	3.13866
AT3G03850	63.2475	3.13339	0.420226	7.45644	8.8893e-14	4.1043e-12		3	983057	983768	protein_coding	821111	12.7591	16.5159	25.039	130.356	131.128	213.581	8.77496	3.13339
AT1G63330	57.6545	3.128	0.420546	7.43795	1.02264e-13	4.68206e-12		1	23489805	23491981	protein_coding	842639	16.395	15.2365	27.2004	151.199	219.6	143.704	8.74222	3.128
AT4G32500	2.99526	3.12367	1.4559	2.14553	0.0319106	0.114886	AKT5	4	15681017	15685339	protein_coding	829385	0.911367	0	2.17731	6.91283	9.4412	11.2411	8.716	3.12367
AT5G45440	68.409	3.12326	0.297905	10.4841	1.02232e-25	1.44978e-23		5	18412059	18413617	protein_coding	834580	18.2274	17.7863	15.2411	153.07	156.304	137.392	8.71356	3.12326
AT3G11180	5.41948	3.12278	0.919586	3.39586	0.000684147	0.00531495		3	3503917	3507113	protein_coding	820289	2.52113	2.34298	1.00385	16.3912	14.5096	20.6132	8.71065	3.12278
AT5G60610	69.8664	3.09974	0.378584	8.1877	2.66254e-16	1.65662e-14		5	24363591	24365615	protein_coding	836182	20.2432	16.9932	23.0819	162.52	159.928	196.723	8.57263	3.09974
AT1G61410	27.7117	3.09908	0.482082	6.42854	1.28838e-10	4.14389e-09		1	22658552	22659552	protein_coding	842435	7.29094	7.6227	7.62057	60.2404	48.255	84.933	8.56872	3.09908
AT1G04660	48.4421	3.0856	0.477554	6.46126	1.03833e-10	3.38955e-09		1	1300368	1301773	protein_coding	839454	18.2274	17.7863	7.62057	112.58	111.196	147.384	8.48903	3.0856
AT2G18680	33.9886	3.08479	0.735776	4.19257	2.75816e-05	0.000323499		2	8094614	8095779	protein_coding	816383	9.11368	6.35225	2.17731	64.1906	34.6177	52.4586	8.48427	3.08479
AT3G26930	5.98127	3.07852	0.877472	3.5084	0.000450805	0.00370675		3	9925555	9927393	protein_coding	822309	0.9292	2.59062	2.21991	21.1443	13.9041	11.5586	8.4475	3.07852
AT2G28340	2.06758	3.07421	1.54762	1.98641	0.0469873	0.153501	GATA13	2	12103672	12106262	protein_coding	817381	0	1.27045	0	3.95019	2.09804	3.74704	8.42229	3.07421
AT5G37940	8.78433	3.07318	1.08726	2.82655	0.00470525	0.0261471		5	15107124	15108988	protein_coding	833773	5.46821	7.6227	0	43.4521	40.9119	24.9803	8.41627	3.07318
AT2G47670	33.7935	3.0403	0.440943	6.89498	5.38721e-12	1.98066e-10	PMEI6	2	19543921	19544910	protein_coding	819380	10.9364	11.4341	6.53191	74.0661	93.3629	69.9448	8.2266	3.0403
AT1G23935	154.024	3.03387	0.359553	8.43787	3.23166e-17	2.23342e-15		1	8461757	8469573	protein_coding	2745761	63.1083	46.2304	51.6922	388.722	485.773	449.173	8.19001	3.03387
AT5G24110	16.9583	3.00063	1.27244	2.35818	0.018365	0.0758029	WRKY30	5	8153115	8154710	protein_coding	832476	2.7341	0	0	4.93774	1.04902	18.7352	8.00347	3.00063
AT2G12480	10.1174	2.98647	0.682032	4.37879	1.19341e-05	0.0001544	SCPL43	2	5069544	5072656	protein_coding	815721	3.29514	2.71101	5.14976	29.5069	31.3374	28.3605	7.92535	2.98647
AT3G46710	19.1417	2.98501	0.512653	5.82266	5.79169e-09	1.44554e-07	RPP13L2	3	17206183	17209203	protein_coding	823824	4.55684	11.4341	5.44326	70.1159	36.7158	57.4547	7.91728	2.98501
AT1G24260	133.612	2.98003	0.199775	14.9169	2.55684e-50	1.09488e-47	2003-09-01	1	8593536	8596123	protein_coding	839040	44.3586	45.905	52.3526	406.762	370.932	344.054	7.89001	2.98003
AT4G10160	10.9596	2.97025	0.641588	4.62953	3.66491e-06	5.34656e-05	ATL59	4	6335919	6337478	protein_coding	826607	3.64547	3.81135	3.26596	24.6887	29.3726	29.9763	7.83674	2.97025
AT2G38195	15.346	2.95137	0.814545	3.62333	0.000290833	0.0025406		2	16002263	16006654	protein_coding	6240532	0	6.45248	4.42332	37.0469	14.4283	28.0857	7.73481	2.95137
AT1G74290	31.0966	2.94764	0.474733	6.20904	5.33081e-10	1.56478e-08		1	27931836	27934268	protein_coding	843769	8.20231	1.27045	8.70922	52.34	52.4511	41.2175	7.71484	2.94764
AT1G29830	23.7063	2.93588	0.53386	5.49935	3.81193e-08	8.27521e-07		1	10441053	10445657	protein_coding	839861	7.40684	7.74394	4.42387	39.0747	61.4933	49.2349	7.65223	2.93588
AT3G17690	19.7839	2.93436	0.560393	5.23625	1.6387e-07	3.20677e-06	CNGC19	3	6045002	6048529	protein_coding	821036	5.41724	5.03444	3.23552	41.0904	34.2951	29.3334	7.64418	2.93436
AT3G44400	253.169	2.9331	0.290782	10.0869	6.31012e-24	7.47327e-22		3	16044662	16049803	protein_coding	823565	73.0085	54.9885	70.0057	445.895	556.175	515.539	7.6375	2.9331
AT3G50940	13.0124	2.92919	0.773154	3.78862	0.000151487	0.00145038		3	18933751	18935611	protein_coding	824258	2.7341	6.35225	5.44326	26.6638	33.5687	48.7116	7.61681	2.92919
AT5G27220	72.969	2.91979	0.274238	10.6469	1.80212e-26	2.69565e-24		5	9578373	9582960	protein_coding	832780	32.54	25.5564	14.862	187.707	198.29	173.09	7.56737	2.91979
AT3G16410	441.322	2.91975	0.498152	5.86117	4.59623e-09	1.16876e-07	NSP4	3	5571903	5574758	protein_coding	820888	164.046	134.668	155.677	1172.22	1037.48	1230.28	7.56717	2.91975
AT3G28857	14.7651	2.91809	0.813105	3.58882	0.000332182	0.00284826	PRE5	3	10855623	10856787	protein_coding	2745895	7.29094	6.35225	5.44326	30.614	49.304	64.9487	7.55842	2.91809
AT4G16920	314.863	2.91574	0.313994	9.28598	1.60233e-20	1.452e-18		4	9517950	9525800	protein_coding	827400	88.9819	81.6852	122.616	789.401	764.66	658.084	7.54614	2.91574
AT1G72660	24.6748	2.91346	0.531737	5.47913	4.27425e-08	9.24211e-07	DRG2	1	27353765	27356852	protein_coding	843598	10.1455	3.14355	3.14504	47.6291	48.0197	35.5409	7.53421	2.91346
AT2G20700	15.6135	2.91246	0.615199	4.73417	2.19957e-06	3.38047e-05	LLG2	2	8924894	8925804	protein_coding	816598	10.9364	3.81135	1.08865	30.614	44.0589	49.9606	7.52899	2.91246
AT2G07798	126.468	2.91205	0.387667	7.51173	5.83513e-14	2.74115e-12		2	3357619	3361102	protein_coding	7922541	21.8728	13.975	15.2411	120.481	121.686	147.384	7.52687	2.91205
AT5G18050	41.0766	2.89819	0.356846	8.12168	4.59769e-16	2.78914e-14	SAUR22	5	5974341	5975087	protein_coding	830999	17.316	24.1386	17.4184	143.194	124.834	167.368	7.45491	2.89819
AT1G70430	186.332	2.88517	0.291721	9.89016	4.5931e-23	5.09181e-21		1	26545189	26549216	protein_coding	843379	74.1771	53.6104	52.0296	400.882	496.202	439.314	7.38793	2.88517
AT5G18000	2.83046	2.88055	1.43056	2.01358	0.0440533	0.146569	VDD	5	5959900	5961642	protein_coding	831667	1.00289	0	2.39595	4.34687	11.5437	9.25506	7.36428	2.88055
AT4G18150	11.0248	2.8688	0.731205	3.92338	8.73142e-05	0.000894816		4	10050211	10054031	protein_coding	827540	4.55684	2.5409	2.17731	19.7509	19.9314	29.9763	7.30455	2.8688
AT4G04540	8.00284	2.84596	1.21756	2.33742	0.0194174	0.0789973	CRK39	4	2259498	2262320	protein_coding	825785	1.83879	0	2.19649	5.97748	15.4603	8.67979	7.18982	2.84596
AT3G43930	7.71054	2.83334	0.990854	2.85949	0.00424317	0.0240727		3	15760817	15763406	protein_coding	823509	0.920632	3.8501	3.27573	19.8101	19.5597	16.2858	7.12723	2.83334
AT1G48400	17.3954	2.82966	0.57969	4.88134	1.05367e-06	1.75123e-05		1	17881968	17883967	protein_coding	841260	6.70131	4.00357	4.57422	35.27	52.8925	22.3041	7.10909	2.82966
AT3G28650	13.358	2.81469	0.809016	3.47916	0.000502994	0.0040836		3	10735637	10738397	protein_coding	822495	1.82273	3.81135	5.44326	5.92528	25.1765	46.2135	7.0357	2.81469
AT5G28450	8.48338	2.79943	0.966628	2.89608	0.00377852	0.0219349		5	10372872	10374190	protein_coding	832932	3.64547	1.27045	0	11.8506	9.4412	14.9882	6.96168	2.79943
AT5G04380	6.06647	2.78576	1.10463	2.5219	0.0116722	0.0534176		5	1234712	1236391	protein_coding	830317	0.968825	2.70109	0	6.29884	8.38523	8.87453	6.89602	2.78576
AT2G02990	9.79676	2.78535	0.74729	3.72726	0.000193569	0.00178747	RNS1	2	873506	874886	protein_coding	814828	2.7341	3.81135	1.08865	13.8257	14.6863	23.7313	6.89403	2.78535
AT5G59580	3.70113	2.77678	1.02837	2.70017	0.00693048	0.0354046	UGT76E1	5	24005949	24007907	protein_coding	836077	0	2.5409	3.26596	8.88793	9.4412	19.9842	6.85319	2.77678
AT4G31380	32.2088	2.76264	0.583831	4.73192	2.22407e-06	3.41335e-05	FLP1	4	15230008	15230382	protein_coding	28720195	11.8478	8.89315	8.70922	83.9415	47.206	69.9448	6.78638	2.76264
AT5G36700	2014.05	2.75455	0.854968	3.22182	0.00127378	0.00898519	PGLP1A	5	14421182	14424610	protein_coding	833646	1505.98	244.839	216.494	4099.8	3249.89	5929.89	6.74844	2.75455
AT1G68170	15.6407	2.75002	0.746572	3.68353	0.000230028	0.00207244		1	25551490	25554471	protein_coding	843145	3.41096	3.16993	3.73016	30.8007	23.5569	15.5822	6.72726	2.75002
AT1G65790	17.2509	2.73422	0.693714	3.94143	8.09968e-05	0.000841526	SD17	1	24468770	24472475	protein_coding	842890	5.25631	11.8365	7.95268	46.6547	54.4945	60.4024	6.65401	2.73422
AT2G04190	7.81537	2.73041	1.04952	2.60157	0.0092797	0.0447075		2	1427321	1430406	protein_coding	814956	1.82273	1.27045	1.08865	7.90038	11.5392	8.7431	6.63645	2.73041
AT2G39330	44.648	2.72084	0.696996	3.90367	9.47437e-05	0.000961928	JAL23	2	16419483	16422158	protein_coding	818518	29.3072	21.0861	1.1293	102.442	147.997	90.6954	6.59258	2.72084
AT1G16360	3.46389	2.71646	1.12676	2.41086	0.0159149	0.0682438		1	5593270	5595814	protein_coding	838205	0.92144	1.28449	1.10068	5.99077	6.36369	9.15101	6.57258	2.71646
AT4G14819	5.43436	2.71411	0.982699	2.76189	0.00574679	0.0307232		4	8507263	8507789	protein_coding	3770106	2.7341	2.5409	2.17731	15.8008	23.0785	9.99211	6.56187	2.71411
AT1G34140	5.13561	2.7138	1.30019	2.08724	0.0368669	0.12839	PAB1	1	12433356	12434735	protein_coding	NA	0.911367	0	2.17731	12.8381	5.24511	2.49803	6.56048	2.7138
AT5G36910	1771.05	2.70723	0.300769	9.00103	2.23612e-19	1.78882e-17	THI2.2	5	14561743	14562863	protein_coding	833659	59.2389	54.6294	65.3191	417.733	357.716	395.938	6.53068	2.70723
AT3G14710	13.8473	2.70722	0.777754	3.48082	0.000499877	0.00406132		3	4941481	4943064	protein_coding	820699	5.46821	0	3.26596	17.7758	16.7843	26.2293	6.53064	2.70722
AT2G21220	89.7637	2.70508	0.297378	9.09645	9.33355e-20	7.69191e-18		2	9089226	9090052	protein_coding	816659	17.316	21.5977	14.1525	117.518	97.559	128.649	6.52096	2.70508
AT3G24255	171.173	2.70214	0.195505	13.8213	1.89513e-43	7.13583e-41		3	8788814	8793371	protein_coding	822013	65.7248	45.2476	56.2376	365.997	401.97	332.316	6.50767	2.70214
AT1G30930	4.60777	2.69327	0.994611	2.70787	0.0067717	0.0347914		1	11014783	11015913	protein_coding	839979	0	1.27045	4.35461	17.7758	6.29413	11.2411	6.4678	2.69327
AT4G15440	603.51	2.68933	0.229087	11.7393	8.01116e-32	1.6986e-29	CYP74B2	4	8835368	8838676	protein_coding	827215	370.927	331.588	256.922	2097.55	2235.47	1858.53	6.45013	2.68933
AT4G11810	24.9318	2.6893	0.493327	5.45137	4.99844e-08	1.06188e-06		4	7104510	7108619	protein_coding	826787	8.50815	6.58911	10.1632	59.5855	51.1425	53.1191	6.45002	2.6893
AT5G41750	435.25	2.6837	0.529273	5.07053	3.96702e-07	7.18968e-06		5	16693832	16699028	protein_coding	834178	41.8131	36.459	38.4979	263.458	222.768	264.619	6.425	2.6837
AT5G18730	17.3398	2.68229	0.655451	4.09228	4.27154e-05	0.000478882		5	6246761	6249405	protein_coding	831991	2.7341	10.1636	10.8865	56.2902	48.255	44.9645	6.41874	2.68229
AT4G22235	27.5265	2.68121	0.577818	4.64024	3.48008e-06	5.09393e-05		4	11763625	11764328	protein_coding	828318	9.1075	11.4263	13.055	88.8191	59.4256	66.1529	6.41395	2.68121
AT2G18100	83.8582	2.67879	0.270698	9.89586	4.33875e-23	4.83439e-21		2	7867828	7871801	protein_coding	816322	23.7898	32.8551	29.3998	156.765	171.085	217.79	6.4032	2.67879
AT1G61230	8.8816	2.67514	0.819439	3.26459	0.00109621	0.00794295		1	22578951	22580781	protein_coding	3767595	2.7341	1.27045	4.35461	22.7136	11.5392	19.9842	6.38699	2.67514
AT2G17070	16.7671	2.66855	0.668478	3.99198	6.55233e-05	0.000695317		2	7430806	7431939	protein_coding	816212	3.64547	7.6227	4.35461	36.5393	29.3726	31.2254	6.35791	2.66855
AT1G68800	8.56003	2.65123	0.678178	3.90935	9.25461e-05	0.000941805	BRC2	1	25845892	25850131	protein_coding	843212	3.65395	5.06997	4.36475	22.6607	24.1283	34.891	6.28204	2.65123
AT1G30920	5.06424	2.64542	1.08767	2.43218	0.0150081	0.0652134		1	11004084	11005444	protein_coding	839976	2.7341	1.27045	1.08865	7.90038	13.6373	11.2411	6.25677	2.64542
AT1G18193	3.12624	2.63745	1.33153	1.98077	0.047617	0.155048		1	6262602	6263258	protein_coding	28717247	2.7341	0	1.08865	7.90038	7.34315	9.99211	6.22231	2.63745
AT1G78970	602.939	2.63619	0.293269	8.98899	2.49522e-19	1.97439e-17	LUP1	1	29703055	29708175	protein_coding	844237	266.582	227.388	188.169	1129.2	1643.67	1471.61	6.21687	2.63619
AT2G07687	8.83872	2.63357	1.14524	2.29958	0.0214718	0.0855231		2	3311654	3312651	protein_coding	NA	2.7341	0	2.17731	13.8257	10.4902	7.49409	6.20561	2.63357
AT5G65609	17.3983	2.62204	0.591795	4.43065	9.39474e-06	0.000124573		5	26218332	26219345	protein_coding	6241295	3.64547	12.7045	3.26596	39.5019	37.7648	38.7194	6.1562	2.62204
AT1G04500	10.4203	2.61684	0.794102	3.29534	0.000983026	0.00724546		1	1221411	1224539	protein_coding	839510	0.939095	3.92731	3.36532	8.39241	24.8616	15.3319	6.13403	2.61684
AT3G43790	190.986	2.6136	0.207817	12.5765	2.84499e-36	7.57704e-34	ZIFL2	3	15655319	15660126	protein_coding	823490	90.6573	81.1929	102.956	449.622	650.719	585.349	6.12028	2.6136
AT3G27040	4.59551	2.60558	1.22199	2.13224	0.0329875	0.117649		3	9974768	9976390	protein_coding	822322	0	2.5409	1.08865	5.92528	9.4412	4.99606	6.08635	2.60558
AT5G44440	103.465	2.60504	0.396574	6.56886	5.07005e-11	1.69823e-09		5	17910480	17912643	protein_coding	834471	19.309	11.5358	25.2618	156.424	115.361	71.8272	6.08409	2.60504
AT1G67150	12.875	2.59835	0.619288	4.19571	2.72023e-05	0.000319737		1	25122404	25125025	protein_coding	843035	2.0119	4.17929	9.54999	31.4036	29.704	28.0733	6.05593	2.59835
AT4G00970	646.559	2.58753	0.229076	11.2955	1.38107e-29	2.45212e-27	CRK41	4	418327	421885	protein_coding	827936	139.976	160.086	148.11	917.291	752.144	1021.45	6.01068	2.58753
AT2G21200	45.1908	2.5741	0.366592	7.0217	2.19186e-12	8.48724e-11		2	9083906	9084803	protein_coding	816657	14.5819	17.7863	9.79787	71.1034	75.5296	103.668	5.95499	2.5741
AT2G18600	132.884	2.56725	0.203546	12.6126	1.79894e-36	4.88033e-34	RCE2	2	8073167	8075009	protein_coding	816375	37.9497	40.4529	43.908	241.132	222.568	260.047	5.92678	2.56725
AT1G65130	32.9738	2.56576	0.391543	6.55295	5.64118e-11	1.88664e-09		1	24196345	24201346	protein_coding	842820	13.3585	15.4919	12.6791	83.4516	82.4608	78.9802	5.92068	2.56576
AT4G37690	24.1711	2.56011	0.460272	5.56217	2.66436e-08	5.96177e-07	GT6	4	17707894	17709847	protein_coding	829924	8.20231	7.6227	15.2411	60.2404	61.8923	61.2017	5.89754	2.56011
AT5G05590	463.969	2.54803	0.292523	8.71054	3.02418e-18	2.24643e-16	PAI2	5	1666471	1668569	protein_coding	830442	184.452	166.528	227.103	1011.63	1137.75	1233.27	5.84836	2.54803
AT1G01680	6.42843	2.54707	1.10702	2.30083	0.0214011	0.0853815	PUB54	1	246262	248440	protein_coding	839251	0.911367	1.27045	2.17731	9.87547	4.19609	11.2411	5.84446	2.54707
AT2G02240	24.6315	2.54359	0.482478	5.27192	1.35004e-07	2.68519e-06	MEE66	2	592160	593724	protein_coding	814755	5.46821	7.6227	13.0638	48.3898	50.353	52.4586	5.83036	2.54359
AT1G19320	6.35185	2.53726	0.929026	2.7311	0.00631236	0.0329877		1	6679281	6680252	protein_coding	838514	5.46821	5.0818	1.08865	25.6762	22.0295	19.9842	5.80486	2.53726
AT5G07010	112.979	2.52788	0.548088	4.61218	3.98471e-06	5.77452e-05	SOT15	5	2174668	2176446	protein_coding	830592	44.657	27.9499	30.4823	208.373	163.647	224.823	5.76723	2.52788
AT1G21120	359.106	2.52546	0.712474	3.54464	0.000393156	0.00329855		1	7395179	7396823	protein_coding	838708	49.1864	78.7241	115.479	461.922	428.277	510.175	5.75758	2.52546
AT1G66450	14.8562	2.51903	0.745982	3.37679	0.000733365	0.00563942		1	24786028	24788370	protein_coding	842963	8.71974	5.40238	4.08576	36.7446	39.032	29.1984	5.73195	2.51903
AT4G04710	22.9341	2.51821	0.482501	5.21907	1.79822e-07	3.4815e-06	CPK22	4	2390307	2392989	protein_coding	825806	6.84936	12.2761	9.86771	55.1341	39.4195	68.3906	5.72871	2.51821
AT1G06750	3.54332	2.50689	1.16721	2.14776	0.0317331	0.114464		1	2072979	2076505	protein_coding	837186	0.959117	1.33701	1.14569	5.19644	3.9274	10.5156	5.68393	2.50689
AT3G25905	26.6004	2.48223	0.474716	5.22887	1.70553e-07	3.32245e-06	CLE27	3	9486168	9486924	protein_coding	822187	11.8478	15.2454	7.62057	52.34	53.5001	87.431	5.5876	2.48223
AT1G15580	4.71444	2.4822	1.14141	2.17468	0.0296542	0.108715	IAA5	1	5365512	5366497	protein_coding	838128	2.7341	2.5409	0	6.91283	11.5392	11.2411	5.5875	2.4822
AT2G18620	7.63775	2.48126	0.788609	3.14637	0.00165308	0.0112134		2	8078174	8079537	protein_coding	816377	2.7341	3.81135	2.17731	20.7385	14.6863	12.4901	5.58385	2.48126
AT3G29639	10.4088	2.47589	0.777191	3.18569	0.00144407	0.0099801		3	11478633	11480033	protein_coding	5008042	3.90411	2.96689	2.79814	16.0757	17.2827	21.3162	5.56312	2.47589
AT5G56700	10.7731	2.47191	0.615199	4.01807	5.86754e-05	0.000633109		5	22941750	22943587	protein_coding	835771	7.37413	2.56989	5.50537	16.9799	36.136	35.3715	5.54779	2.47191
AT1G28650	45.2072	2.46904	0.47389	5.21016	1.8868e-07	3.64977e-06		1	10069365	10071108	protein_coding	839765	13.6705	19.0568	19.5957	101.717	76.5786	109.913	5.53675	2.46904
AT1G71280	9.25957	2.46807	0.730943	3.37655	0.000733999	0.00564231	RH55	1	26870093	26872152	protein_coding	843469	3.72098	2.59353	6.35699	25.3627	26.9402	18.3995	5.53302	2.46807
AT1G02340	671.176	2.46775	0.200945	12.2807	1.14936e-34	2.82031e-32	HFR1	1	465616	467880	protein_coding	839300	188.289	237.555	294.417	1270.45	1180.23	1527.01	5.53182	2.46775
AT4G28720	87.5653	2.46401	0.282652	8.71748	2.84467e-18	2.1203e-16	YUC8	4	14192569	14194302	protein_coding	828993	29.1638	34.3022	35.9255	220.223	123.785	202.34	5.5175	2.46401
AT4G11780	35.386	2.45617	0.468963	5.23746	1.62802e-07	3.18872e-06		4	7085879	7088412	protein_coding	826784	19.1387	15.2454	14.1525	94.8045	75.5296	97.4231	5.48759	2.45617
AT5G28030	81.3449	2.44724	0.305897	8.00021	1.24203e-15	7.17583e-14	DES1	5	10029632	10032962	protein_coding	832873	36.7905	38.0982	30.1352	173.131	164.55	235.477	5.45373	2.44724
AT2G22810	8.0279	2.44113	0.694167	3.51663	0.000437058	0.0036182	ACS4	2	9717602	9719594	protein_coding	816812	8.20231	2.5409	4.35461	27.6513	22.0295	34.9724	5.43067	2.44113
AT3G24900	4.9882	2.43375	1.00762	2.41535	0.01572	0.0676378	AtRLP39	3	9099060	9101991	protein_coding	822088	0.933471	1.30126	5.57528	11.1607	19.3229	11.4676	5.40297	2.43375
AT4G22230	22.3183	2.42908	0.417543	5.81755	5.97154e-09	1.48534e-07		4	11762233	11762732	protein_coding	828317	8.63712	10.3214	16.0952	77.483	60.5756	48.9149	5.38549	2.42908
AT4G19975	16.4485	2.41439	0.577038	4.1841	2.86292e-05	0.00033417		4	10823579	10825395	protein_coding	28720150	8.20231	10.1636	9.79787	44.4396	44.0589	61.2017	5.33093	2.41439
AT3G49970	63.7712	2.40793	0.315883	7.62287	2.48101e-14	1.24558e-12		3	18527061	18529525	protein_coding	824159	21.1229	33.2861	27.4259	127.848	142.39	159.726	5.30713	2.40793
AT4G16780	361.778	2.40734	0.200493	12.0071	3.25936e-33	7.19002e-31	HAT4	4	9449114	9450905	protein_coding	827384	129.414	170.24	126.284	718.934	683.962	849.33	5.30497	2.40734
AT4G23140	18.1736	2.38841	0.568432	4.20176	2.64846e-05	0.000312817	CRK6	4	12121369	12124564	protein_coding	828413	6.76078	9.42456	11.5371	26.1186	58.9075	59.4751	5.23581	2.38841
AT1G62620	50.3947	2.38623	0.650404	3.66885	0.000243648	0.00218075		1	23182644	23185151	protein_coding	842559	9.31078	14.8848	8.50323	45.3169	63.501	60.9736	5.22789	2.38623
AT4G38870	6.99365	2.38169	0.868961	2.74085	0.00612802	0.0322559		4	18132301	18133863	protein_coding	830042	2.7341	2.5409	3.26596	10.863	11.5392	22.4823	5.21148	2.38169
AT5G44620	4.31701	2.37588	1.10701	2.14621	0.0318563	0.114747	CYP706A3	5	17997597	18000451	protein_coding	834490	1.82273	1.27045	1.08865	10.863	8.39217	2.49803	5.19054	2.37588
AT1G23560	104.161	2.36937	0.323563	7.32273	2.42973e-13	1.04661e-11		1	8352615	8354619	protein_coding	838966	32.8185	34.2997	39.1733	159.047	181.607	208.651	5.16715	2.36937
AT5G54585	127.443	2.36898	0.225815	10.4908	9.52014e-26	1.35889e-23		5	22175461	22176735	protein_coding	835547	49.2138	50.818	45.7234	257.75	258.059	236.064	5.16575	2.36898
AT4G34770	33.2391	2.36614	0.405623	5.83336	5.43222e-09	1.36518e-07		4	16591179	16591910	protein_coding	829629	22.7842	11.4341	11.9752	73.0785	84.9708	84.933	5.15561	2.36614
AT1G37150	75.3468	2.35723	0.355553	6.62977	3.36211e-11	1.14369e-09	HCS2	1	14174798	14178034	protein_coding	840632	23.0474	21.4401	44.9117	95.8307	155.574	207.165	5.12386	2.35723
AT3G26820	5.00406	2.35643	1.10755	2.1276	0.03337	0.118653		3	9881128	9885202	protein_coding	822297	0.925393	2.58	1.10541	12.0329	4.26066	6.34118	5.12101	2.35643
AT1G47370	20.0395	2.34762	0.497321	4.72053	2.35236e-06	3.57752e-05		1	17365898	17368703	protein_coding	841140	8.20231	10.1636	6.53191	44.4396	46.157	34.9724	5.08983	2.34762
AT4G25090	252.368	2.33518	0.40505	5.76515	8.15833e-09	1.98628e-07	RBOHG	4	12878667	12883805	protein_coding	828612	85.9739	130.415	81.6655	535.406	478.368	486.979	5.04612	2.33518
AT4G31370	7.36679	2.33431	0.79951	2.91967	0.00350397	0.0206179	FLA5	4	15223655	15224685	protein_coding	829264	2.7341	2.5409	5.44326	20.7385	7.34315	26.2293	5.0431	2.33431
AT3G03830	15.6767	2.32842	0.535241	4.35023	1.35995e-05	0.000172875	SAUR28	3	979976	980562	protein_coding	821123	3.64547	11.4341	8.70922	34.5642	36.7158	44.9645	5.02256	2.32842
AT5G48090	40.7708	2.31704	0.332585	6.96675	3.2435e-12	1.22764e-10	ELP1	5	19484015	19488657	protein_coding	834861	13.8434	24.4438	17.5067	95.0032	78.3075	99.9196	4.98308	2.31704
AT4G39250	8.06263	2.31503	0.970538	2.38531	0.0170647	0.0720246	RL1	4	18271198	18272129	protein_coding	830081	6.37957	2.5409	3.26596	11.8506	26.2255	23.7313	4.97616	2.31503
AT3G21330	34.5387	2.30936	0.50389	4.58306	4.58226e-06	6.53638e-05	BHLH87	3	7507240	7509186	protein_coding	821687	15.4932	8.89315	18.5071	79.0038	40.9119	94.9251	4.95662	2.30936
AT1G11740	72.2283	2.30885	0.330733	6.98102	2.93039e-12	1.11882e-10		1	3963054	3966850	protein_coding	837718	18.2274	34.3022	28.305	119.493	110.147	166.119	4.95489	2.30885
AT2G38220	28.6845	2.30819	0.458344	5.03593	4.75531e-07	8.53184e-06		2	16007891	16010932	protein_coding	818401	13.6705	5.0818	2.17731	38.5144	38.8137	31.2253	4.95262	2.30819
AT5G42830	143.953	2.30667	0.654034	3.52683	0.00042057	0.00349898		5	17176293	17178130	protein_coding	834294	27.341	31.7613	29.3936	107.643	109.098	221.076	4.94738	2.30667
AT5G66670	14.478	2.30196	0.594141	3.87443	0.000106875	0.00107263		5	26611258	26613348	protein_coding	836799	4.79687	5.34948	4.8008	18.7122	29.8155	24.9813	4.93126	2.30196
AT1G61255	13.9222	2.30015	0.648392	3.54748	0.00038894	0.00326776		1	22589098	22589789	protein_coding	842419	5.46821	3.81135	10.8865	24.6887	14.6863	61.2017	4.9251	2.30015
AT1G35710	153.431	2.29759	0.354674	6.47804	9.29249e-11	3.04713e-09		1	13220471	13224681	protein_coding	840475	75.6435	80.0384	37.0142	276.513	410.168	259.795	4.91635	2.29759
AT2G02690	10.0614	2.29758	0.86197	2.6655	0.00768746	0.0385149		2	749881	751915	protein_coding	814798	4.57491	3.82647	1.09297	10.7379	11.585	25.0794	4.91632	2.29758
AT5G17040	28.3642	2.29701	0.547823	4.19298	2.75317e-05	0.000323088	UGT78D4	5	5605201	5607128	protein_coding	831567	13.7749	5.12059	6.58178	43.8279	42.2812	42.4251	4.91438	2.29701
AT4G16957	320.61	2.2969	0.206871	11.103	1.21253e-28	2.03696e-26		4	9544790	9547340	protein_coding	28720140	133.971	101.636	133.904	560.927	668.227	593.282	4.91401	2.2969
AT4G36110	8.09681	2.29334	0.86892	2.6393	0.00830782	0.0409374		4	17089934	17090873	protein_coding	829768	1.82273	2.5409	1.08865	3.95019	12.5883	9.99211	4.90189	2.29334
AT1G52910	180.071	2.28812	0.250289	9.14193	6.13477e-20	5.23349e-18		1	19708011	19709323	protein_coding	841724	102.984	78.7679	82.7376	430.571	436.393	429.661	4.88421	2.28812
AT2G21930	4.33004	2.28473	1.04252	2.19155	0.0284119	0.105257		2	9347641	9349178	protein_coding	816729	0	1.30206	5.11885	9.10909	11.8264	10.2408	4.87272	2.28473
AT5G65080	66.3355	2.28085	0.45777	4.98252	6.2761e-07	1.10091e-05	MAF5	5	25997504	26002619	protein_coding	836632	23.2553	13.6636	24.8985	86.2541	115.561	98.4532	4.85963	2.28085
AT1G19750	54.1367	2.27945	0.28976	7.8667	3.64129e-15	1.99303e-13		1	6826830	6830330	protein_coding	838564	22.3694	13.5546	18.5839	90.5771	88.3966	91.9832	4.85493	2.27945
AT5G46140	6.37029	2.26479	0.945436	2.3955	0.0165977	0.0704935		5	18704997	18706708	protein_coding	834656	2.98323	1.19264	4.75139	12.9304	22.8921	7.0351	4.80585	2.26479
AT4G25310	6.18052	2.25813	0.830565	2.7188	0.00655203	0.0339075		4	12949664	12951937	protein_coding	828634	1.25052	1.45504	3.74049	6.78621	9.61153	14.3049	4.78373	2.25813
AT5G18060	65.913	2.25018	0.406533	5.53506	3.11129e-08	6.87727e-07	SAUR23	5	5975780	5976589	protein_coding	831310	24.6069	29.2204	51.1667	177.758	144.765	176.111	4.75744	2.25018
AT2G18010	10.9292	2.24954	0.78195	2.87683	0.00401687	0.0230308		2	7833782	7834653	protein_coding	28718283	1.82273	8.89315	6.53191	21.726	20.9804	37.4704	4.75531	2.24954
AT5G51030	21.4686	2.24582	0.54382	4.12971	3.63227e-05	0.000414738		5	20747680	20749506	protein_coding	835176	6.37957	5.0818	2.17731	24.6887	23.0785	17.4862	4.74306	2.24582
AT3G03840	67.7199	2.24324	0.393995	5.69357	1.2441e-08	2.95004e-07		3	981072	981801	protein_coding	821121	29.1638	33.0317	23.9504	116.531	145.814	144.886	4.73459	2.24324
AT4G21490	7.21554	2.24142	0.849359	2.63895	0.00831628	0.0409454	NDB3	4	11436326	11439506	protein_coding	828234	5.23448	3.64844	1.04212	22.6444	14.0586	10.7607	4.72862	2.24142
AT2G31180	11.739	2.2406	0.603978	3.70974	0.000207471	0.00189659	MYB14	2	13286681	13288380	protein_coding	817674	6.37957	1.27045	9.79787	22.7136	28.3236	33.7234	4.72594	2.2406
AT3G59830	7.27831	2.23413	0.945828	2.36209	0.0181722	0.0751918		3	22102647	22105441	protein_coding	825152	2.7341	2.5409	3.26596	8.88793	18.8824	12.4901	4.7048	2.23413
AT1G29420	25.5689	2.22997	0.54701	4.07666	4.56879e-05	0.00050907		1	10301377	10302099	protein_coding	839818	9.25019	0	6.31312	32.4519	25.3471	18.1077	4.69124	2.22997
AT3G48970	148.291	2.22786	0.26648	8.36033	6.25443e-17	4.17708e-15	HIPP31	3	18152236	18153643	protein_coding	824058	63.0611	92.979	84.0198	427.076	350.366	342.373	4.68439	2.22786
AT5G64910	15.2883	2.22292	0.572242	3.88457	0.00010251	0.00103405		5	25940661	25944114	protein_coding	836615	3.73919	7.81861	5.58324	24.2298	35.5064	17.9351	4.66836	2.22292
[truncated: 6,372 more rows]

## Sheet: Pvalue 0.05 1.5 fc
Row.names	baseMean	log2FoldChange	lfcSE	stat	pvalue	padj	external_gene_name	chromosome_name	start_position	end_position	gene_biotype	entrezgene	Col-0ZT15replica1	Col-0ZT15replica2	Col-0ZT15replica3	OXTZPZT15replica1	OXTZPZT15replica2	OXTZPZT15replica3
[truncated: 3,948 more rows]
