# Supplementary material for: TANDEM ZINC‐FINGER/PLUS3 integrates light signaling and flowering regulatory pathways at the chromatin level
Source: New Phytol. 2025 May 12;247(2):706–18. doi: 10.1111/nph.70213 (PMC12177312; doi:10.1111/nph.70213)
Supplement: Supplementary file 11 — Table S11 Comparison between OXTZP and TANDEM ZINC‐FINGER/PLUS3 RNA‐seq datasets at Zeitgeber 0.5 associated with Fig. S3. [file NPH-247-706-s013.xlsx]

## Sheet: OX_TZP_ZT_0.5_vs_tzp-1_ZT_0.5.g
New Phytologist Supporting Information
Article title: TANDEM ZINC-FINGER/PLUS3 integrates light signaling and flowering regulatory pathways at the chromatin level
Authors: Giorgio Perrella, Elisa Vellutini, Allan Beveridge, Graham Hamilton, Pawel Herzyk and Eirini Kaiserli
Article acceptance date: 21 April 2025
Table S11: Comparison of OXTZP and tzp RNAseq datasets at Zeitgeber 0.5 associated with Fig. S3.
	Row.names	baseMean	log2FoldChange	lfcSE	stat	pvalue	padj	external_gene_name	chromosome_name	start_position	end_position	gene_biotype	entrezgene	ZT05OXTZPreplica1	ZT05OXTZPreplica2	ZT05OXTZPreplica3	ZT05tzp-1replica1	ZT05tzp-1replica2	ZT05tzp-1replica3
24849	AT5G43630	30038.9	-6.0248	0.111907	-53.8377	0	0	TZP	5	17526660	17530605	protein_coding	834383	114007	85560.9	97126	1405.74	1577.39	1572.2
2090	AT1G20620	20527.5	5.30685	0.163992	32.3604	9.90989e-230	1.10515e-225	CAT3	1	7142972	7146540	protein_coding	838651	863.385	700.823	683.74	26216	22886	39919.9
11291	AT2G46450	1646.97	5.86317	0.190022	30.8552	4.77071e-209	3.54687e-205	CNGC12	2	19065536	19069569	protein_coding	819253	63.3228	66.0548	60.0214	3509.04	2867.42	4625.83
22560	AT5G15360	306.38	-5.65582	0.187471	-30.169	6.04426e-200	3.37028e-196		5	4987437	4989182	protein_coding	831388	878.702	924.349	866.573	21.4613	15.6898	16.8459
22161	AT5G11170	2433.61	5.89742	0.217756	27.0827	1.57625e-161	7.03133e-158	RH15	5	3553096	3557018	protein_coding	830986	55.508	32.3322	93.0256	3418.78	3330.6	4029.56
4857	AT1G58270	2103.86	6.49078	0.251228	25.8362	3.47863e-147	1.29312e-143	ZW9	1	21611803	21614169	protein_coding	842196	13.0699	25.4742	37.6771	2284.23	2804.85	1658.74
5075	AT1G61190	1345.9	3.58441	0.139286	25.7342	4.84063e-146	1.54236e-142		1	22555689	22560757	protein_coding	842412	139.848	203.603	141.033	1925.29	1837.02	2026.12
25949	AT5G53700	198.292	-5.43976	0.215566	-25.2348	1.66204e-140	4.63377e-137		5	21801143	21802788	protein_coding	835451	682.672	619.617	649.99	10.5695	13.671	17.0429
17236	AT4G02540	553.13	3.94794	0.158626	24.8884	9.93557e-137	2.46226e-133		4	1116972	1119877	protein_coding	827919	46.0811	59.2259	65.6977	885.114	817.875	910.353
6890	AT1G78450	611.228	-3.85355	0.159974	-24.0885	3.29671e-128	7.35299e-125		1	29516989	29518028	protein_coding	844181	1667.93	1254.3	1135.02	95.1764	108.621	83.3064
25064	AT5G45490	725.044	4.75638	0.198283	23.9878	3.73012e-127	7.56332e-124		5	18429047	18432430	protein_coding	834585	49.4139	28.5144	31.4505	844.446	1092.24	1064.17
1708	AT1G16900	749.221	-2.67262	0.118529	-22.5482	1.3982e-112	2.59879e-109	ALG9	1	5779008	5782433	protein_coding	838261	1826.78	1711.62	2173.5	333.117	298.106	271.38
18569	AT4G16890	2851.03	2.66834	0.12	22.2362	1.5352e-109	2.63394e-106	SNC1	4	9500271	9505972	protein_coding	827397	506.683	565.849	629.156	3935.15	2929.77	3929.92
22935	AT5G18840	981.177	-6.95731	0.315195	-22.0731	5.73779e-108	9.14112e-105		5	6282881	6286767	protein_coding	832002	4986.69	2358.18	2987.09	33.5917	43.4486	13.1537
5503	AT1G65190	1640.66	2.5058	0.116456	21.5172	1.07571e-102	1.59951e-99		1	24215591	24217436	protein_coding	842826	334.792	360.278	359.11	1967.91	2014.33	2000.51
20691	AT4G36140	435.034	5.15587	0.243573	21.1676	1.89811e-99	2.64596e-96		4	17098612	17104576	protein_coding	829771	19.109	23.0562	25.9121	855.462	602.458	943.011
5509	AT1G65250	386.084	-3.97648	0.188215	-21.1273	4.46161e-99	5.85363e-96		1	24234280	24235912	protein_coding	842832	682.653	691.442	925.443	63.4509	49.4831	39.2302
25173	AT5G46510	591.995	3.47834	0.168009	20.7033	3.23803e-95	4.01227e-92		5	18860234	18867015	protein_coding	834694	72.2424	42.4047	67.4543	661.456	722.139	665.32
23019	AT5G19590	1108.01	1.76141	0.0862723	20.4168	1.18551e-92	1.39167e-89		5	6610428	6612162	protein_coding	832079	455.663	410.082	406.618	1468.78	1462.71	1393.79
22830	AT5G17890	821.575	8.00343	0.396285	20.1962	1.05817e-90	1.18007e-87	DAR4	5	5916862	5923494	protein_coding	831657	6.03228	6.06528	4.70963	1508.83	1146.56	1658.97
2480	AT1G24280	627.626	-2.92769	0.145392	-20.1364	3.53825e-90	3.75796e-87	G6PD3	1	8609338	8612580	protein_coding	839044	1025.49	1029.88	1109.12	156.761	132.76	129.229
21114	AT5G01010	1437.33	2.28577	0.11357	20.1265	4.32717e-90	4.38696e-87		5	995	5156	protein_coding	831893	521.146	462.499	497.761	2449.71	2007.12	2754.65
9043	AT2G25450	7825.45	4.88895	0.243902	20.0447	2.24651e-89	2.14146e-86	GSL-OH	2	10829854	10831655	protein_coding	817083	399.136	206.22	428.577	10006.6	6580.05	14066.8
16977	AT4G00330	909.934	3.91398	0.195275	20.0434	2.3043e-89	2.14146e-86	CRCK2	4	142570	145719	protein_coding	828125	114.613	78.8486	113.031	1562.01	1153.8	1907.05
9099	AT2G25964	623.916	-3.83757	0.19214	-19.9728	9.49685e-89	8.47271e-86		2	11070639	11071287	protein_coding	6240948	2348.57	1807.45	2230.01	115.705	189.484	144.69
5074	AT1G61180	478.494	2.60786	0.131983	19.7591	6.6987e-87	5.74645e-84		1	22551271	22554684	protein_coding	842411	90.6752	105.73	138.392	694.888	611.154	716.746
16167	AT3G56210	733.822	2.63647	0.134973	19.5333	5.72433e-85	4.72872e-82		3	20852380	20855610	protein_coding	824787	229.929	235.029	246.836	1377.99	1461.61	1579.24
14934	AT3G44670	1119.05	2.22965	0.115395	19.3219	3.51343e-83	2.7987e-80		3	16216806	16221722	protein_coding	823593	362.117	411.359	419.898	2177.68	1589.47	1820.18
22816	AT5G17760	444.076	-2.37011	0.122768	-19.3056	4.81588e-83	3.70391e-80		5	5860350	5862475	protein_coding	831644	912.08	786.667	852.243	181.775	186.893	139.16
2529	AT1G24880	6966.1	12.5817	0.652344	19.2869	6.92081e-83	5.14539e-80		1	8775901	8778072	protein_coding	839088	0	0	5.15262	11967.3	10642	10347.2
23980	AT5G35450	284.161	3.67985	0.19123	19.243	1.61512e-82	1.16206e-79	RPP8L3	5	13666524	13671200	protein_coding	833508	38.3597	29.2317	34.2836	487.234	446.039	389.494
17559	AT4G07825	957.874	8.23113	0.437061	18.8329	4.05757e-79	2.82812e-76		4	4643747	4645338	protein_coding	826264	2.01076	7.27834	4.70963	1317.54	1482.08	1267.37
11945	AT3G05160	1330.35	-2.39605	0.128776	-18.6064	2.85042e-77	1.92654e-74		3	1453072	1457295	protein_coding	819679	2907.36	2660.24	3418.28	540.57	645.504	528.267
19690	AT4G27040	1219.69	-1.79239	0.0967014	-18.5354	1.07053e-76	7.02268e-74	VP22-1	4	13572885	13575639	protein_coding	828812	2995.76	2843.51	3005.58	810.415	815.196	917.878
14274	AT3G26380	400.153	2.18311	0.118194	18.4706	3.56133e-76	2.26948e-73		3	9660006	9663325	protein_coding	822242	125.167	117.546	114.873	528.634	512.186	575.417
1825	AT1G18000	349.7	4.44915	0.243652	18.2602	1.71576e-74	1.06301e-71		1	6194426	6196343	protein_coding	838381	19.1022	21.835	25.903	400.301	494.831	551.299
17913	AT4G11410	334.971	3.60109	0.199215	18.0764	4.88942e-73	2.9474e-70		4	6944891	6947413	protein_coding	826745	35.0278	29.1566	53.0989	483.473	507.173	440.487
2749	AT1G27540	311.307	5.61808	0.313494	17.9208	8.111e-72	4.76073e-69		1	9565913	9567906	protein_coding	839645	8.65837	16.2067	8.5533	531.462	495.684	573.866
23429	AT5G24150	1010.32	4.53063	0.252862	17.9174	8.62964e-72	4.93527e-69	SQE5	5	8172300	8175525	protein_coding	832480	76.263	93.4832	75.3934	1986.08	2501.56	1175.75
1824	AT1G17990	594.399	7.01825	0.391833	17.9113	9.62659e-72	5.36779e-69		1	6192033	6194093	protein_coding	838379	6.6966	10.6022	15.4359	1406.05	760.171	1961.01
17958	AT4G11830	1729.66	1.85079	0.103639	17.8581	2.49929e-71	1.35961e-68	PLDGAMMA2	4	7115681	7121919	protein_coding	826789	736.024	774.564	738.321	2839.99	2349.39	2907.63
21298	AT5G02760	517.281	-2.63835	0.14802	-17.8243	4.57913e-71	2.43174e-68		5	625254	627124	protein_coding	831234	796.261	647.772	811.235	118.504	135.173	113.306
4493	AT1G54040	1101.3	-5.2173	0.293312	-17.7875	8.83012e-71	4.58016e-68	ESP	1	20170715	20173949	protein_coding	841842	2177.32	2829.62	2412.48	78.4702	91.2179	36.7641
259	AT1G03410	361.356	2.67177	0.151409	17.6461	1.09043e-69	5.52749e-67	2A6	1	844436	847683	protein_coding	838763	90.4842	75.2095	65.9349	441.357	516.555	523.377
22326	AT5G13110	966.145	-1.15626	0.0658514	-17.5586	5.11207e-69	2.53377e-66	G6PD2	5	4158639	4161845	protein_coding	831150	1823.76	1898.43	1875.61	850.056	854.489	814.834
8596	AT2G21150	906.9	-2.18463	0.124586	-17.5351	7.73592e-69	3.75091e-66	XCT	2	9065154	9068228	protein_coding	816650	2576.79	2412.77	2108.74	445.089	540.693	570.453
24451	AT5G40060	357.167	2.48752	0.143233	17.3669	1.46997e-67	6.97578e-65		5	16034441	16039096	protein_coding	834003	87.3886	92.1085	76.462	513.672	460.619	463.418
5361	AT1G63880	926.638	8.62315	0.499174	17.2749	7.27466e-67	3.38029e-64	RLM1B	1	23712216	23716206	protein_coding	842692	3.11206	1.25163	6.07426	1308.62	1138.35	1655.28
19001	AT4G20850	5337.2	2.30466	0.133545	17.2576	9.81531e-67	4.46777e-64	TPP2	4	11160721	11170071	protein_coding	827833	2112.3	1865.68	1859.13	8663.85	7935.4	12226.2
14979	AT3G44970	294.49	5.84721	0.339491	17.2234	1.77119e-66	7.9009e-64		3	16432286	16435124	protein_coding	823632	12.1987	6.1327	9.52398	602.701	440.685	583.211
2204	AT1G21690	371.496	2.23581	0.130079	17.1882	3.25688e-66	1.42434e-63	EMB1968	1	7615505	7618628	protein_coding	838771	90.4223	94.1547	106.369	454.736	435.343	469.409
21405	AT5G03720	324.289	-2.63362	0.153353	-17.1736	4.18768e-66	1.79619e-63	HSFA3	5	971142	974326	protein_coding	831749	935.24	737.304	822.924	111.187	137.77	148.811
6224	AT1G72030	850.384	-1.96789	0.115603	-17.0229	5.55423e-65	2.33739e-62		1	27110832	27111932	protein_coding	843534	1568.39	1745.59	1557.71	421.762	470.693	365.302
5476	AT1G64940	88.9816	-5.01909	0.297031	-16.8975	4.69342e-64	1.93856e-61	CYP89A6	1	24123789	24125514	protein_coding	842802	274.469	243.824	281.401	4.66551	7.24143	9.92293
4421	AT1G53440	794.9	2.92226	0.173544	16.8387	1.26958e-63	5.14848e-61		1	19945869	19951562	protein_coding	841779	153.823	174.68	176.611	1446.31	888.282	1478.75
15223	AT3G47350	1724.9	3.61631	0.215527	16.7789	3.47993e-63	1.386e-60	ATHSD2	3	17446818	17450742	protein_coding	823889	164.83	138.244	258.948	2313.36	2242.92	2331.62
7992	AT2G15080	304.225	5.6649	0.339382	16.6918	1.50298e-62	5.88113e-60	AtRLP19	2	6533261	6537002	protein_coding	815997	12.704	17.8828	28.5156	1289.86	519.941	1155.25
2298	AT1G22590	377.611	3.69333	0.221541	16.6711	2.12499e-62	8.17167e-60	AGL87	1	7981722	7984334	protein_coding	838865	34.5759	32.5922	30.3691	329.927	488.998	448.893
3148	AT1G31580	3428.77	4.05958	0.24483	16.5812	9.52622e-62	3.60123e-59	ECS1	1	11310997	11311989	protein_coding	840047	162.872	186.811	230.772	3134.29	3971.93	2568.19
20553	AT4G34881	2445.94	11.1698	0.682356	16.3695	3.16066e-60	1.17492e-57		4	16617608	16618573	protein_coding	6240750	0	6.06528	0	3141.75	4962.79	4904.93
5513	AT1G65290	1047.2	1.50294	0.0922111	16.2989	1.00508e-59	3.67497e-57	MTACP2	1	24248727	24250436	protein_coding	842836	388.077	462.174	410.916	1129.99	1196.04	1235.98
25066	AT5G45510	2546.28	2.08193	0.128186	16.2415	2.56557e-59	9.22942e-57		5	18444607	18449446	protein_coding	834587	954.62	950.465	940.283	4159.28	3048.16	4821.09
14079	AT3G24542	167.073	-8.16807	0.506058	-16.1406	1.32269e-58	4.68274e-56		3	8956257	8957667	protein_coding	6241010	467.502	380.9	519.237	0	2.41381	1.84613
14487	AT3G28270	1434.15	2.9671	0.185117	16.0282	8.12256e-58	2.83071e-55		3	10538005	10540070	protein_coding	822453	216.76	338.75	291.322	2106.61	2376.57	2126.12
2476	AT1G24260	133.612	-3.21818	0.201027	-16.0087	1.11136e-57	3.81351e-55	2003-09-01	1	8593536	8596123	protein_coding	839040	240.037	286.31	263.225	26.7324	33.2304	26.917
21726	AT5G06690	1085.96	-2.08753	0.130662	-15.9766	1.8609e-57	6.2887e-55	WCRKC1	5	2060435	2062081	protein_coding	830558	1300.6	1111.59	1059.98	226.5	307.372	283.521
10335	AT2G37540	739.061	-1.60722	0.100767	-15.9498	2.85637e-57	9.50872e-55		2	15751568	15754061	protein_coding	818330	1364.69	1289.25	1362.05	443.24	476.08	408.741
14042	AT3G24255	171.173	-2.96723	0.186678	-15.8949	6.87485e-57	2.25495e-54		3	8788814	8793371	protein_coding	822013	349.691	398.61	478.046	54.0716	63.9524	44.3017
22751	AT5G17165	75.9393	-4.86728	0.307504	-15.8284	1.98338e-56	6.41121e-54		5	5643118	5647807	protein_coding	5008216	268.437	304.477	276.691	7.46481	19.3105	7.15374
14930	AT3G44630	1787.24	1.79461	0.113849	15.7631	5.58065e-56	1.77815e-53		3	16195848	16201225	protein_coding	823589	805.514	796.648	1092.61	3330.68	2925.97	3086.72
12120	AT3G06630	171.2	-4.8169	0.306107	-15.736	8.56922e-56	2.69194e-53		3	2069369	2074087	protein_coding	819842	479.897	512.148	494.151	27.1884	23.04	9.00307
9370	AT2G28560	114.599	-3.68881	0.234757	-15.7133	1.22636e-55	3.79899e-53	ATRAD51B	2	12235875	12239146	protein_coding	817404	302.941	268.665	370.286	31.0504	26.697	19.6232
725	AT1G07780	906.439	-2.05454	0.130993	-15.6844	1.93481e-55	5.91151e-53	PAI1	1	2409865	2412777	protein_coding	837292	1567.52	1662.37	1420.42	408.538	402.637	318.693
23419	AT5G24060	901.256	2.05469	0.131587	15.6147	5.77956e-55	1.74199e-52		5	8129979	8133301	protein_coding	832471	281.101	240.956	241.634	925.846	1023.53	1217.49
18582	AT4G16990	5375.06	1.69484	0.108904	15.5626	1.30604e-54	3.88397e-52	RLM3	4	9558571	9565569	protein_coding	827407	2863.32	2873.28	2726.78	8888.51	8226.46	10271.2
2710	AT1G27180	232.968	2.78982	0.180425	15.4625	6.21481e-54	1.82388e-51		1	9439653	9446223	protein_coding	839607	38.061	54.6112	51.8017	374.203	309.766	309.247
7768	AT2G07798	126.468	-6.06727	0.392622	-15.4532	7.17704e-54	2.07892e-51		2	3357619	3361102	protein_coding	7922541	847.535	475.518	421.512	10.2641	1.2069	11.3075
19928	AT4G29200	545.274	-11.5616	0.749024	-15.4356	9.43697e-54	2.69849e-51		4	14398054	14400198	protein_coding	829041	1676.97	1737.1	2393.67	0	1.2069	0.692297
22928	AT5G18770	283.639	-2.06984	0.134186	-15.4251	1.10986e-53	3.13345e-51		5	6261311	6263721	protein_coding	831995	599.12	612.871	686.711	133.603	145.051	166.355
25065	AT5G45500	836.134	2.72955	0.177377	15.3884	1.95915e-53	5.46211e-51		5	18432446	18435524	protein_coding	834586	211.076	210.982	184.183	1278.26	1029.65	1702.19
3853	AT1G47920	78.1135	-7.0098	0.457597	-15.3187	5.73466e-53	1.57908e-50		1	17661095	17662455	protein_coding	841210	248.329	265.659	274.336	0.933102	1.2069	2.53842
25406	AT5G48620	2084.7	1.80262	0.117807	15.3015	7.47198e-53	2.03238e-50	RPP8L4	5	19716104	19721477	protein_coding	834919	870.657	775.241	968.099	2947.26	2664.08	3494.24
8719	AT2G22330	1604.07	2.22972	0.147994	15.0663	2.69629e-51	7.24554e-49	CYP79B3	2	9488413	9491404	protein_coding	816765	439.053	558.102	454.128	2474.68	1976.15	2346.3
8605	AT2G21220	89.7637	-3.66374	0.244066	-15.0113	6.19553e-51	1.64506e-48		2	9089226	9090052	protein_coding	816659	315.689	367.556	287.288	21.4613	33.7933	23.7689
7927	AT2G14255	535.48	1.889	0.126003	14.9917	8.32033e-51	2.18325e-48	PAT23	2	6036804	6041097	protein_coding	2745525	159.856	203.793	194.273	768.876	648.108	645.452
6310	AT1G72840	202.088	4.03904	0.269533	14.9853	9.15733e-51	2.37494e-48		1	27409196	27413851	protein_coding	843615	12.0708	29.1284	16.7065	360.534	292.442	283.108
10844	AT2G42170	662.24	-2.48551	0.165874	-14.9843	9.29819e-51	2.38376e-48		2	17577714	17580397	protein_coding	818817	2067.31	1578.21	1500.57	244.743	355.189	318.175
6164	AT1G71340	428.974	1.99559	0.133376	14.9621	1.29817e-50	3.29026e-48	GDPD4	1	26885170	26888364	protein_coding	843475	176.947	146.78	149.531	661.569	672.246	568.838
23787	AT5G27730	1014.61	-1.73114	0.116411	-14.8709	5.09066e-50	1.27575e-47		5	9819256	9823250	protein_coding	832835	1775.78	1709.68	1975.72	593.378	596.562	468.521
18272	AT4G14560	253.431	-2.78967	0.188294	-14.8155	1.16349e-49	2.88338e-47	IAA1	4	8360996	8362033	protein_coding	827103	838.487	748.456	745.3	108.24	136.38	98.3062
23891	AT5G28919	886.558	9.72485	0.659921	14.7364	3.7645e-49	9.22675e-47		5	10940033	10941771	protein_coding	6240566	3.01614	1.21306	1.17741	1628.26	1379.49	1737.43
15218	AT3G47290	644.815	8.82004	0.601515	14.663	1.11175e-48	2.69528e-46	ATPLC8	3	17420397	17424342	protein_coding	823882	2.0101	2.42531	2.35404	911.03	1080.64	1055.52
14827	AT3G43540	795.737	1.77149	0.120833	14.6606	1.15175e-48	2.76221e-46		3	15430660	15433355	protein_coding	823446	287.721	268.922	339.325	944.805	1166.18	956.42
1864	AT1G18400	297.54	-2.55889	0.176684	-14.4828	1.55567e-47	3.69125e-45	BEE1	1	6331398	6333856	protein_coding	838421	994.279	846.223	995.278	171.32	162.37	150.007
4105	AT1G50460	722.05	-1.2109	0.0836767	-14.4712	1.84155e-47	4.32358e-45	HKL1	1	18693644	18697709	protein_coding	841468	1475.36	1311.7	1371.88	598.23	613.037	590.082
17548	AT4G07410	1416.87	1.1302	0.0782068	14.4514	2.45533e-47	5.70455e-45	PCN	4	4200506	4205356	protein_coding	826172	667.083	793.125	818.197	1700.48	1588.75	1682.44
23843	AT5G28350	617.603	8.63505	0.597554	14.4507	2.48281e-47	5.70892e-45		5	10320114	10327374	protein_coding	832920	0	5.03634	2.44417	1020.78	826.941	899.28
19123	AT4G21910	1136.97	1.87949	0.130143	14.4417	2.82851e-47	6.43747e-45		4	11625309	11631255	protein_coding	828280	348.946	320.726	367.969	1364.8	1215.29	1238.97
5087	AT1G61300	615.851	1.99736	0.138459	14.4257	3.56551e-47	8.03285e-45		1	22607462	22610557	protein_coding	842424	132.363	203.718	200.172	739.917	689.98	698.888
11321	AT2G46680	746.807	1.76076	0.122069	14.4243	3.6423e-47	8.12379e-45	ATHB-7	2	19165274	19166967	protein_coding	819280	405.07	480.533	430.767	1493.77	1559.99	1408.04
18578	AT4G16960	319.57	-2.57885	0.1791	-14.399	5.2526e-47	1.15994e-44		4	9547402	9551028	protein_coding	827404	789.223	651.411	846.557	152.096	80.8627	142.613
108	AT1G02050	191.955	2.24774	0.156571	14.3561	9.75556e-47	2.13322e-44	PKSA	1	359117	360746	protein_coding	839280	68.3659	70.3572	58.8704	279.93	330.692	326.534
18577	AT4G16957	320.61	-2.8988	0.202484	-14.3162	1.73326e-46	3.75326e-44		4	9544790	9547340	protein_coding	28720140	844.519	752.095	903.072	104.507	67.5867	151.152
27111	AT5G64630	234.411	-2.83272	0.198021	-14.3051	2.03222e-46	4.35833e-44	FAS2	5	25833165	25836400	protein_coding	836584	530.19	502.477	563.324	76.2209	106.074	52.9561
24852	AT5G43660	74.5673	-4.58	0.321563	-14.2429	4.96158e-46	1.05393e-43		5	17535970	17538595	protein_coding	834386	231.738	196.597	264.198	16.118	8.72337	6.93528
2359	AT1G23150	225.383	-3.2252	0.227026	-14.2063	8.37495e-46	1.76222e-43		1	8206549	8207618	protein_coding	838923	1239.63	691.442	878.347	110.106	95.3455	95.7678
13497	AT3G19450	3418.33	1.6925	0.119773	14.1309	2.45128e-45	5.10966e-43	CAD4	3	6744377	6747238	protein_coding	821479	1705.12	2085.24	1880.32	5355.07	5463.66	7484.89
25060	AT5G45460	75.5529	-5.18925	0.368039	-14.0998	3.81135e-45	7.87115e-43		5	18416614	18419532	protein_coding	834582	210.125	235.333	186.031	6.53171	4.82762	5.76914
17122	AT4G01570	305.633	2.09895	0.149009	14.0861	4.62375e-45	9.4613e-43		4	679472	681940	protein_coding	828133	75.4035	109.175	82.4186	349.913	387.417	396.456
2421	AT1G23780	515.982	1.48049	0.105141	14.081	4.96823e-45	1.00738e-42	SKIP22	1	8406663	8408530	protein_coding	838989	268.437	246.25	249.611	649.439	721.729	757.143
6933	AT1G78850	3298.86	2.78241	0.198525	14.0154	1.25397e-44	2.51968e-42		1	29641860	29643535	protein_coding	844222	1205.45	1140.27	1112.65	8946.58	5089.52	9750.32
14334	AT3G26890	2206.86	-1.23341	0.0880205	-14.0128	1.30171e-44	2.59225e-42		3	9907150	9911933	protein_coding	822305	4169.34	4101.11	3739.28	1736.01	1620.8	1745.66
9795	AT2G32530	888.97	2.31518	0.16534	14.0026	1.50349e-44	2.9676e-42	CSLB3	2	13809019	13813572	protein_coding	817814	266.426	339.656	403.851	1529.35	1457.94	2020.12
14194	AT3G25717	456.639	-2.68128	0.193139	-13.8827	8.06797e-44	1.57849e-41	RTFL16	3	9375102	9375671	protein_coding	822160	868.649	657.476	619.317	109.173	96.5524	124.614
18156	AT4G13630	300.623	2.16636	0.156294	13.8608	1.09478e-43	2.1233e-41		4	7933684	7936565	protein_coding	826997	102.984	88.4136	106.689	458.823	405.347	470.827
23492	AT5G24670	2220.26	-1.61166	0.116391	-13.8469	1.32725e-43	2.55199e-41		5	8447378	8451569	protein_coding	832539	4701.26	4703.87	5240.43	1742.32	1359.24	1682.68
1646	AT1G16260	573.758	2.12149	0.153298	13.839	1.48296e-43	2.82701e-41	WAKL8	1	5559498	5562192	protein_coding	838195	224.896	253.926	253.092	1061.51	816.08	1289.2
23614	AT5G25920	122.935	-5.28027	0.382889	-13.7906	2.90334e-43	5.48781e-41		5	9044140	9046528	protein_coding	832661	344.845	333.59	350.868	7.46481	0	13.6152
7556	AT2G05100	13141.3	1.8131	0.131602	13.7771	3.49947e-43	6.559e-41	LHCB2.1	2	1822990	1824480	protein_coding	815058	11570	9462.11	8453.31	28366.3	37968.4	37280.4
20242	AT4G32060	4290.68	-1.01684	0.0739349	-13.7531	4.87703e-43	9.06478e-41	MICU	4	15500926	15503593	protein_coding	829337	7409.68	6864.23	7655.18	3710.78	3444.36	3676.4
7431	AT2G03710	172.715	5.45599	0.396736	13.7522	4.94058e-43	9.10699e-41	AGL3	2	1129229	1131838	protein_coding	814898	4.08	8.61486	4.77812	226.219	238.794	279.887
5810	AT1G68050	429.387	4.32621	0.315513	13.7117	8.64644e-43	1.58074e-40	ADO3	1	25508639	25510907	protein_coding	843133	9.04842	3.63917	14.1289	153.962	189.484	192.92
17056	AT4G00970	646.559	-3.01622	0.221192	-13.6362	2.43935e-42	4.42335e-40	CRK41	4	418327	421885	protein_coding	827936	2019.3	2011.39	2521.91	324.805	170.191	309.353
17392	AT4G04330	687.956	-1.92169	0.141034	-13.6258	2.81392e-42	5.06142e-40	RBCX1	4	2116553	2118617	protein_coding	825753	399.136	390.604	396.787	99.8419	126.725	94.8447
17317	AT4G03230	176.745	2.96375	0.217632	13.6181	3.12395e-42	5.57412e-40		4	1418841	1423337	protein_coding	828018	38.6305	28.4124	30.0846	281.583	227.432	257.477
3149	AT1G31600	481.384	2.27913	0.167387	13.6159	3.22007e-42	5.70003e-40		1	11312961	11316582	protein_coding	840048	97.2546	137.936	139.641	686.082	571.169	557.765
17733	AT4G09750	317.178	3.16274	0.233551	13.542	8.83666e-42	1.55191e-39		4	6146623	6148814	protein_coding	826563	65.3497	92.1923	97.7249	852.855	545.521	873.448
8320	AT2G18600	132.884	-2.29129	0.16981	-13.4932	1.71407e-41	2.98677e-39	RCE2	2	8073167	8075009	protein_coding	816375	359.834	322.315	336.19	56.4838	67.0079	78.9325
4397	AT1G53250	357.873	-2.00926	0.148971	-13.4876	1.85119e-41	3.2007e-39		1	19857351	19859275	protein_coding	841758	843.514	810.321	744.122	170.758	199.139	220.612
5690	AT1G66930	127.004	-4.19817	0.311281	-13.4867	1.87226e-41	3.21223e-39	LRK10L-2.7	1	24969937	24973320	protein_coding	843011	292.483	288.208	387.789	15.4552	6.66341	25.1315
4037	AT1G49730	1095.51	-1.14688	0.0851243	-13.473	2.2552e-41	3.8397e-39		1	18402506	18405681	protein_coding	841396	1546.64	1596.96	1743.91	736.208	694.934	766.482
26156	AT5G55570	152.248	-3.18298	0.237277	-13.4146	4.96541e-41	8.39004e-39		5	22514214	22515458	protein_coding	835651	520.303	541.582	633.966	51.3888	91.3573	49.9945
9433	AT2G29180	1107.98	-1.71909	0.128962	-13.3302	1.54488e-40	2.59075e-38		2	12542933	12543835	protein_coding	817467	1898.16	1914.2	2000.42	537.467	735.005	506.762
18173	AT4G13810	358.577	2.19771	0.165055	13.315	1.89271e-40	3.15037e-38	RLP47	4	8004549	8007597	protein_coding	827015	94.4254	84.2244	118.012	511.099	494.382	368.942
11212	AT2G45660	601.213	-2.11561	0.159281	-13.2822	2.93602e-40	4.85074e-38	SOC1	2	18807505	18811125	protein_coding	819174	1096.97	1314.33	1519.67	334.807	335.365	245.587
517	AT1G05830	1437.8	-0.989172	0.0745175	-13.2744	3.26046e-40	5.34716e-38	ATX2	1	1754130	1761909	protein_coding	837093	2534.95	2432.95	2693.37	1339.49	1247.87	1272.25
10700	AT2G40920	282.768	2.75297	0.207509	13.2668	3.60734e-40	5.87285e-38		2	17072352	17074175	protein_coding	818689	73.8083	53.1668	46.444	363.981	407.309	405.832
5688	AT1G66910	395.263	1.88129	0.141887	13.2591	3.9989e-40	6.46315e-38	LRK10L-2.5	1	24961634	24963946	protein_coding	843009	109.588	137.074	127.16	441.361	456.214	472.151
6876	AT1G78290	1648.59	-1.50949	0.114051	-13.2352	5.49185e-40	8.81225e-38	SRK2C	1	29457205	29459493	protein_coding	844164	4522.07	4154.2	4596.83	1571.61	1520.28	1569.03
5541	AT1G65490	734.705	3.01153	0.227728	13.2243	6.35633e-40	1.01265e-37		1	24354646	24355490	protein_coding	842861	186.792	253.732	141.725	1117.12	2262.72	1316.27
8788	AT2G22980	2776.84	-2.47273	0.187086	-13.2171	6.9939e-40	1.10633e-37	SCPL13	2	9778759	9783310	protein_coding	816829	7212.94	5754.64	9725.67	1444.88	1164.53	1474.96
15902	AT3G53700	489.487	1.55163	0.117792	13.1726	1.26127e-39	1.98109e-37	MEE40	3	19900240	19903173	protein_coding	824537	160.861	156.484	158.95	435.759	490.003	471.454
18260	AT4G14440	732.342	1.61189	0.122568	13.151	1.68021e-39	2.62065e-37	ECI3	4	8306590	8307934	protein_coding	827089	283.517	282.642	290.82	834.193	1013.8	783.911
9483	AT2G29670	428.052	2.03857	0.155487	13.1108	2.85453e-39	4.42135e-37		2	12681831	12685151	protein_coding	817517	115.122	136.466	114.779	519.493	464.276	515.502
5329	AT1G63540	102.556	-7.97923	0.609345	-13.0948	3.52712e-39	5.42544e-37		1	23566958	23569495	protein_coding	842659	354.899	249.889	309.659	0	0	1.84613
24295	AT5G38590	230.085	-1.90618	0.145616	-13.0905	3.73383e-39	5.70407e-37		5	15451910	15453928	protein_coding	833848	611.714	493.728	623.268	159.706	158.634	146.269
26590	AT5G59650	122.459	-2.48267	0.189859	-13.0763	4.49531e-39	6.82065e-37		5	24031346	24035399	protein_coding	836086	352.74	339.438	254.7	53.1129	49.3586	62.8345
18519	AT4G16515	149.562	-2.75584	0.210885	-13.0679	5.02162e-39	7.56772e-37	RGF6	4	9305166	9305845	protein_coding	827350	344.316	229.261	264.34	29.5896	53.5802	42.7353
15563	AT3G50480	1242.91	10.5209	0.805256	13.0653	5.19788e-39	7.78078e-37	HR4	3	18733021	18734420	protein_coding	824212	1.13216	1.15851	6.62943	3907.71	1129.68	7581.2
18890	AT4G19830	492.412	-1.81353	0.138906	-13.0558	5.89187e-39	8.76081e-37	FKBP17-1	4	10772335	10774087	protein_coding	827727	1038.56	915.857	1027.88	278.064	362.072	224.535
1108	AT1G11280	467.075	8.53374	0.653829	13.0519	6.19488e-39	9.15037e-37		1	3787318	3790935	protein_coding	837670	1.04175	1.25694	3.66	722.343	791.607	656.163
18889	AT4G19820	94.166	4.01886	0.307947	13.0505	6.31613e-39	9.26809e-37		4	10767072	10769303	protein_coding	827726	16.0861	19.4089	12.9515	257.536	269.14	257.996
6066	AT1G70430	186.332	-3.85752	0.295821	-13.0401	7.23987e-39	1.05541e-36		1	26545189	26549216	protein_coding	843379	342.934	533.122	540.73	42.109	40.3305	20.4571
3814	AT1G47570	744.907	-2.37835	0.182624	-13.0232	9.02556e-39	1.30718e-36		1	17477579	17483502	protein_coding	841166	2083.15	1416.62	2847.88	374.509	385.42	456.487
17727	AT4G09680	636.917	1.68404	0.129341	13.0202	9.39577e-39	1.35202e-36	CTC1	4	6116699	6123304	protein_coding	826554	235.439	247.105	322.072	959.838	769.247	850.534
17936	AT4G11630	315.195	1.89961	0.145993	13.0116	1.05055e-38	1.50202e-36		4	7019664	7021348	protein_coding	826768	82.4412	103.11	114.209	338.716	405.52	370.379
135	AT1G02300	627.295	-2.15087	0.16538	-13.0056	1.13652e-38	1.61458e-36	CATHB1	1	453107	455519	protein_coding	839576	1244.66	863.696	993.733	189.42	207.588	291.226
13373	AT3G18320	172.884	4.36597	0.33887	12.8839	5.54722e-38	7.83071e-36		3	6289039	6290401	protein_coding	NA	14.0753	13.3436	11.7741	209.948	218.45	373.841
558	AT1G06180	296.374	2.17752	0.169801	12.824	1.20368e-37	1.68848e-35	ATMYB13	1	1889362	1891276	protein_coding	837127	128.689	124.945	137.757	579.456	556.383	630.683
6220	AT1G71990	290.405	-2.17403	0.170121	-12.7793	2.14043e-37	2.98376e-35	FUT13	1	27100210	27102292	protein_coding	843530	656.513	553.154	540.431	140.898	154.484	102.46
5101	AT1G61430	194.586	5.91342	0.465297	12.7089	5.27636e-37	7.30956e-35		1	22664501	22668651	protein_coding	842437	4.3935	3.97574	9.00419	386.417	191.278	454.24
20267	AT4G32280	153.863	-5.41026	0.428762	-12.6183	1.67347e-36	2.30402e-34	IAA29	4	15583332	15584903	protein_coding	829361	427.53	252.141	259.437	11.8028	11.7432	2.62358
5526	AT1G65370	253.636	6.03276	0.479118	12.5914	2.35547e-36	3.22309e-34		1	24284469	24286347	protein_coding	842848	1.00538	7.27834	7.06445	413.364	357.244	200.997
22055	AT5G10140	202.863	4.69962	0.375011	12.532	4.9917e-36	6.78871e-34	FLC	5	3173382	3179448	protein_coding	830878	18.997	6.02344	17.7906	293.753	345.191	483.558
5683	AT1G66860	55.687	-8.07332	0.645022	-12.5163	6.07669e-36	8.21421e-34		1	24942188	24944514	protein_coding	843004	238.275	328.738	313.191	0	1.2069	1.3846
25952	AT5G53730	186	-2.00858	0.160617	-12.5054	6.97331e-36	9.36943e-34	NHL26	5	21807623	21809004	protein_coding	835454	283.517	249.889	273.159	73.715	78.4488	56.9992
17561	AT4G07868	497.884	-13.1735	1.05381	-12.5008	7.38919e-36	9.86878e-34		4	4691762	4692653	protein_coding	826273	1923.29	1650.97	2319.49	0.933102	0	0
5477	AT1G64950	1673.36	1.70392	0.136854	12.4507	1.38663e-35	1.84091e-33	CYP89A5	1	24127506	24129557	protein_coding	842803	695.723	739.964	819.476	2070.55	2411.4	2852.73
4815	AT1G57800	106.052	-8.54203	0.686174	-12.4488	1.41982e-35	1.87382e-33	VIM5	1	21408623	21412283	protein_coding	842155	373.769	273.246	259.348	0	2.4218	0.694591
14698	AT3G30770	62.4769	-7.16007	0.575849	-12.4339	1.71009e-35	2.24364e-33		3	12445493	12448285	protein_coding	822832	212.135	164.976	191.918	1.8662	2.41381	0.923063
16548	AT3G59930	151.87	5.4422	0.439136	12.393	2.85275e-35	3.72092e-33		3	22139492	22140320	protein_coding	825163	10.0538	9.70445	2.35482	219.279	271.554	475.839
24535	AT5G40850	5574.82	-1.69054	0.136569	-12.3786	3.41084e-35	4.42298e-33	UPM1	5	16365900	16369316	protein_coding	834085	8843.35	8652.66	8937.56	2498.79	3526.95	2180.38
1330	AT1G13300	349.887	-2.59628	0.209907	-12.3688	3.85779e-35	4.97365e-33	HRS1	1	4556878	4558793	protein_coding	837890	1110.94	1071.13	885.411	193.152	189.484	130.844
25597	AT5G50400	672.334	1.16878	0.0947034	12.3415	5.41262e-35	6.93811e-33	PAP27	5	20523366	20526521	protein_coding	835108	443.824	397.048	393.555	933.745	926.27	919.954
23651	AT5G26280	3443.7	1.91825	0.15544	12.3408	5.46187e-35	6.96123e-33		5	9208573	9210654	protein_coding	832697	1438.9	1405.11	1405.83	5773.26	5106.34	5184.59
18387	AT4G15450	282.96	-2.70798	0.219943	-12.3122	7.78766e-35	9.86909e-33		4	8839256	8841575	protein_coding	827216	498.462	526.856	585.222	89.1626	109.092	56.8798
22731	AT5G16970	4184.11	2.73927	0.22274	12.2981	9.27673e-35	1.16897e-32	AER	5	5575973	5578086	protein_coding	831560	862.616	668.394	823.009	4681.37	3369.68	7659.58
25013	AT5G45040	624.166	-1.81202	0.14746	-12.2883	1.04731e-34	1.31232e-32	PETJ	5	18175371	18176888	protein_coding	834535	1302.97	1186.37	1089.1	285.529	435.693	307.149
7321	AT2G02570	1406.62	-1.1646	0.0952587	-12.2257	2.26721e-34	2.82502e-32		2	697943	700975	protein_coding	814787	2827.82	2320	2380.93	1087.76	1066.79	1196.03
24357	AT5G39190	225.058	6.6013	0.541049	12.2009	3.073e-34	3.80778e-32	GLP5A	5	15692542	15693735	protein_coding	833914	0	7.92159	3.04142	234.043	355.999	454.605
17069	AT4G01070	2156.33	1.39384	0.114468	12.1767	4.13619e-34	5.09688e-32	UGT72B1	4	461513	463556	protein_coding	827912	1109.21	1179.37	1202.22	2683.05	3353.72	3134.61
21238	AT5G02160	4471.71	-1.41259	0.116243	-12.1521	5.59275e-34	6.85388e-32		5	426226	427461	protein_coding	831910	6607.36	5271.94	5489.08	1860.61	2493.47	2175.2
6113	AT1G70880	134.928	-2.64442	0.217831	-12.1398	6.50044e-34	7.92273e-32		1	26722846	26723978	protein_coding	843425	253.356	305.69	210.756	45.722	42.2417	37.3841
15217	AT3G47250	2266.77	12.4547	1.02822	12.1129	9.02243e-34	1.09368e-31		3	17399757	17401871	protein_coding	823878	0	0	2.49345	4129.99	3801.93	4917.09
237	AT1G03220	2243.95	4.85397	0.40188	12.0782	1.3778e-33	1.66111e-31		1	786832	788722	protein_coding	838517	210.125	226.841	175.434	7986.42	2071.05	7649.65
19991	AT4G29770	47.3931	-5.97056	0.495165	-12.0577	1.76595e-33	2.11762e-31		4	14575718	14577643	protein_coding	829099	114.464	146.664	143.54	2.8204	2.432	1.86004
14021	AT3G24070	295.983	7.94754	0.661412	12.016	2.92726e-33	3.49142e-31		3	8693061	8694770	protein_coding	821993	3.01614	0	2.35482	381.639	488.797	511.608
11573	AT3G01790	750.317	-0.938547	0.0785546	-11.9477	6.67397e-33	7.91789e-31		3	283179	285840	protein_coding	821078	984.992	981.709	912.527	496.956	521.945	489.921
14836	AT3G43610	985.825	-1.60433	0.134301	-11.9457	6.83534e-33	8.06643e-31		3	15517576	15524096	protein_coding	823458	1197.47	1352.98	1643.32	555.353	456.812	376.677
8986	AT2G24945	181.296	-2.54221	0.213643	-11.8993	1.19289e-32	1.39574e-30		2	10610833	10612232	protein_coding	817033	421.254	390.604	595.769	94.2433	85.6903	66.2298
6377	AT1G73480	489.854	2.27894	0.191521	11.8992	1.19524e-32	1.39574e-30		1	27628678	27632840	protein_coding	843683	295.582	288.707	320.255	1347.4	1193.63	1839.2
4272	AT1G52100	1996.6	14.0749	1.18487	11.8788	1.52472e-32	1.77122e-30		1	19383078	19385602	protein_coding	841640	0	0	0	3795.37	3486.08	3463.7
12371	AT3G09440	6736.62	1.83922	0.154979	11.8675	1.74555e-32	2.01724e-30	HSP70-3	3	2902355	2905947	protein_coding	820102	2076.77	2317.55	2106.34	7844.31	5558.62	9840.22
26406	AT5G57890	152.046	2.66364	0.224917	11.8428	2.34514e-32	2.69619e-30	ASB2	5	23447340	23449679	protein_coding	835900	23.1238	36.3917	28.2578	188.487	211.208	158.767
7018	AT1G79670	467.73	2.44968	0.206925	11.8384	2.46984e-32	2.82499e-30	WAKL22	1	29976725	29979356	protein_coding	844306	149.655	162.813	115.273	878.121	536.547	914.551
526	AT1G05900	711.842	-1.11007	0.0938481	-11.8284	2.78537e-32	3.16963e-30	NTH2	1	1786849	1789737	protein_coding	837100	1361	1502.43	1501.29	638.391	680.299	698.372
5283	AT1G63130	431.887	-1.63566	0.138537	-11.8067	3.60572e-32	4.08233e-30		1	23412518	23415155	protein_coding	842617	650.106	662.371	853.341	232.992	239.065	226.56
14847	AT3G43790	190.986	-2.50157	0.212584	-11.7675	5.74378e-32	6.47016e-30	ZIFL2	3	15655319	15660126	protein_coding	823490	319.449	249.559	337.31	63.658	44.7714	51.6666
18919	AT4G20070	1485.51	-1.23151	0.105511	-11.6718	1.77669e-31	1.99132e-29	AAH	4	10861382	10864765	protein_coding	827752	3326.37	3141.23	3436.01	1351.56	1485.48	1384.04
27228	AT5G65670	5434.48	-0.871384	0.0747009	-11.665	1.92439e-31	2.13889e-29	IAA9	5	26253408	26256544	protein_coding	836693	6891.95	6271.46	5626.9	3305.07	3536.32	3433.3
14618	AT3G29375	198.17	2.40001	0.205747	11.6648	1.92753e-31	2.13889e-29		3	11280151	11282158	protein_coding	822597	49.0129	32.854	61.1213	241.89	260.192	246.874
18554	AT4G16780	361.778	-2.26844	0.194633	-11.6549	2.16605e-31	2.39166e-29	HAT4	4	9449114	9450905	protein_coding	827384	1084.81	669.607	711.155	178.222	140.001	189.459
25315	AT5G47810	174.577	3.00389	0.257816	11.6513	2.26022e-31	2.48334e-29	PFK2	5	19356292	19358125	protein_coding	834832	51.2744	44.8831	24.7256	287.395	324.658	361.148
16816	AT3G62460	120.061	5.00678	0.430601	11.6274	2.98919e-31	3.26819e-29		3	23104665	23105650	protein_coding	825420	0	6.06528	9.41927	146.497	154.484	167.998
14356	AT3G27060	1076.17	1.37791	0.118519	11.6262	3.03491e-31	3.30198e-29	TSO2	3	9979841	9981620	protein_coding	822324	315.689	417.291	374.416	1007.75	1004.14	868.372
8546	AT2G20720	131.61	-1.91334	0.164736	-11.6145	3.47691e-31	3.76452e-29		2	8927822	8930120	protein_coding	816600	223.194	259.594	234.304	67.1833	61.5522	62.076
25812	AT5G52420	997.762	1.50556	0.129684	11.6095	3.68969e-31	3.9756e-29		5	21281569	21282806	protein_coding	835318	638.417	584.693	659.349	1486.43	1918.98	1937.05
5100	AT1G61420	115.578	4.52285	0.390042	11.5958	4.32704e-31	4.63991e-29		1	22660460	22664502	protein_coding	842436	7.54185	7.15572	13.8794	238.863	125.367	284.676
25287	AT5G47540	1291.75	-1.44817	0.125053	-11.5805	5.17754e-31	5.52535e-29		5	19283029	19285758	protein_coding	834804	2735.64	2279.33	2895.25	955.496	1071.73	880.371
19990	AT4G29760	49.7826	-6.40228	0.552892	-11.5796	5.22767e-31	5.55228e-29	HTT4	4	14573600	14575366	protein_coding	829098	121.36	133.914	132.322	2.88809	1.24518	1.19042
21271	AT5G02500	44190	1.21625	0.105177	11.5638	6.28385e-31	6.64241e-29	MED37E	5	553745	556623	protein_coding	831020	18339.3	19101.3	16311.7	40240.6	36558.3	48072.8
21641	AT5G05890	236.549	2.31448	0.200403	11.5491	7.45949e-31	7.84794e-29	UGT76C5	5	1772415	1774187	protein_coding	830474	30.1614	40.0308	43.5641	164.226	226.898	176.305
3172	AT1G31820	238.168	2.7932	0.242475	11.5196	1.05163e-30	1.1012e-28		1	11416451	11418464	protein_coding	840072	49.2636	53.3745	76.5316	348.047	327.071	554.069
18572	AT4G16920	314.863	-3.6073	0.313182	-11.5182	1.06798e-30	1.1131e-28		4	9517950	9525800	protein_coding	827400	800.897	868.688	795.822	85.7297	89.7339	32.6507
20180	AT4G31500	3079.7	2.59802	0.225866	11.5025	1.28186e-30	1.3298e-28	CYP83B1	4	15273410	15275404	protein_coding	829277	837.482	1071.13	921.911	6477.59	2953.3	7692.35
20300	AT4G32570	1868.15	-1.94942	0.169615	-11.4932	1.42745e-30	1.47397e-28	TIFY8	4	15716232	15718867	protein_coding	829392	3386.24	3453.19	3345.78	783.082	1200.82	666.304
21348	AT5G03240	17898.6	1.97487	0.171848	11.492	1.44764e-30	1.48794e-28	UBQ3	5	771660	773515	protein_coding	832184	6793.56	6288.14	5294.86	22611.8	21836	27786.1
4036	AT1G49720	400.37	-1.85432	0.161841	-11.4577	2.15219e-30	2.20195e-28	ABF1	1	18400003	18402628	protein_coding	841395	411.091	272.865	271.909	102.614	83.2543	82.0208
4885	AT1G58807	2284.13	1.52998	0.133718	11.4418	2.58514e-30	2.62086e-28	RDL5	1	21780076	21784581	protein_coding	842232	1076.6	1062.7	1218.03	3406.2	2648.71	3628.54
4891	AT1G59124	2284.13	1.52998	0.133718	11.4418	2.58514e-30	2.62086e-28	RDL5	1	21816334	21820839	protein_coding	842232	1076.6	1062.7	1218.03	3406.2	2648.71	3628.54
3350	AT1G33790	269.037	3.50612	0.306804	11.4279	3.03465e-30	3.06266e-28	JAL4	1	12256474	12260638	protein_coding	840271	46.3807	54.1816	52.1163	527.732	348.184	851.544
867	AT1G09140	2016.59	-0.977788	0.0860792	-11.3592	6.67708e-30	6.70836e-28	SR30	1	2942538	2945976	protein_coding	837433	3568.22	3187.96	3371.53	1753	1555.79	1821.63
14257	AT3G26230	163.579	6.58034	0.580061	11.3442	7.92196e-30	7.92338e-28	CYP71B24	3	9597941	9599988	protein_coding	822224	6.03228	3.63917	7.06445	575.724	115.863	912.217
11620	AT3G02230	1587.45	1.01711	0.0896801	11.3416	8.16494e-30	8.12994e-28	RGP1	3	415389	417723	protein_coding	821233	787.213	951.036	871.283	1740.23	1853.81	1688.97
16026	AT3G54920	1534.74	-0.920638	0.0811985	-11.3381	8.49521e-30	8.42121e-28	PMR6	3	20344785	20348659	protein_coding	824657	2082.14	2080.39	1874.43	1108.53	1105.53	989.062
16985	AT4G00380	153.07	2.88165	0.254177	11.3372	8.58735e-30	8.47487e-28	FDM2	4	167497	171010	protein_coding	828016	22.2926	28.5408	19.271	171.812	186.428	159.862
17572	AT4G08040	186.643	-2.24408	0.198123	-11.3267	9.67874e-30	9.50989e-28	ACS11	4	4886962	4889224	protein_coding	826317	423.265	356.638	417.98	63.4509	105.001	85.8449
4882	AT1G58684	1639.58	13.4677	1.18917	11.3252	9.84157e-30	9.58543e-28	RPS2B	1	21769674	21771303	protein_coding	842207	0	0	0	1769.16	2808.47	2475.89
4895	AT1G59359	1639.58	13.4677	1.18917	11.3252	9.84157e-30	9.58543e-28	RPS2B	1	21842190	21843819	protein_coding	842207	0	0	0	1769.16	2808.47	2475.89
17334	AT4G03400	815.033	-1.18374	0.104559	-11.3213	1.0295e-29	9.98343e-28	DFL2	4	1497536	1501599	protein_coding	827938	1457.61	1469.92	1527.77	761.734	643.682	567.748
11221	AT2G45740	4826.96	-1.0059	0.088892	-11.316	1.09408e-29	1.05638e-27	PEX11D	2	18839435	18841403	protein_coding	819182	6831.91	6098.53	6677.86	2921.39	3215.36	3613.64
146	AT1G02390	184.978	2.07734	0.183642	11.3119	1.14537e-29	1.10113e-27	GPAT2	1	480650	483373	protein_coding	839558	110.592	112.814	109.499	464.685	582.935	368.302
10717	AT2G41060	838.176	-0.932114	0.0824912	-11.2996	1.31878e-29	1.2624e-27	UBA2B	2	17126989	17130569	protein_coding	818705	1515.59	1413.73	1543.11	758.731	809.08	779.329
24117	AT5G36910	1771.05	-3.12363	0.276735	-11.2874	1.51382e-29	1.44292e-27	THI2.2	5	14561743	14562863	protein_coding	833659	6399.24	7713.82	11190.1	1040.41	1371.04	499.839
26912	AT5G62720	3334.29	-2.42535	0.215052	-11.2779	1.68641e-29	1.60058e-27		5	25191402	25195071	protein_coding	836393	2943.75	2733.52	2664.18	374.972	811.99	376.312
2754	AT1G27580	139.671	5.0576	0.448509	11.2765	1.71452e-29	1.62036e-27		1	9589807	9591075	protein_coding	839649	15.0807	4.85222	0	189.42	257.071	250.612
23173	AT5G21100	1387.53	1.89635	0.168282	11.2689	1.87001e-29	1.75987e-27		5	7168106	7170961	protein_coding	832234	425.276	584.693	470.964	1556.41	2380.02	1580.52
7360	AT2G02960	614.626	1.42144	0.126202	11.2632	1.99375e-29	1.86842e-27		2	862029	864452	protein_coding	814825	337.464	291.421	320.36	885.025	827.294	833.65
5185	AT1G62250	677.459	-1.57336	0.139944	-11.2428	2.51234e-29	2.34457e-27		1	22994538	22997709	protein_coding	842522	1251.73	1373.78	1353.86	431.933	527.975	387.164
5543	AT1G65510	160.23	4.69542	0.418106	11.2302	2.89741e-29	2.69265e-27		1	24359328	24360081	protein_coding	842863	12.0646	20.6219	10.5967	306.99	205.174	596.068
17454	AT4G04955	619.167	-1.68831	0.150355	-11.2288	2.944e-29	2.7246e-27	ALN	4	2522034	2525352	protein_coding	825836	1176.09	1095.2	1212.51	376.67	374.567	333.804
22044	AT5G10030	843.818	-1.29119	0.115092	-11.2188	3.29812e-29	3.03972e-27	TGA4	5	3137289	3144269	protein_coding	830866	1583.81	1593.39	1589.27	681.042	514.304	736.494
15977	AT3G54440	1148.62	1.19873	0.107013	11.2018	3.99723e-29	3.6689e-27		3	20148208	20157199	protein_coding	824610	367.712	461.068	519.968	1047.73	989.175	1047.57
17223	AT4G02430	579.045	-1.20558	0.107692	-11.1947	4.32663e-29	3.95496e-27	SR34b	4	1068974	1072263	protein_coding	828027	1268.16	1166.98	1253.32	545.576	485.98	560.961
5226	AT1G62630	766.591	-1.51224	0.135114	-11.1923	4.44568e-29	4.0472e-27		1	23185760	23189224	protein_coding	842560	1281.86	1107.52	1614.23	457.22	510.521	440.763
25057	AT5G45440	68.409	-2.8463	0.254983	-11.1627	6.20682e-29	5.62751e-27		5	18412059	18413617	protein_coding	834580	176.947	158.91	147.176	23.3275	30.1726	18.2305
20033	AT4G30140	309.23	3.08134	0.276136	11.1587	6.49032e-29	5.86073e-27	CDEF1	4	14738326	14740742	protein_coding	829137	60.3228	84.9139	58.8704	616.78	599.832	509.069
19943	AT4G29310	449.727	-1.64851	0.147796	-11.1539	6.85029e-29	6.16084e-27		4	14437133	14439769	protein_coding	829053	880.142	648.071	691.868	212.841	273.36	227
20092	AT4G30720	1385.53	-1.0067	0.0903655	-11.1403	7.9833e-29	7.15099e-27		4	14971833	14975528	protein_coding	829195	1811.69	1849.91	1852.06	773.541	1002.94	964.37
24629	AT5G41740	451.661	1.60703	0.144561	11.1166	1.0416e-28	9.2927e-27		5	16688626	16693119	protein_coding	834177	359.99	305.775	331.365	1136.48	831.677	1066.32
16398	AT3G58470	456.626	-1.55068	0.13956	-11.1112	1.10661e-28	9.83339e-27		3	21626671	21628569	protein_coding	825016	1079.78	872.187	826.541	290.195	325.864	331.149
6620	AT1G75850	1027.61	-1.03251	0.0932774	-11.0692	1.76964e-28	1.56627e-26	VPS35B	1	28477768	28483946	protein_coding	843918	1984.83	1798.69	1973.86	909.211	854.611	1034.9
7460	AT2G03980	494.89	1.97371	0.178386	11.0642	1.87031e-28	1.64883e-26		2	1259058	1262740	protein_coding	814924	210.055	150.83	221.997	689.469	666.684	927.449
23642	AT5G26200	315.076	-1.42435	0.12883	-11.056	2.05042e-28	1.80049e-26		5	9157142	9158404	protein_coding	832689	732.922	689.016	614.607	203.416	289.657	265.611
13648	AT3G20810	1776.96	-1.84408	0.167003	-11.0422	2.39067e-28	2.09104e-26	JMJ30	3	7275645	7278420	protein_coding	821629	1539.61	1077.91	1224.56	284.772	420.125	366.933
26667	AT5G60360	9642.91	1.24421	0.112776	11.0325	2.66277e-28	2.31994e-26	AALP	5	24279660	24282482	protein_coding	836158	5867.2	4956.16	5167.96	10801.1	12186.1	14884.4
18199	AT4G14030	5625.8	-1.11926	0.10157	-11.0196	3.07385e-28	2.66767e-26	SBP1	4	8097842	8100340	protein_coding	827039	11183.7	9089.33	9559.28	4578.68	3958.61	5179.48
5420	AT1G64430	2506.13	-1.09269	0.0992716	-11.007	3.53413e-28	3.05525e-26		1	23933380	23936867	protein_coding	842751	4551.77	4416.75	3807.76	1858.91	2115.89	2017.61
14872	AT3G44070	318.562	-13.0478	1.18783	-10.9845	4.53724e-28	3.90728e-26		3	15828153	15829823	protein_coding	823525	983.076	841.806	1156.88	0	0	0
3274	AT1G32870	538.754	-0.824808	0.0750958	-10.9834	4.59272e-28	3.93984e-26	ANAC13	1	11911631	11913947	protein_coding	840181	1195.29	1099.12	1177.53	653.646	653.14	654.143
20221	AT4G31870	249.271	2.2327	0.203418	10.9759	4.99012e-28	4.26435e-26	GPX7	4	15410078	15412486	protein_coding	829316	118.136	154.465	115.691	639.086	658.688	528.542
18570	AT4G16900	334.487	2.35424	0.215024	10.9487	6.73814e-28	5.73617e-26		4	9511859	9516688	protein_coding	827399	76.2862	59.0732	142.676	481.259	457.2	479.778
8594	AT2G21130	409.287	-2.29195	0.209343	-10.9483	6.77186e-28	5.74295e-26	CYP19-2	2	9055398	9056481	protein_coding	816648	321.722	223.202	209.579	44.7889	57.9314	52.1531
25052	AT5G45390	3355.94	0.804045	0.0734794	10.9424	7.22256e-28	6.10197e-26	CLPP4	5	18396254	18398138	protein_coding	834575	1652.85	1754.08	1783.77	2873.95	2870.02	3293.72
9427	AT2G29120	207.476	2.89285	0.265111	10.9119	1.01159e-27	8.51415e-26	GLR2.7	2	12511246	12515947	protein_coding	817460	45.2421	72.7833	67.1123	540.266	257.071	564.222
4281	AT1G52190	1799.8	-1.44807	0.132736	-10.9094	1.03943e-27	8.71556e-26	NPF1.2	1	19434480	19439031	protein_coding	841649	2386.77	2325.43	2584.41	903.242	1082.59	704.759
9295	AT2G27820	729.207	0.942938	0.0865669	10.8926	1.25018e-27	1.04435e-25	ADT3	2	11856571	11858288	protein_coding	817329	374.002	447.618	413.271	747.414	829.144	793.373
15337	AT3G48380	597.769	1.25356	0.115395	10.8632	1.72512e-27	1.43571e-25		3	17916416	17920315	protein_coding	823996	376.978	343.021	394.715	922.051	772.572	954.439
8427	AT2G19650	726.621	1.23032	0.113349	10.8543	1.90272e-27	1.57763e-25		2	8493469	8495892	protein_coding	816484	585.131	570.136	598.124	1277.42	1550.87	1294.6
21343	AT5G03200	253.812	1.95764	0.180383	10.8527	1.93625e-27	1.59949e-25	LUL1	5	760319	761840	protein_coding	831908	111.597	93.4053	72.9994	304.191	369.313	406.378
185	AT1G02770	76.0309	-3.18404	0.29378	-10.8382	2.26956e-27	1.8679e-25		1	604873	606708	protein_coding	839421	154.829	145.567	170.724	11.1972	20.5174	19.1536
5825	AT1G68190	503.491	-1.65938	0.15327	-10.8265	2.57733e-27	2.11341e-25		1	25558794	25561248	protein_coding	843148	860.411	842.859	1140.92	265.539	294.57	334.824
5223	AT1G62600	729.013	-1.26726	0.117105	-10.8215	2.7218e-27	2.2237e-25		1	23179461	23181519	protein_coding	842557	1691.92	1565.16	1561.76	575.397	635.606	778.123
11802	AT3G03850	63.2475	-5.11985	0.473626	-10.8099	3.09031e-27	2.51556e-25		3	983057	983768	protein_coding	821111	99.5326	167.402	237.837	5.59861	7.24143	3.46149
21226	AT5G02050	427.991	1.37186	0.127324	10.7746	4.53877e-27	3.68119e-25		5	402979	404346	protein_coding	831729	149.802	167.402	170.724	404.033	428.451	426.686
10327	AT2G37450	619.377	1.70398	0.158203	10.7708	4.7277e-27	3.82053e-25		2	15722480	15725062	protein_coding	818322	186.205	208.086	198.731	701.235	715.835	524.043
7298	AT2G02360	202.481	2.56335	0.238353	10.7544	5.64803e-27	4.54778e-25	PP2B10	2	619323	620793	protein_coding	814767	40.2152	57.0136	41.2093	269.666	179.829	354.687
7110	AT1G80555	53.6687	-4.54944	0.42329	-10.7478	6.06797e-27	4.86835e-25		1	30286956	30287741	protein_coding	5007861	225.126	165.23	171.309	2.88858	3.51412	12.9441
15224	AT3G47360	82.3359	4.49985	0.418742	10.7461	6.18018e-27	4.9406e-25	HSD3	3	17450852	17452949	protein_coding	823890	7.03766	6.06528	8.24186	211.814	105.001	164.305
3650	AT1G43640	45.6349	-5.54434	0.517874	-10.706	9.54148e-27	7.60047e-25	TULP5	1	16439367	16441941	protein_coding	840948	111.164	99.9854	130.185	0.937931	0	3.71136
22074	AT5G10330	788.094	-0.970103	0.0906194	-10.7052	9.61739e-27	7.63368e-25	HISN6A	5	3247847	3250964	protein_coding	843523	995.806	1048.73	1021.08	552.673	539.721	483.052
5602	AT1G66100	959.264	13.5155	1.2643	10.6901	1.13218e-26	8.95468e-25		1	24605538	24606722	protein_coding	842924	0	0	0	2266.5	3864.51	1163.06
8194	AT2G17420	1965.47	1.15121	0.107739	10.6852	1.19445e-26	9.41379e-25	NTR2	2	7564240	7566601	protein_coding	816248	1500.71	1236.76	1373.93	3046.41	2657.06	3417.85
14597	AT3G29180	1000.13	1.01129	0.0947445	10.6738	1.34953e-26	1.05985e-24		3	11148167	11151633	protein_coding	822569	728.645	750.296	602.636	1323.3	1412.37	1457.3
7499	AT2G04378	862.695	12.6027	1.18225	10.6599	1.56749e-26	1.22671e-24		2	1525029	1526875	protein_coding	6241027	0	0	0	1398.66	1346.09	1140.4
9490	AT2G29730	140.772	2.67955	0.251833	10.6402	1.93745e-26	1.51094e-24	UGT71D1	2	12703469	12705206	protein_coding	817523	12.0646	30.3264	27.0804	149.296	175.001	119.767
12698	AT3G12460	29.7466	-4.61075	0.433426	-10.6379	1.98558e-26	1.54308e-24		3	3954514	3955550	protein_coding	820425	92.495	111.601	95.3701	5.59861	4.82762	3.23072
11986	AT3G05520	644.897	-0.904727	0.0851237	-10.6284	2.19892e-26	1.70294e-24		3	1598449	1601437	protein_coding	819717	885.25	875.229	815.449	463.6	468.457	448.853
27271	AT5G66052	950.821	3.33021	0.313631	10.6182	2.45154e-26	1.89201e-24		5	26416126	26416924	protein_coding	836736	103.554	75.2095	168.369	808.066	1284.15	1396.59
10360	AT2G37770	530.182	2.93024	0.276783	10.5868	3.43187e-26	2.63947e-24	AKR4C9	2	15834766	15837001	protein_coding	818354	82.4188	87.3163	108.292	547.582	610.689	953.019
18200	AT4G14040	7001.64	-1.60855	0.15229	-10.5625	4.44899e-26	3.40998e-24	SBP2	4	8100349	8103094	protein_coding	827040	13871.2	10940.5	10942.8	3091.37	4126.41	4502.24
22842	AT5G18020	109.129	-2.59769	0.246158	-10.5529	4.9227e-26	3.76014e-24	SAUR20	5	5966183	5966785	protein_coding	831669	164.882	195.302	160.128	34.5248	37.4141	20.5382
11072	AT2G44290	510.332	1.84347	0.174848	10.5433	5.45392e-26	4.15168e-24	YLS3	2	18305080	18306395	protein_coding	819038	189.012	155.271	124.805	461.885	643.28	584.068
20840	AT4G37560	519.146	1.3701	0.130134	10.5284	6.39173e-26	4.84902e-24		4	17646408	17648684	protein_coding	829910	300.167	310.637	320.76	630.572	892.11	881.857
11175	AT2G45300	1181.83	1.35157	0.128399	10.5264	6.53039e-26	4.93742e-24		2	18677311	18681889	protein_coding	819138	670.666	744.881	612.089	1689.18	1370.4	2095.17
25269	AT5G47370	512.284	-1.49638	0.142172	-10.5251	6.61635e-26	4.98551e-24	HAT2	5	19216271	19218007	protein_coding	834784	832.455	731.473	729.994	318.188	231.726	262.842
2313	AT1G22740	448.576	-1.83552	0.174434	-10.5228	6.78641e-26	5.09644e-24	RABG3B	1	8049090	8050784	protein_coding	838880	1208.47	800.617	900.718	223.011	318.623	275.765
2032	AT1G20050	842.414	1.32989	0.126577	10.5066	8.05627e-26	6.02977e-24	HYD1	1	6949043	6950509	protein_coding	838593	342.835	434.274	422.69	1166.38	903.972	941.986
20742	AT4G36690	3565.82	-1.10911	0.105608	-10.5022	8.44279e-26	6.29793e-24	U2AF65A	4	17293938	17297761	protein_coding	829822	7623.6	6331.44	6854.17	3064.08	3066.89	3507.26
22255	AT5G12050	329.222	-1.83669	0.174904	-10.5011	8.53672e-26	6.34677e-24		5	3889906	3891514	protein_coding	831078	424.271	339.656	435.641	117.571	107.415	110.998
24948	AT5G44500	93.7627	3.4866	0.332217	10.4949	9.11377e-26	6.75327e-24		5	17927443	17929835	protein_coding	834477	10.0912	9.74056	10.4544	117.072	133.254	95.6609
21092	AT4G39950	1690.61	4.13743	0.39437	10.4912	9.47813e-26	7.00001e-24	CYP79B2	4	18525042	18527602	protein_coding	830154	203.156	338.009	290.51	5328.92	1641.68	7652.32
897	AT1G09390	205.014	1.61071	0.153873	10.4677	1.21508e-25	8.94426e-24		1	3031046	3033582	protein_coding	837461	84.4519	81.2747	93.0153	278.997	269.14	246.689
2530	AT1G24881	686.971	12.396	1.18504	10.4603	1.31397e-25	9.64036e-24		1	8784036	8785634	protein_coding	6241166	0	0	0	1074.93	1191.21	1091.98
14907	AT3G44400	253.169	-2.92557	0.280088	-10.4452	1.54148e-25	1.12725e-23		3	16044662	16049803	protein_coding	823565	578.689	614.828	949.597	139.908	69.4651	74.2559
9106	AT2G26030	159.159	2.19231	0.209903	10.4444	1.55416e-25	1.13281e-23		2	11091330	11093444	protein_coding	817144	55.0823	52.1523	75.7146	305.52	238.271	286.825
6320	AT1G72940	266.1	1.90764	0.182931	10.4282	1.84389e-25	1.33961e-23		1	27441981	27443859	protein_coding	843625	103.554	93.4053	151.886	501.076	393.451	413.301
8269	AT2G18100	83.8582	-2.58929	0.248314	-10.4275	1.85736e-25	1.34502e-23		2	7867828	7871801	protein_coding	816322	198.941	168.979	211.924	39.4437	33.8127	26.6066
3555	AT1G36320	1634.88	0.757888	0.0727226	10.4216	1.97534e-25	1.42582e-23		1	13671774	13674205	protein_coding	840539	1009.4	958.314	921.911	1563.88	1636.56	1682.51
14780	AT3G42800	87.0031	-3.11224	0.29875	-10.4176	2.06205e-25	1.48361e-23		3	14905230	14907035	protein_coding	823322	148.796	111.601	80.0638	9.33102	14.4829	14.5382
2149	AT1G21130	2880.79	2.57207	0.247337	10.399	2.50457e-25	1.79621e-23	IGMT4	1	7398814	7400736	protein_coding	838709	779.735	635.269	705.14	4851.3	1957.02	5792.56
18609	AT4G17250	342.243	2.16628	0.20851	10.3893	2.77398e-25	1.98304e-23		4	9670763	9673475	protein_coding	827439	134.079	117.445	126.823	620.257	371.981	698.371
10439	AT2G38530	1397.51	2.64038	0.254374	10.3799	3.06038e-25	2.18079e-23	LTP2	2	16128176	16129399	protein_coding	818435	476.55	419.717	347.336	2255.31	1546.05	3945.17
24754	AT5G42840	95.9183	-3.08375	0.297294	-10.3727	3.30007e-25	2.3441e-23		5	17179073	17181365	protein_coding	834295	146.285	154.844	191.07	28.6228	21.2857	12.7185
18136	AT4G13460	861.518	1.10749	0.106988	10.3515	4.1176e-25	2.91553e-23	SUVH9	4	7823894	7827004	protein_coding	826978	552.515	491.727	639.931	1098.98	1230.39	1294.02
14449	AT3G27900	54.8747	-4.48611	0.433641	-10.3452	4.39949e-25	3.10526e-23		3	10352462	10353875	protein_coding	822413	157.411	196.12	195.406	11.1159	6.16187	7.0923
15862	AT3G53310	91.9171	3.102	0.299913	10.343	4.50234e-25	3.16783e-23	REM20	3	19766655	19768786	protein_coding	824499	14.0753	18.1958	12.9515	115.705	107.415	156.459
10271	AT2G36930	1580.81	-1.30141	0.126211	-10.3114	6.26107e-25	4.38353e-23		2	15509898	15511607	protein_coding	818267	3800.34	3363.8	2785.75	1129.05	1351.73	1547.75
16296	AT3G57470	1246.17	1.45458	0.141068	10.3112	6.26949e-25	4.38353e-23		3	21269149	21276017	protein_coding	824914	474.659	592.577	722.342	1819.54	1533.74	1546.92
22164	AT5G11200	2816.11	-0.824996	0.0800856	-10.3014	6.94158e-25	4.83828e-23		5	3567174	3571039	protein_coding	830986	3710.86	3810.18	3491.84	1975.83	2058.81	2173.79
18198	AT4G14020	211.374	-1.86221	0.181015	-10.2876	8.01668e-25	5.57022e-23		4	8095050	8095749	protein_coding	827038	496.658	418.504	452.125	97.0426	162.932	120.46
26885	AT5G62480	107.288	4.11043	0.399656	10.2849	8.24076e-25	5.70813e-23	GSTU9	5	25088527	25089626	protein_coding	836368	7.80968	21.538	14.3722	324.099	170.091	247.374
3524	AT1G35720	1799.04	3.64765	0.355473	10.2614	1.05173e-24	7.26247e-23	ANN1	1	13225168	13227239	protein_coding	840476	96.5165	172.254	113.031	2092.01	1964.84	726.22
2525	AT1G24800	567.789	12.3531	1.20597	10.2432	1.26933e-24	8.738e-23		1	8769511	8771553	protein_coding	6241166	0	0	0	905.109	829.144	1515.67
14915	AT3G44480	1460.96	1.44263	0.140891	10.2393	1.32183e-24	9.07142e-23	RPP1	3	16090460	16096477	protein_coding	823573	715.031	843.475	1065.85	2739.94	1950.06	2433.41
19688	AT4G27020	455.931	1.13424	0.111045	10.2142	1.7134e-24	1.17226e-22		4	13568367	13571495	protein_coding	828810	337.808	356.638	327.32	779.14	674.66	780.681
3146	AT1G31550	311.916	-1.97027	0.193075	-10.2047	1.88942e-24	1.28873e-22		1	11295446	11297379	protein_coding	840045	285.072	329.952	329.879	65.8526	61.9149	102.95
3099	AT1G31120	461.401	1.98108	0.194533	10.1838	2.3431e-24	1.59331e-22	POT10	1	11104237	11108095	protein_coding	839997	161.866	177.106	230.772	942.433	517.762	781.373
13789	AT3G22060	752.002	3.32059	0.32614	10.1815	2.3988e-24	1.62623e-22	CRRSP38	3	7770899	7772357	protein_coding	821768	267.431	258.381	274.336	2819.83	907.593	4258.78
18574	AT4G16940	177.444	-1.58211	0.155449	-10.1777	2.49361e-24	1.68537e-22		4	9531373	9537918	protein_coding	827402	330.038	281.167	339.383	100.098	112.463	105.889
26203	AT5G56010	6886.89	1.3722	0.134876	10.1738	2.59656e-24	1.74966e-22	HSP90-3	5	22681238	22684252	protein_coding	835699	2026.85	2407.92	2158.19	5572.48	4814.35	6664.05
1461	AT1G14520	281.93	-2.41724	0.237614	-10.173	2.61755e-24	1.75849e-22	MIOX1	1	4968134	4970311	protein_coding	838014	524.943	459.418	578.729	72.2929	159.42	70.5811
15080	AT3G45940	119.583	-12.1764	1.19712	-10.1714	2.66086e-24	1.78222e-22	XYL2	3	16886226	16889171	protein_coding	823737	654.503	425.783	548.673	0	0	0
2540	AT1G25145	491.465	2.16152	0.212535	10.1702	2.69391e-24	1.79895e-22	LPXC4	1	8818867	8820736	protein_coding	10723064	160.861	75.2095	168.369	633.576	533.452	645.683
8154	AT2G17036	111.145	-1.62511	0.159854	-10.1662	2.80499e-24	1.86754e-22		2	7403693	7405262	protein_coding	816208	305.738	250.363	301.703	100.478	93.8613	87.0444
25063	AT5G45480	499.627	1.25677	0.123757	10.1551	3.145e-24	2.08768e-22		5	18426104	18429090	protein_coding	834584	255.367	238.972	263.74	613.048	517.762	668.759
23536	AT5G25130	207.553	-1.55482	0.153199	-10.1491	3.3461e-24	2.21458e-22	CYP71B12	5	8668232	8670237	protein_coding	832584	277.485	264.446	326.142	98.9088	101.38	96.4601
27250	AT5G65870	205.015	2.5778	0.254234	10.1395	3.69104e-24	2.43565e-22	PSK5	5	26351373	26352703	protein_coding	836716	28.1506	46.0961	42.3867	207.149	212.415	266.996
7523	AT2G04630	807.982	-0.969453	0.0958645	-10.1127	4.85082e-24	3.19152e-22	NRPB6B	2	1618791	1620379	protein_coding	815006	1444.73	1364.69	1189.18	617.713	722.936	701.297
23913	AT5G32460	110.295	-10.6946	1.05833	-10.1052	5.24122e-24	3.43824e-22		5	12081803	12084161	protein_coding	3771028	318.705	351.786	388.545	0.933102	0	0
1978	AT1G19485	602.739	1.18059	0.116863	10.1024	5.39136e-24	3.52636e-22		1	6746778	6751609	protein_coding	838534	392.772	319.262	332.88	824.042	728.347	816.363
133	AT1G02280	1949.87	-0.676573	0.0669962	-10.0987	5.59949e-24	3.65179e-22	TOC33	1	448423	450426	protein_coding	839248	3205.35	3104.42	3272.64	1897.29	2134.88	1971.88
1271	AT1G12750	524.203	-1.05662	0.104632	-10.0984	5.61632e-24	3.65208e-22	RBL6	1	4344943	4348390	protein_coding	837831	783.44	786.74	819.079	389.4	354.371	398.256
13173	AT3G16530	2259.27	5.17617	0.512649	10.0969	5.70168e-24	3.69681e-22		3	5624326	5625519	protein_coding	820901	239.28	195.302	200.16	8525.75	1343.29	13081.6
16657	AT3G61010	608.399	10.3373	1.02431	10.092	5.99532e-24	3.87593e-22		3	22570958	22575310	protein_coding	825272	0	0	2.38375	1032.8	914.289	971.82
3790	AT1G47330	580.461	-0.950389	0.094302	-10.0782	6.90164e-24	4.44896e-22	CBSDUF7	1	17351018	17353875	protein_coding	841136	954.305	938.515	1046.45	472.196	474.73	558.657
9463	AT2G29490	496.368	2.94156	0.292051	10.0721	7.3408e-24	4.71842e-22	GSTU1	2	12631341	12632538	protein_coding	817498	121.651	93.4053	91.8379	818.33	410.348	1125.44
6930	AT1G78820	605.301	1.15609	0.114901	10.0615	8.17112e-24	5.23703e-22		1	29634096	29635931	protein_coding	844219	435.33	424.57	400.319	805.267	1066.9	941.294
23250	AT5G22510	1924.4	0.748546	0.0745032	10.0472	9.45475e-24	6.04237e-22	INVE	5	7474635	7478335	protein_coding	832312	1336.78	1289.35	1431.59	2143.24	2293.51	2372.43
20659	AT4G35840	183.501	-1.71833	0.171148	-10.04	1.01667e-23	6.4788e-22		4	16980712	16982550	protein_coding	829738	326.018	294.669	374.559	100.346	127.65	84.328
26205	AT5G56030	7063.85	1.31271	0.130755	10.0395	1.02205e-23	6.49456e-22	HSP81-2	5	22686473	22689671	protein_coding	835701	2275.39	2939.6	2367.8	6377.06	5425.72	7018.8
12726	AT3G12710	542.034	-1.62289	0.162084	-10.0127	1.34102e-23	8.49716e-22		3	4040324	4042075	protein_coding	820453	1169.26	959.527	953.701	271.533	457.417	283.15
25710	AT5G51480	33.1806	-4.04526	0.404127	-10.0099	1.37918e-23	8.71424e-22	SKS2	5	20910204	20913547	protein_coding	835222	106.57	99.4706	117.741	8.39791	9.65524	4.38455
24354	AT5G39160	151.518	6.58379	0.658992	9.99069	1.67416e-23	1.05482e-21	GLP2A	5	15679005	15680141	protein_coding	833910	4.54102	0	1.33058	165.12	312.345	163.875
24660	AT5G42020	3226.61	1.64054	0.164303	9.98488	1.77511e-23	1.11527e-21	BIP	5	16807342	16810693	protein_coding	834207	705.429	897.206	695.851	2436.85	1885.34	2831.8
21512	AT5G04740	1022.16	0.886617	0.0889054	9.97259	2.00919e-23	1.25879e-21	ACR12	5	1367911	1371550	protein_coding	830352	531.028	561.499	539.304	973.934	957.442	1071.37
18961	AT4G20480	418.501	11.7904	1.18235	9.97202	2.02086e-23	1.26256e-21		4	11033849	11035877	protein_coding	827796	0	0	0	710.248	691.517	793.683
17098	AT4G01350	94.5683	3.90921	0.392031	9.97167	2.02794e-23	1.26344e-21		4	560146	562438	protein_coding	828015	6.03228	20.6219	12.9515	220.212	164.139	198.228
1813	AT1G17870	67.5251	3.00081	0.30105	9.96782	2.10808e-23	1.30765e-21	EGY3	1	6149939	6152222	protein_coding	838366	11.0592	15.7697	14.1289	117.571	114.656	96.4601
22831	AT5G17900	622.611	1.74556	0.175122	9.9677	2.11063e-23	1.30765e-21		5	5924372	5927041	protein_coding	831658	374.002	272.938	269.627	863.119	889.489	1315.37
9661	AT2G31280	1308.43	-0.768517	0.07711	-9.9665	2.13627e-23	1.31987e-21	CPUORF7	2	13338818	13343710	protein_coding	817685	2121.98	2019.98	2116.09	1128.96	1256.62	1281.55
21476	AT5G04360	769.802	-1.21222	0.121707	-9.96017	2.27664e-23	1.40271e-21	PU1	5	1221448	1228841	protein_coding	830315	637.039	608.038	693.138	269.594	283.71	282.55
13439	AT3G18910	79.2081	3.97569	0.399178	9.95969	2.28769e-23	1.40564e-21	ETP2	3	6521569	6523061	protein_coding	821424	10.0538	1.21306	9.41927	123.169	105.001	106.614
21960	AT5G09260	288.238	-1.16779	0.117474	-9.94083	2.76521e-23	1.69438e-21	VPS20.2	5	2876698	2878753	protein_coding	830785	530.841	487.649	458.012	193.152	234.14	228.458
27159	AT5G65050	1008.28	-1.00493	0.101236	-9.92668	3.18694e-23	1.94744e-21	AGL31	5	25982254	25986435	protein_coding	836629	1735.97	1793.18	1805.42	844.063	888.11	921.683
2934	AT1G29500	230.348	-1.6157	0.162798	-9.92457	3.25494e-23	1.98356e-21	SAUR66	1	10321011	10321978	protein_coding	839827	380.034	376.047	382.658	114.772	159.311	106.614
19248	AT4G22990	284.094	1.97707	0.199222	9.92397	3.27459e-23	1.99009e-21		4	12048160	12051891	protein_coding	828398	64.2255	39.2169	43.9459	158.947	245.962	186.354
20274	AT4G32340	2313.3	-1.45233	0.146617	-9.90562	3.93529e-23	2.38513e-21		4	15612337	15614544	protein_coding	829368	1491.98	1168.17	1203.31	349.913	569.659	494.07
25498	AT5G49500	68.7661	3.6681	0.370418	9.9026	4.05589e-23	2.45156e-21	SRP-54B	5	20077304	20080329	protein_coding	835010	6.94364	5.98425	11.6168	88.1283	102.407	116.801
10572	AT2G39800	2041.86	1.19546	0.120745	9.90068	4.13447e-23	2.49231e-21	P5CSA	2	16598072	16603319	protein_coding	818566	1279.97	1650.51	1502.31	3424.64	3797.26	2935.91
26579	AT5G59530	166.904	4.6288	0.467752	9.89582	4.34026e-23	2.6093e-21		5	23994170	23995865	protein_coding	836072	13.0699	35.1786	17.6611	705.425	154.484	754.604
5606	AT1G66140	494.459	-1.21632	0.12293	-9.89437	4.4036e-23	2.64027e-21	ZFP4	1	24619830	24622117	protein_coding	842928	748.003	775.143	692.316	303.258	394.658	271.38
23733	AT5G27220	72.969	-2.44159	0.246985	-9.88559	4.80735e-23	2.87462e-21		5	9578373	9582960	protein_coding	832780	142.697	183.17	152.024	32.7799	29.1505	27.3394
15711	AT3G51920	1752.98	1.51244	0.153099	9.87885	5.14202e-23	3.06652e-21	CML9	3	19267951	19269658	protein_coding	824355	1479.92	1367.11	1381.1	3375.03	3367.27	5305.54
13066	AT3G15540	77.5865	-2.32776	0.235948	-9.86554	5.87175e-23	3.49236e-21	IAA19	3	5264001	5265695	protein_coding	820793	150.807	134.649	143.644	31.7255	32.5864	24.6919
18325	AT4G14965	691.642	-1.08382	0.109971	-9.85551	6.48854e-23	3.84895e-21	MAPR4	4	8551244	8553618	protein_coding	827155	1336.16	1144.41	1192.76	485.601	612.328	629.983
6103	AT1G70780	5962.48	-1.32154	0.134134	-9.8524	6.69249e-23	3.9594e-21		1	26695166	26696392	protein_coding	843415	9615.46	9567.37	9382.77	3093.23	3911.58	4416.4
8035	AT2G15620	9404.38	-1.57817	0.160446	-9.83612	7.86895e-23	4.6431e-21	NIR1	2	6810395	6812941	protein_coding	816055	12840.7	12498.1	12680.7	3491.67	5692.97	3559.56
10707	AT2G40960	383.339	-1.43482	0.145919	-9.83299	8.11692e-23	4.77678e-21		2	17095165	17097454	protein_coding	818696	666.702	643.032	613.394	250.664	269.594	201.421
24150	AT5G37260	7747.06	-1.24361	0.126625	-9.82115	9.1298e-23	5.35871e-21	RVE2	5	14751344	14753088	protein_coding	833700	18990.6	16656.5	17529.3	6844.3	8057.3	7557.35
4088	AT1G50290	564.618	-2.95949	0.301426	-9.81827	9.3941e-23	5.49937e-21		1	18627551	18628452	protein_coding	841451	1220.53	1248.23	2673.89	162.36	263.105	235.612
7403	AT2G03420	960.992	-1.37322	0.139934	-9.81332	9.86674e-23	5.76093e-21		2	1033557	1035969	protein_coding	814871	1076.76	1097.82	1100.88	417.096	471.9	382.379
15285	AT3G47960	1189.5	1.03522	0.105599	9.80325	1.09018e-22	6.34864e-21	NPF2.10	3	17697942	17700923	protein_coding	823951	437.34	528.892	582.817	1111.32	1088.63	977.062
14202	AT3G25770	2319.84	2.32265	0.237171	9.79314	1.20495e-22	6.99874e-21	AOC2	3	9406669	9408071	protein_coding	822168	85.4573	77.6356	124.805	530.002	424.831	482.993
5961	AT1G69440	269.438	-1.52999	0.156284	-9.78979	1.24552e-22	7.21564e-21	AGO7	1	26101407	26105328	protein_coding	843276	311.668	348.147	359.11	128.768	129.139	101.999
4971	AT1G60190	128.522	3.30979	0.338794	9.76933	1.52462e-22	8.80962e-21	PUB19	1	22198266	22200687	protein_coding	842314	38.2045	25.4742	57.693	488.012	496.038	225.227
901	AT1G09420	894.962	-1.96948	0.201822	-9.7585	1.69649e-22	9.77737e-21	G6PD4	1	3038462	3041873	protein_coding	837465	2313.85	1824.6	1969.63	430.471	378.264	738.429
10924	AT2G42920	374.147	-1.21076	0.124085	-9.75752	1.71284e-22	9.84617e-21	PCMP-E75	2	17858655	17863466	protein_coding	818893	583.43	598.529	666.238	278.614	272.935	251.165
2935	AT1G29510	195.682	-2.04354	0.209511	-9.75386	1.77581e-22	1.01819e-20	SAUR67	1	10322423	10323239	protein_coding	839828	306.641	435.487	454.48	108.24	107.415	79.3834
17695	AT4G09435	32.8954	-4.06242	0.416994	-9.74215	1.99287e-22	1.13972e-20		4	5973083	5974684	protein_coding	28720071	123.662	100.684	120.096	4.66551	12.0691	5.76914
13694	AT3G21240	311.074	2.41787	0.248204	9.74145	2.00666e-22	1.14467e-20	4CL2	3	7454269	7457404	protein_coding	821678	95.3329	102.217	88.458	596.175	462.194	470.223
8133	AT2G16850	564.405	-2.74398	0.282192	-9.72381	2.38683e-22	1.35806e-20	PIP2-8	2	7301334	7303509	protein_coding	816186	807.32	1089.32	919.556	138.099	220.864	70.1528
22026	AT5G09880	1800.05	-0.956903	0.0985597	-9.70887	2.7638e-22	1.56854e-20		5	3081389	3085291	protein_coding	830848	3162.93	3026.57	3307.34	1636.66	1437.42	1802.97
14996	AT3G45140	6447.2	3.16464	0.326069	9.70544	2.85848e-22	1.61816e-20	LOX2	3	16525245	16529352	protein_coding	823650	148.853	353.133	288.575	2774.15	2050.43	2254.44
8860	AT2G23690	319.377	-1.29841	0.133877	-9.69852	3.05901e-22	1.7273e-20		2	10072057	10073126	protein_coding	816900	898.81	709.638	732.348	294.86	353.623	308.072
7841	AT2G12190	79.3389	-2.63398	0.271847	-9.6892	3.35147e-22	1.88766e-20		2	4891642	4893397	protein_coding	815688	192.028	152.845	213.111	24.2606	44.6555	25.1535
15855	AT3G53260	2731.66	0.930608	0.0961811	9.67558	3.8291e-22	2.15124e-20	PAL2	3	19744018	19747114	protein_coding	824493	2453.13	2682.07	2251.21	4673.91	4222.96	5165.92
8668	AT2G21830	194.167	2.56159	0.264832	9.67254	3.94451e-22	2.21051e-20		2	9303713	9306025	protein_coding	816719	35.0545	25.3773	31.9336	203.553	230.016	123.497
9104	AT2G26010	182.757	8.74668	0.904704	9.668	4.1234e-22	2.30497e-20	PDF1.3	2	11087280	11088001	protein_coding	817142	2.01076	0	1.17741	585.988	325.864	528.684
15140	AT3G46530	1636.41	1.15497	0.119506	9.66458	4.26379e-22	2.37749e-20	RPP13	3	17130300	17133462	protein_coding	823806	977.23	923.135	959.588	1976.31	1921.39	2457.89
7485	AT2G04160	1047.77	1.96142	0.202973	9.66346	4.31039e-22	2.39748e-20	AIR3	2	1401268	1407827	protein_coding	814953	406.174	524.04	426.222	2003.37	1086.21	2180.51
13529	AT3G19680	749.181	-1.49329	0.15456	-9.66155	4.39147e-22	2.4365e-20		3	6840281	6842320	protein_coding	821505	2144.48	1547.86	1457.63	500.142	605.866	716.759
22607	AT5G15790	246.349	-1.61985	0.167667	-9.66115	4.40894e-22	2.44012e-20		5	5148722	5151433	protein_coding	831435	357.214	498.514	478.563	162.771	143.551	130.935
15136	AT3G46490	773.174	-2.30942	0.239049	-9.66088	4.4206e-22	2.44052e-20		3	17115483	17119790	protein_coding	823802	964.433	1264.73	1073.2	225.907	304.959	143.745
20397	AT4G33490	454.76	-1.06657	0.110484	-9.65361	4.74545e-22	2.61155e-20		4	16108643	16110877	protein_coding	829486	321.911	303.541	258.863	147.238	141.335	137.41
603	AT1G06645	694.299	-1.0864	0.11254	-9.65343	4.7538e-22	2.61155e-20		1	2034156	2035824	protein_coding	3766668	1029.51	906.153	1086.75	472.149	432.072	510.685
22829	AT5G17880	406.981	11.3888	1.18144	9.6397	5.43444e-22	2.97813e-20	CSA1	5	5908834	5913317	protein_coding	831656	0	0	0	555.41	522.572	583.2
18479	AT4G16180	1427.55	1.06914	0.111031	9.62919	6.01998e-22	3.29092e-20		4	9165201	9171064	protein_coding	827310	995.509	865.407	781.154	1715.96	1709.98	2108.38
1299	AT1G12990	412.256	-1.03535	0.107554	-9.62636	6.18799e-22	3.3745e-20		1	4433605	4436102	protein_coding	837857	623.336	576.202	665.236	313.522	339.14	271.15
24688	AT5G42250	270.713	2.61778	0.27242	9.60935	7.30057e-22	3.97151e-20		5	16893849	16897690	protein_coding	834230	53.2852	117.666	56.5156	496.41	492.417	402.455
7991	AT2G15050	962.247	1.52339	0.158682	9.60032	7.96959e-22	4.32491e-20	LTP7	2	6518749	6521549	protein_coding	815994	300.065	379.074	388.661	934.451	1236.37	903.924
8523	AT2G20570	2193.08	1.26048	0.131403	9.5924	8.60549e-22	4.65866e-20	GPRI1	2	8855302	8857758	protein_coding	816579	1147.27	1085.26	927.499	2018.88	2568.49	2975.7
15640	AT3G51240	602.207	1.82843	0.190637	9.59112	8.71299e-22	4.70544e-20	F3H	3	19025192	19026872	protein_coding	824287	263.231	413.687	331.586	1290.31	1476.41	821.427
18686	AT4G17960	67.0417	3.41542	0.356365	9.58405	9.3312e-22	5.02713e-20		4	9970798	9972514	protein_coding	827521	8.04304	6.06528	11.7741	83.046	80.8627	106.614
5276	AT1G63070	40.4343	-7.59123	0.792706	-9.57635	1.00536e-21	5.40325e-20		1	23385324	23387167	protein_coding	842610	129.694	106.749	123.628	0	0	0.923063
8584	AT2G21045	229.521	4.26609	0.445827	9.56892	1.08027e-21	5.79191e-20	HAC1	2	9027730	9029058	protein_coding	816639	17.0915	19.4089	12.9515	459.086	357.244	139.152
340	AT1G04240	1428.25	-1.70873	0.178858	-9.55356	1.2532e-21	6.70295e-20	SHY2	1	1128149	1129689	protein_coding	839570	3680.59	2931.81	3360.22	850.676	1373.83	836.367
25425	AT5G48790	1515.8	1.05212	0.110151	9.55161	1.27694e-21	6.8136e-20		5	19779860	19782066	protein_coding	834937	930.365	950.033	1098.24	1944.04	2168.46	2061.87
14567	AT3G28940	2851.79	2.17201	0.22752	9.54646	1.34206e-21	7.14397e-20	AIG2B	3	10968043	10969858	protein_coding	822530	907.858	755.734	910.137	4279.2	2188.12	5123.46
25260	AT5G47280	107.46	-11.3506	1.18992	-9.5389	1.44349e-21	7.66561e-20	ADR1-L3	5	19193157	19195559	protein_coding	834775	267.431	302.051	350.868	0	0	0
1413	AT1G14100	118.269	-10.1636	1.0658	-9.53617	1.48209e-21	7.85192e-20	FUT8	1	4827961	4829587	protein_coding	5007694	205.098	235.333	294.352	0.933102	0	0
17532	AT4G06598	211.635	-1.35682	0.142313	-9.53408	1.51226e-21	7.99277e-20		4	3663328	3664857	protein_coding	3770020	450.348	403.981	365.802	148.921	151.527	171.381
1202	AT1G12080	1734.74	-2.21291	0.23214	-9.53266	1.53298e-21	8.0831e-20		1	4084162	4085185	protein_coding	837760	5499.46	4113.35	3895.3	551.21	1265.14	1097.91
6319	AT1G72930	968.519	1.15186	0.121056	9.51504	1.81642e-21	9.55506e-20	TIR	1	27439240	27440464	protein_coding	843624	309.125	428.757	339.649	753.494	769.894	857.183
18626	AT4G17460	640.708	-0.995003	0.104595	-9.5129	1.85429e-21	9.73131e-20	HAT1	4	9739518	9741234	protein_coding	827457	1035.54	1029.88	997.265	488.012	560.004	494.993
20129	AT4G31040	1850.61	-1.07307	0.112858	-9.50815	1.94083e-21	1.01616e-19		4	15111477	15114126	protein_coding	829231	3098.58	2649.31	3345.02	1295.14	1357.77	1655.97
4920	AT1G59700	782.502	1.62295	0.170839	9.49991	2.10077e-21	1.09732e-19	GSTU16	1	21936278	21938001	protein_coding	842261	452.421	333.59	428.577	990.021	1198.46	1547.05
11459	AT2G48020	1615.93	-1.26561	0.133345	-9.49126	2.28265e-21	1.18954e-19		2	19644021	19647365	protein_coding	819414	4374.19	4046.11	4525.73	1563.57	1546.58	2257.26
13941	AT3G23340	470.522	-1.37928	0.145471	-9.48143	2.50817e-21	1.30402e-19	CKL10	3	8350803	8354021	protein_coding	821915	587.112	602.13	690.027	256.073	295.763	185.515
17397	AT4G04402	77.9657	-11.2876	1.19077	-9.47926	2.56104e-21	1.3284e-19		4	2164007	2165404	protein_coding	825765	290.555	275.364	314.368	0	0	0
6949	AT1G78970	602.939	-2.77085	0.292446	-9.47473	2.67455e-21	1.38406e-19	LUP1	1	29703055	29708175	protein_coding	844237	1330.57	1305.17	1335.46	241.447	260.452	87.7982
27307	AT5G66380	352.495	-1.17345	0.123889	-9.47177	2.7513e-21	1.42048e-19	FOLT1	5	26513262	26515800	protein_coding	836770	624.341	581.054	662.881	269.666	289.657	271.38
10274	AT2G36970	451.075	1.29489	0.136771	9.4676	2.86351e-21	1.475e-19	UGT86A1	2	15528877	15530779	protein_coding	818271	183.985	156.484	182.498	451.621	380.175	447.686
10831	AT2G42040	429.78	-1.65219	0.17455	-9.46543	2.92348e-21	1.50243e-19		2	17543005	17545532	protein_coding	818804	975.219	668.394	888.944	235.142	243.795	319.841
5432	AT1G64550	1681.9	0.633639	0.0669834	9.45964	3.08999e-21	1.58435e-19	ABCF3	1	23968750	23973614	protein_coding	842763	1302.97	1274.92	1352.84	2017.37	2015.53	2061.2
13188	AT3G16660	671.709	2.22992	0.235779	9.45765	3.14931e-21	1.61106e-19		3	5676749	5678099	protein_coding	820918	189.277	189.084	189.487	792.401	681.65	1181.8
18606	AT4G17240	99.7837	2.88283	0.305138	9.44761	3.46643e-21	1.76923e-19		4	9666439	9668507	protein_coding	827436	10.8714	11.9242	17.3607	89.8885	109.147	96.4071
12222	AT3G07570	359.771	1.25834	0.133277	9.4415	3.6748e-21	1.8713e-19		3	2418049	2420331	protein_coding	819948	236.264	196.515	176.611	434.825	517.762	508.377
14845	AT3G43740	357.749	11.1866	1.18594	9.43273	3.99551e-21	2.02831e-19		3	15644009	15645688	protein_coding	823485	0	0	0	572.243	442.765	439.415
9758	AT2G32180	418.081	-1.59653	0.169257	-9.43258	4.00132e-21	2.02831e-19	PTAC18	2	13672250	13673256	protein_coding	817777	584.019	632.671	495.052	128.179	216.2	217.774
3086	AT1G30970	1221.39	-0.842586	0.0894956	-9.41483	4.73838e-21	2.39648e-19	SUF4	1	11040250	11043773	protein_coding	839984	2210.72	2016.94	2316.51	1130.44	1199.38	1310.12
13165	AT3G16460	10593.5	1.26178	0.134031	9.41409	4.77214e-21	2.4081e-19	JAL34	3	5592491	5595912	protein_coding	820894	5643.26	5136.13	4898.63	14763.7	12193.5	10647.6
20813	AT4G37320	359.403	1.34408	0.142794	9.4127	4.83538e-21	2.4345e-19	CYP81D5	4	17559378	17561975	protein_coding	829887	242.297	217.137	217.821	525.336	563.625	626.76
18287	AT4G14690	224.566	1.65336	0.175757	9.40709	5.10074e-21	2.56232e-19	ELIP2	4	8418242	8419325	protein_coding	827119	134.721	181.958	144.821	472.149	498.452	478.377
7900	AT2G13800	243.388	2.12671	0.226125	9.40506	5.20028e-21	2.60645e-19	SERK5	2	5753103	5757353	protein_coding	815863	110.09	95.0813	91.0641	407.844	309.08	569.336
9471	AT2G29570	304.568	1.40257	0.149156	9.40336	5.28478e-21	2.64286e-19	PCNA2	2	12649906	12651753	protein_coding	817506	84.4519	103.11	93.0153	229.543	272.761	240.689
17132	AT4G01660	529.053	0.906345	0.0963878	9.4031	5.2977e-21	2.6434e-19	ABC1	4	708357	711256	protein_coding	828127	361.937	394.243	329.675	686.763	639.66	700.836
13958	AT3G23530	1458.5	1.07271	0.114086	9.40268	5.31933e-21	2.64827e-19		3	8436436	8442847	protein_coding	821932	953.101	1141.49	1138.55	2289.83	1863.46	2624.5
21096	AT4G39970	1876.58	-1.33992	0.142731	-9.38772	6.13109e-21	3.04561e-19		4	18536538	18538506	protein_coding	830158	1947.42	2387.29	2589.12	947.098	1076.56	724.143
17390	AT4G04265	77.9049	-11.1919	1.19288	-9.38222	6.45962e-21	3.20167e-19		4	2057570	2058299	protein_coding	28719549	255.367	286.281	282.578	0	0	0
3810	AT1G47530	2896.24	0.843928	0.0900214	9.37475	6.93428e-21	3.42932e-19	DTX33	1	17451553	17454461	protein_coding	841162	2645.43	2441.25	2511.61	4122.72	4354.91	5144.94
21605	AT5G05590	463.969	-2.73638	0.292017	-9.37061	7.21138e-21	3.55847e-19	PAI2	5	1666471	1668569	protein_coding	830442	1136.86	988.431	1066.9	171.151	63.944	236.307
15903	AT3G53710	1107.72	1.08809	0.116153	9.36775	7.40934e-21	3.64808e-19	AGD6	3	19903234	19905590	protein_coding	824538	835.276	742.455	623.218	1397.9	1505.64	1768.63
20286	AT4G32440	591.365	-1.01385	0.10839	-9.35377	8.45777e-21	4.14656e-19		4	15656681	15660223	protein_coding	829379	1200.24	1119.99	1090.36	598.57	509.446	576.309
23650	AT5G26270	223.952	11.2055	1.19797	9.35376	8.45895e-21	4.14656e-19		5	9206375	9208136	protein_coding	832696	0	0	0	418.217	465.481	582.174
14161	AT3G25470	1310.88	0.819276	0.0876225	9.35007	8.75939e-21	4.28442e-19		3	9232821	9235215	protein_coding	822131	714.825	656.263	701.736	1099.19	1232.25	1316.75
26560	AT5G59340	63.1445	3.42694	0.366551	9.34916	8.83454e-21	4.31172e-19	WOX2	5	23933338	23935050	protein_coding	836053	10.0538	13.3436	20.016	112.905	133.966	210.689
11368	AT2G47130	132.113	2.88847	0.309194	9.34193	9.45918e-21	4.6065e-19	SDR3A	2	19349348	19350650	protein_coding	819326	43.2313	42.457	21.1934	285.529	177.415	326.534
11800	AT3G03840	67.7199	-3.82381	0.40936	-9.34093	9.54879e-21	4.64e-19		3	981072	981801	protein_coding	821121	135.726	230.481	145.999	12.1303	22.9312	5.76914
1484	AT1G14700	489.195	1.64945	0.176779	9.33053	1.05338e-20	5.10752e-19	PAP3	1	5058583	5061140	protein_coding	838035	121.098	114.225	166.99	399.154	516.928	354.26
26105	AT5G55120	1067.85	1.14623	0.122857	9.32976	1.06107e-20	5.13364e-19	VTC5	5	22369007	22371867	protein_coding	835603	575.077	638.067	678.188	1470.57	1083.8	1611.9
4880	AT1G58602	3374.99	1.36864	0.146715	9.32858	1.07303e-20	5.18029e-19		1	21746354	21766048	protein_coding	842220	1415.15	1453.46	1854.26	4034.62	3234.35	4910.59
10888	AT2G42580	1179.14	-1.19055	0.12764	-9.32743	1.08469e-20	5.22527e-19	TTL3	2	17728479	17731836	protein_coding	818858	2813.05	1961.51	2138.17	933.102	987.249	1103.75
2543	AT1G25180	71.9538	3.80143	0.408009	9.31702	1.19655e-20	5.75169e-19		1	8829564	8831390	protein_coding	839093	13.0699	6.06528	5.88704	150.229	89.311	116.767
24343	AT5G39030	108.657	4.51088	0.484244	9.3153	1.21607e-20	5.83295e-19		5	15619811	15622620	protein_coding	833895	6.46425	15.5991	5.04689	270.979	73.7199	261.64
2759	AT1G27630	631.708	-1.02674	0.110244	-9.31332	1.239e-20	5.9302e-19	CYCT1-3	1	9611053	9614336	protein_coding	839655	680.969	619.269	612.073	330.287	322.923	292.589
3187	AT1G31970	2307.26	-0.723583	0.0777395	-9.30779	1.30521e-20	6.23371e-19	RH5	1	11479763	11482890	protein_coding	840087	3248.38	3202.47	3049.49	1838.21	2031.22	1890.43
2436	AT1G23935	154.024	-3.38687	0.364013	-9.30425	1.34936e-20	6.4308e-19		1	8461757	8469573	protein_coding	2745761	319.988	299.744	353.957	49.062	37.6384	11.7526
20822	AT4G37410	3412.71	3.30477	0.356275	9.27592	1.7609e-20	8.37425e-19	CYP81F4	4	17590772	17592920	protein_coding	829895	313.679	503.418	340.271	5385.86	4469.17	1582.36
4228	AT1G51680	3092.12	1.27475	0.13761	9.26348	1.97878e-20	9.39038e-19	4CL1	1	19158746	19161737	protein_coding	841593	1545.52	1764.88	1708.94	4107.04	3090.82	4927.82
13901	AT3G23030	2584.4	-1.18765	0.12825	-9.26041	2.03645e-20	9.64352e-19	IAA2	3	8180646	8182095	protein_coding	821877	6196.39	5425.35	5435.65	2228.55	2432.79	2819.15
2545	AT1G25211	247.481	10.975	1.1896	9.2258	2.81461e-20	1.33002e-18		1	8835386	8837007	protein_coding	6241166	0	0	0	389.103	353.623	501.223
4265	AT1G52000	1255.04	2.277	0.247074	9.21586	3.08801e-20	1.45613e-18	JAL5	1	19333088	19336135	protein_coding	841629	250.338	300.835	257.85	1491.08	1244.31	1185.2
1637	AT1G16170	578.773	-1.44338	0.15668	-9.21227	3.19292e-20	1.50242e-18		1	5538666	5540002	protein_coding	838186	1383.4	1034.74	1078.51	386.304	549.142	361.61
26038	AT5G54470	226.89	-1.62475	0.176451	-9.20792	3.32501e-20	1.56128e-18		5	22114304	22115539	protein_coding	835535	719.852	749.668	665.236	238.874	267.933	192.689
12195	AT3G07350	375.459	1.70116	0.184766	9.20712	3.35006e-20	1.56974e-18		3	2347186	2348791	protein_coding	819923	270.447	208.646	191.918	753.946	611.901	815.065
14291	AT3G26520	42447.2	-1.3685	0.148769	-9.19886	3.6175e-20	1.6915e-18	TIP1-2	3	9722443	9723904	protein_coding	822259	106711	73381.4	87576.8	27569.4	43069.6	33034.6
5175	AT1G62150	81.9248	3.1995	0.348045	9.19279	3.82792e-20	1.78615e-18		1	22969830	22971771	protein_coding	842511	7.03766	4.85222	15.3063	93.3102	68.7936	84.2295
25270	AT5G47380	313.089	-1.61819	0.176104	-9.18883	3.97127e-20	1.84917e-18		5	19221274	19224652	protein_coding	834785	541.532	511.167	618.416	190.49	239.916	127.843
23976	AT5G35400	159.48	-1.54597	0.168297	-9.18596	4.07886e-20	1.89531e-18		5	13599220	13602355	protein_coding	833501	254.413	336.086	281.459	99.8624	114.68	89.2805
2867	AT1G28660	1958.36	-1.18519	0.129102	-9.18023	4.30162e-20	1.99466e-18		1	10071609	10073549	protein_coding	839766	3919.34	2690.76	3503.53	1499.84	1319.21	1621.3
10267	AT2G36895	887.361	-0.958699	0.104481	-9.17584	4.48084e-20	2.07346e-18		2	15488535	15490449	protein_coding	818263	1493.15	1759.64	1713.73	765.922	1007.11	794.417
12242	AT3G07770	1446.94	1.08327	0.118111	9.17166	4.65807e-20	2.15101e-18	HSP90-6	3	2478887	2484282	protein_coding	819968	469.6	606.813	531.028	1158.49	1045.02	1190.99
18588	AT4G17050	840.9	1.06205	0.115832	9.16891	4.77823e-20	2.20194e-18	UGLYAH	4	9589501	9592590	protein_coding	827413	306.641	310.542	410.916	665.302	800.178	685.374
10860	AT2G42330	554.539	-1.37498	0.150052	-9.16341	5.02833e-20	2.31241e-18	STIPL2	2	17630729	17634370	protein_coding	818834	1242.76	1205.63	1328.86	505.949	365.332	573.477
23010	AT5G19500	763.098	-0.988714	0.107966	-9.15764	5.3047e-20	2.43449e-18		5	6578890	6581945	protein_coding	832070	1225.56	1128.14	1244.52	541.199	678.281	598.606
8292	AT2G18300	2396.33	-1.24358	0.13605	-9.14058	6.21184e-20	2.84495e-18		2	7952404	7954785	protein_coding	816346	3642.79	3486.4	4257.36	1457.52	1749.27	1603.65
25259	AT5G47260	88.6599	-10.8594	1.18919	-9.13181	6.73619e-20	3.07877e-18		5	19189411	19192516	protein_coding	834773	209.119	209.859	235.482	0	0	0
5601	AT1G66090	97.481	2.50465	0.274311	9.13071	6.80502e-20	3.10387e-18		1	24602033	24604763	protein_coding	842923	44.2367	52.1614	57.693	311.656	220.864	335.764
22311	AT5G12950	2097.94	-1.06076	0.116396	-9.11339	7.98463e-20	3.63447e-18		5	4092519	4097059	protein_coding	831135	1855.93	1589.1	1983.93	847.256	972.766	792.68
26815	AT5G61780	1886.88	0.90787	0.0996283	9.11258	8.04488e-20	3.65444e-18	TSN2	5	24821203	24826969	protein_coding	836300	1150.15	1090.54	918.379	1843.81	2031.22	2052.89
14948	AT3G44740	99.1085	3.48695	0.382957	9.10532	8.601e-20	3.89912e-18		3	16295853	16297970	protein_coding	823604	8.52327	14.6913	9.98167	152.847	128.262	91.1509
9609	AT2G30870	4709.56	1.54421	0.169659	9.10187	8.87934e-20	4.01714e-18	GSTF10	2	13141290	13142676	protein_coding	817637	1746.35	1538.15	1522.39	4874.52	3239.33	5894.45
26773	AT5G61390	142.951	-1.50124	0.165409	-9.07589	1.12749e-19	5.09059e-18	NEN2	5	24678555	24681078	protein_coding	836260	254.361	215.924	208.401	86.7785	72.4143	80.0757
2955	AT1G29720	199.309	2.49299	0.274775	9.07283	1.15962e-19	5.22507e-18	RFK1	1	10393659	10399873	protein_coding	839850	54.2905	70.3572	97.7249	444.156	471.9	335.303
9616	AT2G30930	2500.41	-1.52279	0.167847	-9.07254	1.1627e-19	5.2284e-18		2	13162074	13163497	protein_coding	817644	6002.12	3845.39	4335.22	1271.82	1719.84	1939.36
2161	AT1G21270	720.099	-1.41674	0.1562	-9.07008	1.18926e-19	5.33706e-18	WAK2	1	7444749	7448483	protein_coding	838723	705.777	869.761	752.364	315.388	264.312	290.534
3181	AT1G31910	4903.28	-0.559385	0.0616911	-9.06752	1.21759e-19	5.45324e-18	PMK	1	11456802	11463896	protein_coding	840081	6163.34	5722.13	6442.19	4268.95	3936.87	4222.57
13691	AT3G21215	1075.64	-0.74332	0.0820652	-9.05768	1.33259e-19	5.95631e-18		3	7441451	7445312	protein_coding	821675	1723.29	1541.07	1803.08	1057.06	978.984	993.533
2473	AT1G24240	114.617	2.26995	0.25077	9.05196	1.40429e-19	6.26425e-18		1	8586335	8588180	protein_coding	839038	18.3721	22.8359	20.3745	80.2524	116.514	100.104
27155	AT5G65010	21137.4	-1.13766	0.125687	-9.05156	1.40938e-19	6.27443e-18	ASN2	5	25969035	25972575	protein_coding	836625	30464.1	33057.9	35605.2	12370.3	18436.6	14254.1
16362	AT3G58120	908.181	-1.59824	0.176666	-9.04667	1.47399e-19	6.54896e-18	BZIP61	3	21520974	21523518	protein_coding	824981	1986.79	1367.56	1513.7	468.937	710.137	439.014
6644	AT1G76090	730.845	1.34114	0.148272	9.04518	1.49418e-19	6.62547e-18	SMT3	1	28550202	28551836	protein_coding	843941	462.475	355.425	392.077	942.433	907.593	1208.98
18614	AT4G17310	147.907	-1.59563	0.176627	-9.03392	1.65638e-19	7.33014e-18		4	9685170	9687002	protein_coding	827444	332.512	323.4	253.992	102.016	91.3286	105.065
25505	AT5G49555	454.929	-1.6037	0.177529	-9.03342	1.66382e-19	7.34847e-18		5	20107229	20110638	protein_coding	835017	577.088	595.61	645.22	208.082	259.485	143.075
6860	AT1G78130	170.017	1.62871	0.180366	9.02999	1.71687e-19	7.56778e-18	UNE2	1	29400140	29401902	protein_coding	844149	74.3981	73.9964	88.3057	271.533	206.381	249.919
19057	AT4G21326	201.403	-1.55798	0.172544	-9.02948	1.72486e-19	7.58804e-18	ATSBT3.12	4	11345872	11349759	protein_coding	827882	432.313	451.257	506.286	200.617	148.449	128.767
19559	AT4G25840	228.961	1.55419	0.17223	9.02393	1.81468e-19	7.96746e-18	GPP1	4	13138957	13141097	protein_coding	828690	107.576	123.732	70.6445	277.131	334.313	280.15
20167	AT4G31390	2880.29	-0.816315	0.0904851	-9.02154	1.85458e-19	8.12663e-18	ABC1K1	4	15233042	15237193	protein_coding	829266	4593.44	4445.74	5016.23	2384.59	2862.12	2735.12
23398	AT5G23870	263.968	-1.27305	0.141166	-9.01807	1.91437e-19	8.37218e-18	PAE9	5	8045540	8050395	protein_coding	832452	476.639	347.365	417.944	165.346	186.811	166.08
25707	AT5G51460	857.388	-1.04681	0.116329	-8.99876	2.28279e-19	9.95928e-18	TPPA	5	20900859	20904647	protein_coding	835220	1451.14	1296.39	1528.9	730.375	698.749	646.675
10696	AT2G40880	1631.14	-1.45461	0.161649	-8.9986	2.2862e-19	9.95928e-18	CYS3	2	17057388	17058122	protein_coding	818685	4617.71	3914.53	3523.99	1107.59	1383.11	1896.66
14098	AT3G24715	282.884	-1.88795	0.21017	-8.98295	2.63606e-19	1.1461e-17		3	9024943	9030311	protein_coding	822069	527.187	499.518	496.547	156.913	151.591	108.773
10990	AT2G43535	589.082	2.14439	0.238792	8.98014	2.70428e-19	1.17347e-17	ATTI4	2	18070960	18071826	protein_coding	818955	165.888	131.01	137.757	757.679	819.489	357.687
9035	AT2G25355	172.094	-1.63246	0.182179	-8.96075	3.22474e-19	1.39659e-17		2	10801091	10803722	protein_coding	817074	280.019	290.682	267.503	84.288	116.592	77.0753
2303	AT1G22640	734.17	1.59746	0.1784	8.95437	3.41672e-19	1.47687e-17	MYB3	1	8006064	8007465	protein_coding	838870	628.033	389.311	490.881	1192.32	1446.85	1920.63
15920	AT3G53880	100.597	2.12074	0.236948	8.95022	3.54786e-19	1.53059e-17	AKR4C11	3	19953117	19955291	protein_coding	824555	19.1423	37.6835	29.4969	119.221	142.218	113.081
21361	AT5G03355	82.3929	6.25828	0.699662	8.94473	3.72869e-19	1.6055e-17		5	817835	820008	protein_coding	28720553	1.00538	2.42611	2.35482	167.958	95.3455	164.536
6223	AT1G72020	1437.76	0.969985	0.108463	8.94303	3.78641e-19	1.6265e-17		1	27109291	27110593	protein_coding	843533	756.046	790.912	821.831	1561.08	1501.39	1573.36
4870	AT1G58400	65.2562	5.04445	0.564075	8.94287	3.79206e-19	1.6265e-17		1	21695699	21699695	protein_coding	842209	3.15373	5.07357	2.46224	145.025	62.1127	138.263
17694	AT4G09430	28.0838	-4.02255	0.45087	-8.92175	4.58981e-19	1.9649e-17		4	5970908	5973113	protein_coding	826526	106.57	67.9311	116.564	7.46481	3.62072	6.23068
19575	AT4G25990	307.239	-1.19761	0.134285	-8.91845	4.7285e-19	2.02039e-17	CIL	4	13191085	13194124	protein_coding	828705	362.555	332.401	292.119	131.848	156.682	143.134
9178	AT2G26750	30.2397	-5.57637	0.626164	-8.90559	5.31018e-19	2.26087e-17		2	11395707	11397219	protein_coding	817216	145.78	89.7661	96.5475	1.8662	6.03453	1.15383
7753	AT2G07750	77.7995	-10.6569	1.19665	-8.90556	5.31158e-19	2.26087e-17	RH33	2	3576465	3580525	protein_coding	815422	158.85	181.958	228.417	0	0	0
25360	AT5G48250	623.284	-1.06054	0.119211	-8.8964	5.76891e-19	2.45085e-17	COL10	5	19561319	19563832	protein_coding	834878	439.351	414.865	541.608	214.613	249.829	211.381
20725	AT4G36520	1341.06	-1.12115	0.126115	-8.88991	6.11574e-19	2.59326e-17		4	17230589	17235580	protein_coding	829804	2075.11	2086.46	1897.98	850.989	864.144	1060.14
1071	AT1G10900	697.25	0.740117	0.0833062	8.88429	6.4329e-19	2.72257e-17	PIP5K7	1	3632132	3637250	protein_coding	837633	535.576	595.191	617.786	1018.44	948.685	951.562
26538	AT5G59130	441.863	10.658	1.19986	8.88268	6.52711e-19	2.75721e-17	SBT4.11	5	23869980	23873849	protein_coding	836031	0	0	0	321.858	464.582	228.039
16321	AT3G57710	191.757	1.57533	0.177427	8.87875	6.7619e-19	2.85099e-17		3	21384676	21387399	protein_coding	824940	86.4627	58.2267	103.612	250.071	277.588	220.843
22727	AT5G16930	227.393	1.31572	0.148328	8.87035	7.29135e-19	3.06842e-17		5	5568388	5571859	protein_coding	831556	94.5057	94.6184	76.5316	207.149	226.898	226.843
17368	AT4G03820	108.898	2.70019	0.304486	8.86803	7.44489e-19	3.12713e-17		4	1771833	1774532	protein_coding	825687	12.2555	19.7161	19.1367	141.233	96.3729	93.2986
5545	AT1G65540	1281.83	1.25191	0.141183	8.86727	7.49637e-19	3.14284e-17		1	24362045	24366466	protein_coding	842865	731.153	740.491	747.526	1784.12	1344.76	2139.97
5193	AT1G62310	826.966	-1.06634	0.120285	-8.86511	7.64274e-19	3.19819e-17		1	23033403	23039787	protein_coding	842529	1343.19	1219.12	1470.58	686.763	557.59	674.759
19683	AT4G26970	3520.4	1.27417	0.1438	8.86069	7.95208e-19	3.32141e-17	ACO2	4	13542918	13548629	protein_coding	828805	1851.91	2150.75	2195.87	5150.72	3697.96	6124.29
16655	AT3G60980	153.097	10.5498	1.19086	8.859	8.07393e-19	3.36193e-17		3	22565309	22566773	protein_coding	825270	0	0	0	277.131	275.174	373.148
9608	AT2G30860	10046.8	1.34237	0.151527	8.85892	8.07924e-19	3.36193e-17	GSTF9	2	13138882	13140392	protein_coding	817636	3147.33	4089.56	3036.45	8477.88	6671.24	10882.8
17046	AT4G00905	79.1607	-1.95413	0.220622	-8.85737	8.19269e-19	3.40279e-17		4	387451	389403	protein_coding	827986	194.038	169.828	184.853	51.3206	53.1038	41.0763
26903	AT5G62630	476.827	1.51252	0.171139	8.83797	9.74766e-19	4.04111e-17	HIPL2	5	25143518	25146587	protein_coding	836384	172.925	195.302	213.111	592.52	421.21	633.452
4490	AT1G54010	3795.85	1.32585	0.150036	8.83685	9.8454e-19	4.07406e-17	GLL23	1	20158589	20160864	protein_coding	841839	1422.61	1340.43	1323.41	3472.07	3545.89	3230.26
18348	AT4G15130	188.403	10.5498	1.19408	8.83512	9.99922e-19	4.13005e-17	ATCCT2	4	8637666	8639581	nontranslating_CDS	NA	0	0	0	294.86	231.726	397.148
25348	AT5G48150	1219.38	-0.600344	0.067967	-8.83288	1.02012e-18	4.20569e-17	PAT1	5	19522238	19524788	protein_coding	834867	1918.54	1750.16	1776.15	1214.35	1206.67	1177.19
4693	AT1G55910	470.386	0.815667	0.0926844	8.80048	1.36228e-18	5.60595e-17	ZIP11	1	20905914	20907414	protein_coding	842041	440.356	406.374	446.238	739.017	790.523	751.143
20261	AT4G32230	51.6508	-9.51398	1.08167	-8.79562	1.42257e-18	5.84326e-17		4	15565295	15566971	protein_coding	829356	163.877	160.123	140.112	0	0	0.230766
14560	AT3G28910	808.014	-0.954252	0.108573	-8.78906	1.50819e-18	6.18359e-17	MYB30	3	10911132	10913190	protein_coding	822525	999.067	872.926	931.351	463.621	453.375	521.51
24941	AT5G44440	103.465	-3.1269	0.35587	-8.78664	1.54098e-18	6.30644e-17		5	17910480	17912643	protein_coding	834471	408.773	369.602	293.407	51.7772	28.0058	41.9074
5472	AT1G64900	2017.11	-1.01892	0.116016	-8.78263	1.597e-18	6.52373e-17	CYP89A2	1	24113109	24114984	protein_coding	842798	3990.35	3029	3197.84	1506.03	1833.29	1705.82
8174	AT2G17220	684.601	1.35435	0.154282	8.77838	1.65852e-18	6.76265e-17	PIX13	2	7487646	7490199	protein_coding	816227	506.311	404.435	471.887	1134.81	893.636	1493.91
12047	AT3G05990	526.292	1.0879	0.123985	8.7745	1.7167e-18	6.98711e-17		3	1796839	1800082	protein_coding	819770	333.786	332.377	352.045	786.605	649.315	725.066
16933	AT3G66658	487.749	0.774362	0.0882762	8.77203	1.75469e-18	7.12871e-17	ALDH22A1	3	2094998	2099250	protein_coding	819849	299.173	328.376	305.836	521.471	530.905	539.022
21011	AT4G39190	125.694	-1.61684	0.184364	-8.76981	1.78959e-18	7.25729e-17		4	18251811	18253216	protein_coding	830074	201.076	236.546	217.821	80.2468	57.9314	72.922
8448	AT2G19860	900.019	-0.996059	0.113639	-8.7651	1.86612e-18	7.55391e-17	HXK2	2	8570607	8574067	protein_coding	816505	1136.55	896.026	950.898	425.446	580.248	496.374
3734	AT1G45145	569.255	2.38164	0.271756	8.76392	1.8858e-18	7.61971e-17	TRX5	1	17074942	17076417	protein_coding	841082	236.264	314.182	293.175	1737.43	826.73	1823.51
5307	AT1G63330	57.6545	-3.89502	0.44455	-8.76172	1.92298e-18	7.75592e-17		1	23489805	23491981	protein_coding	842639	105.716	127.524	128.545	18.6511	3.6186	4.15135
18407	AT4G15640	250.126	1.85571	0.212163	8.74659	2.19893e-18	8.85289e-17		4	8918968	8921994	protein_coding	827241	54.7329	66.0387	41.9103	229.568	195.848	167.183
7979	AT2G14900	205.773	-1.58343	0.181077	-8.7445	2.24004e-18	9.00214e-17	GASA7	2	6404131	6405352	protein_coding	815979	405.168	482.796	450.948	141.832	173.794	135.459
1608	AT1G15880	589.659	1.12152	0.128273	8.74325	2.26496e-18	9.08592e-17	GOS11	1	5458398	5460359	protein_coding	838158	361.937	320.247	401.496	780.073	693.971	873.91
25515	AT5G49645	244.04	9.0387	1.03412	8.74046	2.32169e-18	9.29678e-17		5	20151163	20151882	protein_coding	NA	0	0	2.35482	421.762	340.347	417.686
17440	AT4G04840	799.565	2.10344	0.24119	8.72109	2.75546e-18	1.10139e-16	MSRB6	4	2449434	2451651	protein_coding	825821	201.076	270.512	217.821	1038.54	1270.87	658.375
1217	AT1G12220	225.949	1.87524	0.21507	8.71921	2.80148e-18	1.11779e-16	RPS5	1	4144257	4147939	protein_coding	837775	93.213	70.1267	78.1164	313.478	194.833	370.767
16968	AT4G00270	500.708	0.897627	0.102951	8.719	2.8067e-18	1.11787e-16	GEBP	4	117085	118643	protein_coding	827164	295.582	340.869	324.965	609.315	556.383	615.452
14267	AT3G26320	126.036	2.30267	0.264322	8.71162	2.99569e-18	1.19102e-16	CYP71B36	3	9644319	9646093	protein_coding	822236	45.2421	44.8831	51.806	247.272	138.794	305.303
21548	AT5G05060	869.131	-0.977897	0.112444	-8.69677	3.41452e-18	1.35512e-16		5	1493719	1495136	protein_coding	830388	1305.99	976.51	1278.67	605.583	544.314	650.298
25862	AT5G52882	2819.24	-1.37606	0.158296	-8.69293	3.53203e-18	1.39926e-16		5	21433859	21439133	protein_coding	5008305	4929.38	5184.6	6918.45	2381.28	2143.46	2039.28
3125	AT1G31340	716.788	1.20195	0.138308	8.69037	3.61248e-18	1.4286e-16	RUB1	1	11217695	11219618	protein_coding	840023	411.2	418.504	329.675	790.337	878.627	992.524
6442	AT1G74060	2394.65	0.890719	0.10259	8.68233	3.87757e-18	1.53072e-16	RPL6B	1	27849217	27851437	protein_coding	843746	1618.66	1649.76	1362.26	2553.9	2895.37	3129.18
25534	AT5G49840	753.621	-0.915629	0.105491	-8.67967	3.96913e-18	1.56409e-16		5	20255173	20259982	protein_coding	835047	1136.11	1019.54	1167.4	594.318	536.849	622.522
26550	AT5G59250	2014.66	-0.683593	0.0788017	-8.67485	4.14111e-18	1.62898e-16		5	23903872	23907111	protein_coding	836043	2733.63	2781.54	2564.4	1567.61	1727.08	1732.13
22583	AT5G15580	567.618	-1.67505	0.193284	-8.66629	4.4643e-18	1.75303e-16	LNG1	5	5068237	5072492	protein_coding	831411	1066.71	1086.9	891.298	374.174	371.727	217.843
22082	AT5G10400	284.077	2.20124	0.254286	8.65656	4.86234e-18	1.90597e-16	HTR1	5	3270172	3270957	protein_coding	830903	33.1775	49.7353	50.6286	176.356	261.898	176.767
5352	AT1G63800	902.956	-1.20961	0.139848	-8.64946	5.17455e-18	2.02479e-16	UBC5	1	23667592	23669145	protein_coding	842683	1967.67	1649.29	1588.89	730.456	659.525	852.455
1616	AT1G15950	2543.19	0.834586	0.0965391	8.64507	5.37741e-18	2.10049e-16	CCR1	1	5478603	5482180	protein_coding	838165	2743.55	2700.15	2409.3	4141.39	4682.34	5169.82
3712	AT1G44820	723.274	-1.01221	0.117126	-8.6421	5.51899e-18	2.15202e-16		1	16926297	16929196	protein_coding	841046	1089.83	1065.06	1293.97	594.386	595.004	527.069
24430	AT5G39860	108.53	-1.96042	0.226902	-8.63992	5.62539e-18	2.18968e-16	PRE1	5	15957368	15958559	protein_coding	833982	239.28	208.646	287.288	77.4474	68.7936	48.23
15457	AT3G49510	40.0305	-3.27157	0.378993	-8.63227	6.01473e-18	2.33715e-16		3	18353891	18355057	protein_coding	824113	100.538	92.1923	111.854	13.9965	15.6898	5.99991
5754	AT1G67550	359.883	1.05985	0.122822	8.62912	6.18277e-18	2.39827e-16	URE	1	25312660	25317495	protein_coding	843076	198.06	194.089	224.885	450.688	374.141	452.301
4066	AT1G50010	8071.62	-1.2046	0.139667	-8.6248	6.42069e-18	2.48623e-16	TUBA4	1	18517586	18520000	protein_coding	839405	7851.01	7974.63	7392.95	3308.78	4180.72	2600.96
20964	AT4G38760	1380.86	0.915355	0.10614	8.62406	6.46233e-18	2.49802e-16		4	18084652	18096218	protein_coding	830031	685.669	769.077	871.283	1590.94	1484.49	1317.21
4667	AT1G55690	612.942	1.09769	0.127377	8.61765	6.83433e-18	2.63725e-16	SFH13	1	20808199	20813061	protein_coding	842018	336.314	392.639	427.595	922.245	795.652	758.927
6154	AT1G71240	623.66	-0.881502	0.102374	-8.6106	7.26786e-18	2.79969e-16		1	26855331	26859844	protein_coding	843465	970.213	840.923	1004.28	493.56	513.467	520.076
18318	AT4G14905	156.865	10.2073	1.18563	8.60921	7.35643e-18	2.82893e-16		4	8526311	8528010	protein_coding	827148	0	0	0	241.375	229.764	260.401
16552	AT3G59970	5572.28	0.649577	0.0754736	8.60668	7.52073e-18	2.88713e-16	MTHFR1	3	22151164	22154483	protein_coding	825167	2674.05	3156.38	2961.49	4572.21	4572.65	4638.4
2862	AT1G28600	1870.42	1.03338	0.120072	8.6063	7.54594e-18	2.89183e-16		1	10050957	10053218	protein_coding	839760	1174.19	1149.82	1341.51	2231.68	2244.71	3008.1
1029	AT1G10570	614.975	-1.00804	0.117272	-8.59578	8.27015e-18	3.16394e-16	ULP1C	1	3487386	3491277	protein_coding	837598	958.805	983.091	1165.62	545.306	521.743	482.773
9870	AT2G33210	859.554	1.23694	0.144174	8.57948	9.52995e-18	3.63966e-16	HSP60-2	2	14074767	14078772	protein_coding	817883	283.082	308.544	289.618	671.966	790.82	621.713
1027	AT1G10550	83.6647	-2.80221	0.326641	-8.57886	9.58175e-18	3.65318e-16	XTH33	1	3479066	3481041	protein_coding	837596	315.689	245.037	260.207	30.7924	63.966	27.6919
20405	AT4G33560	38.1063	4.13638	0.482195	8.57824	9.63336e-18	3.66659e-16		4	16135157	16135921	protein_coding	829495	7.03766	4.85222	2.35482	67.1833	102.587	86.7679
25099	AT5G45820	265.194	-1.6238	0.189381	-8.57426	9.97294e-18	3.78938e-16	CIPK20	5	18586870	18588792	protein_coding	834622	849.546	687.803	804.17	185.687	304.14	270.227
18924	AT4G20110	430.05	2.33738	0.273092	8.55895	1.13904e-17	4.32059e-16	VSR7	4	10875233	10878730	protein_coding	827757	188.006	174.68	173.079	1081.46	576.901	1046.06
13111	AT3G15950	9155.13	0.954274	0.11155	8.55472	1.18159e-17	4.47441e-16	NAI2	3	5397541	5402653	protein_coding	820839	5160.6	4911.97	4884.01	11150.1	9572.27	8269.53
3302	AT1G33140	5659.17	0.634958	0.0742349	8.55337	1.19549e-17	4.51934e-16	RPL9C	1	12023225	12024783	protein_coding	840211	3898.86	4202.03	3496.9	5776.83	5826.94	6391.75
649	AT1G07110	5049.35	-0.783116	0.0915788	-8.55128	1.21731e-17	4.59407e-16	FKFBP	1	2178022	2184193	protein_coding	837221	9182.14	8365.23	8665.73	4544.2	5579.52	5113.54
238	AT1G03230	387.395	1.73876	0.203469	8.54558	1.27895e-17	4.81852e-16		1	789820	791689	protein_coding	838532	140.753	155.271	137.757	607.449	298.106	534.684
25038	AT5G45260	459.022	1.06034	0.124088	8.5451	1.28422e-17	4.83023e-16	RRS1	5	18326203	18332920	protein_coding	834562	250.925	253.528	273.553	596.996	460.231	558.269
4494	AT1G54050	133.722	2.43037	0.28461	8.53929	1.35043e-17	5.07069e-16	HSP17.4B	1	20179357	20180566	protein_coding	841843	41.0494	31.6433	33.3842	208.482	228.593	144.21
26136	AT5G55390	1463.96	-0.619324	0.0725335	-8.53846	1.36025e-17	5.099e-16	EDM2	5	22447937	22454805	protein_coding	835632	2010.92	2088.85	2117.41	1337.72	1333.04	1371.29
8898	AT2G24120	1331.31	0.913633	0.107021	8.53692	1.37848e-17	5.15867e-16	RPOT3	2	10248851	10254641	protein_coding	816946	511.945	525.465	543.249	981.463	1041.98	958.295
22354	AT5G13370	1342.94	1.59569	0.186935	8.5361	1.38831e-17	5.18676e-16		5	4286740	4289663	protein_coding	831178	677.626	500.992	661.704	1634.79	1408.46	2508.89
15398	AT3G48970	148.291	-2.28735	0.268195	-8.52868	1.48033e-17	5.52127e-16	HIPP31	3	18152236	18153643	protein_coding	824058	351.844	193.699	205.24	42.2155	72.2687	43.6038
11422	AT2G47670	33.7935	-3.59735	0.422162	-8.52125	1.57839e-17	5.8772e-16	PMEI6	2	19543921	19544910	protein_coding	819380	102.549	76.4225	80.0638	5.59861	12.0691	5.76914
6660	AT1G76240	363.51	-2.03025	0.23828	-8.52044	1.5895e-17	5.90614e-16		1	28602705	28603932	protein_coding	843957	1189.37	999.558	1062.02	298.592	334.313	170.997
19563	AT4G25870	635.885	-1.09022	0.127956	-8.5203	1.59146e-17	5.90614e-16		4	13149170	13152279	protein_coding	828693	937.014	964.379	916.024	429.227	535.866	372.687
20089	AT4G30690	966.21	-0.923533	0.108455	-8.51534	1.66108e-17	6.15427e-16	IF3-4	4	14960594	14962466	protein_coding	829192	1395.36	1164.41	1252.62	575	707.683	723.018
2278	AT1G22360	714.958	2.40847	0.282854	8.51487	1.66779e-17	6.16888e-16	UGT85A2	1	7894807	7897761	protein_coding	838843	218.868	204.722	177.542	1173.14	432.705	1577.86
12711	AT3G12580	1971.48	2.26905	0.266603	8.51097	1.72478e-17	6.36912e-16	MED37C	3	3991117	3993886	protein_coding	820438	638.417	451.257	481.56	2098.55	1638.98	3830.71
6447	AT1G74100	1142.61	1.71345	0.20145	8.5056	1.80651e-17	6.65992e-16	SOT16	1	27864345	27865694	protein_coding	843750	516.765	655.05	522.769	1995.9	1118.8	2428.81
21217	AT5G01960	1079.25	-0.922221	0.108542	-8.49641	1.95548e-17	7.19721e-16		5	370239	372969	protein_coding	831906	1919.27	1835.35	2127.58	1015.22	987.249	1094.98
4780	AT1G56660	287.43	1.46784	0.172799	8.49447	1.98835e-17	7.30613e-16		1	21237839	21241014	protein_coding	842121	169.358	173.498	155.925	429.04	383.595	556.445
3644	AT1G43580	687.256	0.956046	0.112625	8.48877	2.08841e-17	7.66115e-16		1	16410372	16412736	protein_coding	840942	442.367	464.6	415.625	796.869	827.937	931.601
14489	AT3G28290	247.734	10.2372	1.20613	8.48766	2.10845e-17	7.70934e-16	AT14A	3	10547441	10549401	protein_coding	822455	0	0	0	186.62	342.761	225.458
14491	AT3G28300	247.734	10.2372	1.20613	8.48766	2.10845e-17	7.70934e-16	AT14A	3	10565674	10567634	protein_coding	822455	0	0	0	186.62	342.761	225.458
7566	AT2G05220	2159.34	0.798275	0.0940537	8.48744	2.11246e-17	7.71134e-16	RPS17B	2	1894349	1896050	protein_coding	815070	1328.43	1247.18	1087.68	1984.57	2288.16	2105.86
17164	AT4G01915	163.9	10.0745	1.18702	8.48717	2.11736e-17	7.7166e-16		4	827216	828824	protein_coding	2745599	0	0	0	224.928	217.26	227.762
19378	AT4G24175	202.582	-1.54597	0.182184	-8.48575	2.14335e-17	7.79858e-16		4	12546895	12549017	protein_coding	828518	186.865	241.649	172.83	72.8575	80.9466	58.5738
15928	AT3G53960	434.348	1.1261	0.132779	8.48104	2.23196e-17	8.10776e-16	NPF5.7	3	19978122	19981086	protein_coding	824563	190.017	221.989	214.288	441.357	433.279	483.916
19040	AT4G21190	563.724	-0.987989	0.116588	-8.47416	2.36781e-17	8.58725e-16	EMB1417	4	11292192	11294014	protein_coding	827867	914.896	864.909	877.17	411.498	528.625	410.763
1162	AT1G11740	72.2283	-2.63105	0.311142	-8.45612	2.76422e-17	1.00086e-15		1	3963054	3966850	protein_coding	837718	224.2	140.714	171.902	25.1938	41.0348	23.7689
9464	AT2G29500	81.9927	4.45471	0.527411	8.44637	3.00512e-17	1.08633e-15	HSP17.6B	2	12633065	12634120	protein_coding	817499	3.01614	4.85222	5.88704	88.6447	51.8969	150.228
1077	AT1G10960	6243.75	0.975698	0.115768	8.42807	3.51404e-17	1.26824e-15	FD1	1	3664187	3665040	protein_coding	837639	3754.09	4041.9	3279.08	6262.05	8333.68	7189.28
19983	AT4G29700	414.704	2.51991	0.299031	8.42693	3.54845e-17	1.27859e-15		4	14543138	14545310	protein_coding	829091	59.3174	86.127	47.0964	499.209	417.589	192.228
3871	AT1G48120	246.427	1.5246	0.181005	8.42295	3.67138e-17	1.32075e-15	MAIL3	1	17773627	17780106	protein_coding	841230	66.3551	63.0789	62.4027	191.286	138.794	211.612
16053	AT3G55170	319.211	1.67118	0.198904	8.40197	4.39053e-17	1.57691e-15	RPL35C	3	20452910	20454530	protein_coding	824683	118.01	188.162	95.3568	350.224	503.468	416.676
20413	AT4G33625	807.786	-1.08582	0.129314	-8.39678	4.58885e-17	1.64549e-15		4	16152908	16154742	protein_coding	829503	652.139	546.86	674.961	259.514	360.26	273.361
19294	AT4G23400	5212.98	-1.46556	0.174722	-8.38794	4.9474e-17	1.77122e-15	PIP1-5	4	12220641	12222468	protein_coding	828439	11498.5	8539.91	9942.04	3209.87	4959.17	2699.96
6682	AT1G76460	1131.96	-0.906078	0.108286	-8.36746	5.88724e-17	2.10431e-15		1	28686181	28689208	protein_coding	843979	2088.18	1709.2	1999.24	1010.55	1107.94	982.37
13752	AT3G21750	950.291	1.03816	0.124086	8.36651	5.93522e-17	2.11807e-15	UGT71B1	3	7664345	7666305	protein_coding	821729	504.701	436.7	446.238	792.203	989.662	1063.37
4362	AT1G52910	180.071	-2.09179	0.250087	-8.36426	6.0492e-17	2.15529e-15		1	19708011	19709323	protein_coding	841724	294.576	312.968	267.272	82.1129	92.9317	39.2302
14376	AT3G27260	2693.06	-0.821133	0.0982357	-8.35881	6.33537e-17	2.25366e-15	GTE8	3	10067529	10072760	protein_coding	822345	5224.88	4712.27	4892.99	2650.86	2479.82	3243.22
11332	AT2G46780	318.055	-1.65909	0.198709	-8.34933	6.86492e-17	2.43814e-15		2	19229070	19231539	protein_coding	819291	541.896	589.291	731.309	226.646	247.085	127.051
17688	AT4G09320	2873.52	0.83356	0.0998988	8.34404	7.17933e-17	2.54575e-15	NDK1	4	5923484	5924366	protein_coding	826515	1629.72	1621.86	1288.09	2429.8	2826.57	2832.88
22517	AT5G14970	1916.26	-0.922946	0.110645	-8.34153	7.33368e-17	2.59636e-15		5	4847247	4849053	protein_coding	831349	2510.43	2227.17	2659.77	1220.5	1298.63	1377.9
24484	AT5G40380	520.55	1.83171	0.219631	8.33998	7.43013e-17	2.62634e-15	CRK42	5	16151522	16155215	protein_coding	834036	208.909	237.284	176.811	545.734	991.831	683.292
14898	AT3G44300	1290.79	6.01572	0.721618	8.33643	7.65687e-17	2.7022e-15	NIT2	3	15983199	15985535	protein_coding	823555	96.5165	97.0445	105.967	6911.48	386.21	12079
22846	AT5G18050	41.0766	-5.86304	0.703509	-8.33399	7.81593e-17	2.75397e-15	SAUR22	5	5974341	5975087	protein_coding	830999	46.2475	54.5875	55.3382	2.7993	2.41381	0
26750	AT5G61160	100.292	3.89161	0.467368	8.32664	8.31705e-17	2.92592e-15	ACT	5	24608605	24610329	protein_coding	836237	30.1614	13.3436	30.6126	432.026	96.5524	571.607
16463	AT3G59100	482.707	-1.37802	0.165589	-8.3219	8.65665e-17	3.0406e-15	CALS6	3	21842964	21854117	protein_coding	825079	795.443	828.46	892.044	419.12	267.786	283.484
1370	AT1G13640	2930.18	-0.902178	0.108458	-8.31819	8.93184e-17	3.13232e-15	PI4KG6	1	4677004	4679862	protein_coding	837925	5313.64	5076.08	4377.49	2400.5	2522.11	2967.64
6538	AT1G75000	85.3988	3.39548	0.408221	8.31777	8.96346e-17	3.13848e-15		1	28163344	28164814	protein_coding	843838	31.1668	21.835	32.9674	426.428	97.7593	378.687
5783	AT1G67810	154.84	3.89527	0.468499	8.31435	9.22539e-17	3.22513e-15	SUFE2	1	25426234	25427461	protein_coding	843107	16.0861	20.6219	24.7256	395.635	89.311	422.532
22732	AT5G16980	895.011	1.26481	0.152129	8.31408	9.24662e-17	3.22749e-15		5	5578846	5581311	protein_coding	831561	322.104	285.982	285.007	675.693	649.069	814.25
25062	AT5G45470	614.645	0.91925	0.110682	8.30535	9.95267e-17	3.4685e-15		5	18421985	18425042	protein_coding	834583	353.894	371.195	341.449	607.449	638.453	756.45
25572	AT5G50200	174.443	4.06487	0.489975	8.29608	1.07606e-16	3.74423e-15	NRT3.1	5	20436180	20437815	protein_coding	835085	31.3324	26.828	23.5596	494.366	75.2258	795.649
8682	AT2G21970	1527.18	0.904401	0.109052	8.2933	1.10147e-16	3.82668e-15	2002-09-01	2	9356983	9357967	protein_coding	816733	961.144	913.431	835.96	1540.55	1805.53	1729.82
16143	AT3G55970	244.111	6.28759	0.758551	8.28894	1.1426e-16	3.96337e-15	JRG21	3	20766735	20769410	protein_coding	824763	26.9565	10.9629	10.6408	1210.22	120.45	2483.72
5004	AT1G60610	247.21	-1.12014	0.135288	-8.27968	1.2351e-16	4.2776e-15		1	22327792	22330318	protein_coding	842355	414.205	407.264	454.577	231.249	182.787	177.681
16919	AT3G63440	144.337	-2.01941	0.243972	-8.27722	1.26082e-16	4.3599e-15	CKX6	3	23424157	23426536	protein_coding	825519	270.447	333.59	256.675	91.444	84.4834	44.0763
16001	AT3G54680	452.824	0.923254	0.111659	8.26854	1.35608e-16	4.68206e-15		3	20244284	20246080	protein_coding	824633	414.217	402.735	399.142	737.15	757.937	806.757
15178	AT3G46845	167.701	8.54851	1.03502	8.25923	1.46615e-16	5.05018e-15		3	17254395	17255802	protein_coding	28719386	1.00538	0	1.17741	304.191	223.278	308.534
24341	AT5G39020	77.9086	3.27137	0.396091	8.25914	1.46723e-16	5.05018e-15		5	15616770	15619446	protein_coding	833894	10.0538	10.9175	17.6611	154.895	55.5176	155.767
6794	AT1G77510	961.705	1.11282	0.134854	8.252	1.5577e-16	5.35329e-15	PDIL1-2	1	29126648	29129700	protein_coding	844087	346.856	405.161	369.706	769.809	675.867	962.524
203	AT1G02930	4191.6	7.468	0.90692	8.23447	1.80361e-16	6.18887e-15	GSTF6	1	661088	662475	protein_coding	839515	165.703	91.7073	132.857	25169	535.938	43412.9
22850	AT5G18080	80.0245	-2.86686	0.3483	-8.23102	1.85625e-16	6.35584e-15	SAUR24	5	5983683	5984308	protein_coding	28721172	101.543	138.288	108.322	19.5951	24.1381	8.99986
12897	AT3G14067	3725.29	1.16117	0.141075	8.23091	1.85797e-16	6.35584e-15	SBT1.4	3	4658039	4660945	protein_coding	820621	2090.19	1972.43	1522.39	4137.37	4181.93	4173.86
25882	AT5G53050	913.748	0.957056	0.116378	8.22369	1.97342e-16	6.74045e-15		5	21510095	21513620	protein_coding	835385	681.244	616.455	615.56	1296.51	985.13	1418.04
9457	AT2G29450	3497.88	1.20255	0.146255	8.22226	1.99708e-16	6.81085e-15	GSTU5	2	12624403	12625790	protein_coding	817494	1947.42	1910.56	2082.84	3993.68	3819.86	5842.76
2252	AT1G22090	55.3162	-9.90332	1.20655	-8.20793	2.25031e-16	7.66273e-15	EMB2204	1	7795708	7797425	protein_coding	838814	142.764	98.2575	95.3701	0	0	0
7497	AT2G04350	896.524	0.827293	0.100841	8.20392	2.32683e-16	7.91121e-15	LACS8	2	1515634	1519308	protein_coding	814974	808.118	707.386	727.424	1342.19	1161.59	1463.29
13515	AT3G19580	183.179	1.43228	0.175012	8.18387	2.74883e-16	9.3318e-15	AZF2	3	6802903	6804296	protein_coding	821495	130.457	131.17	140.896	387.449	306.208	387.606
15371	AT3G48700	45.4571	3.01034	0.367848	8.18367	2.75336e-16	9.33296e-15	CXE13	3	18038648	18039879	protein_coding	824031	9.04842	24.2611	17.6611	128.768	123.104	150.921
11712	AT3G03040	569.188	-0.896767	0.109686	-8.17579	2.93931e-16	9.94816e-15		3	684389	686639	protein_coding	821150	704.772	772.717	892.476	467.484	413.969	395.763
24785	AT5G43070	195.345	1.23488	0.151119	8.17153	3.04495e-16	1.02901e-14	WPP1	5	17288965	17289958	protein_coding	834323	100.538	100.684	102.435	209.015	266.726	240.458
9117	AT2G26140	2302.69	0.827304	0.101373	8.161	3.32252e-16	1.12111e-14	FTSH4	2	11131578	11135465	protein_coding	817154	1602.58	1390.16	1626	2676.14	2534.5	2975.49
10994	AT2G43570	143.149	5.667	0.694545	8.15929	3.37006e-16	1.13543e-14	CHI	2	18076166	18077517	protein_coding	818959	13.0699	19.4089	7.06445	987.222	83.2765	934.601
3512	AT1G35560	212.68	1.36798	0.167687	8.15795	3.40746e-16	1.1463e-14	TCP23	1	13115824	13117235	protein_coding	840452	124.667	126.158	131.87	272.466	302.933	400.84
26592	AT5G59670	163.473	-3.4224	0.419698	-8.15443	3.50826e-16	1.17844e-14		5	24041131	24045666	protein_coding	836088	262.457	364.527	358.811	38.7733	45.3592	12.142
19092	AT4G21650	136.693	5.2913	0.648953	8.1536	3.53239e-16	1.18476e-14	SBT3.13	4	11501162	11504739	protein_coding	828252	1.00538	7.27834	2.35482	137.166	210.001	59.076
18712	AT4G18210	327.049	1.9242	0.236006	8.15322	3.54372e-16	1.18677e-14	PUP10	4	10075527	10078261	protein_coding	827546	193.033	147.993	230.772	718.488	485.176	958.832
9570	AT2G30490	5037.55	1.37867	0.169218	8.14733	3.72049e-16	1.2441e-14	CYP73A5	2	12993625	12996012	protein_coding	817599	3552.01	3718.02	3462.76	9787.3	6038.15	12067.7
3934	AT1G48700	32.5164	-7.60254	0.93325	-8.14631	3.75194e-16	1.25274e-14		1	18011035	18013257	protein_coding	841292	77.6351	90.3415	69.4426	1.34452	1.73905	0
18539	AT4G16660	1863.51	1.16052	0.142481	8.14505	3.79132e-16	1.264e-14		4	9376699	9381507	protein_coding	827367	796.218	943.334	810.937	1920.39	1588.51	2179.64
16650	AT3G60960	114.767	9.67329	1.18816	8.14139	3.90753e-16	1.3008e-14		3	22535676	22538684	protein_coding	825268	0	0	0	161.273	161.466	181.829
502	AT1G05710	225.53	1.56988	0.192854	8.14028	3.94354e-16	1.31083e-14		1	1714818	1717290	protein_coding	837078	148.742	157.347	129.815	433.719	311.136	535.902
24483	AT5G40370	1033.11	0.964256	0.11847	8.13925	3.9773e-16	1.32008e-14		5	16147347	16149256	protein_coding	834035	559.705	535.736	579.347	1012.1	902.033	1331.3
18826	AT4G19170	1364.13	1.31443	0.161576	8.13507	4.11714e-16	1.36447e-14	CCD4	4	10481619	10483879	protein_coding	827655	724.879	729.047	786.509	1664.65	2182.09	1730.05
25955	AT5G53750	185.927	-1.32809	0.163273	-8.13421	4.14629e-16	1.37176e-14		5	21817128	21818958	protein_coding	835456	441.362	348.147	447.415	167.958	141.208	178.613
24196	AT5G37710	454.257	-0.954797	0.117383	-8.13406	4.15145e-16	1.37176e-14		5	14978566	14981620	protein_coding	833749	922.113	780.508	809.934	395.171	414.615	478.199
11587	AT3G01930	232.16	1.32098	0.162423	8.13295	4.18972e-16	1.38236e-14		3	319061	321690	protein_coding	821218	82.2418	115.373	95.1395	262.498	254.041	217.599
7001	AT1G79500	314.785	-1.83413	0.226077	-8.11287	4.94386e-16	1.62877e-14	KDSA1	1	29903353	29906653	protein_coding	844288	426.206	480.218	410.033	161.09	149.126	69.3758
25573	AT5G50210	885.213	-0.947519	0.116817	-8.11114	5.01488e-16	1.64973e-14	QS	5	20442613	20446050	protein_coding	835086	1187.35	1465.37	1660.15	801.534	678.281	751.835
5098	AT1G61410	27.7117	-3.65412	0.450546	-8.11044	5.04383e-16	1.65681e-14		1	22658552	22659552	protein_coding	842435	93.5004	86.127	51.806	5.59861	6.03453	6.46144
2142	AT1G21065	2134.5	-0.834989	0.102993	-8.10725	5.17778e-16	1.69831e-14		1	7374115	7375789	protein_coding	838701	3601.27	3297.09	3368.57	1644.12	2159.15	1955.51
26178	AT5G55790	143.645	2.44915	0.302305	8.10159	5.42479e-16	1.77672e-14		5	22578715	22581335	protein_coding	835673	44.3531	36.3901	31.1653	182.77	157.175	261.84
4428	AT1G53510	1645.05	-0.593721	0.0733011	-8.09976	5.507e-16	1.801e-14	MPK18	1	19970334	19974393	protein_coding	841786	2408.89	2147.11	2478.45	1598.4	1546.05	1521.9
23755	AT5G27420	236.997	3.17512	0.392281	8.09401	5.77322e-16	1.8853e-14	ATL31	5	9683988	9685742	protein_coding	832801	112.603	98.2575	71.8219	1044.14	259.485	1247.29
17012	AT4G00650	159.799	1.3652	0.168748	8.09018	5.95791e-16	1.94277e-14	FRI	4	268901	271503	protein_coding	828044	83.4466	89.7661	64.7575	207.149	229.312	184.382
14499	AT3G28370	101.809	-1.50184	0.185854	-8.08076	6.43644e-16	2.09574e-14		3	10620534	10624618	protein_coding	822466	121.6	126.343	112.726	43.2697	44.8401	40.9699
20696	AT4G36190	1419.09	-0.748147	0.0926238	-8.07726	6.62366e-16	2.15356e-14		4	17123966	17127018	protein_coding	829776	1898.16	2020.95	2061.64	1213.96	1258.8	1098.68
12888	AT3G13980	329.823	-1.7877	0.221395	-8.07468	6.76529e-16	2.1964e-14		3	4618939	4620305	protein_coding	820612	757.051	685.377	505.108	170.758	249.829	150.228
25325	AT5G47910	1360.47	1.17375	0.145435	8.0706	6.99549e-16	2.26784e-14	RBOHD	5	19397041	19402061	protein_coding	834842	1019.46	1129.36	1064.38	2537.1	1975.7	2725.11
6646	AT1G76110	896.576	-1.34758	0.167132	-8.06299	7.44514e-16	2.41011e-14	HMGB9	1	28555034	28557615	protein_coding	843943	1597.55	1678.87	1617.76	502.009	698.798	719.066
19277	AT4G23270	1104.32	1.40559	0.174331	8.06277	7.45854e-16	2.41094e-14	CRK19	4	12170955	12174297	protein_coding	828426	717.111	599.219	705.479	1897.43	1176.32	2271.16
25524	AT5G49730	1750.31	1.48235	0.183912	8.06008	7.62467e-16	2.46108e-14	FRO6	5	20201037	20204595	protein_coding	835036	937.302	852.741	1067.03	3063.56	2599.36	2323.4
15286	AT3G47965	95.2438	9.71224	1.20537	8.05744	7.79075e-16	2.51105e-14		3	17707918	17708918	protein_coding	2745951	0	0	0	133.434	150.863	232.15
25965	AT5G53850	2345.76	-0.614241	0.0762439	-8.05627	7.86571e-16	2.53155e-14		5	21860860	21865150	protein_coding	835466	3420.58	3277.4	3481.19	2069.33	2230.94	2340.86
3742	AT1G45191	341.634	-2.10149	0.260891	-8.05505	7.94449e-16	2.55323e-14	BGLU1	1	17115762	17119246	protein_coding	841088	617.477	635.179	622.864	157.947	193.518	92.7502
18984	AT4G20690	79.017	2.87318	0.357078	8.04637	8.52859e-16	2.737e-14		4	11097242	11098024	protein_coding	827816	16.0861	21.835	15.3063	155.828	85.6903	144.229
5735	AT1G67360	304.344	1.57439	0.195965	8.03404	9.43164e-16	3.02246e-14		1	25236781	25238216	protein_coding	843057	148.073	210.028	180.029	560.203	645.865	401.807
9807	AT2G32650	597.844	1.47089	0.183338	8.02285	1.03322e-15	3.30631e-14		2	13850989	13852080	protein_coding	817825	210.838	181.104	292.152	531.709	682.419	679.066
13156	AT3G16380	54.3878	-3.12261	0.389386	-8.01932	1.0633e-15	3.39767e-14	PAB6	3	5558445	5561126	protein_coding	820885	98.5273	115.24	81.2412	14.9296	18.1036	5.53838
19591	AT4G26140	334.742	1.28094	0.159774	8.01719	1.08195e-15	3.45232e-14	BGAL12	4	13242968	13248213	protein_coding	828720	251.38	231.354	247.828	491.485	590.234	687.211
22763	AT5G17270	474.894	-0.861764	0.107503	-8.0162	1.09067e-15	3.47519e-14		5	5679922	5685794	protein_coding	831592	585.868	609.218	620.94	388.04	291.724	319.698
2728	AT1G27370	545.381	-0.872009	0.108928	-8.00537	1.19105e-15	3.78961e-14	SPL10	1	9505112	9508542	protein_coding	839626	1053.7	1137.85	1050.6	649.06	559.758	564.879
7593	AT2G05630	391.521	-0.812488	0.101508	-8.00416	1.20287e-15	3.82176e-14	ATG8D	2	2082894	2084905	protein_coding	815112	510.695	458.501	545.1	291.106	276.361	292.128
19725	AT4G27410	540.698	1.68164	0.210122	8.00317	1.21259e-15	3.84716e-14	RD26	4	13707192	13709170	protein_coding	828849	413.176	218.776	370.27	857.584	1122.89	1236.88
1607	AT1G15870	50.9617	-3.24077	0.404946	-8.00298	1.21441e-15	3.84748e-14		1	5457084	5458429	protein_coding	838157	92.495	99.4706	138.934	16.7958	18.1036	4.84608
4532	AT1G54390	474.22	-0.777398	0.09722	-7.99628	1.28237e-15	4.05703e-14	ING2	1	20304515	20307110	protein_coding	841881	688.2	661.89	695.298	448.776	377.298	372.755
26547	AT5G59220	212.909	2.19777	0.275145	7.98766	1.37526e-15	4.34472e-14	SAG113	5	23894404	23896939	protein_coding	836040	85.7436	90.2226	141.549	367.382	701.52	390.534
21192	AT5G01730	490.532	-1.10489	0.138429	-7.98161	1.44431e-15	4.55642e-14	SCAR4	5	272832	277886	protein_coding	831687	907.201	777.863	769.019	371.748	447.175	332.596
15083	AT3G45970	438.602	-1.59485	0.199821	-7.98141	1.44667e-15	4.55742e-14	EXLA1	3	16896166	16897308	protein_coding	823740	924.397	735.17	812.537	223.165	360.336	240.959
24505	AT5G40570	48.6119	-2.53831	0.318189	-7.97735	1.49512e-15	4.70342e-14		5	16246760	16248390	protein_coding	834055	95.349	99.3017	118.716	19.5619	9.63885	21.4248
17163	AT4G01910	67.2043	6.85661	0.859928	7.97347	1.54285e-15	4.84672e-14		4	824555	826857	protein_coding	827105	2.01076	1.21306	0	139.965	123.104	127.383
24126	AT5G37000	88.333	-1.86284	0.23374	-7.9697	1.59059e-15	4.98967e-14		5	14617877	14620549	protein_coding	833670	98.5273	94.6184	101.257	34.5248	24.1381	24.2304
2217	AT1G21790	176.27	-1.43355	0.179964	-7.96576	1.64211e-15	5.14403e-14		1	7654088	7655981	protein_coding	838783	369.98	355.425	336.739	114.772	138.794	138.459
6965	AT1G79110	671.852	-1.05192	0.132418	-7.94398	1.958e-15	6.11949e-14	BRG2	1	29759030	29760789	protein_coding	844252	836.319	858.228	902.155	405.498	514.989	346.532
19750	AT4G27610	435.969	0.916415	0.115361	7.94391	1.95898e-15	6.11949e-14		4	13785395	13788516	protein_coding	828872	273.248	294.805	260.823	496.318	551.404	518.131
14261	AT3G26250	28.1191	-9.79514	1.23323	-7.94267	1.97873e-15	6.17252e-14		3	9611696	9613168	protein_coding	822227	111.597	72.7833	128.338	0	0	0
26692	AT5G60610	69.8664	-2.86109	0.360266	-7.9416	1.99591e-15	6.21743e-14		5	24363591	24365615	protein_coding	836182	121.807	128.597	234.183	20.7259	14.6223	28.2209
10284	AT2G37040	2664.01	1.88939	0.238002	7.93855	2.04558e-15	6.36328e-14	PAL1	2	15557367	15560755	protein_coding	818280	993.316	1580.61	1200.96	5269.23	3123.47	5582.69
11833	AT3G04160	249.411	-1.36298	0.171721	-7.93718	2.06826e-15	6.42486e-14		3	1091089	1094348	protein_coding	819571	447.646	477.729	594.528	228.03	157.653	201.689
7503	AT2G04400	1017.29	2.44146	0.307635	7.93622	2.08441e-15	6.46601e-14	IGPS	2	1531148	1533737	protein_coding	814980	423.265	458.535	374.416	2399.01	784.488	3631.1
5313	AT1G63390	24.8438	-4.12117	0.519587	-7.93163	2.16284e-15	6.70001e-14		1	23506461	23506967	protein_coding	842645	102.549	81.2747	88.3057	1.8662	3.62072	7.84604
1792	AT1G17665	191.578	-1.67462	0.211234	-7.92778	2.23094e-15	6.90137e-14		1	6072153	6074525	protein_coding	838343	84.4519	81.2747	98.9023	41.0565	22.9312	23.0766
4361	AT1G52905	103.034	9.41613	1.19033	7.91053	2.56289e-15	7.91726e-14		1	19706047	19706885	protein_coding	2745825	0	0	0	134.367	165.346	130.152
8601	AT2G21190	694.185	0.902836	0.11415	7.90924	2.58969e-15	7.989e-14		2	9080760	9083009	protein_coding	816655	482.582	462.174	543.963	1008.68	819.489	949.37
12230	AT3G07650	1731.71	-0.935807	0.118472	-7.89894	2.81279e-15	8.66527e-14	COL9	3	2441565	2444532	protein_coding	819956	994.052	839.267	921.407	461.712	462.238	511.219
5385	AT1G64110	176.781	2.6434	0.334769	7.89619	2.8757e-15	8.84685e-14		1	23796698	23801799	protein_coding	842716	42.4904	24.38	23.6604	175.665	214.857	181.126
19536	AT4G25630	717.53	1.08163	0.136993	7.89557	2.88994e-15	8.87841e-14	MED36A	4	13074090	13076432	protein_coding	828668	251.345	245.037	222.53	568.259	543.107	423.455
13105	AT3G15900	611.381	-1.08625	0.137628	-7.89265	2.95845e-15	9.07639e-14		3	5376251	5377179	protein_coding	820833	1055.65	965.592	1078.51	359.244	529.831	563.991
5362	AT1G63900	561.192	0.964278	0.122333	7.8824	3.21153e-15	9.83928e-14	SP1	1	23716643	23719337	protein_coding	842693	408.129	443.087	411.214	764.765	737.803	945.21
7155	AT1G80980	115.684	1.85012	0.234732	7.88186	3.22547e-15	9.86842e-14		1	30422050	30424152	protein_coding	844438	56.9592	50.3165	23.8234	160.339	169.026	148.991
7115	AT1G80600	1752.99	0.789364	0.100157	7.88129	3.24022e-15	9.89998e-14	WIN1	1	30298462	30300658	protein_coding	844399	1039.56	995.919	846.557	1524.69	1570.18	1873.36
24951	AT5G44530	563.273	-1.49447	0.189653	-7.88003	3.27291e-15	9.98619e-14		5	17937622	17941292	protein_coding	834480	1019.98	1205.07	1422.36	487.61	505.11	310.914
16757	AT3G61890	922.705	1.0696	0.135761	7.87854	3.31215e-15	1.00921e-13	ATHB-12	3	22914154	22915393	protein_coding	825362	1048.61	960.74	971.362	1852.21	2003.46	2393.04
24248	AT5G38200	607.721	-1.4428	0.183243	-7.87371	3.44285e-15	1.0476e-13		5	15256243	15258814	protein_coding	833802	1129.71	990.893	1452.22	513.497	339.007	457.843
878	AT1G09210	2264.3	0.926554	0.117882	7.85998	3.84179e-15	1.1674e-13	CRT2	1	2972638	2977002	protein_coding	837441	1050.62	1278.56	956.056	2121.87	1966.05	2150.05
27343	AT5G66690	372.138	2.45826	0.31306	7.85238	4.08228e-15	1.23879e-13	UGT72E2	5	26625049	26626822	protein_coding	836802	80.4304	145.567	87.1282	889.246	394.658	434.301
7138	AT1G80820	96.5551	2.3278	0.296457	7.85206	4.09275e-15	1.24028e-13	CCR2	1	30370474	30372799	protein_coding	844421	44.1538	56.9912	44.7197	305.239	130.829	289.442
26961	AT5G63160	8554.49	-1.28516	0.163766	-7.84755	4.24257e-15	1.28394e-13	BT1	5	25333172	25335570	protein_coding	836437	20169.5	18592.4	20098.6	6064.57	8146.02	9933.2
6107	AT1G70820	1269.42	-1.27245	0.162297	-7.84028	4.49544e-15	1.35862e-13		1	26705420	26708265	protein_coding	843419	271.709	275.287	260.453	103.672	131.677	103.943
9716	AT2G31810	4351.86	-0.886141	0.113045	-7.83886	4.54657e-15	1.37222e-13		2	13524048	13528712	protein_coding	817738	9152.18	8039.5	7049.95	3603.05	4748.08	4762.8
10098	AT2G35340	156.589	-1.53296	0.195571	-7.8384	4.5634e-15	1.37543e-13	MEE29	2	14872265	14879739	protein_coding	818101	264.469	242.075	229.621	89.9299	104.002	68.2917
13087	AT3G15720	132.221	2.39294	0.305555	7.83145	4.82289e-15	1.45168e-13		3	5325127	5327672	protein_coding	820815	30.3552	30.3111	19.0855	95.6669	125.207	193.5
5225	AT1G62620	50.3947	-5.17915	0.661898	-7.8247	5.0889e-15	1.52969e-13		1	23182644	23185151	protein_coding	842559	178.651	201.342	210.37	13.7764	5.0911	0
18848	AT4G19410	4765.16	0.850921	0.108794	7.82139	5.22411e-15	1.56822e-13		4	10580893	10585861	protein_coding	827682	4042.03	3490.55	3249.64	5875.9	6437.15	7130.56
24215	AT5G37890	97.6172	9.33645	1.19427	7.81772	5.37873e-15	1.61246e-13		5	15089678	15091955	protein_coding	833768	0	0	0	128.768	171.381	109.383
5316	AT1G63420	439.494	-1.24947	0.159844	-7.81686	5.4158e-15	1.62139e-13		1	23515680	23518944	protein_coding	842648	650.334	927.775	884.417	383.258	356.654	300.55
9016	AT2G25220	187.808	-1.30924	0.167513	-7.81572	5.465e-15	1.63393e-13		2	10742623	10745819	protein_coding	817060	328.95	273.174	324.309	130.157	137.068	112.308
20839	AT4G37550	1831.93	-0.970916	0.124407	-7.80437	5.98003e-15	1.78552e-13		4	17643110	17645830	protein_coding	829910	4084.64	4359.24	3499.38	1618.45	2387.41	2088.71
11167	AT2G45220	1159.42	6.53019	0.837311	7.79899	6.2403e-15	1.86074e-13	PME17	2	18644061	18646606	protein_coding	819130	67.3605	88.5531	48.2738	6874.16	266.726	11726.8
7623	AT2G06040	170.083	1.20396	0.154411	7.79711	6.33431e-15	1.88625e-13		2	2352145	2355597	protein_coding	815159	71.382	86.127	98.9023	179.155	207.588	200.305
8201	AT2G17500	1887.95	2.07106	0.265644	7.79637	6.37121e-15	1.8924e-13	PILS5	2	7606728	7609278	protein_coding	816256	631.146	777.035	596.702	4028.11	2107.88	2288.26
17719	AT4G09620	951.907	-0.808253	0.103671	-7.79636	6.37193e-15	1.8924e-13		4	6076805	6079151	protein_coding	826547	1103.2	1226.71	1251.73	684.061	685.639	675.885
15869	AT3G53370	80.3706	2.21922	0.284757	7.79337	6.52433e-15	1.93509e-13	S1FA1	3	19787852	19788907	protein_coding	824505	21.084	13.3253	21.1642	76.4092	101.241	84.8051
9646	AT2G31150	401.885	-1.43588	0.184285	-7.79162	6.61531e-15	1.95947e-13		2	13272375	13274578	protein_coding	817671	646.46	773.93	773.558	323.786	271.554	220.843
18256	AT4G14400	653.205	1.80291	0.231406	7.79109	6.64322e-15	1.96512e-13	ACD6	4	8294165	8299195	protein_coding	827085	207.985	291.891	292.287	1061.76	585.472	1107.04
20463	AT4G34070	522.767	0.937925	0.120403	7.78989	6.70659e-15	1.98124e-13		4	16323084	16325295	protein_coding	829553	389.082	315.394	360.287	670.9	599.832	759.912
22353	AT5G13360	547.486	0.91277	0.117201	7.78808	6.80376e-15	2.00729e-13		5	4283356	4286342	protein_coding	831177	387.532	384.385	462.318	773.321	732.452	810.982
22502	AT5G14800	1895.68	0.710375	0.0912204	7.78746	6.83703e-15	2.01444e-13	PROC1	5	4785960	4787996	protein_coding	831332	1563.37	1488.86	1348.09	2310.83	2323.22	2559.44
11630	AT3G02300	1240.2	-0.787251	0.101197	-7.77939	7.28759e-15	2.14436e-13		3	461072	464223	protein_coding	821167	2181.64	1937.27	2183.81	1142.53	1223.79	1281.51
26525	AT5G59010	326.641	-1.20736	0.155281	-7.77531	7.526e-15	2.21159e-13	BSK5	5	23820034	23823317	protein_coding	836018	377.769	382.713	358.842	182.123	185.175	129.101
27415	AT5G67360	3997.42	0.641915	0.0825984	7.77152	7.7549e-15	2.27586e-13	SBT1.7	5	26871891	26874850	protein_coding	836871	3423.32	3172.14	3037.72	4607.66	5303.14	5124.39
18599	AT4G17180	170.034	-1.6177	0.208317	-7.76559	8.12656e-15	2.3818e-13		4	9646466	9648323	protein_coding	827429	354.899	283.855	244.901	94.2433	129.139	73.3835
202	AT1G02920	4662.55	7.07195	0.910964	7.76315	8.28482e-15	2.425e-13	GSTF7	1	658578	659980	protein_coding	839295	196.049	140.714	204.869	28914	632.418	43331.6
24827	AT5G43440	298.957	-2.0232	0.260656	-7.76198	8.36146e-15	2.44422e-13		5	17455233	17456695	protein_coding	834364	244.736	273.436	357.544	85.896	29.6816	92.2849
16210	AT3G56650	1129.7	-0.575078	0.0740979	-7.76105	8.42303e-15	2.459e-13	PPD6	3	20984635	20986308	protein_coding	824832	1189.37	1204.57	1196.25	803.401	871.386	753.22
6209	AT1G71880	1991.73	0.874236	0.112686	7.75815	8.61786e-15	2.51259e-13	SUC1	1	27054030	27056464	protein_coding	843519	1442.72	1364.69	1113.83	2097.61	2338.98	2741.96
6102	AT1G70770	1924.53	0.698318	0.0900378	7.75584	8.77624e-15	2.55542e-13		1	26687798	26691281	protein_coding	843414	1263.7	1324.78	1332.84	2182.21	1803.23	2354.11
8600	AT2G21185	286.803	1.03872	0.133965	7.75366	8.92833e-15	2.59632e-13		2	9076437	9077048	protein_coding	816654	246.318	234.12	223.708	434.825	486.383	521.3
8734	AT2G22470	282.459	2.6093	0.3367	7.74963	9.21612e-15	2.67651e-13	AGP2	2	9538127	9538963	protein_coding	816779	74.3981	103.11	87.1282	647.573	642.074	327.226
503	AT1G05720	411.016	-0.861646	0.111198	-7.74875	9.28004e-15	2.69157e-13		1	1717389	1718909	protein_coding	837079	550.948	534.958	549.85	279.93	321.037	300.919
3613	AT1G42560	46.4389	9.55426	1.23335	7.7466	9.43857e-15	2.734e-13	MLO9	1	15980135	15983571	protein_coding	840861	0	0	0	167.738	95.3743	201.888
9545	AT2G30270	433.278	-0.848465	0.109543	-7.7455	9.52056e-15	2.75417e-13		2	12907821	12909261	protein_coding	817577	669.583	610.167	655.817	340.582	343.968	383.302
2037	AT1G20090	1387.03	-0.971686	0.125456	-7.74524	9.53999e-15	2.75622e-13	ARAC4	1	6966842	6969009	protein_coding	838598	2269.14	2092.52	2897.6	1208.37	1339.66	1159.14
7932	AT2G14285	105.737	9.27024	1.19754	7.74106	9.85952e-15	2.84485e-13		2	6052332	6053994	protein_coding	5007874	0	0	0	97.9757	162.932	125.767
6630	AT1G75945	81.9639	9.24534	1.19441	7.74048	9.90424e-15	2.85406e-13		1	28515245	28515916	protein_coding	28717429	0	0	0	106.374	135.173	134.998
18271	AT4G14550	547.081	-1.19242	0.154268	-7.72954	1.07939e-14	3.10643e-13	IAA14	4	8347822	8350263	protein_coding	827102	1389.76	1099.52	920.862	459.185	580.512	458.394
2620	AT1G26380	558.765	9.16456	1.18652	7.72389	1.12829e-14	3.24298e-13	FOX1	1	9126737	9128568	protein_coding	839180	5.0269	6.06528	5.88704	4069.26	16.8967	5645.45
20544	AT4G34790	39.1584	-3.0576	0.39596	-7.72201	1.14512e-14	3.2871e-13		4	16594362	16595153	protein_coding	829631	47.2529	31.5394	31.79	3.73241	4.82762	4.61531
15349	AT3G48480	38.5258	-2.98208	0.386261	-7.72037	1.15988e-14	3.3252e-13		3	17956936	17959124	protein_coding	824007	71.382	72.7833	129.515	12.1303	15.6898	8.99986
7004	AT1G79530	663.451	1.82855	0.236946	7.71715	1.18964e-14	3.40612e-13	GAPCP1	1	29915902	29919408	protein_coding	844291	254.361	329.951	202.514	1250.36	853.282	693.913
16017	AT3G54830	1047.49	-1.22797	0.159126	-7.71694	1.19159e-14	3.40732e-13		3	20311901	20315887	protein_coding	NA	1554.85	1671.8	2367.09	826.924	750.575	808.522
25748	AT5G51830	335.552	1.77328	0.2298	7.71664	1.19432e-14	3.41078e-13		5	21069110	21071739	protein_coding	835258	144.433	149.193	156.978	510.159	300.615	717.891
7167	AT2G01100	1460.03	-0.821506	0.106476	-7.71541	1.20596e-14	3.43961e-13		2	81436	83290	protein_coding	814639	2639.04	2524.82	2231.52	1288.96	1265.4	1613.8
6315	AT1G72890	111.323	2.02222	0.262475	7.70441	1.31447e-14	3.74432e-13		1	27429916	27432003	protein_coding	843620	34.3622	27.108	48.1697	142.029	116.662	180.749
10762	AT2G41440	147.57	9.13526	1.1875	7.69284	1.43905e-14	4.09394e-13		2	17271143	17274394	protein_coding	818742	1.54385	0	0	258.151	240.785	283.489
15765	AT3G52430	160.175	1.38694	0.180401	7.68807	1.49371e-14	4.24405e-13	PAD4	3	19431095	19434450	protein_coding	824408	109.586	141.928	93.0153	298.592	267.933	327.918
419	AT1G04980	358.896	1.15934	0.150912	7.68221	1.56368e-14	4.43719e-13	PDIL2-2	1	1413644	1416218	protein_coding	839355	102.549	117.666	96.5475	230.476	240.174	236.073
17162	AT4G01900	483.113	1.02193	0.133098	7.67803	1.61551e-14	4.57845e-13	GLB1	4	821546	823569	protein_coding	828213	156.839	207.433	190.74	359.244	392.244	372.687
5150	AT1G61870	464.089	1.07974	0.140723	7.67284	1.68236e-14	4.76185e-13	PPR336	1	22864951	22866666	protein_coding	842484	184.99	221.989	243.724	455.354	488.797	432.455
21995	AT5G09590	1729.43	0.789664	0.103154	7.6552	1.93007e-14	5.45605e-13	HSP70-10	5	2975436	2978750	protein_coding	830818	1160.21	1158.47	1139.73	1952.98	1758.46	2250.2
8639	AT2G21540	743.362	-1.37209	0.179256	-7.65435	1.94286e-14	5.48527e-13	SFH3	2	9220505	9224496	protein_coding	816693	1131.62	912.342	1095.33	314.539	500.019	401.508
14875	AT3G44100	944.052	0.734935	0.0960288	7.65328	1.9592e-14	5.52441e-13		3	15865933	15867534	protein_coding	823530	712.815	689.016	760.606	1204.63	1157.42	1232.06
23821	AT5G28030	81.3449	-2.32076	0.303281	-7.65217	1.9761e-14	5.56502e-13	DES1	5	10029632	10032962	protein_coding	832873	95.9918	181.886	126.627	34.4392	27.8405	20.7606
25028	AT5G45160	654.813	-0.765561	0.100071	-7.65017	2.0072e-14	5.64547e-13		5	18264616	18270296	protein_coding	834552	1064.7	919.496	932.508	546.798	558.797	604.606
16895	AT3G63210	1222.31	0.870357	0.113787	7.64903	2.02503e-14	5.68844e-13	MARD1	3	23353514	23355480	protein_coding	825496	508.722	588.332	461.544	885.514	1078.97	892.602
23262	AT5G22608	65.7912	9.14362	1.19577	7.64665	2.06289e-14	5.78752e-13		5	7513069	7514560	protein_coding	5008219	0	0	0	123.566	120.633	109.756
21889	AT5G08230	845.081	-0.911422	0.119196	-7.64639	2.06698e-14	5.7917e-13	HULK1	5	2641394	2650125	protein_coding	830719	1343.19	1313.74	1436.44	786.605	693.971	697.374
19831	AT4G28350	65.0532	4.06678	0.532229	7.64103	2.1549e-14	6.03049e-13	LECRK72	4	14026577	14028622	protein_coding	828950	16.0861	15.7697	4.70963	231.409	53.1038	327.457
24857	AT5G43700	1514.84	-1.25822	0.164756	-7.63687	2.22563e-14	6.22062e-13	IAA4	5	17550179	17551715	protein_coding	834390	2288.24	2133.76	3164.88	1045.07	988.455	1134.44
114	AT1G02090	652.063	0.94134	0.123372	7.6301	2.34576e-14	6.54817e-13	CSN7	1	387277	389808	protein_coding	839241	437.661	397.885	326.455	654.435	789.171	787.73
19455	AT4G24890	30.8393	-4.75186	0.623098	-7.62619	2.41803e-14	6.74147e-13	PAP24	4	12811354	12814456	protein_coding	828591	109.586	120.093	100.08	7.46481	7.24143	0.461531
25538	AT5G49880	513.531	0.905317	0.118725	7.62532	2.43433e-14	6.77843e-13	MAD1	5	20282111	20288084	protein_coding	835051	401.147	369.982	334.384	680.231	604.659	774.681
26789	AT5G61530	673.585	0.802449	0.105263	7.6233	2.47273e-14	6.87678e-13		5	24741976	24744823	protein_coding	836274	560.279	519.376	490.082	922.725	818.114	985.987
13088	AT3G15730	6484.48	0.640925	0.0840984	7.62113	2.51472e-14	6.98484e-13	PLDALPHA1	3	5330194	5333745	protein_coding	820816	5114.37	4553.81	4219.83	6651.15	7164.19	7833.81
11077	AT2G44350	2164.21	0.48644	0.0638502	7.61846	2.56726e-14	7.12191e-13	CSY4	2	18316278	18320789	protein_coding	819042	1650.58	1640.7	1590.51	2283.51	2212.41	2334.76
15885	AT3G53530	243.814	1.63489	0.214635	7.61705	2.59539e-14	7.19099e-13	NAKR3	3	19845097	19846820	protein_coding	824521	78.7728	86.3981	72.452	183.01	324.838	233.88
19694	AT4G27080	989.659	-0.548053	0.0719844	-7.61349	2.66796e-14	7.3829e-13	ATPDIL5-4	4	13588948	13593662	protein_coding	828816	1156.59	1100.57	1222.78	814.353	771.677	792.658
24253	AT5G38260	29.0801	-6.48679	0.852503	-7.6091	2.76002e-14	7.62819e-13	LRK10L-2.1	5	15283692	15285837	protein_coding	833808	57.3067	48.5222	57.693	0	0	0.923063
23242	AT5G22440	1271.69	1.09602	0.14409	7.60649	2.81635e-14	7.77423e-13	RPL10AC	5	7435065	7436769	protein_coding	832305	429.198	710.108	597.922	1325.29	1305.14	1083.63
23431	AT5G24160	1261.32	2.97181	0.390746	7.60548	2.83854e-14	7.8237e-13	SQE6	5	8182917	8186704	protein_coding	832482	319.718	286.063	362.295	2868.36	753.617	3967.78
24945	AT5G44480	180.497	2.54856	0.335101	7.60535	2.84128e-14	7.8237e-13	DUR	5	17920456	17923802	protein_coding	834475	57.1252	79.6469	72.8463	510.151	236.205	474.945
20479	AT4G34200	2390.02	1.38626	0.182322	7.60338	2.88498e-14	7.93423e-13	PGDH1	4	16373731	16376666	protein_coding	829568	1091.84	1279.77	978.427	3018.58	1922.6	3801.87
5738	AT1G67400	197.063	-1.31729	0.173336	-7.59961	2.97024e-14	8.15866e-13		1	25247918	25251191	protein_coding	843060	375.007	334.803	299.062	136.233	140.001	130.613
811	AT1G08550	1850.11	-0.749768	0.09867	-7.59874	2.99023e-14	8.20344e-13	VDE1	1	2706868	2709988	protein_coding	837377	1748.01	1561.04	1505.54	845.982	1049.81	970.621
8188	AT2G17350	344.807	-1.01648	0.133883	-7.59231	3.14243e-14	8.61041e-13		2	7545454	7546374	protein_coding	816242	679.637	496.14	562.801	259.402	310.175	291.688
8965	AT2G24692	20.3574	-9.37584	1.23526	-7.59017	3.19495e-14	8.74359e-13		2	10503436	10504063	protein_coding	5007907	84.4519	76.4225	72.9994	0	0	0
10996	AT2G43590	241.548	5.889	0.775986	7.58905	3.22256e-14	8.80832e-13		2	18081304	18082776	protein_coding	818961	9.04842	19.4089	4.70963	1465.9	91.7248	400.84
18247	AT4G14350	969.571	-0.683194	0.0900299	-7.58852	3.23571e-14	8.83345e-13		4	8256021	8260927	protein_coding	827078	1401.38	1404.94	1471.27	821.26	888.423	945.472
19779	AT4G27860	867.206	1.03331	0.136217	7.58579	3.30478e-14	9.01098e-13		4	13873708	13876528	protein_coding	828899	451.529	514.151	507.944	1231.74	932.678	856.487
11434	AT2G47800	1390.86	1.0432	0.137536	7.58496	3.32597e-14	9.05768e-13	ABCC4	2	19574666	19580615	protein_coding	819392	721.863	998.345	784.154	1891.4	1396.39	1860.43
17125	AT4G01590	460.007	1.09699	0.144719	7.58012	3.45227e-14	9.39017e-13		4	688813	690460	protein_coding	828101	261.213	242.483	263.554	496.693	518.255	618.692
24300	AT5G38640	533.746	1.05025	0.138676	7.57341	3.63558e-14	9.87673e-13		5	15467679	15470724	protein_coding	833854	326.749	329.951	306.126	638.242	605.866	741.45
15415	AT3G49120	1683.9	5.23713	0.692051	7.56755	3.8032e-14	1.03195e-12	PER34	3	18207651	18210333	protein_coding	824073	180.968	203.793	181.321	8650.79	514.142	12182.6
7116	AT1G80610	202.416	1.167	0.154221	7.56709	3.8169e-14	1.03441e-12		1	30300714	30304428	protein_coding	844400	120.646	129.797	111.854	261.269	270.347	279.688
19111	AT4G21830	77.4217	3.68153	0.486544	7.56669	3.82855e-14	1.03631e-12	MSRB7	4	11584346	11585542	protein_coding	828271	4.68864	23.76	9.04799	235.153	142.83	99.6549
8751	AT2G22650	261.408	-0.878383	0.116269	-7.55473	4.19721e-14	1.13472e-12		2	9624505	9627072	protein_coding	816796	379.681	366.003	367.011	208.486	187.296	206.194
20811	AT4G37300	6490.6	-1.25131	0.165676	-7.55275	4.26158e-14	1.15073e-12	MEE59	4	17554493	17556048	protein_coding	829885	15427.6	11272.9	10438.9	3757.6	6147.98	5695.53
2163	AT1G21310	6563.1	3.00476	0.398054	7.54863	4.39844e-14	1.18625e-12	EXT3	1	7453245	7455009	protein_coding	838728	1504.05	2308.45	1229.21	19896.5	8569.03	11999.1
23074	AT5G20080	987.533	0.863482	0.114427	7.54611	4.48465e-14	1.20804e-12	CBR2	5	6782511	6786847	protein_coding	832130	398.131	507.057	440.351	905.109	820.696	727.605
8603	AT2G21200	45.1908	-2.42856	0.322043	-7.54111	4.65969e-14	1.25368e-12		2	9083906	9084803	protein_coding	816657	81.4358	104.323	127.16	21.4613	19.3105	17.9997
16328	AT3G57780	215.07	1.34672	0.178598	7.5405	4.68187e-14	1.25812e-12		3	21399516	21402940	protein_coding	824947	47.5443	86.9744	87.6159	180.393	213.68	171.106
18817	AT4G19090	55.9621	9.04252	1.20004	7.53518	4.87648e-14	1.30884e-12		4	10449900	10452797	protein_coding	827647	0	0	0	109.173	90.5179	124.844
22105	AT5G10610	201.071	1.13306	0.150378	7.53476	4.89232e-14	1.31093e-12	CYP81K1	5	3353442	3355124	protein_coding	830926	117.629	93.4053	145.999	257.536	267.933	259.15
18052	AT4G12720	585.9	1.04279	0.138399	7.53466	4.89601e-14	1.31093e-12	AtNUDT7	4	7487225	7490127	protein_coding	826884	406.478	512.455	467.461	913.142	1005.85	936.012
14772	AT3G42660	240.751	1.1873	0.157616	7.53285	4.96452e-14	1.32768e-12		3	14751280	14755701	protein_coding	823286	103.554	105.536	93.0153	244.473	251.036	201.689
18324	AT4G14960	9125.65	0.756574	0.100466	7.53064	5.04917e-14	1.3487e-12	TUBA6	4	8548417	8550495	protein_coding	827154	3480.65	3774.41	3435.58	5596	7052.15	5428.24
14476	AT3G28180	1091.57	-0.823044	0.109312	-7.52932	5.10036e-14	1.36075e-12	CSLC4	3	10505711	10509265	protein_coding	822444	1420.6	1329.51	1432.91	835.126	791.73	743.066
1239	AT1G12420	247.114	-1.13368	0.15058	-7.52879	5.12114e-14	1.36466e-12	ACR8	1	4226239	4229211	protein_coding	837798	487.853	478.678	491.941	246.502	226.786	196.917
23912	AT5G32450	1549.79	-0.734961	0.0976333	-7.52777	5.16142e-14	1.37375e-12		5	12079528	12081647	protein_coding	833204	2387.78	1965.15	2380.72	1327.8	1295.01	1417.36
24731	AT5G42650	2650.47	1.29548	0.172149	7.52535	5.25804e-14	1.3978e-12	CYP74A	5	17097564	17099595	protein_coding	834273	895.794	867.335	997.265	2120.01	2476.57	2181.2
1936	AT1G19090	24.657	-9.26839	1.23246	-7.52025	5.46698e-14	1.45091e-12	RKF2	1	6589835	6592762	nontranslating_CDS	NA	55.2959	73.9964	88.3057	0	0	0
10475	AT2G38870	648.165	4.28208	0.569413	7.52016	5.47085e-14	1.45091e-12		2	16236257	16237280	protein_coding	818471	124.667	175.893	118.918	2744.25	406.727	5004.16
4869	AT1G58390	33.3162	-4.02568	0.535356	-7.51963	5.49312e-14	1.45509e-12		1	21690642	21694447	protein_coding	842208	49.2636	41.2439	98.9023	4.66551	0	5.07685
5064	AT1G61100	2081.39	-0.671504	0.0893148	-7.51839	5.54547e-14	1.46722e-12		1	22508524	22512333	protein_coding	842403	3363.98	2872.37	3014.48	1800.45	1821.29	2170.25
11402	AT2G47470	2444.29	0.647839	0.086207	7.51492	5.6945e-14	1.50486e-12	PDIL2-1	2	19481254	19484015	protein_coding	819360	1460.1	1467.9	1359.47	2194.86	2032.44	2471.52
6576	AT1G75380	5074.12	-0.828301	0.110227	-7.5145	5.71293e-14	1.50794e-12	BBD1	1	28281195	28284168	protein_coding	843874	3089.26	3237.74	3131.1	1827.83	1505	1979.31
7301	AT2G02390	1200.33	1.51449	0.201559	7.51388	5.74003e-14	1.51331e-12	ATGSTZ1	2	628730	631165	protein_coding	814770	730.25	744.346	716.439	2174.92	1358.83	2714.92
8648	AT2G21630	213.164	-1.36547	0.18174	-7.51329	5.76616e-14	1.5184e-12		2	9250298	9253915	protein_coding	816701	314.684	298.412	429.754	144.631	143.622	120.46
6821	AT1G77760	21088	-0.987403	0.131424	-7.51312	5.77323e-14	1.51847e-12	NIA1	1	29235721	29239484	protein_coding	844112	38562.4	34686.1	32971	15512.8	21292.2	16778.8
22978	AT5G19210	236.415	-1.06195	0.141422	-7.5091	5.95366e-14	1.56408e-12	RH58	5	6461268	6463866	protein_coding	832041	336.348	354.47	326.889	153.684	198.448	144.619
15932	AT3G54000	146.46	-1.49222	0.198835	-7.50481	6.15193e-14	1.61427e-12		3	19996177	19998736	protein_coding	824567	298.323	302.046	248.643	87.2904	125.283	93.5492
25664	AT5G51040	1019.11	0.995792	0.132693	7.50446	6.16826e-14	1.61505e-12		5	20750513	20752115	protein_coding	835177	848.074	667.562	733.3	1350.45	1374.42	1751.46
10354	AT2G37710	1092.71	1.08718	0.144871	7.50444	6.16938e-14	1.61505e-12	LECRK41	2	15814531	15817088	protein_coding	818348	814.358	853.991	827.718	1609.6	1479.67	2198.28
25027	AT5G45150	49.1065	-2.62429	0.349785	-7.50258	6.25747e-14	1.63619e-12	RTL3	5	18260313	18264454	protein_coding	834551	102.579	143.794	110.324	33.6523	15.1556	11.9943
10342	AT2G37600	1119.28	-1.01994	0.135987	-7.50028	6.36843e-14	1.66325e-12	RPL36A	2	15774030	15775374	protein_coding	818337	1599.14	1615.59	1310.7	594.27	842.528	794.014
269	AT1G03520	361.143	-0.932519	0.124365	-7.49827	6.46656e-14	1.6869e-12		1	877861	880259	protein_coding	839471	570.3	487.407	617.792	270.164	328.045	285.801
9981	AT2G34250	4975.32	0.554489	0.0739541	7.49776	6.49197e-14	1.69155e-12		2	14462023	14464879	protein_coding	817986	3654.38	3469.74	3593.04	5148.36	4728.83	5836.41
3527	AT1G35780	366.692	-1.32254	0.176518	-7.49241	6.76214e-14	1.75989e-12		1	13277259	13280387	protein_coding	840483	504.988	651.375	524.845	248.127	252.926	178.664
27156	AT5G65020	881.966	1.44571	0.193142	7.48525	7.14127e-14	1.8564e-12	ANN2	5	25973804	25975726	protein_coding	836626	372.021	396.644	362.058	1257.72	1057.71	771.587
21941	AT5G08670	5599.52	0.53526	0.0715286	7.48316	7.2556e-14	1.88392e-12		5	2818091	2821251	protein_coding	NA	4878.1	4939.56	4291.65	6849.9	6580.05	7010.9
23731	AT5G27200	17.9274	-8.46647	1.13214	-7.4783	7.52894e-14	1.95262e-12	ACP5	5	9571185	9572213	protein_coding	832778	76.4089	87.34	67.1123	0	1.2069	0
9597	AT2G30750	771.911	9.71384	1.29902	7.4778	7.55773e-14	1.95781e-12	CYP71A12	2	13099486	13101371	protein_coding	817626	6.03228	2.42611	7.06445	5290.69	19.3105	7754.88
17682	AT4G09200	123.424	8.93567	1.19516	7.47654	7.63037e-14	1.97205e-12		4	5859244	5861880	protein_coding	826514	0	0	0	130.634	98.9662	80.3065
17687	AT4G09310	123.424	8.93567	1.19516	7.47654	7.63037e-14	1.97205e-12		4	5902813	5905449	protein_coding	826514	0	0	0	130.634	98.9662	80.3065
18441	AT4G15920	529.168	1.28159	0.171506	7.4726	7.86251e-14	2.02771e-12	SWEET17	4	9030486	9033648	protein_coding	NA	165.888	254.742	227.24	519.738	643.28	417.917
16690	AT3G61260	4750.14	-1.32048	0.17671	-7.47258	7.86392e-14	2.02771e-12		3	22675061	22676851	protein_coding	825298	12903	10001.6	7714.38	3092.3	4452.27	4712.47
14600	AT3G29200	1132.62	0.617315	0.0826612	7.46801	8.14162e-14	2.09689e-12	CM1	3	11163839	11166458	protein_coding	822573	886.745	954.675	911.314	1262.49	1420.53	1524.21
8246	AT2G17900	154.119	-1.27703	0.17102	-7.4671	8.19834e-14	2.10906e-12	SDG37	2	7773220	7776825	protein_coding	816300	210.125	259.594	240.191	105.441	98.9662	90.9217
18386	AT4G15440	603.51	-1.73405	0.232287	-7.46508	8.32467e-14	2.13909e-12	CYP74B2	4	8835368	8838676	protein_coding	827215	581.11	664.755	576.93	193.152	231.726	130.152
1692	AT1G16750	591.047	-1.13277	0.151817	-7.46139	8.56121e-14	2.19734e-12		1	5729057	5731934	protein_coding	838246	930.971	932.806	997.273	447.889	531.04	338.995
18553	AT4G16770	233.744	-1.20077	0.160993	-7.45854	8.7483e-14	2.24278e-12		4	9433955	9437206	protein_coding	827383	416.227	320.247	456.835	191.286	181.036	152.767
966	AT1G09970	4499.12	1.68246	0.225644	7.45627	8.90089e-14	2.27928e-12	LRR XI-23	1	3252098	3255782	protein_coding	837531	2429.11	2136.06	2471.71	8477.91	3879.73	10219
26738	AT5G61030	344.837	1.27243	0.170658	7.45603	8.9171e-14	2.28081e-12	RBG3	5	24560309	24562527	protein_coding	836224	108.433	119.173	103.098	256.078	295.134	251.105
24439	AT5G39940	399.532	-0.798655	0.107169	-7.45229	9.17345e-14	2.3437e-12		5	15987461	15990701	protein_coding	833991	513.413	497.096	516.083	290.445	312.262	281.143
14611	AT3G29310	339.014	1.05536	0.141634	7.45128	9.24381e-14	2.35897e-12	BAG1	3	11249558	11251821	protein_coding	822589	208.114	186.811	231.95	436.692	343.968	507.916
8109	AT2G16586	651.465	1.32394	0.177684	7.45111	9.2561e-14	2.35941e-12		2	7190937	7192071	protein_coding	3768004	416.227	425.783	381.48	1034.81	792.937	1226.06
20119	AT4G30960	6698.03	0.596797	0.080188	7.44247	9.88168e-14	2.51599e-12	CIPK6	4	15067028	15069183	protein_coding	829221	6252.46	6404.94	5620.95	9038.96	9317.31	9287.4
2460	AT1G24145	54.6919	2.45125	0.329503	7.43923	1.01273e-13	2.5756e-12		1	8540838	8542053	protein_coding	839027	20.1076	27.9003	30.6126	149.296	90.5179	182.536
7990	AT2G15042	58.4969	-3.87292	0.520625	-7.43899	1.01457e-13	2.57732e-12		2	6510841	6512641	protein_coding	NA	106.57	133.436	208.401	20.5282	4.82762	6.23068
15587	AT3G50740	1348.06	1.63298	0.219523	7.43879	1.01613e-13	2.57836e-12	UGT72E1	3	18855043	18857040	protein_coding	824238	719.852	627.15	684.074	2128.41	1204.49	2955.88
21296	AT5G02740	434.384	-0.781318	0.105056	-7.43719	1.02852e-13	2.60684e-12		5	616424	618848	protein_coding	831811	527.54	462.573	525.752	304.36	299.793	283.261
14182	AT3G25610	388.046	2.73767	0.368139	7.43651	1.03383e-13	2.6173e-12	ALA10	3	9308744	9313599	protein_coding	822148	152.818	152.845	164.837	1429.51	281.209	1422.44
5365	AT1G63940	3278.03	-0.838215	0.112849	-7.42776	1.10452e-13	2.7931e-12	MDAR5	1	23729875	23733974	protein_coding	842697	3389.26	3586.49	3303.9	1632.08	2294.18	1832.58
9305	AT2G27960	632.4	-0.819056	0.110356	-7.42196	1.15402e-13	2.91496e-12	CKS1	2	11910569	11911802	protein_coding	817340	915.901	793.339	797.106	420.829	544.314	462.916
15270	AT3G47810	1201.98	0.769573	0.103696	7.42145	1.15846e-13	2.92288e-12	VPS29	3	17637122	17639716	protein_coding	823935	818.308	845.447	743.295	1282.53	1246.46	1556.71
12966	AT3G14650	2889.24	0.654786	0.088251	7.41958	1.17488e-13	2.96095e-12	CYP72A11	3	4922131	4924694	protein_coding	820693	2175.64	2108.29	2061.64	2985.93	3545.89	3458.03
24160	AT5G37370	1166.64	-0.76175	0.102703	-7.41701	1.19795e-13	3.01571e-12	SRL1	5	14812570	14816628	protein_coding	833711	1884.39	1808.31	1920.78	1114.78	972.515	1210.59
10691	AT2G40820	616.037	-1.08583	0.146402	-7.41678	1.20002e-13	3.0175e-12		2	17036442	17040358	protein_coding	818679	862.643	838.617	808.096	381.045	445.669	362.063
4513	AT1G54217	48.4619	-2.65254	0.357694	-7.41568	1.21003e-13	3.03925e-12		1	20243883	20245555	protein_coding	2745829	48.6782	55.8715	83.7023	14.0143	10.2262	7.85601
11893	AT3G04720	1158.47	3.1435	0.42404	7.4132	1.23286e-13	3.09311e-12	HEL	3	1285425	1286760	protein_coding	819632	470.518	305.69	347.336	3822.92	1017.42	5087
5813	AT1G68080	254.177	-1.06142	0.143266	-7.40875	1.27497e-13	3.19517e-12		1	25517411	25519653	protein_coding	843136	346.221	397.664	481.093	219.321	193.701	178.213
21169	AT5G01500	187.069	2.37583	0.320743	7.40726	1.28935e-13	3.22758e-12	TAAC	5	198906	201586	protein_coding	831861	58.312	83.7009	45.9189	377.906	144.829	444.916
17383	AT4G04110	27.478	-9.51155	1.28527	-7.40044	1.35732e-13	3.39391e-12		4	1972591	1974014	protein_coding	825723	55.2959	66.7181	135.402	0	0	0
21589	AT5G05430	85.1572	-1.98434	0.268217	-7.39826	1.37978e-13	3.44622e-12		5	1605275	1606712	protein_coding	830426	207.199	167.982	206.533	51.3889	40.8109	52.818
8428	AT2G19660	61.8878	-1.84684	0.24996	-7.38857	1.48419e-13	3.70282e-12		2	8496602	8498807	protein_coding	816485	136.058	96.5661	112.988	40.4391	36.1199	24.7998
14885	AT3G44190	658.14	-0.940152	0.127247	-7.38842	1.48584e-13	3.70282e-12		3	15901714	15903628	protein_coding	823541	1074	1041.22	960.582	569.758	524.704	511.338
21982	AT5G09460	2845.3	-0.88949	0.120617	-7.37451	1.64944e-13	4.10593e-12	BHLH143	5	2943738	2946839	protein_coding	830805	2881.42	3253.42	3731.21	1791.56	2043.29	1504.13
3278	AT1G32920	413.442	-1.04156	0.141261	-7.37335	1.66395e-13	4.13744e-12		1	11928757	11929993	protein_coding	28717292	805.31	693.868	668.768	345.248	307.761	392.533
7006	AT1G79550	4302.45	0.524339	0.0711229	7.3723	1.67706e-13	4.16538e-12	PGK3	1	29924023	29926636	protein_coding	844293	2478.26	2684.04	2430.03	3436.07	3686	3788.07
25480	AT5G49305	19.0152	-5.48895	0.74464	-7.37128	1.68993e-13	4.19268e-12		5	19988464	19991580	protein_coding	28721258	64.7348	58.877	60.027	4.68576	0	0.469636
4406	AT1G53310	2055.79	0.963103	0.130662	7.37096	1.69402e-13	4.19815e-12	PPC1	1	19883935	19888413	protein_coding	841765	788.496	939.061	831.444	1853.66	1703.3	1438.04
8862	AT2G23740	804.475	-0.87573	0.118848	-7.36846	1.72606e-13	4.27281e-12	SUVR5	2	10097265	10103398	protein_coding	816905	1160.42	1069.51	1176.18	654.054	544.636	650.914
14374	AT3G27240	1478.24	0.585171	0.0794687	7.36354	1.79092e-13	4.42845e-12	CYC11	3	10055730	10058773	protein_coding	822343	1209.47	1294.33	1130.31	1764.49	1806.74	1874.05
5029	AT1G60830	68.7005	-2.08346	0.283028	-7.36132	1.82105e-13	4.49797e-12		1	22395003	22396133	protein_coding	842376	164.163	186.227	141.149	41.216	32.7348	40.3202
23709	AT5G26960	295.779	-1.23699	0.16812	-7.35776	1.87024e-13	4.61437e-12		5	9484658	9486365	protein_coding	832754	527.825	406.374	381.48	159.56	208.795	191.074
968	AT1G09995	63.2543	8.84631	1.20239	7.35726	1.87717e-13	4.62633e-12		1	3262222	3263642	protein_coding	837534	0	0	0	100.142	101.482	86.6535
26478	AT5G58570	296.927	-1.59495	0.216822	-7.35603	1.89462e-13	4.66419e-12		5	23672695	23673287	protein_coding	835970	458.453	362.704	481.56	93.3102	188.277	150.921
25614	AT5G50550	120.849	1.48375	0.201717	7.35558	1.90096e-13	4.66949e-12		5	20576733	20579103	protein_coding	835135	50.269	60.6528	54.1608	175.423	123.104	158.305
25626	AT5G50650	120.849	1.48375	0.201717	7.35558	1.90096e-13	4.66949e-12		5	20610075	20612445	protein_coding	835135	50.269	60.6528	54.1608	175.423	123.104	158.305
19482	AT4G25130	2673.15	0.600828	0.0816905	7.35494	1.9102e-13	4.68704e-12	MSR4	4	12898514	12900090	protein_coding	828616	1448.75	1369.54	1286.91	1937.12	1996.22	2277.66
18562	AT4G16840	38.6509	5.01524	0.682146	7.35216	1.95032e-13	4.78022e-12		4	9474885	9475699	protein_coding	827391	0	2.42611	4.70963	77.4474	41.0348	97.6139
11942	AT3G05140	119.501	-1.42044	0.193333	-7.34715	2.02472e-13	4.95713e-12	RBK2	3	1435617	1438539	protein_coding	819676	158.434	170.698	132.545	61.9002	61.8675	52.269
1928	AT1G19020	182.398	3.22746	0.43929	7.34699	2.02714e-13	4.95761e-12		1	6568002	6568705	protein_coding	838483	50.269	67.9311	94.1927	795.003	165.346	1021.37
19306	AT4G23510	56.2212	3.58805	0.488639	7.34296	2.0892e-13	5.10379e-12		4	12267516	12270739	protein_coding	828451	4.64496	7.81701	7.58729	111.003	84.5234	47.4442
4027	AT1G49630	583.348	0.835428	0.113775	7.34279	2.09179e-13	5.10451e-12	PREP2	1	18367590	18375494	protein_coding	841387	360.054	306.394	346.364	592.122	628.75	592.084
26650	AT5G60210	748.059	-0.926084	0.12613	-7.3423	2.09956e-13	5.11788e-12	RIP5	5	24243009	24247888	protein_coding	836143	691.144	794.91	798.674	423.904	430.504	356.225
25342	AT5G48090	40.7708	-2.32606	0.316876	-7.34062	2.12608e-13	5.17685e-12	ELP1	5	19484015	19488657	protein_coding	834861	59.0493	93.3579	87.9412	16.5897	17.1103	14.9557
22951	AT5G18980	371.51	-0.758593	0.103389	-7.33727	2.17993e-13	5.30219e-12		5	6334767	6338209	protein_coding	832016	597.271	595.621	499.036	327.413	350.809	326.295
5304	AT1G63300	259.408	-1.3571	0.18505	-7.33368	2.23919e-13	5.44041e-12		1	23481907	23486220	protein_coding	842636	355.905	389.391	320.255	159.56	156.898	107.768
4864	AT1G58340	131.329	3.19987	0.436602	7.32903	2.31829e-13	5.62647e-12	DTX48	1	21652988	21655439	protein_coding	842203	45.2421	44.8831	61.2253	581.322	114.656	689.528
10582	AT2G39870	1060.95	-0.925908	0.126396	-7.32545	2.38104e-13	5.77246e-12		2	16643381	16645866	protein_coding	818574	1794.6	1414.42	1430.55	730.619	917.248	799.603
515	AT1G05810	336.789	-1.08925	0.148751	-7.32265	2.43119e-13	5.88622e-12	ARA	1	1748259	1749526	protein_coding	837091	711.466	542.04	575.942	292.964	276.773	290.04
23272	AT5G22700	435.429	1.08039	0.147543	7.32254	2.43324e-13	5.88622e-12		5	7545481	7549393	protein_coding	832335	247.599	208.461	248.507	573.047	464.292	457.471
19326	AT4G23700	261.85	4.9946	0.682321	7.32002	2.47941e-13	5.99142e-12	CHX17	4	12342376	12346051	protein_coding	828470	39.5122	47.674	26.7897	1505.45	136.056	1988.32
22031	AT5G09930	189.306	-1.76867	0.241675	-7.31839	2.50961e-13	6.05782e-12	ABCF2	5	3097555	3100291	protein_coding	830854	832.455	668.394	713.51	195.951	167.76	279.919
17680	AT4G09180	594.78	-0.937427	0.12813	-7.31623	2.55041e-13	6.14967e-12	BHLH81	4	5847312	5849763	protein_coding	826499	998.343	920.709	854.799	420.829	534.659	494.3
10252	AT2G36770	71.8005	3.69714	0.505429	7.31485	2.57671e-13	6.20528e-12	UGT73C4	2	15415077	15416845	protein_coding	818249	24.1291	13.3436	14.1289	214.613	65.1729	389.533
7587	AT2G05530	25.3755	-9.00811	1.2315	-7.31473	2.57904e-13	6.20528e-12		2	2029687	2030544	protein_coding	815102	60.4811	54.7308	66.108	0	0	0
16031	AT3G54960	493.841	1.12552	0.153878	7.3144	2.58535e-13	6.21325e-12	PDIL1-3	3	20363260	20366874	protein_coding	824661	246.054	254.468	203.473	581.562	452.104	501.979
7667	AT2G07240	19.6371	-9.05025	1.23734	-7.31427	2.58793e-13	6.21325e-12		2	3007102	3012333	protein_coding	815294	53.2852	60.6528	72.9994	0	0	0
17602	AT4G08410	108.757	4.34572	0.594232	7.31318	2.60903e-13	6.25717e-12		4	5338819	5341209	protein_coding	817037	10.3764	9.38988	11.4913	350.928	250.972	35.304
24694	AT5G42310	1790.82	-0.567839	0.0776615	-7.31172	2.63747e-13	6.3186e-12	CRP1	5	16915728	16918569	protein_coding	834236	2214.85	2136.19	2207.64	1401.52	1649.84	1390.83
13676	AT3G21090	370.946	1.8077	0.247271	7.31062	2.65923e-13	6.36389e-12	ABCG15	3	7391286	7395096	protein_coding	821661	215.151	150.419	214.288	544.931	539.487	939.678
25288	AT5G47550	569.256	-1.49515	0.204528	-7.31022	2.66699e-13	6.37561e-12	CYS5	5	19286314	19287179	protein_coding	834805	1900.17	1137.85	1065.56	385.371	587.763	485.3
24186	AT5G37600	876.506	1.55664	0.212953	7.30977	2.67605e-13	6.39044e-12	GLN1-1	5	14933286	14935885	protein_coding	833738	405.168	386.965	337.916	1175.71	765.178	1376.29
7920	AT2G14100	73.8572	9.116	1.24732	7.3085	2.70141e-13	6.44409e-12	CYP705A13	2	5934483	5936371	protein_coding	815896	0	0	0	117.571	125.518	103.152
10938	AT2G43050	416.646	-2.18051	0.298519	-7.30444	2.78429e-13	6.63469e-12	PME16	2	17902370	17904443	protein_coding	818907	1010.41	412.439	549.85	141.832	196.726	101.768
20995	AT4G39030	161.618	1.75466	0.240251	7.30342	2.80547e-13	6.67803e-12	DTX47	4	18185437	18189224	protein_coding	830058	61.3282	77.6356	84.7734	294.86	171.381	281.534
16549	AT3G59940	1984.01	1.53957	0.210869	7.30105	2.85526e-13	6.7893e-12	SKIP20	3	22142856	22144439	protein_coding	825164	1242.65	782.421	1133.85	2524.04	2395.71	4256.48
26299	AT5G56910	265.881	0.944594	0.129393	7.3002	2.87339e-13	6.82515e-12		5	23022862	23024257	protein_coding	835793	197.054	146.78	158.95	313.522	328.278	329.534
1996	AT1G19670	1327.36	1.42024	0.19459	7.29862	2.9073e-13	6.89835e-12	CLH1	1	6803486	6805092	protein_coding	838554	521.792	454.896	567.511	1482.7	1410.87	1242.67
8094	AT2G16430	462.965	0.779113	0.10687	7.29028	3.09308e-13	7.32454e-12	PAP10	2	7120372	7123079	protein_coding	816141	284.592	323.983	319.3	518.027	485.659	573.35
12915	AT3G14210	1930.36	1.99002	0.272969	7.29026	3.09349e-13	7.32454e-12	ESM1	3	4729399	4731847	protein_coding	820639	245.127	230.869	214.394	782.346	1417.92	551.484
10774	AT2G41510	48.3068	-2.23078	0.306015	-7.28978	3.10469e-13	7.34326e-12	ATCKX1	2	17314412	17317354	protein_coding	818749	110.363	128.273	148.219	35.7091	27.9555	21.3809
4153	AT1G50970	225.711	0.973057	0.133501	7.28874	3.12855e-13	7.39187e-12		1	18896142	18900369	protein_coding	841519	164.061	142.724	164.298	331.824	293.226	301.803
6318	AT1G72920	85.6816	1.6219	0.222665	7.28403	3.23983e-13	7.64668e-12		1	27437899	27439209	protein_coding	843623	43.2313	61.8659	41.2093	168.891	129.139	149.075
21975	AT5G09400	626.421	0.895224	0.122907	7.28376	3.24636e-13	7.65399e-12	POT7	5	2916151	2920823	protein_coding	830799	454.432	445.192	433.286	850.989	668.625	944.524
2945	AT1G29600	80.7314	6.51569	0.894951	7.2805	3.32582e-13	7.83305e-12		1	10343785	10346364	protein_coding	839837	0	0	3.582	141.005	105.346	68.099
22590	AT5G15650	2167.68	0.681539	0.093635	7.27867	3.3712e-13	7.93157e-12	RGP2	5	5092140	5095302	protein_coding	831419	1462.83	1703.13	1398.76	2567.9	2332.95	2416.81
1073	AT1G10920	358.439	-0.869401	0.119505	-7.27502	3.46377e-13	8.14078e-12	LOV1	1	3644180	3647784	protein_coding	837635	562.143	592	533.263	302.086	267.293	342.186
26890	AT5G62530	1429.42	0.705122	0.096945	7.27343	3.50475e-13	8.22841e-12	ALDH12A1	5	25099003	25103312	protein_coding	836373	838.487	790.912	826.541	1198.1	1231.04	1553.52
13880	AT3G22850	301.644	2.01069	0.276492	7.27216	3.53787e-13	8.29744e-12		3	8088810	8090470	protein_coding	821857	79.425	120.093	78.8864	520.671	347.589	255.458
12749	AT3G12915	177.755	-1.42279	0.195688	-7.2707	3.57638e-13	8.37896e-12		3	4112834	4115951	protein_coding	3768815	370.091	329.892	328.464	130.687	140.017	116.445
22915	AT5G18670	7105.68	0.954538	0.131472	7.26037	3.86021e-13	9.03443e-12	BAM9	5	6225956	6228195	protein_coding	831985	8439.16	8917.17	8191.23	14861.5	17713.8	16934.5
22841	AT5G18010	35.328	-2.97163	0.409353	-7.25934	3.88985e-13	9.09425e-12	SAUR19	5	5962773	5963405	protein_coding	831668	41.2206	35.1786	40.0319	2.7993	7.24143	5.07685
1384	AT1G13790	135.427	-2.21259	0.305188	-7.24994	4.16968e-13	9.73828e-12	FDM4	1	4726770	4730425	protein_coding	837939	193.52	237.301	189.682	44.9018	69.4406	26.0719
5695	AT1G66980	1297.9	-0.805314	0.111109	-7.24795	4.23122e-13	9.87168e-12	SNC4	1	24997223	25002239	protein_coding	843016	1249.01	1477.6	1477.49	842.325	821.881	746.634
12963	AT3G14620	2049.97	1.88086	0.25958	7.24578	4.29973e-13	1.0021e-11	CYP72A8	3	4914789	4917176	protein_coding	820690	511.738	550.727	699.381	2107.88	1007.77	3360.41
20005	AT4G29905	1320.23	1.80526	0.249162	7.24533	4.31375e-13	1.00432e-11		4	14626921	14627631	protein_coding	829113	465.491	485.222	655.817	1562.94	2161.57	1889.51
20838	AT4G37540	1811.34	-1.15545	0.159605	-7.23944	4.50523e-13	1.04781e-11	LBD39	4	17639393	17640925	protein_coding	829909	3671.65	2538.93	2693.91	976.957	1433.8	1581.67
20812	AT4G37310	902.516	1.17603	0.162512	7.23656	4.60211e-13	1.06922e-11	CYP81H1	4	17555899	17559104	protein_coding	829886	686.675	617.446	713.51	1510.69	1060.87	1972.12
4886	AT1G58848	3206.77	1.18143	0.163308	7.23437	4.67702e-13	1.0855e-11	RF9	1	21791688	21797050	protein_coding	842226	2049.77	2123.74	1732.6	4178.13	3818.75	5389.02
3939	AT1G48745	188.321	-1.1553	0.159709	-7.23375	4.69844e-13	1.08934e-11		1	18030704	18031593	protein_coding	5007786	460.464	429.422	496.866	161.427	245.002	216.689
989	AT1G10200	2181.78	-0.876233	0.121147	-7.23278	4.7321e-13	1.096e-11	WLIM1	1	3346383	3348139	protein_coding	837558	2420.65	2080.01	1796.91	962.614	1252.57	1215.06
10741	AT2G41260	112.405	10.0354	1.38763	7.23205	4.75765e-13	1.09982e-11	M17	2	17206452	17207698	protein_coding	818725	1.07213	0	0	581.113	101.676	615.958
7357	AT2G02930	137.261	5.70059	0.788242	7.23203	4.75846e-13	1.09982e-11	GSTF3	2	851156	852321	protein_coding	814822	18.0968	12.1306	8.24186	698.893	82.0696	1225.37
6690	AT1G76530	119.842	-2.1338	0.295108	-7.23058	4.80931e-13	1.11042e-11	PILS4	1	28718069	28720371	protein_coding	843986	123.006	182.743	256.786	55.7346	44.923	31.0869
11341	AT2G46870	274.55	1.19689	0.165649	7.22547	4.99367e-13	1.1518e-11	NGA1	2	19260906	19262533	protein_coding	819300	135.726	98.2575	107.144	240.74	307.761	243.458
17339	AT4G03440	118.204	-1.13281	0.156794	-7.22484	5.01698e-13	1.15598e-11		4	1523947	1527628	protein_coding	827920	193.413	191.606	197.896	98.2573	89.2069	82.2463
15163	AT3G46710	19.1417	-4.06843	0.564181	-7.21121	5.54562e-13	1.27647e-11	RPP13L2	3	17206183	17209203	protein_coding	823824	43.2313	36.3917	48.2738	2.7993	3.62072	2.07689
13160	AT3G16420	20038	0.82971	0.115062	7.21098	5.555e-13	1.27731e-11	PBP1	3	5579290	5581032	protein_coding	820890	13157.5	11193.8	11649.8	21276.8	21652	21062.1
23463	AT5G24400	1160.83	-0.622078	0.0862708	-7.21077	5.56385e-13	1.27802e-11	EMB2024	5	8330243	8331963	protein_coding	832511	1319.06	1353.77	1348.13	860.32	873.799	877.141
8395	AT2G19340	209.01	-0.896355	0.124356	-7.20795	5.68022e-13	1.30341e-11		2	8373766	8375955	protein_coding	816451	348.887	295.693	366.341	183.256	190.032	174.112
10865	AT2G42380	434.277	-1.93772	0.269098	-7.20081	5.98562e-13	1.37208e-11	BZIP34	2	17646857	17649062	protein_coding	818839	819.124	643.951	699.272	168.548	303.21	102.033
519	AT1G05840	693.074	-0.825271	0.114631	-7.19937	6.04936e-13	1.38527e-11		1	1762734	1766283	protein_coding	837094	1250.69	1217.91	1093.81	697.027	586.556	718.374
20744	AT4G36710	235.811	-1.21963	0.169412	-7.19919	6.05732e-13	1.38567e-11	SCL15	4	17305758	17307648	protein_coding	829824	423.265	443.978	401.496	157.694	232.933	161.536
7999	AT2G15220	143.285	6.13808	0.852728	7.19817	6.10264e-13	1.3946e-11		2	6608561	6609681	protein_coding	816011	9.04842	3.63917	16.4837	1158.91	53.1038	842.757
13342	AT3G18070	44.4804	-2.36367	0.328436	-7.19674	6.16684e-13	1.40783e-11	BGLU43	3	6187267	6190180	protein_coding	821332	36.8057	67.4524	51.152	11.9919	8.59226	9.52965
27434	AT5G67530	553.062	-0.790342	0.109825	-7.19635	6.18435e-13	1.41038e-11	CYP65	5	26941074	26944146	protein_coding	836889	786.207	719.342	930.153	506.674	435.693	464.762
10264	AT2G36880	5075.74	0.622981	0.0865839	7.19511	6.24101e-13	1.42185e-11	METK3	2	15479281	15481412	protein_coding	818260	2970.42	3123.03	3153.32	4712.91	4884.68	4645.4
19537	AT4G25640	2646.96	0.882629	0.122746	7.19068	6.44695e-13	1.46727e-11	ATDTX35	4	13076444	13079256	protein_coding	828669	2190.37	1979.39	2541.58	4297.12	3602.94	4465.27
26932	AT5G62920	465.237	-1.44189	0.200565	-7.18913	6.52058e-13	1.48252e-11	ARR6	5	25252007	25254318	protein_coding	836412	984.267	938.905	958.411	389.103	447.762	234.689
7341	AT2G02765	118.158	1.38848	0.193156	7.18839	6.55605e-13	1.48906e-11		2	775814	777829	protein_coding	814806	47.7874	47.8443	76.2065	136.952	156.931	153.918
13602	AT3G20390	2324.66	0.641854	0.0893709	7.18192	6.87401e-13	1.5597e-11		3	7109862	7111929	protein_coding	821584	1460.82	1894.79	1540.05	2653.74	2475.36	2504.27
500	AT1G05690	291.768	-1.18382	0.164877	-7.18001	6.97086e-13	1.58006e-11	BT3	1	1706736	1709360	protein_coding	837076	618.309	599.25	792.396	253.804	380.175	258.919
15850	AT3G53230	429.799	1.936	0.26966	7.17941	7.00132e-13	1.58535e-11	CDC48D	3	19723350	19727128	protein_coding	824489	163.877	156.484	121.273	627.977	278.795	776.065
21094	AT4G39955	197.303	2.23158	0.310838	7.17924	7.01001e-13	1.58571e-11		4	18530318	18532296	protein_coding	830156	75.4035	82.4878	71.8219	395.635	171.381	504.685
7647	AT2G06850	14967.4	-1.36417	0.190083	-7.17667	7.14312e-13	1.61419e-11	XTH4	2	2763449	2765743	protein_coding	815247	30071.6	22399.4	26053.5	9321.8	13255.9	7935.4
14928	AT3G44610	161.225	1.39881	0.194939	7.1756	7.19932e-13	1.62524e-11		3	16188129	16192365	protein_coding	823587	100.538	93.4053	75.3542	180.089	287.243	245.535
10432	AT2G38460	254.045	-1.10745	0.154365	-7.17425	7.27061e-13	1.63967e-11	IREG1	2	16103164	16106208	protein_coding	818427	321.307	329.349	363.808	156.809	200.444	126.097
19392	AT4G24275	125.081	-1.33294	0.185863	-7.17163	7.4109e-13	1.66962e-11		4	12588378	12589277	protein_coding	828530	199.065	247.463	189.563	79.3136	97.7593	78.6911
16191	AT3G56460	1654.82	-0.718375	0.100179	-7.17092	7.44949e-13	1.67662e-11		3	20932791	20934540	protein_coding	824813	2923.65	2284.18	2392.49	1435.11	1473.63	1700.97
26310	AT5G57010	60.9318	4.11532	0.574379	7.16481	7.78941e-13	1.75136e-11	IQM5	5	23067828	23070431	protein_coding	835803	15.0807	12.1306	12.9515	306.057	36.2072	352.379
9905	AT2G33540	1062.88	-0.820376	0.114548	-7.16182	7.9611e-13	1.78816e-11	CPL3	2	14203401	14209192	protein_coding	817919	1555.12	1572.16	1714.78	925.424	915.775	901.623
19376	AT4G24160	588.839	1.07693	0.150456	7.1578	8.19832e-13	1.83959e-11		4	12539656	12542489	protein_coding	828516	378.267	411.433	431.401	913.866	813.808	846.524
21942	AT5G08680	3390.51	0.523687	0.0731717	7.15696	8.24847e-13	1.84898e-11		5	2821739	2825039	protein_coding	830769	2852.26	3065.39	2789.28	4044.06	4206.06	4261.78
1659	AT1G16390	476.983	1.19207	0.166589	7.15573	8.32298e-13	1.86381e-11	2003-10-01	1	5602786	5604770	protein_coding	838209	287.539	305.69	332.029	678.365	830.351	611.76
1610	AT1G15890	52.7159	8.83668	1.23577	7.15076	8.62993e-13	1.93061e-11		1	5461309	5464241	protein_coding	838159	0	0	0	107.439	38.4701	134.3
23349	AT5G23380	451.826	-0.835722	0.116925	-7.1475	8.83723e-13	1.97501e-11		5	7866742	7870384	protein_coding	832402	888.398	967.775	853.229	449.233	536.263	530.039
22819	AT5G17790	502.427	1.00118	0.140115	7.14541	8.97298e-13	2.00334e-11	VAR3	5	5869696	5872782	protein_coding	831647	283.517	312.968	300.239	529.069	588.97	668.298
14032	AT3G24170	3430.63	0.798727	0.111827	7.14254	9.16229e-13	2.04322e-11	ATGR1	3	8729354	8734624	protein_coding	822003	3686.8	3779.89	3819.5	6061.85	5536.41	8011.53
5504	AT1G65200	32.727	-5.46146	0.764652	-7.14242	9.16995e-13	2.04322e-11		1	24218470	24222794	protein_coding	842827	52.2798	66.7181	63.5801	1.8662	4.82762	0
17497	AT4G05330	250.938	-1.16505	0.163124	-7.14213	9.18928e-13	2.04549e-11	AGD13	4	2720493	2723214	protein_coding	825881	273.221	271.781	277.228	125.822	128.11	115.612
615	AT1G06760	3553.62	-0.845928	0.118531	-7.13676	9.55555e-13	2.12489e-11		1	2076504	2077767	protein_coding	837187	7240.75	6458.31	6075.43	3182.81	4329.17	3498.64
13550	AT3G19900	1228.84	-0.578467	0.0810631	-7.13601	9.60818e-13	2.13447e-11		3	6922470	6925175	protein_coding	821528	1623.9	1484.92	1615.41	1018.75	966.904	1158.49
25398	AT5G48570	107.629	2.33104	0.326797	7.13298	9.82201e-13	2.1798e-11	FKBP65	5	19690461	19693845	protein_coding	834913	16.0861	16.9828	17.6611	100.775	77.2419	77.7681
585	AT1G06460	2185.28	-0.782976	0.109823	-7.12944	1.00775e-12	2.23427e-11	ACD32.1	1	1967087	1969656	protein_coding	837158	1367.32	1352.56	1382.28	781.006	859.317	750.912
17143	AT4G01740	51.226	8.64677	1.21313	7.12766	1.02086e-12	2.2611e-11		4	753422	755456	protein_coding	828012	0	0	0	90.5109	50.69	103.845
19912	AT4G29050	91.0847	2.79871	0.392757	7.1258	1.03481e-12	2.28972e-11		4	14314657	14317022	protein_coding	829026	23.1607	16.5129	27.1236	182.713	65.7165	212.643
5502	AT1G65180	75.47	-2.263	0.317602	-7.12528	1.03866e-12	2.29595e-11		1	24211678	24213946	protein_coding	842825	139.748	110.388	176.611	51.3206	22.9312	18.2305
10987	AT2G43510	546.425	5.55768	0.780403	7.12155	1.0672e-12	2.35671e-11	ATTI1	2	18066960	18067860	protein_coding	818952	99.5326	21.835	45.9189	2756.38	222.071	4915.31
6238	AT1G72150	18523.7	-1.24066	0.174242	-7.12036	1.07648e-12	2.37412e-11	PATL1	1	27148261	27150994	protein_coding	843546	42281.3	29476	29454.1	11210.3	12983.9	18626.3
12444	AT3G10130	876.661	-0.752547	0.105691	-7.12026	1.07721e-12	2.37412e-11		3	3130063	3133329	protein_coding	820176	1074.75	1180.3	1082.04	635.442	584.142	744.681
13391	AT3G18490	5418.19	0.95665	0.134394	7.11825	1.09307e-12	2.40669e-11	ASPG1	3	6348628	6350832	protein_coding	821379	3634.45	3699.82	3579.32	6109.95	8996.27	6088.06
5651	AT1G66540	249.467	-1.34198	0.188605	-7.11528	1.11689e-12	2.45672e-11		1	24824356	24826683	protein_coding	842972	473.27	631.607	560.768	238.077	264.464	163.476
26439	AT5G58200	1279.16	-0.791552	0.111311	-7.11115	1.15077e-12	2.52874e-11		5	23549550	23552052	protein_coding	835932	2356.59	2006.79	2019.91	1192.82	1147.4	1339.14
16245	AT3G56990	751.347	-0.634276	0.0892081	-7.11007	1.15983e-12	2.54615e-11	EDA7	3	21088027	21092169	protein_coding	824866	920.553	870.656	945.02	540.773	586.819	626.058
19270	AT4G23200	42.1345	2.76859	0.389402	7.10985	1.16166e-12	2.54765e-11	CRK12	4	12145035	12148041	protein_coding	828419	15.7106	9.4779	8.4371	88.3834	49.4198	91.6581
21134	AT5G01180	70.5157	-1.90171	0.267584	-7.10698	1.18608e-12	2.59865e-11	NPF8.2	5	61017	63936	protein_coding	831725	79.0491	89.5088	79.1389	25.9064	12.6752	24.2356
16327	AT3G57770	286.072	1.3669	0.192353	7.10623	1.19257e-12	2.61031e-11		3	21397542	21398923	protein_coding	824946	158.85	109.175	148.353	298.592	360.865	412.609
15510	AT3G49970	63.7712	-2.1487	0.302471	-7.10381	1.21366e-12	2.65388e-11		3	18527061	18529525	protein_coding	824159	100.299	109.308	140.004	34.0845	31.6212	17.7102
17865	AT4G10960	79.0402	2.2828	0.321486	7.10077	1.24064e-12	2.71022e-11	UGE5	4	6715874	6718550	protein_coding	826696	40.2152	38.8178	43.5641	197.818	121.897	270.919
1811	AT1G17850	539.296	-0.910984	0.128433	-7.09309	1.31153e-12	2.86227e-11	STR8	1	6145926	6148940	protein_coding	838364	598.87	567.446	583.791	330.768	345.24	266.799
15022	AT3G45410	139.9	1.77877	0.250792	7.0926	1.31618e-12	2.8696e-11	LECRK13	3	16653899	16656575	protein_coding	823679	60.3228	64.292	65.9349	251.938	181.036	218.997
10549	AT2G39580	1738.91	-0.938375	0.132308	-7.09233	1.31869e-12	2.87226e-11		2	16510273	16517200	protein_coding	818543	3061.2	2895.98	3390.82	1831.83	1322.02	1717.02
136	AT1G02305	1753.17	0.869206	0.12259	7.09035	1.33778e-12	2.91101e-11	CATHB2	1	455688	458164	protein_coding	839538	1538.23	1234.89	1311.63	2380.34	2276.22	2798.5
19324	AT4G23680	1805.1	1.23562	0.174273	7.09011	1.34e-12	2.91301e-11		4	12336134	12337599	protein_coding	828468	890.767	704.785	531.011	1811.15	1856.22	1352.75
15769	AT3G52470	733.816	0.895023	0.126306	7.08613	1.37913e-12	2.99514e-11		3	19450506	19451982	protein_coding	824412	467.502	502.205	536.898	877.116	1113.97	821.757
24734	AT5G42670	340.855	-0.952338	0.134425	-7.08451	1.39539e-12	3.0275e-11		5	17107855	17110761	protein_coding	834276	434.324	400.308	500.399	238.874	238.967	216.458
7153	AT1G80960	46.6934	8.5524	1.20742	7.08322	1.40837e-12	3.05271e-11		1	30415123	30419047	protein_coding	844436	0	0	0	63.8092	72.7342	94.0028
11209	AT2G45630	352.118	-0.967558	0.136623	-7.08197	1.42121e-12	3.07755e-11		2	18795926	18797263	protein_coding	819171	686.935	526.822	627.547	300.206	308.175	330.83
11566	AT3G01720	706.052	0.838309	0.11845	7.07732	1.46969e-12	3.17944e-11	SERGT1	3	262142	265962	protein_coding	821091	526.819	545.875	480.383	1005.88	821.903	944.524
1699	AT1G16820	74.3367	-1.82484	0.257947	-7.07447	1.50023e-12	3.24236e-11		1	5756835	5758653	protein_coding	838253	163.416	166.876	118.14	44.6664	33.2632	46.8638
1081	AT1G11000	265.825	-1.26905	0.179431	-7.07265	1.52003e-12	3.28196e-11	MLO4	1	3671756	3676133	protein_coding	837643	499.665	485.597	548.425	206.852	267.557	171.067
14327	AT3G26830	227.129	6.28427	0.889622	7.06397	1.6181e-12	3.49035e-11	CYP71B15	3	9887917	9889791	protein_coding	822298	15.0807	19.4089	11.7741	1478.97	39.8279	2083.82
13177	AT3G16560	685.737	-0.801267	0.113442	-7.06325	1.6265e-12	3.50507e-11		3	5635593	5638798	protein_coding	820905	732.697	730.775	737.946	467.304	451.688	359.085
27350	AT5G66760	2053.65	0.89613	0.12688	7.0628	1.63183e-12	3.51315e-11	SDH1-1	5	26653607	26657696	protein_coding	836809	1610.62	1631.56	1242.17	2848.76	2241.22	3242.26
18613	AT4G17300	939.832	1.00589	0.142424	7.06261	1.63408e-12	3.51462e-11	NS1	4	9681348	9684984	protein_coding	827443	523.484	541.935	484.973	840.605	1183.08	1090.07
24962	AT5G44574	28.5426	3.64834	0.516722	7.06055	1.65847e-12	3.56364e-11		5	17970210	17971456	protein_coding	5008299	4.02152	4.85222	8.24186	53.1868	51.8969	103.152
23613	AT5G25910	40.2616	5.21895	0.739681	7.05568	1.71758e-12	3.68709e-11	AtRLP52	5	9038860	9041377	protein_coding	832660	5.0269	6.06528	1.17741	189.42	30.1726	236.766
1612	AT1G15910	661.296	-0.925066	0.131154	-7.05327	1.74761e-12	3.74795e-11	FDM1	1	5465251	5469180	protein_coding	838161	1047.61	1073.55	833.605	468.417	597.418	496.377
8558	AT2G20815	140.339	-1.39225	0.197398	-7.05302	1.75082e-12	3.75123e-11	QWRF3	2	8959255	8962149	protein_coding	816612	259.341	297.607	284.507	112.785	96.9158	108.725
5704	AT1G67070	306.895	1.37567	0.195131	7.04996	1.78972e-12	3.8309e-11	PMI2	1	25041833	25044659	protein_coding	843027	303.473	211.025	289.029	700.946	480.169	894.968
18185	AT4G13940	22568.8	0.584364	0.082962	7.04376	1.87121e-12	3.9978e-11	SAHH1	4	8054673	8057181	protein_coding	827028	19210.3	19512.6	16878.6	26868.6	28210.6	28288.3
24286	AT5G38510	1826.41	-0.799584	0.113517	-7.04375	1.87128e-12	3.9978e-11	RBL9	5	15417636	15420638	protein_coding	833839	1491.81	1394.79	1782.38	852.122	1015.24	824.672
5561	AT1G65690	176.358	3.16447	0.449358	7.0422	1.89223e-12	4.03868e-11	NHL6	1	24431417	24433165	protein_coding	842880	66.3551	78.8486	47.0964	781.939	130.346	808.142
16479	AT3G59250	66.4137	8.56137	1.2164	7.03829	1.94607e-12	4.14963e-11		3	21901570	21903284	protein_coding	825094	0	0	0	84.9123	112.242	44.307
7015	AT1G79640	228.675	-1.31427	0.186757	-7.03731	1.95983e-12	4.17499e-11		1	29966313	29971640	protein_coding	844303	336.782	330.929	311.486	127.366	172.342	103.776
8762	AT2G22780	1100.33	0.665583	0.0945828	7.03704	1.96364e-12	4.17911e-11	PMDH1	2	9689295	9692154	protein_coding	816808	856.584	813.961	750.009	1228.89	1181.56	1415.06
18473	AT4G16146	293.691	-1.62823	0.231512	-7.03303	2.021e-12	4.29707e-11		4	9142072	9144583	protein_coding	827304	77.4143	86.127	56.5156	24.2606	25.345	22.8458
9322	AT2G28110	543.915	1.61504	0.229897	7.02506	2.13982e-12	4.54538e-11	IRX7	2	11977865	11980003	protein_coding	817357	436.335	308.116	385.013	1024.55	819.489	1608.67
3157	AT1G31710	792.045	1.33559	0.190149	7.02392	2.15724e-12	4.57802e-11		1	11349697	11355587	protein_coding	840058	343.84	490.075	350.868	1146.78	1170.7	680.759
25131	AT5G46110	21273.7	-0.612486	0.0872101	-7.0231	2.16992e-12	4.60056e-11	APE2	5	18697235	18700900	protein_coding	834652	31228	29693.3	30825.3	18307.9	21116.4	20584
20232	AT4G31970	689.271	28.7602	4.09536	7.02264	2.1771e-12	4.6114e-11	CYP82C2	4	15462350	15464563	protein_coding	829327	0	0	0	4012.34	0	8376.1
16523	AT3G59670	496.034	0.843421	0.120265	7.01305	2.33182e-12	4.932e-11		3	22039476	22042726	protein_coding	825136	211.13	226.841	193.095	413.364	404.313	328.611
27251	AT5G65880	124.942	-1.24698	0.177811	-7.01297	2.33311e-12	4.932e-11		5	26352773	26353882	protein_coding	836717	201.076	178.319	170.724	80.2468	82.0696	72.6912
4809	AT1G57765	387.075	-0.955917	0.136309	-7.01285	2.33509e-12	4.932e-11		1	21393084	21394982	protein_coding	5007810	624.723	560.324	582.456	282.209	292.015	331.518
19535	AT4G25620	1433.24	-0.680763	0.0971092	-7.01028	2.37838e-12	5.01866e-11		4	13067186	13069762	protein_coding	828667	2887.45	2491.62	2317.14	1548.95	1585.87	1663.82
5496	AT1G65130	32.9738	-2.7446	0.391807	-7.00498	2.47013e-12	5.20734e-11		1	24196345	24201346	protein_coding	842820	47.4571	75.8067	66.7201	13.6771	2.45284	10.389
5359	AT1G63860	214.438	1.38222	0.197339	7.0043	2.48231e-12	5.22808e-11		1	23701408	23706058	protein_coding	3767624	145.181	139.298	143.377	357.222	269.113	478.113
21174	AT5G01550	59.2962	2.88076	0.411467	7.0012	2.53777e-12	5.33986e-11	LECRKA4.2	5	214373	216773	protein_coding	831700	16.0861	29.1133	28.2578	233.275	85.6903	215.766
10125	AT2G35610	871.734	0.776011	0.110852	7.00043	2.55179e-12	5.36428e-11	XEG113	2	14947343	14951372	protein_coding	818128	634.395	630.789	585.172	1163.58	916.041	1083.21
18007	AT4G12330	51.532	3.81994	0.546632	6.98813	2.78573e-12	5.85056e-11	CYP706A7	4	7317508	7319774	protein_coding	826842	3.01614	8.49139	5.88704	81.1799	114.656	48.4608
9938	AT2G33810	124.312	-1.47193	0.210664	-6.98709	2.80649e-12	5.8886e-11	SPL3	2	14305001	14306072	protein_coding	817948	275.474	225.628	201.337	69.9826	100.173	84.691
14124	AT3G25020	78.8953	8.38389	1.20001	6.98654	2.8174e-12	5.90595e-11	AtRLP42	3	9116684	9119804	protein_coding	822093	0	1.21306	0	135.3	94.1386	168.921
24861	AT5G43740	400.312	1.31452	0.188244	6.98311	2.88724e-12	6.04666e-11		5	17564697	17569148	protein_coding	834394	132.897	153.965	276.664	462.066	435.553	495.336
2886	AT1G29050	369.929	1.44048	0.206351	6.98073	2.93655e-12	6.14076e-11	TBL38	1	10136246	10139228	protein_coding	839779	209.119	268.085	215.466	691.428	439.313	740.066
6587	AT1G75500	4060.32	-0.703239	0.100741	-6.98067	2.93767e-12	6.14076e-11	WAT1	1	28337726	28340275	protein_coding	843886	4997.19	4727.5	5073.66	3130.59	3341.63	2634.01
14750	AT3G42050	4236.97	0.545985	0.0782214	6.98	2.95177e-12	6.16444e-11	VHA-H	3	14228495	14233441	protein_coding	823170	3244.36	3110.28	3127.2	4554.47	4200.03	5068.77
23695	AT5G26830	1597.14	0.525483	0.0753069	6.97789	2.99652e-12	6.25204e-11	THRRS	5	9437187	9441822	protein_coding	832741	1091.84	1128.14	1065.56	1510.69	1588.29	1624.13
24486	AT5G40390	1167.13	0.931797	0.133555	6.9769	3.01768e-12	6.29031e-11	RFS5	5	16161449	16165453	protein_coding	834037	911.88	1009.26	1023.17	1686.12	2174.84	1760.74
27160	AT5G65060	339.279	-0.839959	0.120402	-6.97632	3.03011e-12	6.31033e-11	MAF3	5	25987309	25991412	protein_coding	836630	538.156	542.836	536.851	263.503	323.573	314.375
19410	AT4G24450	247.381	-1.38248	0.1985	-6.96462	3.29292e-12	6.85124e-11	GWD2	4	12635061	12642808	protein_coding	828547	429.543	467.557	501.843	190.293	161.215	183.303
2858	AT1G28560	170.064	-1.53773	0.220929	-6.9603	3.39546e-12	7.05799e-11	SRD2	1	10038029	10041544	protein_coding	839756	264.164	326.299	305.436	111.7	127.549	76.3189
26042	AT5G54510	1148.9	-0.781041	0.11227	-6.95683	3.48005e-12	7.22649e-11	GH3.6	5	22130964	22133688	protein_coding	835539	1695.07	1574.55	1442.33	991.887	812.247	933.909
27063	AT5G64170	984.329	0.957465	0.137632	6.95671	3.48299e-12	7.22649e-11	LNK1	5	25672466	25676823	protein_coding	836538	860.282	1144.05	1397.33	2250.02	2022.33	2323.2
3681	AT1G44020	16.0923	-4.02387	0.578499	-6.95571	3.508e-12	7.2716e-11		1	16715972	16718656	protein_coding	841002	43.2313	54.5875	38.8545	3.73241	3.62072	2.07689
3587	AT1G37150	75.3468	-2.36158	0.339593	-6.95414	3.54721e-12	7.34605e-11	HCS2	1	14174798	14178034	protein_coding	840632	160.816	125.263	246.911	35.796	29.1261	37.5607
19859	AT4G28570	398.531	1.2893	0.185407	6.95389	3.55349e-12	7.35223e-11	FAO4B	4	14119353	14122616	protein_coding	828975	230.138	211.381	244.638	507.529	407.25	748.703
18696	AT4G18070	1033.7	-0.784972	0.112898	-6.95296	3.57699e-12	7.39399e-11		4	10030529	10033044	protein_coding	827532	1428.7	1418.73	1467.73	685.205	1027.58	801.733
13704	AT3G21320	13.8638	-4.76103	0.685126	-6.94914	3.67534e-12	7.59025e-11		3	7498812	7501888	protein_coding	821686	45.2421	41.2439	36.4997	1.8662	0	1.84613
5967	AT1G69490	139.935	2.66872	0.384303	6.94429	3.80363e-12	7.84793e-11	NAC029	1	26122080	26123514	protein_coding	843282	100.538	35.1786	78.8864	376.973	311.382	676.836
10218	AT2G36420	570.269	-0.83724	0.120591	-6.94279	3.84431e-12	7.92453e-11		2	15286121	15289107	protein_coding	818216	897.805	704.785	677.01	401.234	451.383	426.455
24038	AT5G35970	3900.24	0.730918	0.10532	6.93999	3.92124e-12	8.07565e-11		5	14118755	14123362	protein_coding	833589	4564.43	5322.89	4839.15	7210.08	9663.69	7577.19
17452	AT4G04940	330.103	1.02248	0.147338	6.93968	3.93004e-12	8.08632e-11		4	2511028	2517217	protein_coding	825833	104.703	131.764	155.58	265.404	258.137	267.717
2202	AT1G21670	888.164	1.49282	0.215151	6.93847	3.96358e-12	8.1478e-11		1	7610241	7612721	protein_coding	838769	419.244	323.886	324.965	904.176	671.039	1421.52
128	AT1G02220	132.148	5.62503	0.811498	6.93167	4.15907e-12	8.54179e-11	NAC003	1	428650	430720	protein_coding	839476	7.03766	13.3436	15.3063	781.939	53.1038	917.525
13756	AT3G21790	671.234	1.33741	0.192982	6.93023	4.20172e-12	8.62144e-11	UGT71B7	3	7676818	7678542	protein_coding	821733	435.33	391.817	448.593	998.419	727.764	1484.29
5656	AT1G66590	128.39	1.77674	0.256465	6.92779	4.27473e-12	8.76321e-11	ATCOX19-1	1	24840899	24842609	protein_coding	843311	67.4173	39.7033	64.3868	218.72	139.611	224.01
3542	AT1G36070	526.751	-0.684434	0.0988058	-6.92707	4.29652e-12	8.79978e-11		1	13466694	13470936	protein_coding	840511	942.117	783.808	879.147	528.132	522.928	565.101
2089	AT1G20610	118.465	-1.87393	0.270554	-6.92626	4.32117e-12	8.84215e-11	CYCB2-3	1	7134659	7137828	protein_coding	838650	208.114	200.154	239.014	58.7854	85.6903	38.9994
15291	AT3G48020	39.8743	3.01537	0.435455	6.92465	4.37049e-12	8.93487e-11		3	17724400	17725198	protein_coding	823957	13.0699	10.9175	11.7741	109.173	55.5176	122.075
19033	AT4G21120	125.048	3.6184	0.522693	6.92261	4.43392e-12	9.05624e-11	CAT1	4	11269985	11274007	protein_coding	827860	35.0921	33.608	37.778	451.357	68.034	784.462
19478	AT4G25090	252.368	-2.78414	0.402578	-6.91577	4.65317e-12	9.49535e-11	RBOHG	4	12878667	12883805	protein_coding	828612	683.521	638.181	601.315	126.472	126.94	30.7773
4841	AT1G58180	1385.98	-1.30931	0.189352	-6.91466	4.68985e-12	9.56147e-11	BCA6	1	21537577	21540038	protein_coding	842185	3476.72	2582.8	3749.22	1265.07	988.37	1694.65
15256	AT3G47675	163.576	-1.58006	0.228559	-6.91315	4.74026e-12	9.65541e-11		3	17576004	17576867	protein_coding	2745949	283.517	360.278	458.012	135.3	135.173	101.768
11160	AT2G45150	191.704	1.15977	0.167904	6.90734	4.93839e-12	1.00498e-10	CDS4	2	18613305	18615770	protein_coding	NA	68.272	85.8326	100.721	172.103	210.404	185.829
21354	AT5G03300	1945.45	0.853273	0.123535	6.90714	4.94517e-12	1.00544e-10	ADK2	5	796361	799810	protein_coding	831882	949.667	1154.44	859.728	1571.09	2127.86	1663.07
2239	AT1G21980	770.415	-0.635764	0.0920975	-6.90317	5.08566e-12	1.03306e-10	PIP5K1	1	7734661	7738772	protein_coding	838801	1208.47	1048.08	1131.49	759.545	697.591	723.912
3372	AT1G33990	1466.87	0.94319	0.136663	6.90157	5.14294e-12	1.04373e-10	MES14	1	12355557	12358031	protein_coding	840296	1111.95	1000.77	967.83	1647.86	1785.01	2476.58
14203	AT3G25780	56.1626	3.0707	0.444936	6.90145	5.14754e-12	1.04373e-10	AOC3	3	9409160	9411090	protein_coding	822169	10.0538	20.6219	8.24186	120.37	96.5524	107.075
5277	AT1G63080	57.8612	2.08881	0.302787	6.89859	5.25213e-12	1.06397e-10		1	23387574	23390838	protein_coding	842611	14.0815	18.2972	19.028	63.5742	75.4337	76.8216
25733	AT5G51690	655.18	-0.713142	0.103401	-6.89683	5.31742e-12	1.07622e-10	ACS12	5	20997413	21001054	protein_coding	835243	1038.08	887.993	967.391	540.812	573.869	641.829
8597	AT2G21160	1996.51	0.548388	0.0795475	6.89384	5.43054e-12	1.09812e-10		2	9068252	9070473	protein_coding	816651	1468.47	1560.94	1466.92	2176.73	2034.14	2346.97
14201	AT3G25760	758.333	1.61693	0.234606	6.89213	5.4964e-12	1.11043e-10	AOC1	3	9403779	9405338	protein_coding	822167	376.012	288.707	329.675	953.63	581.728	1504.82
10164	AT2G35930	356.787	2.41027	0.349723	6.89194	5.50374e-12	1.11091e-10	PUB23	2	15082855	15084559	protein_coding	818166	203.087	173.467	222.53	1303.54	368.106	1507.82
25440	AT5G48930	2808.75	0.922421	0.133857	6.89107	5.53726e-12	1.11585e-10	HST	5	19836299	19838235	protein_coding	834951	1789.58	1848.7	1710.78	3776.26	2547.78	3801.64
13068	AT3G15550	180.505	-2.02673	0.294111	-6.89105	5.53821e-12	1.11585e-10		3	5267204	5270118	protein_coding	820794	318.705	351.786	307.304	87.7116	118.277	41.5378
18157	AT4G13640	507.721	-0.822941	0.119431	-6.89052	5.55903e-12	1.11903e-10	UNE16	4	7936592	7938705	protein_coding	826998	679.19	571.606	527.485	317.475	325.255	357.97
3229	AT1G32380	320.187	-1.00162	0.145385	-6.88948	5.59966e-12	1.12619e-10	PRS2	1	11681734	11684520	protein_coding	840131	402.127	489.031	512.793	252.647	261.115	196.702
17468	AT4G05050	7246.75	0.555393	0.0806393	6.88737	5.68331e-12	1.14199e-10	UBQ11	4	2588004	2589437	protein_coding	825880	7335.35	6711.77	6210.03	9358.1	10289.4	10127
19558	AT4G25835	304.536	-0.828656	0.120337	-6.88614	5.7325e-12	1.15083e-10		4	13135693	13137923	protein_coding	828689	408.184	321.46	389.722	189.42	205.174	228.92
27438	AT5G67570	502.839	-0.806414	0.117128	-6.8849	5.78275e-12	1.15988e-10	DG1	5	26952341	26955543	protein_coding	836893	656.513	662.328	638.156	384.438	377.761	359.995
8287	AT2G18250	273.574	-0.90735	0.13183	-6.88273	5.8716e-12	1.17664e-10	COAD	2	7939822	7941696	protein_coding	816341	541.9	425.783	443.883	243.54	231.726	271.842
9459	AT2G29460	244.352	5.17785	0.752452	6.88131	5.93063e-12	1.1874e-10	GSTU4	2	12626478	12627891	protein_coding	817495	30.1614	26.6872	23.5482	1148.65	56.7246	1704.67
2282	AT1G22410	2242.59	1.49543	0.217337	6.88068	5.95686e-12	1.19159e-10		1	7911843	7915004	protein_coding	838847	659.529	875.826	746.477	2247.84	1426.56	2748.19
15369	AT3G48680	1057.2	0.807248	0.117374	6.87757	6.08804e-12	1.21674e-10	GAMMACAL2	3	18034935	18037041	protein_coding	824029	861.611	788.486	775.912	1293.28	1462.77	1488.21
21901	AT5G08330	813.114	-1.3023	0.189367	-6.8771	6.1083e-12	1.21969e-10	TCP21	5	2680401	2681993	protein_coding	830730	1483.94	1237.32	977.249	376.04	681.902	448.839
4591	AT1G55020	1786.55	3.84389	0.558984	6.87657	6.13104e-12	1.22314e-10	LOX1	1	20525654	20530468	protein_coding	841944	465.491	581.054	474.496	7329.51	1027.08	13479.3
18733	AT4G18375	87.083	-1.72439	0.250772	-6.87633	6.14123e-12	1.22407e-10		4	10152402	10155428	protein_coding	827566	146.866	163.928	170.615	64.87	57.1527	30.9235
24808	AT5G43270	704.384	0.813745	0.118426	6.87132	6.36124e-12	1.2668e-10	SPL2	5	17360287	17363880	protein_coding	834345	402.91	469.345	548.894	867.779	828.273	802.202
21867	AT5G08010	447.454	-0.794573	0.115647	-6.87069	6.38912e-12	1.27121e-10		5	2569098	2571877	protein_coding	830695	587.142	571.349	587.527	365.776	317.416	324.918
12563	AT3G11170	9280.25	-0.615911	0.0896562	-6.86969	6.4341e-12	1.27902e-10	FAD7	3	3499537	3502452	protein_coding	820288	10877.2	11783.6	12670.1	7266.06	8724.72	7077.82
6038	AT1G70170	62.5817	3.84122	0.559166	6.86954	6.44093e-12	1.27924e-10	2MMP	1	26423874	26425356	protein_coding	843353	13.0699	18.1958	9.41927	282.73	85.6903	212.535
3737	AT1G45163	64.6073	8.27714	1.20514	6.86819	6.50202e-12	1.29022e-10		1	17090677	17091464	protein_coding	10723049	0	0	0	52.2537	57.9314	78.9219
10285	AT2G37050	1458.4	-0.689658	0.100417	-6.86796	6.51276e-12	1.29121e-10		2	15568926	15573749	protein_coding	818281	1953.37	1861.76	1856.21	1127.73	1370.24	1036.66
11404	AT2G47485	129.254	1.46586	0.21356	6.86394	6.69885e-12	1.32692e-10		2	19485809	19486833	protein_coding	2745593	80.4304	90.9792	78.8864	210.881	229.312	248.304
20483	AT4G34230	1114.34	1.78271	0.259762	6.86285	6.7502e-12	1.3359e-10	CAD5	4	16386631	16388940	protein_coding	829572	712.13	726.282	624.37	2238.5	1133.11	3714.91
13412	AT3G18680	1899.75	0.768355	0.111976	6.8618	6.79995e-12	1.34456e-10		3	6427403	6429692	protein_coding	821399	890.544	908.1	770.447	1245.59	1679.3	1456.72
4064	AT1G49990	100.253	-1.77672	0.259029	-6.85913	6.92822e-12	1.36871e-10		1	18513624	18515099	protein_coding	841423	188.006	143.141	131.87	55.053	54.3107	31.8457
24113	AT5G36880	2118.49	1.05772	0.154269	6.85634	7.0647e-12	1.39443e-10	ACS	5	14534585	14540441	protein_coding	833655	1542.12	1423.94	1421.45	3019.23	2137.58	3960.22
18959	AT4G20460	82.2511	2.09256	0.305232	6.85564	7.09965e-12	1.40009e-10		4	11029736	11032677	protein_coding	827794	29.156	31.5394	31.79	175.423	115.863	104.998
24860	AT5G43730	209.447	-1.2468	0.181969	-6.85173	7.29635e-12	1.43761e-10		5	17560179	17564434	protein_coding	834393	328.75	256.054	396.349	145.861	132.458	135.451
25393	AT5G48540	384.591	2.43145	0.35503	6.84858	7.45886e-12	1.46834e-10	CRRSP55	5	19668964	19669920	protein_coding	834910	206.103	262.02	263.74	1498.56	433.279	2008.12
9406	AT2G28900	2255.48	-1.45526	0.212507	-6.84804	7.48682e-12	1.47254e-10	OEP161	2	12414108	12415661	protein_coding	817439	2057.01	1745.59	1349.31	439.491	890.696	554.992
1463	AT1G14540	190.447	6.04762	0.883545	6.84473	7.66209e-12	1.50568e-10	PER4	1	4974021	4975705	protein_coding	838016	13.0699	13.3436	17.6611	1120.65	48.2762	1743.2
8944	AT2G24540	387.749	1.37967	0.201635	6.84243	7.78609e-12	1.52871e-10	AFR	2	10426342	10427683	protein_coding	816990	302.62	319.034	370.884	798.735	1121.21	670.144
20651	AT4G35780	1416.93	-0.664318	0.0970957	-6.84188	7.81584e-12	1.5332e-10	STY17	4	16946369	16950620	protein_coding	829731	2339.52	2314.51	2239.43	1337.13	1663.12	1361.98
23988	AT5G35530	3122.34	0.537541	0.0786069	6.83833	8.01188e-12	1.57027e-10	RPS3C	5	13710026	13712288	protein_coding	833518	2424.98	2318.15	2266.51	3026.05	3596.58	3549.87
5390	AT1G64170	102.855	2.71777	0.397444	6.83813	8.02322e-12	1.57111e-10	CHX16	1	23814984	23818481	protein_coding	842721	13.0699	19.4089	10.5967	114.772	43.4486	119.537
1528	AT1G15125	378.266	3.49702	0.51157	6.83587	8.15119e-12	1.59477e-10		1	5204312	5205964	protein_coding	838076	58.5207	77.7326	75.5037	1011.06	157.172	1217.4
2639	AT1G26580	2633.48	-0.704599	0.103097	-6.83434	8.23865e-12	1.61047e-10		1	9184567	9187578	protein_coding	839198	4662.11	4347.85	4565.34	2664.91	2395.18	3249.51
14650	AT3G29770	221.019	1.14026	0.16696	6.82954	8.51876e-12	1.66377e-10	MES11	3	11648096	11650980	protein_coding	822677	144.722	129.031	191.214	346.358	390.805	296.258
9447	AT2G29350	360.821	6.71388	0.983382	6.82733	8.65084e-12	1.68809e-10	SAG13	2	12600914	12602556	protein_coding	817484	23.9432	20.463	15.1884	2392.54	30.6348	3836.37
12533	AT3G10910	304.278	1.20286	0.176198	6.82677	8.68472e-12	1.69322e-10	ATL72	3	3412911	3414019	protein_coding	820261	231.238	219.563	197.805	510.407	557.59	432.455
15924	AT3G53920	1571.18	-0.612338	0.0897148	-6.82539	8.76876e-12	1.7078e-10	SIGC	3	19960789	19963980	protein_coding	824559	2257.02	2245.24	2306.18	1330.27	1611.49	1513.18
21759	AT5G07000	330.37	-1.30715	0.191516	-6.82529	8.77483e-12	1.7078e-10	SOT14	5	2171367	2173015	protein_coding	830591	552.959	391.817	447.415	164.226	226.898	175.844
4305	AT1G52400	2411.88	2.71024	0.397132	6.82455	8.82027e-12	1.71515e-10	BGLU18	1	19514989	19518411	protein_coding	841670	238.224	511.662	412.022	2715.04	2891.94	1994.87
8456	AT2G19930	274.661	-1.06884	0.156668	-6.82229	8.95991e-12	1.74078e-10		2	8607340	8612648	protein_coding	816512	384.024	350.689	382.315	211.113	159.285	164.366
7918	AT2G14080	609.119	1.61272	0.236413	6.8216	9.0032e-12	1.74767e-10		2	5925119	5929902	protein_coding	815893	182.243	192.216	247.469	619.199	393.173	878.269
10482	AT2G38940	176.832	1.80354	0.264393	6.82145	9.01288e-12	1.74803e-10	PHT1-4	2	16257157	16260253	protein_coding	818479	71.382	44.8831	64.7575	305.124	131.553	196.612
23444	AT5G24275	17.9633	-6.49181	0.951697	-6.82129	9.02248e-12	1.74837e-10		5	8244369	8248689	protein_coding	28721193	57.1362	44.2247	56.8126	3.00162	0	0
2948	AT1G29640	100.53	1.45654	0.21364	6.81775	9.24755e-12	1.79043e-10		1	10355638	10356482	protein_coding	839841	76.4089	83.7009	72.9994	169.825	229.312	237.689
23697	AT5G26850	1090.58	-0.873979	0.128227	-6.81589	9.36822e-12	1.81222e-10		5	9445232	9450896	protein_coding	832743	1225.4	1294.5	1403.27	814.438	759.968	579.08
24817	AT5G43350	641.978	1.99096	0.292159	6.81463	9.45057e-12	1.82656e-10	PHT1-1	5	17399769	17402158	protein_coding	834355	194.038	237.759	171.902	1075.87	815.868	511.608
13884	AT3G22890	5446.74	1.22905	0.180417	6.81226	9.60747e-12	1.85528e-10	APS1	3	8112614	8115024	protein_coding	821861	3815.42	4536.83	3627.6	10323.8	6313.32	11433.3
25055	AT5G45420	496.61	0.962909	0.141354	6.81204	9.62231e-12	1.85654e-10	MAMYB	5	18404015	18406693	protein_coding	834578	286.507	345.646	224.018	561.705	540.16	564.457
14553	AT3G28860	3134.73	-0.760563	0.111653	-6.81184	9.6358e-12	1.85754e-10	ABCB19	3	10870005	10877578	protein_coding	822519	3386.12	3613.69	3558.13	2219.85	2299.15	1729.13
9058	AT2G25590	269.778	1.13246	0.166271	6.81096	9.69487e-12	1.86731e-10		2	10890903	10893772	protein_coding	817098	154.829	180.745	190.74	425.494	356.037	370.61
8647	AT2G21620	1300.79	1.38908	0.20396	6.81058	9.7206e-12	1.87065e-10	RD2	2	9248525	9250311	protein_coding	816700	819.564	688.073	691.721	1660.6	1301.68	2786.68
17054	AT4G00955	50.6182	8.24835	1.2114	6.80894	9.83224e-12	1.8905e-10		4	412107	413810	protein_coding	827942	0	1.24461	0	136.896	82.6533	148.491
16389	AT3G58390	13.177	-8.69531	1.27713	-6.80848	9.86364e-12	1.89491e-10	PEL2	3	21600030	21601334	protein_coding	825008	44.2367	63.0789	38.8545	0	0	0
25424	AT5G48780	33.0742	8.28266	1.21695	6.8061	1.00283e-11	1.92489e-10		5	19777453	19779815	protein_coding	834936	0	0	0	78.3232	49.4324	65.2398
7651	AT2G06925	373.548	-1.24127	0.182395	-6.80537	1.00792e-11	1.93298e-10	PLA2-ALPHA	2	2842020	2843386	protein_coding	815261	151.095	138.417	194.971	66.423	90.4355	56.6302
3718	AT1G44910	834.663	-0.719726	0.10578	-6.804	1.01752e-11	1.94972e-10	PRP40A	1	16975604	16982965	protein_coding	841057	1115.03	1272.06	1145.01	690.822	669.748	773.46
18258	AT4G14420	1254.56	-0.831295	0.122221	-6.80154	1.03504e-11	1.98159e-10		4	8301851	8303996	protein_coding	827087	1278.84	1288.27	1463.52	848.189	643.28	768.681
13119	AT3G16030	258.528	1.65966	0.244028	6.80111	1.03815e-11	1.98584e-10	CES101	3	5439311	5442997	protein_coding	820848	171.365	160.774	148.763	553.202	285.319	672.567
13545	AT3G19860	805.193	0.926212	0.136191	6.80082	1.04021e-11	1.98808e-10	BHLH121	3	6903757	6906207	protein_coding	821523	680.932	561.737	561.342	963.498	1071.15	1383.87
7147	AT1G80900	123.711	-1.56512	0.230173	-6.79976	1.0479e-11	2.00106e-10	MRS2-10	1	30398150	30400399	protein_coding	844430	242.778	201.664	222.884	106.435	57.9312	63.8018
1526	AT1G15110	371.818	0.810664	0.119265	6.79719	1.06682e-11	2.03545e-10		1	5198940	5202315	protein_coding	838074	311.018	305.815	360.893	552.08	523.819	627.523
21126	AT5G01100	81.6731	2.29003	0.336916	6.79705	1.06781e-11	2.0356e-10	FRB1	5	34538	37999	protein_coding	831831	53.2852	43.67	37.6771	233.275	100.173	320.072
21316	AT5G02940	2286.37	-0.890892	0.131079	-6.79662	1.07101e-11	2.03844e-10		5	684474	689955	protein_coding	831426	1964.67	2036.02	2280.03	1215.38	1130.1	1045.56
1189	AT1G11960	348.235	-0.923899	0.135935	-6.7966	1.07113e-11	2.03844e-10		1	4039566	4044046	protein_coding	837748	457.129	388.402	449.037	231.332	272.562	192.161
15936	AT3G54040	307.116	2.28136	0.335695	6.79592	1.07625e-11	2.04643e-10		3	20013726	20015653	protein_coding	824571	110.35	146.029	94.7409	829.209	410.227	466.811
21201	AT5G01820	852.315	0.852404	0.125484	6.79293	1.09881e-11	2.08756e-10	CIPK14	5	313190	315405	protein_coding	831765	809.331	1033.52	916.024	1774.76	1743.98	1467.44
11352	AT2G46970	31.6944	-4.55117	0.670108	-6.79169	1.10829e-11	2.10377e-10	PIL1	2	19295431	19297858	protein_coding	819311	41.6217	46.5443	40.2133	3.15905	5.31679	0
13041	AT3G15356	1797.42	3.24867	0.478368	6.79115	1.11242e-11	2.10981e-10	LEC	3	5174402	5175523	protein_coding	820768	804.304	815.174	748.832	8207.56	1489.32	12809.4
15571	AT3G50570	100.766	1.90613	0.280697	6.79071	1.11585e-11	2.11453e-10		3	18766749	18767607	protein_coding	824221	25.8733	37.6646	34.962	120.066	102.735	139.788
8239	AT2G17840	975.589	-0.903888	0.133139	-6.78907	1.12859e-11	2.13684e-10	ERD7	2	7755605	7757929	protein_coding	816293	1393.48	966.712	992.753	557.747	637.373	599.979
24961	AT5G44572	269.603	2.31439	0.340993	6.7872	1.1433e-11	2.16287e-10		5	17968092	17970342	protein_coding	5008298	111.597	134.649	101.257	515.072	266.726	938.524
14910	AT3G44430	906.64	-1.36919	0.201803	-6.78477	1.16272e-11	2.19773e-10		3	16068257	16069750	protein_coding	823568	1256.72	1179.09	1936.84	649.439	533.452	511.377
22911	AT5G18640	865.371	-0.666253	0.0982244	-6.78297	1.17728e-11	2.22337e-10		5	6212773	6215863	protein_coding	831982	1156.76	1043.98	1198.05	708.595	662.906	761.098
3692	AT1G44170	555.668	1.42079	0.209509	6.78153	1.18911e-11	2.24381e-10	ALDH3H1	1	16796400	16800321	protein_coding	841020	220.428	234.671	273.33	774.562	447.168	721.857
3921	AT1G48580	49.4762	-1.81659	0.267937	-6.77994	1.20224e-11	2.26667e-10		1	17957942	17960916	protein_coding	841279	63.5599	76.6891	81.3277	27.3104	12.7167	20.8028
6106	AT1G70810	364.527	2.4298	0.358419	6.77922	1.20826e-11	2.27609e-10	CAR7	1	26703966	26705360	protein_coding	843418	138.743	162.549	113.031	697.96	235.346	1290.9
2001	AT1G19715	1685.78	-0.957117	0.141196	-6.77864	1.21314e-11	2.28336e-10	JAL3	1	6816702	6819542	protein_coding	838560	3041.81	2765.69	2747.7	1471.59	1592.79	1348.39
12517	AT3G10760	861.308	-0.723199	0.106711	-6.77718	1.22543e-11	2.30455e-10		3	3369479	3371575	protein_coding	820245	1273.82	1333.15	1595.39	924.704	831.558	793.604
2746	AT1G27520	1291.97	-0.920828	0.135919	-6.77484	1.24544e-11	2.34021e-10	MNS5	1	9558562	9562485	protein_coding	839643	2173.63	1914.2	2812.83	1391.26	1091.04	1162.83
3055	AT1G30700	656.891	4.32255	0.638858	6.76606	1.32338e-11	2.48456e-10		1	10892445	10894714	protein_coding	839950	139.748	149.206	137.757	3445.01	343.968	4746.16
12199	AT3G07390	459.566	1.97085	0.291331	6.765	1.33309e-11	2.50069e-10	AIR12	3	2365301	2366496	protein_coding	819927	118.265	183.827	166.671	652.665	290.717	883.297
22676	AT5G16440	553.826	0.707521	0.104606	6.76365	1.34553e-11	2.52191e-10	IPP1	5	5371627	5373809	protein_coding	831505	353.894	357.851	343.803	595.319	539.487	584.76
27440	AT5G67590	1561.82	0.637718	0.0943128	6.76174	1.36345e-11	2.55335e-10	FRO1	5	26957915	26959557	protein_coding	836895	1056.65	1103.88	999.62	1446.31	1686.05	1775.28
10474	AT2G38860	939.022	4.21918	0.624052	6.76094	1.37098e-11	2.56529e-10	DJ1E	2	16232859	16235367	protein_coding	818470	226.608	183.659	175.581	3988.9	361.334	6560.49
18148	AT4G13575	265.565	2.01235	0.297783	6.75777	1.40127e-11	2.61977e-10		4	7890249	7893761	protein_coding	6240258	59.2346	109.526	171.173	442.944	581.718	348.298
17155	AT4G01860	556.075	0.78075	0.115592	6.75437	1.43461e-11	2.67986e-10		4	801032	808087	protein_coding	827918	299.646	368.771	363.87	663.473	511.619	590.376
2925	AT1G29430	257.919	-1.72506	0.255465	-6.75262	1.45198e-11	2.71003e-10	SAUR62	1	10302585	10303418	protein_coding	839819	450.41	578.628	653.462	187.553	223.278	105.46
15913	AT3G53810	370.536	1.14472	0.169568	6.7508	1.47036e-11	2.74205e-10	LECRK42	3	19932970	19935392	protein_coding	824548	295.582	337.229	323.787	675.566	520.176	903.679
20873	AT4G37890	180.497	-1.16979	0.173302	-6.75002	1.47822e-11	2.7544e-10	EDA40	4	17812698	17815095	protein_coding	829945	269.442	230.481	241.369	109.173	143.622	87.9218
6435	AT1G74020	805.851	1.32478	0.196323	6.74793	1.4997e-11	2.79209e-10	SSL12	1	27835123	27837443	protein_coding	843740	502.69	479.157	442.706	1243.83	749.488	1563.9
21193	AT5G01740	588.499	-1.38881	0.205848	-6.74678	1.51167e-11	2.81204e-10		5	280674	281532	protein_coding	831686	1622.68	1063.85	1036.12	373.241	573.28	477.454
24287	AT5G38520	3457.77	-0.832904	0.123458	-6.74645	1.51505e-11	2.81597e-10		5	15421289	15423431	protein_coding	833840	4397.82	4425.51	4565.31	2170.93	3151.01	2207.86
1979	AT1G19490	222.867	0.980475	0.145353	6.74546	1.52544e-11	2.83292e-10		1	6751544	6754073	protein_coding	838535	216.157	259.594	250.788	464.685	515.348	455.07
4952	AT1G59960	385.449	1.13166	0.167781	6.74488	1.53155e-11	2.8419e-10		1	22071217	22073267	protein_coding	842290	229.227	240.185	218.998	536.534	351.209	607.837
15580	AT3G50670	1830.79	-0.594043	0.088096	-6.74313	1.55013e-11	2.87398e-10	RNU1	3	18826160	18829684	protein_coding	824230	2808.45	2578.24	2659.2	1652.66	1733.64	1932.05
11337	AT2G46830	12016	-0.557669	0.0827281	-6.74099	1.57309e-11	2.91414e-10	CCA1	2	19245591	19248915	protein_coding	819296	28455.7	28132.4	27273.4	17455.3	19965.6	19553.3
23246	AT5G22480	348.5	0.993294	0.147392	6.73911	1.59356e-11	2.9496e-10		5	7451503	7456865	protein_coding	832309	200.071	229.268	195.45	367.642	343.968	514.377
3574	AT1G36940	84.656	-1.39534	0.20706	-6.73885	1.59641e-11	2.95244e-10		1	14003819	14005502	protein_coding	840603	127.461	98.0863	124.588	40.0534	43.3729	47.6853
1670	AT1G16500	164.593	-1.28746	0.191253	-6.73171	1.67682e-11	3.09858e-10		1	5638779	5640202	protein_coding	838220	290.555	304.477	309.659	120.37	156.898	101.075
6230	AT1G72090	495.47	0.859978	0.127753	6.73156	1.67859e-11	3.09928e-10		1	27123567	27126950	protein_coding	843540	276.48	325.099	243.724	480.547	518.969	530.992
195	AT1G02850	3260.39	1.67475	0.248837	6.73033	1.69279e-11	3.12292e-10	BGLU11	1	630374	633420	protein_coding	839435	1469.82	895.184	1623.27	3438.52	3106.95	6181.63
15889	AT3G53570	684.564	-0.668108	0.0992729	-6.73001	1.69648e-11	3.12712e-10	AFC1	3	19861177	19864588	protein_coding	824525	1006.9	884.759	902.34	574.929	629.33	562.214
5214	AT1G62510	962.774	1.32506	0.196907	6.72938	1.70382e-11	3.13806e-10		1	23136366	23137254	protein_coding	842548	673.605	659.902	662.881	1242.89	1960.01	1798.82
11214	AT2G45680	1006.98	-0.939448	0.139663	-6.72652	1.73767e-11	3.19776e-10	TCP9	2	18820242	18821889	protein_coding	819176	2486.3	1903.29	1796.73	1005.88	1227.42	1000.14
20558	AT4G34930	53.4394	-1.44512	0.214896	-6.72476	1.75881e-11	3.234e-10		4	16637322	16638962	protein_coding	829645	113.608	105.536	113.031	35.4579	44.6555	41.7686
14539	AT3G28740	2744.6	1.61323	0.239991	6.72203	1.79207e-11	3.29108e-10	CYP81D11	3	10788698	10790553	protein_coding	822506	1015.43	682.951	1080.86	2582.83	2209.84	3705.18
24873	AT5G43840	72.4798	2.64366	0.393286	6.72197	1.7928e-11	3.29108e-10	HSFA6A	5	17625353	17626487	protein_coding	834406	44.2367	25.4742	30.6126	131.567	302.933	197.305
18183	AT4G13920	73.488	2.38541	0.354894	6.72147	1.79896e-11	3.29967e-10	AtRLP50	4	8043803	8046559	protein_coding	827026	29.156	24.2611	49.4512	235.142	88.1041	209.997
11694	AT3G02880	1158.16	0.618327	0.0920095	6.72025	1.81411e-11	3.32244e-10		3	634465	637284	protein_coding	821198	1091.84	1017.75	1039.65	1517.22	1482.08	1817.05
20395	AT4G33470	820.516	-0.702992	0.104608	-6.72023	1.81435e-11	3.32244e-10	HDA14	4	16102595	16105550	protein_coding	829484	759.062	776.356	737.058	436.692	541.9	430.147
4463	AT1G53790	61.5716	2.41639	0.35958	6.72005	1.81658e-11	3.32379e-10		1	20079081	20081464	protein_coding	841816	13.2221	14.7262	25.0136	107.575	90.6299	84.7617
11598	AT3G02030	125.697	-1.80571	0.268733	-6.71935	1.82537e-11	3.33619e-10		3	344908	348847	protein_coding	821242	174.8	215.84	232.612	70.7358	72.6543	40.6613
8121	AT2G16710	356.226	-0.898968	0.133789	-6.71927	1.82635e-11	3.33619e-10		2	7248138	7250308	protein_coding	816172	448.678	440.709	515.504	249.994	235.365	263.532
7633	AT2G06420	14.4408	-5.47028	0.814143	-6.71906	1.82895e-11	3.3382e-10		2	2538743	2540365	protein_coding	815200	32.1722	47.3092	35.3223	0	0	1.3846
23892	AT5G28920	30.7237	4.43622	0.660539	6.71606	1.86709e-11	3.40337e-10		5	10940035	10943378	protein_coding	833015	1.00538	4.85222	1.17741	51.3206	33.7933	58.3837
23381	AT5G23700	34.0417	6.18222	0.92052	6.71601	1.8677e-11	3.40337e-10		5	7992776	7997509	protein_coding	832435	0	1.70207	1.38202	50.3324	53.4044	116.629
2128	AT1G20920	1780.13	-0.705015	0.104984	-6.71542	1.87526e-11	3.41435e-10	RH42	1	7285042	7289943	protein_coding	838685	2898.71	2681.89	2840.58	1653.86	1670.05	1835.49
6608	AT1G75730	530.104	-0.949478	0.141535	-6.70846	1.96694e-11	3.57804e-10		1	28435625	28439835	protein_coding	843907	699.002	652.352	909.977	428.366	382.364	363.221
19275	AT4G23250	457.159	1.43201	0.213466	6.70835	1.96837e-11	3.57804e-10	EMB1290	4	12162004	12167026	protein_coding	828424	127.995	154.981	246.817	519.705	351.819	548.048
3238	AT1G32470	9425.11	-0.886583	0.132172	-6.7078	1.97576e-11	3.58854e-10	GDH3	1	11739304	11740399	protein_coding	840141	11300.5	12128.1	10562.5	5584.61	7633.68	5181.15
3021	AT1G30400	4975.34	0.846606	0.126216	6.70757	1.97891e-11	3.59082e-10	ABCC1	1	10727317	10738092	protein_coding	839920	3630.86	3714.72	4159.98	7497.43	5127.54	8047.31
24723	AT5G42580	148.653	2.87829	0.429117	6.70747	1.98023e-11	3.59082e-10	CYP705A12	5	17023502	17025361	protein_coding	834265	24.1291	35.1786	17.6611	281.797	216.036	71.3066
20351	AT4G33050	924.196	2.07527	0.309495	6.70535	2.00927e-11	3.64052e-10	EDA39	4	15944199	15947072	protein_coding	829442	629.93	556.288	514.36	2735.63	798.603	3625.6
1511	AT1G14960	128.391	9.485	1.41562	6.70025	2.08065e-11	3.7661e-10		1	5159192	5160179	protein_coding	838061	0	0	0	211.814	218.45	17.5382
3633	AT1G43160	49.373	8.49797	1.26832	6.70016	2.08196e-11	3.7661e-10	RAP2-6	1	16263805	16264945	protein_coding	840915	1.00538	0	0	192.219	63.966	180.228
3325	AT1G33470	1410.11	-0.951086	0.141982	-6.69863	2.10378e-11	3.8025e-10		1	12144440	12147208	protein_coding	840240	1593.4	1720.84	1800.15	953.08	1045.48	662.106
11371	AT2G47160	927.524	-0.865679	0.129269	-6.69675	2.13106e-11	3.84867e-10	BOR1	2	19357420	19361328	protein_coding	819329	1252.52	1164.14	1420.04	656.389	856.82	605.435
7615	AT2G05940	496.469	1.25892	0.188199	6.68929	2.2425e-11	4.04665e-10	RIPK	2	2287238	2289636	protein_coding	815147	371.991	400.308	409.738	1069.34	611.901	1136.75
6227	AT1G72060	411.101	4.83728	0.724066	6.68072	2.37773e-11	4.28721e-10		1	27118177	27119011	protein_coding	843537	68.3659	55.8006	58.8704	1478.03	300.519	3453.18
2927	AT1G29440	116.326	-2.00146	0.2996	-6.68043	2.38239e-11	4.29214e-10	SAUR63	1	10304507	10305108	protein_coding	839820	137.737	220.776	236.659	69.0495	50.69	32.7687
13832	AT3G22420	984.055	-0.543632	0.0813829	-6.67993	2.39061e-11	4.30349e-10	WNK2	3	7946408	7949177	protein_coding	821810	1618.55	1496.12	1688.16	1075.22	1060.38	1150.45
13854	AT3G22600	675.846	3.06691	0.459142	6.67964	2.39524e-11	4.30834e-10		3	8006249	8007836	protein_coding	821832	126.678	243.824	177.789	1914.72	739.833	1934.28
26620	AT5G59920	687.603	-0.740534	0.111	-6.67148	2.53231e-11	4.55122e-10	ULI3	5	24128491	24131081	protein_coding	836114	1144.12	1145.12	1412.89	721.288	748.281	745.143
27084	AT5G64380	545.605	-0.82671	0.123987	-6.66772	2.59817e-11	4.66582e-10		5	25741238	25743198	protein_coding	836559	633.39	605.315	620.494	309.79	376.554	361.379
2071	AT1G20440	7072.21	-1.29688	0.194662	-6.66224	2.69691e-11	4.83925e-10	COR47	1	7084409	7086873	protein_coding	838632	12693.9	9353.87	8283.07	3184.68	5866.77	3303.41
9278	AT2G27660	106.024	3.24303	0.486963	6.6597	2.74383e-11	4.91948e-10		2	11798417	11800928	protein_coding	817312	37.1991	23.0481	44.7415	325.652	73.6212	590.991
11054	AT2G44130	411.486	1.89772	0.285163	6.65485	2.83595e-11	5.08056e-10		2	18253610	18255054	protein_coding	819019	229.227	179.532	189.563	628.911	518.969	1076.29
3171	AT1G31817	439.59	0.725009	0.108965	6.65361	2.85993e-11	5.11941e-10	NFD3	1	11414695	11416444	protein_coding	840071	294.576	302.051	240.191	457.22	450.176	473.301
13423	AT3G18773	148.585	1.73003	0.260022	6.6534	2.86402e-11	5.12263e-10	ATL77	3	6465748	6467175	protein_coding	821409	71.382	60.6528	80.0638	198.751	202.76	296.995
22843	AT5G18030	123.784	-2.5941	0.389925	-6.65282	2.87522e-11	5.13854e-10	SAUR21	5	5968352	5969190	protein_coding	831670	124.667	197.728	189.563	36.391	45.8624	8.53833
12082	AT3G06300	514.373	1.03876	0.156147	6.65243	2.88292e-11	5.14817e-10	P4H2	3	1907582	1910063	protein_coding	819804	343.84	374.834	266.094	688.629	516.555	805.834
2941	AT1G29560	110.996	-1.86558	0.280461	-6.65186	2.89417e-11	5.16412e-10		1	10332371	10335714	protein_coding	839833	167.964	232.948	212.352	51.396	36.2604	74.5176
21586	AT5G05400	37.4047	8.05636	1.21125	6.65126	2.90594e-11	5.18099e-10		5	1597351	1601255	protein_coding	830422	0	0	0	60.9801	51.7172	53.2541
12347	AT3G09200	8540.09	0.51168	0.0769417	6.65023	2.92638e-11	5.21326e-10	RPP0B	3	2823088	2825241	protein_coding	820076	6160.97	6176.88	5357.21	7736.35	8653.51	8833.48
18082	AT4G12990	74.0745	7.95139	1.19611	6.64773	2.97655e-11	5.2984e-10		4	7594230	7596008	protein_coding	826912	0	1.80463	0	116.224	116.243	110.965
158	AT1G02500	9481.68	0.986268	0.148476	6.64261	3.08176e-11	5.48131e-10	SAM1	1	518091	520495	protein_coding	839501	6528.26	6502.72	5357.22	11899.5	10018.2	14500
5180	AT1G62200	667.836	-1.07114	0.161287	-6.64119	3.11155e-11	5.52987e-10		1	22980934	22984422	protein_coding	842516	1131.51	1053.94	1372.78	647.532	398.638	637.998
17675	AT4G09140	263.96	0.792011	0.119273	6.64031	3.13031e-11	5.55879e-10	MLH1	4	5816942	5821066	protein_coding	826493	170.173	176.166	177.323	300.924	286.101	313.501
23640	AT5G26180	467.413	0.644621	0.0971621	6.6345	3.25614e-11	5.77763e-10		5	9149073	9153503	protein_coding	832687	316.839	347.924	277.616	510.905	500.865	468.548
1739	AT1G17160	394.874	0.956055	0.144106	6.63437	3.25893e-11	5.778e-10		1	5867535	5869436	protein_coding	838287	308.821	234.697	206.665	413.194	533.216	512.758
4248	AT1G51860	127.226	2.26891	0.342181	6.63072	3.34057e-11	5.91804e-10		1	19257403	19261794	protein_coding	841613	45.4767	62.7092	48.1859	311.533	165.077	273.633
22734	AT5G17000	1028.78	-0.804311	0.121345	-6.62831	3.39562e-11	6.01078e-10		5	5584708	5587237	protein_coding	831563	2009.58	1982.52	2096.57	1087.56	1085.31	1303.6
8708	AT2G22200	203.736	-1.87487	0.282947	-6.62622	3.44385e-11	6.09132e-10	ERF056	2	9443073	9444428	protein_coding	816754	412.206	520.401	482.738	148.363	167.76	76.1527
18895	AT4G19870	155.349	-1.46787	0.221648	-6.62253	3.53107e-11	6.24065e-10		4	10782546	10784327	protein_coding	827733	304.148	248.525	227.204	91.2446	122.484	75.1074
6466	AT1G74290	31.0966	-2.38429	0.360091	-6.62136	3.55902e-11	6.28506e-10		1	27931836	27934268	protein_coding	843769	62.3336	105.536	93.0153	14.9296	19.3105	16.1536
16316	AT3G57660	1039.7	0.704119	0.106426	6.61605	3.68934e-11	6.51006e-10	NRPA1	3	21353497	21363201	protein_coding	824935	515.96	602.085	560.964	902.543	895.213	931.352
3950	AT1G48860	1195.48	0.61607	0.0931624	6.61286	3.76967e-11	6.64655e-10		1	18068698	18071667	protein_coding	841308	915.512	866.96	815.628	1312.76	1226.38	1431.86
21304	AT5G02820	182.981	1.05873	0.160121	6.61206	3.79015e-11	6.67738e-10	TOP6A	5	642554	644394	protein_coding	831314	105.565	107.962	97.7249	204.349	231.726	214.151
17206	AT4G02280	339.765	1.72184	0.260541	6.60871	3.87675e-11	6.82455e-10	SUS3	4	994726	998991	protein_coding	828081	216.157	137.075	214.288	583.189	416.382	866.756
11421	AT2G47650	1168.51	0.719338	0.108871	6.60726	3.91511e-11	6.88663e-10	UXS4	2	19538609	19541585	protein_coding	819378	910.786	931.537	757.001	1472.29	1232.13	1563.29
23714	AT5G27010	13.2839	-7.66313	1.16072	-6.60203	4.05563e-11	7.12819e-10		5	9503315	9507569	protein_coding	832759	39.2098	38.8178	55.3382	0.933102	0	0
25256	AT5G47230	130.741	1.90318	0.288282	6.6018	4.06182e-11	7.13345e-10	ERF5	5	19179881	19181182	protein_coding	834770	95.5111	87.34	76.5316	360.177	199.139	406.609
18730	AT4G18360	124.44	2.02413	0.306625	6.60133	4.07487e-11	7.15075e-10	GLO5	4	10145895	10148764	protein_coding	827563	51.9238	49.1368	41.0258	280.084	147.098	152.99
22047	AT5G10060	768.629	-0.800976	0.121351	-6.60051	4.09733e-11	7.18451e-10		5	3145749	3148400	protein_coding	830870	940.03	958.314	1166.81	650.372	615.522	503.992
9576	AT2G30550	514.017	1.43345	0.217221	6.59904	4.13822e-11	7.2505e-10		2	13014530	13017329	protein_coding	817604	445.252	347.978	337.466	1071.12	594.193	1380.11
22730	AT5G16960	33.6998	3.25696	0.493851	6.59503	4.25169e-11	7.44346e-10		5	5573700	5575910	protein_coding	831559	4.14019	11.2397	12.6436	96.3251	52.1859	113.189
24843	AT5G43570	39.1032	5.66764	0.859549	6.59373	4.28904e-11	7.50295e-10		5	17506400	17507641	protein_coding	834377	5.0269	3.63917	2.35482	166.092	14.4829	381.917
19774	AT4G27820	1316.5	-0.835766	0.126778	-6.59238	4.32833e-11	7.56576e-10	BGLU9	4	13857650	13860745	protein_coding	828895	1325.89	1713.84	1910.7	996.548	957.349	825.605
21013	AT4G39210	105.065	2.30365	0.349708	6.58736	4.47715e-11	7.81975e-10	APL3	4	18259547	18263468	protein_coding	830076	13.8691	20.5956	12.494	101.986	78.1226	54.1174
16231	AT3G56860	2257.49	-0.588195	0.0893014	-6.58663	4.49924e-11	7.8522e-10	UBA2A	3	21048727	21052320	protein_coding	824853	3234.75	3221.5	3345.29	2225.54	1980.28	2302.17
26638	AT5G60100	668.627	-1.36206	0.206796	-6.58649	4.50352e-11	7.85351e-10	PRR3	5	24197971	24201415	protein_coding	836132	239.907	197.331	198.721	63.1553	62.1786	111.299
20808	AT4G37280	608.534	-0.584767	0.0887962	-6.5855	4.53359e-11	7.89978e-10	MRG1	4	17546577	17549559	protein_coding	829882	932.993	942.544	910.137	589.72	681.902	595.606
15205	AT3G47110	47.26	2.06552	0.313683	6.58475	4.55655e-11	7.93358e-10		3	17347103	17350953	protein_coding	823864	21.113	18.1958	20.016	103.574	59.1384	84.4603
7200	AT2G01430	69.6332	1.95809	0.297472	6.58245	4.62758e-11	8.05098e-10	ATHB-17	2	187608	190369	protein_coding	814671	30.7167	31.346	28.2163	132.026	100.131	117.38
2011	AT1G19835	2080.87	-0.741603	0.112685	-6.58117	4.66749e-11	8.11409e-10	FPP4	1	6855899	6860563	protein_coding	838571	2910.61	3248.95	2755.22	1683.85	2083.77	1577.59
11504	AT3G01280	3104.34	0.427953	0.0650298	6.58088	4.67681e-11	8.12396e-10	VDAC1	3	85551	88070	protein_coding	820914	2594.89	2543.78	2324.2	3204.27	3304.51	3519.87
23001	AT5G19430	478.799	-0.666617	0.1013	-6.58064	4.68442e-11	8.13084e-10		5	6553703	6555954	protein_coding	832063	736.141	722.013	757.059	419.728	454.092	510.673
8670	AT2G21850	80.1986	1.85103	0.281364	6.57877	4.74348e-11	8.22695e-10		2	9315204	9318238	protein_coding	816721	27.1453	31.5394	41.2093	139.032	102.587	116.767
143	AT1G02360	175.276	2.89203	0.439658	6.57791	4.77119e-11	8.26857e-10		1	471883	473336	protein_coding	837724	49.4992	79.284	58.307	661.341	185.775	536.596
6292	AT1G72660	24.6748	-2.84114	0.431952	-6.57745	4.78576e-11	8.28739e-10	DRG2	1	27353765	27356852	protein_coding	843598	78.3617	66.0338	68.4484	9.23532	3.48666	13.9886
14297	AT3G26580	2557.87	-0.895474	0.13615	-6.57712	4.79637e-11	8.29932e-10		3	9758797	9760548	protein_coding	822266	3394.16	2946.51	2837.55	1332.47	1599.15	1991.28
2360	AT1G23160	27.4446	-5.01537	0.762968	-6.5735	4.91466e-11	8.49741e-10		1	8209226	8211486	protein_coding	838924	171.92	89.7661	178.966	11.1972	2.41381	1.15383
25157	AT5G46350	49.2117	4.39248	0.668441	6.57123	4.98995e-11	8.62091e-10	WRKY8	5	18801164	18804056	protein_coding	834678	9.04842	10.9175	10.5967	229.543	22.9312	385.148
23780	AT5G27660	291.269	1.53785	0.234102	6.56917	5.05957e-11	8.73442e-10		5	9789468	9792378	protein_coding	832828	100.597	106.205	101.243	243.75	287.353	358.132
24780	AT5G43050	182.219	1.56103	0.237698	6.56727	5.12453e-11	8.83971e-10	NPQ6	5	17267838	17269172	protein_coding	834320	44.2367	59.4397	72.9994	232.342	142.415	146.075
11962	AT3G05320	144.11	-1.23325	0.187826	-6.56593	5.17082e-11	8.91267e-10	OFUT23	3	1513062	1515568	protein_coding	819696	248.031	212.67	295.307	118.527	126.701	84.902
104	AT1G02010	362.2	0.91976	0.140086	6.56569	5.17912e-11	8.92009e-10	SEC1A	1	347613	352545	protein_coding	839288	302.737	268.003	265.963	549.382	494.866	537.959
416	AT1G04950	691.856	-0.628527	0.0957341	-6.56535	5.19123e-11	8.93404e-10	TAF6	1	1403085	1407531	protein_coding	839370	1027.13	950.296	966.467	595.076	597.672	698.15
9526	AT2G30070	803.337	-0.717314	0.109263	-6.56501	5.20292e-11	8.94726e-10	POT1	2	12834821	12838655	protein_coding	817558	992.37	926.048	1190.01	644.722	660.037	592.548
22847	AT5G18060	65.913	-2.75275	0.41932	-6.56479	5.21078e-11	8.95387e-10	SAUR23	5	5975780	5976589	protein_coding	831310	96.5165	120.093	121.273	20.5282	26.5519	7.3845
10998	AT2G43610	326.358	3.43297	0.522964	6.56445	5.22237e-11	8.96565e-10		2	18087812	18089371	protein_coding	818963	52.2798	126.158	69.4671	1296.08	482.762	893.525
3251	AT1G32583	32.2756	4.04189	0.615733	6.56436	5.22567e-11	8.96565e-10	TDL1	1	11785806	11788286	protein_coding	3766880	0	2.89204	7.48549	58.1686	71.4753	46.7535
832	AT1G08760	566.081	-0.655855	0.0999555	-6.56147	5.32796e-11	9.13411e-10		1	2805044	2808623	protein_coding	837398	938.02	773.93	775.912	562.66	525.004	499.377
8026	AT2G15490	357.798	3.6775	0.560896	6.55648	5.50933e-11	9.43779e-10	UGT73B4	2	6761635	6763500	protein_coding	816041	71.3229	58.4523	79.9975	1025.99	154.356	1501.04
6007	AT1G69840	688.774	0.83623	0.127604	6.5533	5.62796e-11	9.63361e-10	HIR2	1	26293588	26295922	protein_coding	843320	515.976	501.427	471.654	774.658	961.334	922.271
21345	AT5G03210	21.4066	4.08832	0.623995	6.55185	5.68283e-11	9.72008e-10		5	762604	763480	protein_coding	831903	5.74079	2.30888	4.48206	50.6167	79.2524	85.8693
12368	AT3G09405	74.2092	3.07374	0.469154	6.55167	5.68974e-11	9.72444e-10	PAE4	3	2894798	2897674	protein_coding	7922320	37.4136	21.961	22.6085	316.269	50.9824	322.401
15668	AT3G51510	1659.34	-0.879903	0.134347	-6.54948	5.77388e-11	9.8607e-10		3	19108990	19110372	protein_coding	824314	2022.83	1826.86	2378.37	1143.05	1281.73	970.139
9796	AT2G32540	1930.09	0.904439	0.138168	6.54594	5.91223e-11	1.00892e-09	CSLB4	2	13814543	13818410	protein_coding	817815	1702.11	1455.67	1876.79	2581.89	3013.64	3817.1
3949	AT1G48850	1700.49	0.906446	0.138483	6.54555	5.92764e-11	1.01078e-09	EMB1144	1	18064905	18068154	protein_coding	841307	1174.09	1212.37	1123.06	2037.25	1697.84	2823.42
5038	AT1G60930	90.9899	1.51395	0.23161	6.53666	6.29083e-11	1.07189e-09	RECQL4B	1	22430847	22438877	nontranslating_CDS	NA	26.1399	33.9656	43.5641	97.9757	105.001	92.9986
8017	AT2G15390	165.634	2.43653	0.372814	6.53552	6.33894e-11	1.07926e-09	FUT4	2	6709116	6711156	protein_coding	816031	90.8394	88.2175	94.7066	685.78	152.933	639.243
9674	AT2G31390	727.571	1.35936	0.20802	6.53479	6.37004e-11	1.08373e-09		2	13383423	13386392	protein_coding	817697	322.727	451.257	286.11	1064.67	726.557	924.448
4354	AT1G52830	27.0937	-4.26065	0.652345	-6.53129	6.52066e-11	1.10812e-09	IAA6	1	19672476	19673652	protein_coding	841717	102.549	72.7833	48.2738	2.7993	10.8621	0.923063
25336	AT5G48020	590.354	0.699012	0.107026	6.53123	6.52331e-11	1.10812e-09		5	19462516	19464971	protein_coding	834853	427.287	412.439	382.658	572.924	739.833	674.99
10424	AT2G38380	755.135	1.93737	0.29675	6.52861	6.63834e-11	1.1268e-09	PER22	2	16076289	16078781	protein_coding	818419	212.135	236.546	190.74	916.306	1005.35	532.146
14981	AT3G44990	624.415	1.68182	0.257709	6.52604	6.7529e-11	1.14537e-09	XTH31	3	16446935	16448844	protein_coding	823634	118.635	141.928	95.3701	393.769	504.486	250.842
19380	AT4G24190	5652.25	0.678321	0.103956	6.52508	6.79667e-11	1.15192e-09	HSP90-7	4	12551552	12556058	protein_coding	828520	2396.18	2752.24	2402.98	4111.47	3758.11	4205.71
15202	AT3G47080	546.645	0.659484	0.101134	6.52089	6.98925e-11	1.18366e-09		3	17338102	17340543	protein_coding	823861	435.33	402.735	427.399	608.382	701.212	688.605
1609	AT1G15885	37.2951	7.83004	1.20091	6.52011	7.0258e-11	1.18818e-09		1	5460477	5461297	protein_coding	5007698	0	0	0	42.9227	44.6555	51.9223
6190	AT1G71710	965.481	-0.751546	0.115266	-6.52009	7.02659e-11	1.18818e-09	IP5P3	1	26973567	26981046	protein_coding	843501	1072.07	1099.61	1105.42	568.298	753.371	631.049
23158	AT5G20950	1628.93	1.13163	0.173609	6.51827	7.11225e-11	1.20093e-09		5	7107272	7111453	protein_coding	832220	1002.71	1197.41	923.508	2130.65	1691.85	3006.39
17127	AT4G01600	118.948	-1.58289	0.24284	-6.51826	7.11274e-11	1.20093e-09		4	692853	694381	protein_coding	828085	250.105	204.911	259.581	81.5757	98.1145	63.601
18642	AT4G17580	20.7527	-8.16075	1.25259	-6.51511	7.26367e-11	1.22548e-09		4	9789789	9791145	protein_coding	827475	35.1883	25.4742	40.0319	0	0	0
17994	AT4G12170	23.6624	-5.41663	0.831747	-6.51235	7.39856e-11	1.2473e-09		4	7273857	7274907	protein_coding	826825	32.1722	37.6047	30.6126	0.933102	3.62072	0
521	AT1G05860	251.712	-0.914432	0.140418	-6.51222	7.40488e-11	1.24742e-09		1	1768986	1771286	protein_coding	837096	395.973	360.027	512.031	230.94	234.643	211.441
9596	AT2G30740	1097.24	-0.559254	0.0858872	-6.51149	7.44104e-11	1.25257e-09	PTI12	2	13095309	13098732	protein_coding	817625	1697.86	1530.99	1591.81	1069.97	1011.95	1176.27
13987	AT3G23760	547.228	-0.792298	0.121748	-6.5077	7.63102e-11	1.28358e-09		3	8562745	8564717	protein_coding	821958	875.686	748.456	899.54	428.294	546.728	485.762
8739	AT2G22510	198.777	3.66841	0.56394	6.50497	7.77067e-11	1.30608e-09		2	9569023	9569784	protein_coding	816784	7.03766	36.3917	24.7256	418.03	293.278	149.767
25411	AT5G48657	127.174	3.42755	0.526931	6.50474	7.78294e-11	1.30716e-09		5	19733882	19735726	protein_coding	2746202	31.6462	76.3664	18.5306	525.627	101.306	727.421
13432	AT3G18850	189.179	-1.53222	0.235572	-6.50425	7.80799e-11	1.31038e-09	LPAT5	3	6499332	6501432	protein_coding	821418	118.984	184.58	199.062	66.6088	72.5507	42.0496
1804	AT1G17780	420.848	-0.739124	0.113706	-6.5003	8.01621e-11	1.34431e-09		1	6123567	6125339	protein_coding	838356	698.08	640.679	786.506	459.68	391.705	421.276
24837	AT5G43520	35.5144	5.39698	0.830388	6.49934	8.06704e-11	1.35182e-09		5	17485231	17486309	protein_coding	834372	2.01076	0	3.53223	82.1129	50.69	101.768
7899	AT2G13790	589.679	1.20747	0.185852	6.49692	8.1979e-11	1.37272e-09	SERK4	2	5741592	5746833	protein_coding	815862	406.174	497.353	468.609	1158.91	665.005	1330.83
18806	AT4G19010	122.338	1.40441	0.216372	6.49072	8.54246e-11	1.42934e-09	4CLL6	4	10411466	10414324	protein_coding	827639	64.3443	48.5222	76.5316	177.289	140.001	180.92
2005	AT1G19750	54.1367	-1.48352	0.228575	-6.4903	8.56664e-11	1.43231e-09		1	6826830	6830330	protein_coding	838564	114.115	98.3207	129.374	36.8052	42.4528	42.3415
22066	AT5G10250	135.947	-2.09216	0.322443	-6.48845	8.67248e-11	1.44892e-09	DOT3	5	3216881	3219436	protein_coding	830889	207.803	313.085	293.359	88.1006	73.1577	34.5042
10159	AT2G35880	1421.56	-0.830901	0.1281	-6.48635	8.79415e-11	1.46815e-09	WDL4	2	15062856	15066056	protein_coding	818161	1776.97	1638.98	1634.34	851.838	1171.67	829.136
21596	AT5G05500	78.3851	4.39106	0.677181	6.48432	8.91311e-11	1.4869e-09		5	1629610	1630478	protein_coding	830433	9.04842	4.85222	7.06445	264.068	160.518	20.9997
14932	AT3G44660	10.8538	-8.30734	1.28119	-6.4841	8.92653e-11	1.48802e-09	HDA10	3	16214964	16215785	protein_coding	823592	36.1937	43.67	31.79	0	0	0
27348	AT5G66740	62.3863	2.59484	0.4002	6.48387	8.94007e-11	1.48916e-09		5	26646900	26648731	protein_coding	836807	11.0592	24.2611	22.3708	97.0426	178.622	73.8451
27075	AT5G64290	2506.08	0.461797	0.0712264	6.4835	8.9618e-11	1.49167e-09	DIT2-1	5	25714178	25716901	protein_coding	836550	1529.18	1558.78	1531.81	2166.66	2201.39	2008.35
16067	AT3G55290	210.578	-1.31345	0.202611	-6.48261	9.01504e-11	1.49941e-09		3	20502443	20503868	protein_coding	824695	352.408	323.733	304.197	155.494	135.886	108.234
16281	AT3G57330	1897.18	0.86609	0.133617	6.48189	9.05831e-11	1.50549e-09	ACA11	3	21211014	21216836	protein_coding	824900	1553.66	1534.9	1786.02	3069.75	2246.86	3550.7
12794	AT3G13230	524.707	0.738148	0.113889	6.48127	9.09515e-11	1.50938e-09		3	4269943	4271375	protein_coding	820521	346.359	366.382	305.93	528.426	537.868	621.598
10011	AT2G34500	266.474	2.49519	0.384984	6.48127	9.09529e-11	1.50938e-09	CYP710A1	2	14539373	14541617	protein_coding	818013	141.759	157.697	122.451	996.553	255.864	1121.52
8933	AT2G24440	66.1947	-2.32893	0.359361	-6.48075	9.12682e-11	1.51349e-09		2	10391075	10393934	protein_coding	816980	116.624	122.519	83.596	19.5951	33.7933	14.769
7134	AT1G80770	820.62	0.686068	0.105879	6.47976	9.18685e-11	1.52231e-09	PDE318	1	30355025	30357988	protein_coding	844416	551.781	600.475	539.156	898.91	894.359	924.017
24978	AT5G44680	1160.85	-1.06561	0.164549	-6.47592	9.42371e-11	1.5604e-09		5	18023985	18026077	protein_coding	834497	1133.06	1088.11	1132.67	505.741	674.66	432.686
26392	AT5G57780	374.698	-1.18228	0.182653	-6.47279	9.62128e-11	1.59194e-09		5	23405189	23406479	protein_coding	835886	549.943	536.171	612.253	299.526	270.347	187.151
4874	AT1G58440	803.105	0.539614	0.0833739	6.47222	9.65725e-11	1.5967e-09	SQE1	1	21713842	21717380	protein_coding	842213	573.067	545.875	589.882	793.136	889.489	809.988
10447	AT2G38610	770.748	-0.846608	0.130812	-6.47193	9.67582e-11	1.59859e-09		2	16147106	16149934	protein_coding	818443	1504.04	1423.52	1137.86	700.473	723.771	829.832
7535	AT2G04800	65.1302	6.86137	1.06025	6.47147	9.70526e-11	1.60227e-09		2	1687173	1687939	protein_coding	815024	3.00834	0	0	114.894	118.095	71.1497
25787	AT5G52170	363.24	-2.17928	0.336849	-6.46961	9.82575e-11	1.62096e-09	HDG7	5	21196602	21202664	protein_coding	835293	1979.23	741.039	962.942	213.641	197.896	397.074
15378	AT3G48770	21.5336	-4.1219	0.637332	-6.46743	9.96838e-11	1.64327e-09		3	18078452	18087414	protein_coding	824038	38.2045	37.6047	48.2738	6.53171	2.41381	0.461531
14355	AT3G27050	887.398	-0.861801	0.133277	-6.46621	1.00489e-10	1.65533e-09		3	9978095	9979843	protein_coding	822323	1948.43	1940.89	1706.07	796.869	1181.56	1099.83
22931	AT5G18800	587.616	0.677162	0.104726	6.46604	1.00606e-10	1.65602e-09		5	6266974	6268638	protein_coding	831998	457.333	414.761	400.219	636.216	705.863	693.97
24264	AT5G38350	37.2619	5.83322	0.90253	6.46318	1.02525e-10	1.68637e-09		5	15328569	15331528	protein_coding	833817	0	0	3.53223	90.5109	36.2072	65.076
23440	AT5G24230	53.5326	2.90871	0.450108	6.46225	1.03155e-10	1.69548e-09		5	8228829	8230964	protein_coding	832490	18.4469	14.8383	22.8035	156.94	48.621	211.327
13806	AT3G22200	4036.62	0.996893	0.154273	6.46186	1.03421e-10	1.6986e-09	POP2	3	7835144	7839061	protein_coding	821784	1903.16	1664.95	1763.02	3357.68	2684.02	4583.18
7492	AT2G04270	1012.98	-0.610644	0.094508	-6.46129	1.03812e-10	1.70377e-09	RNE	2	1474679	1480586	protein_coding	814965	1402.42	1365.27	1401.52	856.378	1010.97	872.428
13383	AT3G18420	569.421	0.779418	0.120657	6.45977	1.0486e-10	1.7197e-09	SG1	3	6324632	6325866	protein_coding	821371	274.469	292.346	229.595	419.896	467.072	476.993
16692	AT3G61280	51.7059	3.1628	0.489847	6.45671	1.07006e-10	1.75362e-09		3	22680960	22683769	protein_coding	825300	8.58636	23.2144	14.2309	172.419	40.1153	190.815
18100	AT4G13170	916.294	1.02273	0.158415	6.45603	1.07485e-10	1.76017e-09	RPL13AC	4	7653594	7656594	protein_coding	826931	337.808	453.683	296.707	691.428	890.696	635.76
8664	AT2G21790	1135.01	0.748393	0.115947	6.4546	1.08507e-10	1.77495e-09	RNR1	2	9293261	9297861	protein_coding	816715	412.206	514.336	465.077	772.608	820.696	745.835
9098	AT2G25950	363.609	-0.781211	0.121033	-6.45454	1.08547e-10	1.77495e-09		2	11068561	11070661	protein_coding	817136	414.934	503.175	448.048	242.78	261.314	283.651
7518	AT2G04560	91.2152	-1.2543	0.194344	-6.454	1.08934e-10	1.77893e-09	LPXB	2	1590182	1592703	protein_coding	814998	179.963	143.141	163.66	64.384	80.8627	62.9991
10779	AT2G41550	197.822	-0.883703	0.136924	-6.45398	1.0895e-10	1.77893e-09		2	17328886	17331173	protein_coding	818753	282.512	303.264	287.288	149.296	152.07	167.074
7017	AT1G79660	315.802	-1.10269	0.170906	-6.45203	1.10363e-10	1.80068e-09		1	29975667	29976773	protein_coding	844305	557.986	564.071	659.349	272.466	322.244	241.15
5853	AT1G68450	34.8823	4.61282	0.715147	6.45017	1.11723e-10	1.82155e-09	VQ8	1	25661487	25662276	protein_coding	843174	5.0269	8.49139	5.88704	183.821	22.9312	262.842
21473	AT5G04340	227.026	1.8034	0.279617	6.44955	1.12183e-10	1.82681e-09	ZAT6	5	1216058	1217362	protein_coding	830313	187.001	145.567	157.773	589.72	284.83	830.064
4022	AT1G49580	829.888	-0.667065	0.103429	-6.44951	1.1221e-10	1.82681e-09	CRK8	1	18351324	18354634	protein_coding	841382	1083.8	1084.47	1026.7	734.351	709.66	583.376
1678	AT1G16590	121.461	-1.34539	0.208625	-6.44887	1.12686e-10	1.83322e-09	REV7	1	5673707	5675143	protein_coding	838228	186.737	198.075	227.1	93.3218	93.6084	61.2044
2967	AT1G29830	23.7063	-3.03992	0.471591	-6.4461	1.14767e-10	1.86572e-09		1	10441053	10445657	protein_coding	839861	55.3044	77.2391	71.5935	6.6356	3.67827	11.7218
15157	AT3G46660	51.262	5.42178	0.841455	6.44334	1.16871e-10	1.89853e-09	UGT76E12	3	17189264	17191167	protein_coding	823819	5.0269	3.63917	4.70963	236.075	7.24143	329.995
15496	AT3G49840	134.642	-1.22912	0.190786	-6.4424	1.17595e-10	1.90892e-09		3	18484513	18487043	protein_coding	824146	223.02	228.739	220.816	96.9074	86.4017	100.984
26273	AT5G56650	513.887	0.892251	0.138521	6.44128	1.18472e-10	1.92175e-09	ILL1	5	22930775	22932822	protein_coding	835766	319.928	317.389	328.283	676.698	523.327	590.371
5296	AT1G63240	241.807	1.29131	0.200569	6.43827	1.20842e-10	1.95877e-09		1	23455711	23458928	protein_coding	842629	73.3928	99.4706	74.1767	193.152	253.45	164.767
9219	AT2G27130	81.8115	1.68731	0.262088	6.43795	1.21097e-10	1.96147e-09	XYP11	2	11595076	11596548	protein_coding	817255	23.1238	26.6872	27.0804	86.7785	105.001	63.2298
7197	AT2G01400	178.685	-1.38947	0.215887	-6.43612	1.22564e-10	1.98379e-09		2	174168	175617	protein_coding	814668	418.189	313.265	252.996	135.18	97.5477	138.495
9461	AT2G29480	53.8608	3.03305	0.471275	6.43584	1.22795e-10	1.98609e-09	GSTU2	2	12630198	12631321	protein_coding	817497	18.0968	18.1958	4.70963	146.497	49.4831	138.921
11549	AT3G01560	711.696	0.704003	0.109407	6.43472	1.237e-10	1.99928e-09		3	219582	221989	protein_coding	821110	594.981	585.844	541.251	848.895	1012.42	946.493
141	AT1G02340	671.176	-1.25922	0.195768	-6.43223	1.25745e-10	2.03086e-09	HFR1	1	465616	467880	protein_coding	839300	1325.33	901.746	1452.79	444.569	572.471	521.247
22003	AT5G09670	1262.32	-0.538515	0.0837956	-6.42653	1.30552e-10	2.10698e-09		5	2995912	2998932	protein_coding	830826	1809.93	1646.31	1810.14	1168.26	1300.01	1168.07
15845	AT3G53180	1079.74	1.27967	0.199135	6.42614	1.30881e-10	2.11076e-09		3	19706820	19711460	protein_coding	824484	658.524	696.294	652.284	1870.87	917.248	2073.2
4087	AT1G50280	221.069	-1.28278	0.199624	-6.42598	1.31027e-10	2.11158e-09		1	18623698	18626441	protein_coding	841450	284.793	357.646	357.777	110.863	186.309	119.812
10525	AT2G39380	148.886	2.26374	0.352425	6.42334	1.33316e-10	2.14692e-09	ATEXO70H2	2	16447006	16449083	protein_coding	818523	36.1937	86.127	35.3223	310.723	183.45	257.996
21689	AT5G06330	74.9812	2.03308	0.316531	6.42301	1.33602e-10	2.14997e-09		5	1933890	1935840	protein_coding	830521	19.1022	16.9828	20.016	96.1095	62.7591	71.3066
24844	AT5G43580	602.288	4.24435	0.661016	6.42095	1.35429e-10	2.1778e-09		5	17507801	17508752	protein_coding	834378	118.635	117.666	142.466	2358.88	306.554	4510.09
19255	AT4G23050	847.221	0.905019	0.14096	6.42039	1.35927e-10	2.18423e-09		4	12079859	12084362	protein_coding	828404	715.097	588.736	554.552	1084.31	1022.17	1365.56
9741	AT2G32000	717.254	-0.601356	0.0937055	-6.41751	1.38521e-10	2.22431e-09		2	13615748	13621896	protein_coding	817760	1002.03	903.725	1000.19	602.227	606.275	694.318
10305	AT2G37230	511.758	0.776566	0.121017	6.41697	1.39013e-10	2.23061e-09		2	15636897	15639768	protein_coding	818300	297.593	336.017	287.288	492.678	553.97	530.3
8712	AT2G22250	407.104	0.8153	0.127086	6.41535	1.40503e-10	2.2529e-09	PAT	2	9457786	9460919	protein_coding	816758	212.218	269.674	256.461	464.115	410.59	421.035
12567	AT3G11220	254.701	1.07957	0.168302	6.4145	1.41286e-10	2.26383e-09	ELP4	3	3513350	3516447	protein_coding	820292	141.812	159.411	132.821	290.452	316.3	309.817
2291	AT1G22500	869.311	-1.28481	0.200303	-6.41434	1.41437e-10	2.26462e-09	ATL15	1	7949476	7950900	protein_coding	838856	1765.45	1223.97	1412.89	493.611	632.418	678.682
19180	AT4G22390	45.5662	-1.93294	0.301512	-6.41083	1.44727e-10	2.31563e-09		4	11813313	11815164	protein_coding	828334	68.1737	81.0643	97.5506	19.2569	21.3493	22.987
11121	AT2G44750	323.96	-0.770237	0.120162	-6.40999	1.45532e-10	2.32684e-09	TPK2	2	18451426	18452875	protein_coding	819084	598.439	520.794	632.249	325.856	309.62	380.951
7619	AT2G06005	155.519	-0.995749	0.155443	-6.40587	1.49518e-10	2.38887e-09	FIP1	2	2332317	2336257	protein_coding	815154	272.616	238.586	244.589	123.141	114.654	136.514
9044	AT2G25460	50.6557	2.60547	0.406783	6.40506	1.50312e-10	2.39982e-09		2	10832578	10835660	protein_coding	817084	22.3805	24.4429	38.7452	179.719	72.4231	262.541
19285	AT4G23340	20.651	-2.89271	0.451707	-6.40394	1.51416e-10	2.41573e-09		4	12195453	12196826	protein_coding	828433	36.2162	66.7596	43.1058	5.60209	10.8689	5.08001
2350	AT1G23080	2200.63	-0.811151	0.126678	-6.40327	1.52089e-10	2.42472e-09	PIN7	1	8180189	8183650	protein_coding	838916	2535.31	1869.53	2535.33	1248.54	1532.71	1185.33
11763	AT3G03520	297.779	1.35032	0.210972	6.40045	1.54923e-10	2.46815e-09	NPC3	3	837805	840645	protein_coding	821244	142.909	182.262	135.549	378.774	496.966	305.491
10340	AT2G37585	270.316	-1.0858	0.169651	-6.40021	1.5516e-10	2.47015e-09	GLCAT14C	2	15765698	15767878	protein_coding	818335	258.383	283.855	343.803	144.631	159.311	119.998
51	AT1G01480	46.8648	5.11143	0.798903	6.39806	1.57367e-10	2.50351e-09	ACS2	1	175706	178406	protein_coding	837082	10.0811	3.93411	5.36639	269.33	7.82833	401.781
6485	AT1G74460	206.817	2.63504	0.412001	6.39573	1.5978e-10	2.54009e-09		1	27987890	27989865	protein_coding	843787	27.1453	80.0617	29.4352	372.308	288.45	185.766
23138	AT5G20710	32.4509	3.91308	0.611859	6.3954	1.60128e-10	2.5438e-09	BGAL7	5	7010451	7014249	protein_coding	832194	4.43617	9.36692	0	97.7846	33.5867	69.7493
10382	AT2G37980	66.9095	2.73029	0.427208	6.391	1.64806e-10	2.61625e-09	OFUT19	2	15893800	15897805	protein_coding	818376	23.1238	29.1133	20.016	223.944	63.966	188.305
16443	AT3G58900	206.058	-1.13059	0.176988	-6.38791	1.68166e-10	2.66768e-09		3	21772813	21774873	protein_coding	825059	324.321	295.625	396.666	178.346	126.78	156.759
20540	AT4G34750	164.415	-1.48947	0.233207	-6.38692	1.69257e-10	2.6831e-09		4	16577180	16578452	protein_coding	829627	289.285	281.937	244.578	79.0371	151.356	68.769
10979	AT2G43445	139.28	-1.25947	0.197284	-6.38404	1.72474e-10	2.73214e-09		2	18041407	18043110	protein_coding	5007959	224.2	207.433	190.74	64.384	112.242	86.0756
25561	AT5G50100	736.813	0.755515	0.118355	6.38346	1.73127e-10	2.74055e-09		5	20371798	20373441	protein_coding	835074	725.885	823.665	797.106	1173.84	1435.01	1351.13
20632	AT4G35630	780.004	1.54395	0.241881	6.38311	1.73531e-10	2.74498e-09	PSAT1	4	16904059	16905722	protein_coding	829715	296.587	317.821	336.739	1067.47	433.279	1262.06
6040	AT1G70180	873.363	-0.64996	0.101852	-6.38143	1.7544e-10	2.77323e-09		1	26426269	26429409	protein_coding	843354	1418.87	1313.89	1292.03	740.843	858.883	954.375
16841	AT3G62700	3265.99	0.630998	0.0988866	6.38103	1.75901e-10	2.77854e-09	ABCC14	3	23190265	23195917	protein_coding	825444	2591.87	2337.56	2517.3	3661.49	3690.72	4171.78
24792	AT5G43140	155.504	1.32113	0.207109	6.37892	1.78341e-10	2.81508e-09		5	17321395	17323484	protein_coding	834331	59.3913	90.2868	78.794	201.78	225.428	148.723
6015	AT1G69920	60.0315	7.32149	1.14811	6.37698	1.80613e-10	2.84893e-09	GSTU12	1	26334250	26335630	protein_coding	843328	4.02152	1.21306	1.17741	403.1	1.2069	642.221
6335	AT1G73080	617.318	0.840238	0.131813	6.37445	1.83618e-10	2.89428e-09	PEPR1	1	27484240	27488204	protein_coding	843639	386.066	487.649	468.609	878.982	649.315	862.141
25479	AT5G49300	72.2572	1.50349	0.235876	6.37408	1.84069e-10	2.89934e-09	GATA16	5	19984626	19985788	protein_coding	834990	33.1775	42.457	42.3867	114.772	90.5179	122.998
2795	AT1G28010	405.778	1.04117	0.16336	6.37344	1.84835e-10	2.90936e-09	ABCB14	1	9763211	9768113	protein_coding	839694	342.835	332.377	409.738	814.598	562.418	845.987
4510	AT1G54200	142.611	-1.57438	0.247031	-6.3732	1.85123e-10	2.91184e-09		1	20235465	20237358	protein_coding	841860	190.017	263.233	210.756	81.1799	98.9662	50.0762
14826	AT3G43520	725.768	0.683301	0.107277	6.36948	1.89676e-10	2.98136e-09	FAX2	3	15405984	15407949	protein_coding	823438	496.658	435.487	429.754	620.513	766.385	795.68
5243	AT1G62810	608.171	1.32181	0.207559	6.36835	1.91076e-10	3.00124e-09		1	23257610	23262002	protein_coding	842580	516.765	400.308	399.142	1000.28	782.075	1499.29
10991	AT2G43540	245.438	1.24441	0.195427	6.36768	1.91915e-10	3.0123e-09		2	18072127	18073100	protein_coding	818956	149.802	133.436	127.16	273.399	287.243	404.302
10352	AT2G37690	615.527	0.753851	0.1184	6.367	1.92759e-10	3.02342e-09		2	15805659	15810552	protein_coding	818346	301.614	360.278	296.707	548.664	528.625	536.761
7599	AT2G05710	6380.54	0.678829	0.10662	6.3668	1.93017e-10	3.02475e-09	ACO3	2	2141329	2146678	protein_coding	815120	4980.65	4436.15	5087.58	7919.23	6303.67	8977.71
973	AT1G10040	57.2294	2.64512	0.415461	6.36672	1.93115e-10	3.02475e-09		1	3275891	3278779	protein_coding	837539	13.9419	27.6185	15.0715	157.949	54.072	138.431
22686	AT5G16520	438.378	-0.864192	0.135761	-6.36553	1.94616e-10	3.04611e-09		5	5394544	5397466	protein_coding	831514	714.921	667.661	880.606	446.773	402.581	395.76
12168	AT3G07090	658.476	1.00702	0.158213	6.36496	1.95345e-10	3.05539e-09		3	2242998	2244828	protein_coding	819895	450.425	440.222	408.463	889.427	636.917	1071.29
1424	AT1G14200	258.308	1.82899	0.287424	6.36337	1.97375e-10	3.0841e-09		1	4854224	4855287	protein_coding	837980	173.931	138.288	144.821	448.822	286.036	880.371
2546	AT1G25220	814.618	3.25514	0.511549	6.36331	1.97458e-10	3.0841e-09	ASB1	1	8836835	8839609	protein_coding	839103	251.347	264.449	235.484	2768.54	394.662	4005.89
6014	AT1G69910	261.054	0.82542	0.129738	6.36218	1.98906e-10	3.1039e-09	LRK10L-1.5	1	26329863	26332426	protein_coding	843327	172.925	173.467	166.015	284.596	330.692	296.765
24558	AT5G41060	435.516	-0.910637	0.143134	-6.36211	1.99003e-10	3.1039e-09	PAT06	5	16435153	16437805	protein_coding	834108	544.52	535.278	602.106	288.056	358.933	258.896
1098	AT1G11180	216.812	1.1806	0.185606	6.36079	2.00721e-10	3.1285e-09		1	3745774	3748557	protein_coding	837659	154.347	128.62	110.781	255.482	256.064	373.322
17645	AT4G08870	1673.97	1.02511	0.161225	6.35826	2.04048e-10	3.17813e-09	ARGAH2	4	5646395	5648868	protein_coding	826458	1853.3	1449.55	1597.9	2668.34	3230.8	4068.45
19823	AT4G28270	691.395	1.09569	0.172446	6.35381	2.1004e-10	3.26918e-09	RMA2	4	14007475	14009287	protein_coding	828942	535.868	425.783	447.415	876.183	792.937	1330.83
15617	AT3G51010	521.871	0.711395	0.111985	6.3526	2.11698e-10	3.29269e-09		3	18946641	18948197	protein_coding	824265	322.727	327.525	264.917	479.614	550.349	477.454
19525	AT4G25520	736.44	-0.660473	0.103984	-6.35169	2.12966e-10	3.31011e-09	SLK1	4	13032157	13036471	protein_coding	828657	1051.73	1099.21	973.913	652.935	653.752	668.45
6545	AT1G75080	681.627	-0.532323	0.0838279	-6.35019	2.15046e-10	3.34011e-09	BZR1	1	28185504	28188075	protein_coding	843845	1022.71	940.214	959.808	642.121	701.152	679.53
23809	AT5G27930	202.764	1.30112	0.204997	6.34703	2.19511e-10	3.40707e-09	PPC6-7	5	9957816	9961374	protein_coding	832860	77.7207	71.5407	56.3222	152.409	221.619	142.107
25014	AT5G45050	717.775	0.834075	0.131467	6.34437	2.23342e-10	3.46413e-09	WRKY16	5	18176894	18181973	protein_coding	834536	555.251	509.143	581.945	1128.43	763.903	1034.91
21849	AT5G07840	329.118	-0.83462	0.131619	-6.34116	2.28035e-10	3.53446e-09	PIA1	5	2506656	2508373	protein_coding	830677	468.507	451.257	501.576	251.938	272.761	271.38
8142	AT2G16940	2662.63	-0.583179	0.0919711	-6.34089	2.28441e-10	3.53829e-09		2	7342607	7347464	protein_coding	816197	4188.34	3787.8	3842.23	2393.19	2770.51	2724.21
12041	AT3G05940	281.263	-0.851852	0.134465	-6.33512	2.37158e-10	3.67076e-09		3	1777213	1780254	protein_coding	819764	406.174	349.36	469.786	222.078	228.105	228.458
9553	AT2G30350	206.075	-0.832762	0.131457	-6.33488	2.37522e-10	3.67385e-09		2	12934149	12935784	protein_coding	817585	362.211	320.808	326.47	171.419	212.927	186.356
7252	AT2G01910	1285.7	-0.588776	0.0929622	-6.3335	2.39666e-10	3.70444e-09	MAP65-6	2	416021	420661	protein_coding	814722	1519.3	1793.42	1571.62	1105.59	1168.73	985.741
21998	AT5G09620	1293.57	0.64456	0.101808	6.33113	2.43369e-10	3.75907e-09		5	2983448	2985760	protein_coding	830821	1063.81	923.722	820.301	1362.76	1375.81	1640.05
24940	AT5G44430	30.1242	4.61376	0.728827	6.3304	2.44525e-10	3.77431e-09	PDF1.2C	5	17908850	17909507	protein_coding	834470	3.01614	0	5.88704	85.8454	73.6212	60.6914
4357	AT1G52870	3786.07	-0.633323	0.100076	-6.32841	2.47693e-10	3.82058e-09		1	19685545	19688028	protein_coding	841720	5447.66	6085.65	6151.75	3924.31	3912.94	3569.86
19341	AT4G23860	617.539	-0.779665	0.123207	-6.32809	2.48208e-10	3.82587e-09		4	12408950	12411678	protein_coding	828485	1128.35	992.539	843.686	563.761	570.517	591.783
2536	AT1G25083	14.0988	-8.10393	1.2813	-6.32479	2.53582e-10	3.906e-09		1	8808549	8810443	protein_coding	839089	37.1991	23.0481	36.4997	0	0	0
14621	AT3G29390	1551.68	-0.737759	0.116767	-6.31822	2.64599e-10	4.07289e-09	RIK	3	11289495	11294774	protein_coding	822600	2289.36	2367.6	2420.16	1516.39	1344.86	1382.75
9959	AT2G34070	1725.09	0.833696	0.131955	6.31805	2.64883e-10	4.07445e-09	TBL37	2	14387194	14390339	protein_coding	817968	1865.83	1495.38	1689.76	2664.15	2958.23	3375.32
14945	AT3G44720	846.008	1.29973	0.205736	6.31744	2.65925e-10	4.08766e-09	ADT4	3	16271511	16273413	protein_coding	823601	760.067	817.6	702.913	2034.16	1109.15	2459.73
11006	AT2G43690	38.4218	2.30861	0.365536	6.31567	2.68993e-10	4.13197e-09	LECRK53	2	18112026	18114834	protein_coding	818971	7.98198	9.8828	11.9905	49.0789	40.7967	53.8182
15289	AT3G48000	5541.45	1.45105	0.229794	6.31456	2.70931e-10	4.15888e-09	ALDH2B4	3	17716864	17720169	protein_coding	823955	3984.32	3305.58	3345.02	9396.33	5053.31	14615.8
17019	AT4G00700	146.024	1.66669	0.264012	6.31291	2.73834e-10	4.20054e-09		4	285876	289575	protein_coding	828031	77.4696	65.5518	50.6647	250.25	219.814	151.721
20309	AT4G32650	511.171	1.64531	0.260831	6.30795	2.82763e-10	4.33454e-09	KAT3	4	15751271	15755047	protein_coding	829400	309.167	310.916	340.327	1019.97	526.748	1447.59
11353	AT2G46980	188.696	-1.16484	0.184674	-6.30755	2.8348e-10	4.34255e-09	ASY3	2	19299492	19304271	protein_coding	819312	246.345	245.94	241.265	115.207	98.0128	112.247
1886	AT1G18610	407.832	-0.687067	0.108969	-6.30515	2.87914e-10	4.40744e-09		1	6405607	6409532	protein_coding	838442	589.229	543.154	600.46	348.939	399.173	337.628
27058	AT5G64120	2337.69	5.29056	0.839144	6.30471	2.88736e-10	4.41699e-09	PER71	5	25659257	25661007	protein_coding	836533	221.184	286.281	274.336	10792.2	724.143	19079
6879	AT1G78320	53.4624	-1.99146	0.315901	-6.30407	2.89937e-10	4.43232e-09	GSTU23	1	29467412	29468394	protein_coding	844167	99.2081	130.046	88.9305	27.2817	41.1683	16.8676
16216	AT3G56710	49.5257	2.52244	0.400156	6.30365	2.90709e-10	4.44108e-09	SIB1	3	21006638	21008068	protein_coding	824838	16.1026	15.7859	15.322	107.417	42.285	117.349
9776	AT2G32340	225.266	-0.938319	0.148889	-6.30215	2.93555e-10	4.48149e-09		2	13731969	13734534	protein_coding	817795	459.344	406.556	366.296	213.161	235.464	200.116
5228	AT1G62660	2828.59	0.885012	0.140441	6.30165	2.94496e-10	4.49278e-09	BFRUCT3	1	23199612	23203808	protein_coding	842563	2217.44	1903.19	1883.37	3979.84	3459.9	3650.51
14324	AT3G26800	10.4214	-8.53266	1.35413	-6.30122	2.9532e-10	4.50227e-09		3	9862173	9862778	protein_coding	822294	28.1506	43.67	58.8704	0	0	0
17281	AT4G02930	1646.02	0.605131	0.0960395	6.30086	2.96001e-10	4.50956e-09	TUFA	4	1295375	1298500	protein_coding	828134	837.482	976.51	886.589	1375.39	1355.36	1373.06
16854	AT3G62830	1172.66	0.60897	0.0966556	6.30041	2.96856e-10	4.5195e-09	UXS2	3	23232272	23235567	protein_coding	825458	978.151	836.191	824.124	1358.77	1358.81	1314.26
11816	AT3G03990	1662.28	1.13218	0.179712	6.29999	2.97657e-10	4.52586e-09	D14	3	1033579	1035237	protein_coding	819554	1386.42	1151.19	1226.86	2352.35	1967.26	3917.25
25815	AT5G52450	509.334	1.27937	0.203074	6.29998	2.97679e-10	4.52586e-09	DTX16	5	21288850	21291928	protein_coding	835321	291.56	292.346	279.046	708.224	430.865	943.14
3980	AT1G49170	134.705	-1.24468	0.197579	-6.29965	2.98315e-10	4.53243e-09		1	18183184	18184583	protein_coding	841340	268.437	279.003	291.997	111.972	84.4834	148.152
2621	AT1G26390	371.116	11.5252	1.83079	6.29522	3.06967e-10	4.66071e-09	FOX2	1	9130013	9131779	protein_coding	839181	1.00538	1.21306	0	2643.48	2.41381	3931.33
25383	AT5G48460	455.487	-1.54092	0.2448	-6.29462	3.08156e-10	4.67558e-09	FIM2	5	19636045	19639529	protein_coding	834901	535.868	458.535	666.413	213.68	254.657	111.46
19272	AT4G23220	27.4321	5.39586	0.857652	6.29143	3.14562e-10	4.76953e-09	CRK14	4	12154091	12156881	protein_coding	828421	1.00538	1.21306	3.53223	98.9088	13.276	123.46
15975	AT3G54420	145.335	2.29284	0.364795	6.28529	3.27242e-10	4.95843e-09	EP3	3	20145905	20148266	protein_coding	824608	82.4412	90.9792	68.2897	494.544	143.622	541.376
10268	AT2G36900	670.001	-1.22257	0.194565	-6.28359	3.30843e-10	5.00958e-09	MEMB11	2	15490560	15492822	protein_coding	818264	1598.73	1357.84	1047.98	542.291	439.337	725.382
13475	AT3G19240	793.284	-0.741544	0.118057	-6.28122	3.35933e-10	5.08321e-09		3	6664044	6667021	protein_coding	821458	1329.11	1102.67	1117.36	671.833	660.177	782.527
25333	AT5G47990	1120.41	3.064	0.487881	6.28022	3.38084e-10	5.11229e-09	CYP705A5	5	19434758	19436749	protein_coding	834850	106.57	179.532	78.8864	1445.38	1292.6	315.918
25016	AT5G45070	43.2382	8.36885	1.33318	6.27738	3.44336e-10	5.2033e-09	PP2A8	5	18187630	18189523	protein_coding	834538	0	0	0	88.6447	83.2765	35.3072
18048	AT4G12680	285.17	-0.767333	0.122283	-6.27507	3.49479e-10	5.27744e-09		4	7475104	7478356	protein_coding	826880	517.771	532.532	452.125	283.663	284.83	309.688
17540	AT4G06744	308.125	1.72307	0.27462	6.27439	3.51014e-10	5.29703e-09		4	4070549	4072470	protein_coding	826147	134.721	147.993	115.386	580.389	371.727	363.687
22399	AT5G13820	242.209	1.93954	0.309344	6.26985	3.614e-10	5.45007e-09	TRP4	5	4460840	4464737	protein_coding	831227	156.874	153.225	168.719	609.126	252.373	966.565
2966	AT1G29820	258.764	-0.745213	0.118891	-6.26802	3.6566e-10	5.50959e-09		1	10437657	10440786	protein_coding	839860	368.636	360.469	340.389	224.643	206.675	208.279
3203	AT1G32150	317.221	-0.654269	0.104383	-6.26795	3.65841e-10	5.50959e-09	BZIP68	1	11565494	11568645	protein_coding	840107	486.604	469.453	448.593	306.99	296.899	291.457
16271	AT3G57230	641.963	-0.604446	0.0964409	-6.26753	3.66825e-10	5.52069e-09	AGL16	3	21177282	21181026	protein_coding	824890	998.495	991.291	913.242	650.207	646.203	617.323
3767	AT1G46768	149.025	-1.53819	0.245461	-6.26654	3.69154e-10	5.55199e-09	RAP2-1	1	17265586	17266824	protein_coding	841117	472.355	327.091	409.957	107.477	124.975	178.87
10927	AT2G42950	132.885	1.34816	0.215213	6.26431	3.74475e-10	5.62823e-09		2	17863678	17866572	protein_coding	818896	73.8123	89.0593	62.4312	184.585	171.062	212.484
3048	AT1G30630	1338.74	0.549348	0.0877376	6.26126	3.81876e-10	5.7356e-09		1	10858232	10860322	protein_coding	839943	1026.49	896.448	863.041	1342.73	1340.87	1394.06
20072	AT4G30530	2211.52	1.68771	0.269673	6.25835	3.8908e-10	5.83987e-09	GGP1	4	14920376	14922519	protein_coding	829176	863.622	1391.38	1066.73	3821.99	1705.36	5161.77
23437	AT5G24210	437.236	4.76693	0.76191	6.25656	3.93572e-10	5.90331e-09		5	8217191	8219720	protein_coding	832488	9.06092	80.1723	1.17904	862.442	464.092	1122.84
6414	AT1G73830	205.231	-1.30061	0.20791	-6.25565	3.95853e-10	5.93354e-09	BEE3	1	27759941	27761588	protein_coding	843719	343.866	277.799	354.406	126.907	106.201	157.14
2459	AT1G24140	39.7417	3.54694	0.567028	6.25532	3.96709e-10	5.94238e-09	3MMP	1	8535999	8537780	protein_coding	839026	18.0968	8.49139	12.9515	223.944	36.2072	203.074
20727	AT4G36540	1617.08	-0.805997	0.128914	-6.25222	4.04649e-10	6.05724e-09	BEE2	4	17243583	17245296	protein_coding	829806	1885.24	1903.98	2148.08	1037.6	1264.33	1098.08
18460	AT4G16060	269.125	0.866419	0.138651	6.24891	4.13332e-10	6.18306e-09		4	9094402	9096353	protein_coding	827291	95.5111	92.1923	88.3057	156.761	168.967	174.459
19256	AT4G23060	201.743	1.07335	0.171845	6.24602	4.21033e-10	6.29404e-09	IQD22	4	12086898	12090714	protein_coding	828405	83.4466	100.684	82.4186	164.226	185.863	204.689
6304	AT1G72770	3588.15	-0.568508	0.0910269	-6.24549	4.22466e-10	6.31124e-09	HAB1	1	27389948	27393327	protein_coding	843609	7756.56	6723.84	7703.6	4428.57	5396.4	5135.63
23441	AT5G24240	173.362	-3.63095	0.581626	-6.24276	4.29905e-10	6.41767e-09	PI4KG3	5	8230916	8234150	protein_coding	832491	498.729	526.22	469.896	45.716	6.15944	65.9519
20778	AT4G37010	211.381	1.88824	0.302474	6.24267	4.30165e-10	6.41767e-09	CEN2	4	17444129	17445615	protein_coding	829855	69.7855	146.75	106.411	450.848	339.882	400.219
20403	AT4G33540	1454.62	1.12606	0.180418	6.24136	4.33798e-10	6.46753e-09		4	16130593	16133969	protein_coding	829493	781.114	779.034	843.957	1427.01	1422.08	2384.3
6694	AT1G76570	709.817	-0.762579	0.122187	-6.2411	4.34509e-10	6.47381e-09	LHCB7	1	28728998	28730851	protein_coding	843990	1385.41	1359.84	1266.89	741.816	940.179	695.99
6941	AT1G78915	867.927	-0.698753	0.111981	-6.23994	4.37743e-10	6.51764e-09		1	29667565	29671341	protein_coding	844230	1081.35	1135.03	1047.62	638.032	783.178	602.9
7154	AT1G80970	40.2765	7.51902	1.20522	6.23873	4.41142e-10	6.56387e-09		1	30420102	30421995	protein_coding	844437	0	0.997537	0	57.7057	67.4789	80.4731
20452	AT4G33960	341.422	-1.5276	0.244878	-6.23822	4.42585e-10	6.58095e-09		4	16277282	16277896	protein_coding	829542	354.899	348.147	253.143	109.173	161.725	69.922
21249	AT5G02270	827.701	0.881334	0.141291	6.23774	4.43949e-10	6.59683e-09	ATNAP9	5	467038	469272	protein_coding	831709	809.447	845.446	680.395	1503.65	1587.65	1221.2
7993	AT2G15090	1388.58	-0.766988	0.122993	-6.23604	4.48799e-10	6.66446e-09	KCS8	2	6542166	6544118	protein_coding	815998	696.729	641.707	698.203	332.184	447.762	416.763
10767	AT2G41470	13.0597	-7.17689	1.15094	-6.23567	4.49859e-10	6.67576e-09		2	17289952	17293749	protein_coding	818745	27.8361	33.586	36.0918	1.02088	0	0
20481	AT4G34215	459.515	0.702639	0.112692	6.23504	4.51664e-10	6.69808e-09		4	16379603	16381449	protein_coding	829570	327.231	289.582	288.344	444.422	546.958	488.615
3495	AT1G35420	1629.85	-0.864433	0.138651	-6.23461	4.52898e-10	6.71191e-09		1	13026206	13027691	protein_coding	840434	2998.36	2199.99	2320.15	1092.5	1481.86	1551.65
14366	AT3G27170	1553.47	0.820237	0.131581	6.23373	4.55468e-10	6.74553e-09	CLC-B	3	10023931	10027198	protein_coding	822336	2092.2	1899.65	2069.89	3289.18	3236.92	4166.48
9960	AT2G34080	28.4697	2.9052	0.466352	6.22963	4.67535e-10	6.91964e-09		2	14393181	14394858	protein_coding	817969	8.04304	6.06528	7.06445	48.5213	41.0348	66.9221
16377	AT3G58270	36.624	2.55071	0.409601	6.2273	4.74542e-10	7.01869e-09		3	21575749	21577845	protein_coding	824996	9.66686	5.83025	8.88704	52.3195	39.0415	51.0102
10367	AT2G37840	785.103	-0.605255	0.0972344	-6.22471	4.82461e-10	7.13108e-09	ATG1C	2	15851726	15856334	protein_coding	818361	1117.7	1240.71	1184.13	825.875	671.928	818.388
5229	AT1G62670	149.762	-1.19226	0.191596	-6.22278	4.88409e-10	7.21422e-09	RPF2	1	23204256	23206822	protein_coding	842564	190.614	183.781	243.056	88.8078	106.662	79.3361
10825	AT2G41990	107.775	-1.61836	0.260167	-6.22048	4.95644e-10	7.31624e-09		2	17527167	17528937	protein_coding	818799	201.076	211.072	203.692	54.1199	86.8972	62.076
11531	AT3G01420	2890.82	3.00575	0.48322	6.22024	4.96406e-10	7.32265e-09	DOX1	3	159450	162905	protein_coding	821135	708.793	1048.08	878.347	11601.2	2949.68	6612.36
6017	AT1G69935	652.218	-0.592872	0.0953222	-6.21966	4.98229e-10	7.34468e-09	SHW1	1	26341494	26343231	protein_coding	843330	880.598	787.789	781.46	507.63	610.106	518.566
7995	AT2G15130	20.9057	-6.46987	1.04052	-6.21791	5.03816e-10	7.42214e-09		2	6564808	6566006	protein_coding	816001	36.7227	38.5374	24.575	0.973789	1.25953	0
23704	AT5G26920	218.174	1.53472	0.246846	6.21729	5.05809e-10	7.44318e-09	CBP60G	5	9475679	9478777	protein_coding	832750	190.25	160.98	150.323	513.37	293.637	639.545
18832	AT4G19210	2802.24	0.519192	0.0835083	6.21726	5.05912e-10	7.44318e-09	ABCE2	4	10501123	10505217	protein_coding	827661	2475.25	2279.33	2416.04	3039.11	3410.71	3812.02
23662	AT5G26600	660.531	0.722132	0.116181	6.2156	5.1129e-10	7.51734e-09	CpNIFS3	5	9377249	9380063	protein_coding	832730	511.83	468.364	553.963	881.736	718.694	918.671
27004	AT5G63600	928.006	1.68752	0.2716	6.21324	5.19039e-10	7.62625e-09	FLS5	5	25460591	25462568	protein_coding	836480	427.51	571.943	382.628	1777.26	1135.43	1534.94
10863	AT2G42360	35.2249	4.37569	0.704406	6.21188	5.23531e-10	7.68719e-09	ATL41	2	17640546	17641790	protein_coding	818837	12.0646	4.85222	5.88704	193.152	20.5174	262.842
24867	AT5G43780	1464.31	0.992962	0.15988	6.21067	5.27584e-10	7.7416e-09	APS4	5	17589394	17591737	protein_coding	834400	1024.48	932.84	668.768	1510.69	1628.12	2081.97
1433	AT1G14280	2004.41	-0.741274	0.119377	-6.20952	5.31476e-10	7.79358e-09	PKS2	1	4877506	4879307	protein_coding	837989	4543.31	4039.48	3890.16	2067.75	2726.4	2665.81
11713	AT3G03050	915.734	0.562964	0.090672	6.2088	5.33915e-10	7.8242e-09	CSLD3	3	686981	691911	protein_coding	821148	777.159	709.638	780.622	1160.78	1053.63	1132.37
17165	AT4G01920	28.613	5.04575	0.812857	6.20743	5.38588e-10	7.8875e-09		4	828826	831288	protein_coding	828197	1.00538	3.63917	0	70.9157	48.2762	32.3072
7903	AT2G13840	168.369	-0.956454	0.154127	-6.20562	5.44811e-10	7.9734e-09		2	5788445	5791128	protein_coding	815867	305.636	235.333	242.546	140.898	119.484	140.767
7564	AT2G05185	34.2817	7.94277	1.28	6.20526	5.46049e-10	7.98628e-09		2	1876899	1878322	protein_coding	5008219	0	0	0	49.0636	63.7924	41.5203
26527	AT5G59030	1622.21	-0.895593	0.144346	-6.20447	5.48827e-10	8.02165e-09	COPT1	5	23833493	23834745	protein_coding	836020	3589.21	2570.47	3083.63	1329.67	1765.7	1869.43
21270	AT5G02490	659.937	1.97709	0.31875	6.20264	5.5524e-10	8.11007e-09	MED37D	5	550035	552827	protein_coding	831856	214.146	196.515	158.95	641.041	307.761	1285.37
4489	AT1G54000	589.468	1.89274	0.305213	6.20136	5.5978e-10	8.17103e-09	GLL22	1	20154154	20156520	protein_coding	841838	175.941	316.608	206.047	1228.89	669.832	693.682
22827	AT5G17860	456.777	1.69833	0.273889	6.20079	5.61802e-10	8.19518e-09	CCX1	5	5902394	5904532	protein_coding	831654	214.476	176.891	259.368	846.363	399.105	861.673
3902	AT1G48400	17.3954	-3.11554	0.503267	-6.19064	5.99208e-10	8.73513e-09		1	17881968	17883967	protein_coding	841260	40.1312	42.0497	72.9705	5.88096	5.8186	6.0601
17216	AT4G02380	18346.6	-1.42041	0.229449	-6.19052	5.9967e-10	8.73615e-09	SAG21	4	1046042	1047105	protein_coding	828053	52274.4	51000.9	39586.5	11445.5	21981.8	19946.9
7393	AT2G03310	362.47	-0.916512	0.148092	-6.1888	6.06222e-10	8.82584e-09		2	1006256	1007186	protein_coding	814860	157.845	132.223	148.353	85.8454	73.6212	74.9989
8827	AT2G23340	136.541	1.31025	0.211803	6.18616	6.16461e-10	8.96905e-09	ERF008	2	9937792	9938997	protein_coding	816866	70.3766	61.8659	49.4512	142.765	119.484	181.613
25979	AT5G53970	2028.14	1.09369	0.176813	6.18558	6.18739e-10	8.99632e-09		5	21910471	21912809	protein_coding	835480	2338.51	1851.12	2145.24	3818.25	3824.68	5867.68
15702	AT3G51830	826.975	-0.581293	0.094002	-6.18384	6.25621e-10	9.09045e-09	SAC8	3	19220116	19225280	protein_coding	824346	1187.44	1138.88	1049.54	758.605	688.618	799.059
19340	AT4G23850	4515.82	0.709275	0.114707	6.18338	6.27421e-10	9.11067e-09	LACS4	4	12403454	12408421	protein_coding	828484	4256.78	4113.47	4009.08	6348.82	5493.83	8374.72
12611	AT3G11620	399.154	-1.01164	0.16362	-6.18287	6.29479e-10	9.13461e-09		3	3669319	3672207	protein_coding	820334	617.612	584.914	869.41	356.155	339.012	332.553
9651	AT2G31200	738.633	-1.1044	0.17867	-6.18124	6.36008e-10	9.22336e-09	ADF6	2	13293953	13295410	protein_coding	817676	1137.09	1215.48	1434.08	616.78	465.865	671.298
12382	AT3G09550	99.855	-1.60518	0.259719	-6.18044	6.39238e-10	9.26418e-09		3	2931101	2934365	protein_coding	820112	140.509	140.385	102.838	30.5622	63.2484	36.2801
971	AT1G10020	807.801	-0.867682	0.140454	-6.17769	6.50479e-10	9.42096e-09		1	3269539	3272110	protein_coding	837537	1626.7	1130.57	1196.25	641.041	681.902	836.295
11497	AT3G01210	474.375	-0.704247	0.114007	-6.17726	6.52254e-10	9.44055e-09		3	71556	73407	protein_coding	821275	868.479	668.857	746.582	449.571	488.008	467.153
11904	AT3G04820	322.861	0.767991	0.124329	6.17708	6.52998e-10	9.44518e-09		3	1321228	1326005	protein_coding	819642	203.087	217.137	237.837	362.977	323.451	418.609
4503	AT1G54120	67.1684	-1.79593	0.290793	-6.17598	6.57527e-10	9.50453e-09		1	20206930	20207555	protein_coding	841852	176.947	123.732	94.1927	29.8592	45.8624	38.7687
17956	AT4G11810	24.9318	-2.82442	0.457419	-6.17467	6.63004e-10	9.57748e-09		4	7104510	7108619	protein_coding	826787	59.4435	45.2984	67.1721	11.6149	11.2672	4.30867
21379	AT5G03495	51.888	-2.15119	0.348408	-6.17434	6.64385e-10	9.59123e-09		5	873293	875251	protein_coding	5008197	126.678	105.536	123.628	22.3944	42.2417	19.3843
23711	AT5G26980	302.763	0.897398	0.145394	6.17217	6.73588e-10	9.7178e-09	SYP41	5	9488133	9491092	protein_coding	832756	232.328	223.792	201.308	428.72	333.752	452.512
4042	AT1G49780	387.983	-1.10577	0.179178	-6.17134	6.7714e-10	9.76272e-09	PUB26	1	18428788	18430497	protein_coding	841401	794.25	847.926	712.332	328.452	463.452	309.918
22688	AT5G16540	1090.31	-0.739268	0.119793	-6.17123	6.77589e-10	9.76288e-09	ZFN3	5	5403069	5405173	protein_coding	831516	1363.78	1498.35	1741.07	929.94	1025.45	811.997
11507	AT3G01310	2170.87	-0.784704	0.127185	-6.16978	6.8384e-10	9.84659e-09		3	93995	102010	protein_coding	821297	2522.31	1968.43	2054.08	1138.75	1192.92	1458.19
21509	AT5G04710	1037.28	-0.563009	0.091289	-6.16733	6.9453e-10	9.99406e-09		5	1356990	1360275	protein_coding	830349	1310.01	1264	1277.49	852.855	973.972	796.603
6518	AT1G74810	92.3153	1.73132	0.280745	6.1669	6.9643e-10	1.00149e-08	BOR5	1	28107822	28111940	protein_coding	843820	44.4672	23.858	60.967	146.933	165.827	116.53
12353	AT3G09260	49434.3	1.24907	0.202695	6.16233	7.16843e-10	1.03019e-08	BGLU23	3	2840477	2843781	protein_coding	820082	20370	20795.4	22442.6	66671.1	52937.3	31589.8
20842	AT4G37590	1637.36	-0.586796	0.0952296	-6.16191	7.18742e-10	1.03225e-08	NPY5	4	17662840	17666736	protein_coding	829914	2361.64	2313.3	2682.14	1588.14	1546.05	1753.36
1800	AT1G17745	769.132	2.68892	0.436579	6.15906	7.31784e-10	1.04984e-08	PGDH	1	6100964	6105347	protein_coding	838352	159.831	214.678	131.85	1305.21	376.497	1578.89
23486	AT5G24620	1094.65	-1.03259	0.167655	-6.15903	7.31932e-10	1.04984e-08		5	8430004	8432414	protein_coding	832533	1634.13	1458.61	1512.61	816.909	758.874	679.387
22323	AT5G13080	84.6055	3.02737	0.491772	6.15605	7.458e-10	1.06904e-08	WRKY75	5	4149738	4151201	protein_coding	831147	42.226	41.2439	28.2578	328.452	88.1041	491.3
21677	AT5G06220	2556.49	-0.504887	0.0820168	-6.1559	7.46528e-10	1.0694e-08		5	1879902	1885643	protein_coding	830509	3611.3	3392.83	3263.44	2269.62	2387	2569.92
3023	AT1G30420	177.113	2.61249	0.424482	6.15452	7.53041e-10	1.07804e-08	ABCC11	1	10748261	10756695	protein_coding	839922	42.4233	84.092	69.7984	552.188	122.467	519.48
24288	AT5G38530	1037.42	1.02486	0.16654	6.15385	7.56251e-10	1.08194e-08	TSBtype2	5	15423980	15426576	protein_coding	833841	465.491	601.676	580.462	1075.87	820.696	1438.59
15725	AT3G52060	3125.26	0.674072	0.109577	6.15158	7.67132e-10	1.0968e-08		3	19310531	19312281	protein_coding	824369	2685.37	2363.03	2433.7	3774.4	3877.79	4281.63
10933	AT2G43000	101.324	5.87224	0.954899	6.1496	7.76804e-10	1.10992e-08	JUB1	2	17880457	17882636	protein_coding	818902	4.02256	15.7738	7.06628	655.379	24.1443	882.693
21734	AT5G06760	54.6016	3.19017	0.518877	6.14821	7.83616e-10	1.11893e-08	LEA46	5	2089445	2090430	protein_coding	830565	14.0753	8.49139	5.88704	52.2537	111.035	99.46
25051	AT5G45380	373.887	2.00678	0.326507	6.14619	7.93672e-10	1.13257e-08	DUR3	5	18390942	18395928	protein_coding	834574	205.098	181.958	200.16	729.686	298.106	1323.9
18304	AT4G14800	636.095	0.612915	0.0997255	6.14602	7.94503e-10	1.13303e-08	PBD2	4	8500193	8502589	protein_coding	827135	417.044	450.169	366.303	576.241	635.87	666.841
15082	AT3G45960	34.2495	-2.9812	0.485185	-6.14447	8.02314e-10	1.14344e-08	EXLA3	3	16892702	16894153	protein_coding	823739	85.5875	46.1663	42.4513	7.47619	12.0874	4.85346
4492	AT1G54030	1087.54	0.930244	0.151448	6.14233	8.13201e-10	1.15821e-08	MVP1	1	20167597	20169684	protein_coding	841841	656.732	560.796	757.479	1373.05	981.788	1400.51
1353	AT1G13520	151.057	5.43842	0.885443	6.14203	8.14747e-10	1.15951e-08		1	4631633	4633299	protein_coding	837912	20.1076	18.1958	17.6611	1064.67	28.9657	1332.9
4639	AT1G55450	987.838	1.52779	0.248747	6.14195	8.15149e-10	1.15951e-08		1	20704915	20707071	protein_coding	841992	522.124	588.59	733.458	2079.34	947.128	2281.84
17558	AT4G07820	182.636	-2.67127	0.435083	-6.13968	8.26896e-10	1.17527e-08		4	4636624	4637450	protein_coding	826263	568.04	656.263	654.639	128.768	42.2417	121.614
18490	AT4G16260	711.402	3.21897	0.524296	6.1396	8.27281e-10	1.17527e-08		4	9199972	9201643	protein_coding	827320	226.729	267.209	274.632	3017.38	542.486	3592.62
20050	AT4G30310	2203.73	-0.439087	0.071632	-6.12976	8.80107e-10	1.24952e-08		4	14831738	14835343	protein_coding	829154	3073.88	3023.76	3319.12	2198.9	2276.55	2456.8
16972	AT4G00300	1015.87	-0.859513	0.140229	-6.12934	8.82451e-10	1.25205e-08		4	128581	130331	protein_coding	28719430	1833.81	1498.12	1953.32	993.753	825.523	1085.29
2623	AT1G26410	107.932	8.05063	1.31387	6.12742	8.93157e-10	1.26643e-08	FOX4	1	9138604	9140439	protein_coding	839183	1.00538	3.63917	2.35482	851.922	6.03453	975.678
197	AT1G02870	380.782	-0.734686	0.11995	-6.12495	9.07136e-10	1.28544e-08		1	637214	638681	protein_coding	839496	588.147	549.514	481.56	298.592	356.037	322.149
1946	AT1G19180	467.53	2.07288	0.338526	6.12325	9.1686e-10	1.29839e-08	TIFY10A	1	6621777	6623668	protein_coding	838501	247.679	250.767	398.792	1452.88	420.134	1895.24
6316	AT1G72900	384.255	1.41485	0.231178	6.1202	9.34597e-10	1.32267e-08		1	27432178	27433782	protein_coding	843621	228.221	172.254	273.159	624.245	420.003	745.604
13467	AT3G19170	5795.63	0.496903	0.0812037	6.11922	9.40338e-10	1.32995e-08	PREP1	3	6625377	6632164	protein_coding	821451	4151.17	4165.57	4015.83	5416	5973.53	6010.45
6504	AT1G74670	3440.08	-1.41949	0.232011	-6.11822	9.46234e-10	1.33744e-08	GASA6	1	28053030	28054149	protein_coding	843806	3713.88	4200.81	4490.64	1743.03	2002.26	901.833
25764	AT5G51970	6669.17	-0.884803	0.144626	-6.11788	9.48269e-10	1.33947e-08	SDH	5	21111445	21113403	protein_coding	835272	14226.5	10366.2	11499.3	5139.34	6301.49	8094.17
24431	AT5G39865	50.0444	-1.90554	0.311501	-6.11726	9.51958e-10	1.34383e-08		5	15965301	15967186	protein_coding	833983	99.5326	52.1614	77.709	19.5951	26.5519	17.769
11328	AT2G46750	426.277	3.67552	0.600908	6.11662	9.558e-10	1.3484e-08	GULLO2	2	19207991	19211021	protein_coding	819288	91.4896	173.467	110.676	2120.01	302.933	2371.58
13316	AT3G17790	725.822	1.09475	0.179019	6.1153	9.63745e-10	1.35875e-08	PAP17	3	6089381	6091231	protein_coding	821047	310.663	377.26	419.158	961.095	794.144	614.068
24984	AT5G44740	233.739	-1.00791	0.164855	-6.11392	9.72144e-10	1.36972e-08	POLH	5	18047733	18051896	protein_coding	834503	322.546	298.109	285.142	129.163	195.287	134.811
9634	AT2G31060	997.666	0.694234	0.113568	6.11295	9.78079e-10	1.37721e-08		2	13213100	13218724	protein_coding	817658	759.119	684.617	596.473	1051.94	1008.12	1231.79
13755	AT3G21780	65.1945	2.77496	0.454055	6.11151	9.86897e-10	1.38875e-08	UGT71B6	3	7674904	7676519	protein_coding	821732	37.1991	20.6219	28.2578	216.48	49.4831	320.764
25044	AT5G45310	194.868	-1.40301	0.229614	-6.11028	9.94538e-10	1.39862e-08		5	18359275	18361213	protein_coding	834567	462.257	407.865	385.145	109.619	161.341	198.883
17183	AT4G02070	271.089	0.93355	0.152802	6.10955	9.99144e-10	1.40422e-08	MSH6	4	905865	913290	protein_coding	828147	163.323	140.323	170.651	331.992	288.683	287.93
20276	AT4G32350	445.891	-0.802515	0.13136	-6.10928	1.00081e-09	1.40567e-08		4	15617361	15621062	protein_coding	829369	689.098	674.491	604.312	358.192	460.716	322.507
6108	AT1G70830	5560.57	-1.28225	0.209897	-6.10892	1.00307e-09	1.40797e-08	MLP28	1	26709889	26711587	protein_coding	843420	9627.52	7168.29	6746.26	2719.03	4524.16	2445.52
8916	AT2G24280	3439.8	-0.58789	0.0962603	-6.1073	1.01332e-09	1.42145e-08		2	10332483	10337170	protein_coding	816963	4113.18	3961.71	5107.53	2845.11	3035.26	2892.01
27367	AT5G66910	233.909	-0.972622	0.159259	-6.10719	1.014e-09	1.42152e-08		5	26718130	26721377	protein_coding	836825	350.878	320.247	428.577	227.677	149.656	181.613
12458	AT3G10260	770.487	0.648368	0.106169	6.10692	1.01573e-09	1.42304e-08		3	3171177	3172996	protein_coding	820188	471.651	459.299	582.972	814.338	711.82	835.582
458	AT1G05300	94.749	1.95753	0.320602	6.1058	1.02289e-09	1.43217e-08	ZIP5	1	1544927	1547849	protein_coding	837029	50.398	47.4305	41.315	213.323	90.7501	231.671
105	AT1G02020	335.773	0.840334	0.137636	6.1055	1.0248e-09	1.43394e-08		1	352612	355124	protein_coding	837477	251.665	238.687	179.193	397.437	419.995	386.666
4802	AT1G57680	2531.59	-0.643225	0.10539	-6.10329	1.03908e-09	1.45301e-08		1	21362359	21364749	protein_coding	842144	3981.61	2958.9	3781.03	2313.28	2132.49	2413.97
26866	AT5G62280	267.63	-1.55851	0.255429	-6.10154	1.05054e-09	1.46812e-08		5	25016860	25018265	protein_coding	836349	495.652	437.913	425.045	116.638	146.036	194.305
18311	AT4G14840	133.155	-1.11314	0.18266	-6.09405	1.10087e-09	1.5375e-08		4	8511487	8513980	protein_coding	827141	225.262	229.959	165.009	98.3662	106.41	86.5525
8621	AT2G21380	973.918	-0.730368	0.119892	-6.09191	1.11574e-09	1.5565e-08	KIN7M	2	9141465	9149330	protein_coding	816676	901.892	782.479	846.619	524.442	543.147	466.643
9088	AT2G25850	1006.74	-0.736495	0.120898	-6.09189	1.11588e-09	1.5565e-08	PAPS2	2	11025345	11030808	protein_coding	817127	1651.34	1485.71	1757.59	878.915	894.694	1150.07
23852	AT5G28460	277.562	1.15051	0.188904	6.09047	1.12579e-09	1.56935e-08		5	10374713	10377379	protein_coding	832933	115.619	135.862	89.4831	287.395	264.312	211.151
9531	AT2G30110	3840.89	0.524468	0.0861171	6.09017	1.1279e-09	1.5713e-08	UBA1	2	12852329	12857727	protein_coding	817562	3091.54	2696.62	2752.78	3967.55	3895.89	4413.16
25892	AT5G53150	811.202	-0.717045	0.117749	-6.08963	1.13173e-09	1.57566e-08		5	21553355	21557592	protein_coding	835396	1170.76	1134.07	1183.28	692.3	649.187	771.564
11050	AT2G44090	1054.96	-0.520214	0.0854386	-6.08875	1.13795e-09	1.58334e-08		2	18238269	18241410	protein_coding	819015	1300.29	1388.36	1331.71	939.257	974.807	896.56
11775	AT3G03640	386.185	-0.953888	0.156686	-6.08789	1.14407e-09	1.59086e-08	BGLU25	3	880988	884157	protein_coding	821201	625.346	492.501	449.77	304.191	259.485	249.458
1390	AT1G13830	58.3427	2.31507	0.380302	6.08746	1.14719e-09	1.5933e-08		1	4739693	4741189	protein_coding	837944	22.3597	20.2338	13.0928	104.089	75.221	97.2561
25321	AT5G47870	343.625	0.875166	0.143766	6.08745	1.14726e-09	1.5933e-08	RAD52-2	5	19384368	19385869	protein_coding	834838	185.995	215.924	210.756	331.251	383.796	402.686
18575	AT4G16950	2241.39	0.76322	0.125384	6.08705	1.15008e-09	1.59623e-08	RPP5	4	9538233	9544755	protein_coding	827403	1214.97	1148.2	1446.21	2183.8	1796.72	2471.41
20658	AT4G35830	8081.3	0.95164	0.156341	6.08695	1.1508e-09	1.59624e-08	ACO1	4	16972569	16978161	protein_coding	829737	6176.07	5442.12	5496.58	10521.5	7833.53	14729.9
10735	AT2G41220	1549.57	0.888129	0.145959	6.08477	1.1666e-09	1.61715e-08	GLU2	2	17177539	17188836	protein_coding	818721	889.761	953.462	831.251	1864.34	1523.11	1563.21
3300	AT1G33110	2223.12	0.745479	0.12252	6.08456	1.16808e-09	1.61819e-08	DTX21	1	12004854	12008852	protein_coding	840207	2189.68	2376.2	2506.64	3713.92	3769.24	4364.08
15935	AT3G54030	240.752	1.24744	0.205077	6.0828	1.18104e-09	1.63512e-08	BSK6	3	20010927	20013766	protein_coding	824570	154.829	138.288	127.16	376.973	245.002	371.533
19451	AT4G24830	1167.99	0.601727	0.0989836	6.07906	1.2089e-09	1.67266e-08		4	12792827	12796031	protein_coding	828586	722.245	702.966	676.426	963.063	1180.54	1052.26
7019	AT1G79680	78.6544	7.7104	1.26891	6.07641	1.229e-09	1.69942e-08	WAKL10	1	29979973	29982819	protein_coding	844307	5.0269	0	1.17741	617.713	10.8621	710.989
18024	AT4G12480	469.623	3.36867	0.554614	6.0739	1.24842e-09	1.72521e-08	EARLI1	4	7406065	7406994	protein_coding	826864	87.4681	49.7353	123.628	843.524	216.036	1631.74
15049	AT3G45650	315.515	1.03766	0.170871	6.07276	1.25729e-09	1.73638e-08	NAXT1	3	16758877	16761430	protein_coding	823707	174.397	139.875	187.085	393.064	286.62	348.058
2216	AT1G21780	1251.95	-0.646297	0.106435	-6.07222	1.26157e-09	1.74122e-08		1	7651882	7654014	protein_coding	838782	2209.12	1977.02	2093.93	1210.4	1322.2	1471.53
9582	AT2G30600	3749.7	-0.923601	0.152151	-6.07027	1.27691e-09	1.7613e-08		2	13036814	13041684	protein_coding	817610	7002.78	4717.07	6558.56	3146.95	2675.92	3803.88
16153	AT3G56070	853.713	0.565529	0.0931921	6.06842	1.29176e-09	1.78068e-08	CYP19-3	3	20806566	20808168	protein_coding	824773	472.737	527.838	499.666	733.471	776.316	714.839
9414	AT2G28990	24.66	7.87262	1.29865	6.06214	1.3432e-09	1.85045e-08		2	12454637	12459726	protein_coding	817448	0	0	0	77.7603	43.6241	25.9502
19566	AT4G25900	779.47	1.80467	0.29776	6.06083	1.35425e-09	1.86452e-08		4	13161279	13163678	protein_coding	828696	467.502	537.384	475.673	2064.95	640.867	2458.35
20122	AT4G30990	1106.28	0.843309	0.139143	6.06072	1.35515e-09	1.86461e-08		4	15084098	15097986	protein_coding	829224	472.185	604.682	628.262	1132.27	823.694	1091.66
23472	AT5G24490	4660.47	-0.80573	0.133057	-6.05552	1.39965e-09	1.92465e-08		5	8365601	8367460	protein_coding	832520	6844.63	6555.35	5659.8	2895.41	3963.48	4040.94
8823	AT2G23300	99.0908	1.25112	0.206686	6.05324	1.41959e-09	1.95086e-08		2	9914246	9917427	protein_coding	816862	47.2529	61.8659	47.0964	129.701	132.76	112.152
7182	AT2G01260	797.508	-0.601816	0.0994283	-6.05277	1.42377e-09	1.95541e-08		2	135223	137916	protein_coding	814653	1252.44	1129.59	1303.54	747.291	896.204	791.897
7347	AT2G02810	220.992	1.58214	0.261413	6.05226	1.42825e-09	1.96035e-08	UTR1	2	801527	803521	protein_coding	814811	48.2582	66.7181	71.8219	177.289	107.415	262.381
15844	AT3G53170	155.696	-1.23934	0.204876	-6.04924	1.45533e-09	1.99629e-08		3	19704106	19706536	protein_coding	824483	184.332	180.945	187.247	101.35	72.34	64.5706
17938	AT4G11650	877.83	3.80812	0.629716	6.04737	1.47233e-09	2.01837e-08	OSM34	4	7024852	7026224	protein_coding	826770	230.232	229.268	237.837	4342.65	463.452	4959.62
9019	AT2G25250	307.849	0.821116	0.135868	6.04349	1.5082e-09	2.06627e-08		2	10753602	10754935	protein_coding	817063	156.839	181.958	215.466	354.579	310.175	313.149
13805	AT3G22190	952.403	-0.709536	0.117416	-6.04292	1.5135e-09	2.07226e-08	IQD5	3	7830905	7834135	protein_coding	821783	921.16	803.575	879.407	464.261	647.215	495.002
131	AT1G02260	422.336	-0.852099	0.141012	-6.04276	1.515e-09	2.07303e-08		1	440200	442972	protein_coding	839344	588.615	590.844	665.602	378.197	282.154	356.27
15257	AT3G47680	634.412	-0.762204	0.126163	-6.04141	1.52772e-09	2.08916e-08		3	17577398	17579577	protein_coding	823922	867.643	874.613	1039.65	571.058	578.108	497.762
26877	AT5G62390	2056.48	0.825131	0.136662	6.03777	1.56263e-09	2.1356e-08	BAG7	5	25051978	25054444	protein_coding	836360	1377.37	1454.45	1385.81	2269.3	2055.36	3129.64
18740	AT4G18430	42.6552	3.05282	0.505717	6.03661	1.57386e-09	2.14962e-08	RABA1E	4	10183671	10185383	protein_coding	827574	11.0592	16.9828	14.1289	146.497	45.8624	153.228
4703	AT1G55960	4328.88	0.92484	0.153287	6.03339	1.60551e-09	2.19152e-08		1	20927643	20930209	protein_coding	842047	3852.01	5113.18	4727.99	7691.53	10760.2	7549.82
11599	AT3G02040	711.218	1.10942	0.183892	6.033	1.60939e-09	2.19547e-08	GDPD1	3	348167	350010	protein_coding	821175	368.974	308.116	307.304	829.527	626.384	670.375
19276	AT4G23260	942.926	1.71605	0.284513	6.03153	1.62412e-09	2.2142e-08	CRK18	4	12167416	12170080	protein_coding	828425	358.763	476.397	519.241	1891.94	653.968	1895.62
22309	AT5G12930	105.073	3.03694	0.503587	6.03062	1.63337e-09	2.22545e-08		5	4082890	4085376	protein_coding	831133	32.1722	50.9483	41.2093	450.688	47.0693	517.146
18834	AT4G19230	183.384	1.34973	0.223859	6.02934	1.64627e-09	2.24165e-08	CYP707A1	4	10521259	10523961	protein_coding	827663	176.646	140.475	175.073	432.617	291.574	523.575
14675	AT3G30300	860.633	0.606193	0.100552	6.02866	1.65328e-09	2.24983e-08	OFUT27	3	11921096	11924617	protein_coding	822730	563.379	600.57	620.758	907.236	1013.25	810.87
386	AT1G04660	48.4421	-2.78292	0.461711	-6.0274	1.66622e-09	2.26606e-08		1	1300368	1301773	protein_coding	839454	116.624	87.34	90.6605	3.73241	31.3795	10.6152
1771	AT1G17460	216.388	-1.05987	0.17587	-6.02642	1.67632e-09	2.27841e-08	TRFL3	1	5998765	6002732	protein_coding	838319	173.287	187.094	210.054	80.0597	115.273	83.7384
1371	AT1G13650	104.218	2.4657	0.409288	6.02437	1.69775e-09	2.30613e-08		1	4680290	4682382	protein_coding	837926	28.8491	30.8753	21.5769	128.623	243.706	81.8758
25576	AT5G50240	214.853	-1.12334	0.186569	-6.02103	1.73309e-09	2.3527e-08	PIMT2	5	20451228	20452569	protein_coding	835089	363.199	397.582	309.014	139.438	210.665	145.762
26683	AT5G60530	52.7427	4.13027	0.686052	6.02034	1.74049e-09	2.36013e-08		5	24333907	24335858	protein_coding	836174	4.02152	9.70445	8.24186	220.212	130.346	32.3072
21797	AT5G07350	2752.15	0.613857	0.101964	6.02032	1.74068e-09	2.36013e-08	Tudor1	5	2319994	2325535	protein_coding	830626	2228.1	2136	1909.66	3010.73	2899.16	3675.14
6299	AT1G72730	150.353	1.43003	0.23765	6.01737	1.7727e-09	2.40208e-08	TIF4A-3	1	27377759	27380182	protein_coding	843605	48.2582	75.2095	58.8704	177.289	190.691	127.152
1974	AT1G19450	940.343	-0.856356	0.142345	-6.01606	1.78712e-09	2.42015e-08		1	6731411	6735024	protein_coding	838529	1612.63	1863.25	2330.09	1119.72	1217.77	879.679
3782	AT1G47270	225.398	0.898522	0.149363	6.01571	1.79099e-09	2.42392e-08	TULP6	1	17326530	17328772	protein_coding	841130	180.596	198.953	156.324	322.732	316.441	355.048
13962	AT3G23570	530.128	1.69408	0.281652	6.01481	1.80092e-09	2.43588e-08		3	8457767	8459990	protein_coding	821936	284.089	371.029	280.23	991.343	473.046	1551.41
25233	AT5G47040	4185.53	-0.754935	0.125532	-6.0139	1.81111e-09	2.44688e-08	LON2	5	19092858	19098772	protein_coding	834750	8402.97	6825.87	6463.97	3752	4084.17	5008.31
25022	AT5G45113	7.69842	-8.1524	1.3556	-6.01389	1.81124e-09	2.44688e-08		5	18231908	18233521	protein_coding	834546	37.1991	19.4089	43.5641	0	0	0
18888	AT4G19810	78.1017	2.61596	0.435084	6.01253	1.82654e-09	2.46605e-08	ChiC	4	10763206	10765795	protein_coding	827725	31.5078	34.3372	19.0447	284.979	52.4647	180.578
15267	AT3G47780	131.199	2.065	0.343486	6.01189	1.83372e-09	2.47424e-08	ABCA7	3	17624340	17629285	protein_coding	823932	51.2744	88.5531	48.2738	420.829	124.311	238.843
23316	AT5G23070	299.657	0.958546	0.159448	6.01165	1.83642e-09	2.47639e-08	TK1B	5	7741792	7742978	protein_coding	832371	161.866	150.419	137.757	273.399	305.347	296.995
19513	AT4G25420	22.2008	-4.70425	0.782792	-6.00958	1.86002e-09	2.5067e-08	GA20OX1	4	12990851	12992585	protein_coding	828645	50.3071	31.5634	24.7443	3.73524	2.41564	0
21529	AT5G04895	211.036	1.07106	0.178318	6.00647	1.89604e-09	2.55371e-08		5	1428597	1434769	protein_coding	830371	82.4412	98.2575	93.0153	239.807	166.553	170.305
16826	AT3G62570	90.5916	-1.57415	0.262088	-6.00618	1.8994e-09	2.55668e-08		3	23142485	23144747	protein_coding	825431	210.125	177.106	148.353	80.2468	67.5867	38.5379
7463	AT2G04030	8792.37	0.701394	0.116809	6.0046	1.91798e-09	2.58013e-08	HSP90-5	2	1281754	1286144	protein_coding	814930	2978.95	3627.87	2962.43	5096.5	5340.57	5121.83
3019	AT1G30370	27.9607	3.35633	0.559074	6.00338	1.93252e-09	2.59812e-08		1	10719065	10720843	protein_coding	839917	10.0538	9.70445	3.53223	83.046	43.4486	110.998
18631	AT4G17490	158.366	1.64579	0.274149	6.00325	1.93408e-09	2.59866e-08	ERF6	4	9752824	9754161	protein_coding	827463	130.699	123.732	128.338	453.487	226.898	511.377
24999	AT5G44910	57.4097	2.98517	0.497297	6.0028	1.93945e-09	2.60431e-08		5	18137349	18138757	protein_coding	834521	14.0753	15.7697	17.6611	140.898	39.8279	190.843
17778	AT4G10160	10.9596	-4.04505	0.673922	-6.00225	1.94603e-09	2.61157e-08	ATL59	4	6335919	6337478	protein_coding	826607	29.156	20.6219	28.2578	0.933102	0	2.30766
9472	AT2G29580	229.295	0.828723	0.138103	6.00075	1.96405e-09	2.63416e-08		2	12651826	12654336	protein_coding	817507	141.759	139.501	133.047	234.208	228.105	266.073
2950	AT1G29670	4066.2	-0.790941	0.131832	-5.99961	1.97789e-09	2.65113e-08		1	10375599	10377871	protein_coding	839844	5058.38	3762.09	4556.99	2407.34	2491.17	2828.29
25412	AT5G48660	84.2348	1.66857	0.278363	5.99423	2.04454e-09	2.73882e-08		5	19736540	19738538	protein_coding	834924	28.2131	16.4336	36.5525	93.9954	100.876	67.7834
16970	AT4G00290	271.98	0.775986	0.129517	5.99137	2.08083e-09	2.78576e-08	MSL1	4	122851	125591	protein_coding	828077	184.99	180.745	196.627	322.853	294.485	338.995
19267	AT4G23170	105.316	2.78007	0.464185	5.98915	2.1094e-09	2.82232e-08	CRK9	4	12134973	12136796	protein_coding	828416	25.1345	26.6872	23.5482	210.881	37.4141	264.919
11312	AT2G46590	245.368	-1.14233	0.190763	-5.9882	2.12174e-09	2.83713e-08	DOF2.5	2	19132925	19135383	protein_coding	819271	335.806	433.291	532.211	237.927	171.675	180.419
6772	AT1G77290	191.751	-0.874323	0.146056	-5.9862	2.14797e-09	2.87048e-08	TCHQD	1	29038366	29040217	protein_coding	844065	379.073	314.407	258.678	165.355	173.514	179.434
5866	AT1G68570	756.925	0.81956	0.136942	5.98473	2.16748e-09	2.89482e-08	NPF3.1	1	25746697	25750291	protein_coding	843186	690.229	782.697	705.478	1037.72	1530.11	1279.58
18568	AT4G16880	135.389	2.527	0.422405	5.98242	2.1985e-09	2.9345e-08		4	9495983	9497313	protein_coding	827396	12.0646	14.5567	3.53223	54.1199	78.4488	45.2301
12487	AT3G10520	877.868	-1.32654	0.221778	-5.98138	2.2125e-09	2.95142e-08	AHB2	3	3276163	3277930	protein_coding	820216	435.33	594.397	593.414	211.814	286.036	156.921
5507	AT1G65230	1836.77	-0.708945	0.118539	-5.98069	2.2219e-09	2.96217e-08		1	24229063	24230902	protein_coding	842830	1853.92	1748.01	2072.24	1172.91	1386.73	930.909
12861	AT3G13772	1468.22	0.4363	0.0729712	5.97908	2.24401e-09	2.98987e-08	TMN7	3	4521532	4524674	protein_coding	820587	1296.94	1254.3	1352.84	1724.37	1690.87	1853.74
19203	AT4G22580	241.511	1.07186	0.179345	5.97655	2.27919e-09	3.03352e-08	GT19	4	11889098	11890808	protein_coding	828354	141.759	97.0445	184.853	296.726	308.968	287.534
10402	AT2G38170	6690.77	-0.763873	0.127812	-5.97652	2.27949e-09	3.03352e-08	CAX1	2	15989083	15993326	protein_coding	818395	7640.88	7576.67	8473.72	3854.73	5534.29	4568.32
12559	AT3G11130	6829.23	0.448424	0.075037	5.97604	2.28627e-09	3.03945e-08	CHC1	3	3482149	3492065	protein_coding	820284	5336.56	5034.18	5164.11	7200.75	6549.88	7435.27
19002	AT4G20860	1823.39	2.77003	0.463525	5.97601	2.28667e-09	3.03945e-08	FAD-OXR	4	11172622	11174467	protein_coding	827834	927.966	747.242	907.782	6752.86	1442.25	9420.78
12073	AT3G06210	440.031	-0.626491	0.104844	-5.97548	2.29408e-09	3.04748e-08		3	1879985	1883491	protein_coding	819795	750.885	692.614	624.751	429.725	478.084	437.483
23227	AT5G22300	380.043	3.57053	0.597839	5.97239	2.33795e-09	3.10391e-08	NIT4	5	7379187	7382025	protein_coding	832290	108.343	99.9267	84.0575	1358.64	129.886	1981.57
5755	AT1G67560	872.892	0.839525	0.140679	5.96765	2.40691e-09	3.19355e-08	LOX6	1	25319804	25324581	protein_coding	843077	620.32	562.858	518.06	1066.54	829.144	1140.44
18913	AT4G20010	692.935	0.586246	0.0982592	5.96633	2.42654e-09	3.21769e-08	OSB2	4	10841935	10844124	protein_coding	827746	523.331	510.947	457.176	738.721	669.736	816.637
11817	AT3G04000	425.354	1.80272	0.302204	5.96523	2.44286e-09	3.23741e-08	ChlADR2	3	1035238	1036672	protein_coding	819555	192.028	146.78	182.498	531.868	325.864	953.755
27410	AT5G67310	31.1425	5.4085	0.906736	5.9648	2.4493e-09	3.24402e-08	CYP81G1	5	26855216	26857086	protein_coding	836866	5.0269	2.42611	4.70963	221.145	7.24143	289.842
27206	AT5G65480	860.496	-0.671052	0.112516	-5.96407	2.46035e-09	3.25671e-08		5	26176021	26177917	protein_coding	836673	1069.72	1044.44	1251.59	708.224	636.039	759.912
14557	AT3G28890	15.7768	-3.79805	0.636905	-5.96329	2.47209e-09	3.27031e-08	AtRLP43	3	10895977	10898900	protein_coding	822523	34.0882	53.6011	39.935	1.80459	1.24022	4.50557
25864	AT5G52900	365.384	-1.2892	0.216221	-5.9624	2.48554e-09	3.28616e-08	MAKR6	5	21452442	21453980	protein_coding	835367	766.1	878.253	998.443	342.448	255.864	473.762
13673	AT3G21060	332.166	-0.817956	0.1372	-5.96179	2.49491e-09	3.29659e-08	RBL	3	7377391	7380213	protein_coding	821658	294.576	311.755	295.53	195.951	184.656	142.613
1748	AT1G17240	21.5588	5.42644	0.910321	5.96102	2.50675e-09	3.31027e-08	AtRLP2	1	5896385	5898931	protein_coding	838295	1.0412	0	2.2174	62.8124	35.2309	45.6465
12134	AT3G06770	614.61	-1.25896	0.211261	-5.95923	2.53428e-09	3.34465e-08		3	2134773	2137641	protein_coding	819862	759.551	801.703	1049.53	341.312	498.317	260.028
25358	AT5G48230	1490.22	-0.64632	0.108533	-5.95505	2.59989e-09	3.42921e-08	AAT1	5	19552142	19555531	protein_coding	834876	2175.09	1783.5	1956.54	1203.12	1473.07	1119.56
11203	AT2G45570	130.255	5.7605	0.967639	5.95315	2.63027e-09	3.46723e-08	CYP76C2	2	18779321	18781973	protein_coding	819165	19.1022	7.27834	14.1289	764.21	16.8967	1420.13
19198	AT4G22530	88.6442	2.34896	0.394754	5.95043	2.67436e-09	3.52327e-08		4	11858444	11860426	protein_coding	828348	29.6819	42.7002	17.3803	171.645	60.2994	217.751
7097	AT1G80440	1904.11	1.69672	0.285149	5.9503	2.67653e-09	3.52405e-08		1	30241452	30243176	protein_coding	844383	1560.35	926.775	1067.91	3222	2523.64	5774.22
2695	AT1G27045	28.254	-2.26759	0.381114	-5.94989	2.68323e-09	3.53079e-08		1	9391609	9393188	protein_coding	10723019	97.5503	72.2873	78.6181	20.4439	20.1469	13.2419
8148	AT2G16990	68.7256	1.82911	0.307438	5.94953	2.68911e-09	3.53643e-08		2	7382805	7387976	protein_coding	816202	18.2602	18.0578	26.5357	92.5767	68.1728	64.1899
6569	AT1G75310	862.495	-0.700022	0.117726	-5.94618	2.74474e-09	3.60747e-08	AUL1	1	28260801	28266323	protein_coding	843868	1420.59	1237.56	1223.89	752.051	801.346	834.018
5542	AT1G65500	45.0534	3.87566	0.652109	5.94327	2.79389e-09	3.66991e-08		1	24357749	24358732	protein_coding	842862	4.02152	12.1306	15.3063	152.096	25.345	276.457
2330	AT1G22900	52.1616	2.88753	0.485882	5.94285	2.80103e-09	3.67711e-08	DIR11	1	8103612	8104605	protein_coding	838897	13.0699	6.06528	8.24186	59.7185	39.8279	101.768
7023	AT1G79720	282.159	-0.804041	0.135317	-5.94192	2.81702e-09	3.69593e-08		1	29997127	29999045	protein_coding	844311	378.023	361.491	434.464	237.941	240.174	201.689
13890	AT3G22940	7.45147	-7.92744	1.3342	-5.94173	2.82032e-09	3.69809e-08		3	8131468	8132706	protein_coding	821866	26.1399	27.9003	31.79	0	0	0
10167	AT2G35950	21.9597	2.93929	0.494783	5.94057	2.84037e-09	3.72218e-08	EDA12	2	15104716	15106119	protein_coding	818168	5.89874	5.12356	6.90806	51.2346	42.0551	44.6801
7112	AT1G80570	208.673	-1.15712	0.194807	-5.93985	2.85279e-09	3.73627e-08	FBL14	1	30290325	30292420	protein_coding	844396	460.76	386.963	461.59	189.547	135.323	251.459
13878	AT3G22840	109.051	1.94315	0.327196	5.93878	2.87148e-09	3.75854e-08	ELIP1	3	8084405	8085669	protein_coding	821855	46.2475	70.3572	54.1608	325.652	214.829	119.075
16685	AT3G61210	253.882	-1.18954	0.200319	-5.93824	2.88105e-09	3.76885e-08		3	22658632	22659896	protein_coding	825293	444.378	505.844	528.657	243.54	260.692	153.228
20810	AT4G37295	61.8983	-1.59636	0.26885	-5.93773	2.88996e-09	3.77829e-08		4	17553310	17554105	protein_coding	829884	176.947	144.354	124.805	33.5917	61.5522	52.6146
8988	AT2G24960	136.473	1.02761	0.173091	5.93682	2.9061e-09	3.79717e-08		2	10617116	10620034	protein_coding	817035	79.2993	82.3445	74.0479	183.571	153.711	146.973
24061	AT5G36250	667.671	-0.494818	0.0833588	-5.936	2.92061e-09	3.81389e-08		5	14282059	14284684	protein_coding	833622	841.201	847.025	831.315	596.42	584.889	603.612
7533	AT2G04790	588.582	-0.955382	0.160983	-5.93469	2.94404e-09	3.8419e-08		2	1679307	1680543	protein_coding	815022	722.932	690.885	1061.25	430.438	446.049	401.764
4930	AT1G59760	909.028	0.477279	0.080423	5.93461	2.9455e-09	3.8419e-08	MTR4	1	21984428	21990286	protein_coding	842269	691.702	701.146	722.929	983.489	943.8	1009.6
6497	AT1G74590	110.842	4.18852	0.706078	5.93209	2.99105e-09	3.89903e-08	GSTU10	1	28023627	28024860	protein_coding	843799	17.0915	32.7525	21.1934	583.189	59.1384	648.221
10666	AT2G40610	1390.71	-1.35945	0.229248	-5.93004	3.02866e-09	3.94575e-08	EXPA8	2	16948791	16950705	protein_coding	818656	1541.25	1239.74	1152.68	557.062	669.832	315.918
2276	AT1G22330	328.735	-1.18578	0.19999	-5.92919	3.04431e-09	3.96383e-08		1	7886323	7889534	protein_coding	838839	475.545	429.422	468.609	195.951	269.14	148.613
6289	AT1G72640	1118.5	-0.546091	0.0921288	-5.92747	3.07635e-09	4.0032e-08		1	27346156	27348256	protein_coding	843596	1242.87	1289.93	1147.11	763.418	897.352	859.386
27082	AT5G64360	409.003	-0.689461	0.116327	-5.92694	3.08638e-09	4.01391e-08		5	25736171	25738676	protein_coding	836557	646.232	593.638	622.569	366.054	429.129	367.278
24832	AT5G43490	8.52281	-7.90851	1.33458	-5.92586	3.10668e-09	4.03797e-08		5	17468094	17469312	protein_coding	834369	34.1829	31.5394	18.8385	0	0	0
27423	AT5G67420	2766.88	-0.82121	0.138666	-5.92223	3.17609e-09	4.12577e-08	LBD37	5	26903866	26906524	protein_coding	836878	4596.86	3302.65	3408.55	2127.55	1804.15	2459.16
19075	AT4G21510	140.641	1.47736	0.249556	5.91996	3.22026e-09	4.17951e-08	SKIP27	4	11445849	11447429	protein_coding	828236	91.7241	61.7999	88.2116	181.761	216.151	272.673
20875	AT4G37910	2528.81	0.6005	0.101437	5.91991	3.22121e-09	4.17951e-08	HSP70-9	4	17824777	17828192	protein_coding	829947	1833.98	1759.33	1576.37	2664.87	2438.03	2730.72
24800	AT5G43190	368.124	1.17829	0.199071	5.91895	3.24e-09	4.20145e-08		5	17340071	17341814	protein_coding	834337	252.35	229.268	299.062	635.442	374.141	746.297
6877	AT1G78300	2683.24	-0.40547	0.0685112	-5.9183	3.25281e-09	4.21561e-08	GRF2	1	29461391	29463389	protein_coding	844165	3478.62	3288.59	3170.76	2466.19	2518.81	2519.04
22776	AT5G17380	1531.23	1.58403	0.26768	5.91763	3.2661e-09	4.23037e-08	HACL	5	5724759	5726912	protein_coding	831604	1146.13	955.888	1007.86	2977.53	1478.46	4858.31
10837	AT2G42100	7.38531	-7.91153	1.33745	-5.91538	3.31106e-09	4.28613e-08	ACT5	2	17560211	17561945	protein_coding	818810	32.1722	26.6872	25.903	0	0	0
21453	AT5G04150	83.1373	2.43608	0.411829	5.91527	3.31334e-09	4.28658e-08	BHLH101	5	1138410	1139633	protein_coding	830293	23.6171	29.3548	28.8106	222.236	67.6348	149.751
2539	AT1G25141	21.5732	7.35971	1.24424	5.91502	3.31837e-09	4.2906e-08		1	8817678	8818395	protein_coding	839098	0	0	0	35.4579	31.3795	35.0764
5272	AT1G63050	274.077	-1.22605	0.207338	-5.91328	3.3536e-09	4.33364e-08	LPLAT2	1	23375877	23378355	protein_coding	842608	301.614	291.133	433.286	174.49	143.622	123.921
23057	AT5G19920	154.72	1.12659	0.190576	5.91149	3.39034e-09	4.37858e-08		5	6733211	6737496	protein_coding	832114	53.2852	78.8486	75.3542	123.169	155.691	166.844
737	AT1G07890	18606.7	0.799946	0.135331	5.91104	3.3996e-09	4.38799e-08	APX1	1	2437281	2439665	protein_coding	837304	6664.85	6981.59	6584.84	10855.6	9852.42	14498.6
2860	AT1G28580	2778.34	1.01511	0.171763	5.90996	3.42186e-09	4.41417e-08		1	10044337	10046552	protein_coding	839758	1958.77	1803.01	1966.16	3755.38	2642.34	5164.02
17347	AT4G03500	54.4538	-2.99366	0.506897	-5.90585	3.50824e-09	4.52299e-08		4	1553092	1556704	protein_coding	827731	46.6029	82.1663	83.1651	12.4736	14.2837	3.18628
14375	AT3G27250	43.9109	2.05073	0.347245	5.90572	3.51109e-09	4.52405e-08		3	10061009	10062870	protein_coding	822344	26.6525	15.0836	24.5376	95.6906	118.441	66.9797
20378	AT4G33320	8.57152	-7.98589	1.35253	-5.90439	3.53949e-09	4.55801e-08		4	16057038	16057916	protein_coding	829468	34.1829	31.5394	23.5482	0	0	0
16829	AT3G62600	899.623	0.925186	0.156704	5.90404	3.54696e-09	4.56499e-08	ERDJ3B	3	23150779	23153649	protein_coding	825434	375.007	439.126	389.722	738.083	601.039	932.294
9118	AT2G26150	46.7012	2.51676	0.426331	5.9033	3.56309e-09	4.58311e-08	HSFA2	2	11135624	11137792	protein_coding	817155	15.4612	11.4245	11.64	64.713	34.8972	114.668
21607	AT5G05600	629.116	3.22712	0.546677	5.90316	3.56601e-09	4.58423e-08		5	1672070	1674770	protein_coding	830443	281.338	175.969	272.486	2524.61	344.911	3962.23
11065	AT2G44220	8.88721	-5.38712	0.913061	-5.90007	3.63348e-09	4.66827e-08		2	18283789	18285837	protein_coding	819030	30.1614	46.0961	28.2578	1.8662	0	0.692297
18868	AT4G19600	562.33	0.617839	0.104728	5.89948	3.6464e-09	4.68217e-08	CYCT1-4	4	10672765	10676929	protein_coding	827702	466.496	423.356	468.609	675.566	628.798	767.065
26578	AT5G59520	439.578	2.05896	0.349043	5.89887	3.66009e-09	4.69705e-08	ZIP2	5	23991213	23992908	protein_coding	836071	118.635	191.663	136.579	912.573	604.659	346.379
25523	AT5G49720	9477.37	0.482545	0.0818263	5.89719	3.69746e-09	4.74227e-08	KOR	5	20197391	20200468	protein_coding	835035	8764.91	7844.83	7951.04	10921	11597.1	11798.4
16963	AT4G00234	10.1202	-7.87549	1.33551	-5.897	3.70175e-09	4.74506e-08		4	100919	101788	protein_coding	826310	22.1184	23.0481	37.6771	0	0	0
5932	AT1G69160	922.327	0.810851	0.137507	5.89678	3.70663e-09	4.74857e-08		1	25999837	26001614	protein_coding	843247	1023.48	1029.88	980.782	1404.32	1830.88	2078.97
18467	AT4G16120	310.628	0.800051	0.135683	5.89647	3.71348e-09	4.75462e-08	COBL7	4	9116209	9119379	protein_coding	827298	201.076	180.745	181.321	317.255	382.589	293.303
6094	AT1G70690	202.752	1.43039	0.24263	5.89537	3.73842e-09	4.78381e-08	CRRSP2	1	26651840	26653643	protein_coding	843406	150.807	117.666	107.144	351.779	255.864	401.763
23259	AT5G22580	503.646	-1.92084	0.325889	-5.89416	3.76592e-09	4.81623e-08		5	7502427	7503463	protein_coding	832321	251.345	360.278	392.077	130.634	101.38	38.7687
2859	AT1G28570	282.272	0.765036	0.129824	5.89285	3.79589e-09	4.85178e-08		1	10041576	10044258	protein_coding	839757	131.537	144.907	160.741	254.776	233.422	250.304
14748	AT3G36659	6.92523	-8.10681	1.37646	-5.8896	3.87133e-09	4.94537e-08		3	2100021	2101402	protein_coding	819850	37.1991	35.1786	24.7256	0	0	0
4726	AT1G56150	18.2747	7.31345	1.24189	5.88899	3.88572e-09	4.96091e-08	SAUR71	1	21017311	21018122	protein_coding	842068	0	0	0	38.2572	38.621	24.2304
21471	AT5G04320	299.479	1.03723	0.176157	5.88811	3.90632e-09	4.98436e-08	SGO2	5	1209197	1212578	protein_coding	830311	132.754	184.06	137.993	304.936	295.513	327.69
20724	AT4G36515	208.97	-0.941778	0.159955	-5.88776	3.9146e-09	4.99206e-08		4	17229550	17230471	protein_coding	2745736	335.797	336.017	362.642	147.43	202.76	187.843
4954	AT1G59980	175.672	-1.03621	0.176018	-5.88695	3.93397e-09	5.0139e-08	ATJ39	1	22080689	22086845	protein_coding	842292	262.326	262.907	251.468	157.603	122.552	104.634
4564	AT1G54730	706.22	-0.849434	0.144313	-5.88606	3.95505e-09	5.03789e-08		1	20424332	20430194	protein_coding	841914	1087	857.179	1286.66	629.694	597.595	568.568
21309	AT5G02870	6630.25	0.427476	0.0726285	5.88579	3.9616e-09	5.04123e-08	RPL4D	5	657675	659800	protein_coding	831756	4501.68	4655.28	4067.58	5696.55	6086.36	6002.59
6363	AT1G73330	4609.93	3.52758	0.599342	5.88576	3.9622e-09	5.04123e-08	ATDR4	1	27568714	27569823	protein_coding	843668	343.84	675.672	403.851	6337.63	9335.41	741.681
10214	AT2G36380	2922.31	1.10109	0.187193	5.88211	4.05066e-09	5.15085e-08	ABCG34	2	15257418	15263808	protein_coding	818211	1477.91	1675.23	1835.58	4508.75	2746.92	3442.8
23847	AT5G28400	404.554	1.12272	0.190915	5.88075	4.08404e-09	5.19034e-08		5	10344024	10348234	protein_coding	832925	279.496	280.216	308.481	545.865	487.59	844.372
8906	AT2G24200	3795.43	1.06368	0.18091	5.87962	4.11215e-09	5.22309e-08	LAP1	2	10286806	10289685	protein_coding	816954	2670.43	2594.38	2514.04	5229.9	3398.62	7615.35
14617	AT3G29370	19.9551	-2.4298	0.413598	-5.8748	4.2336e-09	5.37428e-08		3	11278375	11279214	protein_coding	822596	40.2152	29.1133	41.2093	8.39791	4.82762	6.92297
18596	AT4G17150	590.156	-0.664957	0.1132	-5.87417	4.24968e-09	5.39163e-08		4	9637963	9641994	protein_coding	827425	766.538	704.883	860.321	456.116	547.358	473.304
21752	AT5G06930	332.32	-1.29314	0.220244	-5.8714	4.32123e-09	5.47929e-08		5	2144525	2148350	protein_coding	830584	460.143	493.6	490.149	242.43	220.634	133.71
13509	AT3G19550	10.4872	-4.46929	0.761271	-5.87082	4.3364e-09	5.4954e-08		3	6787127	6788424	protein_coding	821491	31.1668	30.3264	16.4837	2.7993	0	0.923063
20949	AT4G38580	224.936	-1.22029	0.207873	-5.87034	4.34912e-09	5.50839e-08	HIPP26	4	18034131	18035922	protein_coding	830015	193.151	122.193	157.729	78.4889	77.7068	53.9198
26546	AT5G59210	466.525	0.607202	0.103445	5.8698	4.36312e-09	5.52299e-08		5	23890546	23893769	protein_coding	836039	388.232	375.58	385.125	543.313	571.599	626.4
19400	AT4G24350	1319.67	-0.834637	0.142206	-5.8692	4.37897e-09	5.53991e-08		4	12609373	12611468	protein_coding	828538	1295.72	1254.9	1466.37	769.47	767.412	717.993
26522	AT5G58980	152.724	1.24451	0.212267	5.86293	4.5478e-09	5.75023e-08	NCER3	5	23811449	23814683	protein_coding	836015	69.3712	88.5531	65.9349	203.416	175.001	154.382
12913	AT3G14200	413.78	0.999281	0.170471	5.86187	4.57684e-09	5.78367e-08		3	4712574	4714698	protein_coding	820637	183.985	299.625	227.24	488.012	370.52	548.992
24307	AT5G38710	78.3116	2.98493	0.50922	5.86177	4.57961e-09	5.7839e-08	POX2	5	15501126	15504269	protein_coding	833862	32.7657	14.5529	30.1172	265.305	47.7809	303.153
23846	AT5G28390	92.8336	1.45622	0.248436	5.86156	4.58553e-09	5.7881e-08		5	10342024	10342997	protein_coding	832924	72.3874	32.7525	41.2093	130.634	119.484	152.767
1537	AT1G15200	1526.89	-0.800399	0.136597	-5.85955	4.64121e-09	5.85507e-08		1	5228300	5231184	protein_coding	838086	2642.94	2514.98	2247.44	1235.84	1292.37	1711.43
21189	AT5G01700	73.7713	-1.71374	0.292486	-5.8592	4.65098e-09	5.86407e-08		5	260723	263451	protein_coding	831695	224.545	144.604	148.225	43.1229	75.9752	42.9011
7092	AT1G80380	7530.13	-0.618484	0.105593	-5.85723	4.70655e-09	5.93079e-08	GLYK	1	30217116	30220595	protein_coding	844378	11814.7	10379.5	12262.2	7543.88	6276.47	8604.74
22380	AT5G13630	32472.8	0.645803	0.110271	5.85649	4.72739e-09	5.95368e-08	CHLH	5	4387307	4392429	protein_coding	831207	37343	40521.9	35272.7	50566.8	66130.5	60320.1
4340	AT1G52710	260.458	1.21741	0.207946	5.85444	4.78625e-09	6.02441e-08		1	19638285	19640512	protein_coding	841704	158.75	122.373	128.074	247.353	300.399	397.175
8587	AT2G21070	158.333	-0.84861	0.144976	-5.85344	4.815e-09	6.05717e-08	FIO1	2	9040852	9043651	protein_coding	816642	250.752	217.486	225.645	129.492	130.495	126.984
13318	AT3G17810	1103.15	1.03254	0.176426	5.85253	4.84149e-09	6.08707e-08	PYD1	3	6093990	6096688	protein_coding	821049	983.262	940.118	958.411	1904.46	1474.84	2504.27
18428	AT4G15800	1018.52	-0.844872	0.144366	-5.85229	4.84843e-09	6.09236e-08	RALFL33	4	8984787	8985995	protein_coding	827260	2072.09	1384.1	1417.6	791.27	1034.32	893.063
7171	AT2G01140	3234.88	0.551585	0.094253	5.85218	4.85177e-09	6.09313e-08	FBA3	2	94727	96863	protein_coding	814643	3040.27	2666.3	2345.4	3678.29	3945.37	4176.4
15589	AT3G50760	46.3604	2.1259	0.363369	5.85052	4.90043e-09	6.15077e-08	GATL2	3	18867834	18869399	protein_coding	824240	11.0592	19.4089	18.8385	81.1799	76.035	58.153
5220	AT1G62570	495.599	1.76225	0.301364	5.84757	4.9882e-09	6.25741e-08	FMOGS-OX4	1	23168767	23172175	protein_coding	842554	187.001	282.642	198.982	1018.95	792.937	458.993
14412	AT3G27530	1081.6	0.510348	0.087303	5.84571	5.04404e-09	6.3239e-08	GC6	3	10193477	10200046	protein_coding	822375	929.977	969.232	804.17	1261.55	1190.01	1384.6
23499	AT5G24770	205.147	3.36885	0.576376	5.84488	5.06925e-09	6.35194e-08	VSP2	5	8500468	8502224	protein_coding	832546	4.03402	24.3365	20.0782	193.019	227.005	77.0838
21693	AT5G06370	821.048	-0.834994	0.142862	-5.84477	5.07278e-09	6.3528e-08		5	1947005	1948612	protein_coding	830525	1786.56	1307.67	1463.52	747.414	818.282	982.37
21048	AT4G39580	23.7021	3.57988	0.612671	5.84308	5.12453e-09	6.41401e-08		4	18385684	18386811	protein_coding	830112	6.03228	8.49139	5.88704	90.5109	19.3105	129.921
18793	AT4G18910	232.033	1.68105	0.287714	5.84278	5.13367e-09	6.42184e-08	NIP1-2	4	10366044	10368510	protein_coding	827626	116.207	85.3458	76.3732	215.572	248.674	420.936
10058	AT2G34960	61.1794	2.06112	0.352823	5.84179	5.16432e-09	6.45655e-08	CAT5	2	14743997	14746124	protein_coding	818060	42.226	33.9656	29.4352	180.089	67.5867	189.92
26640	AT5G60120	754.565	0.531886	0.0910571	5.84124	5.18133e-09	6.4742e-08	TOE2	5	24207689	24211743	protein_coding	836134	498.859	487.734	484.427	642.891	713.381	760.473
12245	AT3G07800	245.033	1.0215	0.174961	5.83845	5.26884e-09	6.57985e-08	TK1A	3	2489387	2491180	protein_coding	819971	100.538	118.879	131.87	265.934	176.208	261.227
2466	AT1G24170	1039.13	-0.813807	0.139424	-5.83694	5.31674e-09	6.63596e-08	GATL8	1	8557215	8559066	protein_coding	839030	1419.6	1017.75	1285.73	634.509	795.351	692.759
23346	AT5G23350	37.1065	-2.03594	0.348833	-5.83644	5.33284e-09	6.65093e-08		5	7858545	7859201	protein_coding	832399	79.425	77.6356	45.9189	21.4613	14.4829	14.5382
22892	AT5G18470	64.1815	2.52563	0.43274	5.83638	5.3347e-09	6.65093e-08		5	6127773	6129285	protein_coding	831965	29.156	20.6219	31.79	193.152	47.0693	225.92
1513	AT1G14980	1586.25	0.79598	0.136392	5.83598	5.34739e-09	6.66302e-08	CPN10	1	5165489	5166939	protein_coding	838063	742.646	720.311	542.4	1007.67	1257.31	1217.87
25294	AT5G47610	1304.34	1.1078	0.189921	5.83296	5.44544e-09	6.78141e-08	ATL79	5	19301130	19302117	protein_coding	834811	1008.4	995.919	1463.52	2355.15	2602.09	2515.35
22922	AT5G18730	17.3398	-4.90209	0.840527	-5.83217	5.47123e-09	6.80973e-08		5	6246761	6249405	protein_coding	831991	39.2098	31.5394	28.2578	3.73241	1.2069	0
24626	AT5G41700	9422.06	0.930708	0.15964	5.83004	5.54131e-09	6.8931e-08	UBC8	5	16675582	16677525	protein_coding	834173	5999.56	5933.41	4950.22	8758.45	11259	12162.8
14589	AT3G29100	101.317	-1.00435	0.172292	-5.82933	5.56493e-09	6.91863e-08	VTI13	3	11075651	11077572	protein_coding	822557	163.585	164.322	176.024	72.1532	81.2483	93.1688
13986	AT3G23750	1683.59	-0.543761	0.0932818	-5.82923	5.56836e-09	6.91904e-08	TMK4	3	8558060	8561766	protein_coding	821957	2438.05	2003.97	2234.72	1439.78	1560.53	1578.9
27080	AT5G64340	2155.86	-0.569134	0.097743	-5.82276	5.78834e-09	7.18836e-08	SAC51	5	25730335	25733313	protein_coding	836555	2251.05	2309.66	2695.09	1710.38	1748.81	1445.29
4715	AT1G56070	24264.3	0.57382	0.0985614	5.82195	5.81637e-09	7.21916e-08	LOS1	1	20967652	20971742	protein_coding	842058	19206	17895.4	16876.2	23984.5	24962	31379.3
10787	AT2G41650	949.861	-0.641409	0.110185	-5.82121	5.8424e-09	7.24743e-08		2	17362645	17364518	protein_coding	818763	1095.86	1197.29	1117.36	648.506	836.385	707.759
7289	AT2G02240	24.6315	-2.53162	0.434925	-5.82083	5.85574e-09	7.25994e-08	MEE66	2	592160	593724	protein_coding	814755	54.2905	59.4397	68.2897	11.1972	3.62072	13.846
4166	AT1G51090	44.7514	-1.90566	0.327488	-5.81902	5.91934e-09	7.33184e-08		1	18932766	18934049	protein_coding	841532	51.2744	42.457	38.8545	8.39791	21.7243	9.4614
1005	AT1G10360	1301.03	-0.705879	0.121306	-5.81899	5.9203e-09	7.33184e-08	GSTU18	1	3395551	3396953	protein_coding	837575	2159.56	2130.13	1927.42	1048.81	1546.05	1224.9
27202	AT5G65440	924.603	-0.638813	0.109825	-5.81665	6.0038e-09	7.42749e-08		5	26151333	26157099	protein_coding	836669	999.184	1025.6	1127.42	735.605	693.564	604.622
25422	AT5G48760	1255.64	-0.766586	0.131792	-5.81664	6.0042e-09	7.42749e-08	RPL13AD	5	19771099	19772789	protein_coding	834934	1886.21	1793.51	1429.16	889.08	1163.01	957.493
7230	AT2G01720	1314.12	0.497753	0.0855956	5.81517	6.05737e-09	7.48911e-08	OST1B	2	317030	320308	protein_coding	814701	863.622	828.517	1036.12	1248.49	1255.18	1339.37
18002	AT4G12280	8.72048	-7.09476	1.22035	-5.81372	6.11001e-09	7.55001e-08		4	7301769	7302994	protein_coding	826837	23.1238	40.0308	23.5482	0	0	0.230766
10862	AT2G42350	51.3672	2.82931	0.486942	5.81036	6.23382e-09	7.69874e-08	ATL40	2	17639001	17640300	protein_coding	818836	7.03766	19.4089	20.016	156.761	54.3107	114.229
3250	AT1G32580	778.968	0.598262	0.102983	5.80933	6.27242e-09	7.74212e-08	MORF5	1	11783543	11785704	protein_coding	840152	499.674	507.057	532.189	714.756	755.523	847.603
27085	AT5G64390	664.144	-0.612442	0.105436	-5.80865	6.29767e-09	7.76898e-08	HEN4	5	25743344	25748575	protein_coding	836560	997.731	959.414	992.853	673.524	558.032	687.704
15941	AT3G54080	551.415	-0.594844	0.102443	-5.80658	6.37628e-09	7.86162e-08		3	20025267	20027022	protein_coding	824575	678.632	619.872	685.252	433.892	496.038	398.302
15564	AT3G50500	2855.14	0.910413	0.156804	5.80606	6.39587e-09	7.88141e-08	SPK-2-2	3	18741444	18744174	protein_coding	824214	1518.84	1052.57	1384.44	2324.13	2060.89	3041.3
19481	AT4G25120	232.625	-0.885141	0.152464	-5.80555	6.41534e-09	7.90104e-08	SRS2	4	12890545	12898501	protein_coding	828615	237.27	236.546	264.917	155.828	131.553	118.152
19188	AT4G22470	47.7766	6.06562	1.04486	5.8052	6.42872e-09	7.91314e-08		4	11840134	11841450	protein_coding	828342	4.02152	1.21306	4.70963	207.149	8.44834	452.993
3608	AT1G42470	947.414	-0.763107	0.131532	-5.80169	6.56507e-09	8.07652e-08		1	15926676	15935529	protein_coding	840851	1696.08	1397.44	2006.31	1117.86	871.386	1012.6
12064	AT3G06130	576.764	-1.05955	0.18264	-5.80129	6.58069e-09	8.09127e-08	HIPP32	3	1852808	1855197	protein_coding	819786	831.302	839.842	797.726	437.589	493.009	266.279
12279	AT3G08580	17877.9	0.323107	0.0557204	5.79872	6.68227e-09	8.21164e-08	AAC1	3	2605435	2607895	protein_coding	820005	13851.4	14863.1	14049.6	16861.6	18633.4	18002.8
77	AT1G01720	2241.61	0.791903	0.136619	5.79644	6.77368e-09	8.3194e-08	NAC002	1	267993	269819	protein_coding	839265	2441.06	2142.26	1992.18	3421.68	4015.37	3949.09
26100	AT5G55070	1549.62	0.518311	0.0894274	5.79588	6.7963e-09	8.34259e-08		5	22347211	22351168	protein_coding	835598	1112.1	1098.62	1175.96	1569.68	1471.83	1790
10506	AT2G39210	762.839	2.80198	0.483602	5.79398	6.87361e-09	8.43285e-08		2	16366102	16368570	protein_coding	818506	382.045	405.161	344.981	2576.29	640.867	4674.16
13730	AT3G21530	542.524	-0.740276	0.127772	-5.79371	6.88498e-09	8.44103e-08		3	7582740	7585856	protein_coding	821707	938.243	871.632	888.121	513.462	497.227	596.24
19671	AT4G26860	1659.89	-0.739184	0.127586	-5.79364	6.88786e-09	8.44103e-08		4	13503053	13504876	protein_coding	828793	3197.94	3163.94	2867.08	1644.24	2174.82	1718.36
23184	AT5G21280	226.885	0.9422	0.162679	5.79178	6.96442e-09	8.53017e-08		5	7263828	7265874	protein_coding	832258	212.916	156.554	214.894	348.061	362.065	410.25
3245	AT1G32540	402.902	-0.787772	0.136047	-5.79045	7.01983e-09	8.59332e-08	LOL1	1	11767485	11770049	protein_coding	840148	488.615	662.557	631.876	322.271	317.002	383.78
17666	AT4G09040	2067.38	-0.463321	0.0800296	-5.78936	7.06538e-09	8.64434e-08		4	5794529	5797420	protein_coding	826483	1975.57	2205.34	2023.97	1430.44	1605.18	1470.44
1922	AT1G18970	40.318	3.8122	0.658513	5.7891	7.07645e-09	8.65313e-08	GLP1	1	6554496	6555610	protein_coding	838478	9.04842	10.9175	7.06445	281.797	22.9312	74.9989
6995	AT1G79450	65.0116	2.37592	0.410585	5.78668	7.17928e-09	8.77406e-08	ALIS5	1	29887616	29890211	protein_coding	844283	24.1205	38.8039	17.709	155.772	59.1172	197.983
15147	AT3G46590	1981.87	-0.554574	0.0958713	-5.78457	7.26993e-09	8.87998e-08	TRP2	3	17152460	17156240	protein_coding	823812	2134.75	2224.12	1982.84	1346.95	1566.24	1409.94
2963	AT1G29790	435.227	0.779712	0.134814	5.78361	7.31144e-09	8.9258e-08		1	10429718	10432123	protein_coding	839857	297.954	261.951	287.482	495.871	542.055	428.239
3759	AT1G45616	30.7685	2.8638	0.495241	5.78265	7.35342e-09	8.97214e-08	AtRLP6	1	17183347	17186602	protein_coding	841101	5.0269	7.27834	4.70963	44.7889	55.5176	26.9996
14122	AT3G25013	34.1308	5.13393	0.888001	5.78144	7.40626e-09	9.03166e-08		3	9113875	9116673	protein_coding	6240559	0	1.20933	2.34758	42.3679	26.8073	46.7417
27097	AT5G64490	56.9857	-1.56478	0.270757	-5.77929	7.50147e-09	9.14277e-08	APUM26	5	25779225	25780308	protein_coding	836570	127.683	101.897	105.967	28.9261	32.5864	47.5378
25987	AT5G54040	19.8586	4.20611	0.72788	5.77858	7.53328e-09	9.17654e-08		5	21928847	21930637	protein_coding	835487	1.00538	1.21306	3.53223	45.722	25.345	32.7687
23736	AT5G27240	340.804	0.966751	0.167318	5.77793	7.56248e-09	9.20707e-08		5	9596766	9601233	protein_coding	832782	211.751	247.249	176.485	384.602	379.926	468.003
1345	AT1G13450	709.78	-0.538628	0.0932287	-5.77749	7.58212e-09	9.22595e-08	GT-1	1	4612731	4615353	protein_coding	837905	1007.33	1090.32	1102.66	725.952	708.388	761.669
10171	AT2G35980	140.72	5.01886	0.869197	5.77413	7.73499e-09	9.40682e-08	NHL10	2	15110492	15111539	protein_coding	818171	9.04842	37.6047	18.8385	920.971	36.2072	1157.52
11428	AT2G47730	6954.69	0.83633	0.144868	5.77305	7.78509e-09	9.46259e-08	GSTF8	2	19556326	19559485	protein_coding	819386	4088.05	4414.5	3749.02	6784.87	6921.89	8161.61
3211	AT1G32225	7.01832	-7.75425	1.34367	-5.77094	7.88292e-09	9.57629e-08		1	11610114	11610625	protein_coding	7922346	28.1506	26.6872	21.1934	0	0	0
1570	AT1G15520	266.562	9.05559	1.56927	5.77057	7.90044e-09	9.59234e-08	ABCG40	1	5331858	5338326	protein_coding	838122	5.0269	1.21306	2.35482	1809.28	9.65524	2794.57
23774	AT5G27607	7.29829	-7.78111	1.34846	-5.77036	7.91036e-09	9.59917e-08		5	9760593	9762087	protein_coding	28721203	33.1775	20.6219	23.5482	0	0	0
17439	AT4G04830	421.875	1.93977	0.336271	5.76848	7.9991e-09	9.70157e-08	MSRB5	4	2445775	2447086	protein_coding	825820	72.5413	177.45	105.313	681.966	484.319	198.893
18443	AT4G15940	509.929	0.713771	0.123786	5.76619	8.10831e-09	9.82868e-08		4	9038193	9040370	protein_coding	NA	417.233	428.209	459.189	636.375	634.832	850.603
3740	AT1G45180	283.454	-0.74599	0.12939	-5.76545	8.14409e-09	9.86669e-08		1	17098475	17101954	protein_coding	841086	429.107	389.282	459.708	243.546	228.512	280.915
9227	AT2G27200	255.009	-0.819058	0.142119	-5.76318	8.25428e-09	9.99475e-08	LSG1-1	2	11625157	11628290	protein_coding	817262	294.576	322.673	267.272	181.955	140.001	174.228
13310	AT3G17740	701.74	-0.517844	0.0898647	-5.76248	8.28849e-09	1.00307e-07		3	6067684	6072856	protein_coding	821042	935.004	1021.39	1027.88	663.435	643.28	759.912
4291	AT1G52290	400.252	-1.4767	0.256299	-5.76165	8.32962e-09	1.0075e-07	PERK15	1	19469820	19472582	protein_coding	841659	679.655	759.481	756.321	309.981	318.881	166.685
26554	AT5G59290	2020.1	-0.70388	0.122189	-5.76057	8.3831e-09	1.01342e-07	UXS3	5	23915440	23918267	protein_coding	836047	2603.68	2455.33	2293.58	1379.94	1786.24	1359.33
20095	AT4G30750	436.16	0.650011	0.1129	5.75739	8.54258e-09	1.03214e-07		4	14980853	14982404	protein_coding	829198	386.066	388.178	396.787	551.463	596.211	678.682
16872	AT3G63010	259.317	1.48026	0.257129	5.75685	8.56958e-09	1.03419e-07	GID1B	3	23289243	23291486	protein_coding	825476	192.028	189.237	200.16	593.453	310.175	710.989
847	AT1G08920	322.377	1.33023	0.23107	5.75683	8.57109e-09	1.03419e-07	ESL1	1	2867203	2870745	protein_coding	837413	168.596	184.499	183.915	572.099	244.939	525.446
23145	AT5G20830	500.705	-1.15847	0.201237	-5.75678	8.57341e-09	1.03419e-07	SUS1	5	7050217	7055398	protein_coding	832206	822.655	770.758	868.536	403.929	216.963	471.108
14218	AT3G25900	105.968	2.25984	0.392573	5.75648	8.58876e-09	1.03548e-07	HMT-1	3	9480746	9482962	protein_coding	822186	29.6749	65.731	56.8647	348.205	79.2767	293.58
8172	AT2G17200	1714.26	0.681608	0.118495	5.75223	8.80762e-09	1.06129e-07	DSK2B	2	7481881	7485240	protein_coding	816225	1750.37	1418.06	1286.91	2164.8	2191.74	2780.27
22366	AT5G13490	870.819	1.29712	0.225503	5.75212	8.813e-09	1.06137e-07	AAC2	5	4335272	4337730	protein_coding	831193	472.068	470.418	393.214	1068.81	607.6	1594.03
20836	AT4G37520	2762.45	3.05132	0.530645	5.75021	8.91302e-09	1.07283e-07	PER50	4	17631500	17633249	protein_coding	829907	1266.7	1129.29	1267.99	10796.3	1698.51	17875.2
25451	AT5G49015	76.9008	-1.37095	0.238533	-5.74742	9.06138e-09	1.0901e-07		5	19868926	19870410	protein_coding	2746203	81.7708	60.5125	71.5026	30.3569	22.2499	28.779
2384	AT1G23390	2372.11	1.54802	0.269376	5.7467	9.10042e-09	1.09413e-07		1	8308965	8310916	protein_coding	838947	1615.65	995.919	1538.87	3151.09	2872.43	6106.76
13965	AT3G23600	2520.45	0.688996	0.119896	5.74662	9.10468e-09	1.09413e-07		3	8473627	8476024	protein_coding	821939	1919.4	1883.86	1592.82	2855.67	2413.02	3416.83
2193	AT1G21590	1220.6	0.83475	0.145277	5.74592	9.14234e-09	1.09806e-07		1	7566229	7570014	protein_coding	838760	675.969	852.641	824.053	1489.92	1030.8	1658.41
24178	AT5G37510	2865.52	0.503889	0.0877028	5.74542	9.16948e-09	1.10073e-07	EMB1467	5	14897329	14900693	protein_coding	833729	2542.61	2456.44	2208.82	3361.97	3076.4	3766.1
3988	AT1G49230	99.2683	-1.61732	0.281515	-5.74507	9.18806e-09	1.10237e-07	ATL78	1	18209194	18210177	protein_coding	841346	45.2421	50.9483	42.3867	19.5951	16.8967	12.2306
12269	AT3G08040	103.757	1.92533	0.335194	5.74393	9.25033e-09	1.10924e-07	DTX43	3	2566196	2569700	protein_coding	819995	32.8229	47.6467	36.5104	201.725	115.818	125.943
15997	AT3G54640	1462.53	3.01267	0.524554	5.74329	9.28524e-09	1.11283e-07	TSA1	3	20223034	20225523	protein_coding	824629	557.986	537.384	519.237	4909.98	665.005	7452.35
26306	AT5G56980	983.549	0.853008	0.148555	5.74205	9.35367e-09	1.12043e-07		5	23056080	23057742	protein_coding	835800	1163.22	987.428	967.83	1881.13	1514.67	2227.58
8175	AT2G17230	1191.04	-1.06206	0.184967	-5.74189	9.36272e-09	1.12091e-07	EXL5	2	7494536	7496292	protein_coding	816228	2883.43	1886.3	2100.5	784.739	1413.29	1096.6
13322	AT3G17850	1963.39	-0.409874	0.0713878	-5.74152	9.38308e-09	1.12275e-07	IREH1	3	6109409	6116529	protein_coding	821054	2401.85	2361.82	2441.95	1642.26	1933.46	1848.2
23502	AT5G24800	618.824	1.06553	0.185618	5.74041	9.44465e-09	1.12951e-07	BZIP9	5	8515200	8516669	protein_coding	832549	423.265	431.848	344.981	880.848	794.144	836.757
6939	AT1G78900	9906.53	0.498967	0.0869347	5.73956	9.49234e-09	1.1346e-07	VHA-A	1	29660088	29665078	protein_coding	844228	7171.38	6414.64	6565.23	8453.9	9295.58	10713.8
1178	AT1G11880	125.367	-1.37876	0.240239	-5.73911	9.51728e-09	1.13698e-07		1	4007705	4010461	protein_coding	837736	174.068	171.976	278.569	87.0238	98.4994	60.5033
19567	AT4G25910	1327.23	-0.638071	0.111198	-5.73815	9.57159e-09	1.14285e-07	NIFU3	4	13163929	13165332	protein_coding	828697	2492.34	1893.58	2080.48	1200.9	1538.8	1418.98
20776	AT4G36990	710.22	2.3651	0.412237	5.73725	9.62255e-09	1.14832e-07	HSFB1	4	17440177	17442151	protein_coding	829853	402.152	382.113	397.964	2413	569.659	3103.57
21854	AT5G07890	398.277	-0.697527	0.121607	-5.73594	9.6975e-09	1.15665e-07		5	2517306	2520041	protein_coding	830682	557.297	650.2	580.264	384.319	361.154	357.56
11709	AT3G03010	284.022	-0.738908	0.12883	-5.73554	9.72009e-09	1.15872e-07		3	678182	680605	protein_coding	821157	450.8	468.397	398.616	250.624	275.463	264.292
20461	AT4G34050	5303.4	0.70629	0.123189	5.73336	9.84583e-09	1.17308e-07	CCoAOMT1	4	16310409	16312308	protein_coding	829551	3167.14	3971.75	3271.14	6106.47	5397.58	5479.34
18444	AT4G15950	135.435	-1.29161	0.225309	-5.73262	9.88934e-09	1.17764e-07	NRPD4	4	9040683	9042129	nontranslating_CDS	NA	211.13	197.728	240.191	111.972	91.7248	66.9221
27219	AT5G65600	51.5731	4.10997	0.716981	5.73233	9.90622e-09	1.17859e-07	LECRK92	5	26215991	26218623	protein_coding	836686	15.0807	9.70445	12.9515	327.519	7.24143	316.841
22606	AT5G15780	2347.61	-1.19683	0.208787	-5.7323	9.90793e-09	1.17859e-07		5	5144629	5146458	protein_coding	831434	3920.98	3657.36	3506.32	1506.03	2270.19	1070.52
20621	AT4G35520	62.4868	-1.33978	0.233787	-5.73079	9.99661e-09	1.18851e-07	MLH3	4	16865304	16871527	protein_coding	829704	67.604	69.772	66.2731	25.4129	27.9779	26.9452
11886	AT3G04650	707.24	-0.665646	0.116181	-5.7294	1.00787e-08	1.19723e-07		3	1261857	1264687	protein_coding	819623	578.094	548.301	502.754	359.244	364.485	312.918
7045	AT1G79930	3356.91	0.536971	0.0937227	5.72936	1.00807e-08	1.19723e-07	HSP70-14	1	30063448	30067589	protein_coding	844333	2605.68	2530.18	2225.31	3229.89	3497.78	3941.81
13811	AT3G22235	190.014	8.49902	1.48404	5.72694	1.02261e-08	1.21385e-07		3	7854419	7855814	protein_coding	821791	0	0	0	50.7418	51.3116	122.295
1926	AT1G19000	4508.44	0.628498	0.10977	5.7256	1.0307e-08	1.22222e-07		1	6560491	6562791	protein_coding	838481	3457.79	3151.63	3310.61	4349.27	5311.71	5668.89
12040	AT3G05937	190.874	1.37032	0.239333	5.72559	1.03076e-08	1.22222e-07		3	1775766	1776840	protein_coding	2745871	106.57	114.027	116.564	265.001	201.553	395.302
2183	AT1G21480	346.604	-0.740523	0.129339	-5.72543	1.03173e-08	1.22273e-07		1	7518946	7521552	protein_coding	838746	391.096	388.181	383.838	212.749	258.28	228.46
20763	AT4G36880	49.2607	2.31657	0.404752	5.72343	1.04392e-08	1.23652e-07	CP1	4	17374454	17376279	protein_coding	829841	29.156	14.5567	11.7741	139.032	48.2762	91.614
20305	AT4G32610	763.531	0.672698	0.117578	5.7213	1.05713e-08	1.2515e-07		4	15728084	15730433	protein_coding	829396	586.137	674.459	634.623	848.189	990.869	1166.75
10281	AT2G37025	173.929	-0.867734	0.151718	-5.7194	1.069e-08	1.26487e-07	TRFL8	2	15549052	15552160	protein_coding	818277	291.486	258.471	266.349	149.617	155.382	144.779
11641	AT3G02410	21.8657	-3.29439	0.57605	-5.71894	1.07192e-08	1.26767e-07	ICMEL2	3	489670	494958	protein_coding	821191	62.5695	62.4674	74.0517	13.2425	7.13679	2.45677
25728	AT5G51640	303.142	1.14618	0.200566	5.71471	1.09889e-08	1.29887e-07	YLS7	5	20975180	20977668	protein_coding	835238	256.372	185.598	224.885	499.209	325.864	641.76
5340	AT1G63660	797.1	0.609643	0.106712	5.71298	1.11017e-08	1.31103e-07		1	23603791	23607275	protein_coding	842670	527.255	562.223	452.895	770.799	856.183	736.313
6732	AT1G76930	3809.22	4.15675	0.727602	5.71295	1.11035e-08	1.31103e-07	ATEXT4	1	28895301	28897120	protein_coding	NA	947.009	903.67	886.534	18946.4	1559.22	28314.8
22493	AT5G14710	236.258	-0.816873	0.14304	-5.71081	1.12442e-08	1.3264e-07		5	4746264	4747934	protein_coding	831323	312.673	369.982	381.48	166.092	200.346	228.92
3224	AT1G32350	75.7253	8.17147	1.43088	5.71078	1.12456e-08	1.3264e-07	AOX3	1	11666886	11668690	protein_coding	840127	1.00539	1.21307	2.35485	539.248	3.62077	766.561
10766	AT2G41460	413.145	-0.736156	0.128915	-5.71041	1.12705e-08	1.32863e-07	ARP	2	17285470	17289023	protein_coding	818744	660.304	589.355	537.9	317.247	353.62	395.634
7852	AT2G12480	10.1174	-6.64217	1.16325	-5.70999	1.12983e-08	1.33121e-07	SCPL43	2	5069544	5072656	protein_coding	815721	16.0927	20.8332	30.1494	0.995584	0	0
4916	AT1G59670	7.58334	-7.69849	1.34832	-5.70969	1.13181e-08	1.33274e-07	GSTU15	1	21930010	21931366	protein_coding	842257	23.1238	21.835	28.2578	0	0	0
8225	AT2G17720	607.424	1.17559	0.205896	5.70961	1.13233e-08	1.33274e-07	P4H5	2	7697311	7699630	protein_coding	816281	423.265	352.999	362.642	1036.68	538.28	992.062
19763	AT4G27710	738.993	0.668693	0.117138	5.70858	1.13923e-08	1.34016e-07	CYP709B3	4	13828189	13830682	protein_coding	828885	621.155	606.365	559.907	894.254	826.479	1104.19
18046	AT4G12650	2145.36	0.416648	0.0729922	5.70811	1.14237e-08	1.34314e-07	TMN12	4	7467845	7470737	protein_coding	826878	1523.15	1442.32	1607.16	2060.29	1984.15	2055.89
18254	AT4G14385	590.677	-0.67514	0.11828	-5.70797	1.14334e-08	1.34358e-07		4	8286745	8288952	protein_coding	827083	1076.48	909.078	834.713	555.417	589.774	618.71
7924	AT2G14170	2496.9	-1.10965	0.194471	-5.706	1.15659e-08	1.35843e-07	ALDH6B2	2	5977272	5981899	protein_coding	815903	6665.41	4379.44	5004.06	2139.55	1763.5	3521.22
21532	AT5G04920	1030.5	-0.496758	0.0870812	-5.70453	1.16664e-08	1.36951e-07	VPS36	5	1438959	1442017	protein_coding	830374	1557.33	1473.86	1381.1	1017.08	953.455	1140.44
7150	AT1G80930	1679.2	0.528907	0.0927224	5.7042	1.16888e-08	1.37143e-07		1	30405339	30409768	protein_coding	844433	1370.33	1319.81	1390.52	1893.26	1771.74	2203.81
16305	AT3G57560	642.915	0.530603	0.0930252	5.70387	1.1712e-08	1.37342e-07	NAGK	3	21310825	21312378	protein_coding	824923	493.642	473.092	401.496	613.048	661.384	696.682
4299	AT1G52342	500.355	1.08164	0.189659	5.70308	1.17665e-08	1.37908e-07		1	19491767	19493122	protein_coding	28717346	423.265	310.542	421.512	611.182	837.592	992.293
19676	AT4G26910	1021.36	0.95848	0.168108	5.70156	1.18717e-08	1.39068e-07		4	13519811	13523405	protein_coding	828798	807.211	728.961	706.081	1546.92	949.574	1847.08
1666	AT1G16460	1254.51	0.556351	0.0975884	5.701	1.19109e-08	1.39454e-07	STR2	1	5619545	5622674	protein_coding	838216	973.332	815.98	870.598	1154.69	1353.88	1400.33
849	AT1G08940	195.214	2.18642	0.38355	5.70047	1.19474e-08	1.39809e-07		1	2877430	2879169	protein_coding	837415	138.743	120.093	105.967	543.065	154.484	956.986
16706	AT3G61420	905.324	-0.549238	0.0963656	-5.69952	1.20142e-08	1.40517e-07	TFB1-3	3	22726708	22732152	protein_coding	825315	1664.75	1481	1663.55	1053.8	1057.54	1167.45
20962	AT4G38730	315.498	-0.922895	0.161946	-5.6988	1.20653e-08	1.4104e-07		4	18080233	18082683	protein_coding	830028	577.088	464.6	667.591	317.255	316.209	272.765
27124	AT5G64740	6386.56	-0.567283	0.0995623	-5.69776	1.21389e-08	1.41826e-07	CESA6	5	25881033	25886728	protein_coding	836595	8867.45	7542.78	8130.01	5143.26	5808.84	5611.76
14929	AT3G44620	514.72	0.684783	0.120237	5.69526	1.23186e-08	1.43851e-07		3	16193674	16195833	protein_coding	823588	286.332	259.172	284.244	450.359	462.698	426.512
4810	AT1G57770	893.216	0.577118	0.101344	5.69466	1.23619e-08	1.4428e-07		1	21395096	21398300	protein_coding	842152	678.632	710.851	661.704	931.236	1169.49	969.678
8054	AT2G15890	2819.42	-1.07859	0.189496	-5.6919	1.25633e-08	1.46554e-07	MEE14	2	6920369	6922161	protein_coding	816085	2362.93	1811.28	2083.64	856.433	780.803	1315.01
27079	AT5G64330	1239.89	-0.805094	0.141511	-5.68926	1.27591e-08	1.48761e-07	RPT3	5	25727126	25730358	protein_coding	836554	1840.58	1449.18	1532.6	835.1	997.638	929.429
10977	AT2G43430	675.932	-0.626834	0.110224	-5.68689	1.2937e-08	1.50755e-07	GLX2-1	2	18035349	18038334	protein_coding	818944	1333.35	1021.09	1006.06	692.651	774.491	715.35
7220	AT2G01620	520.05	-0.621541	0.1093	-5.68654	1.29639e-08	1.50991e-07	SKIP28	2	278124	279296	protein_coding	814691	637.411	576.202	595.769	390.036	440.52	358.149
26656	AT5G60260	18.2149	7.12315	1.25281	5.68574	1.30244e-08	1.51616e-07		5	24255272	24256285	protein_coding	836148	0	0	0	21.4613	32.5864	32.3072
3550	AT1G36230	8.53098	-7.50594	1.32019	-5.6855	1.30428e-08	1.51751e-07		1	13610985	13614051	protein_coding	840529	22.1184	24.2611	17.6611	0	0	0
24121	AT5G36940	737.962	-0.557082	0.0980057	-5.68417	1.31447e-08	1.52854e-07	CAT3	5	14590115	14594384	protein_coding	833664	928.971	909.792	1012.57	654.104	668.625	620.76
11258	AT2G46140	94.7082	1.92361	0.338421	5.68409	1.31513e-08	1.52854e-07		2	18958999	18960645	protein_coding	819221	30.1614	49.7353	37.6771	189.42	158.105	100.152
2198	AT1G21640	1763.29	0.608813	0.107116	5.68366	1.31843e-08	1.53115e-07	NADK2	1	7588414	7592890	protein_coding	838766	1403.77	1382.94	1433.16	1942.61	1974.39	2500.78
3319	AT1G33390	405.765	0.845718	0.148799	5.68362	1.31875e-08	1.53115e-07	FAS4	1	12099482	12104680	protein_coding	840232	261.947	253.091	243.257	459.639	386.924	508.008
6891	AT1G78460	712.345	1.25222	0.220336	5.68325	1.3216e-08	1.53366e-07		1	29518184	29519323	protein_coding	844182	420.249	329.951	293.175	937.767	520.176	1022.06
15124	AT3G46370	13.6253	7.44608	1.31037	5.68242	1.328e-08	1.54028e-07		3	17051520	17055514	protein_coding	823783	0	0	0	57.9963	27.0543	24.2186
18250	AT4G14365	119.119	2.43705	0.428951	5.68142	1.3358e-08	1.54853e-07	XBAT34	4	8271270	8273903	protein_coding	827080	70.3766	82.4878	69.4671	454.421	120.691	623.76
23825	AT5G28080	91.3406	-1.62526	0.28613	-5.68015	1.3458e-08	1.55931e-07	WNK9	5	10089995	10092721	protein_coding	832881	172.624	166.883	154.446	80.2076	42.4749	40.0612
721	AT1G07745	195.297	-0.799057	0.140684	-5.67978	1.34869e-08	1.56184e-07	RAD51D	1	2400589	2402942	protein_coding	837289	294.651	315.531	354.285	188.699	201.775	169.842
602	AT1G06640	1779.58	1.02082	0.179768	5.67857	1.35828e-08	1.57214e-07		1	2031626	2034112	protein_coding	837173	880.024	911.379	730.207	2001.43	1920.45	1204.85
24033	AT5G35930	340.44	0.715049	0.125954	5.67706	1.3703e-08	1.58523e-07		5	14066567	14075018	protein_coding	833582	190.732	239.012	237.059	338.231	371.692	378.58
9203	AT2G26980	4664.97	-0.770944	0.135862	-5.67448	1.39112e-08	1.60848e-07	CIPK3	2	11514600	11518734	protein_coding	817240	6663.95	6137.81	7507.05	3502.49	3632.63	4754.09
24423	AT5G39790	168.969	-1.37339	0.242035	-5.67432	1.39236e-08	1.60908e-07		5	15932505	15935270	protein_coding	833975	129.11	165.719	164.152	72.0507	73.6056	38.9891
17660	AT4G09000	6911.33	-0.540222	0.0952073	-5.67416	1.3937e-08	1.60979e-07	GRF1	4	5775210	5777481	protein_coding	826479	8130.37	7843.8	9172.41	5410.44	6371.16	5519.53
9105	AT2G26020	54.4143	4.04228	0.712469	5.67362	1.39815e-08	1.61409e-07	PDF1.2B	2	11089123	11089805	protein_coding	817142	24.1291	0	4.70963	205.282	159.311	122.537
18947	AT4G20340	225.118	0.843296	0.148645	5.67322	1.40136e-08	1.61697e-07		4	10984618	10988008	protein_coding	827782	168.291	188.888	151.253	317.295	280.329	311.439
10122	AT2G35585	63.0388	-1.56578	0.276035	-5.67239	1.40816e-08	1.62397e-07		2	14936565	14938032	protein_coding	818124	130.228	112.031	95.3837	36.2066	52.3712	30.2497
18292	AT4G14716	916.577	0.552915	0.0974806	5.67205	1.41096e-08	1.62636e-07	ARD2	4	8430207	8431963	protein_coding	827124	531.192	526.765	560.381	721.828	802.892	840.807
21628	AT5G05760	193.424	0.8097	0.142797	5.67029	1.42554e-08	1.64176e-07	SYP31	5	1728893	1731090	protein_coding	830461	142.764	137.075	133.047	223.944	252.243	247.381
17607	AT4G08470	603.118	-0.771355	0.136035	-5.67026	1.42579e-08	1.64176e-07	MAPKKK10	4	5383688	5387260	protein_coding	826406	988.823	926.399	1031.52	574.955	454.986	682.167
11174	AT2G45290	540.607	0.948154	0.167263	5.66863	1.43945e-08	1.65663e-07	TKL-2	2	18672497	18676484	protein_coding	819137	256.135	337.49	243.483	633.589	494.019	487.791
25927	AT5G53490	3200.13	-0.529171	0.0933566	-5.66828	1.44241e-08	1.65918e-07		5	21723235	21724701	protein_coding	835431	3541.65	3162.42	3231.93	2068.32	2329.88	2479.76
17678	AT4G09160	707.321	-0.822305	0.145075	-5.66815	1.44347e-08	1.65955e-07	PATL5	4	5839599	5842456	protein_coding	826497	1107.2	954.499	1193.32	628.594	717.713	506.196
27342	AT5G66680	1506.87	0.431983	0.0762471	5.66557	1.46539e-08	1.68387e-07	OST48	5	26617399	26620704	protein_coding	836801	1145.13	1084.47	1170.34	1591.87	1438.63	1550.75
11758	AT3G03470	846.337	1.40123	0.247331	5.6654	1.46678e-08	1.68461e-07	CYP89A9	3	824552	826585	protein_coding	821250	783.191	536.171	674.655	1611.47	1024.66	2622.19
22293	AT5G12420	314.362	2.13967	0.377679	5.6653	1.46769e-08	1.68479e-07		5	4024286	4026849	protein_coding	831117	96.9055	178.566	152.498	862.713	324.983	693.563
11673	AT3G02680	76.0884	1.40088	0.247382	5.6628	1.4892e-08	1.7086e-07	NBS1	3	576308	579562	protein_coding	821254	21.113	38.8178	31.79	82.1129	70.0005	84.4603
3032	AT1G30490	880.394	-0.52419	0.0925702	-5.66263	1.49075e-08	1.7095e-07	ATHB-9	1	10796124	10801093	protein_coding	839928	1172.27	1196.07	1213.91	800.601	919.662	782.065
1786	AT1G17610	56.6579	-1.74405	0.308025	-5.66204	1.49585e-08	1.71447e-07	CHS1	1	6054922	6058357	protein_coding	838337	72.3204	103.808	116.821	37.0324	34.4274	20.6066
23862	AT5G28540	5583.54	0.913828	0.161442	5.66042	1.51001e-08	1.7298e-07	MED37A	5	10540123	10543558	protein_coding	832950	2099.23	2295.1	1782.6	3639.1	3024.51	4960.08
10359	AT2G37760	1327.37	0.91985	0.162515	5.66011	1.51279e-08	1.7321e-07	AKR4C8	2	15831656	15833921	protein_coding	818353	904.025	855.36	995.261	1495.89	1497.49	2205.66
5694	AT1G66970	4927.57	-0.545939	0.096503	-5.65722	1.53846e-08	1.76058e-07	SVL2	1	24992386	24996359	protein_coding	843015	5244.75	6002.52	6756.13	4314.41	3872.58	4139.18
11407	AT2G47510	2123.53	0.600764	0.10621	5.65636	1.54618e-08	1.76851e-07	FUM1	2	19498229	19502488	protein_coding	819364	2152.97	1885.71	1721.38	2928.81	2495.95	3298.24
23850	AT5G28442	18.9042	6.97862	1.23384	5.656	1.54939e-08	1.77064e-07		5	10368347	10369188	protein_coding	10723119	0	0	0	26.1269	20.5174	30.2303
10879	AT2G42490	2157.33	0.543414	0.0960778	5.65598	1.54962e-08	1.77064e-07		2	17691407	17696023	protein_coding	818849	1979.59	1772.28	1735.5	2539.9	2452.43	2991.42
17389	AT4G04260	8.43548	-6.87816	1.21615	-5.65568	1.55228e-08	1.77276e-07		4	2054037	2055849	protein_coding	825742	27.6634	17.9093	36.5147	0	1.37065	0
26367	AT5G57560	2526.72	-1.10803	0.195949	-5.65465	1.56169e-08	1.78259e-07	XTH22	5	23307006	23308680	protein_coding	835860	6434.43	5053.59	5626.84	2275.84	3116.23	2551.12
25724	AT5G51600	175.017	-1.30193	0.230278	-5.65372	1.57011e-08	1.79129e-07	MAP65-3	5	20960779	20964537	protein_coding	835234	202.081	219.563	180.143	87.7116	105.001	58.8453
11308	AT2G46560	1860.61	-0.455916	0.0806845	-5.6506	1.59884e-08	1.82314e-07		2	19115322	19125856	protein_coding	819268	2262.36	2126.45	2433.3	1697.83	1548.71	1717.86
22021	AT5G09840	120.886	1.16168	0.205638	5.64916	1.61236e-08	1.83761e-07		5	3058907	3062190	protein_coding	830844	42.226	63.0789	57.693	134.367	126.725	105.921
10317	AT2G37360	111.909	2.34231	0.414719	5.64795	1.62369e-08	1.84958e-07	ABCG2	2	15673410	15675920	protein_coding	818312	27.1453	43.67	18.8385	241.673	137.587	77.3065
15433	AT3G49290	429.748	-0.849754	0.150499	-5.64623	1.64008e-08	1.8673e-07	ABIL2	3	18272283	18275442	protein_coding	824090	589.736	673.504	582.753	348.244	402.396	284.297
2687	AT1G26960	182.878	-1.05846	0.187484	-5.64558	1.64621e-08	1.87332e-07	ATHB-23	1	9355827	9357502	protein_coding	839587	304.63	355.425	354.4	185.687	191.898	119.075
13099	AT3G15840	4894.4	-0.619374	0.109716	-5.64524	1.64952e-08	1.87613e-07	PIFI	3	5356587	5358596	protein_coding	820827	3707.33	3558.76	3405.09	1915.24	2561.6	2467.97
18798	AT4G18960	12.9855	-3.5246	0.624411	-5.64468	1.65484e-08	1.88122e-07	AG	4	10382856	10388539	protein_coding	827631	22.136	32.7786	31.8153	0	4.83146	2.77139
21276	AT5G02540	238.867	-1.32211	0.234296	-5.64289	1.67222e-08	1.90001e-07		5	568425	570973	protein_coding	831913	343.84	208.646	360.287	128.768	127.932	110.768
22737	AT5G17030	7.70802	-7.9257	1.40457	-5.64279	1.67312e-08	1.90007e-07	UGT78D3	5	5603133	5604893	protein_coding	831566	34.1829	27.9003	23.5482	0	0	0
15062	AT3G45770	1241.74	-0.617455	0.109441	-5.64191	1.6817e-08	1.90883e-07		3	16805473	16807950	protein_coding	823720	2199.9	1816.41	1723.46	1078.19	1235.11	1418.29
6355	AT1G73260	1620.18	3.02413	0.536139	5.64057	1.6949e-08	1.92284e-07	KTI1	1	27547098	27548282	protein_coding	843660	811.342	561.645	562.801	5806.69	1305.87	8633.64
881	AT1G09240	73.209	1.54934	0.274696	5.6402	1.6985e-08	1.92595e-07	NAS3	1	2984829	2986231	protein_coding	837444	41.2206	50.9483	41.2093	160.494	106.208	122.767
20699	AT4G36220	1712.94	1.00206	0.177682	5.63962	1.70426e-08	1.9315e-07	CYP84A1	4	17137313	17139777	protein_coding	829779	1143.12	1305.25	1146.8	2427	1883.98	2879.73
20382	AT4G33360	415.154	0.909757	0.161391	5.63699	1.73054e-08	1.96028e-07	FLDH	4	16067672	16069374	protein_coding	829473	209.957	276.356	237.647	493.217	494.436	378.426
14281	AT3G26440	295.513	1.68179	0.298377	5.63648	1.73557e-08	1.96498e-07		3	9676564	9683499	protein_coding	822248	147.247	197.088	172.725	699.201	315.17	639.951
16034	AT3G54990	461.673	0.789622	0.140147	5.63426	1.75813e-08	1.98952e-07	SMZ	3	20373718	20376522	protein_coding	824664	435.216	405.903	365.79	665.112	637.49	777.169
17888	AT4G11210	66.0952	4.22083	0.749261	5.63332	1.76769e-08	1.99932e-07	DIR14	4	6832650	6833498	protein_coding	826723	1.00538	8.49139	4.70963	102.641	142.415	16.3844
6473	AT1G74360	230.244	2.9883	0.530606	5.63187	1.78269e-08	2.01526e-07		1	27954129	27958114	protein_coding	843777	95.5111	114.027	110.676	1112.26	142.415	1282.6
17052	AT4G00950	436.107	-0.990349	0.175852	-5.63173	1.78411e-08	2.01585e-07	MEE47	4	405623	407142	protein_coding	827948	551.954	396.669	571.043	237.008	263.105	264.458
8502	AT2G20400	218.071	-0.730083	0.129645	-5.63142	1.7873e-08	2.01843e-07		2	8799041	8801991	protein_coding	816559	332.101	301.574	375.953	198.203	204.029	205.656
27626	ATMG01090	22.3906	7.16771	1.27305	5.63033	1.79866e-08	2.03022e-07	ORF262	Mt	279463	280251	protein_coding	4024971	0	0	0	29.8592	30.1726	29.538
15100	AT3G46130	417.566	-0.773528	0.137403	-5.62965	1.80578e-08	2.03723e-07	ATMYB48	3	16945230	16946699	protein_coding	823756	366.234	392.77	404.906	195.051	244.998	238.842
3395	AT1G34180	130.979	-1.56884	0.278688	-5.6294	1.8084e-08	2.03916e-07	anac016	1	12448543	12451287	protein_coding	840317	330.047	249.554	292.744	118.75	48.4164	121.297
21890	AT5G08240	256.39	1.51879	0.269812	5.62907	1.81183e-08	2.04199e-07		5	2650837	2652535	protein_coding	830720	184.99	200.154	161.305	574.791	304.14	680.298
17433	AT4G04770	3505.73	-0.556557	0.0988984	-5.62757	1.82768e-08	2.05881e-07	ABCI8	4	2427686	2429899	protein_coding	825814	4826.83	4449.49	5217.1	2991.52	3320.2	3535.56
24936	AT5G44390	102.465	1.98072	0.352039	5.6264	1.84005e-08	2.07171e-07		5	17882079	17885012	protein_coding	834465	63.339	59.4397	74.1767	301.392	91.7248	377.994
26366	AT5G57550	109.822	-1.24417	0.221172	-5.62534	1.85148e-08	2.08352e-07	XTH25	5	23304782	23306440	protein_coding	835859	246.318	201.367	247.256	106.374	85.6903	100.152
8504	AT2G20420	2604.24	0.50086	0.089063	5.62366	1.86955e-08	2.10279e-07		2	8805342	8808171	protein_coding	816561	2048.97	1956.66	1806.14	2583.76	2532.09	3090.18
23741	AT5G27290	773.056	-0.711121	0.126562	-5.61876	1.92337e-08	2.16225e-07		5	9618392	9620588	protein_coding	832787	756.405	752.664	765.839	447.506	569.533	388.508
26818	AT5G61810	335.173	-0.842761	0.150018	-5.61775	1.93466e-08	2.17383e-07		5	24831574	24833984	protein_coding	836303	250.691	257.709	274.797	154.949	155.281	132.115
16425	AT3G58730	2399.64	0.540222	0.0961662	5.61759	1.93645e-08	2.17476e-07	VHA-D	3	21718188	21720053	protein_coding	825042	1779.52	1697.07	1602.45	2399.94	2147.08	2819.26
23412	AT5G23990	51.421	3.74449	0.666604	5.61726	1.94015e-08	2.17781e-07	ATFRO5	5	8105461	8108642	protein_coding	832464	10.6025	6.39631	11.6989	252.426	79.524	54.79
7562	AT2G05170	1060.34	0.593658	0.105695	5.6167	1.94644e-08	2.18374e-07	VPS11	2	1869853	1873997	protein_coding	815065	829.439	685.377	691.139	1103.86	1069.32	1154.98
22480	AT5G14580	202.374	1.07997	0.192282	5.61661	1.94739e-08	2.18374e-07	PNP2	5	4697207	4703091	protein_coding	831309	76.4089	92.1923	88.3057	215.547	173.794	156.69
27057	AT5G64110	119.628	2.25752	0.401991	5.61583	1.95617e-08	2.19249e-07	PER70	5	25654074	25656067	protein_coding	836532	24.1291	63.0789	52.9834	301.392	137.587	226.612
5222	AT1G62590	117.466	1.30726	0.232858	5.614	1.97696e-08	2.21468e-07		1	23176930	23179248	protein_coding	842556	40.5596	44.1633	50.9752	111.095	131.857	97.1839
8638	AT2G21530	2369.74	-0.728921	0.12986	-5.61312	1.98711e-08	2.22493e-07		2	9219252	9220608	protein_coding	816692	2655.21	2343.62	2119.34	1175.71	1637.77	1483.36
10440	AT2G38540	8014.94	0.834631	0.148747	5.61108	2.01071e-08	2.25022e-07	LTP1	2	16130290	16131240	protein_coding	818436	4168.31	4474.96	3754.76	5723.65	9754.21	6642.59
21090	AT4G39930	20.8773	6.00844	1.07086	5.61083	2.01361e-08	2.25234e-07		4	18518189	18518983	protein_coding	830152	0	1.71113	0	35.61	43.9811	46.8877
[truncated: 25,661 more rows]

## Sheet: Sheet1
AT4G31970	689.271	28.7602	4.09536	7.02264	2.1771e-12	4.6114e-11	CYP82C2	4	15462350	15464563	protein_coding	829327	0	0	0	4012.34	0	8376.1	4.54665e+08	28.7602
AT1G52100	1996.6	14.0749	1.18487	11.8788	1.52472e-32	1.77122e-30		1	19383078	19385602	protein_coding	841640	0	0	0	3795.37	3486.08	3463.7	17257.4	14.0749
AT1G66100	959.264	13.5155	1.2643	10.6901	1.13218e-26	8.95468e-25		1	24605538	24606722	protein_coding	842924	0	0	0	2266.5	3864.51	1163.06	11710.7	13.5155
AT1G58684	1639.58	13.4677	1.18917	11.3252	9.84157e-30	9.58543e-28	RPS2B	1	21769674	21771303	protein_coding	842207	0	0	0	1769.16	2808.47	2475.89	11328.6	13.4677
AT1G59359	1639.58	13.4677	1.18917	11.3252	9.84157e-30	9.58543e-28	RPS2B	1	21842190	21843819	protein_coding	842207	0	0	0	1769.16	2808.47	2475.89	11328.6	13.4677
AT2G04378	862.695	12.6027	1.18225	10.6599	1.56749e-26	1.22671e-24		2	1525029	1526875	protein_coding	6241027	0	0	0	1398.66	1346.09	1140.4	6219.92	12.6027
AT1G24880	6966.1	12.5817	0.652344	19.2869	6.92081e-83	5.14539e-80		1	8775901	8778072	protein_coding	839088	0	0	5.15262	11967.3	10642	10347.2	6130.04	12.5817
AT3G47250	2266.77	12.4547	1.02822	12.1129	9.02243e-34	1.09368e-31		3	17399757	17401871	protein_coding	823878	0	0	2.49345	4129.99	3801.93	4917.09	5613.52	12.4547
AT1G24881	686.971	12.396	1.18504	10.4603	1.31397e-25	9.64036e-24		1	8784036	8785634	protein_coding	6241166	0	0	0	1074.93	1191.21	1091.98	5389.59	12.396
AT1G24800	567.789	12.3531	1.20597	10.2432	1.26933e-24	8.738e-23		1	8769511	8771553	protein_coding	6241166	0	0	0	905.109	829.144	1515.67	5231.69	12.3531
AT4G20480	418.501	11.7904	1.18235	9.97202	2.02086e-23	1.26256e-21		4	11033849	11035877	protein_coding	827796	0	0	0	710.248	691.517	793.683	3542.08	11.7904
AT1G26390	371.116	11.5252	1.83079	6.29522	3.06967e-10	4.66071e-09	FOX2	1	9130013	9131779	protein_coding	839181	1.00538	1.21306	0	2643.48	2.41381	3931.33	2947.36	11.5252
AT5G17880	406.981	11.3888	1.18144	9.6397	5.43444e-22	2.97813e-20	CSA1	5	5908834	5913317	protein_coding	831656	0	0	0	555.41	522.572	583.2	2681.4	11.3888
AT5G26270	223.952	11.2055	1.19797	9.35376	8.45895e-21	4.14656e-19		5	9206375	9208136	protein_coding	832696	0	0	0	418.217	465.481	582.174	2361.59	11.2055
AT3G43740	357.749	11.1866	1.18594	9.43273	3.99551e-21	2.02831e-19		3	15644009	15645688	protein_coding	823485	0	0	0	572.243	442.765	439.415	2330.83	11.1866
AT4G34881	2445.94	11.1698	0.682356	16.3695	3.16066e-60	1.17492e-57		4	16617608	16618573	protein_coding	6240750	0	6.06528	0	3141.75	4962.79	4904.93	2303.78	11.1698
AT1G25211	247.481	10.975	1.1896	9.2258	2.81461e-20	1.33002e-18		1	8835386	8837007	protein_coding	6241166	0	0	0	389.103	353.623	501.223	2012.79	10.975
AT5G59130	441.863	10.658	1.19986	8.88268	6.52711e-19	2.75721e-17	SBT4.11	5	23869980	23873849	protein_coding	836031	0	0	0	321.858	464.582	228.039	1615.73	10.658
AT3G60980	153.097	10.5498	1.19086	8.859	8.07393e-19	3.36193e-17		3	22565309	22566773	protein_coding	825270	0	0	0	277.131	275.174	373.148	1499.04	10.5498
AT4G15130	188.403	10.5498	1.19408	8.83512	9.99922e-19	4.13005e-17	ATCCT2	4	8637666	8639581	nontranslating_CDS	NA	0	0	0	294.86	231.726	397.148	1499.02	10.5498
AT3G50480	1242.91	10.5209	0.805256	13.0653	5.19788e-39	7.78078e-37	HR4	3	18733021	18734420	protein_coding	824212	1.13216	1.15851	6.62943	3907.71	1129.68	7581.2	1469.3	10.5209
AT5G40990	46.2888	10.3672	5.04153	2.05635	0.0397485	0.090409	GLIP1	5	16418842	16420616	protein_coding	834101	0	0	0	370.441	0	451.839	1320.78	10.3672
AT3G61010	608.399	10.3373	1.02431	10.092	5.99532e-24	3.87593e-22		3	22570958	22575310	protein_coding	825272	0	0	2.38375	1032.8	914.289	971.82	1293.68	10.3373
AT3G28290	247.734	10.2372	1.20613	8.48766	2.10845e-17	7.70934e-16	AT14A	3	10547441	10549401	protein_coding	822455	0	0	0	186.62	342.761	225.458	1206.98	10.2372
AT3G28300	247.734	10.2372	1.20613	8.48766	2.10845e-17	7.70934e-16	AT14A	3	10565674	10567634	protein_coding	822455	0	0	0	186.62	342.761	225.458	1206.98	10.2372
AT4G14905	156.865	10.2073	1.18563	8.60921	7.35643e-18	2.82893e-16		4	8526311	8528010	protein_coding	827148	0	0	0	241.375	229.764	260.401	1182.28	10.2073
AT4G01915	163.9	10.0745	1.18702	8.48717	2.11736e-17	7.7166e-16		4	827216	828824	protein_coding	2745599	0	0	0	224.928	217.26	227.762	1078.24	10.0745
AT2G41260	112.405	10.0354	1.38763	7.23205	4.75765e-13	1.09982e-11	M17	2	17206452	17207698	protein_coding	818725	1.07213	0	0	581.113	101.676	615.958	1049.42	10.0354
AT5G28919	886.558	9.72485	0.659921	14.7364	3.7645e-49	9.22675e-47		5	10940033	10941771	protein_coding	6240566	3.01614	1.21306	1.17741	1628.26	1379.49	1737.43	846.197	9.72485
AT2G30750	771.911	9.71384	1.29902	7.4778	7.55773e-14	1.95781e-12	CYP71A12	2	13099486	13101371	protein_coding	817626	6.03228	2.42611	7.06445	5290.69	19.3105	7754.88	839.766	9.71384
AT3G47965	95.2438	9.71224	1.20537	8.05744	7.79075e-16	2.51105e-14		3	17707918	17708918	protein_coding	2745951	0	0	0	133.434	150.863	232.15	838.833	9.71224
AT3G60960	114.767	9.67329	1.18816	8.14139	3.90753e-16	1.3008e-14		3	22535676	22538684	protein_coding	825268	0	0	0	161.273	161.466	181.829	816.49	9.67329
AT1G42560	46.4389	9.55426	1.23335	7.7466	9.43857e-15	2.734e-13	MLO9	1	15980135	15983571	protein_coding	840861	0	0	0	167.738	95.3743	201.888	751.83	9.55426
AT1G14550	26.6289	9.54907	2.11291	4.5194	6.20156e-06	4.26386e-05	PER5	1	4978922	4980466	protein_coding	838017	0	0	0	139.965	2.41381	323.534	749.126	9.54907
AT1G14960	128.391	9.485	1.41562	6.70025	2.08065e-11	3.7661e-10		1	5159192	5160179	protein_coding	838061	0	0	0	211.814	218.45	17.5382	716.587	9.485
AT1G52905	103.034	9.41613	1.19033	7.91053	2.56289e-15	7.91726e-14		1	19706047	19706885	protein_coding	2745825	0	0	0	134.367	165.346	130.152	683.186	9.41613
AT1G18020	50.4677	9.34503	1.90135	4.91494	8.8808e-07	7.24497e-06		1	6202235	6204234	protein_coding	838379	0	0	0	222.078	21.7243	160.844	650.333	9.34503
AT5G37890	97.6172	9.33645	1.19427	7.81772	5.37873e-15	1.61246e-13		5	15089678	15091955	protein_coding	833768	0	0	0	128.768	171.381	109.383	646.475	9.33645
AT2G39030	46.65	9.2951	1.7477	5.31849	1.04634e-07	1.02224e-06	NATA1	2	16298110	16299205	protein_coding	818489	1.00538	0	0	195.018	15.6898	550.146	628.207	9.2951
AT2G14285	105.737	9.27024	1.19754	7.74106	9.85952e-15	2.84485e-13		2	6052332	6053994	protein_coding	5007874	0	0	0	97.9757	162.932	125.767	617.478	9.27024
AT1G75945	81.9639	9.24534	1.19441	7.74048	9.90424e-15	2.85406e-13		1	28515245	28515916	protein_coding	28717429	0	0	0	106.374	135.173	134.998	606.909	9.24534
AT1G26240	41.1056	9.18327	1.89502	4.84601	1.25967e-06	1.00128e-05		1	9077874	9079646	protein_coding	839165	0	0	1.17741	420.829	0	283.842	581.352	9.18327
AT1G26380	558.765	9.16456	1.18652	7.72389	1.12829e-14	3.24298e-13	FOX1	1	9126737	9128568	protein_coding	839180	5.0269	6.06528	5.88704	4069.26	16.8967	5645.45	573.864	9.16456
AT5G22608	65.7912	9.14362	1.19577	7.64665	2.06289e-14	5.78752e-13		5	7513069	7514560	protein_coding	5008219	0	0	0	123.566	120.633	109.756	565.593	9.14362
AT2G41440	147.57	9.13526	1.1875	7.69284	1.43905e-14	4.09394e-13		2	17271143	17274394	protein_coding	818742	1.54385	0	0	258.151	240.785	283.489	562.324	9.13526
AT2G14100	73.8572	9.116	1.24732	7.3085	2.70141e-13	6.44409e-12	CYP705A13	2	5934483	5936371	protein_coding	815896	0	0	0	117.571	125.518	103.152	554.87	9.116
AT1G15520	266.562	9.05559	1.56927	5.77057	7.90044e-09	9.59234e-08	ABCG40	1	5331858	5338326	protein_coding	838122	5.0269	1.21306	2.35482	1809.28	9.65524	2794.57	532.113	9.05559
AT4G19090	55.9621	9.04252	1.20004	7.53518	4.87648e-14	1.30884e-12		4	10449900	10452797	protein_coding	827647	0	0	0	109.173	90.5179	124.844	527.316	9.04252
AT5G49645	244.04	9.0387	1.03412	8.74046	2.32169e-18	9.29678e-17		5	20151163	20151882	protein_coding	NA	0	0	2.35482	421.762	340.347	417.686	525.918	9.0387
AT4G09200	123.424	8.93567	1.19516	7.47654	7.63037e-14	1.97205e-12		4	5859244	5861880	protein_coding	826514	0	0	0	130.634	98.9662	80.3065	489.671	8.93567
AT4G09310	123.424	8.93567	1.19516	7.47654	7.63037e-14	1.97205e-12		4	5902813	5905449	protein_coding	826514	0	0	0	130.634	98.9662	80.3065	489.671	8.93567
AT1G09995	63.2543	8.84631	1.20239	7.35726	1.87717e-13	4.62633e-12		1	3262222	3263642	protein_coding	837534	0	0	0	100.142	101.482	86.6535	460.261	8.84631
AT1G15890	52.7159	8.83668	1.23577	7.15076	8.62993e-13	1.93061e-11		1	5461309	5464241	protein_coding	838159	0	0	0	107.439	38.4701	134.3	457.201	8.83668
AT3G47290	644.815	8.82004	0.601515	14.663	1.11175e-48	2.69528e-46	ATPLC8	3	17420397	17424342	protein_coding	823882	2.0101	2.42531	2.35404	911.03	1080.64	1055.52	451.958	8.82004
AT2G26010	182.757	8.74668	0.904704	9.668	4.1234e-22	2.30497e-20	PDF1.3	2	11087280	11088001	protein_coding	817142	2.01076	0	1.17741	585.988	325.864	528.684	429.549	8.74668
AT4G01740	51.226	8.64677	1.21313	7.12766	1.02086e-12	2.2611e-11		4	753422	755456	protein_coding	828012	0	0	0	90.5109	50.69	103.845	400.81	8.64677
AT2G17740	53.7175	8.64376	1.80467	4.78966	1.67068e-06	1.29655e-05		2	7706896	7707954	protein_coding	816283	1.00538	0	1.17741	251.938	2.41381	630.914	399.973	8.64376
AT5G28350	617.603	8.63505	0.597554	14.4507	2.48281e-47	5.70892e-45		5	10320114	10327374	protein_coding	832920	0	5.03634	2.44417	1020.78	826.941	899.28	397.566	8.63505
AT1G63880	926.638	8.62315	0.499174	17.2749	7.27466e-67	3.38029e-64	RLM1B	1	23712216	23716206	protein_coding	842692	3.11206	1.25163	6.07426	1308.62	1138.35	1655.28	394.301	8.62315
AT2G25440	15.4239	8.61554	1.58423	5.43832	5.37839e-08	5.5332e-07	AtRLP20	2	10826735	10829402	protein_coding	817082	0	0	0	118.504	1.2069	123.691	392.226	8.61554
AT3G59250	66.4137	8.56137	1.2164	7.03829	1.94607e-12	4.14963e-11		3	21901570	21903284	protein_coding	825094	0	0	0	84.9123	112.242	44.307	377.77	8.56137
AT1G80960	46.6934	8.5524	1.20742	7.08322	1.40837e-12	3.05271e-11		1	30415123	30419047	protein_coding	844436	0	0	0	63.8092	72.7342	94.0028	375.43	8.5524
AT3G46845	167.701	8.54851	1.03502	8.25923	1.46615e-16	5.05018e-15		3	17254395	17255802	protein_coding	28719386	1.00538	0	1.17741	304.191	223.278	308.534	374.418	8.54851
AT1G11280	467.075	8.53374	0.653829	13.0519	6.19488e-39	9.15037e-37		1	3787318	3790935	protein_coding	837670	1.04175	1.25694	3.66	722.343	791.607	656.163	370.606	8.53374
AT3G22235	190.014	8.49902	1.48404	5.72694	1.02261e-08	1.21385e-07		3	7854419	7855814	protein_coding	821791	0	0	0	50.7418	51.3116	122.295	361.793	8.49902
AT1G43160	49.373	8.49797	1.26832	6.70016	2.08196e-11	3.7661e-10	RAP2-6	1	16263805	16264945	protein_coding	840915	1.00538	0	0	192.219	63.966	180.228	361.53	8.49797
AT3G60120	23.9108	8.45946	1.82151	4.6442	3.41391e-06	2.48394e-05	BGLU27	3	22205931	22209156	protein_coding	825182	0	0	1.17741	173.557	0	252.689	352.006	8.45946
AT3G25020	78.8953	8.38389	1.20001	6.98654	2.8174e-12	5.90595e-11	AtRLP42	3	9116684	9119804	protein_coding	822093	0	1.21306	0	135.3	94.1386	168.921	334.043	8.38389
AT5G45070	43.2382	8.36885	1.33318	6.27738	3.44336e-10	5.2033e-09	PP2A8	5	18187630	18189523	protein_coding	834538	0	0	0	88.6447	83.2765	35.3072	330.579	8.36885
AT5G48780	33.0742	8.28266	1.21695	6.8061	1.00283e-11	1.92489e-10		5	19777453	19779815	protein_coding	834936	0	0	0	78.3232	49.4324	65.2398	311.407	8.28266
AT1G45163	64.6073	8.27714	1.20514	6.86819	6.50202e-12	1.29022e-10		1	17090677	17091464	protein_coding	10723049	0	0	0	52.2537	57.9314	78.9219	310.218	8.27714
AT4G00955	50.6182	8.24835	1.2114	6.80894	9.83224e-12	1.8905e-10		4	412107	413810	protein_coding	827942	0	1.24461	0	136.896	82.6533	148.491	304.088	8.24835
AT4G07825	957.874	8.23113	0.437061	18.8329	4.05757e-79	2.82812e-76		4	4643747	4645338	protein_coding	826264	2.01076	7.27834	4.70963	1317.54	1482.08	1267.37	300.481	8.23113
AT2G30770	40.2089	8.22938	1.95336	4.21293	2.52076e-05	0.000151016	CYP71A13	2	13109909	13111988	protein_coding	817628	0	2.42611	0	299.526	4.82762	401.532	300.116	8.22938
AT1G32350	75.7253	8.17147	1.43088	5.71078	1.12456e-08	1.3264e-07	AOX3	1	11666886	11668690	protein_coding	840127	1.00539	1.21307	2.35485	539.248	3.62077	766.561	288.308	8.17147
AT5G05400	37.4047	8.05636	1.21125	6.65126	2.90594e-11	5.18099e-10		5	1597351	1601255	protein_coding	830422	0	0	0	60.9801	51.7172	53.2541	266.199	8.05636
AT1G26410	107.932	8.05063	1.31387	6.12742	8.93157e-10	1.26643e-08	FOX4	1	9138604	9140439	protein_coding	839183	1.00538	3.63917	2.35482	851.922	6.03453	975.678	265.143	8.05063
AT5G17890	821.575	8.00343	0.396285	20.1962	1.05817e-90	1.18007e-87	DAR4	5	5916862	5923494	protein_coding	831657	6.03228	6.06528	4.70963	1508.83	1146.56	1658.97	256.608	8.00343
AT4G12990	74.0745	7.95139	1.19611	6.64773	2.97655e-11	5.2984e-10		4	7594230	7596008	protein_coding	826912	0	1.80463	0	116.224	116.243	110.965	247.518	7.95139
AT3G24070	295.983	7.94754	0.661412	12.016	2.92726e-33	3.49142e-31		3	8693061	8694770	protein_coding	821993	3.01614	0	2.35482	381.639	488.797	511.608	246.858	7.94754
AT2G05185	34.2817	7.94277	1.28	6.20526	5.46049e-10	7.98628e-09		2	1876899	1878322	protein_coding	5008219	0	0	0	49.0636	63.7924	41.5203	246.043	7.94277
AT5G44990	16.9464	7.89737	1.71296	4.61037	4.01961e-06	2.87258e-05		5	18163128	18164813	protein_coding	834530	0	0	1.19119	149.554	0	140.114	238.421	7.89737
AT2G28990	24.66	7.87262	1.29865	6.06214	1.3432e-09	1.85045e-08		2	12454637	12459726	protein_coding	817448	0	0	0	77.7603	43.6241	25.9502	234.366	7.87262
AT1G15885	37.2951	7.83004	1.20091	6.52011	7.0258e-11	1.18818e-09		1	5460477	5461297	protein_coding	5007698	0	0	0	42.9227	44.6555	51.9223	227.55	7.83004
AT1G69930	72.4294	7.81476	1.41542	5.52115	3.36783e-08	3.60615e-07	GSTU11	1	26337481	26338818	protein_coding	843329	2.01076	1.21306	2.35482	496.41	1.2069	761.066	225.152	7.81476
AT1G79680	78.6544	7.7104	1.26891	6.07641	1.229e-09	1.69942e-08	WAKL10	1	29979973	29982819	protein_coding	844307	5.0269	0	1.17741	617.713	10.8621	710.989	209.441	7.7104
AT5G43590	9.37105	7.66078	1.4582	5.25357	1.49178e-07	1.41106e-06		5	17509118	17511745	protein_coding	834379	0	0	0	49.5749	6.7335	68.1595	202.36	7.66078
AT4G28420	7.96802	7.60234	1.85775	4.09222	4.2726e-05	0.00024304		4	14055661	14057592	protein_coding	828959	0	0	0	40.0032	0	80.3175	194.326	7.60234
AT1G57630	24.7679	7.52438	1.37094	5.48849	4.05394e-08	4.27513e-07		1	21345445	21346157	protein_coding	842139	1.00538	1.21306	0	151.162	6.03453	253.612	184.105	7.52438
AT1G80970	40.2765	7.51902	1.20522	6.23873	4.41142e-10	6.56387e-09		1	30420102	30421995	protein_coding	844437	0	0.997537	0	57.7057	67.4789	80.4731	183.422	7.51902
AT1G02930	4191.6	7.468	0.90692	8.23447	1.80361e-16	6.18887e-15	GSTF6	1	661088	662475	protein_coding	839515	165.703	91.7073	132.857	25169	535.938	43412.9	177.049	7.468
AT4G14368	7.95439	7.4635	1.58136	4.71966	2.36234e-06	1.77885e-05		4	8274085	8278908	protein_coding	7922506	0	0	0	46.9077	1.23664	60.7866	176.497	7.4635
AT3G46370	13.6253	7.44608	1.31037	5.68242	1.328e-08	1.54028e-07		3	17051520	17055514	protein_coding	823783	0	0	0	57.9963	27.0543	24.2186	174.379	7.44608
AT1G25141	21.5732	7.35971	1.24424	5.91502	3.31837e-09	4.2906e-08		1	8817678	8818395	protein_coding	839098	0	0	0	35.4579	31.3795	35.0764	164.245	7.35971
AT1G69920	60.0315	7.32149	1.14811	6.37698	1.80613e-10	2.84893e-09	GSTU12	1	26334250	26335630	protein_coding	843328	4.02152	1.21306	1.17741	403.1	1.2069	642.221	159.952	7.32149
AT1G56150	18.2747	7.31345	1.24189	5.88899	3.88572e-09	4.96091e-08	SAUR71	1	21017311	21018122	protein_coding	842068	0	0	0	38.2572	38.621	24.2304	159.062	7.31345
AT1G18010	12.9289	7.29746	2.42582	3.00825	0.00262757	0.00913281		1	6199690	6201759	protein_coding	838381	0	0	0	54.1199	27.7588	16.1536	157.31	7.29746
AT2G25470	24.2164	7.18192	1.34787	5.32834	9.91135e-08	9.73416e-07	AtRLP21	2	10838294	10842016	protein_coding	817085	2.05158	0	0	121.963	13.538	183.739	145.202	7.18192
AT5G45090	7.20414	7.17399	1.54775	4.63511	3.56742e-06	2.58169e-05	PP2A7	5	18202617	18205000	protein_coding	834541	0	0	0	32.9832	1.2189	54.536	144.406	7.17399
ATMG01090	22.3906	7.16771	1.27305	5.63033	1.79866e-08	2.03022e-07	ORF262	Mt	279463	280251	protein_coding	4024971	0	0	0	29.8592	30.1726	29.538	143.779	7.16771
AT5G60260	18.2149	7.12315	1.25281	5.68574	1.30244e-08	1.51616e-07		5	24255272	24256285	protein_coding	836148	0	0	0	21.4613	32.5864	32.3072	139.406	7.12315
AT5G48770	10.1391	7.09441	1.32125	5.36947	7.89694e-08	7.91967e-07		5	19773117	19777242	protein_coding	834935	0	0	0	35.4579	12.0691	36.2302	136.657	7.09441
AT4G11000	12.1989	7.08652	1.3495	5.2512	1.51108e-07	1.4275e-06		4	6730928	6732599	protein_coding	826701	0	0	0	23.3275	9.65524	49.3839	135.911	7.08652
AT1G02920	4662.55	7.07195	0.910964	7.76315	8.28482e-15	2.425e-13	GSTF7	1	658578	659980	protein_coding	839295	196.049	140.714	204.869	28914	632.418	43331.6	134.545	7.07195
AT2G13547	11.2238	7.01838	1.38958	5.05074	4.4011e-07	3.81657e-06		2	5646602	5647423	protein_coding	28718260	0	0	0	15.8627	27.7588	36.461	129.641	7.01838
AT1G17990	594.399	7.01825	0.391833	17.9113	9.62659e-72	5.36779e-69		1	6192033	6194093	protein_coding	838379	6.6966	10.6022	15.4359	1406.05	760.171	1961.01	129.629	7.01825
AT2G17060	15.5904	7.00399	1.25039	5.60146	2.12549e-08	2.35816e-07		2	7422336	7427119	protein_coding	816211	0	0	0	37.2858	14.4201	26.9888	128.355	7.004
AT5G28442	18.9042	6.97862	1.23384	5.656	1.54939e-08	1.77064e-07		5	10368347	10369188	protein_coding	10723119	0	0	0	26.1269	20.5174	30.2303	126.117	6.97862
AT4G11543	16.6189	6.9346	1.23661	5.60775	2.04969e-08	2.28353e-07		4	6993372	6994201	protein_coding	28720121	0	0	0	27.06	27.7588	22.3843	122.327	6.9346
AT5G44980	13.5064	6.90795	1.2807	5.39387	6.89572e-08	6.97832e-07		5	18160204	18162264	protein_coding	834529	0	0	0	36.8274	23.8169	15.5792	120.088	6.90795
AT2G04800	65.1302	6.86137	1.06025	6.47147	9.70526e-11	1.60227e-09		2	1687173	1687939	protein_coding	815024	3.00834	0	0	114.894	118.095	71.1497	116.272	6.86137
AT4G01910	67.2043	6.85661	0.859928	7.97347	1.54285e-15	4.84672e-14		4	824555	826857	protein_coding	827105	2.01076	1.21306	0	139.965	123.104	127.383	115.89	6.85661
AT2G19190	57.5371	6.77954	1.51703	4.46895	7.86046e-06	5.29347e-05	SIRK	2	8326049	8329944	protein_coding	816436	5.0269	1.21306	1.17741	313.522	2.41381	509.762	109.861	6.77954
AT4G15975	15.84	6.76971	1.31827	5.13531	2.81684e-07	2.52824e-06		4	9051871	9053241	protein_coding	NA	1.00538	0	0	54.1199	13.276	62.9991	109.115	6.76971
AT4G23590	11.3909	6.7648	1.39919	4.83479	1.33289e-06	1.05487e-05		4	12307126	12309664	protein_coding	828459	0	0	0	40.1234	24.1381	4.84608	108.745	6.76481
AT2G29350	360.821	6.71388	0.983382	6.82733	8.65084e-12	1.68809e-10	SAG13	2	12600914	12602556	protein_coding	817484	23.9432	20.463	15.1884	2392.54	30.6348	3836.37	104.973	6.71388
AT1G56250	5.60905	6.68685	1.56364	4.27646	1.89884e-05	0.000117351	VBF	1	21061522	21063047	protein_coding	842078	0	0	0	29.8592	3.62072	29.9995	103.025	6.68685
AT5G19880	7.49927	6.67487	1.80266	3.7028	0.000213235	0.00101749	PER58	5	6720384	6722477	protein_coding	832110	1.00538	0	0	61.5847	0	61.8452	102.173	6.67487
AT1G63370	12.223	6.6637	1.29346	5.15185	2.57924e-07	2.33377e-06		1	23503115	23505667	protein_coding	842643	0	0	0	23.095	17.9544	21.8316	101.385	6.6637
AT3G54363	10.8451	6.63053	1.31816	5.03015	4.90099e-07	4.2043e-06		3	20132068	20132535	protein_coding	6241488	0	0	0	22.3944	27.7588	12.9229	99.0808	6.63053
AT5G45240	6.52268	6.61608	1.39281	4.75016	2.0325e-06	1.55197e-05		5	18313706	18319432	protein_coding	834560	0	0	0	15.358	7.84318	35.9916	98.0933	6.61608
AT1G53980	4.95567	6.60257	1.4829	4.45248	8.48858e-06	5.67874e-05		1	20148899	20149728	protein_coding	28717352	0	0	0	15.8627	9.65524	33.9226	97.1786	6.60257
AT5G39190	225.058	6.6013	0.541049	12.2009	3.073e-34	3.80778e-32	GLP5A	5	15692542	15693735	protein_coding	833914	0	7.92159	3.04142	234.043	355.999	454.605	97.0932	6.6013
AT5G39160	151.518	6.58379	0.658992	9.99069	1.67416e-23	1.05482e-21	GLP2A	5	15679005	15680141	protein_coding	833910	4.54102	0	1.33058	165.12	312.345	163.875	95.9219	6.58379
AT3G26230	163.579	6.58034	0.580061	11.3442	7.92196e-30	7.92338e-28	CYP71B24	3	9597941	9599988	protein_coding	822224	6.03228	3.63917	7.06445	575.724	115.863	912.217	95.6929	6.58034
AT4G12490	74.0187	6.5784	1.3069	5.03358	4.81414e-07	4.13297e-06		4	7409621	7410406	protein_coding	826861	2.01076	2.42611	7.06445	326.586	7.24143	759.45	95.5645	6.5784
AT4G05631	32.2864	6.5758	1.21828	5.39763	6.75275e-08	6.84917e-07		4	2990006	2992618	protein_coding	825936	0	1.21306	0	41.9896	37.4141	36.6918	95.3923	6.5758
AT1G34095	15.8333	6.57491	1.28694	5.10897	3.23918e-07	2.87149e-06		1	12411670	12412514	protein_coding	840308	0	0	0	24.2606	10.8621	23.0766	95.3337	6.57491
AT4G04480	3.40006	6.57338	2.69422	2.43981	0.014695	0.0397861		4	2229649	2230851	protein_coding	825778	0	0	0	20.5282	0	38.5379	95.2326	6.57338
AT1G65570	6.66864	6.5695	1.53716	4.27379	1.92181e-05	0.00011854		1	24373874	24375895	protein_coding	842868	0	0	0	32.6586	22.9312	4.38455	94.9765	6.5695
AT5G45080	19.7243	6.55327	1.25755	5.21112	1.87704e-07	1.74658e-06	PP2A6	5	18191355	18193328	protein_coding	834539	0	0	0	17.7289	13.276	25.3842	93.9141	6.55327
AT4G39925	10.6137	6.54878	1.29143	5.07097	3.95789e-07	3.455e-06		4	18517409	18518052	protein_coding	10723046	0	0	0	16.7958	13.276	26.5381	93.6226	6.54878
AT2G45220	1159.42	6.53019	0.837311	7.79899	6.2403e-15	1.86074e-13	PME17	2	18644061	18646606	protein_coding	819130	67.3605	88.5531	48.2738	6874.16	266.726	11726.8	92.4233	6.53018
AT1G29600	80.7314	6.51569	0.894951	7.2805	3.32582e-13	7.83305e-12		1	10343785	10346364	protein_coding	839837	0	0	3.582	141.005	105.346	68.099	91.4996	6.51569
AT1G35230	15.2395	6.51071	1.26426	5.14982	2.60744e-07	2.35641e-06	AGP5	1	12917070	12917829	protein_coding	840412	0	1.21306	1.17741	78.3805	7.24143	120.46	91.1842	6.51071
AT1G53950	7.36527	6.51018	1.37912	4.72054	2.35215e-06	1.77297e-05		1	20147503	20148068	protein_coding	28717351	0	0	0	22.3944	8.44834	24.9227	91.1506	6.51018
AT2G04032	13.9544	6.49953	1.33527	4.86757	1.12977e-06	9.0674e-06	ZIP7	2	1289832	1291444	protein_coding	814931	0	0	0	13.0634	28.9657	15.2305	90.4804	6.49953
AT5G22530	3.60395	6.49549	1.63414	3.97486	7.04207e-05	0.000379479		5	7480413	7481206	protein_coding	832314	0	0	0	23.3275	6.03453	26.3073	90.2274	6.49549
AT1G58270	2103.86	6.49078	0.251228	25.8362	3.47863e-147	1.29312e-143	ZW9	1	21611803	21614169	protein_coding	842196	13.0699	25.4742	37.6771	2284.23	2804.85	1658.74	89.9328	6.49078
AT1G73810	9.2163	6.46631	1.4344	4.50802	6.5434e-06	4.46722e-05		1	27752342	27755297	protein_coding	843717	0	0	1.17741	38.2572	2.41381	64.8452	88.4207	6.46631
AT5G43040	14.5427	6.46197	1.36415	4.737	2.16903e-06	1.64439e-05		5	17263685	17265777	protein_coding	834319	0	0	0	26.1269	26.5519	4.15378	88.1551	6.46197
AT5G36870	16.8577	6.45862	1.27606	5.06137	4.1625e-07	3.62233e-06	CALS4	5	14518008	14534060	protein_coding	833654	0	0	0	21.5775	13.3477	19.2575	87.9505	6.45862
AT5G64905	18.8762	6.42306	1.14979	5.58627	2.32004e-08	2.55614e-07	PEP3	5	25939562	25940080	protein_coding	836614	0	1.21306	2.35482	107.307	8.44834	177.459	85.8091	6.42306
AT5G37440	16.7194	6.42112	1.23741	5.18918	2.11222e-07	1.94754e-06		5	14844334	14845685	protein_coding	833720	0	0	0	22.3944	10.8621	18.9228	85.6937	6.42112
AT4G33550	18.5772	6.41531	1.38928	4.61773	3.87967e-06	2.78149e-05		4	16134366	16135134	protein_coding	829494	0	0	0	14.9023	36.1408	4.14617	85.3495	6.41531
AT2G26820	8.57746	6.4105	1.40757	4.5543	5.25613e-06	3.67156e-05	ATPP2-A3	2	11437689	11442379	protein_coding	817223	0	0	0	30.652	2.40281	19.2508	85.0655	6.4105
AT1G72850	11.8684	6.40472	1.25402	5.10735	3.26713e-07	2.89511e-06		1	27413881	27415483	protein_coding	843616	0	0	0	19.5951	18.1036	15.6921	84.725	6.40472
AT5G22520	3.40359	6.39644	1.82396	3.5069	0.00045336	0.00198425		5	7478860	7479543	protein_coding	832313	0	0	0	24.2606	1.2069	26.5381	84.2401	6.39644
AT4G37990	19.6328	6.38275	1.2165	5.2468	1.54763e-07	1.46016e-06	CAD8	4	17855637	17857878	protein_coding	829955	0	3.63917	0	75.5812	8.44834	203.997	83.4448	6.38275
AT3G04690	3.25463	6.37903	1.85332	3.44196	0.000577523	0.00245236	ANX1	3	1273057	1276945	protein_coding	819627	0	0	0	32.6586	1.2069	17.769	83.2301	6.37903
AT5G37750	10.703	6.37779	1.26641	5.0361	4.75105e-07	4.08353e-06		5	14995757	14997060	protein_coding	833753	0	0	0	15.8627	13.276	21.2305	83.1582	6.37779
AT2G23270	6.49238	6.34876	1.62076	3.91716	8.95987e-05	0.000469221		2	9903215	9903845	protein_coding	816859	0	1.21306	0	51.3206	2.41381	44.5378	81.5018	6.34876
AT4G16820	3.29289	6.34224	2.02959	3.12488	0.00177876	0.00654463	PLA-I{beta]2	4	9467512	9469425	protein_coding	827388	0	0	0	16.7958	0	33.2303	81.1345	6.34224
AT3G24780	10.6678	6.32263	1.34066	4.71605	2.40468e-06	1.80525e-05		3	9049090	9051752	protein_coding	822076	0	0	0	17.7289	26.5519	7.3845	80.0388	6.32263
AT3G43580	13.657	6.29999	1.24826	5.04702	4.48761e-07	3.87802e-06		3	15502016	15503638	protein_coding	823455	0	0	0	24.2606	9.65524	14.9998	78.7926	6.29999
AT3G45060	3.20244	6.29595	2.35605	2.67225	0.00753447	0.0224995	NRT2.6	3	16477561	16479559	protein_coding	823641	0	0	0	27.9931	0	20.7689	78.5724	6.29595
AT1G53970	5.18218	6.29272	1.68951	3.72458	0.00019564	0.000943881		1	20148419	20149749	protein_coding	841835	0	0	0	28.2974	0	20.1062	78.3969	6.29272
AT3G55970	244.111	6.28759	0.758551	8.28894	1.1426e-16	3.96337e-15	JRG21	3	20766735	20769410	protein_coding	824763	26.9565	10.9629	10.6408	1210.22	120.45	2483.72	78.1182	6.28759
AT3G26830	227.129	6.28427	0.889622	7.06397	1.6181e-12	3.49035e-11	CYP71B15	3	9887917	9889791	protein_coding	822298	15.0807	19.4089	11.7741	1478.97	39.8279	2083.82	77.9386	6.28427
AT5G03355	82.3929	6.25828	0.699662	8.94473	3.72869e-19	1.6055e-17		5	817835	820008	protein_coding	28720553	1.00538	2.42611	2.35482	167.958	95.3455	164.536	76.5475	6.25828
AT3G52780	7.86382	6.22984	1.33167	4.67823	2.89361e-06	2.13989e-05	PAP20	3	19561260	19564350	protein_coding	824444	0	0	0	11.5331	13.7253	20.4844	75.0533	6.22984
AT5G60440	8.95451	6.21666	1.32061	4.70743	2.50855e-06	1.87502e-05	AGL62	5	24305381	24307716	protein_coding	836165	0	0	0	20.5282	3.62072	20.5382	74.3706	6.21666
AT1G75830	3.29233	6.20858	2.17224	2.85814	0.00426125	0.0137723	PDF1.1	1	28472357	28472898	protein_coding	843916	0	0	0	15.8627	1.2069	28.615	73.9554	6.20858
AT4G00960	12.9326	6.20151	1.28114	4.84062	1.29432e-06	1.02698e-05		4	414204	416355	protein_coding	827937	0	0	1.26265	38.7712	16.8809	34.7065	73.5937	6.20151
AT5G01445	13.4813	6.18492	1.2999	4.75798	1.9554e-06	1.49537e-05		5	181821	182581	protein_coding	5008195	0	0	0	12.1303	19.3105	14.3075	72.752	6.18492
AT5G23700	34.0417	6.18222	0.92052	6.71601	1.8677e-11	3.40337e-10		5	7992776	7997509	protein_coding	832435	0	1.70207	1.38202	50.3324	53.4044	116.629	72.6162	6.18222
AT1G07645	17.1787	6.17603	1.23872	4.98583	6.16969e-07	5.1791e-06	ATDSI-1VOC	1	2367437	2368436	protein_coding	2745745	0	1.21306	0	23.3275	26.5519	35.9995	72.3054	6.17603
AT5G43030	7.40007	6.16734	1.50744	4.09128	4.29003e-05	0.000243721		5	17258927	17260784	protein_coding	834318	0	0	0	23.3275	21.7243	0.923063	71.8713	6.16734
AT3G44830	6.23581	6.15959	1.77624	3.46776	0.000524817	0.0022541	PDAT2	3	16368890	16372443	protein_coding	823617	0	1.21306	0	27.9931	0	57.9222	71.4859	6.15959
AT3G27940	15.2698	6.15264	1.23816	4.96919	6.7234e-07	5.59756e-06	LBD26	3	10373251	10376480	protein_coding	822418	0	0	1.18171	28.0954	28.6174	29.4868	71.1424	6.15264
AT2G15220	143.285	6.13808	0.852728	7.19817	6.10264e-13	1.3946e-11		2	6608561	6609681	protein_coding	816011	9.04842	3.63917	16.4837	1158.91	53.1038	842.757	70.4282	6.13808
AT1G53625	38.3056	6.09473	1.17505	5.1868	2.13935e-07	1.96686e-06		1	20014379	20015038	protein_coding	841798	4.02152	3.63917	0	210.881	8.44834	308.072	68.3435	6.09473
AT3G13240	15.089	6.07997	1.27477	4.76948	1.84704e-06	1.41959e-05		3	4275463	4276531	protein_coding	820523	0	0	0	14.1385	7.3149	18.6486	67.6478	6.07997
AT3G06640	8.15497	6.06761	1.28727	4.71353	2.43462e-06	1.82404e-05		3	2074185	2078613	protein_coding	819844	0	0	0	16.4485	10.6375	14.2149	67.0706	6.06761
AT4G22470	47.7766	6.06562	1.04486	5.8052	6.42872e-09	7.91314e-08		4	11840134	11841450	protein_coding	828342	4.02152	1.21306	4.70963	207.149	8.44834	452.993	66.9784	6.06562
AT3G44860	9.34653	6.05273	1.39299	4.34514	1.39185e-05	8.85198e-05	FAMT	3	16379571	16381434	protein_coding	823620	0	0	1.17741	46.6551	4.82762	28.3842	66.3826	6.05273
AT5G27100	8.99103	6.05083	1.39365	4.34171	1.41379e-05	8.98122e-05	GLR2.1	5	9535059	9538444	protein_coding	832768	0	0	0	26.1269	13.276	3.23072	66.2951	6.05083
AT1G14540	190.447	6.04762	0.883545	6.84473	7.66209e-12	1.50568e-10	PER4	1	4974021	4975705	protein_coding	838016	13.0699	13.3436	17.6611	1120.65	48.2762	1743.2	66.1479	6.04762
AT1G43140	8.78275	6.03431	1.31451	4.59055	4.42076e-06	3.13316e-05		1	16232785	16236109	protein_coding	3767291	0	0	0	15.8627	9.65524	14.769	65.5405	6.03431
AT1G65370	253.636	6.03276	0.479118	12.5914	2.35547e-36	3.22309e-34		1	24284469	24286347	protein_coding	842848	1.00538	7.27834	7.06445	413.364	357.244	200.997	65.4698	6.03276
AT3G44300	1290.79	6.01572	0.721618	8.33643	7.65687e-17	2.7022e-15	NIT2	3	15983199	15985535	protein_coding	823555	96.5165	97.0445	105.967	6911.48	386.21	12079	64.7012	6.01572
AT4G39930	20.8773	6.00844	1.07086	5.61083	2.01361e-08	2.25234e-07		4	18518189	18518983	protein_coding	830152	0	1.71113	0	35.61	43.9811	46.8877	64.3754	6.00844
AT2G45360	9.58479	6.00247	1.43006	4.19736	2.70044e-05	0.000161001		2	18698592	18699514	protein_coding	819144	0	0	2.35482	33.5917	8.44834	103.152	64.1096	6.00247
AT5G39110	3.22727	5.98165	1.623	3.68556	0.000228203	0.00108295		5	15657697	15658632	protein_coding	833904	0	0	0	14.9296	1.2069	22.3843	63.1909	5.98165
AT3G44713	16.0373	5.97509	1.238	4.82639	1.3903e-06	1.09693e-05		3	16260205	16262484	protein_coding	823599	0	0	0	13.0634	13.276	12.9229	62.9044	5.97509
AT2G29470	49.3485	5.94668	1.63198	3.64385	0.000268586	0.00124725	GSTU3	2	12628422	12629640	protein_coding	817496	9.04842	1.21306	3.53223	311.656	1.2069	543.223	61.6778	5.94668
AT5G49870	6.73668	5.94011	1.47173	4.03613	5.43394e-05	0.000301115	JAL48	5	20270101	20272895	protein_coding	835050	0	0	0	17.1409	16.0121	5.88766	61.3978	5.94011
AT1G13430	32.5215	5.93996	1.06172	5.59467	2.2104e-08	2.44669e-07	STO9	1	4606500	4607780	protein_coding	837903	2.01076	0	0	43.8558	43.4486	49.1531	61.3913	5.93996
AT1G51920	2.95922	5.927	2.11102	2.80765	0.00499047	0.0158422		1	19294184	19294612	protein_coding	841620	0	0	0	17.7289	0	19.8459	60.842	5.927
AT1G61430	194.586	5.91342	0.465297	12.7089	5.27636e-37	7.30956e-35		1	22664501	22668651	protein_coding	842437	4.3935	3.97574	9.00419	386.417	191.278	454.24	60.2723	5.91342
AT5G11170	2433.61	5.89742	0.217756	27.0827	1.57625e-161	7.03133e-158	RH15	5	3553096	3557018	protein_coding	830986	55.508	32.3322	93.0256	3418.78	3330.6	4029.56	59.6074	5.89742
ATMG01170	7.51049	5.89586	1.34065	4.39776	1.09376e-05	7.12685e-05	ATP6-2	Mt	296820	298204	protein_coding	3890461	0	0	0	6.53171	19.3105	11.7691	59.543	5.89586
AT2G43590	241.548	5.889	0.775986	7.58905	3.22256e-14	8.80832e-13		2	18081304	18082776	protein_coding	818961	9.04842	19.4089	4.70963	1465.9	91.7248	400.84	59.2604	5.889
AT5G24820	5.43295	5.88264	1.50387	3.91167	9.16604e-05	0.000479117		5	8523390	8525356	protein_coding	832551	0	0	0	3.73241	7.24143	24.4612	58.9998	5.88264
AT3G53840	7.7291	5.87284	1.28695	4.56337	5.03379e-06	3.52951e-05	WAKL15	3	19945571	19947844	protein_coding	824551	0	0	0	13.0634	12.0691	11.5383	58.6003	5.87284
AT2G43000	101.324	5.87224	0.954899	6.1496	7.76804e-10	1.10992e-08	JUB1	2	17880457	17882636	protein_coding	818902	4.02256	15.7738	7.06628	655.379	24.1443	882.693	58.5763	5.87224
AT2G46450	1646.97	5.86317	0.190022	30.8552	4.77071e-209	3.54687e-205	CNGC12	2	19065536	19069569	protein_coding	819253	63.3228	66.0548	60.0214	3509.04	2867.42	4625.83	58.209	5.86317
AT3G44970	294.49	5.84721	0.339491	17.2234	1.77119e-66	7.9009e-64		3	16432286	16435124	protein_coding	823632	12.1987	6.1327	9.52398	602.701	440.685	583.211	57.5686	5.84721
AT5G36140	25.0383	5.84662	1.16699	5.01	5.4431e-07	4.61882e-06	CYP716A2	5	14212174	14213293	protein_coding	833611	1.00538	2.42611	0	153.029	39.8279	3.46149	57.5452	5.84662
AT5G24655	6.00724	5.83638	1.36301	4.28197	1.85247e-05	0.000114771	LSU4	5	8440601	8441364	protein_coding	824119	0	0	0	16.7958	15.6898	4.61531	57.1379	5.83638
AT5G38350	37.2619	5.83322	0.90253	6.46318	1.02525e-10	1.68637e-09		5	15328569	15331528	protein_coding	833817	0	0	3.53223	90.5109	36.2072	65.076	57.0128	5.83322
AT4G18940	6.18354	5.81391	1.42243	4.08731	4.36395e-05	0.000247291		4	10372658	10373895	protein_coding	827629	0	1.21306	0	24.2606	3.62072	38.7687	56.2549	5.81391
AT5G22796	9.02807	5.80812	1.28134	4.53283	5.8199e-06	4.02128e-05		5	7612206	7613224	protein_coding	28721188	0	0	0	12.1303	10.8621	11.7691	56.0296	5.80812
AT1G61120	3.70419	5.78649	1.87482	3.08642	0.0020258	0.00730897	GES	1	22523635	22528836	protein_coding	842405	0	0	0	21.4613	1.2069	11.5383	55.1958	5.78649
AT4G08360	5.55977	5.78087	1.45084	3.98449	6.76244e-05	0.000365647		4	5295756	5297084	protein_coding	826392	0	0	0	3.73241	6.03453	22.8458	54.9813	5.78087
AT1G66570	3.43799	5.77662	2.04933	2.81879	0.00482056	0.0153729	SUC7	1	24835244	24837441	protein_coding	842975	0	0	0	12.4147	0	21.2726	54.8196	5.77662
AT4G09300	6.65244	5.77356	1.36886	4.21779	2.46705e-05	0.000148116		4	5898761	5901022	protein_coding	826513	0	0	0	15.3864	8.31989	10.3532	54.7036	5.77356
AT2G29100	4.37029	5.76453	1.51739	3.79897	0.000145301	0.000724272	ATGLR2.9	2	12501092	12504944	protein_coding	817458	0	1.21541	0	36.0051	3.62774	25.8	54.3621	5.76453
AT2G45570	130.255	5.7605	0.967639	5.95315	2.63027e-09	3.46723e-08	CYP76C2	2	18779321	18781973	protein_coding	819165	19.1022	7.27834	14.1289	764.21	16.8967	1420.13	54.2106	5.7605
AT1G21240	9.75464	5.75767	1.51145	3.80936	0.000139326	0.00069785	WAK3	1	7434235	7436830	protein_coding	838719	0	0	2.90387	48.0234	0	91.0585	54.1042	5.75767
AT4G13420	9.06441	5.73122	1.44534	3.96532	7.32983e-05	0.000393086	POT5	4	7796782	7802251	protein_coding	826973	0	0	0	27.06	4.82762	2.07689	53.1214	5.73122
AT5G45115	11.2153	5.73012	1.33131	4.30412	1.67651e-05	0.000104977		5	18238011	18238906	protein_coding	28721250	0	0	0	11.8067	17.6206	5.39062	53.0809	5.73012
AT5G56960	14.7935	5.72326	1.21833	4.69765	2.63177e-06	1.9599e-05		5	23038389	23041617	protein_coding	835798	1.05176	1.26901	2.46344	97.6144	2.04789	150.051	52.8291	5.72326
AT5G55410	14.4128	5.71493	1.43309	3.98783	6.66796e-05	0.00036128		5	22460550	22461385	protein_coding	835634	0	0	0	6.00737	19.4083	7.92366	52.5249	5.71493
ATMG00690	9.05686	5.71427	1.267	4.51007	6.48056e-06	4.4311e-05	ORF240A	Mt	203588	204310	protein_coding	4024983	0	0	0	9.33102	10.8621	11.9998	52.501	5.71427
AT2G02930	137.261	5.70059	0.788242	7.23203	4.75846e-13	1.09982e-11	GSTF3	2	851156	852321	protein_coding	814822	18.0968	12.1306	8.24186	698.893	82.0696	1225.37	52.0053	5.70059
AT3G26480	20.0432	5.68618	1.24215	4.57768	4.70151e-06	3.30901e-05		3	9687273	9690966	protein_coding	822253	0	1.41829	0	24.0082	31.0005	13.9067	51.4884	5.68618
AT2G27380	5.90178	5.68272	1.37911	4.12058	3.77923e-05	0.00021764	EPR1	2	11713411	11715774	protein_coding	817282	0	0	0	9.33102	6.03453	15.4613	51.3651	5.68272
AT5G35490	5.84257	5.68109	1.48352	3.82947	0.000128419	0.000649346	ATMRU1	5	13689817	13690548	protein_coding	833513	0	0	0	8.39791	22.9312	2.07689	51.307	5.68109
AT2G04380	8.80504	5.67454	1.30575	4.3458	1.3877e-05	8.82806e-05		2	1525642	1526767	protein_coding	814977	0	0	0	9.33102	13.276	9.69216	51.0749	5.67454
AT3G53600	3.97235	5.67132	2.17524	2.60721	0.00912827	0.0265078		3	19875375	19876177	protein_coding	824528	0	0	1.17741	13.9965	0	47.307	50.9611	5.67132
AT5G43570	39.1032	5.66764	0.859549	6.59373	4.28904e-11	7.50295e-10		5	17506400	17507641	protein_coding	834377	5.0269	3.63917	2.35482	166.092	14.4829	381.917	50.8311	5.66764
AT2G43570	143.149	5.667	0.694545	8.15929	3.37006e-16	1.13543e-14	CHI	2	18076166	18077517	protein_coding	818959	13.0699	19.4089	7.06445	987.222	83.2765	934.601	50.8084	5.667
AT2G15080	304.225	5.6649	0.339382	16.6918	1.50298e-62	5.88113e-60	AtRLP19	2	6533261	6537002	protein_coding	815997	12.704	17.8828	28.5156	1289.86	519.941	1155.25	50.7346	5.6649
AT4G28460	6.88244	5.65236	1.50832	3.74745	0.00017864	0.000869764	PIP1	4	14065992	14066661	protein_coding	828963	1.00538	0	1.17741	52.2537	1.2069	57.6914	50.2957	5.65236
AT5G49440	7.69137	5.64941	1.30664	4.32361	1.53496e-05	9.68754e-05		5	20048239	20049776	protein_coding	835004	0	0	0	9.33102	6.03453	14.3075	50.1928	5.64941
AT3G02240	20.8633	5.62899	1.00727	5.58837	2.2921e-08	2.52709e-07	RGF7	3	418357	419323	protein_coding	820386	4.02152	1.21306	0	85.8454	21.7243	160.844	49.4875	5.62899
AT1G02220	132.148	5.62503	0.811498	6.93167	4.15907e-12	8.54179e-11	NAC003	1	428650	430720	protein_coding	839476	7.03766	13.3436	15.3063	781.939	53.1038	917.525	49.3518	5.62503
AT1G27540	311.307	5.61808	0.313494	17.9208	8.111e-72	4.76073e-69		1	9565913	9567906	protein_coding	839645	8.65837	16.2067	8.5533	531.462	495.684	573.866	49.1145	5.61808
AT4G01930	5.93668	5.60901	1.36996	4.09429	4.23455e-05	0.000241184		4	838677	840825	protein_coding	828198	0	0	0	13.0634	8.44834	8.99986	48.8067	5.60901
AT1G19640	9.74163	5.59556	1.31783	4.24605	2.17573e-05	0.000132233	JMT	1	6788885	6791919	protein_coding	838551	0	1.21306	0	17.7289	27.7588	14.3075	48.3538	5.59556
AT2G28210	21.682	5.58272	1.00256	5.56846	2.57005e-08	2.80327e-07	ATACA2	2	12029666	12033096	protein_coding	817367	4.05536	0	1.18732	99.0228	13.3877	148.721	47.9256	5.58272
AT2G23240	7.34606	5.57188	1.69442	3.28837	0.00100771	0.00399358	MT4B	2	9895680	9896347	protein_coding	816856	0	0	0	0	28.9212	1.62643	47.5665	5.57188
AT1G49700	10.8902	5.55813	1.27205	4.36944	1.24564e-05	8.01577e-05		1	18388792	18390523	protein_coding	841393	1.00109	0	0	16.7777	25.2732	16.1016	47.1156	5.55813
AT2G43510	546.425	5.55768	0.780403	7.12155	1.0672e-12	2.35671e-11	ATTI1	2	18066960	18067860	protein_coding	818952	99.5326	21.835	45.9189	2756.38	222.071	4915.31	47.1007	5.55768
AT4G23150	7.55606	5.53878	1.44981	3.82034	0.000133268	0.000671873	CRK7	4	12125664	12128490	protein_coding	828414	2.01076	0	0	33.5917	3.62072	62.5375	46.4876	5.53878
AT1G64253	16.4885	5.5176	1.24902	4.41753	9.9835e-06	6.56357e-05		1	23842219	23844438	protein_coding	28717394	0	0	1.96813	19.2269	27.9992	19.4083	45.8104	5.5176
AT1G10000	5.13549	5.51388	1.43596	3.83985	0.000123111	0.000625627		1	3263850	3265176	protein_coding	837535	0	0	0	9.33102	18.1036	2.53842	45.6922	5.51388
AT2G03360	17.5023	5.50115	1.06187	5.18061	2.21164e-07	2.02498e-06		2	1022190	1024497	protein_coding	814865	1.00623	1.21409	1.17841	53.6982	10.8714	86.3436	45.2911	5.50115
AT2G03710	172.715	5.45599	0.396736	13.7522	4.94058e-43	9.10699e-41	AGL3	2	1129229	1131838	protein_coding	814898	4.08	8.61486	4.77812	226.219	238.794	279.887	43.8952	5.45599
AT5G45095	5.11807	5.45438	1.45911	3.73816	0.000185373	0.000898815		5	18207363	18209052	protein_coding	834542	0	0	0	12.1303	13.276	2.99995	43.8461	5.45438
AT3G51300	10.5476	5.45223	1.289	4.22982	2.33875e-05	0.000141097	ARAC11	3	19042858	19044393	protein_coding	824293	0	0	0	6.53171	12.0691	8.99986	43.7809	5.45223
AT1G16905	3.50208	5.44887	1.77199	3.075	0.00210502	0.00754464		1	5782455	5783840	protein_coding	5007699	0	0	0	15.8627	8.44834	3.23072	43.679	5.44887
AT1G72870	12.9809	5.44525	1.31953	4.12667	3.68049e-05	0.000212392		1	27420939	27423338	protein_coding	843618	0	0	1.17741	31.7255	13.276	8.99986	43.5697	5.44525
AT3G59930	151.87	5.4422	0.439136	12.393	2.85275e-35	3.72092e-33		3	22139492	22140320	protein_coding	825163	10.0538	9.70445	2.35482	219.279	271.554	475.839	43.4776	5.4422
AT1G13520	151.057	5.43842	0.885443	6.14203	8.14747e-10	1.15951e-08		1	4631633	4633299	protein_coding	837912	20.1076	18.1958	17.6611	1064.67	28.9657	1332.9	43.3637	5.43842
AT1G17240	21.5588	5.42644	0.910321	5.96102	2.50675e-09	3.31027e-08	AtRLP2	1	5896385	5898931	protein_coding	838295	1.0412	0	2.2174	62.8124	35.2309	45.6465	43.0051	5.42644
AT3G46660	51.262	5.42178	0.841455	6.44334	1.16871e-10	1.89853e-09	UGT76E12	3	17189264	17191167	protein_coding	823819	5.0269	3.63917	4.70963	236.075	7.24143	329.995	42.8666	5.42178
AT1G03106	50.3038	5.4197	1.03807	5.22093	1.78031e-07	1.66282e-06		1	748101	749034	protein_coding	2745740	1.00538	0	2.35482	27.9931	80.8627	36.6918	42.8047	5.4197
AT5G55110	4.23216	5.41229	1.57713	3.43173	0.000599754	0.00253687		5	22367733	22368675	protein_coding	835602	0	0	0	15.8627	10.8621	0.692297	42.5854	5.41229
AT5G67310	31.1425	5.4085	0.906736	5.9648	2.4493e-09	3.24402e-08	CYP81G1	5	26855216	26857086	protein_coding	836866	5.0269	2.42611	4.70963	221.145	7.24143	289.842	42.4738	5.4085
AT3G45130	63.0604	5.40584	0.97608	5.53832	3.05391e-08	3.28738e-07	LAS1	3	16512170	16517781	protein_coding	823649	7.08723	7.3296	9.48561	421.344	12.1541	577.642	42.3955	5.40584
AT5G43520	35.5144	5.39698	0.830388	6.49934	8.06704e-11	1.35182e-09		5	17485231	17486309	protein_coding	834372	2.01076	0	3.53223	82.1129	50.69	101.768	42.1358	5.39698
AT1G62580	18.9326	5.39633	1.16515	4.63146	3.63099e-06	2.62174e-05		1	23173286	23176931	protein_coding	842555	0	2.41149	0	34.6932	11.9963	46.6929	42.1171	5.39633
AT4G23220	27.4321	5.39586	0.857652	6.29143	3.14562e-10	4.76953e-09	CRK14	4	12154091	12156881	protein_coding	828421	1.00538	1.21306	3.53223	98.9088	13.276	123.46	42.1031	5.39586
AT4G10370	6.81766	5.39413	1.42817	3.77695	0.000158763	0.000782553		4	6423353	6425678	protein_coding	826629	0	0	0	13.9965	10.8621	2.53842	42.0529	5.39413
AT3G21520	8.98113	5.38482	1.19266	4.51497	6.3326e-06	4.34191e-05	DMP1	3	7581959	7582793	protein_coding	821706	0	1.21306	2.35482	41.9896	7.24143	92.9986	41.7822	5.38482
AT4G04490	17.0816	5.36449	0.982417	5.4605	4.74798e-08	4.93303e-07	CRK36	4	2231717	2234689	protein_coding	825779	0	2.42611	2.35482	78.3805	13.276	95.537	41.1976	5.36449
AT1G76960	4.1586	5.36445	1.52914	3.50814	0.000451254	0.00197659		1	28920317	28920976	protein_coding	844031	0	0	0	6.53171	1.2069	16.6151	41.1965	5.36445
AT1G72860	11.187	5.35547	1.43915	3.72128	0.000198218	0.000953636		1	27416228	27420946	protein_coding	843617	1.02295	0	0	27.5105	22.7633	1.08921	40.9409	5.35547
AT5G35760	5.93413	5.34313	1.33324	4.00762	6.13324e-05	0.000335202		5	13934108	13935088	protein_coding	833555	0	0	0	10.2641	7.24143	7.84604	40.5922	5.34313
AT2G46495	6.22567	5.33982	1.61442	3.30758	0.000941044	0.00375744	ATL21A	2	19083910	19085776	protein_coding	819259	1.03387	0	0	34.6056	0	14.7028	40.4992	5.33982
AT5G61890	15.3893	5.33625	1.75482	3.0409	0.00235868	0.00832536	ERF114	5	24852322	24853941	protein_coding	836310	0	4.85222	1.17741	70.9157	0	168.459	40.399	5.33625
AT1G59950	3.91665	5.32907	1.71575	3.10597	0.00189658	0.00690974		1	22068033	22070588	protein_coding	842289	0	1.21306	0	26.1269	0	22.1535	40.1986	5.32907
AT1G26420	161.305	5.30912	1.02921	5.15841	2.4905e-07	2.25897e-06	FOX5	1	9141519	9143336	protein_coding	839184	24.1291	18.1958	18.8385	1040.41	20.5174	1364.75	39.6463	5.30912
AT1G20620	20527.5	5.30685	0.163992	32.3604	9.90989e-230	1.10515e-225	CAT3	1	7142972	7146540	protein_coding	838651	863.385	700.823	683.74	26216	22886	39919.9	39.5841	5.30685
AT3G23250	46.54	5.30216	1.1354	4.66986	3.01411e-06	2.21797e-05	MYB15	3	8309209	8310910	protein_coding	821904	5.03728	7.29332	5.86788	281.809	3.60893	430.195	39.4556	5.30216
AT1G13550	2.42983	5.29304	1.5881	3.33295	0.00085932	0.00347467		1	4636984	4638330	protein_coding	837916	0	0	0	13.0634	3.62072	7.61527	39.2069	5.29304
AT4G21650	136.693	5.2913	0.648953	8.1536	3.53239e-16	1.18476e-14	SBT3.13	4	11501162	11504739	protein_coding	828252	1.00538	7.27834	2.35482	137.166	210.001	59.076	39.1598	5.2913
AT5G64120	2337.69	5.29056	0.839144	6.30471	2.88736e-10	4.41699e-09	PER71	5	25659257	25661007	protein_coding	836533	221.184	286.281	274.336	10792.2	724.143	19079	39.1396	5.29056
AT1G61800	23.0388	5.28746	1.08472	4.87448	1.09098e-06	8.77502e-06	GPT2	1	22824414	22826902	protein_coding	842477	5.02645	1.21294	2.3546	139.049	0	201.012	39.0557	5.28746
AT4G15350	2.46986	5.27962	1.73426	3.0443	0.00233222	0.00824632	CYP705A2	4	8762832	8764777	protein_coding	827201	0	0	0	10.2641	6.03453	7.84604	38.8441	5.27962
AT1G11370	2.50721	5.26434	1.83598	2.86731	0.00413972	0.0134615	PME56	1	3827851	3831068	protein_coding	837679	0	0	0	5.59861	6.03453	11.9998	38.4347	5.26434
AT5G58840	7.31428	5.24575	1.61035	3.25752	0.00112391	0.00438247	SBT4.9	5	23759003	23762438	protein_coding	836001	0	2.43452	0	42.2844	0	45.6184	37.9426	5.24575
AT3G49120	1683.9	5.23713	0.692051	7.56755	3.8032e-14	1.03195e-12	PER34	3	18207651	18210333	protein_coding	824073	180.968	203.793	181.321	8650.79	514.142	12182.6	37.7167	5.23713
AT4G18195	3.19508	5.23535	1.55322	3.37063	0.000749959	0.00307993	PUP8	4	10069458	10071115	protein_coding	3770302	0	1.21306	0	17.7289	3.62072	23.5381	37.6701	5.23535
AT3G60270	5.31644	5.2193	1.695	3.07923	0.00207536	0.00746114		3	22277797	22278837	protein_coding	825198	1.00538	1.21306	0	52.2537	0	30.6918	37.2534	5.2193
AT5G25910	40.2616	5.21895	0.739681	7.05568	1.71758e-12	3.68709e-11	AtRLP52	5	9038860	9041377	protein_coding	832660	5.0269	6.06528	1.17741	189.42	30.1726	236.766	37.2444	5.21895
AT4G09012	21.2569	5.21162	1.08181	4.81753	1.45349e-06	1.1411e-05		4	5780311	5783464	protein_coding	6240241	0	0	2.35482	20.5282	28.9657	32.7687	37.0557	5.21162
AT5G35660	6.73211	5.1974	1.60932	3.22956	0.00123981	0.00478172		5	13852387	13853742	protein_coding	3771291	0	0	0	0.933102	21.7243	1.3846	36.6922	5.1974
AT3G60970	3.04044	5.18556	1.75699	2.95139	0.00316347	0.0106825	ABCC15	3	22557282	22561716	protein_coding	825269	0	0	0	4.66551	4.82762	12.6921	36.3923	5.18556
AT2G29460	244.352	5.17785	0.752452	6.88131	5.93063e-12	1.1874e-10	GSTU4	2	12626478	12627891	protein_coding	817495	30.1614	26.6872	23.5482	1148.65	56.7246	1704.67	36.1983	5.17785
AT3G16530	2259.27	5.17617	0.512649	10.0969	5.70168e-24	3.69681e-22		3	5624326	5625519	protein_coding	820901	239.28	195.302	200.16	8525.75	1343.29	13081.6	36.1561	5.17617
AT2G38240	85.0657	5.16232	1.42305	3.62763	0.00028603	0.00131919	ANS	2	16012535	16014991	protein_coding	818403	34.1829	1.21306	4.70963	339.649	12.0691	1090.83	35.8107	5.16232
AT4G36140	435.034	5.15587	0.243573	21.1676	1.89811e-99	2.64596e-96		4	17098612	17104576	protein_coding	829771	19.109	23.0562	25.9121	855.462	602.458	943.011	35.6511	5.15587
AT3G19615	4.94472	5.14684	2.08106	2.47318	0.0133917	0.0367436		3	6814966	6815403	protein_coding	5008014	0	1.21306	1.17741	32.6586	0	49.8454	35.4285	5.14684
AT4G01970	5.99908	5.13889	1.51082	3.4014	0.000670426	0.00279342	AtSTS	4	853922	857401	protein_coding	828186	0	0	0	5.82754	16.0898	1.4199	35.2337	5.13889
AT3G25013	34.1308	5.13393	0.888001	5.78144	7.40626e-09	9.03166e-08		3	9113875	9116673	protein_coding	6240559	0	1.20933	2.34758	42.3679	26.8073	46.7417	35.1129	5.13393
AT4G22460	17.6004	5.12704	1.35173	3.79296	0.000148865	0.000739319		4	11838960	11839659	protein_coding	828341	0	2.42611	0	33.5917	45.8624	2.30766	34.9457	5.12704
AT5G24215	1.57932	5.12455	2.19029	2.33967	0.019301	0.0499813		5	8221371	8222930	protein_coding	28721192	0	0	0	4.66551	4.82762	11.9998	34.8853	5.12455
AT3G26135	2.97126	5.11211	1.50253	3.40233	0.000668134	0.00278491		3	9556060	9557425	protein_coding	28719320	0	0	0	3.73241	6.03453	11.0768	34.5858	5.11211
AT1G01480	46.8648	5.11143	0.798903	6.39806	1.57367e-10	2.50351e-09	ACS2	1	175706	178406	protein_coding	837082	10.0811	3.93411	5.36639	269.33	7.82833	401.781	34.5695	5.11143
AT1G66465	7.28127	5.07968	1.50142	3.38326	0.000716306	0.0029608		1	24788868	24790516	protein_coding	28717403	2.3849	0	0	33.2018	4.29443	42.2471	33.8172	5.07968
AT1G67980	158.419	5.07716	1.17263	4.32974	1.49289e-05	9.44337e-05	CCOAMT	1	25487682	25489312	protein_coding	843126	31.2555	15.6508	29.5645	1102.32	3.33673	1474.83	33.7581	5.07716
AT1G27580	139.671	5.0576	0.448509	11.2765	1.71452e-29	1.62036e-27		1	9589807	9591075	protein_coding	839649	15.0807	4.85222	0	189.42	257.071	250.612	33.3035	5.0576
AT3G28155	1.97688	5.05517	2.01488	2.50892	0.01211	0.0336785		3	10484781	10485991	protein_coding	822441	0	0	0	10.1508	0	10.3696	33.2474	5.05517
AT4G18250	22.727	5.05073	1.06726	4.73241	2.21867e-06	1.6786e-05		4	10087205	10090276	protein_coding	827551	3.01614	6.06528	1.17741	157.694	4.82762	174.921	33.1452	5.05073
AT4G01920	28.613	5.04575	0.812857	6.20743	5.38588e-10	7.8875e-09		4	828826	831288	protein_coding	828197	1.00538	3.63917	0	70.9157	48.2762	32.3072	33.0311	5.04575
AT1G58400	65.2562	5.04445	0.564075	8.94287	3.79206e-19	1.6265e-17		1	21695699	21699695	protein_coding	842209	3.15373	5.07357	2.46224	145.025	62.1127	138.263	33.0012	5.04445
AT3G46735	4.36036	5.02335	1.55286	3.23489	0.00121688	0.00470328		3	17214279	17215815	protein_coding	28719385	0	0	0	12.5909	5.42852	2.69869	32.5222	5.02335
AT2G35980	140.72	5.01886	0.869197	5.77413	7.73499e-09	9.40682e-08	NHL10	2	15110492	15111539	protein_coding	818171	9.04842	37.6047	18.8385	920.971	36.2072	1157.52	32.421	5.01886
AT4G16840	38.6509	5.01524	0.682146	7.35216	1.95032e-13	4.78022e-12		4	9474885	9475699	protein_coding	827391	0	2.42611	4.70963	77.4474	41.0348	97.6139	32.3398	5.01524
AT4G00250	9.35	5.00834	1.30525	3.83707	0.000124509	0.000631867	STKL2	4	112705	113982	protein_coding	828046	0	1.21306	0	12.1303	7.24143	17.9997	32.1854	5.00834
AT3G62460	120.061	5.00678	0.430601	11.6274	2.98919e-31	3.26819e-29		3	23104665	23105650	protein_coding	825420	0	6.06528	9.41927	146.497	154.484	167.998	32.1508	5.00678
AT4G23700	261.85	4.9946	0.682321	7.32002	2.47941e-13	5.99142e-12	CHX17	4	12342376	12346051	protein_coding	828470	39.5122	47.674	26.7897	1505.45	136.056	1988.32	31.8804	4.9946
AT2G40740	5.0777	4.97751	1.41305	3.52253	0.000427441	0.00188375	WRKY55	2	16997078	16999499	protein_coding	818669	0	0	1.87225	30.5844	3.8383	28.6644	31.5051	4.97751
AT4G13577	10.9063	4.97321	1.11876	4.44528	8.77769e-06	5.84585e-05		4	7895719	7898499	protein_coding	28720126	2.01076	0	0	22.3944	14.4829	30.9226	31.4112	4.97321
AT1G73290	15.6958	4.94855	1.20663	4.10112	4.11153e-05	0.000234897	SCPL5	1	27556168	27558774	protein_coding	843663	0	1.9732	0	18.0568	31.9103	15.4113	30.8789	4.94855
AT5G01060	4.41213	4.93239	1.50522	3.27685	0.00104971	0.00413872		5	22684	24934	protein_coding	831916	0	0	0	3.73241	13.276	2.99995	30.5349	4.93239
AT4G22640	2.05366	4.92673	1.60043	3.07838	0.00208128	0.00747639		4	11911575	11912665	protein_coding	828360	0	0	0	10.1622	4.38137	4.50043	30.4153	4.92673
AT1G02580	21.5983	4.92661	0.882245	5.58417	2.34824e-08	2.58132e-07	MEA	1	544733	549202	protein_coding	839422	1.87864	1.52257	6.60029	108.974	9.0891	188.437	30.4128	4.92661
AT1G67100	8.33443	4.90535	1.38676	3.53729	0.000404258	0.00179399	LBD40	1	25053673	25054864	protein_coding	843030	1.00538	0	0	8.39791	2.41381	23.3073	29.968	4.90535
AT2G25450	7825.45	4.88895	0.243902	20.0447	2.24651e-89	2.14146e-86	GSL-OH	2	10829854	10831655	protein_coding	817083	399.136	206.22	428.577	10006.6	6580.05	14066.8	29.6292	4.88895
AT1G49570	22.811	4.88666	0.979037	4.99129	5.99778e-07	5.04429e-06	PER10	1	18346958	18349049	protein_coding	841381	3.01614	3.63917	3.53223	231.409	3.62072	65.5375	29.5822	4.88666
AT1G70640	5.41907	4.8808	1.36302	3.58087	0.00034245	0.00155055		1	26636110	26637876	protein_coding	843401	0	0	0	9.33102	7.24143	2.99995	29.4623	4.8808
AT3G44700	2.09801	4.87718	1.80596	2.70061	0.0069212	0.0209629		3	16236992	16237793	protein_coding	28719377	0	0	0	8.80154	1.13842	8.05384	29.3886	4.87718
AT4G08868	2.90449	4.87648	1.51138	3.22651	0.00125309	0.00482628		4	5668435	5669270	protein_coding	3770198	0	0	0	2.7993	3.62072	10.846	29.3742	4.87648
AT3G01900	2.00948	4.86607	1.81749	2.67736	0.00742044	0.0222125	CYP94B2	3	312241	314120	protein_coding	821263	0	0	0	7.46481	3.62072	6.92297	29.1631	4.86607
AT1G03220	2243.95	4.85397	0.40188	12.0782	1.3778e-33	1.66111e-31		1	786832	788722	protein_coding	838517	210.125	226.841	175.434	7986.42	2071.05	7649.65	28.9194	4.85397
AT1G72060	411.101	4.83728	0.724066	6.68072	2.37773e-11	4.28721e-10		1	27118177	27119011	protein_coding	843537	68.3659	55.8006	58.8704	1478.03	300.519	3453.18	28.5869	4.83728
AT1G64000	12.1133	4.79488	1.17125	4.09382	4.24332e-05	0.00024156	WRKY56	1	23747304	23749053	protein_coding	842703	0	2.42611	0	26.1269	9.65524	26.0765	27.7589	4.79488
AT5G04120	26.87	4.78619	1.21099	3.95229	7.74079e-05	0.000412448	IPSP	5	1119937	1121813	protein_coding	830290	0	2.42611	1.17741	42.9227	53.1038	0.923063	27.5923	4.78619
AT3G61028	4.16986	4.78366	1.39958	3.41792	0.000631017	0.00265251		3	22581473	22584938	protein_coding	5008101	0	0	0	7.0259	6.4911	4.23611	27.5438	4.78366
AT5G24210	437.236	4.76693	0.76191	6.25656	3.93572e-10	5.90331e-09		5	8217191	8219720	protein_coding	832488	9.06092	80.1723	1.17904	862.442	464.092	1122.84	27.2263	4.76693
AT3G62610	2.43913	4.76413	1.72417	2.76314	0.00572491	0.0178236	MYB11	3	23154630	23156585	protein_coding	825435	0	0	0	5.59861	10.8621	1.15383	27.1735	4.76413
AT4G16807	18.0227	4.75909	1.0759	4.42334	9.71878e-06	6.41704e-05		4	9457079	9459454	protein_coding	6241030	1.00538	0	1.17741	18.662	20.5174	21.2305	27.0787	4.75909
AT5G45490	725.044	4.75638	0.198283	23.9878	3.73012e-127	7.56332e-124		5	18429047	18432430	protein_coding	834585	49.4139	28.5144	31.4505	844.446	1092.24	1064.17	27.0279	4.75638
AT1G11920	1.91261	4.73384	1.80403	2.62404	0.00868926	0.0254204		1	4023533	4025113	protein_coding	837742	0	0	0	13.0634	2.41381	1.3846	26.609	4.73384
AT5G51465	7.4284	4.72849	1.38372	3.41724	0.000632587	0.0026586		5	20904578	20905568	protein_coding	28721262	2.01076	1.21306	1.17741	36.391	2.41381	77.9988	26.5105	4.72849
AT1G79330	7.13452	4.72728	1.54687	3.05602	0.00224295	0.00796478	AMC5	1	29838551	29840317	protein_coding	844271	0	0	1.17741	13.0634	19.3105	0.923063	26.4883	4.72728
AT3G14225	5.08174	4.71644	1.42544	3.30876	0.000937103	0.00374237	GLIP4	3	4734553	4735993	protein_coding	820641	0.966086	1.23684	0	34.0015	6.15284	17.9615	26.29	4.71644
AT3G44695	2.15473	4.70895	1.6622	2.83296	0.00461196	0.0147858		3	16236298	16237095	protein_coding	28719376	0	0	0	3.73241	2.41381	9.4614	26.1538	4.70895
AT5G10140	202.863	4.69962	0.375011	12.532	4.9917e-36	6.78871e-34	FLC	5	3173382	3179448	protein_coding	830878	18.997	6.02344	17.7906	293.753	345.191	483.558	25.9852	4.69962
AT1G65510	160.23	4.69542	0.418106	11.2302	2.89741e-29	2.69265e-27		1	24359328	24360081	protein_coding	842863	12.0646	20.6219	10.5967	306.99	205.174	596.068	25.9097	4.69542
AT4G08770	136.36	4.69162	0.841534	5.57509	2.47406e-08	2.70763e-07	PER37	4	5598037	5600398	protein_coding	826447	24.1291	27.9003	27.0804	746.481	25.345	1269.9	25.8416	4.69162
AT4G37060	4.7683	4.69021	1.40133	3.34699	0.000816958	0.00332144	PLP5	4	17461366	17463961	protein_coding	829860	0	2.47085	0	24.7111	5.56113	29.1348	25.8164	4.69021
AT2G45760	1.75747	4.66748	1.98789	2.34796	0.0188768	0.0490765	BAP2	2	18846944	18847835	protein_coding	819184	0	0	0	7.46481	1.2069	6.92297	25.4128	4.66748
AT1G06020	3.38299	4.65696	1.5571	2.9908	0.00278248	0.00956023		1	1824250	1826163	protein_coding	837111	0	0	0	8.39791	1.2069	5.76914	25.2281	4.65696
AT1G21550	22.6086	4.62999	0.905212	5.11482	3.14048e-07	2.79399e-06	CML44	1	7552987	7553975	protein_coding	838756	1.00538	3.63917	0	41.9896	7.24143	59.9991	24.7609	4.62999
AT5G59530	166.904	4.6288	0.467752	9.89582	4.34026e-23	2.6093e-21		5	23994170	23995865	protein_coding	836072	13.0699	35.1786	17.6611	705.425	154.484	754.604	24.7404	4.6288
AT4G15393	24.2843	4.62584	1.07568	4.3004	1.70489e-05	0.000106545	CYP702A5	4	8804070	8807232	protein_coding	827206	0	1.31833	2.29036	47.3399	31.6944	8.30461	24.6897	4.62584
AT1G11990	5.01231	4.62276	1.66699	2.77312	0.00555211	0.0173729		1	4046079	4049140	protein_coding	837751	0	0	0	8.05106	8.0994	0	24.6371	4.62276
AT5G44430	30.1242	4.61376	0.728827	6.3304	2.44525e-10	3.77431e-09	PDF1.2C	5	17908850	17909507	protein_coding	834470	3.01614	0	5.88704	85.8454	73.6212	60.6914	24.484	4.61376
AT1G68450	34.8823	4.61282	0.715147	6.45017	1.11723e-10	1.82155e-09	VQ8	1	25661487	25662276	protein_coding	843174	5.0269	8.49139	5.88704	183.821	22.9312	262.842	24.4679	4.61282
AT5G49340	4.96218	4.59859	1.42886	3.21837	0.00128922	0.0049451	TBL4	5	20007313	20009038	protein_coding	834994	0	0	1.17741	12.1303	14.4829	3.92302	24.2278	4.59859
AT4G14450	6.36264	4.59519	1.13788	4.03837	5.38249e-05	0.00029856		4	8309384	8310058	protein_coding	827090	1.00538	2.42611	0	35.4579	12.0691	33.6918	24.1707	4.59519
AT3G28170	3.14641	4.58237	1.64594	2.78404	0.00536866	0.016877		3	10498177	10500360	protein_coding	822443	0	0	0	7.46481	3.62072	3.92302	23.9569	4.58237
AT3G42725	7.43034	4.57968	1.42227	3.21997	0.00128202	0.00492209		3	14842849	14843718	protein_coding	823305	0	0	0	2.7993	10.8621	2.53842	23.9122	4.57968
AT1G64160	14.466	4.57889	1.31135	3.49174	0.000479878	0.00208558	DIR5	1	23813943	23814839	protein_coding	842720	4.02152	2.42611	3.53223	107.307	0	131.306	23.8992	4.57889
AT5G28520	3.98672	4.56841	1.49115	3.06367	0.00218637	0.00779489	JAL40	5	10492977	10495011	protein_coding	832945	1.03328	0	0	17.5475	3.40448	8.02841	23.7262	4.56841
AT4G31354	13.4887	4.56704	1.00998	4.52191	6.12841e-06	4.21747e-05		4	15218069	15220811	protein_coding	28720193	0.807362	0.974135	0.945509	23.344	26.1169	16.756	23.7037	4.56704
AT2G25410	2.8787	4.56412	1.50684	3.02894	0.0024541	0.00861311	ATL22	2	10814393	10815994	protein_coding	817079	0	0	1.17741	16.7958	2.41381	9.23063	23.6558	4.56412
AT3G46680	6.39255	4.5614	1.39607	3.26731	0.00108573	0.0042589	UGT76E6	3	17195318	17196743	protein_coding	823821	4.02152	0	0	37.3241	1.2069	60.4606	23.6113	4.5614
AT2G07667	2.96168	4.55936	1.56152	2.91982	0.00350235	0.0116731		2	3364296	3366661	protein_coding	7922538	0	0	0	3.61799	5.84954	5.21302	23.5778	4.55936
AT5G11140	4.10821	4.5584	1.4742	3.09213	0.00198725	0.00719308		5	3545211	3546169	protein_coding	830982	2.01076	0	0	25.1938	1.2069	23.9996	23.5622	4.5584
AT1G66390	2.39896	4.55667	1.70308	2.67555	0.00746075	0.0223003	MYB90	1	24763941	24765541	protein_coding	842957	0	0	0	4.66551	8.44834	2.07689	23.534	4.55667
AT5G38900	167.188	4.55495	1.01102	4.5053	6.6279e-06	4.51998e-05		5	15573505	15575712	protein_coding	833882	39.8997	53.1112	17.2594	984.244	14.5697	1587.34	23.5059	4.55495
AT2G46455	6.50239	4.54388	1.39537	3.2564	0.00112835	0.00439616		2	19069385	19071083	protein_coding	819254	0	0	0	7.98165	0	5.70214	23.3263	4.54388
AT5G48430	71.3951	4.54164	1.06252	4.2744	1.91654e-05	0.000118247		5	19627634	19629167	protein_coding	834898	16.0861	13.3436	14.1289	335.917	20.5174	657.452	23.29	4.54164
AT5G15420	3.18378	4.53782	1.38637	3.27316	0.00106353	0.00418358		5	5007826	5008964	protein_coding	831394	0	0	0	4.66551	6.03453	4.15378	23.2284	4.53782
AT5G24150	1010.32	4.53063	0.252862	17.9174	8.62964e-72	4.93527e-69	SQE5	5	8172300	8175525	protein_coding	832480	76.263	93.4832	75.3934	1986.08	2501.56	1175.75	23.1129	4.53063
AT4G23230	5.86916	4.52485	1.3439	3.36696	0.000760015	0.00311721	CRK15	4	12157827	12160279	protein_coding	828422	0	0	2.35482	12.1303	3.62072	35.0764	23.0205	4.52485
AT1G61420	115.578	4.52285	0.390042	11.5958	4.32704e-31	4.63991e-29		1	22660460	22664502	protein_coding	842436	7.54185	7.15572	13.8794	238.863	125.367	284.676	22.9887	4.52285
AT1G05990	2.48294	4.51701	1.9955	2.26359	0.0235992	0.0592411	CML7	1	1818392	1819184	protein_coding	837108	0	0	0	7.46481	7.24143	0	22.8957	4.51701
AT5G39030	108.657	4.51088	0.484244	9.3153	1.21607e-20	5.83295e-19		5	15619811	15622620	protein_coding	833895	6.46425	15.5991	5.04689	270.979	73.7199	261.64	22.7986	4.51088
AT5G38540	11.9554	4.50686	0.938671	4.80132	1.57625e-06	1.22797e-05		5	15426556	15430794	protein_coding	833842	0	2.43213	2.36065	37.4166	22.988	42.7975	22.7353	4.50686
AT3G47360	82.3359	4.49985	0.418742	10.7461	6.18018e-27	4.9406e-25	HSD3	3	17450852	17452949	protein_coding	823890	7.03766	6.06528	8.24186	211.814	105.001	164.305	22.6251	4.49985
AT5G37410	15.9628	4.49732	0.962838	4.67091	2.99876e-06	2.20886e-05		5	14836575	14838687	protein_coding	833716	2.05639	1.24058	0	24.8112	24.6859	27.1403	22.5855	4.49732
AT5G54790	3.87484	4.48902	1.76936	2.53708	0.0111781	0.0314634	VUP4	5	22253986	22255663	protein_coding	835569	0	0	0	4.82339	9.98197	0	22.4559	4.48902
AT4G11470	12.4495	4.48222	0.979623	4.57546	4.75181e-06	3.34125e-05	CRK31	4	6967709	6970469	protein_coding	826752	2.03292	4.90571	1.19039	76.4143	9.76166	92.3905	22.3503	4.48222
AT1G51870	2.56312	4.47849	1.89832	2.35919	0.0183151	0.0478562		1	19262698	19267167	protein_coding	841614	0	0	0	9.06836	5.31037	0	22.2925	4.47849
AT2G34330	2.61217	4.46703	1.74732	2.5565	0.0105731	0.0300219		2	14486539	14487401	protein_coding	817995	0	0	0	8.39791	6.03453	0	22.1162	4.46703
AT1G30135	6.61632	4.46305	1.48741	3.00055	0.00269492	0.00931322	TIFY5A	1	10596352	10597341	protein_coding	839893	0	3.63917	1.17741	27.06	1.2069	74.5373	22.0552	4.46305
AT1G19900	38.1697	4.45755	0.971222	4.58963	4.44041e-06	3.14509e-05		1	6906899	6908805	protein_coding	838578	2.01076	4.85222	1.17741	90.5109	82.0696	3.92302	21.9713	4.45755
AT2G29500	81.9927	4.45471	0.527411	8.44637	3.00512e-17	1.08633e-15	HSP17.6B	2	12633065	12634120	protein_coding	817499	3.01614	4.85222	5.88704	88.6447	51.8969	150.228	21.9281	4.45471
AT3G21800	6.87099	4.45435	1.43427	3.10565	0.00189861	0.00691486	UGT71B8	3	7680106	7681797	protein_coding	821734	0	0	1.17741	17.7289	8.44834	1.61536	21.9226	4.45435
AT1G18000	349.7	4.44915	0.243652	18.2602	1.71576e-74	1.06301e-71		1	6194426	6196343	protein_coding	838381	19.1022	21.835	25.903	400.301	494.831	551.299	21.8438	4.44915
AT5G28920	30.7237	4.43622	0.660539	6.71606	1.86709e-11	3.40337e-10		5	10940035	10943378	protein_coding	833015	1.00538	4.85222	1.17741	51.3206	33.7933	58.3837	21.6488	4.43622
AT1G04445	2.22688	4.42908	1.90123	2.32959	0.0198278	0.0511495		1	1206760	1207939	protein_coding	28716121	0.542231	0	0	9.918	1.76208	8.62102	21.542	4.42908
AT1G49640	2.19304	4.42742	1.82517	2.42576	0.0152766	0.0411409	CXE3	1	18375538	18376806	protein_coding	841388	0	0	0	6.53171	0	6.46144	21.5172	4.42742
AT4G20190	3.76133	4.42727	1.50931	2.93331	0.00335367	0.0112364		4	10906366	10907722	protein_coding	827765	0	0	1.17741	6.53171	19.3105	1.61536	21.5149	4.42727
AT5G38344	8.33492	4.42593	1.27872	3.46123	0.000537722	0.00230243		5	15325785	15327160	protein_coding	3771359	0	0	1.17741	8.39791	9.65524	8.30757	21.4951	4.42593
AT4G12510	115.766	4.41775	0.940959	4.69494	2.66678e-06	1.98531e-05		4	7417068	7417873	protein_coding	826864	4.02152	13.3436	3.53223	155.828	281.209	8.0768	21.3735	4.41775
AT2G21610	2.56184	4.41686	1.5144	2.91658	0.00353896	0.0117793	PE11	2	9245038	9247052	protein_coding	816699	1.00538	0	0	8.39792	8.44834	8.99987	21.3603	4.41686
AT1G33760	3.93288	4.39868	1.44313	3.04801	0.0023036	0.00816067	ERF022	1	12237547	12238710	protein_coding	840267	0	0	1.17741	8.39791	12.0691	5.76914	21.0929	4.39868
AT5G46350	49.2117	4.39248	0.668441	6.57123	4.98995e-11	8.62091e-10	WRKY8	5	18801164	18804056	protein_coding	834678	9.04842	10.9175	10.5967	229.543	22.9312	385.148	21.0024	4.39248
AT5G05500	78.3851	4.39106	0.677181	6.48432	8.91311e-11	1.4869e-09		5	1629610	1630478	protein_coding	830433	9.04842	4.85222	7.06445	264.068	160.518	20.9997	20.9817	4.39106
AT5G47850	6.57456	4.38736	1.24351	3.5282	0.000418403	0.00184866	CCR4	5	19378669	19381190	protein_coding	834836	2.01076	1.21306	1.17741	49.4544	2.41381	40.6148	20.9279	4.38736
ATMG00040	6.54877	4.38697	1.30774	3.35461	0.000794757	0.00324122	ORF315	Mt	16844	17791	protein_coding	3371314	1.00538	0	0	10.2641	8.44834	7.15374	20.9223	4.38697
AT3G61390	18.5518	4.38333	0.796043	5.5064	3.66248e-08	3.89546e-07	PUB36	3	22716238	22718490	protein_coding	825311	3.76897	1.41059	3.31041	91.4341	16.9667	73.8505	20.8696	4.38333
AT5G26310	29.1557	4.37881	0.880995	4.9703	6.6849e-07	5.57383e-06	UGT72E3	5	9234600	9236408	protein_coding	832700	1.00538	3.63917	1.17741	48.5213	60.3453	11.7691	20.8043	4.37881
AT5G28345	3.32702	4.37778	1.51854	2.88288	0.00394057	0.0129042		5	10317847	10319860	protein_coding	28721208	0	0	0	4.66551	6.03453	2.76919	20.7894	4.37778
AT2G42360	35.2249	4.37569	0.704406	6.21188	5.23531e-10	7.68719e-09	ATL41	2	17640546	17641790	protein_coding	818837	12.0646	4.85222	5.88704	193.152	20.5174	262.842	20.7594	4.37569
AT4G34419	2.26469	4.36951	2.03299	2.1493	0.0316105	0.0751884		4	16456519	16457269	protein_coding	10723104	0	0	0	3.73241	9.65524	0	20.6706	4.36951
AT4G12500	16.1674	4.36775	1.67081	2.61414	0.00894521	0.0260632		4	7413990	7414955	protein_coding	826862	2.01076	6.06528	2.35482	41.0565	1.2069	171.459	20.6454	4.36775
AT3G32920	3.34587	4.36647	1.71176	2.55086	0.0107456	0.030442		3	13484403	13489243	protein_coding	823055	0	0	0	5.0241	0	7.17154	20.6272	4.36647
AT3G18320	172.884	4.36597	0.33887	12.8839	5.54722e-38	7.83071e-36		3	6289039	6290401	protein_coding	NA	14.0753	13.3436	11.7741	209.948	218.45	373.841	20.6199	4.36597
AT1G67020	3.49763	4.36239	1.51218	2.88484	0.00391609	0.012841		1	25010710	25012987	protein_coding	843020	0	0	0	4.66551	2.41381	5.30761	20.5689	4.36239
AT1G74010	44.2342	4.36218	0.791638	5.51032	3.58191e-08	3.81523e-07		1	27832095	27834207	protein_coding	843739	11.0592	8.49139	9.41927	226.744	6.03453	362.072	20.5658	4.36218
AT4G08410	108.757	4.34572	0.594232	7.31318	2.60903e-13	6.25717e-12		4	5338819	5341209	protein_coding	817037	10.3764	9.38988	11.4913	350.928	250.972	35.304	20.3326	4.34572
AT1G47890	16.5104	4.34254	1.03951	4.17748	2.94751e-05	0.000174195	AtRLP7	1	17643976	17647107	protein_coding	NA	1.00538	9.70445	0	98.9088	3.62072	109.614	20.2878	4.34254
AT5G64890	6.10335	4.34121	1.34147	3.23617	0.00121146	0.00468536	PEP2	5	25934568	25935612	protein_coding	836612	0	3.63917	0	33.5917	4.82762	31.8457	20.2691	4.34121
AT4G33930	2.71885	4.33503	1.66477	2.60399	0.00921467	0.0267157		4	16264269	16265420	protein_coding	829538	0	0	0	4.66551	0	7.15374	20.1825	4.33503
AT5G11210	62.8299	4.33009	0.993264	4.35945	1.30388e-05	8.34724e-05	GLR2.5	5	3571020	3574817	protein_coding	830991	11.5102	27.7755	6.73982	393.586	20.726	498.36	20.1134	4.33009
AT1G68050	429.387	4.32621	0.315513	13.7117	8.64644e-43	1.58074e-40	ADO3	1	25508639	25510907	protein_coding	843133	9.04842	3.63917	14.1289	153.962	189.484	192.92	20.0594	4.32621
AT1G30700	656.891	4.32255	0.638858	6.76606	1.32338e-11	2.48456e-10		1	10892445	10894714	protein_coding	839950	139.748	149.206	137.757	3445.01	343.968	4746.16	20.0086	4.32255
AT1G62760	15.0843	4.31683	0.843113	5.12011	3.05356e-07	2.72536e-06	PMEI10	1	23237372	23238644	protein_coding	842574	3.01614	0	3.53223	53.1868	16.8967	61.3837	19.9295	4.31683
AT1G17010	5.75766	4.30813	1.5959	2.6995	0.0069444	0.0210246		1	5817567	5819352	protein_coding	838271	0	0	0	2.7993	8.44834	1.84613	19.8097	4.30813
AT5G03310	2.03887	4.30744	1.74447	2.4692	0.0135417	0.0370775		5	799224	799706	protein_coding	831879	0	0	0	3.73241	0	7.84604	19.8002	4.30744
AT3G26200	162.742	4.30295	1.00941	4.26283	2.01854e-05	0.000123936	CYP71B22	3	9589249	9591179	protein_coding	822221	48.2582	44.8831	35.3223	1029.21	8.44834	1497.44	19.7386	4.30295
AT4G11170	25.5714	4.29728	1.03235	4.16261	3.14623e-05	0.000184061		4	6811103	6817339	protein_coding	826718	8.04304	7.27834	4.70963	167.025	1.2069	225.227	19.6612	4.29728
AT3G48850	21.873	4.29124	0.891064	4.81586	1.4657e-06	1.14988e-05	MPT2	3	18114526	18116569	protein_coding	824046	2.01076	8.49139	4.70963	137.166	4.82762	150.69	19.579	4.29124
AT2G38870	648.165	4.28208	0.569413	7.52016	5.47085e-14	1.45091e-12		2	16236257	16237280	protein_coding	818471	124.667	175.893	118.918	2744.25	406.727	5004.16	19.4551	4.28208
AT3G18250	8.34591	4.2804	1.40089	3.05549	0.00224692	0.00797634		3	6258060	6258426	protein_coding	821353	3.01614	1.21306	2.35482	48.5213	0	79.6142	19.4324	4.2804
AT5G25180	3.04605	4.28005	1.96242	2.18101	0.029183	0.0705603	CYP71B14	5	8694630	8697108	protein_coding	832589	2.01076	0	0	8.39791	0	32.0764	19.4277	4.28005
AT4G40020	16.9263	4.27433	0.904077	4.72783	2.26927e-06	1.71398e-05		4	18553168	18555355	protein_coding	830163	4.02152	4.85222	2.35482	95.1764	3.62072	116.998	19.3508	4.27433
AT2G21045	229.521	4.26609	0.445827	9.56892	1.08027e-21	5.79191e-20	HAC1	2	9027730	9029058	protein_coding	816639	17.0915	19.4089	12.9515	459.086	357.244	139.152	19.2407	4.26609
[truncated: 9,828 more rows]
[truncated: 1 more columns]

## Sheet: Pvalue 0.05 1.5 fc
Row.names	baseMean	log2FoldChange	lfcSE	stat	pvalue	padj	external_gene_name	chromosome_name	start_position	end_position	gene_biotype	entrezgene	ZT05OXTZPreplica1	ZT05OXTZPreplica2	ZT05OXTZPreplica3	ZT05tzp-1replica1	ZT05tzp-1replica2	ZT05tzp-1replica3
[truncated: 6,259 more rows]
