# Supplementary material for: TANDEM ZINC‐FINGER/PLUS3 integrates light signaling and flowering regulatory pathways at the chromatin level
Source: New Phytol. 2025 May 12;247(2):706–18. doi: 10.1111/nph.70213 (PMC12177312; doi:10.1111/nph.70213)
Supplement: Supplementary file 12 — Table S12 Comparison between OXTZP and TANDEM ZINC‐FINGER/PLUS3 RNA‐seq datasets at Zeitgeber 15 associated with Fig. S3. [file NPH-247-706-s016.xlsx]

## Sheet: OX_TZP_ZT_15_vs_tzp-1_ZT_15.gen
New Phytologist Supporting Information
Article title: TANDEM ZINC-FINGER/PLUS3 integrates light signaling and flowering regulatory pathways at the chromatin level
Authors: Giorgio Perrella, Elisa Vellutini, Allan Beveridge, Graham Hamilton, Pawel Herzyk and Eirini Kaiserli
Article acceptance date: 21 April 2025
Table S12: Comparison of OXTZP and tzp RNAseq datasets at Zeitgeber 15 associated with Fig. S3.
24849	AT5G43630	30038.9	-7.37825	0.117024	-63.0492	0	0	TZP	5	17526660	17530605	protein_coding	834383	81295.3	70299.2	68854.7	504.302	411.078	410.253
2090	AT1G20620	20527.5	5.64496	0.163549	34.5154	4.7137e-261	5.14713e-257	CAT3	1	7142972	7146540	protein_coding	838651	869.697	861.536	776.39	42329.4	42992.7	40196.8
4857	AT1G58270	2103.86	6.11909	0.211396	28.9461	3.13989e-184	2.28573e-180	ZW9	1	21611803	21614169	protein_coding	842196	75.0536	52.4511	46.2135	4127.9	4204.95	3838.27
22161	AT5G11170	2433.61	5.79422	0.214995	26.9504	5.63971e-160	3.07914e-156	RH15	5	3553096	3557018	protein_coding	830986	42.3026	64.9075	89.1714	3910.27	3488.38	3379.21
23019	AT5G19590	1108.01	2.44555	0.0912821	26.7911	4.09837e-158	1.79009e-154		5	6610428	6612162	protein_coding	832079	282.309	261.354	313.565	1435.75	1605.52	1618.85
9043	AT2G25450	7825.45	6.61222	0.249252	26.5282	4.5851e-155	1.6689e-151	GSL-OH	2	10829854	10831655	protein_coding	817083	186.646	151.059	123.652	13681.6	16148.9	15409.6
18569	AT4G16890	2851.03	3.07174	0.120175	25.5606	4.18221e-144	1.30479e-140	SNC1	4	9500271	9505972	protein_coding	827397	541.154	537.973	519.54	4753.33	4610.51	4082.54
5075	AT1G61190	1345.9	3.46573	0.137536	25.1987	4.14233e-140	1.13081e-136		1	22555689	22560757	protein_coding	842412	162.584	195.165	179.463	2106.81	2169.34	1659.87
5509	AT1G65250	386.084	-5.30475	0.212076	-25.0134	4.36681e-138	1.05963e-134		1	24234280	24235912	protein_coding	842832	1371.7	1402.54	1381.41	41.573	34.0482	29.7095
22560	AT5G15360	306.38	-5.66179	0.229502	-24.6699	2.25223e-134	4.91865e-131		5	4987437	4989182	protein_coding	831388	905.581	916.845	833.092	15.2096	16.0227	21.0842
25064	AT5G45490	725.044	4.7783	0.195742	24.4112	1.29934e-131	2.57966e-128		5	18429047	18432430	protein_coding	834585	47.4823	38.1087	25.3561	1133.23	977.955	986.091
23419	AT5G24060	901.256	3.25006	0.137857	23.5756	6.86684e-123	1.24971e-119		5	8129979	8133301	protein_coding	832471	168.272	159.983	131.692	1543.97	1481.08	1369.12
17236	AT4G02540	553.13	3.83232	0.168829	22.6994	4.53698e-114	7.62178e-111		4	1116972	1119877	protein_coding	827919	37.3918	48.0814	51.0254	713.07	647.39	569.038
6890	AT1G78450	611.228	-3.22113	0.154365	-20.8669	1.06946e-96	1.66828e-93		1	29516989	29518028	protein_coding	844181	1803.26	1872.5	1678.67	204.823	195.276	174.423
11291	AT2G46450	1646.97	3.85008	0.184799	20.8339	2.13605e-96	3.10994e-93	CNGC12	2	19065536	19069569	protein_coding	819253	92.0258	76.2953	54.6764	1206.51	1078.38	952.487
21114	AT5G01010	1437.33	2.42921	0.118566	20.4883	2.73755e-93	3.73658e-90		5	995	5156	protein_coding	831893	271.107	304.966	337.041	1544.67	1625.65	1732.54
5503	AT1G65190	1640.66	2.31425	0.113119	20.4585	5.04465e-93	6.48059e-90		1	24215591	24217436	protein_coding	842826	538.213	557.03	449.645	2710.36	2743.89	2243.55
25173	AT5G46510	591.995	2.99971	0.148407	20.2127	7.56487e-91	9.17829e-88		5	18860234	18867015	protein_coding	834694	137.127	107.974	105.516	1095.53	905.802	815.308
22830	AT5G17890	821.575	7.59073	0.386031	19.6635	4.4272e-86	5.08871e-83	DAR4	5	5916862	5923494	protein_coding	831657	8.88793	6.29413	1.24901	1158.97	1127.6	1047.5
25949	AT5G53700	198.292	-5.34761	0.276448	-19.344	2.29122e-83	2.5019e-80		5	21801143	21802788	protein_coding	835451	493.138	491.482	493.009	17.3144	10.3122	8.88198
14274	AT3G26380	400.153	2.23055	0.118132	18.8819	1.60791e-79	1.67215e-76		3	9660006	9663325	protein_coding	822242	104.232	126.252	117.324	563.542	532.624	535.008
1825	AT1G18000	349.7	3.94172	0.210607	18.716	3.66887e-78	3.64202e-75		1	6194426	6196343	protein_coding	838381	45.4272	33.5687	32.4744	540.449	619.878	565.439
20691	AT4G36140	435.034	4.26281	0.227853	18.7086	4.2152e-78	4.00243e-75		4	17098612	17104576	protein_coding	829771	25.6853	26.2348	33.7353	529.482	563.522	537.247
16977	AT4G00330	909.934	3.69946	0.198243	18.6613	1.02299e-77	9.30874e-75	CRCK2	4	142570	145719	protein_coding	828125	79.9913	86.0198	99.9211	1265.44	1122.59	1055.17
26538	AT5G59130	441.863	6.57951	0.354628	18.5533	7.67182e-77	6.7018e-74	SBT4.11	5	23869980	23873849	protein_coding	836031	7.39797	12.7701	8.2335	1028.88	946.756	746.988
17559	AT4G07825	957.874	8.88007	0.49909	17.7925	8.07535e-71	6.78298e-68		4	4643747	4645338	protein_coding	826264	1.9751	4.19609	3.74704	1354.67	1513.14	1732.73
5361	AT1G63880	926.638	8.42948	0.475732	17.7189	2.99505e-70	2.42255e-67	RLM1B	1	23712216	23716206	protein_coding	842692	6.11372	1.08238	3.8662	1353.43	1281.17	1221.04
19001	AT4G20850	5337.2	2.38488	0.134866	17.6834	5.63139e-70	4.39229e-67	TPP2	4	11160721	11170071	protein_coding	827833	1070.5	1148.68	1060.41	5557.6	5824.25	5749.27
23980	AT5G35450	284.161	3.03594	0.174218	17.4261	5.23046e-68	3.9389e-65	RPP8L3	5	13666524	13671200	protein_coding	833508	45.6118	42.1314	53.9259	392.038	364.991	397.463
9099	AT2G25964	623.916	-3.49781	0.202596	-17.2649	8.64129e-67	6.29057e-64		2	11070639	11071287	protein_coding	6240948	1011.25	958.806	1234.03	113.565	76.1078	93.9203
6007	AT1G69840	688.774	2.49155	0.14484	17.2021	2.56029e-66	1.80368e-63	HIR2	1	26293588	26295922	protein_coding	843320	115.812	102.315	162.428	714.65	693.005	709.955
14979	AT3G44970	294.49	4.18272	0.24684	16.945	2.09392e-64	1.42903e-61		3	16432286	16435124	protein_coding	823632	33.9498	26.5171	17.6806	425.659	520.495	495.721
259	AT1G03410	361.356	2.53766	0.152449	16.646	3.23492e-62	2.14083e-59	2A6	1	844436	847683	protein_coding	838763	83.9415	79.7257	63.6997	494.82	408.579	426.475
25597	AT5G50400	672.334	1.68232	0.101257	16.6143	5.49309e-62	3.52834e-59	PAP27	5	20523366	20526521	protein_coding	835108	264.086	285.272	225.322	763.621	835.334	896.994
2298	AT1G22590	377.611	3.27955	0.197453	16.6093	5.97017e-62	3.72522e-59	AGL87	1	7981722	7984334	protein_coding	838865	64.7412	52.9877	77.8553	732.302	615.608	540.737
15223	AT3G47350	1724.9	3.54868	0.21372	16.6043	6.48416e-62	3.93354e-59	ATHSD2	3	17446818	17450742	protein_coding	823889	171.779	179.326	323.392	2219.53	2810.7	2828.7
23891	AT5G28919	886.558	8.7426	0.528447	16.5439	1.77014e-61	1.04481e-58		5	10940033	10941771	protein_coding	6240566	1.9751	4.19609	2.49803	1093.07	1258.78	1363.76
14827	AT3G43540	795.737	2.0156	0.123147	16.3674	3.26811e-60	1.87822e-57		3	15430660	15433355	protein_coding	823446	264.705	241.014	242.911	1068.93	1000.3	961.076
3149	AT1G31600	481.384	2.94945	0.181511	16.2494	2.25523e-59	1.26287e-56		1	11312961	11316582	protein_coding	840048	72.4473	78.2397	62.7723	592.868	539.765	523.997
18156	AT4G13630	300.623	2.85649	0.176335	16.1992	5.10569e-59	2.78758e-56		4	7933684	7936565	protein_coding	826997	57.5979	50.633	54.1383	381.335	371.577	424.027
17913	AT4G11410	334.971	2.97188	0.183817	16.1676	8.53171e-59	4.54449e-56		4	6944891	6947413	protein_coding	826745	48.7625	76.6966	48.5708	424.399	500.317	443.862
2710	AT1G27180	232.968	3.04561	0.188852	16.127	1.64917e-58	8.57532e-56		1	9439653	9446223	protein_coding	839607	30.3129	50.6586	37.2112	309.054	325.849	342.327
24451	AT5G40060	357.167	2.249	0.13962	16.108	2.24081e-58	1.13807e-55		5	16034441	16039096	protein_coding	834003	84.8519	114.24	93.591	477.149	486.247	428.002
14934	AT3G44670	1119.05	1.9271	0.120385	16.0079	1.12625e-57	5.59002e-55		3	16216806	16221722	protein_coding	823593	261.236	282.061	276.132	1080.93	1070.17	963.946
8671	AT2G21860	801.433	1.54529	0.0984587	15.6949	1.64033e-55	7.96068e-53		2	9318122	9320024	protein_coding	816722	429.583	400.726	438.404	1328.31	1279.81	1093.5
2476	AT1G24260	133.612	-3.13862	0.200999	-15.6151	5.74734e-55	2.72861e-52	2003-09-01	1	8593536	8596123	protein_coding	839040	406.762	370.932	344.054	54.2195	43.0344	30.7064
5477	AT1G64950	1673.36	2.14085	0.138626	15.4434	8.35286e-54	3.88124e-51	CYP89A5	1	24127506	24129557	protein_coding	842803	580.678	499.334	482.12	1967.11	2417.42	2510.93
19928	AT4G29200	545.274	-9.39125	0.614646	-15.2791	1.05338e-52	4.79265e-50		4	14398054	14400198	protein_coding	829041	1179.13	1451.85	1362.67	3.04193	2.00284	0.958371
2868	AT1G28670	1512.27	1.39923	0.0920624	15.1987	3.60932e-52	1.60865e-49	ARAB-1	1	10074359	10076457	protein_coding	839767	815.714	775.227	896.792	2439.63	2163.06	1953.16
2529	AT1G24880	6966.1	12.6374	0.838359	15.0739	2.40421e-51	1.05011e-48		1	8775901	8778072	protein_coding	839088	0	2.06388	1.36416	7399.93	6782.24	6945.11
2749	AT1G27540	311.307	5.50703	0.366377	15.031	4.59885e-51	1.9693e-48		1	9565913	9567906	protein_coding	839645	3.61478	16.8379	4.57185	347.117	417.715	430.989
5074	AT1G61180	478.494	1.8401	0.123047	14.9544	1.45785e-50	6.12271e-48		1	22551271	22554684	protein_coding	842411	163.123	177.531	179.728	604.719	646.991	608.511
6224	AT1G72030	850.384	-1.73894	0.11658	-14.9163	2.58357e-50	1.06458e-47		1	27110832	27111932	protein_coding	843534	1546.5	1605	1518.8	454.261	523.742	421.683
2421	AT1G23780	515.982	1.6285	0.109523	14.8691	5.22916e-50	2.11481e-47	SKIP22	1	8406663	8408530	protein_coding	838989	204.422	210.853	203.589	606.358	621.881	685.235
16167	AT3G56210	733.822	1.9542	0.133427	14.6462	1.42396e-48	5.65415e-46		3	20852380	20855610	protein_coding	824787	284.828	291.066	291.856	966.012	1199.01	1196.46
1824	AT1G17990	594.399	6.70948	0.46643	14.3848	6.44999e-47	2.51538e-44		1	6192033	6194093	protein_coding	838379	6.47342	5.98911	4.09367	443.111	570.381	748.367
6310	AT1G72840	202.088	4.03986	0.281675	14.3422	1.19125e-46	4.56417e-44		1	27409196	27413851	protein_coding	843615	21.5577	13.7398	12.2694	282.216	220.791	291.843
16985	AT4G00380	153.07	3.49051	0.246276	14.1732	1.3428e-45	5.0561e-43	FDM2	4	167497	171010	protein_coding	828016	28.2862	24.6814	20.4731	343.695	241.78	245.884
5087	AT1G61300	615.851	1.89471	0.133807	14.16	1.62028e-45	5.9975e-43		1	22607462	22610557	protein_coding	842424	219.081	257.73	240.831	993.889	900.046	773.344
4493	AT1G54040	1101.3	-4.01253	0.284522	-14.1027	3.65471e-45	1.33025e-42	ESP	1	20170715	20173949	protein_coding	841842	2889.1	3636.92	4027.77	299.157	216.68	138.369
18554	AT4G16780	361.778	-2.84576	0.20362	-13.9759	2.18847e-44	7.83509e-42	HAT4	4	9449114	9450905	protein_coding	827384	718.934	683.962	849.33	107.481	103.146	102.546
17561	AT4G07868	497.884	-9.26689	0.665597	-13.9227	4.61322e-44	1.62497e-41		4	4691762	4692653	protein_coding	826273	926.319	1038.53	1085.39	0	1.00142	3.83348
21348	AT5G03240	17898.6	2.37555	0.171931	13.8169	2.01611e-43	6.98886e-41	UBQ3	5	771660	773515	protein_coding	832184	5430.44	4897.51	4590.76	18200.6	25164.6	34057.2
5690	AT1G66930	127.004	-6.18662	0.447994	-13.8096	2.23065e-43	7.61174e-41	LRK10L-2.7	1	24969937	24973320	protein_coding	843011	352.609	433.185	396.214	5.93302	7.03145	3.52749
23536	AT5G25130	207.553	-2.09861	0.152231	-13.7857	3.10958e-43	1.04477e-40	CYP71B12	5	8668232	8670237	protein_coding	832584	496.736	572.766	454.641	108.496	114.162	133.214
18386	AT4G15440	603.51	-3.17384	0.230494	-13.7697	3.87818e-43	1.28327e-40	CYP74B2	4	8835368	8838676	protein_coding	827215	2097.55	2235.47	1858.53	330.556	164.233	191.674
15218	AT3G47290	644.815	8.99413	0.657034	13.689	1.18141e-42	3.85088e-40	ATPLC8	3	17420397	17424342	protein_coding	823882	2.96167	1.04868	1.2486	936.713	972.264	853.808
3146	AT1G31550	311.916	-2.44717	0.181882	-13.4548	2.88635e-41	9.26984e-39		1	11295446	11297379	protein_coding	840045	906.519	1016.94	1108.14	226.078	169.902	159.997
18582	AT4G16990	5375.06	1.48707	0.110532	13.4537	2.92942e-41	9.27183e-39	RLM3	4	9558571	9565569	protein_coding	827407	1478.06	1458.69	1351.33	4749.31	3741.78	3534.08
11945	AT3G05160	1330.35	-1.73354	0.129227	-13.4147	4.96221e-41	1.54814e-38		3	1453072	1457295	protein_coding	819679	2010.33	2312.06	2644.82	691.609	734.653	668.069
14847	AT3G43790	190.986	-2.77792	0.208201	-13.3425	1.30982e-40	4.02891e-38	ZIFL2	3	15655319	15660126	protein_coding	823490	449.622	650.719	585.349	74.2271	88.6122	82.7856
19248	AT4G22990	284.094	2.27657	0.171062	13.3084	2.06794e-40	6.27246e-38		4	12048160	12051891	protein_coding	828398	108.356	121.776	113.648	534.186	618.938	512.524
17958	AT4G11830	1729.66	1.42665	0.107221	13.3057	2.1446e-40	6.4159e-38	PLDGAMMA2	4	7115681	7121919	protein_coding	826789	512.694	504.127	490.694	1497.23	1167.38	1390.09
135	AT1G02300	627.295	-2.14913	0.164233	-13.0859	3.96293e-39	1.16955e-36	CATHB1	1	453107	455519	protein_coding	839576	1524.77	1459.19	1367.67	350.836	309.438	321.054
22731	AT5G16970	4184.11	2.89872	0.222061	13.0537	6.05593e-39	1.76341e-36	AER	5	5575973	5578086	protein_coding	831560	1016.19	1050.07	1116.62	6017.95	8679.29	9036.48
12120	AT3G06630	171.2	-3.95808	0.303274	-13.0512	6.25613e-39	1.79773e-36		3	2069369	2074087	protein_coding	819842	394.039	496.882	409.159	26.5433	30.1851	26.9617
14042	AT3G24255	171.173	-2.46622	0.189161	-13.0376	7.47257e-39	2.1194e-36		3	8788814	8793371	protein_coding	822013	365.997	401.97	332.316	63.6992	65.566	69.7628
16816	AT3G62460	120.061	3.68281	0.284949	12.9245	3.27607e-38	9.17256e-36		3	23104665	23105650	protein_coding	825420	8.88793	15.7353	17.4862	182.516	174.247	174.423
18890	AT4G19830	492.412	-1.83382	0.14335	-12.7926	1.80235e-37	4.98247e-35	FKBP17-1	4	10772335	10774087	protein_coding	827727	803.864	858.1	821.851	230.173	244.346	222.342
22164	AT5G11200	2816.11	-1.02154	0.0800387	-12.7631	2.63575e-37	7.19527e-35		5	3567174	3571039	protein_coding	830986	4475.03	4602.88	4849.91	2497.66	2190.4	2172.11
26406	AT5G57890	152.046	2.55947	0.20155	12.6989	5.99453e-37	1.61623e-34	ASB2	5	23447340	23449679	protein_coding	835900	42.4645	50.353	38.7194	263.634	272.386	242.468
2204	AT1G21690	371.496	1.42596	0.112745	12.6477	1.15263e-36	3.0698e-34	EMB1968	1	7615505	7618628	protein_coding	838771	199.796	202.889	185.945	561.725	522.433	501.195
5688	AT1G66910	395.263	1.68904	0.134282	12.5783	2.77917e-36	7.31256e-34	LRK10L-2.5	1	24961634	24963946	protein_coding	843009	181.71	184.63	177.362	663.05	580.828	510.816
9370	AT2G28560	114.599	-3.02609	0.240667	-12.5738	2.94268e-36	7.65061e-34	ATRAD51B	2	12235875	12239146	protein_coding	817404	253.084	271.06	267.178	37.0982	25.8148	34.0675
22935	AT5G18840	981.177	-3.64455	0.29297	-12.44	1.58442e-35	4.07084e-33		5	6282881	6286767	protein_coding	832002	2224.94	1820.05	2102.09	183.53	167.237	140.881
5476	AT1G64940	88.9816	-3.33366	0.270379	-12.3296	6.2763e-35	1.59382e-32	CYP89A6	1	24123789	24125514	protein_coding	842802	217.26	242.324	178.609	21.2935	21.0298	21.0842
1708	AT1G16900	749.221	-1.46596	0.119223	-12.2959	9.53082e-35	2.39245e-32	ALG9	1	5779008	5782433	protein_coding	838261	1123.83	1231.55	1129.11	395.451	434.615	431.267
9710	AT2G31750	1926.98	1.81825	0.14846	12.2474	1.73378e-34	4.30273e-32	UGT74D1	2	13497118	13500228	protein_coding	817732	552.358	553.404	548.741	1601.62	2000.45	2232.32
7555	AT2G05070	12894.9	-1.77393	0.14605	-12.1461	6.02002e-34	1.47721e-31	LHCB2.2	2	1799234	1800472	protein_coding	815055	2160.75	1926	1724.89	495.834	630.893	573.106
22082	AT5G10400	284.077	2.84654	0.234835	12.1215	8.1284e-34	1.9724e-31	HTR1	5	3270172	3270957	protein_coding	830903	74.0661	91.2649	71.1938	712.825	515.73	475.352
2480	AT1G24280	627.626	-1.65744	0.137065	-12.0924	1.15845e-33	2.75327e-31	G6PD3	1	8609338	8612580	protein_coding	839044	1430.96	1365.83	1659.94	563.771	468.664	380.473
108	AT1G02050	191.955	2.1354	0.176591	12.0923	1.15986e-33	2.75327e-31	PKSA	1	359117	360746	protein_coding	839280	43.4521	48.255	43.7155	200.767	197.279	197.424
21405	AT5G03720	324.289	-1.91195	0.158392	-12.071	1.50343e-33	3.53048e-31	HSFA3	5	971142	974326	protein_coding	831749	597.272	507.351	507.774	147.222	145.399	136.27
5101	AT1G61430	194.586	5.38092	0.446645	12.0474	2.00068e-33	4.64818e-31		1	22664501	22668651	protein_coding	842437	4.31558	10.3144	4.09359	318.479	236.764	233.321
10327	AT2G37450	619.377	1.8867	0.156702	12.0401	2.18748e-33	5.02866e-31		2	15722480	15725062	protein_coding	818322	184.172	235.545	251.953	961.607	806.06	712.789
25060	AT5G45460	75.5529	-5.56513	0.462998	-12.0198	2.79737e-33	6.36373e-31		5	18416614	18419532	protein_coding	834582	262.688	210.853	179.858	0	4.00567	9.58371
18572	AT4G16920	314.863	-3.87308	0.322998	-11.991	3.95985e-33	8.91538e-31		4	9517950	9525800	protein_coding	827400	789.401	764.66	658.084	49.8736	46.381	54.6436
25065	AT5G45500	836.134	2.09516	0.175922	11.9096	1.0551e-32	2.35125e-30		5	18432446	18435524	protein_coding	834586	298.802	202.965	223.663	919.411	1053.04	1132.32
5526	AT1G65370	253.636	6.31846	0.53098	11.8996	1.18862e-32	2.62205e-30		1	24284469	24286347	protein_coding	842848	6.91283	3.14707	0	363.003	258.366	235.759
22055	AT5G10140	202.863	4.34616	0.365498	11.8911	1.31701e-32	2.87621e-30	FLC	5	3173382	3179448	protein_coding	830878	12.7496	19.7939	16.1252	260.072	335.415	392.125
10700	AT2G40920	282.768	2.34671	0.197601	11.876	1.57701e-32	3.40993e-30		2	17072352	17074175	protein_coding	818689	76.8274	98.8514	52.0057	426.637	399.408	337.084
17317	AT4G03230	176.745	2.67173	0.225644	11.8405	2.41094e-32	5.162e-30		4	1418841	1423337	protein_coding	828018	31.0205	32.2224	29.2673	227.294	184.306	177.434
4272	AT1G52100	1996.6	14.0117	1.1849	11.8253	2.89003e-32	6.1277e-30		1	19383078	19385602	protein_coding	841640	0	0	0	3888.16	3090.82	2953.86
18575	AT4G16950	2241.39	1.47856	0.125215	11.8082	3.53931e-32	7.43222e-30	RPP5	4	9538233	9544755	protein_coding	827403	1124.59	1204.71	1246.94	3532.02	3459.05	2972.46
17727	AT4G09680	636.917	1.54418	0.130797	11.8059	3.63652e-32	7.56361e-30	CTC1	4	6116699	6123304	protein_coding	826554	248.042	277.829	241.096	750.64	772.444	715.197
27271	AT5G66052	950.821	3.70255	0.314108	11.7875	4.52837e-32	9.32973e-30		5	26416126	26416924	protein_coding	836736	95.7921	83.9217	143.637	873.034	1590.25	1733.69
17012	AT4G00650	159.799	2.21666	0.188242	11.7756	5.21627e-32	1.06466e-29	FRI	4	268901	271503	protein_coding	828044	53.3276	49.304	36.2214	231.187	207.293	213.717
4882	AT1G58684	1639.58	13.9925	1.18917	11.7666	5.79907e-32	1.16189e-29	RPS2B	1	21769674	21771303	protein_coding	842207	0	0	0	3507.34	3278.64	3015.03
4895	AT1G59359	1639.58	13.9925	1.18917	11.7666	5.79907e-32	1.16189e-29	RPS2B	1	21842190	21843819	protein_coding	842207	0	0	0	3507.34	3278.64	3015.03
22732	AT5G16980	895.011	1.73762	0.147887	11.7496	7.09322e-32	1.40826e-29		5	5578846	5581311	protein_coding	831561	561.732	452.046	446.07	1325.13	1791.59	1756.76
20536	AT4G34710	14143.7	1.45538	0.123928	11.7438	7.59918e-32	1.49512e-29	ADC2	4	16560030	16563044	protein_coding	829623	6021.14	5435.79	6104.6	13523.9	18193.2	16440.1
4920	AT1G59700	782.502	2.09779	0.179221	11.705	1.20099e-31	2.34182e-29	GSTU16	1	21936278	21938001	protein_coding	842261	185.659	173.089	159.874	634.749	784.11	804.073
6220	AT1G71990	290.405	-2.01641	0.172579	-11.684	1.5389e-31	2.97417e-29	FUT13	1	27100210	27102292	protein_coding	843530	634.993	584.305	520.839	126.747	149.211	154.298
5185	AT1G62250	677.459	-1.68168	0.144423	-11.6441	2.45987e-31	4.71239e-29		1	22994538	22997709	protein_coding	842522	934.172	1068.53	928.949	351.45	316.648	246.699
17056	AT4G00970	646.559	-2.65685	0.228577	-11.6234	3.13348e-31	5.95061e-29	CRK41	4	418327	421885	protein_coding	827936	917.291	752.144	1021.45	154.021	167.243	105.641
22170	AT5G11260	1006.92	1.42279	0.122596	11.6055	3.86183e-31	7.27056e-29	HY5	5	3593335	3595073	protein_coding	830996	167.169	172.189	160.254	424.436	432.113	483.991
13373	AT3G18320	172.884	3.37954	0.292156	11.5676	6.0142e-31	1.1226e-28		3	6289039	6290401	protein_coding	NA	33.5766	18.8824	23.7313	237.27	320.454	239.593
8269	AT2G18100	83.8582	-3.26532	0.284322	-11.4846	1.5769e-30	2.91846e-28		2	7867828	7871801	protein_coding	816322	156.765	171.085	217.79	22.9446	19.5989	14.4576
20553	AT4G34881	2445.94	13.745	1.1995	11.459	2.12006e-30	3.89076e-28		4	16617608	16618573	protein_coding	6240750	0	0	0	1934.67	2681.8	3638.93
15217	AT3G47250	2266.77	13.5525	1.18532	11.4336	2.84088e-30	5.17016e-28		3	17399757	17401871	protein_coding	823878	0	0	0	2091.51	2543.84	2588.74
10990	AT2G43535	589.082	2.74259	0.240107	11.4224	3.23252e-30	5.83429e-28	ATTI4	2	18070960	18071826	protein_coding	818955	146.157	102.804	126.15	780.762	920.303	810.782
14618	AT3G29375	198.17	2.2345	0.196403	11.3771	5.43911e-30	9.73646e-28		3	11280151	11282158	protein_coding	822597	58.3555	62.5049	75.5644	371.424	300.512	247.103
18577	AT4G16957	320.61	-2.34064	0.206009	-11.3619	6.47489e-30	1.14963e-27		4	9544790	9547340	protein_coding	28720140	560.927	668.227	593.282	127.761	115.163	116.921
4088	AT1G50290	564.618	-3.52899	0.31088	-11.3516	7.2807e-30	1.28228e-27		1	18627551	18628452	protein_coding	841451	680.42	1009.16	1311.46	61.8526	100.142	97.7538
9490	AT2G29730	140.772	2.44998	0.215975	11.3438	7.95772e-30	1.39031e-27	UGT71D1	2	12703469	12705206	protein_coding	817523	42.4645	41.9609	39.9685	234.228	221.313	225.217
20840	AT4G37560	519.146	1.59523	0.140882	11.3231	1.00794e-29	1.74701e-27		4	17646408	17648684	protein_coding	829910	162.686	182.815	141.58	495.71	482.604	496.726
141	AT1G02340	671.176	-2.23077	0.199121	-11.2031	3.93763e-29	6.77117e-27	HFR1	1	465616	467880	protein_coding	839300	1270.45	1180.23	1527.01	256.048	303.621	287.532
14597	AT3G29180	1000.13	1.09829	0.0980902	11.1967	4.23168e-29	7.21998e-27		3	11148167	11151633	protein_coding	822569	511.842	504.95	468.217	1032.35	995.631	1154.13
1413	AT1G14100	118.269	-8.45364	0.756085	-11.1808	5.06285e-29	8.57112e-27	FUT8	1	4827961	4829587	protein_coding	5007694	411.807	538.148	437.155	0	0	3.83348
17454	AT4G04955	619.167	-1.69764	0.152228	-11.152	7.00197e-29	1.17628e-26	ALN	4	2522034	2525352	protein_coding	825836	1158.44	1057.52	1097.78	391.713	309.707	320.313
19688	AT4G27020	455.931	1.39462	0.125256	11.1341	8.55547e-29	1.42628e-26		4	13568367	13571495	protein_coding	828810	156.032	175.187	147.384	409.646	425.603	425.517
4037	AT1G49730	1095.51	-0.953104	0.0857705	-11.1123	1.09359e-28	1.80931e-26		1	18402506	18405681	protein_coding	841396	1547.66	1604.8	1696.04	852.394	851.631	799.249
18578	AT4G16960	319.57	-2.0094	0.181635	-11.0628	1.89974e-28	3.11942e-26		4	9547402	9551028	protein_coding	827404	549.076	628.364	604.523	171.362	137.194	134.172
23492	AT5G24670	2220.26	-1.29962	0.118308	-10.9851	4.50886e-28	7.34843e-26		5	8447378	8451569	protein_coding	832539	2468.36	2908.89	2384.3	1122.03	973.958	1057.64
7360	AT2G02960	614.626	1.44561	0.131983	10.953	6.42926e-28	1.04006e-25		2	862029	864452	protein_coding	814825	182.923	219.04	224.344	595.323	517.128	589.577
8120	AT2G16700	320.295	-1.39391	0.12738	-10.9429	7.18659e-28	1.15403e-25	ADF5	2	7244500	7246069	protein_coding	816171	588.881	637.458	673.001	221.95	243.709	256.492
3644	AT1G43580	687.256	1.26194	0.115426	10.9329	8.0194e-28	1.27836e-25		1	16410372	16412736	protein_coding	840942	374.28	330.442	324.744	780.762	796.127	895.118
2863	AT1G28610	361.031	-1.53935	0.141469	-10.8812	1.41721e-27	2.24278e-25		1	10053443	10055881	protein_coding	839761	890.964	1094.58	1095.65	387.333	324.412	347.887
18568	AT4G16880	135.389	3.90319	0.359753	10.8497	2.00191e-27	3.14531e-25		4	9495983	9497313	protein_coding	827396	33.5766	24.1275	4.99606	361.99	295.418	303.803
12057	AT3G06070	949.102	-1.66155	0.153279	-10.84	2.22341e-27	3.46102e-25		3	1830970	1832190	protein_coding	819780	1084.33	1159.17	1140.35	320.416	418.593	330.638
23733	AT5G27220	72.969	-2.88893	0.266516	-10.8396	2.23455e-27	3.46102e-25		5	9578373	9582960	protein_coding	832780	187.707	198.29	173.09	32.5003	21.3182	22.1412
3300	AT1G33110	2223.12	1.38307	0.128751	10.7422	6.45046e-27	9.92053e-25	DTX21	1	12004854	12008852	protein_coding	840207	519.386	529.691	454.586	1011.96	1449.07	1464.39
7499	AT2G04378	862.695	12.6762	1.1823	10.7217	8.05015e-27	1.22942e-24		2	1525029	1526875	protein_coding	6241027	0	0	0	1346.1	1276.53	1313.18
18260	AT4G14440	732.342	1.27417	0.118891	10.7171	8.46303e-27	1.2835e-24	ECI3	4	8306590	8307934	protein_coding	827089	413.782	368.207	488.365	1105.23	1000.42	960.287
3524	AT1G35720	1799.04	3.74368	0.350435	10.6829	1.22323e-26	1.84235e-24	ANN1	1	13225168	13227239	protein_coding	840476	255.775	265.402	299.763	3453.6	3911.54	3628.39
5541	AT1G65490	734.705	2.99357	0.280547	10.6705	1.39924e-26	2.09302e-24		1	24354646	24355490	protein_coding	842861	23.548	25.0139	32.2646	209.545	218.889	210.432
24852	AT5G43660	74.5673	-3.4789	0.326684	-10.6491	1.75998e-26	2.61354e-24		5	17535970	17538595	protein_coding	834386	143.994	162.41	187.351	13.5199	14.5061	16.163
14079	AT3G24542	167.073	-9.09517	0.854124	-10.6485	1.77116e-26	2.61354e-24		3	8956257	8957667	protein_coding	6241010	487.848	525.56	613.266	1.01398	1.00142	0.958371
26890	AT5G62530	1429.42	1.01249	0.0951946	10.636	2.02591e-26	2.96938e-24	ALDH12A1	5	25099003	25103312	protein_coding	836373	1096.18	1052.17	1080.4	2130.36	2201.12	2182.21
18292	AT4G14716	916.577	1.00617	0.0946648	10.6288	2.18953e-26	3.18781e-24	ARD2	4	8430207	8431963	protein_coding	827124	668.911	683.141	708.889	1387.54	1414.6	1335.51
27136	AT5G64840	12716.3	-1.08682	0.102618	-10.5909	3.28388e-26	4.74945e-24	ABCF5	5	25916722	25920254	protein_coding	836607	6347.95	6244.83	5766.7	2956.76	2945.17	2742.86
7992	AT2G15080	304.225	3.85418	0.365445	10.5465	5.27094e-26	7.57315e-24	AtRLP19	2	6533261	6537002	protein_coding	815997	9.77395	12.1508	17.7789	209.154	187.699	170.867
10359	AT2G37760	1327.37	1.74014	0.165221	10.5322	6.13746e-26	8.76052e-24	AKR4C8	2	15831656	15833921	protein_coding	818353	461.695	501.104	448.24	1255.19	1693.5	1766.33
12726	AT3G12710	542.034	-1.72921	0.164207	-10.5307	6.23606e-26	8.84346e-24		3	4040324	4042075	protein_coding	820453	994.46	1034.34	966.737	326.5	298.423	278.886
8596	AT2G21150	906.9	-1.3522	0.128419	-10.5296	6.31059e-26	8.89142e-24	XCT	2	9065154	9068228	protein_coding	816650	1074.45	1143.43	1037.93	501.918	370.525	403.474
9483	AT2G29670	428.052	1.52325	0.14478	10.5211	6.90423e-26	9.66547e-24		2	12681831	12685151	protein_coding	817517	225.169	235.016	237.066	832.096	598.036	573.726
16459	AT3G59060	2343.82	-1.38816	0.131963	-10.5193	7.0408e-26	9.79389e-24	PIF5	3	21827905	21830837	protein_coding	825075	1494.47	1340.67	1290.7	508.042	560.514	508.218
25013	AT5G45040	624.166	-1.56421	0.148924	-10.5034	8.32961e-26	1.15133e-23	PETJ	5	18175371	18176888	protein_coding	834535	1092.23	1089.93	989.219	344.752	370.525	357.472
8320	AT2G18600	132.884	-1.92737	0.183845	-10.4837	1.02694e-25	1.41053e-23	RCE2	2	8073167	8075009	protein_coding	816375	241.132	222.568	260.047	57.3017	63.5419	69.1693
21298	AT5G02760	517.281	-1.44203	0.137577	-10.4816	1.04993e-25	1.43309e-23		5	625254	627124	protein_coding	831234	1255.17	1054.27	1405.14	484.681	425.603	456.184
185	AT1G02770	76.0309	-3.00638	0.287533	-10.4558	1.37907e-25	1.87066e-23		1	604873	606708	protein_coding	839421	250.837	214	216.079	19.2656	22.0312	43.1267
6066	AT1G70430	186.332	-3.04771	0.291691	-10.4484	1.48966e-25	2.00818e-23		1	26545189	26549216	protein_coding	843379	400.882	496.202	439.314	59.6676	43.2481	58.6228
6442	AT1G74060	2394.65	1.07435	0.102872	10.4435	1.56963e-25	2.10302e-23	RPL6B	1	27849217	27851437	protein_coding	843746	1594.89	1353.24	1357.68	3160.56	2853.04	3058.16
18199	AT4G14030	5625.8	-1.06389	0.101954	-10.435	1.71677e-25	2.28613e-23	SBP1	4	8097842	8100340	protein_coding	827039	8348.63	7452.17	8073.54	3642.16	3854.17	3923.53
4281	AT1G52190	1799.8	-1.37307	0.13165	-10.4297	1.81413e-25	2.40113e-23	NPF1.2	1	19434480	19439031	protein_coding	841649	3750.7	4175.11	4003.09	1576.73	1636.32	1392.51
9106	AT2G26030	159.159	2.85148	0.273598	10.4222	1.96457e-25	2.58459e-23		2	11091330	11093444	protein_coding	817144	20.3696	16.5464	28.7937	120.806	164.741	181.426
5513	AT1G65290	1047.2	0.910831	0.0875706	10.4011	2.45069e-25	3.20483e-23	MTACP2	1	24248727	24250436	protein_coding	842836	766.337	730.119	786.879	1404.36	1395.98	1490.27
19991	AT4G29770	47.3931	-4.5802	0.440714	-10.3927	2.67735e-25	3.48039e-23		4	14575718	14577643	protein_coding	829099	138.304	146.914	120.809	4.08647	10.0897	2.89678
2473	AT1G24240	114.617	2.07423	0.199733	10.385	2.9012e-25	3.74908e-23		1	8586335	8588180	protein_coding	839038	57.7846	43.3149	43.1123	195.045	194.217	221.588
2530	AT1G24881	686.971	12.3066	1.18513	10.3842	2.92607e-25	3.75896e-23		1	8784036	8785634	protein_coding	6241166	0	0	0	881.145	1159.64	1005.33
25315	AT5G47810	174.577	2.98529	0.28806	10.3634	3.63634e-25	4.6441e-23	PFK2	5	19356292	19358125	protein_coding	834832	27.6513	28.3236	9.99211	151.083	155.22	227.134
19990	AT4G29760	49.7826	-5.88769	0.568773	-10.3516	4.11656e-25	5.22683e-23	HTT4	4	14573600	14575366	protein_coding	829098	163.47	137.413	183.315	2.09227	2.06636	3.95507
1608	AT1G15880	589.659	1.36484	0.132111	10.331	5.10425e-25	6.44345e-23	GOS11	1	5458398	5460359	protein_coding	838158	265.65	253.863	279.779	594.19	727.029	735.07
14907	AT3G44400	253.169	-2.99717	0.290308	-10.3241	5.48208e-25	6.88064e-23		3	16044662	16049803	protein_coding	823565	445.895	556.175	515.539	49.5792	59.425	81.0704
14872	AT3G44070	318.562	-12.2971	1.1912	-10.3233	5.53074e-25	6.90204e-23		3	15828153	15829823	protein_coding	823525	798.078	1034.28	919.997	0	0	0
18609	AT4G17250	342.243	2.21379	0.214786	10.307	6.55484e-25	8.13359e-23		4	9670763	9673475	protein_coding	827439	103.334	80.4044	91.9108	401.461	406.078	473.222
23843	AT5G28350	617.603	12.1871	1.18249	10.3063	6.59654e-25	8.13909e-23		5	10320114	10327374	protein_coding	832920	0	0	0	982.802	916.966	904.504
5100	AT1G61420	115.578	4.4496	0.433329	10.2684	9.78042e-25	1.19997e-22		1	22660460	22664502	protein_coding	842436	5.8403	7.49559	4.29418	141.115	125.237	126.185
15369	AT3G48680	1057.2	1.24304	0.121303	10.2474	1.21547e-24	1.48294e-22	GAMMACAL2	3	18034935	18037041	protein_coding	824029	511.55	451.079	409.677	912.579	1098.56	1242.05
20267	AT4G32280	153.863	-3.79901	0.372353	-10.2027	1.92841e-24	2.3397e-22	IAA29	4	15583332	15584903	protein_coding	829361	456.77	445.048	652.418	47.3568	32.8531	31.4721
9464	AT2G29500	81.9927	5.35664	0.525734	10.1889	2.22339e-24	2.68268e-22	HSP17.6B	2	12633065	12634120	protein_coding	817499	2.96264	4.19609	6.24507	135.873	202.286	198.383
5606	AT1G66140	494.459	-1.25607	0.123449	-10.1749	2.5677e-24	3.0811e-22	ZFP4	1	24619830	24622117	protein_coding	842928	849.291	892.717	823.1	333.598	370.525	369.931
15563	AT3G50480	1242.91	8.16935	0.804215	10.1582	3.04758e-24	3.6369e-22	HR4	3	18733021	18734420	protein_coding	824212	0	4.72523	4.21956	727.245	838.984	874.575
24430	AT5G39860	108.53	-2.66249	0.262131	-10.1571	3.08075e-24	3.6369e-22	PRE1	5	15957368	15958559	protein_coding	833982	172.821	162.598	206.087	32.4472	33.0468	20.1258
18324	AT4G14960	9125.65	1.01162	0.0995971	10.1571	3.08085e-24	3.6369e-22	TUBA6	4	8548417	8550495	protein_coding	827154	8179.16	7357.81	8236.3	16696.8	16606	14627.4
5110	AT1G61520	29732.2	-1.11627	0.110133	-10.1357	3.83648e-24	4.50456e-22	LHCA3	1	22699715	22701412	protein_coding	842446	38718.9	36177.6	33052.2	17200.5	16736.8	15859.4
5385	AT1G64110	176.781	3.26338	0.322382	10.1227	4.381e-24	5.1164e-22		1	23796698	23801799	protein_coding	842716	56.8797	31.3568	31.7037	275.661	340.651	541.298
25398	AT5G48570	107.629	2.85516	0.283051	10.0871	6.3004e-24	7.31886e-22	FKBP65	5	19690461	19693845	protein_coding	834913	41.477	27.2746	29.9763	288.983	238.338	190.716
7431	AT2G03710	172.715	7.39181	0.734793	10.0597	8.32395e-24	9.57882e-22	AGL3	2	1129229	1131838	protein_coding	814898	1.00191	2.09492	1.26718	248.811	251.038	235.245
3099	AT1G31120	461.401	2.00596	0.199407	10.0596	8.33361e-24	9.57882e-22	POT10	1	11104237	11108095	protein_coding	839997	127.394	132.177	152.38	485.695	557.79	607.607
15235	AT3G47470	25005.9	-1.21506	0.121125	-10.0314	1.10935e-23	1.26844e-21	LHCA4	3	17493343	17495033	protein_coding	823901	21052.5	19221.2	17607.3	7488.21	8397.89	9047.02
18848	AT4G19410	4765.16	1.10085	0.109789	10.0269	1.16043e-23	1.31993e-21		4	10580893	10585861	protein_coding	827682	2263.77	2149.17	1774.79	4059.89	4540.74	4678.01
18574	AT4G16940	177.444	-1.61317	0.161149	-10.0105	1.37102e-23	1.55138e-21		4	9531373	9537918	protein_coding	827402	301.533	325.394	341.337	123.584	84.5697	108.02
7018	AT1G79670	467.73	2.07897	0.208039	9.9932	1.63232e-23	1.83754e-21	WAKL22	1	29976725	29979356	protein_coding	844306	157.853	117.376	137.257	583.478	581.254	579.246
5226	AT1G62630	766.591	-1.35876	0.136004	-9.99059	1.67582e-23	1.87683e-21		1	23185760	23189224	protein_coding	842560	1210.73	1282.95	1367.67	554.645	519.736	431.267
13439	AT3G18910	79.2081	5.29419	0.530644	9.97692	1.9234e-23	2.14312e-21	ETP2	3	6521569	6523061	protein_coding	821424	3.95019	3.14707	2.49803	104.44	129.183	148.547
15862	AT3G53310	91.9171	2.75066	0.276065	9.96381	2.19485e-23	2.43316e-21	REM20	3	19766655	19768786	protein_coding	824499	19.7509	20.9804	19.9842	132.831	127.18	148.547
24301	AT5G38650	189.739	22.3957	2.25056	9.95119	2.49198e-23	2.7486e-21		5	15470961	15472815	protein_coding	833855	0	0	0	0	40.0567	150.464
105	AT1G02020	335.773	1.43083	0.143927	9.94139	2.74973e-23	3.01765e-21		1	352612	355124	protein_coding	837477	168.667	159.989	131.49	437.508	410.699	397.402
24629	AT5G41740	451.661	1.85193	0.186368	9.93698	2.87405e-23	3.13832e-21		5	16688626	16693119	protein_coding	834177	56.783	53.9674	59.2176	234.567	197.711	180.612
2525	AT1G24800	567.789	11.9726	1.20612	9.92654	3.19148e-23	3.46759e-21		1	8769511	8771553	protein_coding	6241166	0	0	0	922.718	687.974	805.99
15640	AT3G51240	602.207	2.06048	0.208187	9.89726	4.27828e-23	4.62541e-21	F3H	3	19025192	19026872	protein_coding	824287	85.8251	94.6298	104.426	392.645	417.526	375.151
18570	AT4G16900	334.487	2.13057	0.215351	9.89346	4.44392e-23	4.78082e-21		4	9511859	9516688	protein_coding	827399	88.3539	115.238	76.384	439.314	430.225	361.021
24948	AT5G44500	93.7627	2.47475	0.250182	9.8918	4.51809e-23	4.83679e-21		5	17927443	17929835	protein_coding	834477	31.7191	23.1643	21.9372	155.716	152.782	122.166
14948	AT3G44740	99.1085	3.49463	0.354328	9.86269	6.04072e-23	6.43528e-21		3	16295853	16297970	protein_coding	823604	19.1362	5.76101	13.9297	142.024	161.638	131.441
539	AT1G06040	5156.57	-0.856774	0.0868811	-9.86146	6.1152e-23	6.48301e-21	BBX24	1	1828340	1829983	protein_coding	837113	2737.21	2621.5	2468.76	1347.57	1506.92	1468.87
25524	AT5G49730	1750.31	-1.81391	0.184519	-9.83049	8.32101e-23	8.77887e-21	FRO6	5	20201037	20204595	protein_coding	835036	2224.92	2856.01	2528.9	829.563	835.333	500.001
20033	AT4G30140	309.23	2.72506	0.277506	9.81984	9.24917e-23	9.71118e-21	CDEF1	4	14738326	14740742	protein_coding	829137	49.3774	88.1178	57.4547	526.254	304.431	459.06
11212	AT2G45660	601.213	-1.59269	0.162407	-9.80681	1.05239e-22	1.09903e-20	SOC1	2	18807505	18811125	protein_coding	819174	727.244	867.147	943.579	245.137	289.107	306.346
22751	AT5G17165	75.9393	-3.22934	0.329309	-9.80639	1.05681e-22	1.09903e-20		5	5643118	5647807	protein_coding	5008216	105.668	127.981	128.649	11.1537	11.0156	16.2923
5015	AT1G60710	2057.25	0.946935	0.0967192	9.79056	1.23613e-22	1.27942e-20	ATB2	1	22354698	22356875	protein_coding	842365	1081.36	1125.6	1197.81	2307.81	2117	2135.25
10938	AT2G43050	416.646	-2.90885	0.297719	-9.77046	1.50767e-22	1.55311e-20	PME16	2	17902370	17904443	protein_coding	818907	1429.97	1249.38	1353.93	172.376	214.304	150.464
16321	AT3G57710	191.757	1.78373	0.182629	9.76695	1.56087e-22	1.60036e-20		3	21384676	21387399	protein_coding	824940	66.1657	76.5786	71.1938	224.089	273.387	238.634
14845	AT3G43740	357.749	11.5821	1.18595	9.76613	1.57351e-22	1.60579e-20		3	15644009	15645688	protein_coding	823485	0	0	0	563.201	649.786	630.489
17936	AT4G11630	315.195	1.29142	0.132396	9.75422	1.76965e-22	1.79755e-20		4	7019664	7021348	protein_coding	826768	189.609	182.53	196.095	439.052	460.652	489.727
5214	AT1G62510	962.774	1.97789	0.20285	9.75051	1.83546e-22	1.85576e-20		1	23136366	23137254	protein_coding	842548	251.825	285.334	182.356	889.257	958.357	992.872
4815	AT1G57800	106.052	-8.38044	0.860034	-9.74431	1.951e-22	1.96349e-20	VIM5	1	21408623	21412283	protein_coding	842155	337.611	326.214	328.651	0	2.00947	0.961546
18198	AT4G14020	211.374	-1.84724	0.189951	-9.72482	2.36311e-22	2.36734e-20		4	8095050	8095749	protein_coding	827038	372.305	360.863	332.238	105.454	93.1319	97.7538
15178	AT3G46845	167.701	7.22571	0.743155	9.72301	2.40569e-22	2.39899e-20		3	17254395	17255802	protein_coding	28719386	2.96264	0	1.24901	183.53	225.319	239.593
26050	AT5G54585	127.443	-2.11702	0.217816	-9.71931	2.49475e-22	2.47649e-20		5	22175461	22176735	protein_coding	835547	257.75	258.059	236.064	58.8106	59.0837	55.5855
18271	AT4G14550	547.081	-1.56863	0.161513	-9.71207	2.67845e-22	2.64682e-20	IAA14	4	8347822	8350263	protein_coding	827102	730.533	589.972	733.441	243.652	223.242	225.313
18961	AT4G20480	418.501	11.4623	1.18255	9.69289	3.23264e-22	3.18007e-20		4	11033849	11035877	protein_coding	827796	0	0	0	580.287	527.747	588.335
2754	AT1G27580	139.671	3.61596	0.373256	9.68763	3.40343e-22	3.33308e-20		1	9589807	9591075	protein_coding	839649	22.7136	7.34315	16.2372	173.39	160.227	235.759
2436	AT1G23935	154.024	-3.53701	0.36528	-9.683	3.56117e-22	3.46841e-20		1	8461757	8469573	protein_coding	2745761	388.722	485.773	449.173	46.0802	26.4019	41.4486
23913	AT5G32460	110.295	-8.27394	0.854512	-9.68265	3.57339e-22	3.46841e-20		5	12081803	12084161	protein_coding	3771028	284.414	345.128	289.771	0	1.00142	1.91674
9104	AT2G26010	182.757	6.27665	0.648605	9.67715	3.77091e-22	3.64393e-20	PDF1.3	2	11087280	11088001	protein_coding	817142	0.987547	4.19609	2.49803	246.396	142.201	201.258
22255	AT5G12050	329.222	-1.60094	0.166194	-9.63299	5.80178e-22	5.58172e-20		5	3889906	3891514	protein_coding	831078	805.839	647.246	1009.2	238.284	271.384	300.928
10707	AT2G40960	383.339	-1.43124	0.148654	-9.62799	6.09085e-22	5.83412e-20		2	17095165	17097454	protein_coding	818696	606.953	630.156	624.45	270.079	203.974	216.279
8788	AT2G22980	2776.84	-1.80511	0.188068	-9.59817	8.1373e-22	7.76028e-20	SCPL13	2	9778759	9783310	protein_coding	816829	2918.68	3760.75	4168.22	881.651	1096.94	1124.94
1108	AT1G11280	467.075	9.83791	1.02541	9.59414	8.46184e-22	8.0347e-20		1	3787318	3790935	protein_coding	837670	0	0	2.58839	733.358	640.322	633.559
25348	AT5G48150	1219.38	-0.684977	0.0715591	-9.57219	1.04661e-21	9.8948e-20	PAT1	5	19522238	19524788	protein_coding	834867	1418.29	1288.47	1386.08	844.898	889.642	811.666
9959	AT2G34070	1725.09	1.33222	0.139322	9.56216	1.15325e-21	1.0856e-19	TBL37	2	14387194	14390339	protein_coding	817968	417.958	354.281	396.771	873.683	969.801	1099.69
23787	AT5G27730	1014.61	-1.1118	0.116556	-9.53876	1.44548e-21	1.35485e-19		5	9819256	9823250	protein_coding	832835	1388.15	1670.59	1500.52	759.989	659.102	690.851
22829	AT5G17880	406.981	9.74521	1.02433	9.51378	1.83862e-21	1.71597e-19	CSA1	5	5908834	5913317	protein_coding	831656	0	2.08833	0	612.633	630.461	615.107
27111	AT5G64630	234.411	-1.85864	0.195408	-9.51161	1.87727e-21	1.74085e-19	FAS2	5	25833165	25836400	protein_coding	836584	461.984	506.457	417.278	139.217	119.118	123.889
18387	AT4G15450	282.96	-2.05503	0.21606	-9.5114	1.88122e-21	1.74085e-19		4	8839256	8841575	protein_coding	827216	533.065	649.021	715.901	188.35	139.656	128.703
25057	AT5G45440	68.409	-2.55488	0.268683	-9.50891	1.92677e-21	1.77547e-19		5	18412059	18413617	protein_coding	834580	153.07	156.304	137.392	15.2096	29.0411	31.6262
16296	AT3G57470	1246.17	1.35965	0.143398	9.48166	2.50277e-21	2.29655e-19		3	21269149	21276017	protein_coding	824914	391.077	501.112	451.449	1182.98	1103.31	1160.42
17122	AT4G01570	305.633	1.27538	0.134907	9.4538	3.26739e-21	2.98563e-19		4	679472	681940	protein_coding	828133	185.659	155.255	161.123	382.269	406.576	428.392
8546	AT2G20720	131.61	-1.59035	0.169093	-9.40518	5.19424e-21	4.72654e-19		2	8927822	8930120	protein_coding	816600	242.937	222.393	242.309	82.1321	80.1134	72.8362
9795	AT2G32530	888.97	1.70958	0.181925	9.39716	5.60568e-21	5.07971e-19	CSLB3	2	13809019	13813572	protein_coding	817814	106.655	108.049	131.147	394.437	377.535	355.555
25406	AT5G48620	2084.7	1.10386	0.117473	9.39672	5.62888e-21	5.07971e-19	RPP8L4	5	19716104	19721477	protein_coding	834919	1067.29	1119.8	1029.55	2336.76	2322.02	2256.4
14489	AT3G28290	247.734	11.3223	1.20579	9.3899	6.00556e-21	5.37522e-19	AT14A	3	10547441	10549401	protein_coding	822455	0	0	0	657.057	520.737	362.264
14491	AT3G28300	247.734	11.3223	1.20579	9.3899	6.00556e-21	5.37522e-19	AT14A	3	10565674	10567634	protein_coding	822455	0	0	0	657.057	520.737	362.264
10786	AT2G41640	261.135	2.10359	0.224525	9.36908	7.31691e-21	6.5222e-19		2	17360374	17363788	protein_coding	818762	76.3237	45.311	46.2342	195.225	257.018	273.211
6504	AT1G74670	3440.08	-2.17034	0.231768	-9.36425	7.65957e-21	6.79989e-19	GASA6	1	28053030	28054149	protein_coding	843806	8043.57	8243.21	10562.9	2351.41	2198.11	1415.51
7460	AT2G03980	494.89	1.67662	0.179235	9.3543	8.41526e-21	7.44052e-19		2	1259058	1262740	protein_coding	814924	178.147	186.029	220.222	660.354	656.257	548.931
23441	AT5G24240	173.362	-6.08823	0.650942	-9.35296	8.5232e-21	7.50557e-19	PI4KG3	5	8230916	8234150	protein_coding	832491	496.938	449.709	469.151	8.70594	9.19932	2.93462
21641	AT5G05890	236.549	1.43688	0.153701	9.34854	8.88613e-21	7.79375e-19	UGT76C5	5	1772415	1774187	protein_coding	830474	149.12	138.471	148.633	426.884	398.564	355.555
2540	AT1G25145	491.465	1.97586	0.211491	9.34255	9.40411e-21	8.21506e-19	LPXC4	1	8818867	8820736	protein_coding	10723064	173.808	122.736	151.131	612.442	589.835	559.688
21096	AT4G39970	1876.58	-1.32333	0.141782	-9.33351	1.02418e-20	8.91122e-19		4	18536538	18538506	protein_coding	830158	3415.93	3883.48	3938.14	1549.36	1581.24	1359.93
6583	AT1G75450	190.243	-3.53651	0.379064	-9.32959	1.06278e-20	9.21032e-19	CKX5	1	28314458	28318375	protein_coding	843881	354.341	276.344	403.871	25.2209	27.1729	36.8402
14930	AT3G44630	1787.24	1.08421	0.116386	9.31563	1.21226e-20	1.04642e-18		3	16195848	16201225	protein_coding	823589	646.712	674.111	666.036	1481.53	1454.55	1276.53
6576	AT1G75380	5074.12	-1.01086	0.108566	-9.31102	1.2661e-20	1.0886e-18	BBD1	1	28281195	28284168	protein_coding	843874	11296.8	11951.1	10079.5	5340.97	5817.7	5381.15
14021	AT3G24070	295.983	11.0344	1.18691	9.29675	1.44805e-20	1.24016e-18		3	8693061	8694770	protein_coding	821993	0	0	0	389.367	383.543	487.811
14124	AT3G25020	78.8953	5.5082	0.592976	9.28909	1.55621e-20	1.32758e-18	AtRLP42	3	9116684	9119804	protein_coding	822093	2.96264	1.04902	3.74704	120.663	115.163	110.213
25952	AT5G53730	186	-1.39332	0.150008	-9.28835	1.56698e-20	1.33066e-18	NHL26	5	21807623	21809004	protein_coding	835454	401.932	387.089	393.44	134.859	149.211	165.798
17368	AT4G03820	108.898	2.38579	0.256868	9.28801	1.57201e-20	1.33066e-18		4	1771833	1774532	protein_coding	825687	44.1399	31.2352	30.4508	152.477	213.694	190.26
4421	AT1G53440	794.9	1.55155	0.167148	9.2825	1.65551e-20	1.39594e-18		1	19945869	19951562	protein_coding	841779	285.401	370.305	369.708	1099.15	979.387	923.869
23650	AT5G26270	223.952	11.119	1.19815	9.28018	1.69187e-20	1.42111e-18		5	9206375	9208136	protein_coding	832696	0	0	0	443.568	488.889	405.004
17347	AT4G03500	54.4538	-5.1118	0.551209	-9.27381	1.79613e-20	1.5029e-18		4	1553092	1556704	protein_coding	827731	184.936	239.307	224.692	5.05012	12.8394	0.954636
25812	AT5G52420	997.762	1.24856	0.134789	9.26307	1.98633e-20	1.65571e-18		5	21281569	21282806	protein_coding	835318	346.629	382.893	352.222	889.257	885.254	796.406
17125	AT4G01590	460.007	1.34303	0.145034	9.26009	2.04254e-20	1.69608e-18		4	688813	690460	protein_coding	828101	216.668	215.021	320.044	644.199	628.976	624.453
22326	AT5G13110	966.145	-0.667234	0.0722068	-9.2406	2.45118e-20	2.0277e-18	G6PD2	5	4158639	4161845	protein_coding	831150	971.747	943.071	1009.2	602.302	602.854	634.441
18606	AT4G17240	99.7837	2.11065	0.228614	9.23237	2.64702e-20	2.18144e-18		4	9666439	9668507	protein_coding	827436	47.5667	44.3406	29.4664	200.342	161.789	167.688
21343	AT5G03200	253.812	1.66523	0.18054	9.2236	2.87299e-20	2.35877e-18	LUL1	5	760319	761840	protein_coding	831908	126.406	78.6766	87.431	304.193	319.452	308.595
26592	AT5G59670	163.473	-3.90954	0.424025	-9.22007	2.96914e-20	2.42858e-18		5	24041131	24045666	protein_coding	836088	451.876	537.172	512.373	61.5803	17.0716	21.4433
3555	AT1G36320	1634.88	0.651058	0.0707301	9.20483	3.42206e-20	2.7886e-18		1	13671774	13674205	protein_coding	840539	1472.43	1343.8	1401.39	2109.07	2331.3	2184.13
6930	AT1G78820	605.301	1.09288	0.119231	9.16607	4.90591e-20	3.9829e-18		1	29634096	29635931	protein_coding	844219	317.99	304.216	317.25	714.853	698.99	590.356
4357	AT1G52870	3786.07	-0.925869	0.101061	-9.16151	5.11762e-20	4.13939e-18		1	19685545	19688028	protein_coding	841720	4242.98	4562.69	4131	2269.69	2539.6	2001.46
25496	AT5G49480	3704.47	1.59466	0.174554	9.13561	6.50359e-20	5.24103e-18	ATCP1	5	20070489	20071682	protein_coding	835008	940.145	831.874	946.753	2206.41	2816.99	3186.58
25260	AT5G47280	107.46	-10.8552	1.19314	-9.09799	9.20215e-20	7.38844e-18	ADR1-L3	5	19193157	19195559	protein_coding	834775	331.816	352.471	328.491	0	0	0
9463	AT2G29490	496.368	2.62081	0.288293	9.0908	9.83145e-20	7.8648e-18	GSTU1	2	12631341	12632538	protein_coding	817498	156.032	138.471	128.649	617.511	975.381	1012.04
19092	AT4G21650	136.693	5.61588	0.618011	9.08702	1.01794e-19	8.11346e-18	SBT3.13	4	11501162	11504739	protein_coding	828252	0	9.4412	2.49803	248.424	157.223	180.174
23780	AT5G27660	291.269	2.05927	0.226924	9.07471	1.13978e-19	9.05154e-18		5	9789468	9792378	protein_coding	832828	118.039	113.253	119.192	478.927	572.422	409.245
23463	AT5G24400	1160.83	-0.77749	0.0857103	-9.07114	1.1778e-19	9.31953e-18	EMB2024	5	8330243	8331963	protein_coding	832511	1906.95	1756.06	1672.43	989.641	1012.43	1111.71
1073	AT1G10920	358.439	-1.14354	0.126238	-9.05861	1.32124e-19	1.04168e-17	LOV1	1	3644180	3647784	protein_coding	837635	518.069	490.429	434.525	223.676	206.21	224.158
21605	AT5G05590	463.969	-2.64778	0.292351	-9.05686	1.34259e-19	1.05471e-17	PAI2	5	1666471	1668569	protein_coding	830442	1011.63	1137.75	1233.27	160.389	189.729	189.562
16548	AT3G59930	151.87	5.36475	0.593137	9.04472	1.50056e-19	1.17458e-17		3	22139492	22140320	protein_coding	825163	1.9751	3.14707	3.74704	89.2299	106.15	162.923
13383	AT3G18420	569.421	1.02443	0.11346	9.02897	1.73299e-19	1.35167e-17	SG1	3	6324632	6325866	protein_coding	821371	421.683	443.736	504.602	937.928	934.323	909.494
25259	AT5G47260	88.6599	-10.7497	1.19204	-9.01794	1.91653e-19	1.4895e-17		5	19189411	19192516	protein_coding	834773	308.115	327.295	306.009	0	0	0
4880	AT1G58602	3374.99	1.32209	0.146737	9.00989	2.06264e-19	1.59737e-17		1	21746354	21766048	protein_coding	842220	1537.04	1780.78	1554.11	4536.92	3983.48	3661.99
5543	AT1G65510	160.23	4.06319	0.451317	9.00297	2.197e-19	1.69542e-17		1	24359328	24360081	protein_coding	842863	12.8381	5.24511	9.99211	107.481	165.234	197.424
725	AT1G07780	906.439	-1.16051	0.128933	-9.00092	2.2384e-19	1.72128e-17	PAI1	1	2409865	2412777	protein_coding	837292	1667.23	1678.3	1687.61	893.928	727.064	631.344
21361	AT5G03355	82.3929	5.49576	0.61102	8.99441	2.37512e-19	1.82001e-17		5	817835	820008	protein_coding	28720553	2.96264	1.04902	3.74704	92.2718	154.218	96.7954
6565	AT1G75270	1041.43	1.14381	0.127212	8.99137	2.44172e-19	1.8645e-17	DHAR2	1	28250075	28251469	protein_coding	843864	750.536	637.805	730.673	1350.62	1705.41	1625.4
3782	AT1G47270	225.398	1.50802	0.167922	8.98053	2.69475e-19	2.05055e-17	TULP6	1	17326530	17328772	protein_coding	841130	95.8582	86.61	65.4964	214.948	227.928	265.178
3853	AT1G47920	78.1135	-7.67457	0.854887	-8.97729	2.77518e-19	2.10442e-17		1	17661095	17662455	protein_coding	841210	197.51	200.363	209.834	1.01398	2.00284	0
2316	AT1G22770	604.931	-1.21337	0.135194	-8.97503	2.83263e-19	2.14055e-17	GI	1	8061751	8067790	protein_coding	838883	1934.61	1578.78	1390.15	608.386	754.068	753.279
16657	AT3G61010	608.399	10.5905	1.18188	8.96075	3.22472e-19	2.42844e-17		3	22570958	22575310	protein_coding	825272	0	1.21498	0	648.305	612.964	635.316
15590	AT3G50770	117.715	3.32539	0.371416	8.95327	3.45117e-19	2.59004e-17	CML41	3	18873911	18874836	protein_coding	824241	19.7509	16.7843	27.4783	122.691	201.285	312.429
901	AT1G09420	894.962	-1.82145	0.203654	-8.94386	3.75821e-19	2.8108e-17	G6PD4	1	3038462	3041873	protein_coding	837465	1494.42	1429.49	1481.73	388.221	384.356	473.707
26299	AT5G56910	265.881	1.19331	0.133447	8.94214	3.81698e-19	2.84502e-17		5	23022862	23024257	protein_coding	835793	132.331	147.912	156.127	303.179	343.486	347.889
27440	AT5G67590	1561.82	0.841903	0.0942153	8.93595	4.03708e-19	2.99884e-17	FRO1	5	26957915	26959557	protein_coding	836895	1071.49	1054.27	1127.86	1783.58	1960.78	2084.46
2545	AT1G25211	247.481	10.6176	1.18998	8.92249	4.55904e-19	3.37508e-17		1	8835386	8837007	protein_coding	6241166	0	0	0	312.305	308.437	323.929
8605	AT2G21220	89.7637	-2.5266	0.283697	-8.906	5.29065e-19	3.90346e-17		2	9089226	9090052	protein_coding	816659	117.518	97.559	128.649	24.3354	21.0298	14.3756
7927	AT2G14255	535.48	1.09359	0.122824	8.90374	5.39977e-19	3.97056e-17	PAT23	2	6036804	6041097	protein_coding	2745525	236.024	265.402	269.787	609.4	514.729	519.437
526	AT1G05900	711.842	-0.924799	0.103899	-8.90096	5.53679e-19	4.05765e-17	NTH2	1	1786849	1789737	protein_coding	837100	599.509	624.995	655.502	360.851	326.072	303.092
15136	AT3G46490	773.174	-2.09893	0.236224	-8.88532	6.37392e-19	4.65552e-17		3	17115483	17119790	protein_coding	823802	1754.89	2223.08	2226.95	597.319	510.29	341.069
21064	AT4G39730	1531.92	1.09729	0.123553	8.88111	6.61945e-19	4.81874e-17	PLAT1	4	18432659	18433753	protein_coding	830128	971.747	899.012	1135.35	2396.03	2186.1	1844.86
5329	AT1G63540	102.556	-10.7331	1.20966	-8.87286	7.12879e-19	5.17228e-17		1	23566958	23569495	protein_coding	842659	350.579	349.324	229.819	0	0	0
25515	AT5G49645	244.04	10.5565	1.19074	8.86554	7.6136e-19	5.50574e-17		5	20151163	20151882	protein_coding	NA	0	0	0	236.256	336.476	332.555
8986	AT2G24945	181.296	-1.96095	0.221615	-8.84844	8.87511e-19	6.39682e-17		2	10610833	10612232	protein_coding	817033	287.376	349.324	264.791	82.1321	68.0964	81.4615
27307	AT5G66380	352.495	-1.14798	0.12975	-8.84764	8.93852e-19	6.42133e-17	FOLT1	5	26513262	26515800	protein_coding	836770	474.023	536.05	480.87	198.739	232.329	241.509
25619	AT5G50580	464.624	1.21493	0.13761	8.82876	1.05845e-18	7.57884e-17	SAE1B-2	5	20585349	20587761	protein_coding	835139	310.433	335.198	279.89	761.611	659.714	729.787
20725	AT4G36520	1341.06	-1.11631	0.126458	-8.82757	1.06975e-18	7.63471e-17		4	17230589	17235580	protein_coding	829804	2173.59	2126.37	2107.09	1171.14	830.176	954.537
14449	AT3G27900	54.8747	-4.48738	0.508882	-8.81812	1.16397e-18	8.27098e-17		3	10352462	10353875	protein_coding	822413	74.5769	128.539	138.165	6.90249	3.51741	5.04932
17548	AT4G07410	1416.87	0.674634	0.0765075	8.81788	1.16647e-18	8.27098e-17	PCN	4	4200506	4205356	protein_coding	826172	1096.84	1077.98	1092.13	1692.52	1796.74	1725.29
18348	AT4G15130	188.403	10.5241	1.19433	8.81167	1.23295e-18	8.71408e-17	ATCCT2	4	8637666	8639581	nontranslating_CDS	NA	0	0	0	345.766	275.39	264.51
603	AT1G06645	694.299	-0.999768	0.1135	-8.8085	1.26835e-18	8.93529e-17		1	2034156	2035824	protein_coding	3766668	1044.83	1033.29	979.227	511.044	503.713	514.645
2934	AT1G29500	230.348	-1.44125	0.163631	-8.8079	1.27517e-18	8.94472e-17	SAUR66	1	10321011	10321978	protein_coding	839827	404.894	366.109	467.131	177.446	140.198	138.005
4340	AT1G52710	260.458	1.93185	0.219338	8.80766	1.27788e-18	8.94472e-17		1	19638285	19640512	protein_coding	841704	84.8977	62.5773	85.4622	251.423	282.868	351.416
195	AT1G02850	3260.39	2.19524	0.249256	8.80715	1.28367e-18	8.95658e-17	BGLU11	1	630374	633420	protein_coding	839435	983.12	1022.17	946.702	3495.57	4581.77	5442.33
1864	AT1G18400	297.54	-1.6943	0.192961	-8.78054	1.62691e-18	1.13153e-16	BEE1	1	6331398	6333856	protein_coding	838421	266.52	263.434	352.86	85.3798	111.629	75.4861
19983	AT4G29700	414.704	2.51273	0.287323	8.7453	2.2242e-18	1.54204e-16		4	14543138	14545310	protein_coding	829091	130.356	117.49	137.392	895.341	709.004	593.231
19715	AT4G27310	978.482	-1.92277	0.220142	-8.73424	2.45294e-18	1.69524e-16		4	13675537	13677055	protein_coding	828839	105.668	84.9708	98.6721	28.3913	27.0383	21.0842
13342	AT3G18070	44.4804	-2.55023	0.292198	-8.72777	2.59748e-18	1.78947e-16	BGLU43	3	6187267	6190180	protein_coding	821332	135.005	131.868	115.852	18.7738	21.4871	24.5667
20092	AT4G30720	1385.53	-0.783324	0.0898721	-8.71599	2.8824e-18	1.97952e-16		4	14971833	14975528	protein_coding	829195	2255.56	2041.4	2082.11	1259.36	1285.82	1162.5
17682	AT4G09200	123.424	10.3572	1.19415	8.67327	4.1988e-18	2.86555e-16		4	5859244	5861880	protein_coding	826514	0	0	0	271.746	255.362	261.635
17687	AT4G09310	123.424	10.3572	1.19415	8.67327	4.1988e-18	2.86555e-16		4	5902813	5905449	protein_coding	826514	0	0	0	271.746	255.362	261.635
14698	AT3G30770	62.4769	-7.52102	0.870533	-8.63956	5.64309e-18	3.83923e-16		3	12445493	12448285	protein_coding	822832	212.323	180.432	152.38	2.02795	0	0.958371
21865	AT5G08000	292.957	1.76636	0.205037	8.61482	7.00543e-18	4.75129e-16	E13L3	5	2563366	2565547	protein_coding	830694	181.68	200.537	159.533	697.092	551.669	596.591
9295	AT2G27820	729.207	0.719611	0.0835521	8.61272	7.13451e-18	4.82386e-16	ADT3	2	11856571	11858288	protein_coding	817329	593.516	565.423	563.305	936.914	944.337	956.454
4362	AT1G52910	180.071	-2.12751	0.247159	-8.60784	7.44494e-18	5.01821e-16		1	19708011	19709323	protein_coding	841724	430.571	436.393	429.661	107.481	103.146	86.2533
23614	AT5G25920	122.935	-9.17531	1.06623	-8.60536	7.6075e-18	5.11201e-16		5	9044140	9046528	protein_coding	832661	340.704	371.354	433.408	0	1.00142	0.958371
15080	AT3G45940	119.583	-7.44967	0.865828	-8.6041	7.69184e-18	5.15282e-16	XYL2	3	16886226	16889171	protein_coding	823737	174.796	152.108	193.597	3.04193	0	0
7110	AT1G80555	53.6687	-4.28377	0.498828	-8.58768	8.87464e-18	5.92701e-16		1	30286956	30287741	protein_coding	5007861	121.266	109.33	103.108	7.0295	5.16678	4.94468
15270	AT3G47810	1201.98	0.889766	0.103648	8.58447	9.12551e-18	6.07598e-16	VPS29	3	17637122	17639716	protein_coding	823935	864.286	750.684	831.121	1390.24	1497.64	1643.87
10360	AT2G37770	530.182	2.30628	0.270095	8.53878	1.3565e-17	9.00444e-16	AKR4C9	2	15834766	15837001	protein_coding	818354	186.596	155.213	139.949	496.846	858.607	1030.18
4869	AT1G58390	33.3162	-5.09855	0.598016	-8.52577	1.51793e-17	1.00335e-15		1	21690642	21694447	protein_coding	842208	105.668	146.863	121.154	3.04193	5.00709	2.87511
26020	AT5G54290	1235.29	0.980154	0.114966	8.52556	1.52072e-17	1.00335e-15	CcdA	5	22051034	22054028	protein_coding	835517	935.696	860.365	756.396	1682.94	1781.25	1576.9
26591	AT5G59660	154.682	-2.3926	0.280947	-8.5162	1.64873e-17	1.08454e-15		5	24035650	24039979	protein_coding	836087	327.605	372.541	368.579	73.4509	85.4576	44.837
24295	AT5G38590	230.085	-1.36229	0.160097	-8.50917	1.75181e-17	1.14889e-15		5	15451910	15453928	protein_coding	833848	270.789	275.402	285.954	82.4852	127.46	113.62
3250	AT1G32580	778.968	0.861449	0.101323	8.50198	1.86383e-17	1.21869e-15	MORF5	1	11783543	11785704	protein_coding	840152	565.865	636.756	624.507	1187.37	1070.52	1059.96
16210	AT3G56650	1129.7	-0.615424	0.072524	-8.48579	2.14261e-17	1.39679e-15	PPD6	3	20984635	20986308	protein_coding	824832	1708.46	1793.83	1629.96	1110.3	1160.64	1081.04
19750	AT4G27610	435.969	1.00275	0.118193	8.48396	2.17657e-17	1.4147e-15		4	13785395	13788516	protein_coding	828872	237.204	274.829	219.559	528.903	478.989	461.337
8174	AT2G17220	684.601	1.36241	0.160876	8.46871	2.4813e-17	1.60799e-15	PIX13	2	7487646	7490199	protein_coding	816227	234.32	229.331	265.519	616.834	636.497	618.73
26692	AT5G60610	69.8664	-3.21761	0.379959	-8.4683	2.48994e-17	1.60881e-15		5	24363591	24365615	protein_coding	836182	162.52	159.928	196.723	8.18993	22.2434	25.1576
5283	AT1G63130	431.887	-1.16908	0.138363	-8.44938	2.92847e-17	1.88658e-15		1	23412518	23415155	protein_coding	842617	642.081	768.08	719.96	296.722	362.455	287.89
24354	AT5G39160	151.518	10.2343	1.21212	8.44326	3.08612e-17	1.98229e-15	GLP2A	5	15679005	15680141	protein_coding	833910	0	0	0	231.821	217.065	275.459
23272	AT5G22700	435.429	1.27425	0.151335	8.42006	3.76287e-17	2.40989e-15		5	7545481	7549393	protein_coding	832335	178.776	217.243	168.005	535.544	415.794	415.936
6876	AT1G78290	1648.59	-1.00663	0.119625	-8.41483	3.93472e-17	2.51258e-15	SRK2C	1	29457205	29459493	protein_coding	844164	1202.73	1257.3	1048.03	464.643	579.219	701.684
22831	AT5G17900	622.611	1.49692	0.177901	8.41435	3.95094e-17	2.51558e-15		5	5924372	5927041	protein_coding	831658	258.737	230.785	248.554	729.049	647.918	706.319
26392	AT5G57780	374.698	-1.54803	0.184152	-8.40624	4.23361e-17	2.68773e-15		5	23405189	23406479	protein_coding	835886	641.906	615.776	793.124	260.592	263.373	177.299
17390	AT4G04265	77.9049	-10.0482	1.19667	-8.39678	4.5887e-17	2.90472e-15		4	2057570	2058299	protein_coding	28719549	207.385	204.559	166.119	0	0	0
13290	AT3G17609	1775.87	1.25421	0.14946	8.39163	4.79453e-17	3.02623e-15	HYH	3	6023844	6024710	protein_coding	821027	149.882	129.677	175.787	329.829	358.612	391.157
558	AT1G06180	296.374	1.64727	0.196373	8.38847	4.92523e-17	3.09977e-15	ATMYB13	1	1889362	1891276	protein_coding	837127	50.3649	69.2354	56.2056	160.208	175.248	214.675
5175	AT1G62150	81.9248	1.90614	0.227306	8.3858	5.03837e-17	3.16186e-15		1	22969830	22971771	protein_coding	842511	41.477	41.9609	37.4704	137.901	158.224	158.131
23250	AT5G22510	1924.4	0.628349	0.0749497	8.3836	5.1333e-17	3.20478e-15	INVE	5	7474635	7478335	protein_coding	832312	1332.94	1386.36	1379.11	2064.66	2270.06	1999.81
7991	AT2G15050	962.247	1.31239	0.156543	8.38354	5.13611e-17	3.20478e-15	LTP7	2	6518749	6521549	protein_coding	815994	454.268	566.245	530.97	1382.35	1397.64	1071.3
14836	AT3G43610	985.825	-1.11057	0.132488	-8.38243	5.18439e-17	3.2257e-15		3	15517576	15524096	protein_coding	823458	1679.04	1938.32	1855.22	832.953	847.505	853.598
26367	AT5G57560	2526.72	1.67213	0.199743	8.3714	5.69397e-17	3.53269e-15	XTH22	5	23307006	23308680	protein_coding	835860	591.541	455.275	538.325	1403.34	2099.97	1548.73
10757	AT2G41410	1431.91	1.2676	0.151438	8.37042	5.74126e-17	3.55194e-15	CML35	2	17261728	17263017	protein_coding	818739	563.889	563.325	585.788	1055.55	1436.03	1631.15
19876	AT4G28720	87.5653	-2.30205	0.275295	-8.36213	6.15968e-17	3.80004e-15	YUC8	4	14192569	14194302	protein_coding	828993	220.223	123.785	202.34	30.4193	37.0525	43.1267
10844	AT2G42170	662.24	-1.41654	0.169654	-8.3496	6.84969e-17	4.21381e-15		2	17577714	17580397	protein_coding	818817	809.725	747.243	696.044	285.611	251.923	306.953
25052	AT5G45390	3355.94	0.599034	0.0717828	8.3451	7.11558e-17	4.36509e-15	CLPP4	5	18396254	18398138	protein_coding	834575	3161.14	3035.87	3253.68	4655.16	4709.67	4947.11
8292	AT2G18300	2396.33	-1.13747	0.136413	-8.33843	7.52863e-17	4.60554e-15		2	7952404	7954785	protein_coding	816346	3333.36	3334.67	3983.41	1839.06	1712.04	1290.7
24626	AT5G41700	9422.06	1.32936	0.159748	8.32159	8.6795e-17	5.29474e-15	UBC8	5	16675582	16677525	protein_coding	834173	5361.35	4763.68	3655.43	9422.63	11715.8	13498
16655	AT3G60980	153.097	9.90592	1.19164	8.31282	9.34554e-17	5.68516e-15		3	22565309	22566773	protein_coding	825270	0	0	0	213.949	173.245	189.757
13752	AT3G21750	950.291	1.0102	0.121552	8.31086	9.5012e-17	5.7638e-15	UGT71B1	3	7664345	7666305	protein_coding	821729	692.271	703.894	620.76	1286.74	1365.93	1412.64
26156	AT5G55570	152.248	-2.29467	0.276364	-8.30308	1.01449e-16	6.13721e-15		5	22514214	22515458	protein_coding	835651	121.092	163.616	135.744	30.2516	36.3271	19.3142
13497	AT3G19450	3418.33	1.00138	0.120674	8.29821	1.05693e-16	6.37633e-15	CAD4	3	6744377	6747238	protein_coding	821479	1534.65	1400.44	1651.2	3137.24	3117.41	2923.99
6316	AT1G72900	384.255	1.96169	0.236802	8.28412	1.18989e-16	7.15869e-15		1	27432178	27433782	protein_coding	843621	144.182	118.54	136.143	405.591	527.747	620.066
17558	AT4G07820	182.636	-3.9134	0.472938	-8.27466	1.28823e-16	7.72904e-15		4	4636624	4637450	protein_coding	826263	274.538	202.461	334.736	8.11181	10.0142	35.4597
10614	AT2G40140	1297.82	0.81948	0.0990845	8.27052	1.33375e-16	7.98019e-15	CZF1	2	16771997	16774734	protein_coding	818605	677.236	545.826	561.512	986.75	1071.55	1094.34
23651	AT5G26280	3443.7	1.28792	0.155836	8.26454	1.40236e-16	8.36777e-15		5	9208573	9210654	protein_coding	832697	1383.09	1075.85	1492.74	2725.57	3275.17	3645.9
16650	AT3G60960	114.767	9.81493	1.1885	8.25826	1.47806e-16	8.79546e-15		3	22535676	22538684	protein_coding	825268	0	0	0	189.026	167.034	185.509
20221	AT4G31870	249.271	4.34795	0.526543	8.25753	1.48713e-16	8.82538e-15	GPX7	4	15410078	15412486	protein_coding	829316	7.92125	0	1.25231	52.866	77.0319	68.2241
12966	AT3G14650	2889.24	0.730701	0.0885781	8.24923	1.59415e-16	9.43488e-15	CYP72A11	3	4922131	4924694	protein_coding	820693	2051.14	2045.59	1852.29	3478.95	3275.64	3122.37
7155	AT1G80980	115.684	2.06905	0.251161	8.23796	1.75168e-16	1.03391e-14		1	30422050	30424152	protein_coding	844438	38.9644	25.4707	30.3266	151.745	127.518	120.22
10572	AT2G39800	2041.86	1.00694	0.122259	8.23611	1.77905e-16	1.04724e-14	P5CSA	2	16598072	16603319	protein_coding	818566	971.084	1134.83	989.017	2019.69	1886.77	2313.37
4284	AT1G52220	2922.49	-0.935117	0.113561	-8.2345	1.80316e-16	1.05858e-14	CURT1C	1	19453435	19454765	protein_coding	841652	4579.98	4848.9	5814.87	2646.16	2772.23	2552.32
19123	AT4G21910	1136.97	1.03603	0.125846	8.23256	1.83247e-16	1.07291e-14		4	11625309	11631255	protein_coding	828280	709.23	731.793	757.578	1833.39	1443.06	1231.17
15224	AT3G47360	82.3359	4.2106	0.51164	8.22962	1.87813e-16	1.0967e-14	HSD3	3	17450852	17452949	protein_coding	823890	4.93774	4.19609	2.49803	55.7687	72.1021	92.0036
8427	AT2G19650	726.621	-1.00722	0.122696	-8.20907	2.22915e-16	1.29637e-14		2	8493469	8495892	protein_coding	816484	595.491	553.884	477.123	307.235	265.376	238.634
5307	AT1G63330	57.6545	-3.52923	0.429927	-8.20892	2.23195e-16	1.29637e-14		1	23489805	23491981	protein_coding	842639	151.199	219.6	143.704	17.2275	13.0108	14.3672
25773	AT5G52050	126.834	1.81927	0.22173	8.20491	2.30773e-16	1.33683e-14	DTX50	5	21138703	21140876	protein_coding	835280	43.4521	60.8433	41.2175	161.222	188.267	165.798
13711	AT3G21370	80.7718	3.77319	0.459916	8.20409	2.32341e-16	1.34235e-14	BGLU19	3	7524054	7527677	protein_coding	821691	19.7509	14.6863	7.49409	94.2998	182.258	304.762
5783	AT1G67810	154.84	3.83116	0.467052	8.20285	2.34744e-16	1.35266e-14	SUFE2	1	25426234	25427461	protein_coding	843107	12.8381	28.3236	21.2332	176.432	290.411	418.808
3934	AT1G48700	32.5164	-5.42715	0.664308	-8.16963	3.09334e-16	1.77777e-14		1	18011035	18013257	protein_coding	841292	109.228	107.816	107.983	1.0077	5.77183	1.38093
6644	AT1G76090	730.845	1.2273	0.150276	8.16696	3.16255e-16	1.81278e-14	SMT3	1	28550202	28551836	protein_coding	843941	404.894	300.02	322.246	729.049	767.086	911.41
8584	AT2G21045	229.521	3.57659	0.4383	8.16014	3.3465e-16	1.9132e-14	HAC1	2	9027730	9029058	protein_coding	816639	22.7136	14.6863	19.9842	175.418	210.298	299.012
20813	AT4G37320	359.403	1.21771	0.149354	8.15317	3.54495e-16	2.02136e-14	CYP81D5	4	17559378	17561975	protein_coding	829887	174.796	170.99	153.629	407.618	357.506	398.682
8133	AT2G16850	564.405	-2.26988	0.278728	-8.14371	3.83338e-16	2.17552e-14	PIP2-8	2	7301334	7303509	protein_coding	816186	1517.86	1611.3	1392.65	350.836	298.423	288.469
11279	AT2G46330	1402.18	-1.00111	0.122931	-8.14365	3.83523e-16	2.17552e-14	AGP16	2	19018264	19019364	protein_coding	819241	1678.57	1938.2	1879.55	847.754	1077.05	821.235
3650	AT1G43640	45.6349	-7.28588	0.894833	-8.14216	3.88283e-16	2.19682e-14	TULP5	1	16439367	16441941	protein_coding	840948	181.656	134.97	148.147	1.01922	0	1.92666
24357	AT5G39190	225.058	9.80152	1.20396	8.14109	3.91738e-16	2.21064e-14	GLP5A	5	15692542	15693735	protein_coding	833914	0	0	1.07441	289.569	300.479	403.793
23429	AT5G24150	1010.32	1.97214	0.242591	8.12947	4.31153e-16	2.42679e-14	SQE5	5	8172300	8175525	protein_coding	832480	237.696	209.303	151.633	983.504	766.42	604.801
27228	AT5G65670	5434.48	-0.603069	0.0742439	-8.12281	4.5552e-16	2.55735e-14	IAA9	5	26253408	26256544	protein_coding	836693	8573.5	7999.52	8803.38	5859.96	5364.8	5481.46
22559	AT5G15350	2121.47	-0.998409	0.122956	-8.12003	4.66053e-16	2.60978e-14	ENODL17	5	4984919	4986377	protein_coding	831387	3005.11	2605.77	2662.9	1588.9	1401.98	1151.96
22607	AT5G15790	246.349	-1.40223	0.1727	-8.11945	4.68285e-16	2.61557e-14		5	5148722	5151433	protein_coding	831435	344.488	363.72	391.711	144.497	151.835	119.602
21296	AT5G02740	434.384	-0.834186	0.102798	-8.11481	4.86564e-16	2.71073e-14		5	616424	618848	protein_coding	831811	712.969	673.777	770.427	380.586	427.127	401.048
2543	AT1G25180	71.9538	3.00314	0.370878	8.09739	5.61525e-16	3.12039e-14		1	8829564	8831390	protein_coding	839093	7.90038	7.34315	23.7313	91.2579	96.1361	114.046
27072	AT5G64260	4477.43	1.51007	0.186513	8.09635	5.66324e-16	3.13907e-14	EXL2	5	25703649	25705339	protein_coding	836547	2407.64	1781.24	1696.16	4043.74	6043.56	6678.89
9472	AT2G29580	229.295	1.10437	0.136414	8.09572	5.69284e-16	3.14749e-14		2	12651826	12654336	protein_coding	817507	165.908	140.569	137.392	334.612	309.438	313.387
26366	AT5G57550	109.822	2.57313	0.318625	8.07573	6.70714e-16	3.69892e-14	XTH25	5	23304782	23306440	protein_coding	835859	9.87547	13.6373	19.9842	67.9364	73.1035	112.129
8426	AT2G19640	193.994	1.25552	0.155587	8.06956	7.05546e-16	3.88121e-14	ASHR2	2	8491192	8492920	protein_coding	816483	123.094	106.698	90.7439	265.922	257.635	246.56
10342	AT2G37600	1119.28	-1.09392	0.135573	-8.06885	7.09633e-16	3.89389e-14	RPL36A	2	15774030	15775374	protein_coding	818337	2068.94	1825.31	2011.71	1033.26	836.918	896.881
4870	AT1G58400	65.2562	4.76194	0.590331	8.06656	7.23057e-16	3.95105e-14		1	21695699	21699695	protein_coding	842209	3.09779	0	6.52996	69.9282	96.8858	77.9376
7932	AT2G14285	105.737	9.66048	1.19761	8.06646	7.23669e-16	3.95105e-14		2	6052332	6053994	protein_coding	5007874	0	0	0	157.166	174.247	155.256
5272	AT1G63050	274.077	-1.64667	0.204313	-8.05956	7.65669e-16	4.16994e-14	LPLAT2	1	23375877	23378355	protein_coding	842608	558.952	640.952	690.705	213.949	190.269	199.341
20261	AT4G32230	51.6508	-9.73011	1.21175	-8.02977	9.76523e-16	5.30505e-14		4	15565295	15566971	protein_coding	829356	143.194	124.834	197.344	0	0	0
17098	AT4G01350	94.5683	3.66982	0.457497	8.02152	1.04445e-15	5.65997e-14		4	560146	562438	protein_coding	828015	9.87547	6.29413	3.74704	60.8386	72.1021	126.505
17733	AT4G09750	317.178	1.95728	0.24407	8.01936	1.06298e-15	5.74616e-14		4	6146623	6148814	protein_coding	826563	60.2404	60.8433	66.1978	178.46	323.458	224.259
3125	AT1G31340	716.788	1.10621	0.137989	8.01666	1.08659e-15	5.85925e-14	RUB1	1	11217695	11219618	protein_coding	840023	440.446	386.04	444.649	1060.62	799.132	875.951
7753	AT2G07750	77.7995	-9.60619	1.1994	-8.00914	1.15516e-15	6.2137e-14	RH33	2	3576465	3580525	protein_coding	815422	265.65	288.481	276.032	0	1.00142	0
8264	AT2G18050	2034.09	3.03013	0.378781	7.9997	1.24727e-15	6.69267e-14	HIS1-3	2	7845923	7847031	protein_coding	816317	533.257	296.1	301.967	2412.86	3093.32	3740.13
10098	AT2G35340	156.589	-1.57539	0.196994	-7.99711	1.27369e-15	6.8177e-14	MEE29	2	14872265	14879739	protein_coding	818101	244.101	328.284	277.575	116.12	80.1507	89.1053
7900	AT2G13800	243.388	1.87971	0.235283	7.98917	1.35853e-15	7.25401e-14	SERK5	2	5753103	5757353	protein_coding	815863	62.9166	81.0735	66.3232	257.296	202.195	313.918
6646	AT1G76110	896.576	-1.34982	0.169096	-7.98254	1.4335e-15	7.63565e-14	HMGB9	1	28555034	28557615	protein_coding	843943	1243.32	1306.03	1251.51	610.414	458.649	422.641
1659	AT1G16390	476.983	1.36962	0.171755	7.97426	1.53298e-15	8.14413e-14	2003-10-01	1	5602786	5604770	protein_coding	838209	196.522	201.412	209.834	578.98	606.859	384.307
18913	AT4G20010	692.935	0.779263	0.0977258	7.97398	1.53642e-15	8.14413e-14	OSB2	4	10841935	10844124	protein_coding	827746	526.006	512.521	562.076	959.954	861.519	923.143
27063	AT5G64170	984.329	-1.25771	0.157829	-7.96883	1.60178e-15	8.47005e-14	LNK1	5	25672466	25676823	protein_coding	836538	362.18	340.704	341.983	140.892	138.64	157.399
2239	AT1G21980	770.415	-0.759156	0.0952816	-7.9675	1.61923e-15	8.54163e-14	PIP5K1	1	7734661	7738772	protein_coding	838801	931.257	886.423	1059.16	547.547	577.818	572.147
3172	AT1G31820	238.168	1.89657	0.238191	7.96236	1.68789e-15	8.88234e-14		1	11416451	11418464	protein_coding	840072	82.954	83.9217	59.9527	238.284	320.454	289.428
14915	AT3G44480	1460.96	1.13841	0.143225	7.94837	1.88982e-15	9.91952e-14	RPP1	3	16090460	16096477	protein_coding	823573	537.639	655.488	602.041	1253.7	1380.44	1316.59
1258	AT1G12620	130.74	1.56992	0.197521	7.94809	1.89406e-15	9.91952e-14		1	4294552	4297178	protein_coding	837818	52.34	51.4021	76.1899	179.474	172.244	177.299
24215	AT5G37890	97.6172	9.48605	1.19465	7.94043	2.01486e-15	1.05269e-13		5	15089678	15091955	protein_coding	833768	0	0	0	139.929	156.221	135.13
5795	AT1G67900	910.297	-0.836529	0.10536	-7.93975	2.02587e-15	1.05592e-13		1	25464376	25470189	protein_coding	843118	1114.46	1128.06	1315.91	662.363	679.099	649.827
15058	AT3G45730	511.432	2.05666	0.25922	7.93403	2.12139e-15	1.10307e-13		3	16789780	16790690	protein_coding	823715	172.821	107	136.143	474.541	669.949	587.481
18686	AT4G17960	67.0417	2.25513	0.284308	7.93199	2.15659e-15	1.11871e-13		4	9970798	9972514	protein_coding	827521	21.726	16.7843	14.9882	91.2579	91.129	75.7113
19690	AT4G27040	1219.69	-0.796403	0.100414	-7.93118	2.1707e-15	1.12336e-13	VP22-1	4	13572885	13575639	protein_coding	828812	1052.18	1237.04	1313.2	689.386	688.142	694.805
1813	AT1G17870	67.5251	2.52659	0.318612	7.92998	2.19176e-15	1.13158e-13	EGY3	1	6149939	6152222	protein_coding	838366	12.8381	12.5883	9.99211	55.7687	76.1078	73.7945
15850	AT3G53230	429.799	2.12214	0.267894	7.92156	2.3455e-15	1.2081e-13	CDC48D	3	19723350	19727128	protein_coding	824489	189.609	177.285	147.384	569.855	806.141	865.409
22768	AT5G17310	2234.36	-1.09184	0.137885	-7.91847	2.40442e-15	1.23553e-13	UGP1	5	5696478	5700993	protein_coding	831596	3028.73	3285.25	3456.41	1743.95	1631.32	1208.54
6949	AT1G78970	602.939	-2.30691	0.291723	-7.90786	2.61851e-15	1.34238e-13	LUP1	1	29703055	29708175	protein_coding	844237	1129.2	1643.67	1471.61	362.967	297.019	197.996
26640	AT5G60120	754.565	0.697211	0.088215	7.90355	2.71079e-15	1.38644e-13	TOE2	5	24207689	24211743	protein_coding	836134	616.175	681.056	662.242	1109.24	1063.9	1002.61
8087	AT2G16365	1257.38	0.702853	0.0889666	7.9002	2.78468e-15	1.4209e-13		2	7074119	7079519	protein_coding	816133	820.335	802.377	752.99	1350.69	1270.72	1248.42
11341	AT2G46870	274.55	1.2296	0.155661	7.8992	2.80705e-15	1.42898e-13	NGA1	2	19260906	19262533	protein_coding	819300	180.721	190.922	188.601	497.862	456.647	359.389
15082	AT3G45960	34.2495	-4.06296	0.514645	-7.89468	2.91048e-15	1.47819e-13	EXLA3	3	16892702	16894153	protein_coding	823739	133.522	85.1002	128.844	7.10865	4.01177	9.5983
15902	AT3G53700	489.487	0.811337	0.102794	7.89288	2.95304e-15	1.49632e-13	MEE40	3	19900240	19903173	protein_coding	824537	430.571	437.442	399.685	801.041	752.065	674.693
19825	AT4G28290	405.372	-1.4083	0.178775	-7.87749	3.34032e-15	1.68864e-13		4	14011080	14012697	protein_coding	828944	259.694	238.423	217.699	82.5801	93.3487	94.3021
7768	AT2G07798	126.468	-3.05981	0.388543	-7.87509	3.40486e-15	1.71729e-13		2	3357619	3361102	protein_coding	7922541	120.481	121.686	147.384	17.2376	18.0255	11.5005
3148	AT1G31580	3428.77	1.86943	0.237398	7.87467	3.41651e-15	1.7192e-13	ECS1	1	11310997	11311989	protein_coding	840047	1110	1569.34	1724.89	7768.07	4680.63	3639.89
6164	AT1G71340	428.974	1.08917	0.138379	7.87089	3.52119e-15	1.7678e-13	GDPD4	1	26885170	26888364	protein_coding	843475	158.008	141.618	153.629	343.738	273.387	346.93
15705	AT3G51860	401.047	2.17644	0.276708	7.86545	3.67759e-15	1.84209e-13	CAX3	3	19239305	19242913	protein_coding	824349	112.667	113.175	97.8063	311.759	492.663	659.831
9058	AT2G25590	269.778	1.48582	0.188922	7.86471	3.69948e-15	1.84881e-13		2	10890903	10893772	protein_coding	817098	52.34	83.9217	81.1859	202.795	199.282	203.175
19057	AT4G21326	201.403	-1.55971	0.198486	-7.85807	3.90108e-15	1.94511e-13	ATSBT3.12	4	11345872	11349759	protein_coding	827882	181.709	210.853	179.858	74.0203	58.0822	62.2941
7990	AT2G15042	58.4969	-4.38769	0.558708	-7.85328	4.05312e-15	2.01631e-13		2	6510841	6512641	protein_coding	NA	138.257	176.236	164.87	10.1398	9.01276	3.83348
18443	AT4G15940	509.929	1.02295	0.13046	7.84112	4.46543e-15	2.21637e-13		4	9038193	9040370	protein_coding	NA	263.675	251.765	258.546	510.03	535.759	527.104
7341	AT2G02765	118.158	1.65559	0.211247	7.8372	4.60714e-15	2.28153e-13		2	775814	777829	protein_coding	814806	33.9564	40.3137	46.7363	133.882	121.242	123.105
9596	AT2G30740	1097.24	-0.693132	0.0885034	-7.8317	4.81323e-15	2.37819e-13	PTI12	2	13095309	13098732	protein_coding	817625	1264.55	1243.56	1429.7	758.945	831.356	842.57
21217	AT5G01960	1079.25	-0.875854	0.111844	-7.83106	4.83793e-15	2.385e-13		5	370239	372969	protein_coding	831906	1191.97	1351.14	1141.6	612.442	731.035	665.109
17163	AT4G01910	67.2043	5.9074	0.754682	7.82766	4.97043e-15	2.44029e-13		4	824555	826857	protein_coding	827105	0	4.19609	0	69.9644	94.1333	95.8371
3523	AT1G35710	153.431	-2.81563	0.359705	-7.82761	4.97244e-15	2.44029e-13		1	13220471	13224681	protein_coding	840475	276.513	410.168	259.795	74.0203	29.0411	31.6262
13806	AT3G22200	4036.62	1.20148	0.153527	7.82585	5.04254e-15	2.46915e-13	POP2	3	7835144	7839061	protein_coding	821784	3125.94	2745.28	2782.68	5813.36	7387.64	6702.29
3256	AT1G32640	1437.49	0.853931	0.109124	7.82534	5.06272e-15	2.47348e-13	MYC2	1	11798119	11801407	protein_coding	840158	690.296	622.07	617.013	1274.57	1060.5	1154.84
17468	AT4G05050	7246.75	0.636457	0.0813724	7.82154	5.21826e-15	2.54378e-13	UBQ11	4	2588004	2589437	protein_coding	825880	4602.37	4291.02	3969.24	6556.47	6499.13	6946.31
15571	AT3G50570	100.766	2.15082	0.275022	7.82053	5.26006e-15	2.55845e-13		3	18766749	18767607	protein_coding	824221	39.099	33.2263	35.9084	134.487	173.893	172.646
1978	AT1G19485	602.739	0.946376	0.121164	7.81072	5.68623e-15	2.75959e-13		1	6746778	6751609	protein_coding	838534	293.415	295.503	251.681	614.003	509.622	500.523
27429	AT5G67480	755.754	1.44583	0.185171	7.80811	5.80508e-15	2.81102e-13	BT4	5	26930539	26933352	protein_coding	836884	512.326	550.645	488.529	1294.39	1479.85	1453.43
16067	AT3G55290	210.578	-1.59825	0.204753	-7.80574	5.91527e-15	2.85804e-13		3	20502443	20503868	protein_coding	824695	386.476	419.947	370.643	154.487	132.629	102.115
14334	AT3G26890	2206.86	-0.697829	0.0894154	-7.80436	5.98066e-15	2.88326e-13		3	9907150	9911933	protein_coding	822305	2620.91	2630.96	2122.12	1511.29	1432.83	1604.12
10042	AT2G34810	478.058	1.31948	0.169526	7.78335	7.06268e-15	3.3974e-13		2	14685170	14687216	protein_coding	818046	368.355	326.246	392.19	1163.03	859.217	689.068
27250	AT5G65870	205.015	1.7457	0.22481	7.7652	8.15159e-15	3.91259e-13	PSK5	5	26351373	26352703	protein_coding	836716	92.8294	125.883	121.154	318.389	465.659	353.639
5276	AT1G63070	40.4343	-9.38112	1.20869	-7.76137	8.40157e-15	4.02373e-13		1	23385324	23387167	protein_coding	842610	133.319	118.54	112.411	0	0	0
4911	AT1G59620	385.378	-1.09095	0.140572	-7.76081	8.43886e-15	4.03274e-13	CW9	1	21902264	21905717	protein_coding	842252	662.204	756.5	676.907	365.614	342.021	276.833
18318	AT4G14905	156.865	9.20235	1.186	7.75914	8.55045e-15	4.07715e-13		4	8526311	8528010	protein_coding	827148	0	1.05785	0	224.28	218.397	248.951
17164	AT4G01915	163.9	9.20681	1.18736	7.75404	8.90105e-15	4.23389e-13		4	827216	828824	protein_coding	2745599	0	0	1.1468	225.43	244.398	203.22
18614	AT4G17310	147.907	-1.46347	0.188742	-7.7538	8.91793e-15	4.23389e-13		4	9685170	9687002	protein_coding	827444	212.433	256.64	188.243	88.2713	71.6788	78.5547
5694	AT1G66970	4927.57	-0.747756	0.0965651	-7.74354	9.66848e-15	4.58026e-13	SVL2	1	24992386	24996359	protein_coding	843015	6615.68	7528.34	6610.39	4244.55	4253.54	3862.79
237	AT1G03220	2243.95	3.10193	0.400991	7.73565	1.02876e-14	4.85582e-13		1	786832	788722	protein_coding	838517	263.675	267.5	249.803	1865.72	2191.1	2648.94
15398	AT3G48970	148.291	-2.02926	0.262328	-7.73556	1.02946e-14	4.85582e-13	HIPP31	3	18152236	18153643	protein_coding	824058	427.076	350.366	342.373	113.337	85.2824	76.5154
23010	AT5G19500	763.098	-0.852581	0.110365	-7.7251	1.11769e-14	5.26062e-13		5	6578890	6581945	protein_coding	832070	883.855	1012.31	1039.18	575.938	571.81	477.269
19376	AT4G24160	588.839	1.19009	0.15414	7.72087	1.15535e-14	5.42619e-13		4	12539656	12542489	protein_coding	828516	321.949	303.142	237.392	557.77	772.342	642.939
2935	AT1G29510	195.682	-1.62901	0.211235	-7.71183	1.24022e-14	5.81229e-13	SAUR67	1	10322423	10323239	protein_coding	839828	328.853	332.54	424.665	102.412	135.191	113.088
19478	AT4G25090	252.368	-3.16635	0.410791	-7.70792	1.27882e-14	5.98034e-13	RBOHG	4	12878667	12883805	protein_coding	828612	535.406	478.368	486.979	43.036	52.1207	71.8923
13999	AT3G23880	366.407	-0.93872	0.121967	-7.69651	1.39838e-14	6.52549e-13		3	8621986	8623214	protein_coding	821971	612.279	593.746	614.515	254.508	352.499	342.138
16970	AT4G00290	271.98	1.02775	0.133605	7.69244	1.44352e-14	6.72174e-13	MSL1	4	122851	125591	protein_coding	828077	161.958	133.226	186.103	333.598	325.461	318.179
24343	AT5G39030	108.657	3.3763	0.438961	7.69159	1.45322e-14	6.75251e-13		5	15619811	15622620	protein_coding	833895	20.1071	7.869	20.0768	147.776	165.262	183.833
1666	AT1G16460	1254.51	0.744966	0.096917	7.68664	1.51052e-14	7.00386e-13	STR2	1	5619545	5622674	protein_coding	838216	938.431	954.022	1029.22	1577.74	1680.72	1634.41
7841	AT2G12190	79.3389	-2.15591	0.280917	-7.67454	1.66015e-14	7.68134e-13		2	4891642	4893397	protein_coding	815688	134.306	146.863	173.613	33.4612	28.0397	40.2516
3306	AT1G33240	2075.26	-0.665477	0.0867209	-7.67378	1.67e-14	7.7106e-13	AT-GTL1	1	12051361	12054753	protein_coding	840218	2546.43	2493.61	2471.19	1703.93	1607.95	1425.1
2252	AT1G22090	55.3162	-9.26916	1.20842	-7.67051	1.71319e-14	7.8933e-13	EMB2204	1	7795708	7797425	protein_coding	838814	233.061	199.314	224.823	1.01398	0	0
2400	AT1G23560	104.161	-2.4753	0.323057	-7.66212	1.82895e-14	8.40894e-13		1	8352615	8354619	protein_coding	838966	159.047	181.607	208.651	26.3578	28.0338	44.0902
15156	AT3G46650	66.9658	2.64507	0.345588	7.65383	1.9508e-14	8.9503e-13		3	17185453	17187821	protein_coding	823818	10.863	8.39217	11.2411	75.0342	43.061	71.8778
12698	AT3G12460	29.7466	-3.95668	0.517309	-7.64858	2.03213e-14	9.30393e-13		3	3954514	3955550	protein_coding	820425	73.0785	60.8433	49.9606	5.06988	2.00284	4.79185
5459	AT1G64780	1766.5	1.16166	0.151945	7.64531	2.08443e-14	9.52342e-13	AMT1-2	1	24060640	24062804	protein_coding	842786	585.616	629.413	552.064	1178.24	1380.95	1395.39
19482	AT4G25130	2673.15	0.604377	0.0792113	7.62993	2.34878e-14	1.07088e-12	MSR4	4	12898514	12900090	protein_coding	828616	2932.03	2821.87	2654.16	4249.57	4343.15	4194.79
22044	AT5G10030	843.818	-0.9019	0.118253	-7.62689	2.40485e-14	1.09416e-12	TGA4	5	3137289	3144269	protein_coding	830866	984.917	977.272	1017.78	575.737	517.535	501.804
10233	AT2G36590	325.24	-1.39306	0.182827	-7.61952	2.54612e-14	1.15602e-12	PROT3	2	15343006	15345673	protein_coding	818232	287.444	332.636	240.761	119.967	118.362	90.3861
5651	AT1G66540	249.467	-1.54962	0.203766	-7.60487	2.85185e-14	1.29215e-12		1	24824356	24826683	protein_coding	842972	268.767	292.845	289.938	93.3394	113.225	84.385
22653	AT5G16220	634.12	0.801015	0.105336	7.60439	2.86259e-14	1.29433e-12		5	5298112	5300642	protein_coding	831481	365.392	335.687	320.997	609.4	567.804	606.649
10267	AT2G36895	887.361	-0.839168	0.110547	-7.59108	3.17249e-14	1.43149e-12		2	15488535	15490449	protein_coding	818263	804.224	867.817	766.336	455.306	453.79	454.796
13676	AT3G21090	370.946	1.93811	0.255481	7.58614	3.2958e-14	1.48406e-12	ABCG15	3	7391286	7395096	protein_coding	821661	125.418	69.2354	118.656	355.906	381.54	461.935
24253	AT5G38260	29.0801	-9.35573	1.23408	-7.58112	3.42587e-14	1.53946e-12	LRK10L-2.1	5	15283692	15285837	protein_coding	833808	97.7672	103.853	157.376	0	0	0
3712	AT1G44820	723.274	-0.898485	0.118547	-7.57917	3.4778e-14	1.55958e-12		1	16926297	16929196	protein_coding	841046	1044.83	1035.38	1071.65	504.96	570.808	614.316
2867	AT1G28660	1958.36	-0.983809	0.129811	-7.57876	3.48865e-14	1.56124e-12		1	10071609	10073549	protein_coding	839766	2682.48	2492.9	2776.79	1404.76	1397.57	1218.71
19742	AT4G27560	314.415	1.46943	0.193953	7.57623	3.55749e-14	1.58879e-12	UGT79B2	4	13759800	13761603	protein_coding	828865	219.236	214	288.522	851.74	593.841	549.146
18519	AT4G16515	149.562	-1.48272	0.195731	-7.5753	3.58306e-14	1.59695e-12	RGF6	4	9305166	9305845	protein_coding	827350	311.874	298.159	342.203	114.467	126.502	99.6997
13271	AT3G17430	379.325	1.11521	0.147274	7.57239	3.66407e-14	1.62973e-12		3	5965869	5969296	protein_coding	821007	202.979	220.873	218.341	444.271	506.039	440.086
15286	AT3G47965	95.2438	9.13137	1.20664	7.56761	3.80157e-14	1.68745e-12		3	17707918	17708918	protein_coding	2745951	0	0	0	81.1181	136.193	119.796
11986	AT3G05520	644.897	-0.64463	0.0852242	-7.56393	3.91062e-14	1.73233e-12		3	1598449	1601437	protein_coding	819717	903.158	911.431	921.086	576.097	601.78	571.846
16240	AT3G56940	22818.3	-0.595008	0.0787036	-7.56011	4.02729e-14	1.77998e-12	CRD1	3	21076505	21078443	protein_coding	824861	13837.2	12673.4	12634.7	8799.83	8608.48	8509.11
7395	AT2G03330	134.081	1.68623	0.22305	7.55988	4.03449e-14	1.77998e-12		2	1008460	1014122	protein_coding	814862	51.3525	54.5491	56.2056	142.971	206.292	171.548
21864	AT5G07990	110.583	1.70285	0.225572	7.54902	4.38535e-14	1.92773e-12	CYP75B1	5	2560328	2563137	protein_coding	830693	41.477	43.0099	33.7234	134.859	140.198	112.129
3585	AT1G37130	70352	0.865705	0.114679	7.54897	4.38702e-14	1.92773e-12	NIA2	1	14158452	14161938	protein_coding	840630	31518.6	26969.3	26138.1	46986.6	54577.3	52648.1
11368	AT2G47130	132.113	2.56642	0.340057	7.54701	4.45362e-14	1.95306e-12	SDR3A	2	19349348	19350650	protein_coding	819326	22.7136	17.8334	18.7352	98.3557	104.147	149.506
15935	AT3G54030	240.752	1.59662	0.211909	7.53447	4.90324e-14	2.14593e-12	BSK6	3	20010927	20013766	protein_coding	824570	71.1034	105.951	118.656	249.438	328.465	311.47
22074	AT5G10330	788.094	-0.67488	0.0897283	-7.52137	5.42039e-14	2.36752e-12	HISN6A	5	3247847	3250964	protein_coding	843523	1173.75	1185.88	1129.97	733.568	746.279	706.701
9756	AT2G32160	42.8548	-4.69797	0.624648	-7.52099	5.43642e-14	2.36978e-12		2	13662138	13666383	protein_coding	817775	76.8783	101.662	80.2167	2.27098	3.36429	4.29289
1098	AT1G11180	216.812	1.43979	0.191643	7.51286	5.78478e-14	2.51661e-12		1	3745774	3748557	protein_coding	837659	78.758	109.636	113.111	262.762	284.656	267.123
18272	AT4G14560	253.431	-1.45765	0.19404	-7.51214	5.81667e-14	2.52545e-12	IAA1	4	8360996	8362033	protein_coding	827103	361.442	315.755	349.724	99.3697	138.196	136.089
2330	AT1G22900	52.1616	3.78905	0.504423	7.51166	5.8384e-14	2.52986e-12	DIR11	1	8103612	8104605	protein_coding	838897	5.92528	7.34315	8.7431	80.1041	88.1248	133.214
8109	AT2G16586	651.465	1.36514	0.181856	7.50672	6.06282e-14	2.6219e-12		2	7190937	7192071	protein_coding	3768004	232.074	257.01	289.771	536.393	744.054	722.611
17695	AT4G09435	32.8954	-4.13642	0.551251	-7.5037	6.20432e-14	2.67779e-12		4	5973083	5974684	protein_coding	28720071	79.0038	66.0884	46.2135	6.08386	3.00425	1.91674
11549	AT3G01560	711.696	0.849548	0.113259	7.50093	6.33682e-14	2.72958e-12		3	219582	221989	protein_coding	821110	464.738	404.138	350.839	729.297	716.439	758.489
11576	AT3G01820	812.736	0.928077	0.123733	7.50062	6.35174e-14	2.73062e-12		3	293754	295724	protein_coding	821071	366.38	408.069	360.965	685.448	736.042	739.862
22354	AT5G13370	1342.94	1.40021	0.186722	7.49893	6.4341e-14	2.7606e-12		5	4286740	4289663	protein_coding	831178	724.86	720.678	602.025	1507.78	1882.67	2016.41
16933	AT3G66658	487.749	0.64945	0.0866113	7.49844	6.45818e-14	2.76549e-12	ALDH22A1	3	2094998	2099250	protein_coding	819849	382.322	391.505	366.357	613.556	600.27	577.12
22819	AT5G17790	502.427	1.04406	0.139365	7.49153	6.80763e-14	2.90943e-12	VAR3	5	5869696	5872782	protein_coding	831647	353.542	319.952	316.001	764.538	682.967	595.148
17397	AT4G04402	77.9657	-8.93579	1.19482	-7.47879	7.50093e-14	3.19947e-12		4	2164007	2165404	protein_coding	825765	162.945	173.089	186.103	0	0	0.958371
16479	AT3G59250	66.4137	9.08789	1.21623	7.47219	7.88702e-14	3.3576e-12		3	21901570	21903284	protein_coding	825094	0	0	0	112.551	112.159	102.546
4066	AT1G50010	8071.62	-1.03902	0.139173	-7.46563	8.29017e-14	3.52235e-12	TUBA4	1	18517586	18520000	protein_coding	839405	17927.9	16484.3	17137.7	9524.28	8151.54	7412.04
15903	AT3G53710	1107.72	0.877671	0.117799	7.45056	9.29456e-14	3.94144e-12	AGD6	3	19903234	19905590	protein_coding	824538	651.443	607.577	610.155	1138.49	1107.61	1189.42
18479	AT4G16180	1427.55	0.829125	0.111312	7.44866	9.42923e-14	3.99079e-12		4	9165201	9171064	protein_coding	827310	968.971	922.377	867.348	1542	1684.99	1676.72
10696	AT2G40880	1631.14	-1.22428	0.164793	-7.42918	1.09271e-13	4.61579e-12	CYS3	2	17057388	17058122	protein_coding	818685	1606.74	1417.23	1432.62	607.372	640.908	659.359
22846	AT5G18050	41.0766	-2.52926	0.340829	-7.42089	1.16333e-13	4.90465e-12	SAUR22	5	5974341	5975087	protein_coding	830999	143.194	124.834	167.368	31.4333	19.0269	24.9176
2945	AT1G29600	80.7314	4.51912	0.611612	7.38887	1.48082e-13	6.23116e-12		1	10343785	10346364	protein_coding	839837	1.00146	4.25521	3.79984	85.3458	57.6108	59.8873
3587	AT1G37150	75.3468	-2.66602	0.360978	-7.38556	1.51808e-13	6.37566e-12	HCS2	1	14174798	14178034	protein_coding	840632	95.8307	155.574	207.165	24.6037	22.2638	25.289
9722	AT2G31865	272.2	-2.09018	0.283257	-7.37911	1.59356e-13	6.67981e-12	PARG2	2	13546544	13549571	protein_coding	817744	382.517	422.443	424.194	91.6829	106.681	90.2937
1006	AT1G10370	473.739	-1.70722	0.231417	-7.37724	1.61602e-13	6.76097e-12	GSTU17	1	3396883	3398358	protein_coding	837576	430.571	375.55	562.056	132.831	162.23	123.63
26018	AT5G54270	18642.3	-1.19691	0.162313	-7.37409	1.65472e-13	6.90965e-12	LHCB3	5	22038165	22039568	protein_coding	835515	11251.1	10113.6	8464.57	3679.72	4457.31	4875.23
25066	AT5G45510	2546.28	0.938698	0.12733	7.37214	1.67908e-13	6.99797e-12		5	18444607	18449446	protein_coding	834587	1561.53	1421.32	1520.07	2753.39	2846.33	3031.22
15510	AT3G49970	63.7712	-2.27105	0.308418	-7.36353	1.79103e-13	7.45034e-12		3	18527061	18529525	protein_coding	824159	127.848	142.39	159.726	25.5447	39.3561	24.1438
1218	AT1G12230	2196.36	0.881218	0.119715	7.36098	1.82567e-13	7.58001e-12		1	4147962	4151056	protein_coding	837776	1461.62	1355.79	1202.88	2151.4	2574.31	2683.36
4361	AT1G52905	103.034	8.76174	1.19052	7.35961	1.84454e-13	7.64382e-12		1	19706047	19706885	protein_coding	2745825	0	1.04902	0	179.474	161.228	167.715
21512	AT5G04740	1022.16	0.623972	0.0848872	7.3506	1.97325e-13	8.16169e-12	ACR12	5	1367911	1371550	protein_coding	830352	864.149	844.248	945.207	1408.3	1344.9	1333.01
2859	AT1G28570	282.272	0.852257	0.11595	7.35024	1.97852e-13	8.16803e-12		1	10041576	10044258	protein_coding	839757	237.81	262.556	260.512	478.734	457.615	436.126
5504	AT1G65200	32.727	-6.58578	0.896792	-7.3437	2.07761e-13	8.56093e-12		1	24218470	24222794	protein_coding	842827	102.705	144.765	132.395	0	2.00284	1.91674
25513	AT5G49630	244.89	-1.69647	0.231043	-7.34265	2.094e-13	8.61223e-12	AAP6	5	20142430	20146690	protein_coding	835025	588.578	629.413	678.215	224.089	219.31	141.839
3245	AT1G32540	402.902	-1.02182	0.139176	-7.34194	2.10516e-13	8.64186e-12	LOL1	1	11767485	11770049	protein_coding	840148	516.472	619.77	619.103	300.203	286.209	277.525
20470	AT4G34135	1943.71	1.34326	0.183356	7.32596	2.37201e-13	9.71901e-12	UGT73B2	4	16345150	16347434	protein_coding	829560	1119.58	934.123	879.265	1927.75	2583.56	2932.85
24117	AT5G36910	1771.05	-2.14257	0.292653	-7.32119	2.45775e-13	1.00515e-11	THI2.2	5	14561743	14562863	protein_coding	833659	417.733	357.716	395.938	63.8805	114.162	87.2117
25269	AT5G47370	512.284	-1.02468	0.139972	-7.32059	2.46878e-13	1.00777e-11	HAT2	5	19216271	19218007	protein_coding	834784	901.631	837.119	1056.67	423.842	471.668	477.269
6666	AT1G76300	380.235	0.826581	0.112941	7.31873	2.5033e-13	1.0192e-11	SMD3A	1	28625871	28627408	protein_coding	843963	281.451	297.922	303.51	560.729	498.706	505.061
8601	AT2G21190	694.185	0.849063	0.116015	7.31858	2.50611e-13	1.0192e-11		2	9080760	9083009	protein_coding	816655	423.658	432.197	468.38	693.56	852.207	836.658
19671	AT4G26860	1659.89	-0.962096	0.131565	-7.31272	2.61781e-13	1.06265e-11		4	13503053	13504876	protein_coding	828793	1433.33	1288.58	1258.22	798.817	652.937	592.502
24754	AT5G42840	95.9183	-1.97808	0.270529	-7.31191	2.63361e-13	1.06708e-11		5	17179073	17181365	protein_coding	834295	273.228	225.251	242.24	58.194	63.4187	66.3825
18082	AT4G12990	74.0745	7.23216	0.989774	7.30688	2.73419e-13	1.10578e-11		4	7594230	7596008	protein_coding	826912	0	0.508954	1.85812	79.2664	86.0213	97.5327
23259	AT5G22580	503.646	-2.31311	0.316642	-7.30514	2.76987e-13	1.11814e-11		5	7502427	7503463	protein_coding	832321	1553.41	1931.25	1693.66	434.996	370.525	236.718
26961	AT5G63160	8554.49	-1.19992	0.164328	-7.30197	2.83577e-13	1.14263e-11	BT1	5	25333172	25335570	protein_coding	836437	8840.81	7547.05	7812.05	2910.59	3726.41	3897.06
21759	AT5G07000	330.37	-1.38438	0.18964	-7.30004	2.87683e-13	1.15704e-11	SOT14	5	2171367	2173015	protein_coding	830591	671.532	586.403	776.887	304.193	263.373	211.8
8668	AT2G21830	194.167	1.65153	0.226409	7.29445	2.9989e-13	1.20391e-11		2	9303713	9306025	protein_coding	816719	99.3629	94.0529	122.44	331.77	391.151	266.834
11422	AT2G47670	33.7935	-3.26037	0.447094	-7.29235	3.04595e-13	1.22056e-11	PMEI6	2	19543921	19544910	protein_coding	819380	74.0661	93.3629	69.9448	8.11181	10.0142	6.70859
2355	AT1G23130	4959.5	1.12355	0.15428	7.28251	3.27661e-13	1.31058e-11		1	8200321	8201246	protein_coding	838921	2441.22	2587.94	2301.93	5757.36	5154.3	5063.07
23173	AT5G21100	1387.53	1.21951	0.1675	7.28064	3.32253e-13	1.32552e-11		5	7168106	7170961	protein_coding	832234	628.08	694.452	623.258	1737.95	1507.13	1287.09
20560	AT4G34950	1607.53	1.07627	0.147829	7.28049	3.32608e-13	1.32552e-11		4	16642142	16644928	protein_coding	829647	1499.1	1751.87	1949.71	3801.4	3505.96	3654.27
968	AT1G09995	63.2543	8.76117	1.20349	7.27979	3.34346e-13	1.33001e-11		1	3262222	3263642	protein_coding	837534	0	0	0	62.581	98.0956	100.057
26381	AT5G57660	3183.56	-1.26486	0.173762	-7.27925	3.35682e-13	1.3329e-11	COL5	5	23355337	23356989	protein_coding	835872	2016.57	1948.03	1757.36	595.204	856.212	929.62
4029	AT1G49650	326.648	1.43481	0.197233	7.2747	3.47186e-13	1.37608e-11	CXE4	1	18377154	18378634	protein_coding	841389	245.899	208.755	198.593	616.497	554.786	597.065
19410	AT4G24450	247.381	-1.51003	0.207639	-7.27238	3.532e-13	1.39738e-11	GWD2	4	12635061	12642808	protein_coding	828547	294.037	385.079	306.936	149.919	91.9009	104.563
4780	AT1G56660	287.43	1.33192	0.183311	7.26588	3.70604e-13	1.46358e-11		1	21237839	21241014	protein_coding	842121	119.273	85.5764	120.417	316.905	234.47	266.02
9433	AT2G29180	1107.98	-0.932999	0.128522	-7.25943	3.88726e-13	1.53238e-11		2	12542933	12543835	protein_coding	817467	1619.58	1639.62	1943.47	892.299	961.361	870.201
23971	AT5G35360	5323.05	0.743944	0.102517	7.25679	3.96385e-13	1.55976e-11	CAC2	5	13584104	13588496	protein_coding	833497	3584.9	3400.01	3526.99	5929.18	6121.74	5554.2
10447	AT2G38610	770.748	-0.980699	0.135212	-7.25305	4.07482e-13	1.60054e-11		2	16147106	16149934	protein_coding	818443	988.458	828.226	728.816	449.493	461.208	381.428
17334	AT4G03400	815.033	-0.774795	0.106902	-7.2477	4.23892e-13	1.66201e-11	DFL2	4	1497536	1501599	protein_coding	827938	1050.36	1081.44	1061.74	651.637	616.965	598.277
19306	AT4G23510	56.2212	3.6997	0.511029	7.23971	4.49648e-13	1.75983e-11		4	12267516	12270739	protein_coding	828451	5.8446	3.28112	6.88519	54.0091	71.0554	80.144
6603	AT1G75690	3398.8	-0.844513	0.116736	-7.23439	4.67613e-13	1.82491e-11	LQY1	1	28421730	28423520	protein_coding	843903	4336.32	4466.73	3879.44	2473.09	2352.33	2238.75
16023	AT3G54890	26357.3	-1.17012	0.161746	-7.2343	4.67946e-13	1.82491e-11	LHCA1	3	20339504	20341176	protein_coding	824654	39796.4	36664.7	29466.6	15235.5	15217.3	16620.7
4087	AT1G50280	221.069	-1.4544	0.201183	-7.22922	4.85773e-13	1.89105e-11		1	18623698	18626441	protein_coding	841450	387.599	351.266	432.723	152.487	149.601	125.311
13545	AT3G19860	805.193	1.00858	0.139539	7.22795	4.90325e-13	1.90538e-11	BHLH121	3	6903757	6906207	protein_coding	821523	405.46	420.786	400.019	755.208	815.75	896.3
24505	AT5G40570	48.6119	-2.39286	0.331085	-7.22732	4.92604e-13	1.91083e-11		5	16246760	16248390	protein_coding	834055	91.686	108.913	113.467	23.5204	22.9935	13.3944
24121	AT5G36940	737.962	-0.722655	0.100016	-7.22537	4.99741e-13	1.93508e-11	CAT3	5	14590115	14594384	protein_coding	833664	896.693	1007.06	893.045	617.511	535.759	542.438
24780	AT5G43050	182.219	1.61601	0.223689	7.22439	5.03353e-13	1.94562e-11	NPQ6	5	17267838	17269172	protein_coding	834320	76.0412	104.902	116.158	249.438	332.471	324.888
21276	AT5G02540	238.867	-1.6658	0.230635	-7.22268	5.09733e-13	1.96679e-11		5	568425	570973	protein_coding	831913	541.176	432.197	733.171	153.11	196.278	187.841
27137	AT5G64850	1257.01	-0.993138	0.137681	-7.2133	5.46104e-13	2.10341e-11		5	25921402	25923418	protein_coding	836608	792.013	733.266	704.444	445.136	372.527	303.803
25055	AT5G45420	496.61	1.00908	0.140076	7.20383	5.85452e-13	2.251e-11	MAMYB	5	18404015	18406693	protein_coding	834578	309.645	353.242	321.037	681.17	663.674	635.574
25614	AT5G50550	120.849	1.46507	0.203448	7.20118	5.96955e-13	2.28717e-11		5	20576733	20579103	protein_coding	835135	57.2777	52.4511	54.9566	156.152	150.213	148.547
25626	AT5G50650	120.849	1.46507	0.203448	7.20118	5.96955e-13	2.28717e-11		5	20610075	20612445	protein_coding	835135	57.2777	52.4511	54.9566	156.152	150.213	148.547
3574	AT1G36940	84.656	-1.43796	0.199955	-7.19146	6.41014e-13	2.45168e-11		1	14003819	14005502	protein_coding	840603	173.505	190.589	188.272	57.6959	81.9732	64.0989
4397	AT1G53250	357.873	-1.09771	0.152774	-7.18522	6.71007e-13	2.56191e-11		1	19857351	19859275	protein_coding	841758	483.898	462.619	474.625	258.564	213.302	192.632
10762	AT2G41440	147.57	8.53676	1.1883	7.184	6.76994e-13	2.58026e-11		2	17271143	17274394	protein_coding	818742	0	1.61086	0	166.604	150.701	185.429
301	AT1G03870	3753.06	-1.00827	0.140551	-7.17371	7.29932e-13	2.77509e-11	FLA9	1	982381	983544	protein_coding	834436	4723.44	4062.86	4842.43	2590.71	2359.34	1825.7
224	AT1G03106	50.3038	9.52604	1.32794	7.17357	7.30655e-13	2.77509e-11		1	748101	749034	protein_coding	2745740	0	0	0	44.615	85.1205	313.387
18642	AT4G17580	20.7527	-8.96087	1.24984	-7.16964	7.51979e-13	2.85112e-11		4	9789789	9791145	protein_coding	827475	69.1283	97.559	106.166	0	0	0
8194	AT2G17420	1965.47	0.782668	0.109214	7.16634	7.70269e-13	2.91541e-11	NTR2	2	7564240	7566601	protein_coding	816248	1065.65	1065.41	1122.66	1661.23	1853.48	2080.38
24860	AT5G43730	209.447	-1.33494	0.186308	-7.16524	7.76507e-13	2.93393e-11		5	17560179	17564434	protein_coding	834393	273.834	326.435	361.401	133.179	108.955	138.454
3350	AT1G33790	269.037	2.20739	0.308345	7.15885	8.13562e-13	3.06863e-11	JAL4	1	12256474	12260638	protein_coding	840271	50.6035	39.4405	68.4557	218.473	239.592	272.749
24427	AT5G39830	1249.48	-0.812802	0.113542	-7.15861	8.14989e-13	3.06872e-11	DEGP8	5	15942764	15945897	protein_coding	833979	2348.87	2486.71	2713.2	1604.46	1442.96	1249.45
20760	AT4G36850	3224.32	1.54332	0.21565	7.15658	8.27132e-13	3.10908e-11		4	17353291	17356037	protein_coding	829838	575.942	391.415	416.485	930.141	1484.48	1621.23
25131	AT5G46110	21273.7	-0.624761	0.0873093	-7.15572	8.32336e-13	3.12326e-11	APE2	5	18697235	18700900	protein_coding	834652	25735.2	27720.4	23978.7	16651.7	18509.6	15059.4
14600	AT3G29200	1132.62	0.603755	0.0843896	7.15438	8.40523e-13	3.14857e-11	CM1	3	11163839	11166458	protein_coding	822573	805.839	776.276	806.863	1163.03	1245.76	1220.96
5340	AT1G63660	797.1	0.74497	0.104234	7.14709	8.86397e-13	3.31473e-11		1	23603791	23607275	protein_coding	842670	762.842	636.136	706.219	1262.8	1126.13	1140.17
4836	AT1G58110	915.121	0.735742	0.102975	7.14487	9.00813e-13	3.36288e-11		1	21515405	21518270	protein_coding	842178	725.217	787.247	635.778	1153.66	1199.82	1228.26
20003	AT4G29890	487.403	-0.736647	0.103123	-7.14336	9.10758e-13	3.39421e-11		4	14608833	14610998	protein_coding	829111	618.205	593.746	597.029	355.906	374.53	355.555
26432	AT5G58130	675.488	0.990377	0.138826	7.13394	9.7532e-13	3.62862e-11	ROS3	5	23521049	23523818	protein_coding	835925	443.409	367.158	372.206	866.95	716.014	769.572
22827	AT5G17860	456.777	1.98287	0.278087	7.13039	1.00087e-12	3.71735e-11	CCX1	5	5902394	5904532	protein_coding	831654	146.274	148.185	115.979	328.32	657.841	638.166
25664	AT5G51040	1019.11	0.964824	0.135423	7.12453	1.04437e-12	3.87231e-11		5	20750513	20752115	protein_coding	835177	583.453	493.282	486.194	877.779	1026.53	1148.16
6149	AT1G71200	104.686	-2.5512	0.358141	-7.12346	1.05254e-12	3.896e-11		1	26835200	26837991	protein_coding	843460	213.909	206.091	207.888	45.6425	21.9287	40.0724
13066	AT3G15540	77.5865	-1.63804	0.230266	-7.1137	1.12975e-12	4.17473e-11	IAA19	3	5264001	5265695	protein_coding	820793	142.207	127.981	193.597	43.601	51.0723	53.6688
25342	AT5G48090	40.7708	-2.34325	0.329512	-7.11128	1.14974e-12	4.24143e-11	ELP1	5	19484015	19488657	protein_coding	834861	95.0032	78.3075	99.9196	24.0994	13.183	16.4983
6	AT1G01060	17845.2	2.16137	0.303963	7.11064	1.15505e-12	4.25381e-11	LHY	1	33365	37871	protein_coding	839341	3.48925	18.3731	11.6671	49.7259	44.4329	45.88
17376	AT4G04020	1766.68	0.605397	0.0852486	7.10154	1.23377e-12	4.53606e-11	PAP1	4	1931883	1933950	protein_coding	825714	2192.36	2171.47	2034.64	3035.84	3403.82	3297.75
22928	AT5G18770	283.639	-0.9915	0.139631	-7.10087	1.23971e-12	4.55027e-11		5	6261311	6263721	protein_coding	831995	315.09	391.598	363.883	187.484	173.846	176.757
5992	AT1G69720	25.7111	-3.89086	0.548051	-7.09945	1.25252e-12	4.58958e-11	HO3	1	26226731	26228580	protein_coding	843308	99.237	86.0079	87.0731	9.85208	4.32447	4.41709
9807	AT2G32650	597.844	1.26893	0.179082	7.08575	1.38289e-12	5.05878e-11		2	13850989	13852080	protein_coding	817825	276.436	343.234	470.304	925.055	820.176	873.776
2966	AT1G29820	258.764	-0.868114	0.122543	-7.08416	1.39892e-12	5.10886e-11		1	10437657	10440786	protein_coding	839860	377.019	356.107	387.51	219.6	181.574	212.384
26550	AT5G59250	2014.66	-0.562123	0.079378	-7.0816	1.42504e-12	5.19555e-11		5	23903872	23907111	protein_coding	836043	2556.76	2608.92	2436.83	1652.78	1847.62	1650.31
19378	AT4G24175	202.582	-1.16497	0.164601	-7.07753	1.46744e-12	5.34122e-11		4	12546895	12549017	protein_coding	828518	493.297	479.587	467.213	245.637	205.504	191.59
5602	AT1G66100	959.264	8.96337	1.26693	7.07489	1.49569e-12	5.43502e-11		1	24605538	24606722	protein_coding	842924	0	0	0	119.649	122.173	58.4606
18136	AT4G13460	861.518	0.771935	0.109155	7.0719	1.52826e-12	5.54415e-11	SUVH9	4	7823894	7827004	protein_coding	826978	508.857	487.712	504.453	854.774	869.432	838.823
7535	AT2G04800	65.1302	8.60334	1.21666	7.07126	1.53533e-12	5.56054e-11		2	1687173	1687939	protein_coding	815024	0	0	0	50.9395	77.9291	104.788
3742	AT1G45191	341.634	-1.83915	0.260511	-7.05979	1.66759e-12	6.02955e-11	BGLU1	1	17115762	17119246	protein_coding	841088	605.059	608.212	771.051	264.057	174.876	116.143
26885	AT5G62480	107.288	2.96913	0.420627	7.05882	1.67922e-12	6.06157e-11	GSTU9	5	25088527	25089626	protein_coding	836368	17.5341	6.98458	8.31617	85.5158	82.2341	91.4612
2344	AT1G23030	1136.04	-0.783306	0.11103	-7.0549	1.72719e-12	6.22445e-11	PUB11	1	8156504	8159185	protein_coding	838911	1217.65	1193.79	1139.1	726.007	692.981	644.983
2858	AT1G28560	170.064	-1.59681	0.226427	-7.0522	1.76112e-12	6.33627e-11	SRD2	1	10038029	10041544	protein_coding	839756	250.966	290.265	303.516	114.567	76.1938	88.4745
20822	AT4G37410	3412.71	2.4999	0.354542	7.05107	1.77551e-12	6.37753e-11	CYP81F4	4	17590772	17592920	protein_coding	829895	1076.43	881.178	829.346	4977.61	5534.84	5253.79
5993	AT1G69730	727.468	-0.93488	0.132632	-7.04867	1.80634e-12	6.4776e-11	WAKL9	1	26228565	26231375	protein_coding	843309	592.528	633.609	726.926	397.479	352.499	271.219
23725	AT5G27110	41.467	2.49771	0.354515	7.04542	1.84899e-12	6.6197e-11	PCMP-E14	5	9538572	9540666	protein_coding	832769	12.8381	17.8334	12.4901	90.2439	67.095	87.2117
24961	AT5G44572	269.603	2.54507	0.361454	7.0412	1.90587e-12	6.81217e-11		5	17968092	17970342	protein_coding	5008298	36.5393	20.9804	62.4507	223.075	249.353	221.384
4885	AT1G58807	2284.13	0.942698	0.133907	7.03997	1.9228e-12	6.84372e-11	RDL5	1	21780076	21784581	protein_coding	842232	1191.06	1193.21	1253.03	2730.58	2244.05	2016.21
4891	AT1G59124	2284.13	0.942698	0.133907	7.03997	1.9228e-12	6.84372e-11	RDL5	1	21816334	21820839	protein_coding	842232	1191.06	1193.21	1253.03	2730.58	2244.05	2016.21
10335	AT2G37540	739.061	-0.720573	0.102356	-7.03988	1.9241e-12	6.84372e-11		2	15751568	15754061	protein_coding	818330	937.736	935.85	967.256	593.93	628.984	501.259
1936	AT1G19090	24.657	-8.69091	1.23541	-7.03481	1.99533e-12	7.08551e-11	RKF2	1	6589835	6592762	nontranslating_CDS	NA	66.1657	77.6276	82.4349	0	0	0
2955	AT1G29720	199.309	2.28754	0.3255	7.02776	2.09867e-12	7.44041e-11	RFK1	1	10393659	10399873	protein_coding	839850	16.7883	19.9314	27.4783	135.873	86.1219	88.1701
14826	AT3G43520	725.768	0.740655	0.105507	7.01994	2.21965e-12	7.84604e-11	FAX2	3	15405984	15407949	protein_coding	823438	556.977	542.344	598.278	886.215	963.364	984.247
1739	AT1G17160	394.874	1.03718	0.147748	7.0199	2.22027e-12	7.84604e-11		1	5867535	5869436	protein_coding	838287	200.916	199.956	222.97	426.743	423.455	428.191
1610	AT1G15890	52.7159	8.6765	1.23689	7.0148	2.30274e-12	8.12433e-11		1	5461309	5464241	protein_coding	838159	0	0	0	68.6254	91.6418	85.7316
16328	AT3G57780	215.07	1.12003	0.159673	7.01452	2.30737e-12	8.12754e-11		3	21399516	21402940	protein_coding	824947	154.019	143.582	168.999	356.882	323.947	331.717
24688	AT5G42250	270.713	1.95103	0.278167	7.01387	2.31808e-12	8.15209e-11		5	16893849	16897690	protein_coding	834230	51.3525	74.4805	64.9487	187.586	260.369	288.469
23262	AT5G22608	65.7912	8.40185	1.19836	7.01115	2.36373e-12	8.29926e-11		5	7513069	7514560	protein_coding	5008219	0	0	0	73.6923	68.0145	61.9462
7920	AT2G14100	73.8572	8.7459	1.24864	7.00435	2.4814e-12	8.69845e-11	CYP705A13	2	5934483	5936371	protein_coding	815896	0	0	0	41.573	59.0837	157.173
3855	AT1G47960	252.147	-1.26039	0.18021	-6.994	2.67161e-12	9.3502e-11	C/VIF1	1	17681157	17683719	protein_coding	841214	443.172	445.602	446.738	177.375	169.615	210.266
4663	AT1G55670	15676.7	-0.518692	0.0741801	-6.99233	2.70357e-12	9.44692e-11	PSAG	1	20802670	20803449	protein_coding	842016	21904.8	21145.1	20989.7	14591.1	15012.3	15097.2
21548	AT5G05060	869.131	-0.792995	0.113693	-6.97486	3.06179e-12	1.06815e-10		5	1493719	1495136	protein_coding	830388	1111.98	978.737	1131.61	596.218	641.909	621.024
20659	AT4G35840	183.501	-1.19247	0.171001	-6.97347	3.0922e-12	1.07704e-10		4	16980712	16982550	protein_coding	829738	305.835	312.604	302.746	120.208	147.818	134.809
17934	AT4G11600	2323.17	1.15602	0.165998	6.96407	3.3057e-12	1.14957e-10	GPX6	4	7009769	7011406	protein_coding	826765	2003.73	2053.99	1814.82	3031.79	4762.74	5293.08
23502	AT5G24800	618.824	1.32368	0.190195	6.95957	3.4132e-12	1.18507e-10	BZIP9	5	8515200	8516669	protein_coding	832549	258.737	254.912	201.091	447.163	529.75	814.615
25710	AT5G51480	33.1806	-2.96568	0.426184	-6.95868	3.4348e-12	1.19068e-10	SKS2	5	20910204	20913547	protein_coding	835222	75.0536	66.0884	59.9527	8.11181	11.0156	6.70859
17066	AT4G01040	450.305	0.804663	0.115646	6.95798	3.45183e-12	1.19468e-10		4	453347	455611	protein_coding	827924	327.938	339.138	260.605	544.225	537.542	543.652
11802	AT3G03850	63.2475	-2.83344	0.407318	-6.95632	3.49268e-12	1.20585e-10		3	983057	983768	protein_coding	821111	130.356	131.128	213.581	20.2795	30.0425	16.2923
10787	AT2G41650	949.861	-0.765279	0.110014	-6.95622	3.49513e-12	1.20585e-10		2	17362645	17364518	protein_coding	818763	1386.52	1364.78	1442.61	938.942	756.071	772.447
26178	AT5G55790	143.645	2.10475	0.303041	6.94544	3.77285e-12	1.29961e-10		5	22578715	22581335	protein_coding	835673	43.5664	31.4693	50.693	257.658	162.576	120.073
11070	AT2G44270	303.7	0.956112	0.137669	6.94499	3.78475e-12	1.30166e-10	NCS6	2	18297878	18300304	protein_coding	819035	166.895	179.383	199.842	333.598	357.506	365.139
7435	AT2G03750	967.468	-0.709157	0.10224	-6.93619	4.0283e-12	1.38324e-10	SOT11	2	1147774	1149261	protein_coding	814902	1331.21	1226.31	1221.54	769.608	829.174	713.986
6630	AT1G75945	81.9639	8.28864	1.19505	6.93579	4.03946e-12	1.38489e-10		1	28515245	28515916	protein_coding	28717429	0.987547	0	0	111.537	126.179	128.422
1027	AT1G10550	83.6647	-2.49083	0.359273	-6.93299	4.12053e-12	1.41047e-10	XTH33	1	3479066	3481041	protein_coding	837596	139.244	108.049	114.909	25.3494	20.0284	19.1674
2695	AT1G27045	28.254	-4.27041	0.616157	-6.93072	4.18699e-12	1.43098e-10		1	9391609	9393188	protein_coding	10723019	55.6379	54.3267	47.8522	6.34738	0	1.99976
5277	AT1G63080	57.8612	1.98926	0.287434	6.92076	4.4922e-12	1.53289e-10		1	23387574	23390838	protein_coding	842611	22.324	14.6927	25.5679	91.7587	73.3671	81.5653
20123	AT4G30993	1466.18	0.709958	0.102596	6.91993	4.51868e-12	1.53952e-10		4	15098041	15100783	protein_coding	829225	777.341	870.064	743.8	1264.86	1357.13	1291.89
14122	AT3G25013	34.1308	3.83029	0.554226	6.91107	4.81018e-12	1.63628e-10		3	9113875	9116673	protein_coding	6240559	3.93805	5.22899	1.24517	51.0358	63.3716	39.0227
17572	AT4G08040	186.643	-1.3976	0.202322	-6.9078	4.92223e-12	1.6718e-10	ACS11	4	4886962	4889224	protein_coding	826317	304.165	220.295	279.779	105.454	101.143	98.7122
24808	AT5G43270	704.384	0.853707	0.123602	6.90692	4.9528e-12	1.67957e-10	SPL2	5	17360287	17363880	protein_coding	834345	283.983	356.217	324.783	646.239	548.372	548.254
3044	AT1G30590	1298.15	-0.76357	0.110671	-6.89947	5.21957e-12	1.76729e-10		1	10835735	10840872	protein_coding	839939	1519.08	1733.08	1663.59	1060.03	930.2	905.318
18919	AT4G20070	1485.51	-0.760602	0.110507	-6.88286	5.86644e-12	1.98324e-10	AAH	4	10861382	10864765	protein_coding	827752	1181.44	1049.29	1165.85	542.236	762.247	699.718
23640	AT5G26180	467.413	0.661965	0.0962503	6.87754	6.08959e-12	2.0555e-10		5	9149073	9153503	protein_coding	832687	364.927	355.177	354.953	580.981	549.255	571.548
3737	AT1G45163	64.6073	8.28045	1.20419	6.87636	6.1402e-12	2.06938e-10		1	17090677	17091464	protein_coding	10723049	0	1.04902	0	107.481	128.181	128.422
9758	AT2G32180	418.081	-1.13454	0.165145	-6.86998	6.42095e-12	2.1579e-10	PTAC18	2	13672250	13673256	protein_coding	817777	801.055	809.433	902.129	390.248	331.605	422.48
5548	AT1G65560	97.1616	1.41011	0.205258	6.86995	6.42262e-12	2.1579e-10		1	24371387	24373823	protein_coding	842867	48.7661	59.202	59.4576	156.567	137.252	149.703
15043	AT3G45600	811.566	-0.857536	0.124938	-6.8637	6.70979e-12	2.25092e-10	TET3	3	16733755	16735951	protein_coding	823702	1098.94	1150.99	1376.81	611.61	715.673	672.446
20095	AT4G30750	436.16	0.821053	0.119651	6.86205	6.78804e-12	2.27368e-10		4	14980853	14982404	protein_coding	829198	272.563	259.108	242.309	437.024	442.627	489.727
3467	AT1G35140	613.539	2.0088	0.292772	6.86132	6.82269e-12	2.28179e-10	EXL1	1	12851983	12853235	protein_coding	840399	60.2404	56.6472	42.4665	182.516	258.366	203.175
2342	AT1G23010	118.916	1.64811	0.240331	6.85764	7.00061e-12	2.33771e-10	LPR1	1	8147118	8149891	protein_coding	838909	80.9789	79.7257	59.9527	173.39	253.359	267.385
7533	AT2G04790	588.582	-1.11361	0.162409	-6.85683	7.04063e-12	2.34748e-10		2	1679307	1680543	protein_coding	815022	736.339	834.943	1027.62	432.083	398.263	369.645
18819	AT4G19100	487.69	-0.754932	0.110131	-6.85483	7.13993e-12	2.37696e-10	PAM68	4	10453415	10454515	protein_coding	2745715	778.187	775.227	716.934	475.555	440.624	430.308
17162	AT4G01900	483.113	0.831766	0.121351	6.85422	7.17035e-12	2.38346e-10	GLB1	4	821546	823569	protein_coding	828213	402.919	412.265	485.867	829.433	772.093	710.153
24300	AT5G38640	533.746	0.949755	0.138661	6.84949	7.41133e-12	2.45982e-10		5	15467679	15470724	protein_coding	833854	373.293	378.697	276.032	595.204	653.926	741.779
14261	AT3G26250	28.1191	-8.46716	1.23821	-6.83824	8.01707e-12	2.65683e-10		3	9611696	9613168	protein_coding	822227	73.0785	56.6472	63.6997	0	0	0
16817	AT3G62470	166.188	1.61763	0.236836	6.83015	8.48268e-12	2.80687e-10		3	23106437	23108694	protein_coding	825421	92.8294	60.8433	72.4428	295.067	200.284	200.299
18817	AT4G19090	55.9621	8.2094	1.20288	6.82478	8.80597e-12	2.90943e-10		4	10449900	10452797	protein_coding	827647	0	0	0	53.7407	55.078	69.0027
3810	AT1G47530	2896.24	0.628048	0.0921754	6.81362	9.51741e-12	3.13974e-10	DTX33	1	17451553	17454461	protein_coding	841162	1547.93	1449.04	1394.92	2220.7	2272.88	2297.02
27409	AT5G67300	1412.37	1.17815	0.173221	6.80146	1.03564e-11	3.41135e-10	MYB44	5	26854022	26856006	protein_coding	836865	493.774	419.609	484.618	1048.45	1011.43	1103.09
21689	AT5G06330	74.9812	1.97081	0.289797	6.80064	1.04152e-11	3.42557e-10		5	1933890	1935840	protein_coding	830521	33.5766	24.1275	28.7273	77.0622	120.17	141.839
15059	AT3G45740	314.647	0.892199	0.131216	6.79949	1.04987e-11	3.44784e-10		3	16790761	16793540	protein_coding	823716	144.078	189.457	176.981	336.31	305.868	303.784
4490	AT1G54010	3795.85	1.01061	0.148665	6.79794	1.06125e-11	3.47996e-10	GLL23	1	20158589	20160864	protein_coding	841839	3434.69	3228.89	3451.03	8798.27	6641.4	4939.44
17383	AT4G04110	27.478	-8.75906	1.28862	-6.79723	1.06654e-11	3.49207e-10		4	1972591	1974014	protein_coding	825723	47.4023	98.608	91.178	0	0	0
25999	AT5G54130	2533.16	-1.19088	0.175207	-6.79697	1.06838e-11	3.49288e-10		5	21962570	21965623	protein_coding	835500	283.101	329.961	327.339	160.478	150.697	101.118
5977	AT1G69570	760.531	-1.60167	0.235723	-6.79468	1.08551e-11	3.54356e-10	CDF5	1	26161528	26163715	protein_coding	843293	159.983	114.343	122.403	42.587	55.078	33.543
17206	AT4G02280	339.765	1.80319	0.26582	6.78349	1.17305e-11	3.82361e-10	SUS3	4	994726	998991	protein_coding	828081	132.331	122.736	112.411	289.997	437.62	555.855
13941	AT3G23340	470.522	-0.964394	0.142268	-6.77873	1.21237e-11	3.9459e-10	CKL10	3	8350803	8354021	protein_coding	821915	785.751	892.642	876.567	472.648	418.757	417.861
26590	AT5G59650	122.459	-1.35738	0.200436	-6.77213	1.26896e-11	4.12394e-10		5	24031346	24035399	protein_coding	836086	174.304	181.768	145.177	72.3899	61.8323	61.8858
23391	AT5G23800	33.0477	3.30707	0.488444	6.77062	1.28229e-11	4.16106e-10	ATDUF10	5	8022216	8024795	protein_coding	832445	3.72182	3.64318	10.1214	71.6518	48.1198	47.8572
6587	AT1G75500	4060.32	-0.680697	0.100606	-6.76597	1.32418e-11	4.2906e-10	WAT1	1	28337726	28340275	protein_coding	843886	5934.8	6344.07	5759.29	3807.29	3932.23	3514.86
22842	AT5G18020	109.129	-1.51672	0.224677	-6.75068	1.47154e-11	4.76104e-10	SAUR20	5	5966183	5966785	protein_coding	831669	233.061	286.383	251.052	92.2718	80.1134	96.7954
26819	AT5G61820	7303.28	1.08151	0.160564	6.73566	1.63189e-11	5.27201e-10		5	24834300	24836933	protein_coding	836304	4017.09	3699.83	3361.64	5897.13	8264.95	9284.91
11290	AT2G46440	181.014	-1.71701	0.255081	-6.73123	1.68231e-11	5.42688e-10	CNGC11	2	19061688	19064937	protein_coding	819252	316.558	276.967	303.25	95.7071	93.4441	83.7191
17292	AT4G03050	33.2459	-3.88651	0.577598	-6.72874	1.71134e-11	5.51239e-10	AOP3	4	1343845	1346436	protein_coding	828104	104.681	222.385	113.657	16.2239	5.00705	8.62567
22816	AT5G17760	444.076	-0.801526	0.119183	-6.72515	1.75416e-11	5.64198e-10		5	5860350	5862475	protein_coding	831644	658.779	673.042	613.872	359.765	374.624	382.466
18384	AT4G15420	435.285	0.889702	0.132449	6.71731	1.85105e-11	5.94487e-10		4	8823402	8826152	protein_coding	827213	226.91	217.858	201.443	369.636	418.157	411.827
25240	AT5G47090	239.55	1.08686	0.161894	6.71343	1.90106e-11	6.09652e-10		5	19127187	19129605	protein_coding	834755	145.926	111.138	157.398	297.7	275.763	301.316
6339	AT1G73120	1126.11	1.93944	0.289992	6.68791	2.26379e-11	7.2491e-10		1	27497176	27498062	protein_coding	843643	721.897	595.844	604.523	1588.9	3647.16	2138.12
13325	AT3G17890	57.691	2.13609	0.319445	6.68688	2.27981e-11	7.28418e-10		3	6127001	6128315	protein_coding	821057	15.6549	24.9442	18.5623	85.3926	79.3294	95.1518
23584	AT5G25560	2192.32	0.812442	0.1215	6.68678	2.28141e-11	7.28418e-10		5	8897797	8901740	protein_coding	832631	834.03	969.814	886.74	1734.61	1413.53	1577.92
20727	AT4G36540	1617.08	-0.859973	0.128645	-6.68487	2.31122e-11	7.36859e-10	BEE2	4	17243583	17245296	protein_coding	829806	2300.14	2274.1	2916.94	1531.04	1421.49	1173.68
24559	AT5G41070	249.518	1.03936	0.155504	6.68383	2.32778e-11	7.41054e-10	DRB5	5	16438265	16440055	protein_coding	834109	134.306	126.932	148.633	312.305	281.399	247.26
7134	AT1G80770	820.62	0.706692	0.105773	6.68119	2.37002e-11	7.53405e-10	PDE318	1	30355025	30357988	protein_coding	844416	552.118	564.883	666.057	1087.12	941.266	876.591
1609	AT1G15885	37.2951	8.02633	1.20205	6.67721	2.43532e-11	7.73038e-10		1	5460477	5461297	protein_coding	5007698	0	0	0	57.7966	54.0766	45.0434
11614	AT3G02170	1246.41	-0.944815	0.141534	-6.67555	2.46308e-11	7.80713e-10	LNG2	3	396012	399960	protein_coding	821279	1998.44	2008.37	1757.11	1101.91	1005.26	888.283
23296	AT5G22880	1499.2	1.17471	0.176219	6.66622	2.62483e-11	8.30777e-10	H2B	5	7651868	7652714	protein_coding	832352	906.568	900.061	1077.9	2621.13	1873.65	2014.49
17602	AT4G08410	108.757	4.35454	0.653326	6.66518	2.64337e-11	8.35436e-10		4	5338819	5341209	protein_coding	817037	3.18512	4.73675	4.02843	60.9009	76.9507	106.187
17132	AT4G01660	529.053	0.649201	0.0974334	6.66302	2.68256e-11	8.46595e-10	ABC1	4	708357	711256	protein_coding	828127	398.969	359.814	387.194	592.162	583.827	621.024
17694	AT4G09430	28.0838	-3.55502	0.533615	-6.66214	2.6987e-11	8.50461e-10		4	5970908	5973113	protein_coding	826526	57.2777	51.4021	53.7076	2.02795	4.00567	7.66697
10250	AT2G36750	130.018	1.83559	0.275679	6.65845	2.76736e-11	8.7084e-10	UGT73C1	2	15410376	15412064	protein_coding	818247	91.8419	95.461	69.9448	253.494	309.438	357.472
16026	AT3G54920	1534.74	-0.538014	0.0808188	-6.65705	2.79378e-11	8.77892e-10	PMR6	3	20344785	20348659	protein_coding	824657	2141.99	2227.07	2044.64	1571.66	1480.1	1367.6
20853	AT4G37690	24.1711	-3.36349	0.505323	-6.65613	2.81132e-11	8.82133e-10	GT6	4	17707894	17709847	protein_coding	829924	60.2404	61.8923	61.2017	4.05591	7.00993	6.70859
19639	AT4G26555	561.339	0.988048	0.148463	6.65516	2.82989e-11	8.86685e-10	FKBP16-1	4	13404430	13406259	protein_coding	828762	330.7	377.182	332.461	724.776	634.617	704.754
19943	AT4G29310	449.727	-0.981254	0.147597	-6.64822	2.96669e-11	9.28216e-10		4	14437133	14439769	protein_coding	829053	604.222	702.266	684.277	366.191	358.265	284.061
10691	AT2G40820	616.037	-0.968469	0.14578	-6.64335	3.06628e-11	9.58003e-10		2	17036442	17040358	protein_coding	818679	884.093	1056.99	1020.51	613.327	503.334	397.315
7667	AT2G07240	19.6371	-8.24207	1.24106	-6.64116	3.1122e-11	9.70963e-10		2	3007102	3012333	protein_coding	815294	59.2528	59.7942	46.2135	0	0	0
26547	AT5G59220	212.909	2.08422	0.313933	6.63906	3.15682e-11	9.83478e-10	SAG113	5	23894404	23896939	protein_coding	836040	31.0842	27.0477	29.727	93.458	105.267	173.42
1511	AT1G14960	128.391	9.39458	1.41612	6.63402	3.26664e-11	1.01624e-09		1	5159192	5160179	protein_coding	838061	0	0	0	107.481	159.226	138.005
20621	AT4G35520	62.4868	-1.38787	0.209457	-6.62604	3.44804e-11	1.07115e-09	MLH3	4	16865304	16871527	protein_coding	829704	130.109	154.347	140.706	60.7312	54.0932	47.4566
3655	AT1G43670	4824.58	-0.808148	0.122063	-6.62075	3.5738e-11	1.10864e-09	CYFBP	1	16467298	16470500	protein_coding	840953	9087.41	9096.07	8833.03	5576.87	5520.82	4332.79
11072	AT2G44290	510.332	1.09876	0.166122	6.61419	3.73598e-11	1.15731e-09	YLS3	2	18305080	18306395	protein_coding	819038	395.019	389.187	302.262	744.259	861.22	725.486
7153	AT1G80960	46.6934	7.99963	1.20995	6.61153	3.80369e-11	1.17661e-09		1	30415123	30419047	protein_coding	844436	0	0	0	42.6082	59.498	51.7594
15869	AT3G53370	80.3706	1.57894	0.238916	6.60877	3.87521e-11	1.19704e-09	S1FA1	3	19787852	19788907	protein_coding	824505	44.3786	45.0459	34.9243	126.573	109.005	137.816
20167	AT4G31390	2880.29	-0.605849	0.0916842	-6.608	3.89557e-11	1.20163e-09	ABC1K1	4	15233042	15237193	protein_coding	829266	3029.69	3132.39	3040.95	2139.1	2123.75	1785.42
1162	AT1G11740	72.2283	-2.12987	0.322486	-6.60453	3.98774e-11	1.22833e-09		1	3963054	3966850	protein_coding	837718	119.493	110.147	166.119	26.3634	37.0525	26.8344
17532	AT4G06598	211.635	-1.00685	0.15257	-6.5993	4.13094e-11	1.27064e-09		4	3663328	3664857	protein_coding	3770020	275.293	261.178	251.168	151.04	117.204	124.403
6660	AT1G76240	363.51	-1.65756	0.25118	-6.59909	4.1369e-11	1.27069e-09		1	28602705	28603932	protein_coding	843957	350.579	271.697	347.226	105.454	102.145	99.6705
25561	AT5G50100	736.813	0.892154	0.135225	6.59755	4.18023e-11	1.28219e-09		5	20371798	20373441	protein_coding	835074	184.671	174.138	238.562	319.402	388.55	394.849
15346	AT3G48460	719.248	-1.58122	0.239732	-6.5958	4.22963e-11	1.29552e-09		3	17949416	17951250	protein_coding	824005	762.386	850.757	833.092	322.444	261.37	233.842
16327	AT3G57770	286.072	1.27238	0.193	6.59264	4.32086e-11	1.32161e-09		3	21397542	21398923	protein_coding	824946	145.169	142.667	136.143	293.039	366.519	365.139
483	AT1G05560	2318.41	1.18135	0.17934	6.58723	4.48101e-11	1.36868e-09	UGT1	1	1645300	1647435	protein_coding	837058	1781.77	1887.98	1741.99	2985.38	4541.71	4746.5
23398	AT5G23870	263.968	-0.948888	0.144058	-6.58684	4.49278e-11	1.37036e-09	PAE9	5	8045540	8050395	protein_coding	832452	344.607	389.682	371.428	183.262	208.035	181.404
23852	AT5G28460	277.562	1.17144	0.177964	6.58248	4.62662e-11	1.40839e-09		5	10374713	10377379	protein_coding	832933	201.46	191.971	249.803	536.393	487.691	421.683
13832	AT3G22420	984.055	-0.588686	0.0894339	-6.58236	4.63039e-11	1.40839e-09	WNK2	3	7946408	7949177	protein_coding	821810	749.551	792.067	750.917	537.322	516.426	471.711
5157	AT1G61960	113.402	1.43824	0.218507	6.58215	4.63682e-11	1.40839e-09		1	22902150	22903960	protein_coding	842491	47.4023	68.1864	54.9566	141.957	175.248	144.714
21249	AT5G02270	827.701	1.0051	0.152803	6.5777	4.77768e-11	1.44916e-09	ATNAP9	5	467038	469272	protein_coding	831709	223.932	224.485	241.1	432.976	456.124	492.96
9737	AT2G31980	128.674	2.64624	0.403059	6.56539	5.18977e-11	1.57198e-09	CYS2	2	13609093	13609955	protein_coding	817757	56.2902	35.6667	39.9685	171.362	211.299	444.684
16968	AT4G00270	500.708	0.671951	0.102426	6.56037	5.36744e-11	1.62354e-09	GEBP	4	117085	118643	protein_coding	827164	383.168	361.913	365.961	625.623	565.801	579.814
24826	AT5G43430	296.504	1.09997	0.167719	6.55843	5.43785e-11	1.64256e-09	ETFBETA	5	17453517	17455297	protein_coding	834363	191.149	183.399	184.569	342.563	432.122	423.997
24861	AT5G43740	400.312	1.23191	0.187917	6.5556	5.54184e-11	1.67166e-09		5	17564697	17569148	protein_coding	834394	204.1	197.042	204.401	485.08	493.77	443.406
6315	AT1G72890	111.323	1.65807	0.253087	6.55138	5.70069e-11	1.7172e-09		1	27429916	27432003	protein_coding	843620	48.407	43.9659	54.5544	142.272	163.779	156.19
13703	AT3G21310	29.2475	-2.04904	0.313039	-6.54564	5.92408e-11	1.78204e-09		3	7497240	7500323	protein_coding	821685	76.5454	73.1695	78.4299	18.6077	17.6857	18.806
6620	AT1G75850	1027.61	-0.637374	0.0974094	-6.54324	6.01983e-11	1.80835e-09	VPS35B	1	28477768	28483946	protein_coding	843918	975.411	1072.95	1012.94	645.585	671.529	650.783
15163	AT3G46710	19.1417	-5.37603	0.82205	-6.53978	6.16083e-11	1.84816e-09	RPP13L2	3	17206183	17209203	protein_coding	823824	70.1159	36.7158	57.4547	0	2.00284	1.91674
15885	AT3G53530	243.814	1.31705	0.201833	6.52541	6.78145e-11	2.03155e-09	NAKR3	3	19845097	19846820	protein_coding	824521	149.612	138.233	165.356	410.15	362.691	355.141
5098	AT1G61410	27.7117	-3.07901	0.472333	-6.51874	7.09029e-11	2.12116e-09		1	22658552	22659552	protein_coding	842435	60.2404	48.255	84.933	10.1398	6.00851	6.70859
17127	AT4G01600	118.948	-1.68418	0.25864	-6.51168	7.43153e-11	2.22021e-09		4	692853	694381	protein_coding	828085	142.42	169.43	174.424	63.104	45.9999	42.6024
6113	AT1G70880	134.928	-1.33943	0.205756	-6.5098	7.52511e-11	2.24509e-09		1	26722846	26723978	protein_coding	843425	277.501	283.236	231.068	82.1321	109.155	121.713
14161	AT3G25470	1310.88	0.54865	0.0843462	6.50473	7.78315e-11	2.31891e-09		3	9232821	9235215	protein_coding	822131	1246.29	1151.83	1275.24	1864.7	1838.6	1668.52
12315	AT3G08940	15761.5	-0.981267	0.150895	-6.50296	7.8754e-11	2.3432e-09	LHCB4.2	3	2717557	2718923	protein_coding	820043	8935.71	8053.9	6496.79	3480.24	4269.81	4147.74
7587	AT2G05530	25.3755	-8.01169	1.23284	-6.49856	8.10935e-11	2.40952e-09		2	2029687	2030544	protein_coding	815102	106.935	99.9186	67.6238	0	0	0.960886
10705	AT2G40950	661.335	0.890873	0.13712	6.49702	8.19264e-11	2.43096e-09	BZIP17	2	17087565	17090556	protein_coding	818694	400.944	438.491	367.21	801.041	695.986	742.737
7154	AT1G80970	40.2765	7.84532	1.20839	6.4924	8.44823e-11	2.5034e-09		1	30420102	30421995	protein_coding	844437	0	0	0	55.4884	41.7196	41.0817
17688	AT4G09320	2873.52	0.639252	0.0985865	6.48417	8.92219e-11	2.64027e-09	NDK1	4	5923484	5924366	protein_coding	826515	2673.29	2451.56	2726.6	4336.78	4051.74	3839.23
24884	AT5G43940	3661.61	0.509448	0.0787304	6.4708	9.74843e-11	2.88087e-09	HOT5	5	17684156	17686534	protein_coding	834417	3406.56	3245.41	3263.81	4632.06	4824.82	4659.66
25498	AT5G49500	68.7661	1.81059	0.279857	6.46971	9.81915e-11	2.89784e-09	SRP-54B	5	20077304	20080329	protein_coding	835010	29.458	21.7352	19.2036	85.0365	92.8757	72.4418
5041	AT1G60960	586.121	1.25371	0.193928	6.46483	1.0141e-10	2.98879e-09	IRT3	1	22445299	22447299	protein_coding	842387	340.37	286.976	267.563	578.456	821.291	736.689
18868	AT4G19600	562.33	0.704956	0.109098	6.46168	1.0355e-10	3.04774e-09	CYCT1-4	4	10672765	10676929	protein_coding	827702	372.305	323.099	338.483	561.743	583.827	541.479
5613	AT1G66200	12860	-0.723656	0.112033	-6.45934	1.05161e-10	3.09099e-09	ATGSR2	1	24655115	24657703	protein_coding	833738	15777.3	15378	15668.3	9864.28	9861.52	8629.59
14098	AT3G24715	282.884	-1.3542	0.209706	-6.45763	1.06355e-10	3.12191e-09		3	9024943	9030311	protein_coding	822069	495.132	437.791	512.98	252.613	176.954	136.292
23333	AT5G23220	31.2171	3.89208	0.603067	6.4538	1.09078e-10	3.19753e-09	NIC3	5	7819608	7820760	protein_coding	832386	3.95019	2.09804	6.24507	47.6569	57.0808	73.7945
21586	AT5G05400	37.4047	7.83053	1.2136	6.45232	1.10149e-10	3.22459e-09		5	1597351	1601255	protein_coding	830422	0	0	0	33.3457	49.8969	53.4843
24891	AT5G44005	143.676	1.41705	0.219835	6.44597	1.14865e-10	3.35813e-09		5	17704843	17705793	protein_coding	2746185	94.8045	89.1668	69.9448	214.963	249.353	216.592
25186	AT5G46640	122.22	1.22889	0.190695	6.44425	1.16176e-10	3.39192e-09	AHL8	5	18924429	18926984	protein_coding	834707	74.0661	56.6472	63.6997	139.929	165.234	151.423
25063	AT5G45480	499.627	0.775828	0.120475	6.43972	1.19693e-10	3.48996e-09		5	18426104	18429090	protein_coding	834584	373.293	375.55	347.226	617.511	637.903	622.941
25775	AT5G52070	511.73	-0.853995	0.132684	-6.43629	1.22427e-10	3.56492e-09		5	21161132	21165565	protein_coding	835283	585.885	563.809	667.398	347.315	326.217	331.033
8726	AT2G22420	413.877	-1.05115	0.163573	-6.42621	1.30821e-10	3.80426e-09	PER17	2	9513024	9514552	protein_coding	816773	454.272	562.276	462.135	221.047	245.347	247.26
18148	AT4G13575	265.565	2.0189	0.314315	6.42315	1.33481e-10	3.87645e-09		4	7890249	7893761	protein_coding	6240258	43.8268	45.7523	43.9622	201.701	188.514	151.275
23137	AT5G20700	9196.91	0.669556	0.104322	6.41816	1.37931e-10	4.00038e-09		5	7005667	7007502	protein_coding	832193	7800.64	7525.68	9218.98	13018.4	12284.4	13732.5
18423	AT4G15760	4205.1	1.15897	0.180605	6.41716	1.38841e-10	4.02143e-09	MO1	4	8972649	8974769	protein_coding	827255	2339.89	2064.12	2065.72	3625.06	5287.91	5534.67
11763	AT3G03520	297.779	1.36625	0.21294	6.41611	1.39797e-10	4.04376e-09	NPC3	3	837805	840645	protein_coding	821244	143.292	153.07	122.358	300.925	365.116	415.022
13878	AT3G22840	109.051	3.23312	0.50454	6.40806	1.47381e-10	4.25749e-09	ELIP1	3	8084405	8085669	protein_coding	821855	6.91283	3.14707	4.99606	37.5171	54.0766	50.7936
221	AT1G03090	2578.17	1.58564	0.247491	6.40687	1.48535e-10	4.28515e-09	MCCA	1	739544	744184	protein_coding	838362	727.266	584.043	540.705	1436.95	1928.36	2195.55
9178	AT2G26750	30.2397	-5.09516	0.796023	-6.40076	1.546e-10	4.45425e-09		2	11395707	11397219	protein_coding	817216	55.3026	54.5491	59.9527	4.05591	0	0.958371
14539	AT3G28740	2744.6	1.52908	0.238962	6.39883	1.56577e-10	4.50525e-09	CYP81D11	3	10788698	10790553	protein_coding	822506	2009.66	1956.43	1501.32	3508.36	5825.25	6447.92
1525	AT1G15100	430.226	1.04241	0.162941	6.39746	1.57982e-10	4.5397e-09	RHA2A	1	5193284	5194214	protein_coding	838073	135.294	139.52	128.649	252.48	299.424	279.844
17994	AT4G12170	23.6624	-7.12202	1.11418	-6.39216	1.6356e-10	4.69381e-09		4	7273857	7274907	protein_coding	826825	109.618	81.8237	84.933	2.02795	0	0
13827	AT3G22370	1001.04	1.1521	0.180379	6.3871	1.69059e-10	4.84524e-09	AOX1A	3	7906521	7908746	protein_coding	821806	556.977	458.423	523.337	904.467	1299.84	1215.21
5038	AT1G60930	90.9899	1.40564	0.220137	6.38531	1.7105e-10	4.89589e-09	RECQL4B	1	22430847	22438877	nontranslating_CDS	NA	34.5642	51.4021	48.7116	116.607	127.18	111.171
8965	AT2G24692	20.3574	-7.92558	1.24137	-6.38456	1.71889e-10	4.91345e-09		2	10503436	10504063	protein_coding	5007907	53.3276	43.0099	36.2214	0	0	0
24827	AT5G43440	298.957	1.60684	0.251702	6.38388	1.72661e-10	4.92909e-09		5	17455233	17456695	protein_coding	834364	164.584	182.207	206.266	524.568	592.65	565.243
1601	AT1G15820	15960.2	-1.02733	0.160942	-6.3832	1.73426e-10	4.94032e-09	LHCB6	1	5446462	5447880	protein_coding	838151	18819.7	18641.1	15397.9	8968.62	8776.43	8189.28
13159	AT3G16410	441.322	-3.1827	0.498612	-6.38313	1.73507e-10	4.94032e-09	NSP4	3	5571903	5574758	protein_coding	820888	1172.22	1037.48	1230.28	100.384	122.173	156.214
25368	AT5G48335	511.243	0.757912	0.118782	6.38072	1.76263e-10	5.01226e-09		5	19587872	19589606	protein_coding	2746200	293.302	252.814	269.787	455.275	458.649	466.726
17175	AT4G01995	714.224	-0.632258	0.099094	-6.38039	1.76641e-10	5.01647e-09		4	872923	874772	protein_coding	828173	915.518	985.513	901.894	619.355	645.972	544.162
11006	AT2G43690	38.4218	2.07098	0.324812	6.37592	1.81865e-10	5.15812e-09	LECRK53	2	18112026	18114834	protein_coding	818971	17.6409	10.683	16.1422	66.4591	60.671	59.9189
2536	AT1G25083	14.0988	-8.1647	1.28067	-6.37535	1.82545e-10	5.17068e-09		1	8808549	8810443	protein_coding	839089	58.2653	38.8138	59.9527	0	0	0
8762	AT2G22780	1100.33	0.603394	0.0946647	6.37402	1.84138e-10	5.20906e-09	PMDH1	2	9689295	9692154	protein_coding	816808	877.93	778.374	935.512	1273.55	1290.83	1369.51
18007	AT4G12330	51.532	3.53565	0.554891	6.37179	1.86833e-10	5.27846e-09	CYP706A7	4	7317508	7319774	protein_coding	826842	12.8381	0	2.49803	48.6709	66.0936	69.9611
5683	AT1G66860	55.687	-7.78002	1.22107	-6.37147	1.87223e-10	5.28265e-09		1	24942188	24944514	protein_coding	843004	40.4894	50.353	28.7273	0	0	0
19255	AT4G23050	847.221	0.910622	0.143055	6.36552	1.9463e-10	5.48454e-09		4	12079859	12084362	protein_coding	828404	489.738	494.661	453.592	831.758	809.407	1062.75
10560	AT2G39710	387.271	1.05432	0.165755	6.36071	2.00823e-10	5.65177e-09		2	16561788	16563441	protein_coding	818555	219.236	165.745	209.834	393.423	420.596	420.725
23821	AT5G28030	81.3449	-1.85093	0.29124	-6.35536	2.07938e-10	5.84447e-09	DES1	5	10029632	10032962	protein_coding	832873	173.131	164.55	235.477	56.1362	44.0123	58.5846
5180	AT1G62200	667.836	-1.04189	0.163954	-6.3548	2.087e-10	5.85835e-09		1	22980934	22984422	protein_coding	842516	812.727	897.073	915.956	398.748	468.85	407.475
19256	AT4G23060	201.743	1.00639	0.158476	6.35044	2.14695e-10	6.0189e-09	IQD22	4	12086898	12090714	protein_coding	828405	168.871	144.765	147.384	253.494	332.471	341.18
15818	AT3G52940	407.403	-0.839897	0.132304	-6.34822	2.17818e-10	6.09863e-09	FK	3	19630077	19633328	protein_coding	824460	717.014	749.486	822.489	461.508	448.053	369.171
3977	AT1G49140	826.933	0.687674	0.108534	6.33602	2.35782e-10	6.59313e-09		1	18176772	18179264	protein_coding	841337	616.129	618.733	659.75	911.714	1060.56	1076.52
7147	AT1G80900	123.711	-1.49324	0.235779	-6.33322	2.40091e-10	6.70505e-09	MRS2-10	1	30398150	30400399	protein_coding	844430	207.621	192.218	231.892	92.2816	61.9743	69.7768
1416	AT1G14130	343.406	0.867772	0.137129	6.32813	2.48152e-10	6.92133e-09		1	4835724	4837771	protein_coding	837972	281.451	272.746	238.562	421.814	512.726	514.645
17524	AT4G05631	32.2864	7.71624	1.21957	6.32705	2.49898e-10	6.95826e-09		4	2990006	2992618	protein_coding	825936	0	0	0	33.4612	42.0596	50.7936
10991	AT2G43540	245.438	1.24761	0.197191	6.32691	2.50114e-10	6.95826e-09		2	18072127	18073100	protein_coding	818956	158.008	130.079	99.9211	314.333	289.41	322.012
6877	AT1G78300	2683.24	-0.436707	0.0690482	-6.32467	2.53768e-10	7.05095e-09	GRF2	1	29461391	29463389	protein_coding	844165	3214.47	3175.39	3282.41	2547.11	2462.49	2137.17
21457	AT5G04190	83.8313	-2.02583	0.320351	-6.32377	2.55253e-10	7.08319e-09	PKS4	5	1150886	1152627	protein_coding	830297	89.8668	77.6276	57.4547	18.2516	20.0284	17.2507
10255	AT2G36800	1947.21	1.2898	0.204037	6.32141	2.59194e-10	7.1793e-09	UGT73C5	2	15423172	15425129	protein_coding	818252	876.942	822.433	808.112	1487.5	2394.39	2249.3
2142	AT1G21065	2134.5	-0.659243	0.104289	-6.3213	2.59374e-10	7.1793e-09		1	7374115	7375789	protein_coding	838701	2303.95	2577.45	2218.25	1417.54	1621.3	1457.68
18372	AT4G15340	145.665	1.8231	0.288528	6.31864	2.6388e-10	7.29477e-09	PEN1	4	8754440	8760600	protein_coding	827200	53.5037	31.5746	36.3454	118.459	127.6	185.136
2967	AT1G29830	23.7063	-3.77181	0.59699	-6.31806	2.64875e-10	7.31303e-09		1	10441053	10445657	protein_coding	839861	39.0747	61.4933	49.2349	8.24077	1.93286	0.973609
5359	AT1G63860	214.438	1.37268	0.217333	6.31604	2.68353e-10	7.3997e-09		1	23701408	23706058	protein_coding	3767624	61.9505	66.9948	73.3219	172.802	191.405	158.068
25038	AT5G45260	459.022	0.77769	0.12315	6.31498	2.70189e-10	7.44092e-09	RRS1	5	18326203	18332920	protein_coding	834562	284.215	338.52	309.197	579.308	516.773	501.473
10563	AT2G39730	182413	-0.832005	0.131799	-6.31269	2.74222e-10	7.5425e-09	RCA	2	16570746	16573692	protein_coding	818558	233697	234398	197164	140184	130216	103310
14428	AT3G27690	2378.07	-2.24419	0.355611	-6.31081	2.77578e-10	7.62518e-09	LHCB2.4	3	10255906	10257489	protein_coding	822391	499.751	470.092	484.63	103.068	90.8465	113.128
1005	AT1G10360	1301.03	-0.780247	0.123833	-6.30082	2.9607e-10	8.12296e-09	GSTU18	1	3395551	3396953	protein_coding	837575	1403.31	1457.09	1229.03	832.475	788.116	761.905
25979	AT5G53970	2028.14	1.16694	0.185262	6.29886	2.99849e-10	8.21631e-09		5	21910471	21912809	protein_coding	835480	333.791	302.118	262.293	509.016	776.099	734.112
2215	AT1G21770	662.096	0.887653	0.140988	6.29596	3.05504e-10	8.36078e-09		1	7651646	7652288	protein_coding	838781	279.476	287.432	284.775	432.968	548.777	593.231
12222	AT3G07570	359.771	0.841588	0.133694	6.29487	3.07652e-10	8.40904e-09		3	2418049	2420331	protein_coding	819948	234.049	224.491	221.076	411.674	405.574	401.557
10666	AT2G40610	1390.71	-1.43041	0.22725	-6.29445	3.08486e-10	8.42128e-09	EXPA8	2	16948791	16950705	protein_coding	818656	3504.81	3820.54	3163.75	1583.83	1353.92	954.537
7562	AT2G05170	1060.34	0.661331	0.10507	6.29422	3.08943e-10	8.42324e-09	VPS11	2	1869853	1873997	protein_coding	815065	909.531	847.61	771.891	1333.38	1350.91	1319.68
16017	AT3G54830	1047.49	-1.00974	0.160442	-6.29351	3.10363e-10	8.45139e-09		3	20311901	20315887	protein_coding	NA	1275.63	1372.85	1580.43	672.026	748.819	678.591
21589	AT5G05430	85.1572	-1.80981	0.287614	-6.29251	3.12377e-10	8.49563e-09		5	1605275	1606712	protein_coding	830426	154.246	101.354	127.707	37.5526	38.7	33.2626
1433	AT1G14280	2004.41	-0.781532	0.124356	-6.28462	3.28658e-10	8.9112e-09	PKS2	1	4877506	4879307	protein_coding	837989	1239.37	1124.55	1229.03	734.119	718.017	638.275
18311	AT4G14840	133.155	-1.17659	0.187219	-6.28456	3.28777e-10	8.9112e-09		4	8511487	8513980	protein_coding	827141	229.175	226.055	193.011	108.541	93.8738	85.0918
7995	AT2G15130	20.9057	-7.11292	1.13182	-6.28451	3.28881e-10	8.9112e-09		2	6564808	6566006	protein_coding	816001	82.4487	64.6697	123.83	0	1.92812	0
21088	AT4G39920	162.6	1.16582	0.185632	6.28026	3.38006e-10	9.14711e-09	TFCC	4	18515693	18517302	protein_coding	830151	108.63	73.4315	87.431	200.767	198.281	207.008
5310	AT1G63360	1061.47	-0.718264	0.114387	-6.27926	3.40191e-10	9.19483e-09		1	23498484	23502321	protein_coding	842642	1318.13	1306.22	1272.36	897.259	786.493	686.168
15920	AT3G53880	100.597	1.31656	0.209706	6.27812	3.42693e-10	9.25102e-09	AKR4C11	3	19953117	19955291	protein_coding	824555	60.3666	56.7659	40.0522	135.141	137.087	122.928
15072	AT3G45860	38.656	-3.22293	0.51435	-6.26602	3.70394e-10	9.98645e-09	CRK4	3	16863088	16866261	protein_coding	823729	105.668	102.804	88.68	12.1677	14.0198	5.75022
12967	AT3G14660	6011.83	0.73924	0.118013	6.26403	3.75149e-10	1.01022e-08	CYP72A13	3	4924777	4927607	protein_coding	820694	4587.65	4251.84	3571.68	6125.22	7237.5	7360.33
16049	AT3G55130	1187.7	-0.829797	0.132527	-6.26136	3.81641e-10	1.02643e-08	ABCG19	3	20433839	20436453	protein_coding	824679	1329.24	1308.13	1463.85	843.628	782.107	681.402
24150	AT5G37260	7747.06	0.801988	0.128156	6.25792	3.90141e-10	1.04801e-08	RVE2	5	14751344	14753088	protein_coding	833700	2215.07	2291.06	2319.42	3469.83	4271.05	4158.37
1217	AT1G12220	225.949	1.28965	0.206134	6.25637	3.94033e-10	1.05716e-08	RPS5	1	4144257	4147939	protein_coding	837775	138.994	130.442	119.426	318.292	319.063	314.649
23709	AT5G26960	295.779	-1.05278	0.168377	-6.2525	4.03937e-10	1.0824e-08		5	9484658	9486365	protein_coding	832754	507.599	501.432	399.685	225.103	237.336	217.55
25546	AT5G49950	485.157	-0.652783	0.104412	-6.25196	4.05323e-10	1.08479e-08		5	20319733	20323649	protein_coding	835059	595.491	713.335	681.962	409.646	441.625	414.016
15140	AT3G46530	1636.41	0.745132	0.119203	6.25093	4.08014e-10	1.09065e-08	RPP13	3	17130300	17133462	protein_coding	823806	1262.09	1105.67	1116.62	2086.76	1918.72	1837.2
16891	AT3G63170	367.086	0.661949	0.105908	6.25024	4.09815e-10	1.09413e-08	FAP1	3	23334574	23336081	protein_coding	825492	332.803	356.667	368.459	546.533	552.783	572.147
11573	AT3G01790	750.317	-0.48316	0.0773062	-6.24995	4.10584e-10	1.09484e-08		3	283179	285840	protein_coding	821078	1098.58	1061.3	1039.22	814.967	706.727	768.555
25309	AT5G47750	873.138	0.690062	0.110468	6.24669	4.19239e-10	1.11656e-08	D6PKL2	5	19339703	19342410	protein_coding	834826	677.457	629.413	540.823	1053.52	931.319	1001.5
20403	AT4G33540	1454.62	1.12472	0.180125	6.24408	4.26292e-10	1.13396e-08		4	16130593	16133969	protein_coding	829493	956.346	856.222	870.755	1593.01	1903.91	2354.93
26042	AT5G54510	1148.9	-0.700625	0.112257	-6.24123	4.34133e-10	1.15341e-08	GH3.6	5	22130964	22133688	protein_coding	835539	1745.98	1876.7	1585	961.25	1098.56	1145.25
6788	AT1G77450	924.814	1.24911	0.20067	6.22471	4.82447e-10	1.28021e-08	NAC032	1	29099839	29101759	protein_coding	844081	347.617	271.697	228.57	510.03	703.997	805.031
18460	AT4G16060	269.125	0.692368	0.111247	6.22371	4.85529e-10	1.28683e-08		4	9094402	9096353	protein_coding	827291	257.75	247.569	294.767	430.94	438.621	419.766
1343	AT1G13430	32.5215	7.53313	1.21181	6.21642	5.08621e-10	1.3464e-08	STO9	1	4606500	4607780	protein_coding	837903	0	1.04902	0	64.8945	81.1149	70.9194
13186	AT3G16640	42347.9	1.22216	0.196743	6.21198	5.23223e-10	1.38337e-08	TCTP1	3	5669317	5670842	protein_coding	820916	25602.2	20536.7	17330.1	39369.7	51175.5	57529.1
12773	AT3G13100	87.4954	-1.51726	0.244451	-6.20679	5.40762e-10	1.42802e-08	ABCC7	3	4208729	4214530	protein_coding	820498	104.708	137.381	93.4809	40.053	35.393	41.8414
15337	AT3G48380	597.769	0.736831	0.118746	6.20508	5.46681e-10	1.4419e-08		3	17916416	17920315	protein_coding	823996	338.582	306.07	349.308	510.436	517.599	626.384
9642	AT2G31110	187.825	-1.48904	0.240107	-6.20157	5.59043e-10	1.47273e-08	TBL40	2	13258329	13262256	protein_coding	817667	273.887	305.899	264.762	104.452	87.2878	109.356
6466	AT1G74290	31.0966	-2.8196	0.454773	-6.20002	5.6455e-10	1.48545e-08		1	27931836	27934268	protein_coding	843769	52.34	52.4511	41.2175	3.04193	7.00993	10.5421
2461	AT1G24147	102.256	-1.72026	0.27762	-6.19647	5.77445e-10	1.51755e-08		1	8542212	8543545	protein_coding	5007719	218.248	291.628	233.566	77.0622	95.1347	53.6688
16053	AT3G55170	319.211	1.21676	0.196385	6.19579	5.7994e-10	1.52227e-08	RPL35C	3	20452910	20454530	protein_coding	824683	142.338	164.718	173.165	397.44	347.625	369.614
14943	AT3G44716	41.6593	-2.13479	0.344938	-6.18891	6.05835e-10	1.58777e-08		3	16263046	16264261	protein_coding	823600	102.294	101.874	127.407	36.7808	18.713	20.0291
9945	AT2G33850	419.972	1.73959	0.281088	6.18877	6.06348e-10	1.58777e-08		2	14320865	14322082	protein_coding	817954	199.485	193.02	186.103	771.636	732.037	429.35
10274	AT2G36970	451.075	0.779729	0.125996	6.18851	6.07375e-10	1.58856e-08	UGT86A1	2	15528877	15530779	protein_coding	818271	371.318	447.932	389.692	599.26	791.12	685.235
6414	AT1G73830	205.231	-1.29661	0.209568	-6.18705	6.13014e-10	1.60139e-08	BEE3	1	27759941	27761588	protein_coding	843719	330.922	308.45	405.895	130.879	155.192	138.943
2775	AT1G27770	1140.92	0.633288	0.102538	6.17612	6.56974e-10	1.71417e-08	ACA1	1	9671632	9676307	protein_coding	839670	821.039	839.441	864.209	1247.6	1317.5	1349.28
10767	AT2G41470	13.0597	-7.90018	1.27997	-6.17218	6.73543e-10	1.75357e-08		2	17289952	17293749	protein_coding	818745	42.9665	45.6412	41.9919	0	0	0
6690	AT1G76530	119.842	-1.77458	0.287513	-6.17215	6.73678e-10	1.75357e-08	PILS4	1	28718069	28720371	protein_coding	843986	227.627	290.628	247.174	75.8162	92.196	55.9576
18247	AT4G14350	969.571	-0.568499	0.0921919	-6.16647	6.98314e-10	1.81478e-08		4	8256021	8260927	protein_coding	827078	1139.81	1140.47	1194.82	874.186	741.167	727.872
8901	AT2G24150	820.684	0.538612	0.087347	6.16635	6.98857e-10	1.81478e-08	HHP3	2	10265271	10267607	protein_coding	816949	690.783	654.774	615.124	957.11	986.344	908.681
16568	AT3G60130	992.02	0.821814	0.133358	6.16247	7.16212e-10	1.85764e-08	BGLU16	3	22210026	22213882	protein_coding	825183	660.085	594.852	622.863	1146.5	1103.85	1069.47
11962	AT3G05320	144.11	-1.23819	0.201044	-6.15882	7.329e-10	1.89867e-08	OFUT23	3	1513062	1515568	protein_coding	819696	172.097	169.595	197.994	75.5778	68.3289	84.5125
22848	AT5G18065	110.481	-1.44649	0.235	-6.15526	7.49542e-10	1.93949e-08	HTT3	5	5978546	5980599	protein_coding	831535	187.002	192.71	177.072	51.2586	71.9602	80.8658
25540	AT5G49900	280.771	-1.21431	0.197304	-6.15451	7.53097e-10	1.94615e-08		5	20296518	20302575	protein_coding	835053	506.155	579.646	491.815	229.087	215.907	235.083
19545	AT4G25710	207.423	1.06374	0.172843	6.15434	7.539e-10	1.94615e-08		4	13098102	13099625	protein_coding	828676	104.484	124.985	84.9186	218.946	198.18	241.968
4323	AT1G52565	86.8886	-1.98497	0.322638	-6.15233	7.63552e-10	1.96874e-08		1	19579839	19580977	protein_coding	841688	65.1781	58.7452	68.6958	18.2516	17.0241	13.4172
2005	AT1G19750	54.1367	-1.55513	0.253085	-6.1447	8.01127e-10	2.06319e-08		1	6826830	6830330	protein_coding	838564	90.5771	88.3966	91.9832	36.7605	29.9799	25.5965
7987	AT2G15020	2153.57	-1.16262	0.189223	-6.1442	8.03673e-10	2.0673e-08		2	6491425	6493512	protein_coding	815991	478.961	508.776	419.669	250.452	239.339	139.922
22145	AT5G11000	703.695	-0.719709	0.117164	-6.14275	8.11064e-10	2.08386e-08		5	3478672	3480621	protein_coding	830967	951.996	879.08	1054.17	603.316	617.875	529.979
4194	AT1G51370	132.481	-1.25075	0.203721	-6.13954	8.27616e-10	2.12389e-08		1	19045059	19047518	protein_coding	841561	212.577	233.713	203.272	83.6547	109.03	80.4226
6294	AT1G72680	731.025	1.66726	0.271747	6.13533	8.49841e-10	2.17837e-08	CAD1	1	27359109	27361024	protein_coding	843600	284.414	309.461	284.775	611.428	999.415	1179.75
4203	AT1G51440	60.7339	-1.80559	0.29443	-6.13249	8.6514e-10	2.21498e-08		1	19070798	19072753	protein_coding	841569	115.543	90.2159	102.419	32.4472	27.0383	28.7511
5496	AT1G65130	32.9738	-2.33639	0.381161	-6.12967	8.80645e-10	2.25204e-08		1	24196345	24201346	protein_coding	842820	83.4516	82.4608	78.9802	22.8805	14.6784	11.0373
7523	AT2G04630	807.982	-0.606399	0.0989384	-6.12906	8.83999e-10	2.25797e-08	NRPB6B	2	1618791	1620379	protein_coding	815006	972.734	904.257	894.294	596.218	601.852	622.941
24951	AT5G44530	563.273	-1.20178	0.196155	-6.12669	8.97266e-10	2.28918e-08		5	17937622	17941292	protein_coding	834480	408.486	672.014	519.07	245.27	231.251	218.908
27251	AT5G65880	124.942	-1.08964	0.177949	-6.12334	9.16322e-10	2.33507e-08		5	26352773	26353882	protein_coding	836717	198.497	191.971	243.558	103.426	91.129	102.546
20463	AT4G34070	522.767	0.750444	0.122564	6.12285	9.19142e-10	2.33953e-08		4	16323084	16325295	protein_coding	829553	346.629	322.05	328.491	532.337	568.805	576.939
10721	AT2G41090	1191.83	-1.43042	0.233672	-6.12151	9.26901e-10	2.35653e-08	CML10	2	17135347	17136999	protein_coding	818708	1763.76	2162.03	2556.73	1137.68	679.963	587.481
4265	AT1G52000	1255.04	1.48593	0.24292	6.11694	9.53916e-10	2.42239e-08	JAL5	1	19333088	19336135	protein_coding	841629	637.95	897.955	794.366	3317.7	1563.2	1645.51
19105	AT4G21770	280.442	0.96506	0.157884	6.11244	9.8118e-10	2.48873e-08		4	11563517	11566377	protein_coding	828265	187.357	221.017	266.895	453.592	437.975	422.019
10741	AT2G41260	112.405	8.49714	1.3906	6.11041	9.93754e-10	2.5177e-08	M17	2	17206452	17207698	protein_coding	818725	0	0	0	42.1707	28.8335	146.146
27227	AT5G65660	1462.27	0.874685	0.14316	6.10986	9.97167e-10	2.52342e-08		5	26245134	26246960	protein_coding	836692	1125.8	1030.14	956.745	1571.66	1949.76	2187.96
5463	AT1G64810	545.998	1.1767	0.192729	6.10543	1.02525e-09	2.59148e-08	APO1	1	24086558	24088581	protein_coding	842789	341.055	276.177	318.827	585.668	755.057	775.152
5313	AT1G63390	24.8438	-4.26317	0.698644	-6.10207	1.04703e-09	2.64349e-08		1	23506461	23506967	protein_coding	842645	39.5019	34.6177	59.9527	5.06988	1.00142	0.958371
1299	AT1G12990	412.256	-0.673402	0.110411	-6.09907	1.06686e-09	2.69044e-08		1	4433605	4436102	protein_coding	837857	530.313	487.795	557.06	327.514	334.474	324.888
21287	AT5G02650	59.6289	1.64098	0.269179	6.09626	1.08577e-09	2.73496e-08		5	597504	599786	protein_coding	831848	25.6762	18.8824	19.9842	75.0342	72.1021	55.5855
25425	AT5G48790	1515.8	0.6775	0.111202	6.09252	1.11148e-09	2.79651e-08		5	19779860	19782066	protein_coding	834937	815.21	904.568	1040.77	1572.82	1518	1319.54
2202	AT1G21670	888.164	1.2979	0.21313	6.08971	1.13117e-09	2.84276e-08		1	7610241	7612721	protein_coding	838769	643.881	570.668	442.151	1336.42	1350.91	1389.64
3485	AT1G35310	34.6711	3.0244	0.497548	6.07862	1.21224e-09	3.04282e-08	MLP168	1	12956119	12957090	protein_coding	840420	2.96264	10.4902	7.49409	81.1181	59.0837	28.7511
23242	AT5G22440	1271.69	0.860732	0.141604	6.07844	1.21356e-09	3.04282e-08	RPL10AC	5	7435065	7436769	protein_coding	832305	995.018	1069.69	1098	2039.1	1789.04	1913.79
10286	AT2G37060	125.618	1.22394	0.201405	6.07698	1.22465e-09	3.0671e-08	NFYB8	2	15575996	15577916	protein_coding	824502	71.4642	64.0538	65.4897	135.041	145.971	188.941
1029	AT1G10570	614.975	-0.74038	0.121907	-6.07334	1.25277e-09	3.13393e-08	ULP1C	1	3487386	3491277	protein_coding	837598	646.312	695.118	644.764	438.924	391.737	358.912
1504	AT1G14890	328.86	1.52313	0.250837	6.07219	1.2618e-09	3.15292e-08		1	5136874	5137982	protein_coding	838054	203.435	148.961	133.644	422.828	432.613	544.355
12563	AT3G11170	9280.25	-0.544588	0.0897044	-6.07092	1.27181e-09	3.17429e-08	FAD7	3	3499537	3502452	protein_coding	820288	12058	11740.6	12345.3	8630.97	8752.39	7396.7
9138	AT2G26360	69.9405	-2.15362	0.355132	-6.06428	1.32546e-09	3.30443e-08		2	11221516	11223400	protein_coding	817176	127.394	165.745	139.89	35.4892	36.051	25.876
21117	AT5G01020	1770.21	0.488325	0.0805402	6.06312	1.33502e-09	3.32447e-08	PBL8	5	5917	8467	protein_coding	831918	1290.72	1318.62	1190.31	1716.66	1759.49	1857.32
9305	AT2G27960	632.4	-0.672534	0.110929	-6.06274	1.33823e-09	3.32865e-08	CKS1	2	11910569	11911802	protein_coding	817340	885.83	853.904	834.342	512.058	564.8	538.604
9871	AT2G33220	952.02	0.782572	0.12924	6.05519	1.4025e-09	3.48454e-08		2	14078850	14080743	protein_coding	817884	722.552	613.185	658.828	1119.77	1103.38	1208.67
21011	AT4G39190	125.694	-1.14775	0.189663	-6.05152	1.43486e-09	3.5609e-08		4	18251811	18253216	protein_coding	830074	179.734	176.236	198.593	103.426	70.0993	76.6697
16213	AT3G56680	1747.56	0.702411	0.116166	6.04661	1.47923e-09	3.66684e-08		3	20991280	20993686	protein_coding	824835	1316.4	1186.44	1131.61	1909.32	1882.67	2124.71
20724	AT4G36515	208.97	-1.03849	0.171795	-6.04497	1.49439e-09	3.70023e-08		4	17229550	17230471	protein_coding	2745736	222.198	221.344	277.281	121.677	122.173	106.379
19475	AT4G25050	7720.26	-0.638988	0.105709	-6.04476	1.49627e-09	3.7007e-08	ACP4	4	12870006	12871564	protein_coding	828608	8397.72	7920.19	8366.64	5540.89	5256.69	5054.06
13136	AT3G16180	424.087	-0.965695	0.159805	-6.04295	1.51323e-09	3.73751e-08	NPF1.1	3	5481325	5485187	protein_coding	820864	796.951	884.325	826.847	451.219	482.683	350.764
18775	AT4G18740	647.424	0.819935	0.135688	6.0428	1.51458e-09	3.73751e-08		4	10303343	10304624	protein_coding	827608	200.147	232.578	199.238	387.04	359.515	370.136
11817	AT3G04000	425.354	1.82312	0.301804	6.04074	1.53406e-09	3.77969e-08	ChlADR2	3	1035238	1036672	protein_coding	819555	204.422	205.608	142.388	437.024	694.984	825.157
8648	AT2G21630	213.164	-1.11223	0.184125	-6.04063	1.53514e-09	3.77969e-08		2	9250298	9253915	protein_coding	816701	284.414	334.638	354.72	122.691	159.226	167.715
14589	AT3G29100	101.317	-1.15905	0.191933	-6.03883	1.55239e-09	3.81786e-08	VTI13	3	11075651	11077572	protein_coding	822557	122.741	136.093	143.067	68.0411	61.19	50.7989
2503	AT1G24490	750.053	0.631299	0.104662	6.03182	1.62127e-09	3.98278e-08	ALB4	1	8682195	8685271	protein_coding	839065	625.622	652.164	591.909	1018.27	957.04	923.02
17243	AT4G02600	864.821	-0.465674	0.0772238	-6.03018	1.63777e-09	4.0188e-08	MLO1	4	1143888	1147562	protein_coding	828229	1042.78	1109.87	1148.37	823.206	794.368	771.183
21960	AT5G09260	288.238	-0.746448	0.123903	-6.02447	1.69668e-09	4.15866e-08	VPS20.2	5	2876698	2878753	protein_coding	830785	362.43	333.589	367.21	228.145	204.289	201.258
26789	AT5G61530	673.585	0.656947	0.109149	6.01879	1.7572e-09	4.30219e-08		5	24741976	24744823	protein_coding	836274	424.369	404.261	374.241	630.798	591.741	675.315
10568	AT2G39780	1254.95	-0.501012	0.0832497	-6.01819	1.76379e-09	4.31347e-08	RNS2	2	16591117	16593775	protein_coding	818563	1311.17	1319.68	1335.14	928.893	974.428	899.031
1678	AT1G16590	121.461	-1.29358	0.215003	-6.01656	1.78159e-09	4.35214e-08	REV7	1	5673707	5675143	protein_coding	838228	183.425	186.278	197.573	82.7839	58.253	90.1551
6933	AT1G78850	3298.86	1.19443	0.19878	6.00882	1.86878e-09	4.56004e-08		1	29641860	29643535	protein_coding	844222	1201.85	1067.9	1466.34	3149.41	2888.09	2509.97
16248	AT3G57020	3801.56	0.713426	0.118742	6.00819	1.87602e-09	4.5726e-08	SSL9	3	21098315	21100519	protein_coding	824869	953.081	921.662	869.436	1239.01	1588.44	1673.1
14251	AT3G26170	745.746	-1.7033	0.283551	-6.00704	1.88944e-09	4.60017e-08	CYP71B19	3	9573263	9575215	protein_coding	822218	1363.8	1345.89	1096.63	388.353	345.489	435.1
17479	AT4G05120	243.118	-1.32508	0.221157	-5.99155	2.07845e-09	5.0547e-08	ENT3	4	2632524	2635143	protein_coding	825857	432.297	481.969	533.323	187.915	217.078	172.38
14629	AT3G29575	461.789	1.1505	0.192121	5.98843	2.11881e-09	5.14713e-08	AFP3	3	11382214	11384145	protein_coding	822619	154.151	105.574	111.592	240.538	270.468	314.94
25000	AT5G44920	139.43	1.73251	0.289428	5.98598	2.15094e-09	5.21939e-08	TIK	5	18138775	18140190	protein_coding	834522	52.3119	44.0352	48.6854	90.1954	173.152	218.391
5746	AT1G67470	286.234	-0.759896	0.127035	-5.9818	2.2069e-09	5.34595e-08		1	25272122	25273860	protein_coding	843068	331.816	337.785	359.716	196.711	207.293	203.175
27626	ATMG01090	22.3906	7.61477	1.27301	5.98172	2.208e-09	5.34595e-08	ORF262	Mt	279463	280251	protein_coding	4024971	0	0	0	50.6988	24.034	43.1267
3156	AT1G31690	109.704	2.58512	0.432376	5.97887	2.24694e-09	5.43422e-08		1	11343854	11347945	protein_coding	840056	41.477	35.6667	52.4586	400.521	242.343	133.214
12621	AT3G11720	439.024	-0.863281	0.144468	-5.97557	2.29291e-09	5.53926e-08		3	3705759	3708721	protein_coding	820344	604.129	676.29	824.241	436.262	372.873	346.719
13749	AT3G21720	1699.79	3.68203	0.616586	5.97163	2.3489e-09	5.66824e-08	ICL	3	7652487	7656053	protein_coding	821726	435.508	164.696	193.597	1955.96	2912.12	5324.71
21271	AT5G02500	44190	0.626889	0.105037	5.96828	2.39768e-09	5.77958e-08	MED37E	5	553745	556623	protein_coding	831020	48842.5	42534.6	39930.9	67493.6	66429	68852
8148	AT2G16990	68.7256	1.71079	0.286724	5.96666	2.42165e-09	5.83093e-08		2	7382805	7387976	protein_coding	816202	19.352	33.2788	36.2411	74.5954	103.414	110.287
21134	AT5G01180	70.5157	-1.4149	0.23716	-5.96602	2.43109e-09	5.8454e-08	NPF8.2	5	61017	63936	protein_coding	831725	186.298	153.643	185.931	85.1924	63.1029	49.3716
19217	AT4G22710	459.322	-5.67507	0.951253	-5.96589	2.43302e-09	5.8454e-08	CYP706A2	4	11934969	11936823	protein_coding	828367	1411.2	1121.4	1210.3	34.4752	34.0482	4.79185
21627	AT5G05750	445.313	1.02176	0.171345	5.96316	2.47402e-09	5.93738e-08		5	1727368	1728933	protein_coding	830459	266.638	254.912	247.305	401.535	564.8	595.148
4380	AT1G53080	16.3037	-3.87752	0.650758	-5.95847	2.54614e-09	6.10376e-08		1	19781288	19782352	protein_coding	841742	51.3525	52.4511	86.182	6.08386	3.00425	3.83348
16972	AT4G00300	1015.87	-0.848711	0.142462	-5.95746	2.56188e-09	6.13475e-08		4	128581	130331	protein_coding	28719430	1215.67	1083.64	1373.92	626.637	794.125	618.149
3247	AT1G32560	79.1744	3.27189	0.549315	5.95631	2.58e-09	6.17138e-08	LEA6	1	11774484	11775442	protein_coding	840150	24.6887	13.6373	6.24507	90.2439	112.159	233.842
3251	AT1G32583	32.2756	3.42809	0.575679	5.95486	2.60294e-09	6.21943e-08	TDL1	1	11785806	11788286	protein_coding	3766880	5.49362	0.833657	6.94813	37.9261	65.5487	38.8334
16895	AT3G63210	1222.31	0.64985	0.109173	5.95247	2.64133e-09	6.30427e-08	MARD1	3	23353514	23355480	protein_coding	825496	1259.12	1121.4	1057.91	1654.81	1806.56	1936.87
582	AT1G06430	4516.97	0.644544	0.108299	5.9515	2.65703e-09	6.33481e-08	FTSH8	1	1960031	1963189	protein_coding	837154	1869.76	1769.88	1561.82	2481.08	2877.61	2776.81
6014	AT1G69910	261.054	0.786943	0.132233	5.9512	2.66175e-09	6.33915e-08	LRK10L-1.5	1	26329863	26332426	protein_coding	843327	171.833	182.53	144.886	288.983	313.444	262.594
12969	AT3G14680	253.248	1.56654	0.263239	5.95101	2.66501e-09	6.33999e-08	CYP72A14	3	4934330	4936644	protein_coding	820696	79.9913	77.6276	57.4547	120.663	194.275	323.929
22431	AT5G14120	5616.84	1.04056	0.174924	5.94866	2.7034e-09	6.42432e-08		5	4555821	4558710	protein_coding	831262	3144.35	3004.4	2665.4	4959.36	6704.49	6469
12008	AT3G05700	355.757	-0.684195	0.11502	-5.94847	2.70662e-09	6.42498e-08	DI19-3	3	1681817	1684597	protein_coding	819739	430.524	436.961	477.99	252.724	289.666	293.663
17143	AT4G01740	51.226	7.2262	1.21537	5.94569	2.75301e-09	6.52801e-08		4	753422	755456	protein_coding	828012	0	0	1.24901	66.9224	48.0681	60.3773
7301	AT2G02390	1200.33	1.20903	0.203406	5.94395	2.78226e-09	6.59022e-08	ATGSTZ1	2	628730	631165	protein_coding	814770	493.379	479.745	508.807	892.591	1254.45	1278.33
5316	AT1G63420	439.494	-0.979668	0.164839	-5.94319	2.79529e-09	6.6139e-08		1	23515680	23518944	protein_coding	842648	475.523	531.08	537.661	294.37	252.63	236.014
8862	AT2G23740	804.475	-0.71017	0.119521	-5.94181	2.81885e-09	6.66244e-08	SUVR5	2	10097265	10103398	protein_coding	816905	1047.23	1180.01	1064.95	780.454	634.712	597.885
7140	AT1G80840	171.772	1.34742	0.226836	5.94003	2.84966e-09	6.72796e-08	WRKY40	1	30383561	30385499	protein_coding	844423	34.5642	56.6472	42.4665	127.761	127.18	85.295
26593	AT5G59680	124.101	-2.245	0.377975	-5.93953	2.85838e-09	6.74127e-08		5	24046512	24051112	protein_coding	836089	228.123	167.844	197.344	23.3214	47.0667	54.6271
9480	AT2G29650	1664.37	-0.557864	0.0940123	-5.93394	2.95743e-09	6.96735e-08	ANTR1	2	12673099	12676092	protein_coding	817515	1209.88	1172.67	1123.9	803.545	800.94	778.608
238	AT1G03230	387.395	1.16968	0.197135	5.9334	2.96727e-09	6.983e-08		1	789820	791689	protein_coding	838532	306.14	253.863	236.064	581.008	574.814	637.316
9805	AT2G32640	796.483	-0.700645	0.118103	-5.93247	2.98404e-09	7.0149e-08		2	13846919	13850998	protein_coding	817824	1138.64	1298.99	1293.6	864.382	762.54	668.778
7151	AT1G80940	901.384	0.71318	0.120464	5.92026	3.21422e-09	7.5479e-08		1	30410585	30412289	protein_coding	844434	526.106	515.694	411.329	923.642	748.853	715.858
17410	AT4G04570	1156.41	0.638235	0.107865	5.91696	3.27948e-09	7.69288e-08	CRK40	4	2288616	2292965	protein_coding	825789	723.068	711.944	880.424	1280.74	1195.44	1122.27
3681	AT1G44020	16.0923	-4.97702	0.84119	-5.91664	3.28595e-09	7.69977e-08		1	16715972	16718656	protein_coding	841002	42.4645	40.9119	41.2175	0	2.00284	1.91674
5296	AT1G63240	241.807	1.09541	0.1852	5.91476	3.3236e-09	7.77964e-08		1	23455711	23458928	protein_coding	842629	179.734	168.893	172.364	445.136	327.464	341.18
17135	AT4G01680	240.479	-0.967059	0.163581	-5.91181	3.38358e-09	7.91155e-08	MYB55	4	715970	717603	protein_coding	826853	276.336	259.823	316.453	115.203	162.7	157.884
27416	AT5G67370	2605.92	-0.706384	0.119519	-5.91024	3.41613e-09	7.97913e-08	CGLD27	5	26877272	26879639	protein_coding	836872	3036.71	3204.76	3083.82	1967.11	2103.98	1644.56
11160	AT2G45150	191.704	0.900786	0.152504	5.90664	3.4916e-09	8.14669e-08	CDS4	2	18613305	18615770	protein_coding	NA	137.191	154.534	180.565	286.29	299.887	291.738
2284	AT1G22430	1509.02	-0.821933	0.139185	-5.90534	3.51918e-09	8.20229e-08		1	7919077	7921893	protein_coding	838849	1666.69	2121.46	2328.98	1155	1196.57	1107.21
9270	AT2G27550	96.0154	2.09757	0.355241	5.90464	3.53415e-09	8.22839e-08	CEN	2	11773187	11774746	protein_coding	817302	58.2653	16.7843	42.4665	120.663	139.197	243.426
8897	AT2G24100	967.123	0.828627	0.140356	5.90377	3.55282e-09	8.26306e-08		2	10244745	10246994	protein_coding	816944	257.75	225.54	214.831	322.444	450.638	468.643
16372	AT3G58220	388.97	0.768179	0.130136	5.9029	3.57155e-09	8.29778e-08		3	21564388	21566497	protein_coding	824991	226.603	239.537	289.513	463.881	427.865	390.967
19161	AT4G22230	22.3183	-2.46226	0.417408	-5.89894	3.65842e-09	8.49057e-08		4	11762233	11762732	protein_coding	828317	77.483	60.5756	48.9149	8.37977	11.8067	13.7589
15022	AT3G45410	139.9	1.52347	0.25831	5.89786	3.6825e-09	8.53737e-08	LECRK13	3	16653899	16656575	protein_coding	823679	58.2653	47.206	54.9566	107.481	148.21	205.091
4741	AT1G56280	19347.2	1.10265	0.186977	5.89722	3.69675e-09	8.56133e-08	ATDI19	1	21072855	21074877	protein_coding	842081	13210.6	10397.5	9854.21	18961.4	24065	28835.9
5669	AT1G66730	664.963	0.663427	0.112545	5.8948	3.75135e-09	8.67808e-08	LIG6	1	24884681	24892046	protein_coding	842991	314.04	381.844	334.736	620.553	492.698	519.437
5502	AT1G65180	75.47	-1.85084	0.313988	-5.89464	3.75511e-09	8.67808e-08		1	24211678	24213946	protein_coding	842825	163.933	140.569	182.356	46.6429	47.0667	41.2099
25027	AT5G45150	49.1065	-2.1533	0.365329	-5.89414	3.76628e-09	8.69469e-08	RTL3	5	18260313	18264454	protein_coding	834551	90.2732	96.5545	84.0361	21.5112	14.5099	24.9468
9301	AT2G27920	225.481	-1.72457	0.292606	-5.89385	3.77303e-09	8.70108e-08	SCPL51	2	11885571	11889176	protein_coding	817336	534.314	601.275	614.278	207.232	177.97	144.334
2890	AT1G29090	174.557	2.66182	0.451743	5.89234	3.80771e-09	8.7718e-08		1	10162795	10164452	protein_coding	839784	91.8419	35.6667	53.7076	209.893	463.656	475.352
24167	AT5G37440	16.7194	7.27463	1.23519	5.88948	3.87403e-09	8.91516e-08		5	14844334	14845685	protein_coding	833720	0	0	0	31.4333	30.0425	31.6262
952	AT1G09850	581.349	0.633516	0.107682	5.8832	4.02419e-09	9.25098e-08	XBCP3	1	3201685	3204150	protein_coding	837517	612.279	572.766	573.298	937.928	970.374	821.324
23714	AT5G27010	13.2839	-7.57495	1.28834	-5.87964	4.11168e-09	9.44216e-08		5	9503315	9507569	protein_coding	832759	43.4521	36.7158	23.7313	0	0	0
24846	AT5G43600	641.006	-0.671481	0.114314	-5.87399	4.25417e-09	9.75911e-08	UAH	5	17512440	17515513	protein_coding	834380	831.515	840.266	764.397	529.296	482.683	518.479
14338	AT3G26922	49.2724	1.7567	0.299116	5.87296	4.28068e-09	9.80963e-08		3	9922719	9924725	protein_coding	7922367	19.318	19.0116	11.5734	51.356	63.6486	56.3652
22105	AT5G10610	201.071	0.897462	0.152852	5.87146	4.31984e-09	9.889e-08	CYP81K1	5	3353442	3355124	protein_coding	830926	115.543	124.834	123.652	221.047	226.321	230.009
23850	AT5G28442	18.9042	7.24512	1.23518	5.86566	4.47364e-09	1.02304e-07		5	10368347	10369188	protein_coding	10723119	0	0	0	33.4612	29.0411	28.7511
4027	AT1G49630	583.348	0.643784	0.109815	5.86242	4.56178e-09	1.0421e-07	PREP2	1	18367590	18375494	protein_coding	841387	462.952	472.228	516.643	851.774	723.926	690.635
23145	AT5G20830	500.705	-1.18346	0.202043	-5.85747	4.69976e-09	1.0725e-07	SUS1	5	7050217	7055398	protein_coding	832206	931.518	844.276	725.214	346.751	376.599	378.233
20962	AT4G38730	315.498	-1.00257	0.171266	-5.85385	4.80323e-09	1.09497e-07		4	18080233	18082683	protein_coding	830028	335.766	324.148	368.459	132.831	210.298	169.632
5029	AT1G60830	68.7005	-1.8196	0.310866	-5.85332	4.81855e-09	1.09731e-07		1	22395003	22396133	protein_coding	842376	92.2507	95.704	66.6409	31.6922	13.4446	28.3569
5825	AT1G68190	503.491	-0.906823	0.154958	-5.85206	4.85509e-09	1.10448e-07		1	25558794	25561248	protein_coding	843148	601.04	734.332	626.56	304.35	350.504	391.178
25480	AT5G49305	19.0152	-4.82007	0.823713	-5.85163	4.86772e-09	1.1062e-07		5	19988464	19991580	protein_coding	28721258	30.3255	60.267	50.853	0	2.03801	2.9256
25424	AT5G48780	33.0742	7.15633	1.22347	5.84923	4.93851e-09	1.12113e-07		5	19777453	19779815	protein_coding	834936	0	0	0	19.2458	29.0113	37.3396
13087	AT3G15720	132.221	1.55094	0.265251	5.84708	5.00287e-09	1.13456e-07		3	5325127	5327672	protein_coding	820815	101.429	97.4725	102.433	349.114	296.527	237.541
12450	AT3G10190	212.096	1.13005	0.193462	5.84123	5.1816e-09	1.17387e-07	CML36	3	3155223	3156187	protein_coding	820181	107.643	131.128	121.154	218.005	227.322	341.18
77	AT1G01720	2241.61	0.817403	0.139951	5.84065	5.19977e-09	1.17676e-07	NAC002	1	267993	269819	protein_coding	839265	897.681	841.315	680.713	1147.82	1489.11	1631.15
22624	AT5G15930	252.767	-0.747425	0.128117	-5.83391	5.4143e-09	1.22405e-07	PAM1	5	5199711	5202452	protein_coding	831450	323.916	368.207	338.483	175.418	228.323	209.883
9788	AT2G32460	45.5473	3.27533	0.561918	5.82885	5.58119e-09	1.26047e-07	MYB101	2	13782107	13784483	protein_coding	817807	17.5324	7.54235	8.98027	62.5609	92.5725	179.155
4726	AT1G56150	18.2747	7.25275	1.24462	5.82728	5.63379e-09	1.27104e-07	SAUR71	1	21017311	21018122	protein_coding	842068	0	0	0	23.3214	27.0383	41.2099
14942	AT3G44713	16.0373	7.18243	1.23285	5.82589	5.68078e-09	1.28032e-07		3	16260205	16262484	protein_coding	823599	0	0	0	29.4053	34.0482	23.9593
24734	AT5G42670	340.855	-0.777019	0.133398	-5.82482	5.71737e-09	1.28723e-07		5	17107855	17110761	protein_coding	834276	464.147	494.089	617.013	310.277	297.421	309.554
12970	AT3G14690	2753.97	0.654494	0.112367	5.82464	5.7236e-09	1.28731e-07	CYP72A15	3	4937172	4939871	protein_coding	820697	1837.86	1938.13	1580.65	2468.78	2996.16	2970.57
17165	AT4G01920	28.613	3.88417	0.667766	5.81667	6.00322e-09	1.34881e-07		4	828826	831288	protein_coding	828197	1.9751	2.09804	3.74704	29.4053	40.0567	43.1267
26667	AT5G60360	9642.91	0.654841	0.112689	5.81107	6.20746e-09	1.39327e-07	AALP	5	24279660	24282482	protein_coding	836158	7158.1	7068.63	6684.14	9915.94	11728.5	11280
12	AT1G01120	3940.05	-0.960863	0.165423	-5.80852	6.30283e-09	1.41322e-07	KCS1	1	57164	59215	protein_coding	839395	4652.34	3879.28	5283.33	2789.45	2564.63	1743.28
227	AT1G03130	4469.01	-0.814808	0.140339	-5.80599	6.39876e-09	1.43326e-07	PSAD2	1	753307	754262	protein_coding	828183	5386.08	5022.72	4070.54	2924.31	2567.64	2740.94
26579	AT5G59530	166.904	2.80109	0.482469	5.80574	6.40832e-09	1.43393e-07		5	23994170	23995865	protein_coding	836072	15.8008	13.6373	21.2332	102.412	101.143	147.589
18557	AT4G16807	18.0227	3.28186	0.565716	5.80126	6.58198e-09	1.47128e-07		4	9457079	9459454	protein_coding	6241030	3.95019	4.19609	2.49803	34.4752	40.0567	30.6679
27362	AT5G66860	509.942	0.605364	0.104418	5.7975	6.73111e-09	1.50307e-07		5	26700986	26702702	protein_coding	836820	466.122	461.57	423.416	663.14	698.99	695.777
4971	AT1G60190	128.522	3.93766	0.679424	5.79558	6.80839e-09	1.51786e-07	PUB19	1	22198266	22200687	protein_coding	842314	1.9751	2.09804	2.49803	33.4612	25.0355	41.2099
21191	AT5G01720	1977.95	0.729541	0.12588	5.79551	6.81122e-09	1.51786e-07	FBL3	5	266278	270646	protein_coding	831688	1205.8	1042.73	949.251	1488.52	1925.73	1891.82
20528	AT4G34630	870.368	-0.603506	0.104144	-5.79494	6.83473e-09	1.52155e-07		4	16536661	16537964	protein_coding	829615	851.266	940.972	1026.69	665.168	630.893	557.772
25932	AT5G53540	794.175	0.577383	0.0996439	5.79446	6.85401e-09	1.52429e-07		5	21749279	21751338	protein_coding	835436	597.466	570.668	585.788	850.726	898.272	868.284
25525	AT5G49740	2258.57	-0.823265	0.142116	-5.79293	6.91707e-09	1.53674e-07	FRO7	5	20205302	20208777	protein_coding	835037	2103.44	2847.93	2416.18	1437.27	1486.63	1240.11
4494	AT1G54050	133.722	1.57239	0.271561	5.79019	7.03073e-09	1.56041e-07	HSP17.4B	1	20179357	20180566	protein_coding	841843	52.6416	53.539	48.1637	205.852	157.872	96.738
5866	AT1G68570	756.925	0.851637	0.147216	5.78494	7.2536e-09	1.60824e-07	NPF3.1	1	25746697	25750291	protein_coding	843186	248.853	260.656	257.593	467.033	445.255	471.69
2119	AT1G20840	1525.04	0.895331	0.154786	5.78432	7.28044e-09	1.61255e-07	MSSP1	1	7244939	7248494	protein_coding	838676	1562.63	1411.45	1278.97	2493.54	2747.28	2672.65
17440	AT4G04840	799.565	1.3756	0.238064	5.7783	7.54605e-09	1.66969e-07	MSRB6	4	2449434	2451651	protein_coding	825821	445.384	376.599	420.918	1380.02	1153.63	691.944
7358	AT2G02950	757.398	1.12399	0.194758	5.7712	7.87097e-09	1.73982e-07	PKS1	2	854077	856725	protein_coding	814823	382.181	329.393	428.412	809.153	898.272	775.322
22634	AT5G16030	1583.51	-1.00175	0.173588	-5.77086	7.88699e-09	1.7416e-07		5	5237970	5240748	protein_coding	831460	2019.59	1947.64	2216.78	1192.7	990.683	904.549
14557	AT3G28890	15.7768	-4.74509	0.822291	-5.77057	7.90037e-09	1.74279e-07	AtRLP43	3	10895977	10898900	protein_coding	822523	48.7107	32.3393	52.6256	2.94149	1.02906	0.984823
23483	AT5G24590	569.625	0.66771	0.115841	5.76402	8.2133e-09	1.80999e-07	NAC091	5	8416375	8419076	protein_coding	832530	397.982	322.05	325.993	541.463	534.757	588.439
12852	AT3G13690	1343.33	-0.521108	0.0904152	-5.7635	8.23877e-09	1.81378e-07		3	4485623	4490420	protein_coding	820578	1814.41	1878.18	2036.42	1503.39	1287.82	1200.23
21379	AT5G03495	51.888	-2.14568	0.372623	-5.75833	8.49522e-09	1.86835e-07		5	873293	875251	protein_coding	5008197	98.7547	76.5786	91.178	17.2376	16.0227	26.8344
23406	AT5G23930	40.4863	-2.12549	0.369275	-5.75585	8.62061e-09	1.89402e-07		5	8074441	8076193	protein_coding	832458	60.2404	76.5786	137.392	19.2656	26.0369	17.2507
6292	AT1G72660	24.6748	-2.95052	0.51272	-5.75466	8.68185e-09	1.90556e-07	DRG2	1	27353765	27356852	protein_coding	843598	47.6291	48.0197	35.5409	7.52683	4.09635	5.92838
17859	AT4G10910	44.6448	-1.75409	0.304865	-5.75366	8.73298e-09	1.91486e-07		4	6696712	6697455	protein_coding	826689	96.7796	77.6276	74.9409	22.3075	18.0255	33.543
16389	AT3G58390	13.177	-7.3822	1.28376	-5.75046	8.90025e-09	1.94958e-07	PEL2	3	21600030	21601334	protein_coding	825008	34.5642	31.4706	24.9803	0	0	0
6223	AT1G72020	1437.76	0.615536	0.10705	5.74998	8.92557e-09	1.95316e-07		1	27109291	27110593	protein_coding	843533	1232.46	1145.53	1111.62	1629.46	2029.87	1689.61
12041	AT3G05940	281.263	-0.787732	0.137025	-5.74881	8.9871e-09	1.96466e-07		3	1777213	1780254	protein_coding	819764	386.131	409.118	407.179	213.949	249.353	232.884
26141	AT5G55450	84.6926	-1.51404	0.263483	-5.74625	9.12455e-09	1.99271e-07		5	22467337	22468306	protein_coding	835638	267.625	217.148	189.85	87.202	61.0865	88.1701
10029	AT2G34660	3008.99	0.558104	0.097149	5.74482	9.20167e-09	2.00755e-07	ABCC2	2	14602470	14612565	protein_coding	818031	2611.7	2701.36	2376.22	3563.78	3994.47	3765.81
25016	AT5G45070	43.2382	7.67666	1.3365	5.74387	9.25398e-09	2.01694e-07	PP2A8	5	18187630	18189523	protein_coding	834538	0	0	0	54.7547	28.0397	40.2516
23711	AT5G26980	302.763	0.901867	0.15709	5.74107	9.4078e-09	2.04842e-07	SYP41	5	9488133	9491092	protein_coding	832756	123.385	126.158	150.209	246.192	234.264	262.984
27004	AT5G63600	928.006	1.57674	0.274782	5.73813	9.57248e-09	2.0822e-07	FLS5	5	25460591	25462568	protein_coding	836480	293.731	228.811	254.547	451.271	694.999	1171.75
2997	AT1G30120	2449.04	0.649532	0.113335	5.73108	9.97944e-09	2.16857e-07	PDH-E1 BETA	1	10584105	10586680	protein_coding	839891	1736.11	1581.92	1538.79	2685.01	2491.53	2444.8
26345	AT5G57340	232.455	-1.21668	0.212326	-5.73026	1.00276e-08	2.17686e-07		5	23225951	23229298	protein_coding	835839	324.67	287.767	316.036	124.365	132.749	142.178
19481	AT4G25120	232.625	-0.835326	0.14588	-5.72611	1.02757e-08	2.22851e-07	SRS2	4	12890545	12898501	protein_coding	828615	352.554	463.668	393.44	244.368	209.296	224.259
14910	AT3G44430	906.64	-1.15485	0.201839	-5.72165	1.05495e-08	2.28562e-07		3	16068257	16069750	protein_coding	823568	1326.28	1585.07	1633.71	567.827	732.037	740.821
10754	AT2G41380	368.894	1.44063	0.251793	5.72146	1.05611e-08	2.28585e-07		2	17251819	17253194	protein_coding	818736	140.232	125.883	169.866	325.486	422.598	433.183
21841	AT5G07760	31.4873	-2.56453	0.448419	-5.71906	1.07118e-08	2.31618e-07		5	2468040	2473843	protein_coding	830669	54.883	72.8744	76.8513	16.1005	12.9285	5.70659
8603	AT2G21200	45.1908	-1.91355	0.334607	-5.71881	1.07271e-08	2.31719e-07		2	9083906	9084803	protein_coding	816657	71.1034	75.5296	103.668	17.2376	21.0298	27.7928
17339	AT4G03440	118.204	-0.987694	0.172901	-5.71247	1.11345e-08	2.40284e-07		4	1523947	1527628	protein_coding	827920	143.987	141.266	142.905	81.1068	71.9907	63.0739
21842	AT5G07770	500.322	-0.663488	0.116159	-5.71188	1.11737e-08	2.40892e-07		5	2474059	2479466	protein_coding	830670	553.104	607.046	597.203	411.934	356	341.394
2149	AT1G21130	2880.79	1.40464	0.246044	5.70888	1.13719e-08	2.44922e-07	IGMT4	1	7398814	7400736	protein_coding	838709	1864.94	1526.84	1834.92	4671.82	4784.22	4381.22
146	AT1G02390	184.978	1.23165	0.215767	5.70823	1.14157e-08	2.45623e-07	GPAT2	1	480650	483373	protein_coding	839558	51.3525	49.304	48.7116	118.635	129.183	103.504
15504	AT3G49910	4637.15	0.685731	0.120229	5.70352	1.1736e-08	2.52267e-07	RPL26A	3	18504164	18505390	protein_coding	824153	3742.8	3268.75	3793.26	6289.69	5454.72	5634.26
19068	AT4G21445	528.466	-0.642083	0.112606	-5.70202	1.18393e-08	2.54237e-07		4	11424666	11425836	protein_coding	825893	794.976	733.266	694.452	476.569	499.708	449.476
17927	AT4G11543	16.6189	7.06379	1.23891	5.70162	1.18672e-08	2.54585e-07		4	6993372	6994201	protein_coding	28720121	0	0	0	36.5031	21.0298	23.0009
4765	AT1G56520	375.659	-0.826503	0.145084	-5.69671	1.22138e-08	2.61613e-07		1	21174609	21179077	protein_coding	842105	509.232	591.996	571.555	302.937	354.743	285.375
6814	AT1G77690	739.359	-0.877659	0.154066	-5.69665	1.22188e-08	2.61613e-07	LAX3	1	29200417	29203418	protein_coding	844105	1129.75	1364.78	1330.2	621.567	778.102	681.402
7249	AT2G01890	442.639	-1.35252	0.237685	-5.69039	1.26753e-08	2.71122e-07	PAP8	2	396756	399338	protein_coding	814720	613.812	628.864	818.427	224.421	290.031	292.116
9442	AT2G29300	91.5206	-1.42023	0.249601	-5.69002	1.27026e-08	2.71441e-07		2	12588191	12589759	protein_coding	817479	177.054	216.023	167.025	67.797	83.9466	57.8183
15769	AT3G52470	733.816	0.72693	0.127772	5.68928	1.27572e-08	2.72341e-07		3	19450506	19451982	protein_coding	824412	447.359	465.766	490.863	728.035	806.141	787.781
27084	AT5G64380	545.605	-0.691471	0.121598	-5.68653	1.29646e-08	2.76498e-07		5	25741238	25743198	protein_coding	836559	953.971	884.325	756.903	520.17	583.827	505.061
5671	AT1G66750	294.593	-0.790277	0.138981	-5.68624	1.29866e-08	2.76697e-07	CDKD-2	1	24894523	24897259	protein_coding	842993	341.691	331.491	360.965	202.795	200.284	194.549
9486	AT2G29690	443.552	0.618066	0.108738	5.68401	1.31575e-08	2.80065e-07	ASA2	2	12693734	12697091	protein_coding	817519	425.542	411.799	430.546	739.922	625.125	581.051
10996	AT2G43590	241.548	4.32725	0.761495	5.68257	1.32686e-08	2.82155e-07		2	18081304	18082776	protein_coding	818961	10.863	14.6863	22.4823	252.48	265.376	441.809
4463	AT1G53790	61.5716	2.0147	0.354627	5.68118	1.33765e-08	2.84173e-07		1	20079081	20081464	protein_coding	841816	17.2713	20.1635	23.815	45.1345	90.164	110.526
22066	AT5G10250	135.947	-1.87125	0.329759	-5.67458	1.39028e-08	2.95067e-07	DOT3	5	3216881	3219436	protein_coding	830889	192.341	224.12	203.084	75.5695	48.7239	45.148
16024	AT3G54900	1453.71	-0.606421	0.106907	-5.67241	1.40799e-08	2.98534e-07	GRXS14	3	20341357	20342464	protein_coding	824655	1505.02	1360.58	1562.52	958.207	958.357	990.955
15264	AT3G47750	370.977	-1.0604	0.18698	-5.67119	1.41806e-08	3.00379e-07	ABCA4	3	17606359	17611065	protein_coding	823929	408.845	452.128	493.361	286.955	208.295	154.298
13704	AT3G21320	13.8638	-4.23736	0.747226	-5.67078	1.42147e-08	3.00809e-07		3	7498812	7501888	protein_coding	821686	36.5393	30.4216	44.9645	0	2.00284	3.83348
17426	AT4G04710	22.9341	-2.83957	0.500831	-5.66971	1.4304e-08	3.02407e-07	CPK22	4	2390307	2392989	protein_coding	825806	55.1341	39.4195	68.3906	9.79781	9.67646	3.1564
1603	AT1G15830	186.798	-1.41021	0.248795	-5.66815	1.44347e-08	3.04874e-07		1	5448060	5450617	protein_coding	838153	145.704	148.502	116.017	65.8725	48.0182	41.087
6355	AT1G73260	1620.18	3.07257	0.542105	5.66784	1.44605e-08	3.05124e-07	KTI1	1	27547098	27548282	protein_coding	843660	139.244	92.3139	93.6761	463.387	849.202	1425.1
4267	AT1G52040	397.021	1.62115	0.286108	5.66624	1.45967e-08	3.07701e-07	MBP1	1	19350314	19352791	protein_coding	841633	214.298	312.608	329.74	1465.2	597.847	570.231
13797	AT3G22120	7570.01	0.842987	0.148811	5.66481	1.47183e-08	3.09965e-07	CWLP	3	7794758	7796460	protein_coding	821775	8113.04	6694.43	6725.68	13427.8	11529.2	13670.8
15613	AT3G50970	218.898	1.72825	0.305188	5.6629	1.48836e-08	3.13143e-07	XERO2	3	18940643	18941611	protein_coding	824261	96.7796	71.3335	61.2017	196.711	220.312	345.013
5398	AT1G64230	10215.8	1.00588	0.177718	5.65998	1.51393e-08	3.18217e-07	UBC28	1	23833485	23835539	protein_coding	842728	4939.07	3902.62	3758.7	5938.06	9234.88	10133
17589	AT4G08290	305.553	-1.2289	0.21716	-5.65899	1.52269e-08	3.1975e-07		4	5238773	5241112	protein_coding	826383	301.592	339.414	266.73	102.442	119.839	165.031
6897	AT1G78510	2566.51	-0.508677	0.0899166	-5.65721	1.53852e-08	3.22763e-07	SPS1	1	29535060	29537482	protein_coding	844187	1200.77	1142.62	1153.76	887.785	822.566	749.021
26560	AT5G59340	63.1445	5.02663	0.888575	5.65696	1.5408e-08	3.22932e-07	WOX2	5	23933338	23935050	protein_coding	836053	0.987547	1.04902	1.24901	36.5031	37.0525	32.5846
19116	AT4G21870	855.602	-1.15978	0.205093	-5.65492	1.55923e-08	3.26481e-07	HSP15.4	4	11603481	11604637	protein_coding	828276	652.769	714.384	800.618	321.43	349.495	299.012
14832	AT3G43580	13.657	7.04196	1.24654	5.64919	1.6121e-08	3.37229e-07		3	15502016	15503638	protein_coding	823455	0	0	0	26.3634	26.0369	26.8344
16362	AT3G58120	908.181	-1.00067	0.177153	-5.64862	1.61739e-08	3.37784e-07	BZIP61	3	21520974	21523518	protein_coding	824981	1324.54	1249.42	1286.23	771.437	593.288	564.861
5579	AT1G65870	301.4	-1.23716	0.219021	-5.64857	1.61785e-08	3.37784e-07	DIR21	1	24503315	24504390	protein_coding	842898	98.7547	111.196	137.392	51.7128	48.0681	46.9602
19294	AT4G23400	5212.98	-0.988854	0.175076	-5.64815	1.62185e-08	3.38295e-07	PIP1-5	4	12220641	12222468	protein_coding	828439	6412.15	5897.6	5734.23	3039.9	3264.62	2787.9
19721	AT4G27370	123.68	1.62384	0.28751	5.64796	1.62364e-08	3.38347e-07	VIIIB	4	13694689	13701119	protein_coding	828845	41.5225	35.6307	46.2508	162.028	109.528	107.959
5096	AT1G61390	17.2756	4.64271	0.822525	5.64447	1.65695e-08	3.44958e-07		1	22650111	22654395	protein_coding	842433	0	2.15964	2.57137	42.7936	35.0479	33.5413
21574	AT5G05290	25.1309	4.27475	0.757564	5.64275	1.67353e-08	3.48078e-07	EXPA2	5	1568694	1569915	protein_coding	830411	5.92528	3.14707	2.49803	44.615	61.0865	121.713
14932	AT3G44660	10.8538	-7.25754	1.28674	-5.64025	1.698e-08	3.52831e-07	HDA10	3	16214964	16215785	protein_coding	823592	26.6638	28.3236	28.7273	0	0	0
14800	AT3G43190	49.2678	-1.77738	0.315207	-5.63877	1.71271e-08	3.55551e-07	SUS4	3	15179010	15184105	protein_coding	823393	110.012	75.7429	76.0114	24.0555	22.7247	29.6561
4368	AT1G52980	1648.23	0.505877	0.0897263	5.638	1.72039e-08	3.56805e-07	NUG2	1	19737405	19740348	protein_coding	841731	1303.56	1183.3	1251.51	1870.79	1712.42	1726.03
7215	AT2G01570	3097.13	-0.526958	0.0935088	-5.63539	1.74666e-08	3.61909e-07	RGA	2	255247	257568	protein_coding	814686	3524.56	3385.19	3344.86	2346.34	2514.56	2256.96
18143	AT4G13540	162.801	1.42799	0.253533	5.63236	1.77757e-08	3.67966e-07		4	7869320	7870790	protein_coding	826986	89.8668	87.0688	61.2017	249.438	160.227	233.842
6922	AT1G78750	33.1004	-2.12588	0.377647	-5.62927	1.80972e-08	3.74265e-07		1	29612904	29614884	protein_coding	844211	51.2903	79.0574	86.4935	14.6964	14.2774	20.4956
2486	AT1G24340	673.537	0.680864	0.120982	5.62783	1.82488e-08	3.77045e-07	EMB260	1	8635187	8638986	protein_coding	839050	332.803	291.628	261.044	447.163	458.649	517.52
3024	AT1G30440	1230.04	-0.590199	0.104883	-5.6272	1.83154e-08	3.78062e-07		1	10758743	10762429	protein_coding	839923	1824	1756.06	2002.17	1350.62	1200.7	1155.8
2184	AT1G21500	842.897	-0.966239	0.17179	-5.62453	1.86011e-08	3.83598e-07		1	7529705	7531108	protein_coding	838749	1247.27	1239.94	905.535	579.994	578.82	578.856
21734	AT5G06760	54.6016	2.80683	0.499088	5.62392	1.86667e-08	3.84586e-07	LEA46	5	2089445	2090430	protein_coding	830565	20.7385	11.5392	4.99606	54.7547	67.095	143.756
1398	AT1G13930	4660.2	1.069	0.190216	5.61994	1.9102e-08	3.93184e-07		1	4760957	4762666	protein_coding	837953	4635.9	4734.25	4470.58	8764.86	9972.58	10300.7
3921	AT1G48580	49.4762	-1.41289	0.251437	-5.61927	1.91764e-08	3.94344e-07		1	17957942	17960916	protein_coding	841279	110.991	110.531	102.359	37.9872	43.3787	40.392
26498	AT5G58760	528.483	0.687076	0.122346	5.61586	1.95584e-08	4.01822e-07	DDB2	5	23730450	23733707	protein_coding	835990	182.424	180.669	212.905	295.396	311.616	317.058
5961	AT1G69440	269.438	-0.834057	0.148538	-5.61511	1.96439e-08	4.03198e-07	AGO7	1	26101407	26105328	protein_coding	843276	478.961	493.04	465.882	314.333	279.396	213.717
16963	AT4G00234	10.1202	-7.50212	1.33655	-5.61304	1.98806e-08	4.07674e-07		4	100919	101788	protein_coding	826310	20.7385	39.8628	38.7194	0	0	0
19774	AT4G27820	1316.5	-0.70997	0.126574	-5.60913	2.03343e-08	4.16378e-07	BGLU9	4	13857650	13860745	protein_coding	828895	1707.29	1879.99	1951.72	1160.43	1213.99	1011.12
2048	AT1G20190	528.889	-1.18134	0.210613	-5.60906	2.03432e-08	4.16378e-07	EXPA11	1	6998335	6999839	protein_coding	838608	912.872	906.616	1088.19	490.63	447.909	343.103
4423	AT1G53460	209.105	0.927667	0.165452	5.60688	2.06006e-08	4.21252e-07		1	19954390	19956915	protein_coding	841781	148.132	124.834	134.893	259.578	251.356	265.469
386	AT1G04660	48.4421	-2.56446	0.457577	-5.60444	2.08933e-08	4.26837e-07		1	1300368	1301773	protein_coding	839454	112.58	111.196	147.384	28.3913	20.0284	14.3756
24052	AT5G36180	135.922	2.8787	0.513953	5.60111	2.12989e-08	4.34716e-07	SCPL1	5	14238935	14242135	protein_coding	833615	20.9875	22.1062	17.3965	130.591	146.053	168.904
5220	AT1G62570	495.599	1.69204	0.302344	5.59641	2.1884e-08	4.46241e-07	FMOGS-OX4	1	23168767	23172175	protein_coding	842554	196.522	216.099	189.85	428.912	642.91	874.992
23400	AT5G23890	2039.94	0.644313	0.115136	5.59611	2.1922e-08	4.46275e-07		5	8058568	8063286	protein_coding	832454	1217.44	1251	1187.5	2082.19	1788.59	1844.5
11943	AT3G05150	73.0834	-1.6425	0.293509	-5.59607	2.19265e-08	4.46275e-07		3	1440014	1443730	protein_coding	819677	148.781	122.549	165.441	51.2627	44.5525	43.9827
3902	AT1G48400	17.3954	-3.73103	0.666791	-5.59551	2.1998e-08	4.47312e-07		1	17881968	17883967	protein_coding	841260	35.27	52.8925	22.3041	4.26045	2.10384	2.01341
14553	AT3G28860	3134.73	-0.621469	0.111122	-5.59269	2.23582e-08	4.54214e-07	ABCB19	3	10870005	10877578	protein_coding	822519	5105.62	5361.55	4442.74	3552.97	3247.6	2893.32
15154	AT3G46630	484.509	-0.869277	0.155449	-5.59202	2.24439e-08	4.55531e-07		3	17180678	17182560	protein_coding	823816	783.125	801.453	901.788	411.674	537.761	411.141
3387	AT1G34095	15.8333	7.18401	1.2859	5.58674	2.31375e-08	4.69173e-07		1	12411670	12412514	protein_coding	840308	0	0	0	42.587	19.0269	25.876
19604	AT4G26260	77.8928	3.77346	0.675488	5.58627	2.31999e-08	4.69814e-07	MIOX4	4	13297695	13300444	protein_coding	828732	8.10443	5.58531	9.31018	99.3363	116.234	97.9709
13963	AT3G23580	618.285	0.703401	0.125918	5.58618	2.32121e-08	4.69814e-07	RNR2A	3	8459838	8462815	protein_coding	821937	396.994	484.648	540.823	868.978	767.086	675.651
18832	AT4G19210	2802.24	0.468771	0.0839789	5.58201	2.37759e-08	4.80779e-07	ABCE2	4	10501123	10505217	protein_coding	827661	2177.54	2213.44	2278.2	2990.22	3182.51	3055.28
25621	AT5G50600	23.7459	3.97182	0.711591	5.5816	2.38318e-08	4.81463e-07	HSD1	5	20589702	20591937	protein_coding	835129	5.92528	2.09804	1.24901	17.2376	40.0567	92.962
1077	AT1G10960	6243.75	0.644877	0.115555	5.58069	2.39571e-08	4.83549e-07	FD1	1	3664187	3665040	protein_coding	837639	5331.77	5080.41	4653.83	8128.03	7481.59	7950.64
4921	AT1G59710	414.915	0.848792	0.152107	5.58024	2.40191e-08	4.84353e-07		1	21938367	21940184	protein_coding	842262	201.865	229.135	219.094	387.336	406.282	376.153
18562	AT4G16840	38.6509	3.01427	0.540285	5.57904	2.41847e-08	4.87241e-07		4	9474885	9475699	protein_coding	827391	2.96264	6.29413	4.99606	34.4752	52.0737	27.7928
3550	AT1G36230	8.53098	-7.35593	1.31901	-5.57684	2.44926e-08	4.92928e-07		1	13610985	13614051	protein_coding	840529	34.5642	26.2255	28.7273	0	0	0
12861	AT3G13772	1468.22	0.412875	0.0740357	5.5767	2.45121e-08	4.92928e-07	TMN7	3	4521532	4524674	protein_coding	820587	1260.11	1167.56	1179.07	1501.7	1707.42	1594.73
23892	AT5G28920	30.7237	5.9428	1.06569	5.57649	2.45416e-08	4.93067e-07		5	10940035	10943378	protein_coding	833015	0.987547	0	1.24901	44.615	38.0539	50.7936
2707	AT1G27150	660.906	0.689146	0.123668	5.57255	2.51032e-08	5.03886e-07		1	9429008	9432310	protein_coding	839604	407.857	407.02	407.179	566.813	638.905	763.821
2539	AT1G25141	21.5732	6.95442	1.24922	5.56703	2.59117e-08	5.19639e-07		1	8817678	8818395	protein_coding	839098	0	0	0	38.5311	16.0227	20.1258
21564	AT5G05200	2503.8	0.399838	0.0718272	5.56667	2.59652e-08	5.20233e-07		5	1544007	1547207	protein_coding	830402	2720.69	2884.81	2685.38	3715.21	3710.25	3515.3
3302	AT1G33140	5659.17	0.410712	0.07383	5.56294	2.65267e-08	5.30996e-07	RPL9C	1	12023225	12024783	protein_coding	840211	5731.73	5238.81	5425.72	7162.73	7187.18	7447.5
11929	AT3G05020	807.366	0.662207	0.119052	5.56234	2.66189e-08	5.32353e-07	ACP1	3	1391632	1392954	protein_coding	819664	586.603	524.511	502.104	825.377	854.21	875.951
25062	AT5G45470	614.645	0.598764	0.107703	5.55938	2.70733e-08	5.40946e-07		5	18421985	18425042	protein_coding	834583	569.815	467.864	518.341	820.307	762.079	775.322
5242	AT1G62800	360.038	-1.78008	0.320258	-5.55829	2.72436e-08	5.43852e-07	ASP4	1	23253703	23257546	protein_coding	842579	666.913	747.232	710.096	200.857	226.29	191.383
3171	AT1G31817	439.59	0.58646	0.105539	5.55682	2.74736e-08	5.47942e-07	NFD3	1	11414695	11416444	protein_coding	840071	395.019	371.354	379.7	629.679	522.74	569.272
24819	AT5G43370	28.4514	-9.22434	1.66044	-5.55535	2.77057e-08	5.52067e-07	PHT1-2	5	17415698	17417972	protein_coding	834355	118.778	84.0234	124.307	0	0	0
14202	AT3G25770	2319.84	1.20934	0.217731	5.5543	2.78723e-08	5.54465e-07	AOC2	3	9406669	9408071	protein_coding	822168	2199.27	2071.82	2580.46	6704.41	4522.4	4614.55
13973	AT3G23640	2040.74	-0.464737	0.083672	-5.55427	2.78769e-08	5.54465e-07	HGL1	3	8501556	8509649	protein_coding	821944	2385.95	2316.34	2482.41	1785.17	1665.82	1754.04
12915	AT3G14210	1930.36	1.48193	0.266838	5.55368	2.79713e-08	5.55838e-07	ESM1	3	4729399	4731847	protein_coding	820639	1272.98	1261.57	1563.76	4950.72	3460.49	3034.69
17675	AT4G09140	263.96	0.656994	0.118325	5.55244	2.81713e-08	5.59303e-07	MLH1	4	5816942	5821066	protein_coding	826493	182.979	213.303	210.159	302.633	331.983	319.632
24341	AT5G39020	77.9086	1.94794	0.350999	5.54969	2.86177e-08	5.67649e-07		5	15616770	15619446	protein_coding	833894	26.6638	28.3236	33.7234	117.621	114.162	109.254
12796	AT3G13240	15.089	7.05193	1.27081	5.54918	2.8701e-08	5.68338e-07		3	4275463	4276531	protein_coding	820523	0	0	0	25.6066	20.2316	33.8833
6460	AT1G74230	1163.61	-0.559844	0.100888	-5.54916	2.87045e-08	5.68338e-07	RBG5	1	27914602	27917097	protein_coding	843763	1647.23	1510.59	1728.64	1049.46	1148.63	1115.54
10269	AT2G36910	2033.91	-0.729477	0.131485	-5.54798	2.88988e-08	5.71668e-07	ABCB1	2	15501726	15507501	protein_coding	818265	2864.88	3411.42	2739.09	1990.43	1709.42	1738.48
340	AT1G04240	1428.25	-1.00297	0.180876	-5.54507	2.93844e-08	5.80748e-07	SHY2	1	1128149	1129689	protein_coding	839570	1280.72	1250.62	1740.39	758.488	768.432	603.909
20973	AT4G38825	15.0787	-3.14934	0.568034	-5.54428	2.95171e-08	5.82843e-07		4	18121526	18122010	protein_coding	6241125	44.4396	46.157	67.4468	4.05591	5.00709	8.62533
14780	AT3G42800	87.0031	-1.36195	0.245665	-5.54392	2.95777e-08	5.83512e-07		3	14905230	14907035	protein_coding	823322	264.663	205.608	219.827	87.202	98.139	83.3782
17046	AT4G00905	79.1607	-1.34927	0.243417	-5.54303	2.97283e-08	5.85953e-07		4	387451	389403	protein_coding	827986	111.593	100.706	87.431	41.573	41.0581	35.4597
15353	AT3G48520	53.8147	2.28029	0.411698	5.53874	3.04656e-08	5.99944e-07	CYP94B3	3	17974853	17976774	protein_coding	824011	18.7634	12.5883	11.2411	51.7128	60.0851	96.7954
15614	AT3G50980	27.9793	2.88848	0.521849	5.53509	3.11072e-08	6.12028e-07	XERO1	3	18941925	18942940	protein_coding	824262	10.863	7.34315	2.49803	39.5451	46.0652	71.8778
20860	AT4G37760	2524.94	0.59405	0.107469	5.52766	3.24523e-08	6.37917e-07	SQE3	4	17743738	17746697	protein_coding	829932	721.897	721.727	607.021	955.166	1133.61	1011.08
11428	AT2G47730	6954.69	0.798874	0.144635	5.5234	3.32505e-08	6.53019e-07	GSTF8	2	19556326	19559485	protein_coding	819386	6575.37	5941.91	4826.85	8040.32	10066.8	12071.2
24126	AT5G37000	88.333	-1.13589	0.205686	-5.52242	3.34362e-08	6.56077e-07		5	14617877	14620549	protein_coding	833670	152.082	194.069	213.581	99.3697	81.1149	73.7945
5608	AT1G66150	2529.65	-0.542826	0.0982997	-5.52215	3.3488e-08	6.56503e-07	TMK1	1	24631338	24634781	protein_coding	842930	3027.82	3069.44	3333.62	2212.5	2137.03	2122.79
807	AT1G08510	2251.08	-0.546935	0.09909	-5.51957	3.39824e-08	6.65598e-07	FATB	1	2691062	2694547	protein_coding	837372	2810.56	2510.31	2764.07	2070.54	1864.64	1599.52
7116	AT1G80610	202.416	0.845529	0.153217	5.51851	3.41884e-08	6.69033e-07		1	30300714	30304428	protein_coding	844400	146.157	154.206	121.154	247.41	241.342	271.219
22841	AT5G18010	35.328	-1.70351	0.308733	-5.51774	3.43385e-08	6.71369e-07	SAUR19	5	5962773	5963405	protein_coding	831668	126.406	83.9217	102.419	29.4053	36.051	30.6679
8117	AT2G16650	305.463	0.951965	0.172598	5.51551	3.47772e-08	6.79338e-07	PRORP2	2	7215591	7218558	protein_coding	816166	206.709	210.428	222.449	351.659	403.122	481.053
2032	AT1G20050	842.414	0.681851	0.12364	5.51481	3.49163e-08	6.81445e-07	HYD1	1	6949043	6950509	protein_coding	838593	673.507	668.227	676.966	939.956	1103.56	1194.13
8933	AT2G24440	66.1947	-1.90914	0.346439	-5.51075	3.57316e-08	6.96735e-07		2	10391075	10393934	protein_coding	816980	156.032	161.549	156.127	55.7687	34.0482	36.4181
18826	AT4G19170	1364.13	-0.88675	0.160981	-5.5084	3.62117e-08	7.05465e-07	CCD4	4	10481619	10483879	protein_coding	827655	1804.25	2014.12	1466.34	1072.79	967.37	819.407
11373	AT2G47180	376.741	1.25525	0.227947	5.50677	3.65472e-08	7.11368e-07	GOLS1	2	19368798	19370478	protein_coding	819331	172.821	105.951	114.909	230.173	329.466	382.39
1221	AT1G12250	1309.36	-0.682736	0.124017	-5.50516	3.68826e-08	7.16649e-07	TL20.3	1	4159227	4161506	protein_coding	837778	1772.75	1874.1	1458.19	1012.49	1131.29	1038.27
2944	AT1G29590	31.7754	2.54001	0.461387	5.50516	3.68842e-08	7.16649e-07	EIF4E2	1	10339992	10341832	protein_coding	839836	6.91283	9.4412	3.74704	39.5451	46.0652	33.543
6012	AT1G69890	364.635	1.20798	0.21946	5.50433	3.70579e-08	7.19385e-07		1	26323086	26324946	protein_coding	843325	213.31	206.657	181.107	425.87	513.727	450.434
10396	AT2G38120	2245.28	-0.701157	0.127447	-5.50158	3.76402e-08	7.3004e-07	AUX1	2	15972876	15977180	protein_coding	818390	3295.49	3418.88	3598.75	2007.87	2346.33	1988.74
2910	AT1G29300	225.393	0.767109	0.139505	5.4988	3.82378e-08	7.40972e-07	UNE1	1	10247707	10249704	protein_coding	839804	154.057	125.883	109.913	230.173	218.309	219.467
23381	AT5G23700	34.0417	6.83481	1.24368	5.49562	3.89346e-08	7.53805e-07		5	7992776	7997509	protein_coding	832435	0.692828	0	0	38.9331	45.5601	34.3925
26522	AT5G58980	152.724	1.19825	0.218114	5.49366	3.93686e-08	7.61534e-07	NCER3	5	23811449	23814683	protein_coding	836015	62.2155	75.5296	59.9527	177.446	110.156	166.756
15378	AT3G48770	21.5336	-3.03079	0.55213	-5.48926	4.03611e-08	7.80041e-07		3	18078452	18087414	protein_coding	824038	61.2279	81.8237	58.7037	7.09783	7.00993	10.5421
1786	AT1G17610	56.6579	-1.70135	0.309969	-5.48877	4.04749e-08	7.81549e-07	CHS1	1	6054922	6058357	protein_coding	838337	80.8359	119.695	96.0421	28.924	33.5337	28.5264
18947	AT4G20340	225.118	0.873624	0.159292	5.48444	4.14791e-08	8.00231e-07		4	10984618	10988008	protein_coding	827782	99.9526	115.703	134.52	239.464	180.622	215.14
22978	AT5G19210	236.415	-0.78332	0.142844	-5.48373	4.16441e-08	8.02705e-07	RH58	5	6461268	6463866	protein_coding	832041	309.122	325.272	375.348	191.42	210.587	183.389
3759	AT1G45616	30.7685	4.37372	0.798116	5.48006	4.25172e-08	8.181e-07	AtRLP6	1	17183347	17186602	protein_coding	841101	0	3.14707	1.24901	30.4193	26.0369	33.543
5229	AT1G62670	149.762	-1.04641	0.190949	-5.48006	4.25177e-08	8.181e-07	RPF2	1	23204256	23206822	protein_coding	842564	223.107	274.85	243.42	118.169	129.255	111.366
23444	AT5G24275	17.9633	-3.6586	0.668303	-5.47447	4.38829e-08	8.43625e-07		5	8244369	8248689	protein_coding	28721193	26.473	48.368	58.9284	3.63117	3.80573	3.0829
7633	AT2G06420	14.4408	-6.14759	1.1231	-5.47379	4.40517e-08	8.46125e-07		2	2538743	2540365	protein_coding	815200	43.4521	46.157	51.2096	1.01398	1.00142	0
24785	AT5G43070	195.345	0.801084	0.146356	5.47354	4.41136e-08	8.4657e-07	WPP1	5	17288965	17289958	protein_coding	834323	136.281	134.275	138.641	264.648	215.305	232.884
19694	AT4G27080	989.659	-0.3909	0.0714361	-5.47203	4.4491e-08	8.53063e-07	ATPDIL5-4	4	13588948	13593662	protein_coding	828816	1321.84	1414.89	1297.14	1031.39	1052.21	994.329
20005	AT4G29905	1320.23	1.36678	0.249801	5.47148	4.46283e-08	8.54944e-07		4	14626921	14627631	protein_coding	829113	420.695	511.923	549.566	779.748	1487.11	1553.52
24264	AT5G38350	37.2619	4.98971	0.911978	5.4713	4.46738e-08	8.55066e-07		5	15328569	15331528	protein_coding	833817	0.987547	2.09804	0	31.4333	37.0525	34.5013
15588	AT3G50750	468.076	-0.664078	0.121447	-5.46804	4.55048e-08	8.70209e-07	BEH1	3	18861749	18863397	protein_coding	824239	434.521	438.491	444.649	310.277	274.389	247.26
12446	AT3G10150	81.9682	-1.96617	0.359836	-5.46407	4.65343e-08	8.89119e-07	ATPAP16	3	3137362	3139169	protein_coding	820178	225.077	263.281	203.688	80.8508	56.0702	40.4623
24601	AT5G41460	112.176	1.51571	0.277513	5.46178	4.71384e-08	8.99874e-07		5	16589390	16592381	protein_coding	834147	64.1906	76.5786	99.9211	281.885	228.323	175.382
23430	AT5G24155	192.832	-1.5856	0.290572	-5.45684	4.84684e-08	9.24455e-07		5	8179703	8181107	protein_coding	832481	535.979	612.676	494.442	240.102	184.582	122.919
7623	AT2G06040	170.083	0.784284	0.143729	5.45667	4.85154e-08	9.24544e-07		2	2352145	2355597	protein_coding	815159	149.12	131.128	123.652	221.047	230.326	246.301
19324	AT4G23680	1805.1	0.9397	0.172279	5.45452	4.91062e-08	9.34988e-07		4	12336134	12337599	protein_coding	828468	1609.7	1276.66	1637.46	3068.29	3070.35	2537.76
12382	AT3G09550	99.855	-1.3557	0.248915	-5.44642	5.13922e-08	9.7766e-07		3	2931101	2934365	protein_coding	820112	214.559	209.59	189.557	107.383	68.8796	63.8261
21163	AT5G01445	13.4813	7.05889	1.29668	5.44381	5.21526e-08	9.90489e-07		5	181821	182581	protein_coding	5008195	0	0	0	27.3774	24.034	28.7511
11048	AT2G44070	9.30593	-7.16684	1.31652	-5.44379	5.21573e-08	9.90489e-07		2	18230865	18232630	protein_coding	819013	29.6264	17.8334	31.2254	0	0	0
18185	AT4G13940	22568.8	0.451638	0.0830251	5.43978	5.33472e-08	1.01221e-06	SAHH1	4	8054673	8057181	protein_coding	827028	19084.5	16958.2	16106.8	22959.1	23373.8	24991.8
9616	AT2G30930	2500.41	-0.914585	0.168308	-5.43401	5.51015e-08	1.04458e-06		2	13162074	13163497	protein_coding	817644	3250.02	2805.08	3404.81	1641.63	1788.53	1588.02
14194	AT3G25717	456.639	-1.00096	0.184223	-5.43339	5.52924e-08	1.04729e-06	RTFL16	3	9375102	9375671	protein_coding	822160	817.689	743.756	1215.29	466.429	408.579	510.812
11431	AT2G47770	85.4609	2.79296	0.514132	5.43238	5.5608e-08	1.05236e-06	TSPO	2	19568464	19569507	protein_coding	819389	39.5019	23.0785	9.99211	80.1041	140.198	287.511
22222	AT5G11740	4141.72	-0.892991	0.164406	-5.43163	5.58409e-08	1.05585e-06	AGP15	5	3783930	3784963	protein_coding	831046	7728.55	8453.02	10931.4	4876.21	5579.9	4143.04
23846	AT5G28390	92.8336	1.51505	0.278944	5.4314	5.59152e-08	1.05595e-06		5	10342024	10342997	protein_coding	832924	28.6389	27.2746	27.4783	80.1041	71.1007	87.2117
18407	AT4G15640	250.126	0.976837	0.179853	5.43131	5.59428e-08	1.05595e-06		4	8918968	8921994	protein_coding	827241	220.218	215.256	241.91	464.961	425.653	441.47
26815	AT5G61780	1886.88	0.532271	0.0980657	5.4277	5.70835e-08	1.07655e-06	TSN2	5	24821203	24826969	protein_coding	836300	1840.79	1723.54	1661.19	2730.64	2486.52	2343.22
19329	AT4G23730	624.791	-0.590838	0.108906	-5.42523	5.78806e-08	1.09064e-06		4	12362166	12365203	protein_coding	828473	696.274	735.532	818.479	528.897	516.953	446.938
16443	AT3G58900	206.058	-0.99061	0.182709	-5.42179	5.90055e-08	1.11063e-06		3	21772813	21774873	protein_coding	825059	268.627	235.85	328.755	140.279	124.586	153.609
8765	AT2G22800	223.497	-0.734312	0.13544	-5.42168	5.90429e-08	1.11063e-06	HAT9	2	9704632	9706217	protein_coding	816811	239.974	227.638	204.838	127.761	148.21	129.38
5400	AT1G64253	16.4885	6.78364	1.2513	5.42126	5.91814e-08	1.11228e-06		1	23842219	23844438	protein_coding	28717394	0	0	0	19.2958	26.9871	20.2574
9726	AT2G31900	216.91	-1.5777	0.291088	-5.42003	5.95894e-08	1.11898e-06	XIF	2	13560370	13570469	protein_coding	817748	323.294	406.149	329.814	142.512	110.884	101.897
8448	AT2G19860	900.019	-0.600464	0.110839	-5.41742	6.04656e-08	1.13446e-06	HXK2	2	8570607	8574067	protein_coding	816505	1528	1496.09	1451.92	1052.01	968.916	932.056
2634	AT1G26530	40.074	-2.11063	0.389698	-5.41608	6.09209e-08	1.14202e-06		1	9165360	9167570	protein_coding	839193	94.8045	84.9708	102.419	22.3075	18.0255	24.9176
18111	AT4G13260	105.584	-1.30453	0.24089	-5.41547	6.11275e-08	1.14491e-06	YUC2	4	7721487	7724070	protein_coding	826956	140.559	148.905	193.814	77.4138	57.1065	60.5872
2217	AT1G21790	176.27	-1.0223	0.188948	-5.41049	6.28524e-08	1.17621e-06		1	7654088	7655981	protein_coding	838783	207.385	243.373	236.064	92.2718	108.153	137.047
25174	AT5G46520	179.953	-1.22025	0.225548	-5.41015	6.29724e-08	1.17744e-06		5	18867616	18872494	protein_coding	834695	341.355	310.347	299.674	173.134	130.752	104.981
2925	AT1G29430	257.919	-1.41353	0.261498	-5.40552	6.46209e-08	1.20723e-06	SAUR62	1	10302585	10303418	protein_coding	839819	376.255	284.285	353.471	128.775	130.184	121.713
21305	AT5G02830	2003.59	-0.622906	0.115306	-5.40219	6.58336e-08	1.22884e-06		5	644279	648538	protein_coding	831772	2301.97	2550.17	2595.45	1776.49	1658.35	1401.14
8787	AT2G22970	734.219	-0.867806	0.16066	-5.40152	6.60796e-08	1.23217e-06	SCPL11	2	9774749	9778561	protein_coding	816828	1098.41	1324.87	1525.61	761.761	743.84	657.385
8975	AT2G24790	2766.26	0.68766	0.127312	5.40139	6.61252e-08	1.23217e-06	COL3	2	10566836	10568145	protein_coding	817016	1528.2	1465.09	1579.51	2485.92	2470	2408.49
26532	AT5G59080	254.584	-1.37295	0.254222	-5.4006	6.64176e-08	1.23657e-06		5	23844977	23849151	protein_coding	836025	353.958	379.169	348.05	119.778	148.673	149.011
6860	AT1G78130	170.017	1.00802	0.186758	5.39748	6.75835e-08	1.2572e-06	UNE2	1	29400140	29401902	protein_coding	844149	79.0038	75.5296	73.6918	131.817	145.206	182.09
22019	AT5G09820	587.366	-0.577521	0.107011	-5.39685	6.78208e-08	1.26054e-06	PAP7	5	3055618	3057578	protein_coding	830842	791.941	805.806	937.629	606.58	553.012	537.634
8802	AT2G23110	23.3596	3.5666	0.661556	5.39122	6.99806e-08	1.29948e-06		2	9840456	9841366	protein_coding	816843	5.92837	5.24784	0	20.2901	39.0757	78.6274
24867	AT5G43780	1464.31	0.861654	0.159829	5.39108	7.00349e-08	1.29948e-06	APS4	5	17589394	17591737	protein_coding	834400	951.008	960.904	950.5	1439.85	1748.48	2012.58
4105	AT1G50460	722.05	-0.494918	0.091814	-5.39044	7.02845e-08	1.30301e-06	HKL1	1	18693644	18697709	protein_coding	841468	608.173	583.755	633.724	418.836	414.261	461.596
17438	AT4G04810	28.2188	4.51759	0.838241	5.38936	7.07077e-08	1.30974e-06	MSRB4	4	2441241	2442785	protein_coding	825818	0	1.08341	3.86988	43.5034	28.3273	31.2608
6154	AT1G71240	623.66	-0.565903	0.10504	-5.38751	7.14422e-08	1.32223e-06		1	26855331	26859844	protein_coding	843465	658.875	775.264	782.388	501.026	517.161	477.929
19282	AT4G23310	18.042	-3.73373	0.693143	-5.38666	7.17783e-08	1.32732e-06	CRK23	4	12185369	12188961	protein_coding	828430	31.5013	52.4341	34.3332	3.07907	2.90872	2.91022
13898	AT3G23000	3300.93	-0.461147	0.0856499	-5.38409	7.28108e-08	1.34528e-06	CIPK7	3	8172479	8174142	protein_coding	821874	2860.93	3028.53	2861.49	2148.62	2006.84	2201.38
17540	AT4G06744	308.125	1.47877	0.274889	5.37953	7.46807e-08	1.37866e-06		4	4070549	4072470	protein_coding	826147	134.306	157.353	121.154	287.969	376.533	486.852
16034	AT3G54990	461.673	0.789679	0.146847	5.37757	7.54962e-08	1.39253e-06	SMZ	3	20373718	20376522	protein_coding	824664	224.849	243.719	277.782	500.666	414.858	372.341
14075	AT3G24520	516.62	1.03526	0.192519	5.37742	7.55597e-08	1.39253e-06	HSFC1	3	8941066	8942874	protein_coding	822047	173.808	188.824	208.585	370.101	363.515	435.1
13188	AT3G16660	671.709	1.24151	0.230895	5.37693	7.57665e-08	1.39516e-06		3	5676749	5678099	protein_coding	820918	531.77	352.514	388.115	970.897	957.858	1081.71
2001	AT1G19715	1685.78	-0.769466	0.143123	-5.37624	7.60586e-08	1.39936e-06	JAL3	1	6816702	6819542	protein_coding	838560	1525.07	1808.28	1483.38	1193.48	780.71	853.157
24112	AT5G36870	16.8577	6.85629	1.27654	5.37101	7.82973e-08	1.43934e-06	CALS4	5	14518008	14534060	protein_coding	833654	0	0	0	15.2918	24.8201	29.4539
4886	AT1G58848	3206.77	0.878552	0.163627	5.36923	7.90754e-08	1.45242e-06	RF9	1	21791688	21797050	protein_coding	842226	2089.37	1851.13	1498.59	3944.65	3136.16	2923.62
25328	AT5G47940	244.558	0.818074	0.152392	5.36822	7.95193e-08	1.45935e-06		5	19409242	19412077	protein_coding	834845	164.92	140.569	156.127	272.76	260.369	280.803
16643	AT3G60880	462.328	0.58151	0.108358	5.36656	8.02531e-08	1.47158e-06	DHDPS1	3	22494739	22496697	protein_coding	825259	420.004	387.631	401.244	628.26	623.11	558.594
11371	AT2G47160	927.524	-0.698956	0.130341	-5.36252	8.20692e-08	1.5032e-06	BOR1	2	19357420	19361328	protein_coding	819329	1064.03	1288.42	1030.16	698.175	707.466	678.868
15855	AT3G53260	2731.66	0.529297	0.098705	5.36242	8.21156e-08	1.5032e-06	PAL2	3	19744018	19747114	protein_coding	824493	1237.4	1349.04	1415.13	1902.22	1979.8	1889.91
19180	AT4G22390	45.5662	-1.65299	0.308311	-5.36145	8.25567e-08	1.51001e-06		4	11813313	11815164	protein_coding	828334	72.7875	75.2567	96.7685	14.5895	31.4922	31.0803
6721	AT1G76820	279.331	0.802412	0.149717	5.35951	8.34478e-08	1.52503e-06		1	28837573	28842566	nontranslating_CDS	NA	153.07	138.471	137.392	279.857	220.312	249.176
10682	AT2G40750	30.1057	-2.53386	0.472885	-5.3583	8.401e-08	1.53403e-06	WRKY54	2	17000419	17002528	protein_coding	818670	87.8917	110.147	83.684	21.2935	14.0198	13.4172
13291	AT3G17611	294.591	1.02191	0.190763	5.35694	8.46412e-08	1.54426e-06	RBL14	3	6024795	6026556	protein_coding	821028	86.0717	80.5016	135.722	175.603	230.104	201.215
26450	AT5G58310	219.042	-2.08614	0.389744	-5.35259	8.67059e-08	1.58061e-06	MES18	5	23574992	23576084	protein_coding	835943	651.781	741.658	627.005	229.159	171.243	75.7113
13811	AT3G22235	190.014	5.13321	0.960288	5.34549	9.01748e-08	1.64248e-06		3	7854419	7855814	protein_coding	821791	0	9.33471	11.1143	465.178	194.064	50.2207
4285	AT1G52230	8042.84	-0.782378	0.146377	-5.34495	9.04439e-08	1.646e-06	PSAH2	1	19454798	19455668	protein_coding	841653	10344.6	10374.8	9301.41	5941.9	5981.47	5531.72
14567	AT3G28940	2851.79	1.20758	0.226477	5.33205	9.71083e-08	1.76582e-06	AIG2B	3	10968043	10969858	protein_coding	822530	1658.09	1503.25	2283.2	4423.98	4093.8	4052.95
2810	AT1G28150	649.527	0.850163	0.159509	5.32986	9.82858e-08	1.78574e-06		1	9834642	9836210	protein_coding	839709	508.168	464.48	399	825.121	784.942	865.945
19618	AT4G26400	579.295	0.713276	0.133891	5.32728	9.96964e-08	1.80987e-06		4	13344595	13346597	protein_coding	828746	396.939	301.177	319.591	512.772	554.844	603.402
18798	AT4G18960	12.9855	-5.95894	1.11943	-5.3232	1.01959e-07	1.84941e-06	AG	4	10382856	10388539	protein_coding	827631	38.545	35.6951	49.4072	0	2.00443	0
19500	AT4G25300	222.672	0.884047	0.166175	5.31996	1.03787e-07	1.881e-06		4	12945120	12946778	protein_coding	828633	92.986	99.4737	91.034	147.274	176.247	199.677
12551	AT3G11050	32.6616	2.72443	0.512339	5.31762	1.05131e-07	1.90378e-06	FER2	3	3463477	3465506	protein_coding	820276	16.7883	5.24511	2.49803	41.573	47.0667	78.5864
24723	AT5G42580	148.653	2.20048	0.414089	5.31403	1.07228e-07	1.94015e-06	CYP705A12	5	17023502	17025361	protein_coding	834265	53.3276	40.9119	36.2214	140.943	204.289	255.885
11970	AT3G05370	308.472	-1.39244	0.262079	-5.31308	1.07787e-07	1.94864e-06	AtRLP31	3	1535950	1538870	protein_coding	819701	343.666	440.589	520.839	206.851	148.21	141.839
6311	AT1G72850	11.8684	6.67165	1.25604	5.31165	1.08636e-07	1.96237e-06		1	27413881	27415483	protein_coding	843616	0	0	0	19.2656	18.0255	23.9593
14208	AT3G25820	2269.8	2.1833	0.411061	5.31137	1.08801e-07	1.96373e-06	TPS27	3	9439146	9442774	protein_coding	822175	467.865	517.551	655.67	2028.85	2807.3	2614.34
4809	AT1G57765	387.075	-0.732096	0.138229	-5.29624	1.18212e-07	2.13183e-06		1	21393084	21394982	protein_coding	5007810	460.232	470.133	556.328	271.82	319.391	301.709
16377	AT3G58270	36.624	1.84865	0.349474	5.28981	1.2244e-07	2.20625e-06		3	21575749	21577845	protein_coding	824996	12.3407	21.4916	12.0062	39.3606	59.8132	66.1371
26554	AT5G59290	2020.1	-0.645134	0.121962	-5.28962	1.22572e-07	2.2068e-06	UXS3	5	23915440	23918267	protein_coding	836047	2936.63	2782.23	2889.88	1990.18	1928	1587.13
521	AT1G05860	251.712	-0.795153	0.150332	-5.2893	1.22786e-07	2.20883e-06		1	1768986	1771286	protein_coding	837096	277.255	254.078	290.655	147.906	158.01	167.562
7882	AT2G13547	11.2238	7.35034	1.38995	5.28819	1.23534e-07	2.22045e-06		2	5646602	5647423	protein_coding	28718260	0	0	0	15.2096	32.0454	50.7936
15242	AT3G47540	77.861	-1.65774	0.313529	-5.28737	1.2409e-07	2.22861e-06		3	17520958	17522624	protein_coding	823908	148.88	144.453	184.456	59.6959	38.9713	52.597
17019	AT4G00700	146.024	1.44468	0.273386	5.2844	1.26116e-07	2.26314e-06		4	285876	289575	protein_coding	828031	52.3774	55.6379	44.9966	125.823	135.288	156.326
6157	AT1G71270	711.689	-0.609286	0.115314	-5.28373	1.26581e-07	2.26962e-06	VPS52	1	26863587	26870015	protein_coding	843468	975.697	1067.9	1117.87	685.448	689.977	695.777
15641	AT3G51250	593.139	0.632249	0.119729	5.28068	1.28707e-07	2.30585e-06		3	19028106	19030676	protein_coding	824288	359.899	373.069	366.601	656.675	544.444	503.776
21185	AT5G01660	45.7279	1.63829	0.310264	5.28031	1.28965e-07	2.30827e-06		5	244250	249207	protein_coding	830423	29.5635	29.7355	28.5422	104.12	82.9411	86.7579
3512	AT1G35560	212.68	0.915059	0.1733	5.28019	1.29054e-07	2.30827e-06	TCP23	1	13115824	13117235	protein_coding	840452	103.692	131.128	113.66	218.005	222.315	216.592
8751	AT2G22650	261.408	-0.636958	0.120644	-5.27963	1.29441e-07	2.31331e-06		2	9624505	9627072	protein_coding	816796	335.454	331.183	318.203	237.515	206.287	190.539
114	AT1G02090	652.063	0.641798	0.121594	5.27819	1.30465e-07	2.3297e-06	CSN7	1	387277	389808	protein_coding	839241	575.433	482.749	485.369	859.999	784.472	766.746
14209	AT3G25830	1566.74	2.3263	0.440889	5.27637	1.31768e-07	2.35104e-06	TPS27	3	9447409	9451037	protein_coding	822175	362.43	369.256	307.257	1454.04	1883.67	1873.62
11352	AT2G46970	31.6944	-2.63716	0.49984	-5.27602	1.32021e-07	2.35364e-06	PIL1	2	19295431	19297858	protein_coding	819311	96.9575	120.514	122.852	22.0382	15.8816	16.8621
17211	AT4G02330	169.996	-1.87072	0.354584	-5.27581	1.32171e-07	2.35439e-06	PME41	4	1032350	1035055	protein_coding	828064	335.766	291.628	518.341	110.523	96.1361	106.379
21998	AT5G09620	1293.57	0.533783	0.101205	5.27428	1.33281e-07	2.37222e-06		5	2983448	2985760	protein_coding	830821	1078.62	1125.49	1067.51	1510.83	1560.23	1665.17
7584	AT2G05440	239.083	3.26525	0.619133	5.2739	1.33553e-07	2.37508e-06	ATGRP9	2	1993038	1994177	protein_coding	815093	30.2835	17.0896	20.3477	201.609	242.296	208.477
21094	AT4G39955	197.303	1.67028	0.316715	5.27376	1.33659e-07	2.37508e-06		4	18530318	18532296	protein_coding	830156	57.2777	67.1374	64.9487	172.376	186.264	243.426
6108	AT1G70830	5560.57	-1.10613	0.209785	-5.27268	1.34445e-07	2.38711e-06	MLP28	1	26709889	26711587	protein_coding	843420	10193.2	9552.49	10611.1	5671.48	5041.39	3389.5
13893	AT3G22960	8618.85	0.7877	0.149456	5.27046	1.36079e-07	2.41416e-06	PKP1	3	8139185	8142052	protein_coding	821870	4515.07	4224.41	4204.18	7166.78	7562.71	7616.17
13000	AT3G14990	11841	1.28943	0.244666	5.27018	1.36293e-07	2.41599e-06	DJ1A	3	5047376	5049971	protein_coding	820728	5138	4715.3	3916.22	7524.31	11102.6	15031.7
26014	AT5G54230	145.366	1.53216	0.291043	5.26437	1.4067e-07	2.49155e-06	MYB49	5	22016143	22018061	protein_coding	835511	49.3774	37.7648	31.2254	87.202	120.17	137.047
4355	AT1G52855	29.3143	-2.38757	0.453661	-5.26288	1.41813e-07	2.50977e-06		1	19682773	19683565	protein_coding	2745824	49.3774	35.6667	33.7234	4.05591	12.017	6.70859
9255	AT2G27420	311.803	-1.93193	0.367179	-5.26155	1.42849e-07	2.52606e-06		2	11726134	11727654	protein_coding	817287	249.85	215.049	236.064	95.3138	56.0794	32.5846
15084	AT3G45980	1333.98	0.615107	0.11695	5.25955	1.44405e-07	2.5515e-06	H2B	3	16897287	16898013	protein_coding	823741	1088.28	947.267	921.773	1491.56	1517.15	1523.81
9016	AT2G25220	187.808	-0.894402	0.170108	-5.25784	1.45756e-07	2.5733e-06		2	10742623	10745819	protein_coding	817060	233.41	270.167	314.65	166.328	159.231	114.344
18567	AT4G16860	826.721	0.686721	0.130618	5.2575	1.4603e-07	2.57605e-06	RPP4	4	9488466	9495837	protein_coding	827395	672.343	817.084	625.039	1308.42	1104.8	993.313
13730	AT3G21530	542.524	-0.707813	0.134658	-5.25636	1.46933e-07	2.58989e-06		3	7582740	7585856	protein_coding	821707	491.601	567.453	492.156	357.224	313.882	279.421
16846	AT3G62750	1567.49	0.736072	0.140174	5.25114	1.51164e-07	2.66232e-06	BGLU8	3	23214247	23217084	protein_coding	825450	1176.28	1633.09	1371.09	2546.8	2185.68	2230.1
6363	AT1G73330	4609.93	3.14512	0.599028	5.25037	1.51795e-07	2.67128e-06	ATDR4	1	27568714	27569823	protein_coding	843668	634.005	716.482	470.878	4758.59	5710.09	5645.76
14284	AT3G26460	283.124	-1.98078	0.377291	-5.25	1.52099e-07	2.67446e-06		3	9683682	9684657	protein_coding	822251	771.274	579.06	490.863	148.041	165.234	153.339
4764	AT1G56510	1376.22	-0.552442	0.10523	-5.24984	1.5223e-07	2.67463e-06	ADR2	1	21167565	21173632	protein_coding	842104	1191.97	1293.44	1211.54	813.209	892.264	815.573
6925	AT1G78780	98.4499	1.28479	0.244957	5.24496	1.56318e-07	2.74423e-06		1	29621340	29623337	protein_coding	844214	61.274	44.7347	36.9348	117.018	110.467	122.412
15245	AT3G47570	332.711	-0.938624	0.178972	-5.24453	1.56683e-07	2.74843e-06		3	17527507	17531041	protein_coding	823911	372.305	416.462	424.665	210.907	202.286	219.467
5254	AT1G62914	161.815	-1.048	0.199886	-5.24299	1.57996e-07	2.76925e-06		1	23301315	23303162	protein_coding	10723105	205.41	245.471	226.072	120.663	106.15	100.629
18119	AT4G13310	51.0773	2.60486	0.496926	5.24195	1.58889e-07	2.78265e-06	CYP71A20	4	7750305	7753210	protein_coding	826961	15.0839	6.32031	2.4257	32.0478	55.428	60.4903
2684	AT1G26930	254.731	1.15422	0.220202	5.24166	1.59142e-07	2.78485e-06		1	9336057	9337938	protein_coding	839583	98.3537	95.1664	92.5878	167.124	201.651	267.741
8860	AT2G23690	319.377	-0.824626	0.157376	-5.23983	1.60721e-07	2.81024e-06		2	10072057	10073126	protein_coding	816900	200.472	180.432	246.056	112.551	125.177	115.004
24630	AT5G41750	435.25	-2.77209	0.529105	-5.23921	1.61266e-07	2.81751e-06		5	16693832	16699028	protein_coding	834178	263.458	222.768	264.619	35.7339	29.9649	44.2752
4113	AT1G50560	122.427	1.24185	0.237103	5.23758	1.62693e-07	2.84017e-06	CYP705A25	1	18724190	18726272	protein_coding	841477	56.2902	49.304	62.4507	99.3697	118.167	178.257
5151	AT1G61890	1485.66	-0.717693	0.13705	-5.23674	1.63438e-07	2.85089e-06	DTX37	1	22867689	22871358	protein_coding	842485	877.649	860.809	1094.45	546.735	602.943	571.264
18102	AT4G13190	28.71	2.80499	0.535865	5.23451	1.65421e-07	2.88318e-06	PBL24	4	7659303	7662283	protein_coding	826933	6.24747	2.22494	7.94735	42.5944	39.2934	31.9378
20405	AT4G33560	38.1063	3.27238	0.62526	5.23363	1.66213e-07	2.89467e-06		4	16135157	16135921	protein_coding	829495	1.9751	3.14707	2.49803	22.3075	30.0425	21.0842
26866	AT5G62280	267.63	-1.33448	0.255016	-5.23293	1.66847e-07	2.9034e-06		5	25016860	25018265	protein_coding	836349	534.263	407.02	560.807	176.432	203.288	215.633
11324	AT2G46710	997.949	-0.629435	0.120309	-5.23181	1.67861e-07	2.91873e-06	ROPGAP3	2	19191247	19195093	protein_coding	819283	1296.65	1189.59	1340.19	949.082	822.164	702.486
23334	AT5G23230	20.9919	2.63498	0.504013	5.22801	1.71346e-07	2.97695e-06	NIC2	5	7825858	7826611	protein_coding	832387	6.91283	4.19609	3.74704	23.3214	33.0468	37.3764
1194	AT1G12010	134.668	1.59044	0.304275	5.227	1.72282e-07	2.99083e-06		1	4056165	4057968	protein_coding	837753	51.3525	27.2746	28.7273	79.0901	117.166	129.38
24911	AT5G44180	1587.29	-0.682886	0.130653	-5.22671	1.72556e-07	2.99322e-06	RLT2	5	17782428	17790234	protein_coding	834441	2024.3	2121.03	1890.18	1391.95	1199.76	1168.69
24252	AT5G38250	10.1542	-7.39281	1.41453	-5.22634	1.72895e-07	2.99496e-06	LRK10L-2.3	5	15280467	15282769	protein_coding	833807	25.6762	25.1765	41.2175	0	0	0
9461	AT2G29480	53.8608	2.6045	0.498343	5.2263	1.72931e-07	2.99496e-06	GSTU2	2	12630198	12631321	protein_coding	817497	5.92528	11.5392	12.4901	38.5311	58.0822	83.3782
22686	AT5G16520	438.378	-0.742015	0.142005	-5.22527	1.73905e-07	3.00943e-06		5	5394544	5397466	protein_coding	831514	416.469	512.977	486.787	237.517	290.982	317.137
15202	AT3G47080	546.645	0.541365	0.103645	5.22327	1.7579e-07	3.03966e-06		3	17338102	17340543	protein_coding	823861	418.72	354.569	397.187	570.869	584.828	548.188
19264	AT4G23140	18.1736	-3.10033	0.593848	-5.22074	1.78205e-07	3.07897e-06	CRK6	4	12121369	12124564	protein_coding	828413	26.1186	58.9075	59.4751	9.9806	2.68827	4.06255
21628	AT5G05760	193.424	0.773496	0.148186	5.21976	1.79152e-07	3.09288e-06	SYP31	5	1728893	1731090	protein_coding	830461	122.456	115.392	134.893	212.935	227.322	195.508
7289	AT2G02240	24.6315	-2.45284	0.469972	-5.21912	1.79773e-07	3.10115e-06	MEE66	2	592160	593724	protein_coding	814755	48.3898	50.353	52.4586	4.05591	9.01276	14.3756
8428	AT2G19660	61.8878	-1.33759	0.256606	-5.2126	1.86217e-07	3.20978e-06		2	8496602	8498807	protein_coding	816485	99.8635	88.8224	110.614	34.3052	42.8487	41.0068
5813	AT1G68080	254.177	-0.773325	0.148412	-5.21065	1.88177e-07	3.241e-06		1	25517411	25519653	protein_coding	843136	333.405	311.894	309.325	178.822	192.487	187.678
20976	AT4G38850	30.9625	-2.28029	0.437727	-5.20939	1.89462e-07	3.26056e-06	SAUR15	4	18126057	18126829	protein_coding	830040	53.3276	38.8138	72.4428	13.1817	12.017	8.62533
1607	AT1G15870	50.9617	-1.99356	0.382785	-5.20804	1.90845e-07	3.28179e-06		1	5457084	5458429	protein_coding	838157	111.593	103.853	132.395	34.4752	25.0355	27.7928
25383	AT5G48460	455.487	-1.25602	0.241294	-5.20537	1.93613e-07	3.32677e-06	FIM2	5	19636045	19639529	protein_coding	834901	844.353	912.649	1102.88	409.646	463.656	323.929
4833	AT1G58080	2734.26	0.46442	0.0892634	5.20281	1.963e-07	3.37027e-06	HISN1A	1	21504314	21507679	protein_coding	842175	2501.46	2539.68	2594.2	3765.91	3561.04	3207.67
22976	AT5G19190	1552.39	-0.8054	0.154897	-5.19958	1.99736e-07	3.42658e-06		5	6457026	6458504	protein_coding	832039	1394.42	1333.31	1458.85	750.342	855.211	789.697
14875	AT3G44100	944.052	0.508709	0.0978622	5.19821	2.01213e-07	3.4492e-06		3	15865933	15867534	protein_coding	823530	640.918	639.903	694.452	820.307	1039.47	947.828
25830	AT5G52580	783.483	-0.479334	0.0922318	-5.19706	2.0247e-07	3.46789e-06		5	21337861	21343051	protein_coding	835335	822.848	847.391	872.644	640.992	603.29	579.269
3719	AT1G44920	1078.6	0.443598	0.0853579	5.19692	2.0262e-07	3.46789e-06		1	16982904	16984444	protein_coding	841058	1004.34	953.561	1046.67	1407.4	1366.94	1310.09
27030	AT5G63850	667.492	-0.705759	0.135885	-5.19379	2.06057e-07	3.52395e-06	AAP4	5	25550937	25553656	protein_coding	836505	508.587	561.227	488.365	339.682	287.407	328.721
20402	AT4G33530	1567.42	-0.480928	0.0926053	-5.19331	2.06584e-07	3.53019e-06	POT13	4	16126179	16130608	protein_coding	829492	1834.05	1944.63	2092.3	1462.29	1494.26	1248.88
13694	AT3G21240	311.074	1.26606	0.243808	5.19286	2.07084e-07	3.53597e-06	4CL2	3	7454269	7457404	protein_coding	821678	159.297	164.815	122.01	356.615	339.558	378.744
10922	AT2G42900	143.813	-1.08465	0.208907	-5.19202	2.08024e-07	3.54925e-06		2	17854557	17855511	protein_coding	818891	261.7	311.56	279.779	140.943	153.217	108.296
20550	AT4G34860	185.163	1.09122	0.210182	5.19178	2.08295e-07	3.55109e-06	INVB	4	16609746	16612907	protein_coding	829638	75.7808	96.8085	109.198	155.136	192.127	246.709
15617	AT3G51010	521.871	0.557665	0.107429	5.19104	2.09125e-07	3.56247e-06		3	18946641	18948197	protein_coding	824265	493.774	423.805	495.859	710.797	691.98	676.61
6952	AT1G78995	564.332	-0.638724	0.123117	-5.18794	2.12638e-07	3.61949e-06		1	29715072	29716255	protein_coding	844240	867.067	882.227	860.571	588.106	578.82	509.853
14412	AT3G27530	1081.6	0.460485	0.088782	5.18669	2.14066e-07	3.64095e-06	GC6	3	10193477	10200046	protein_coding	822375	842.378	814.041	786.879	1148.84	1131.6	1083.92
22583	AT5G15580	567.618	-1.00286	0.193362	-5.18643	2.14359e-07	3.6431e-06	LNG1	5	5068237	5072492	protein_coding	831411	851.266	892.717	835.591	511.044	408.579	368.014
5085	AT1G61280	25.9198	-2.44816	0.472098	-5.18569	2.15215e-07	3.6548e-06		1	22603586	22605008	protein_coding	842422	44.4188	36.7891	75.7919	12.5738	6.39217	9.90351
24962	AT5G44574	28.5426	6.44928	1.24416	5.18362	2.17623e-07	3.69283e-06		5	17970210	17971456	protein_coding	5008299	0	0	0	18.2516	18.0255	16.2923
12753	AT3G12950	672.455	0.459778	0.0887039	5.18329	2.18005e-07	3.69645e-06		3	4132491	4135264	protein_coding	820480	611.292	573.815	563.305	784.818	810.147	811.74
6821	AT1G77760	21088	0.681885	0.131598	5.18158	2.20017e-07	3.72766e-06	NIA1	1	29235721	29239484	protein_coding	844112	13950.1	11041	11141.2	17296.4	20125.5	20545.5
12930	AT3G14350	1785.56	0.40699	0.0785876	5.17881	2.23307e-07	3.78047e-06	SRF7	3	4782757	4787243	protein_coding	820655	1437.07	1515.23	1356.92	1886.58	1980.36	1850.17
25565	AT5G50130	83.0385	1.5344	0.296538	5.17437	2.28681e-07	3.86844e-06		5	20389915	20393306	protein_coding	835078	28.8253	36.9406	44.1801	106.211	89.2801	120.637
17798	AT4G10340	36470.8	-0.693369	0.134034	-5.17306	2.30287e-07	3.8926e-06	LHCB5	4	6408007	6409849	protein_coding	826626	45826.2	42474.9	37780.2	25027	26566.6	26377.2
27220	AT5G65609	17.3983	-3.29182	0.636468	-5.17201	2.31593e-07	3.91165e-06		5	26218332	26219345	protein_coding	6241295	39.5019	37.7648	38.7194	1.01398	5.00709	5.75022
18304	AT4G14800	636.095	0.497596	0.096221	5.17138	2.32369e-07	3.92172e-06	PBD2	4	8500193	8502589	protein_coding	827135	636.836	561.44	593.587	809.795	847.513	873.439
17077	AT4G01150	10729.7	-0.443593	0.0858474	-5.16722	2.37598e-07	4.00687e-06	CURT1A	4	493546	494885	protein_coding	828181	14711.2	14444.2	15233.4	11261.1	11113.6	10264
20542	AT4G34770	33.2391	-2.00724	0.388478	-5.16692	2.37985e-07	4.01031e-06		4	16591179	16591910	protein_coding	829629	73.0785	84.9708	84.933	12.1677	29.0411	19.1674
24857	AT5G43700	1514.84	-0.852523	0.165026	-5.16599	2.39172e-07	4.0272e-06	IAA4	5	17550179	17551715	protein_coding	834390	1826.96	1992.09	2761.57	1207.65	1291.83	1143.34
9905	AT2G33540	1062.88	-0.601668	0.116532	-5.16312	2.42864e-07	4.08621e-06	CPL3	2	14203401	14209192	protein_coding	817919	1218.68	1301.26	1009.64	913.592	732.55	682.706
6705	AT1G76680	4016.48	0.902646	0.174879	5.16155	2.44918e-07	4.1176e-06	OPR1	1	28776626	28778837	protein_coding	844001	4119.93	3906.24	3642.8	5489.5	8118.48	8208.21
7661	AT2G07140	10.6536	-4.19465	0.812851	-5.16042	2.46399e-07	4.13931e-06		2	2957516	2959851	protein_coding	815283	34.5642	44.0589	29.9763	0	4.00567	1.91674
21365	AT5G03390	59.9985	1.91651	0.371431	5.15981	2.47205e-07	4.14967e-06		5	834859	836751	protein_coding	831852	27.6513	27.2746	26.2293	138.915	93.1319	74.7529
9322	AT2G28110	543.915	1.24485	0.241341	5.15803	2.49556e-07	4.18591e-06	IRX7	2	11977865	11980003	protein_coding	817357	141.219	135.324	118.656	229.159	290.411	417.85
9771	AT2G32290	388.091	-1.19284	0.231323	-5.15661	2.51462e-07	4.21465e-06	BAM6	2	13714516	13717002	protein_coding	817789	739.673	860.198	785.63	442.094	355.503	246.301
11648	AT3G02480	39.8413	2.64879	0.514461	5.14867	2.62347e-07	4.39371e-06		3	512220	513036	protein_coding	821185	26.6638	10.4902	2.49803	56.7827	75.1064	122.671
18528	AT4G16563	574.52	1.10719	0.215092	5.14752	2.63956e-07	4.41727e-06		4	9329620	9331646	protein_coding	827356	443.409	333.589	367.21	852.754	788.116	825.157
22311	AT5G12950	2097.94	-0.585925	0.113905	-5.14398	2.68973e-07	4.49542e-06		5	4092519	4097059	protein_coding	831135	3744.78	3760.74	3790.76	2735.71	2557.62	2233
8456	AT2G19930	274.661	-0.806605	0.156807	-5.14394	2.69038e-07	4.49542e-06		2	8607340	8612648	protein_coding	816512	363.076	435.123	358.047	245.342	182.428	233.746
18556	AT4G16800	166.468	0.837629	0.163071	5.1366	2.7976e-07	4.66974e-06		4	9454707	9457070	protein_coding	827386	106.655	102.804	131.147	185.558	210.298	209.883
12099	AT3G06450	606.421	0.46227	0.089997	5.1365	2.79898e-07	4.66974e-06	BOR3	3	1975915	1980110	protein_coding	819821	586.914	552.159	541.324	788.655	738.916	789.479
14286	AT3G26480	20.0432	6.37528	1.24146	5.13531	2.81674e-07	4.69578e-06		3	9687273	9690966	protein_coding	822253	0	1.03635	0	36.0622	25.7223	35.0314
27367	AT5G66910	233.909	-0.844649	0.164487	-5.13506	2.82054e-07	4.69853e-06		5	26718130	26721377	protein_coding	836825	270.588	332.54	306.009	168.32	161.228	176.34
24157	AT5G37340	181.243	-0.800584	0.15593	-5.13425	2.83278e-07	4.71532e-06		5	14787247	14792818	protein_coding	833708	228.631	205.522	268.547	135.627	136.465	130.326
85	AT1G01790	4754.2	-0.668885	0.130283	-5.13408	2.83531e-07	4.71594e-06	KEA1	1	284350	291203	protein_coding	837332	6907.6	7759.8	7097.28	5472.97	4576.5	3641.35
13220	AT3G16950	2020.72	0.691476	0.134697	5.13355	2.84333e-07	4.72569e-06	LPD1	3	5786298	5790536	protein_coding	820951	1133.97	956.763	961.033	1603.53	1613.39	1713.55
26656	AT5G60260	18.2149	6.47313	1.26103	5.1332	2.84862e-07	4.73088e-06		5	24255272	24256285	protein_coding	836148	0	0	0	10.1398	25.0355	18.209
17054	AT4G00955	50.6182	4.5778	0.892416	5.12967	2.9025e-07	4.81669e-06		4	412107	413810	protein_coding	827942	0	3.22893	0	24.2598	26.9177	27.1437
13713	AT3G21380	55.3288	2.99529	0.583979	5.1291	2.91131e-07	4.82765e-06	JAL36	3	7528181	7530686	protein_coding	821692	22.7136	7.34315	6.24507	42.587	83.1177	167.715
17662	AT4G09012	21.2569	2.59021	0.505117	5.12795	2.92918e-07	4.85023e-06		4	5780311	5783464	protein_coding	6240241	5.92528	6.29413	6.24507	43.601	32.0454	35.4597
22612	AT5G15830	152.719	-1.14219	0.222738	-5.12793	2.92937e-07	4.85023e-06	AtbZIP3	5	5168194	5169365	protein_coding	831440	137.269	119.588	124.901	41.573	67.095	64.2108
13082	AT3G15670	44.31	3.02584	0.590556	5.12372	2.99566e-07	4.95623e-06	LEA29	3	5309886	5310988	protein_coding	820810	16.7883	12.5883	3.74704	52.7268	64.0907	157.173
18287	AT4G14690	224.566	1.89654	0.370166	5.12349	2.99932e-07	4.95852e-06	ELIP2	4	8418242	8419325	protein_coding	827119	4.93774	8.39217	12.4901	27.3774	43.061	23.0009
25878	AT5G53020	605.715	-0.688168	0.134377	-5.12117	3.03641e-07	5.01604e-06		5	21498379	21502500	protein_coding	835381	870.264	945.439	918.695	708.174	508.999	481.014
9427	AT2G29120	207.476	1.35472	0.26459	5.12007	3.05419e-07	5.0416e-06	GLR2.7	2	12511246	12515947	protein_coding	817460	65.1781	82.8727	77.4389	188.6	182.258	205.091
22493	AT5G14710	236.258	-0.766332	0.1497	-5.11911	3.0698e-07	5.06355e-06		5	4746264	4747934	protein_coding	831323	289.351	265.402	311.005	172.376	172.244	163.881
20154	AT4G31290	2412.65	1.02109	0.199506	5.11811	3.08605e-07	5.08651e-06	GGCT2;2	4	15185775	15188484	protein_coding	829256	1140.62	786.766	779.385	1456.07	1812.57	2227.25
5571	AT1G65790	17.2509	-3.8952	0.761093	-5.11791	3.08947e-07	5.0883e-06	SD17	1	24468770	24472475	protein_coding	842890	46.6547	54.4945	60.4024	1.85179	0.914428	8.92895
19455	AT4G24890	30.8393	-3.22477	0.630129	-5.11763	3.094e-07	5.09193e-06	PAP24	4	12811354	12814456	protein_coding	828591	54.3151	65.0393	47.4625	9.12579	3.00425	5.75022
20300	AT4G32570	1868.15	-0.867012	0.169425	-5.11738	3.09815e-07	5.09491e-06	TIFY8	4	15716232	15718867	protein_coding	829392	2533.9	2595.47	2633.94	1682.52	1342.98	1231.22
20353	AT4G33070	35.5647	-1.77847	0.347603	-5.11638	3.1145e-07	5.11796e-06	PDC1	4	15952257	15954803	protein_coding	829444	101.717	67.1374	78.6879	21.2935	25.0355	25.876
4153	AT1G50970	225.711	0.729043	0.142538	5.11472	3.14201e-07	5.15621e-06		1	18896142	18900369	protein_coding	841519	127.765	125.204	131.902	229.773	195.639	212.062
3950	AT1G48860	1195.48	0.47447	0.0927661	5.11469	3.14251e-07	5.15621e-06		1	18068698	18071667	protein_coding	841308	1059.67	1059.67	927.567	1517.58	1358.34	1362.22
1994	AT1G19650	602.096	-0.598514	0.117022	-5.11453	3.14516e-07	5.15669e-06	SFH4	1	6796137	6799764	protein_coding	838552	660.188	712.597	697.364	528.885	464.755	374.193
12908	AT3G14160	163.422	0.950258	0.186023	5.10828	3.25105e-07	5.32606e-06		3	4693309	4695604	protein_coding	820633	108.63	89.1668	93.6761	197.725	161.228	205.091
24159	AT5G37360	1173.01	0.779012	0.152504	5.10815	3.25334e-07	5.32606e-06		5	14805213	14808275	protein_coding	833710	690.296	823.482	961.741	1284.71	1381.96	1576.52
14946	AT3G44730	215.104	-1.13988	0.223194	-5.10712	3.27108e-07	5.3511e-06	ATKP1	3	16283833	16291128	protein_coding	823602	382.277	431.714	357.286	195.155	157.194	179.371
3395	AT1G34180	130.979	-1.46656	0.287311	-5.10443	3.31796e-07	5.42373e-06	anac016	1	12448543	12451287	protein_coding	840317	212.549	179.591	214.976	60.4937	73.1355	85.7644
24135	AT5G37130	909.888	-0.529712	0.103783	-5.10402	3.32521e-07	5.4315e-06		5	14681348	14686754	protein_coding	833685	965.821	1210.57	1187.81	851.74	771.092	706.319
21238	AT5G02160	4471.71	-0.590644	0.115734	-5.10346	3.33495e-07	5.44334e-06		5	426226	427461	protein_coding	831910	6612.62	7158.52	6392.45	4108.63	4555.45	4725.73
27135	AT5G64830	347.648	0.565454	0.110809	5.10296	3.34386e-07	5.45382e-06		5	25914567	25916652	protein_coding	836606	256.972	254.627	245.363	386.905	395.56	339.642
5534	AT1G65450	33.5793	2.45665	0.481477	5.10232	3.35522e-07	5.46826e-06		1	24315722	24319092	protein_coding	842857	10.1663	10.4471	12.3215	64.2923	64.5429	50.8651
3734	AT1G45145	569.255	1.42175	0.278662	5.10207	3.35961e-07	5.47133e-06	TRX5	1	17074942	17076417	protein_coding	841082	152.082	127.981	157.376	257.55	451.639	461.935
25611	AT5G50520	204.104	0.776748	0.152284	5.10063	3.38515e-07	5.50472e-06		5	20569533	20571656	protein_coding	835120	124.431	127.981	129.898	195.697	236.335	222.342
25624	AT5G50630	204.104	0.776748	0.152284	5.10063	3.38515e-07	5.50472e-06		5	20602874	20604997	protein_coding	835120	124.431	127.981	129.898	195.697	236.335	222.342
5601	AT1G66090	97.481	1.85848	0.364486	5.09892	3.4159e-07	5.55058e-06		1	24602033	24604763	protein_coding	842923	14.8132	10.4902	12.4901	57.7966	55.078	24.9176
7564	AT2G05185	34.2817	6.56744	1.28916	5.09435	3.49937e-07	5.68199e-06		2	1876899	1878322	protein_coding	5008219	0	0	0	2.6965	26.1251	28.5314
21303	AT5G02810	669.203	-1.29777	0.254977	-5.08977	3.58503e-07	5.81676e-06	APRR7	5	637681	642030	protein_coding	831793	1406	1246.9	1027.82	437.74	469.924	589.621
8159	AT2G17060	15.5904	6.40335	1.25845	5.0883	3.6129e-07	5.85761e-06		2	7422336	7427119	protein_coding	816211	0	0	0	17.7882	18.5438	14.5735
12443	AT3G10120	111.753	1.46844	0.288629	5.08766	3.62511e-07	5.87305e-06		3	3130072	3130891	protein_coding	820175	54.3151	79.7257	74.9409	134.859	204.289	237.676
10468	AT2G38800	3585.68	0.959864	0.188717	5.08627	3.65167e-07	5.9117e-06		2	16216752	16219159	protein_coding	818462	1919.79	1784.39	1482.58	2430.5	3145.45	4514.88
24420	AT5G39770	6.62285	-6.86324	1.34961	-5.08534	3.66969e-07	5.93383e-06		5	15919241	15927549	protein_coding	833973	19.7509	17.8334	26.2293	0	0	0
10934	AT2G43010	480.091	-0.765774	0.150586	-5.08528	3.67078e-07	5.93383e-06	PIF4	2	17886101	17889087	protein_coding	818903	812.896	810.235	717.721	525.824	448.719	403.56
5611	AT1G66180	3026.25	1.03206	0.20299	5.08427	3.69032e-07	5.96102e-06		1	24647121	24648839	protein_coding	842933	1586.99	1229.45	1858.53	2489.31	3746.3	3321.71
25017	AT5G45080	19.7243	6.41973	1.2631	5.08251	3.72488e-07	6.0124e-06	PP2A6	5	18191355	18193328	protein_coding	834539	0	0	0	13.1817	21.0298	17.2507
26638	AT5G60100	668.627	-0.938887	0.184754	-5.08183	3.73816e-07	6.02938e-06	PRR3	5	24197971	24201415	protein_coding	836132	1672.17	1689.33	1812.42	1052.64	844.095	802.17
21756	AT5G06970	1272.62	-0.500081	0.0984178	-5.0812	3.75061e-07	6.04499e-06	PATROL1	5	2157970	2166511	protein_coding	830588	1165.31	1079.44	1087.89	854.782	788.116	714.944
25336	AT5G48020	590.354	0.542505	0.106848	5.07735	3.82734e-07	6.1641e-06		5	19462516	19464971	protein_coding	834853	478.961	460.521	438.404	655.029	680.964	672.776
27337	AT5G66650	265.85	1.07269	0.211305	5.07651	3.84432e-07	6.18689e-06		5	26603003	26607012	protein_coding	836797	117.518	115.392	104.917	163.25	285.404	262.594
24486	AT5G40390	1167.13	0.694807	0.136872	5.07633	3.84796e-07	6.18818e-06	RFS5	5	16161449	16165453	protein_coding	834037	615.242	585.354	585.788	1061.63	1091.55	739.862
27434	AT5G67530	553.062	-0.569388	0.112207	-5.07444	3.88631e-07	6.24526e-06	CYP65	5	26941074	26944146	protein_coding	836889	701.159	702.845	646.989	445.136	455.645	482.06
20378	AT4G33320	8.57152	-6.88991	1.35882	-5.0705	3.96765e-07	6.37129e-06		4	16057038	16057916	protein_coding	829468	23.7011	12.5883	28.7273	0	0	0
10178	AT2G36050	126.479	-0.89999	0.177658	-5.06586	4.06569e-07	6.52393e-06	OFP15	2	15135568	15137012	protein_coding	818178	201.46	179.383	184.854	114.579	92.1305	96.7954
24596	AT5G41410	704.405	-0.697404	0.137897	-5.05741	4.24983e-07	6.8144e-06	BEL1	5	16579936	16584077	protein_coding	834143	1077.41	968.247	1039.18	763.524	627.889	511.77
19831	AT4G28350	65.0532	2.90264	0.573984	5.05701	4.25875e-07	6.82368e-06	LECRK72	4	14026577	14028622	protein_coding	828950	7.90038	9.4412	4.99606	63.8805	53.0752	51.752
1748	AT1G17240	21.5588	4.14912	0.820616	5.05611	4.27895e-07	6.85103e-06	AtRLP2	1	5896385	5898931	protein_coding	838295	2.04546	1.97561	0	21.002	26.9645	27.7904
12066	AT3G06145	360.589	-1.0034	0.198595	-5.05248	4.36106e-07	6.97738e-06		3	1859822	1860797	protein_coding	819788	494.761	532.903	559.558	320.416	266.377	205.091
25023	AT5G45115	11.2153	6.69913	1.32634	5.05084	4.39864e-07	7.03236e-06		5	18238011	18238906	protein_coding	28721250	0	0	0	10.8562	28.2663	23.3201
23976	AT5G35400	159.48	-0.867746	0.171856	-5.04928	4.43486e-07	7.08507e-06		5	13599220	13602355	protein_coding	833501	194.587	242.374	246.106	125.759	125.203	122.697
9382	AT2G28660	290.337	-0.845199	0.16742	-5.04837	4.45596e-07	7.11358e-06		2	12295255	12297245	protein_coding	817415	524.388	568.57	480.87	245.382	345.489	285.594
514	AT1G05805	596.173	-0.729796	0.144587	-5.04746	4.47725e-07	7.14234e-06	BHLH128	1	1744444	1747734	protein_coding	837090	872.004	887.472	814.357	528.282	530.751	493.561
17450	AT4G04925	176.636	1.01351	0.200806	5.04722	4.48289e-07	7.14611e-06		4	2505979	2506786	protein_coding	2745645	124.431	95.461	124.901	219.019	218.309	257.802
13766	AT3G21870	563.25	-0.752251	0.149055	-5.0468	4.49268e-07	7.15496e-06	CYCU1-1	3	7703799	7704958	protein_coding	821742	281.451	338.834	287.273	156.152	212.301	170.59
15427	AT3G49220	2263.14	-0.905841	0.179492	-5.0467	4.49499e-07	7.15496e-06		3	18249663	18253911	protein_coding	824083	2657.78	2782.55	2664.67	1774.13	1418.36	1133.86
14137	AT3G25150	1333.37	0.457556	0.0906776	5.04597	4.5123e-07	7.17728e-06		3	9156822	9160100	protein_coding	822106	1060.2	997.124	874.228	1256.66	1327.69	1445.93
8647	AT2G21620	1300.79	1.02821	0.20381	5.04492	4.53705e-07	7.21141e-06	RD2	2	9248525	9250311	protein_coding	816700	879.979	851.527	776.716	1417.38	1713.48	1985.38
18424	AT4G15765	292.264	0.676497	0.134169	5.04213	4.60391e-07	7.31234e-06		4	8975280	8977451	protein_coding	827256	198.215	219.224	151.892	290.914	319.235	304.38
25862	AT5G52882	2819.24	-0.802373	0.159193	-5.04026	4.64896e-07	7.37854e-06		5	21433859	21439133	protein_coding	5008305	2557.75	2788.3	3398.57	1985.37	1756.49	1271.76
9645	AT2G31141	71.7591	2.57285	0.510662	5.03826	4.69796e-07	7.45089e-06		2	13271726	13272534	protein_coding	6240467	25.6762	17.8334	13.7392	52.7268	239.339	50.7936
5588	AT1G65970	3460.11	2.63632	0.523284	5.03803	4.70337e-07	7.45406e-06	PRXIIC	1	24557372	24558322	protein_coding	842909	316.015	206.657	232.317	766.566	1449.05	2479.3
24877	AT5G43880	1032.03	-0.435603	0.0864668	-5.0378	4.709e-07	7.45757e-06		5	17639776	17643982	protein_coding	834410	1342.93	1310.94	1441.82	1045.27	971.035	1010.4
14375	AT3G27250	43.9109	2.02475	0.401934	5.03752	4.71596e-07	7.46318e-06		3	10061009	10062870	protein_coding	822344	13.0353	9.36941	11.1557	44.2757	40.746	51.6692
14115	AT3G24890	52.5819	1.5524	0.308198	5.03702	4.72849e-07	7.47758e-06	VAMP728	3	9097391	9099073	protein_coding	822087	27.9965	15.6523	26.0908	54.4656	74.7099	74.3583
7313	AT2G02500	353.65	-1.36203	0.270451	-5.03615	4.74988e-07	7.50597e-06	ISPD	2	670461	673327	protein_coding	814779	580.518	659.029	1135.05	337.601	323.46	262.199
17979	AT4G12010	381.37	-0.769244	0.152754	-5.03584	4.75769e-07	7.51288e-06	DSC1	4	7196991	7201571	protein_coding	826809	459.209	555.981	515.843	302.165	280.397	315.304
13171	AT3G16520	2328.56	0.678277	0.134822	5.03089	4.882e-07	7.70362e-06	UGT88A1	3	5618408	5620969	protein_coding	820900	1543.26	1360.35	1321.78	2161.39	2221.11	2381.81
13509	AT3G19550	10.4872	-4.87048	0.968488	-5.02895	4.93168e-07	7.77638e-06		3	6787127	6788424	protein_coding	821491	24.6887	33.5687	28.7273	1.01398	1.00142	0.958371
10604	AT2G40080	303.344	1.08563	0.215905	5.02829	4.94864e-07	7.79751e-06	ELF4	2	16734294	16734953	protein_coding	818596	339.716	340.932	337.234	563.771	772.093	824.199
5221	AT1G62580	18.9326	5.09313	1.01329	5.02632	4.99971e-07	7.87229e-06		1	23173286	23176931	protein_coding	842555	0	3.12809	0	26.608	42.2681	41.3123
14772	AT3G42660	240.751	0.71175	0.141799	5.01943	5.18247e-07	8.15417e-06		3	14751280	14755701	protein_coding	823286	212.323	250.716	208.585	409.646	351.498	340.222
1646	AT1G16260	573.758	0.769557	0.15338	5.01733	5.23943e-07	8.23787e-06	WAKL8	1	5559498	5562192	protein_coding	838195	290.827	344.202	282.163	572.784	493.667	498.515
19004	AT4G20880	372.116	0.697434	0.13917	5.0114	5.40346e-07	8.48966e-06		4	11178992	11181049	protein_coding	827836	269.6	253.863	309.755	412.688	474.672	460.976
10003	AT2G34420	27473.7	-1.04739	0.209075	-5.00964	5.45317e-07	8.5616e-06	LHB1B2	2	14522524	14523568	protein_coding	818005	31514.6	27002.9	16606.9	9588.16	11359.1	15402
9609	AT2G30870	4709.56	0.844752	0.168683	5.00793	5.50175e-07	8.62708e-06	GSTF10	2	13141290	13142676	protein_coding	817637	3896.86	3892.92	4602.62	7960.73	7205.2	7088.11
13901	AT3G23030	2584.4	-0.650189	0.129833	-5.0079	5.50278e-07	8.62708e-06	IAA2	3	8180646	8182095	protein_coding	821877	2418.91	2062	2587.86	1265.98	1636.89	1600.48
17778	AT4G10160	10.9596	-3.40197	0.679878	-5.00379	5.62132e-07	8.8066e-06	ATL59	4	6335919	6337478	protein_coding	826607	24.6887	29.3726	29.9763	4.05591	2.00284	1.91674
15219	AT3G47295	448.816	1.11745	0.223343	5.00326	5.63698e-07	8.8248e-06	PSY2	3	17427950	17428511	protein_coding	823883	123.443	114.343	124.901	271.746	250.355	264.51
12047	AT3G05990	526.292	0.624172	0.124771	5.00253	5.65812e-07	8.85156e-06		3	1796839	1800082	protein_coding	819770	387.119	390.236	334.736	519.156	588.834	608.565
17956	AT4G11810	24.9318	-2.3026	0.460356	-5.00178	5.68019e-07	8.87972e-06		4	7104510	7108619	protein_coding	826787	59.5855	51.1425	53.1191	9.46607	7.63485	15.8987
2310	AT1G22710	2074.73	-0.805303	0.161086	-4.99922	5.75634e-07	8.99233e-06	SUC2	1	8030587	8033156	protein_coding	838877	3075.22	3334.84	2413.1	1744.04	1691.39	1614.85
10094	AT2G35300	99.24	2.31864	0.463862	4.99855	5.77615e-07	9.01682e-06	LEA18	2	14862779	14863412	protein_coding	818097	64.1906	23.0785	26.2293	113.565	163.231	292.303
3633	AT1G43160	49.373	6.40925	1.28269	4.99673	5.83115e-07	9.09618e-06	RAP2-6	1	16263805	16264945	protein_coding	840915	0	0	0	14.1957	8.01134	28.7511
13119	AT3G16030	258.528	1.28211	0.256633	4.99589	5.85642e-07	9.12908e-06	CES101	3	5439311	5442997	protein_coding	820848	75.7319	79.3782	102.377	197.816	190.255	236.44
25088	AT5G45720	129.063	-1.01604	0.203387	-4.99562	5.86477e-07	9.13557e-06		5	18542973	18547341	protein_coding	834611	156.083	167.374	176.168	74.0442	93.162	79.5705
13165	AT3G16460	10593.5	0.668093	0.133828	4.99219	5.9697e-07	9.2924e-06	JAL34	3	5592491	5595912	protein_coding	820894	9398.58	7961.11	8297.29	14010.2	13950.9	12808.8
26300	AT5G56920	6.78293	-6.92161	1.38656	-4.99192	5.97834e-07	9.29921e-06		5	23024896	23025915	protein_coding	835794	20.7385	30.4216	14.9882	0	0	0
23731	AT5G27200	17.9274	-6.32393	1.26701	-4.99122	5.99989e-07	9.3261e-06	ACP5	5	9571185	9572213	protein_coding	832778	35.5517	29.3726	19.9842	1.01398	0	0
6418	AT1G73870	741.539	-2.42358	0.485695	-4.98991	6.0407e-07	9.37896e-06	COL7	1	27778984	27780809	protein_coding	843723	27.6513	17.8334	17.4862	2.02795	2.00284	7.66697
2917	AT1G29370	1890.5	0.475303	0.095254	4.98985	6.04249e-07	9.37896e-06		1	10277748	10283225	protein_coding	839812	1582.71	1574.46	1268.06	2063.8	2128.06	1966.68
8833	AT2G23390	1440.03	-0.341169	0.0684049	-4.9875	6.11648e-07	9.48707e-06		2	9960365	9963646	protein_coding	816871	1849.05	1988.56	1910.72	1536.06	1582.59	1419.54
7436	AT2G03760	270.658	1.28526	0.25798	4.982	6.29303e-07	9.75397e-06	SOT12	2	1149295	1150663	protein_coding	814903	125.418	115.392	122.403	241.326	329.466	314.346
18317	AT4G14900	1385.95	0.585445	0.117557	4.98009	6.35533e-07	9.84356e-06	FRL4B	4	8520782	8524217	protein_coding	827147	698.196	693.403	575.796	964.291	937.327	1054.21
5247	AT1G62850	346.057	0.741458	0.148905	4.97939	6.37844e-07	9.87234e-06		1	23271703	23274340	protein_coding	842585	215.894	222.314	208.383	411.562	356.354	315.037
12553	AT3G11070	397.075	0.530931	0.106675	4.9771	6.4545e-07	9.98299e-06		3	3467704	3470233	protein_coding	820278	363.417	324.148	323.495	492.792	502.712	467.685
19912	AT4G29050	91.0847	1.87807	0.37746	4.97555	6.50628e-07	1.0056e-05		4	14314657	14317022	protein_coding	829026	42.3975	22.3921	40.544	99.8053	138.416	147.519
21587	AT5G05410	190.297	1.40262	0.282107	4.97194	6.6285e-07	1.02376e-05	DREB2A	5	1602205	1604112	protein_coding	830424	142.107	116.022	102.492	284.584	331.079	340.083
1841	AT1G18180	62.3312	-1.45125	0.292225	-4.9662	6.82782e-07	1.0538e-05		1	6255736	6257900	protein_coding	838397	96.3615	98.9548	133.235	46.7874	39.6454	33.5236
25089	AT5G45730	22.3072	2.40402	0.484138	4.96556	6.85034e-07	1.05653e-05		5	18551809	18553907	protein_coding	834612	7.90038	5.24511	4.99606	31.4333	36.051	29.7095
15977	AT3G54440	1148.62	0.501971	0.101096	4.9653	6.85959e-07	1.05721e-05		3	20148208	20157199	protein_coding	824610	1112.91	1252.05	1183.64	1675.61	1780.03	1568.99
7485	AT2G04160	1047.77	1.00343	0.202189	4.96285	6.94664e-07	1.06987e-05	AIR3	2	1401268	1407827	protein_coding	814953	671.532	697.599	542.072	1149.85	1207.71	1475.89
897	AT1G09390	205.014	0.707795	0.142632	4.96237	6.96366e-07	1.07174e-05		1	3031046	3033582	protein_coding	837461	169.858	146.863	142.388	227.131	280.397	244.385
17547	AT4G07408	51.8516	2.352	0.474174	4.96021	7.04158e-07	1.08297e-05		4	4200595	4201226	protein_coding	28719922	9.87547	14.6863	22.4823	37.5171	95.1347	104.462
14231	AT3G26020	498.207	-0.879361	0.177288	-4.96007	7.0469e-07	1.08302e-05		3	9513645	9516930	protein_coding	822199	667.194	678.42	689.085	346.026	385.827	374.126
25007	AT5G44980	13.5064	6.38958	1.28858	4.95864	7.09899e-07	1.09026e-05		5	18160204	18162264	protein_coding	834529	0	0	0	14.744	19.7619	15.9262
14219	AT3G25905	26.6004	-2.28449	0.460723	-4.95848	7.1047e-07	1.09037e-05	CLE27	3	9486168	9486924	protein_coding	822187	52.34	53.5001	87.431	8.11181	16.0227	15.3339
21975	AT5G09400	626.421	0.616566	0.124384	4.95695	7.16087e-07	1.09822e-05	POT7	5	2916151	2920823	protein_coding	830799	480.936	422.756	398.436	663.14	651.923	684.277
3173	AT1G31830	451.315	0.546733	0.110313	4.95622	7.18779e-07	1.10096e-05		1	11418589	11420961	protein_coding	840073	374.273	382.046	349.568	488.595	547.43	580.584
24201	AT5G37750	10.703	6.3039	1.27192	4.95619	7.18881e-07	1.10096e-05		5	14995757	14997060	protein_coding	833753	0	0	0	12.1677	19.0269	16.2923
11886	AT3G04650	707.24	-0.541069	0.109183	-4.95562	7.21015e-07	1.10345e-05		3	1261857	1264687	protein_coding	819623	1349.98	1234.7	1298.97	1018.03	838.187	813.657
17953	AT4G11780	35.386	-2.27418	0.459335	-4.95102	7.38248e-07	1.12903e-05		4	7085879	7088412	protein_coding	826784	94.8045	75.5296	97.4231	21.2935	10.0142	23.9593
845	AT1G08900	470.487	-0.803697	0.162401	-4.94884	7.46556e-07	1.14094e-05	SUGTL3	1	2852363	2855941	protein_coding	837411	535.212	654.178	619.611	320.751	378.774	336.264
20596	AT4G35290	249.703	-0.905239	0.182933	-4.94848	7.47945e-07	1.14193e-05	GLR3.2	4	16789531	16793685	protein_coding	829682	371.904	461.262	403.557	245.088	222.705	192.695
10440	AT2G38540	8014.94	0.734492	0.148433	4.9483	7.48641e-07	1.14193e-05	LTP1	2	16130290	16131240	protein_coding	818436	6767.66	6760.94	7050.69	12517.5	11544.4	10177.9
8916	AT2G24280	3439.8	-0.477801	0.0965592	-4.94827	7.48774e-07	1.14193e-05		2	10332483	10337170	protein_coding	816963	3763.11	4331.48	4124.12	3102.46	2936.87	2734.34
21054	AT4G39640	1074.06	-0.965276	0.195141	-4.94655	7.55407e-07	1.15125e-05	GGT1	4	18399923	18403067	protein_coding	830118	1697.26	1520.7	1651.65	902.292	864.176	727.864
4600	AT1G55120	145.526	-1.00796	0.203778	-4.94635	7.56167e-07	1.1516e-05	CWINV3	1	20566030	20569322	protein_coding	841955	240.353	297.681	318.591	176.739	125.522	123.246
23847	AT5G28400	404.554	0.972592	0.196665	4.94542	7.59782e-07	1.1563e-05		5	10344024	10348234	protein_coding	832925	199.485	163.647	211.083	389.367	338.479	397.724
5222	AT1G62590	117.466	1.05951	0.214378	4.94229	7.72118e-07	1.17425e-05		1	23176930	23179248	protein_coding	842556	79.6803	66.0608	98.3188	165.248	201.209	140.062
21013	AT4G39210	105.065	1.36461	0.276185	4.94091	7.77592e-07	1.18176e-05	APL3	4	18259547	18263468	protein_coding	830076	75.4508	70.1292	90.126	263.613	191.276	151.528
13281	AT3G17520	241.139	3.11519	0.630515	4.94071	7.78407e-07	1.18217e-05		3	5999174	6000447	protein_coding	821017	123.443	39.8628	33.7234	371.115	349.495	990.955
24724	AT5G42590	134.413	2.37144	0.480431	4.93606	7.97168e-07	1.20982e-05	CYP71A16	5	17031024	17033800	protein_coding	834266	27.6513	32.5197	19.9842	113.565	127.18	175.382
16144	AT3G55980	1166.28	0.902377	0.182843	4.93525	8.00503e-07	1.21404e-05	SZF1	3	20776220	20778952	protein_coding	824764	434.934	370.459	408.131	916.814	684.938	667.165
25001	AT5G44930	232.925	0.804322	0.163047	4.93306	8.09524e-07	1.22687e-05	ARAD2	5	18138775	18142159	protein_coding	834523	173.633	141.262	181.698	356.962	278.227	230.659
23125	AT5G20590	587.931	0.449781	0.0911876	4.93248	8.1192e-07	1.22965e-05	TBL5	5	6963338	6966226	protein_coding	832181	496.137	515.802	552.396	748.352	707.262	677.041
18329	AT4G15000	2830.49	-0.381359	0.0773221	-4.93209	8.13556e-07	1.23127e-05	RPL27C	4	8571816	8572681	protein_coding	827159	3824.36	4050.03	4327.89	3006.42	3215.63	3143.44
18217	AT4G14150	95.7797	-1.17809	0.238919	-4.93092	8.1842e-07	1.23778e-05	KIN12A	4	8158436	8165214	protein_coding	827054	212.323	162.598	148.633	85.174	69.0978	77.628
15205	AT3G47110	47.26	1.72482	0.35004	4.9275	8.32866e-07	1.25875e-05		3	17347103	17350953	protein_coding	823864	11.8506	13.6373	16.2372	47.6569	44.0624	45.0434
12771	AT3G13080	1819.11	0.920366	0.18687	4.92517	8.42853e-07	1.27296e-05	ABCC3	3	4195770	4201734	protein_coding	820496	1075.02	918.106	952.801	1601.15	1884.1	2090.74
27428	AT5G67470	592.37	0.614857	0.124852	4.9247	8.44911e-07	1.27519e-05	FH6	5	26926551	26930556	protein_coding	836883	445.384	415.413	408.428	694.574	623.883	626.774
21090	AT4G39930	20.8773	6.04188	1.2269	4.92449	8.45801e-07	1.27565e-05		4	18518189	18518983	protein_coding	830152	0	0	0.880924	26.5242	24.9962	17.3714
23927	AT5G33370	137.236	2.07306	0.421252	4.92119	8.60195e-07	1.29647e-05		5	12602468	12604832	protein_coding	833315	70.0823	70.2509	43.6946	271.616	313.294	191.583
18806	AT4G19010	122.338	1.06808	0.217056	4.92078	8.61997e-07	1.29829e-05	4CLL6	4	10411466	10414324	protein_coding	827639	79.0038	54.5491	72.4428	120.663	142.201	168.673
4067	AT1G50020	1814.3	0.326885	0.066435	4.92037	8.63798e-07	1.3001e-05		1	18519946	18521781	protein_coding	841426	1129.75	1113.01	1092.89	1302.96	1482.1	1400.18
16001	AT3G54680	452.824	0.618923	0.125861	4.91751	8.765e-07	1.31831e-05		3	20244284	20246080	protein_coding	824633	210.348	189.873	202.34	280.871	320.454	323.929
4670	AT1G55720	5.59756	-6.79765	1.38276	-4.91599	8.83365e-07	1.32772e-05	ATCAX6	1	20828118	20830640	protein_coding	842021	20.7385	18.8824	21.2332	0	0	0
13412	AT3G18680	1899.75	0.535273	0.108889	4.91577	8.84323e-07	1.32825e-05		3	6427403	6429692	protein_coding	821399	2145.01	1880.38	2114.27	3218.34	2981.99	2697.36
13490	AT3G19380	248.887	-0.904981	0.184117	-4.91526	8.86668e-07	1.33085e-05	PUB25	3	6714133	6716178	protein_coding	821472	367.368	300.02	257.297	178.46	133.189	183.049
10090	AT2G35260	4953.42	-0.482893	0.0982559	-4.91465	8.89434e-07	1.33409e-05		2	14849357	14852045	protein_coding	818093	5023.65	4675.49	4244.15	3279.2	3438.87	3261.34
14324	AT3G26800	10.4214	-6.70797	1.36519	-4.91358	8.94299e-07	1.34047e-05		3	9862173	9862778	protein_coding	822294	21.726	25.1765	9.99211	0	0	0
8317	AT2G18560	382.923	-0.641749	0.130672	-4.91115	9.05429e-07	1.35622e-05		2	8059106	8061073	protein_coding	816371	515.5	488.844	513.345	309.263	337.478	325.846
21795	AT5G07330	32.9126	3.06961	0.625311	4.90893	9.15752e-07	1.37074e-05		5	2315947	2316874	protein_coding	830624	9.87547	9.4412	2.49803	40.559	28.0397	117.88
24990	AT5G44790	2385.6	0.682879	0.139189	4.90613	9.28896e-07	1.38946e-05	RAN1	5	18075562	18080160	protein_coding	834509	1499.1	1375.27	1237.77	1733.9	2184.09	2685.35
27593	ATMG00690	9.05686	6.21622	1.26755	4.90412	9.38457e-07	1.4028e-05	ORF240A	Mt	203588	204310	protein_coding	4024983	0	0	0	18.2516	15.0213	11.5005
18716	AT4G18240	2091.47	0.483581	0.0986457	4.9022	9.47706e-07	1.41566e-05	SS4	4	10082108	10087203	protein_coding	827550	2381.96	2671.86	2281.95	3611.78	3543.02	3105.12
5545	AT1G65540	1281.83	0.691637	0.141118	4.90111	9.52975e-07	1.42256e-05		1	24362045	24366466	protein_coding	842865	807.038	915.428	886.874	1579.92	1384.98	1249.13
2278	AT1G22360	714.958	1.36832	0.279224	4.90043	9.5628e-07	1.42652e-05	UGT85A2	1	7894807	7897761	protein_coding	838843	427.014	437.882	425.322	1199.89	1088.03	1043.17
10466	AT2G38780	720.999	-0.633538	0.129292	-4.90004	9.58151e-07	1.42833e-05		2	16210816	16215521	protein_coding	818460	755.468	761.929	818.599	590.977	460.893	453.978
27024	AT5G63790	2084.01	0.680642	0.139033	4.89553	9.8041e-07	1.46052e-05	ANAC102	5	25526509	25528281	protein_coding	836499	1194.04	1034.65	1064.02	1380.83	1855.46	2042.04
25534	AT5G49840	753.621	-0.523964	0.107124	-4.8912	1.00224e-06	1.49203e-05		5	20255173	20259982	protein_coding	835047	815.177	910.732	993.08	680.868	582.547	625.347
9792	AT2G32500	718.353	-0.9829	0.20106	-4.8886	1.01555e-06	1.5108e-05		2	13795244	13797237	protein_coding	817811	1077.43	1381.61	1460.24	710.101	686.298	586.234
23774	AT5G27607	7.29829	-6.62717	1.35587	-4.88778	1.01981e-06	1.51611e-05		5	9760593	9762087	protein_coding	28721203	19.7509	16.7843	17.4862	0	0	0
6556	AT1G75180	1057.65	-0.710226	0.145361	-4.88593	1.0294e-06	1.52933e-05		1	28215836	28218801	protein_coding	843855	665.822	707.633	781.84	363.274	453.431	499.583
23184	AT5G21280	226.885	0.867916	0.177657	4.88534	1.0325e-06	1.53237e-05		5	7263828	7265874	protein_coding	832258	106.046	121.394	97.4296	182.324	197.536	214.173
1665	AT1G16445	86.5832	-0.952487	0.194971	-4.88527	1.03285e-06	1.53237e-05		1	5617786	5619456	protein_coding	838215	133.319	140.569	162.372	71.9923	77.1092	75.7113
14482	AT3G28220	793.776	1.06565	0.218149	4.88497	1.03444e-06	1.53368e-05		3	10524181	10526733	protein_coding	822448	429.583	361.913	537.076	1299.92	641.909	836.658
5360	AT1G63870	6.37582	-6.85596	1.40359	-4.88457	1.03653e-06	1.53574e-05		1	23707131	23711944	protein_coding	842691	19.7509	12.5883	31.2254	0	0	0
4952	AT1G59960	385.449	0.8257	0.169051	4.88434	1.03778e-06	1.53655e-05		1	22071217	22073267	protein_coding	842290	239.974	218.196	242.309	442.094	396.562	402.516
3330	AT1G33520	740.32	0.66918	0.137023	4.88371	1.04106e-06	1.54036e-05	MOS2	1	12157054	12159125	protein_coding	840246	489.824	414.364	524.586	791.915	719.018	759.029
12896	AT3G14060	61.3356	1.48936	0.305027	4.88271	1.04637e-06	1.54716e-05		3	4656782	4657723	protein_coding	820620	23.7011	29.3726	16.2372	60.8386	52.0737	83.3782
1785	AT1G17600	65.2747	-1.83636	0.376265	-4.88051	1.05813e-06	1.5635e-05		1	6052936	6058114	protein_coding	838336	140.232	141.618	112.411	54.7547	30.0425	25.876
13857	AT3G22640	50.0587	3.61347	0.740469	4.87998	1.06099e-06	1.56633e-05	PAP85	3	8011724	8013941	protein_coding	821835	9.87547	2.09804	2.49803	17.2376	37.0525	126.505
8791	AT2G23010	138.954	1.45234	0.297618	4.87988	1.06148e-06	1.56633e-05	SCPL9	2	9798757	9802676	protein_coding	816832	75.0536	109.098	159.874	411.674	331.469	194.549
23808	AT5G27920	535.342	1.05864	0.217006	4.87838	1.0696e-06	1.57724e-05		5	9941734	9944942	protein_coding	832858	334.779	298.971	307.257	443.108	712.008	805.031
26226	AT5G56230	37.6099	-1.45954	0.299266	-4.87705	1.07685e-06	1.58686e-05	PRA1G2	5	22758544	22759556	protein_coding	835722	55.3026	65.0393	64.9487	21.2935	18.0255	27.7928
16853	AT3G62820	407.652	0.852294	0.174782	4.87632	1.08083e-06	1.59165e-05		3	23229381	23230575	protein_coding	825457	222.198	174.138	231.068	326.5	366.519	437.975
27021	AT5G63760	579.331	0.774316	0.158854	4.87438	1.09151e-06	1.60601e-05	ARI15	5	25515662	25517891	protein_coding	836496	358.805	284.195	277.882	466.184	565.038	546.103
4814	AT1G57790	156.452	0.957411	0.196421	4.87428	1.09205e-06	1.60601e-05		1	21404342	21405956	protein_coding	842154	70.1159	91.2649	107.415	148.041	191.271	179.215
19593	AT4G26150	2135.84	0.939001	0.192789	4.87062	1.1125e-06	1.63419e-05	GATA22	4	13253084	13255106	protein_coding	828721	214.298	212.951	239.811	382.269	449.637	445.642
15016	AT3G45300	2841.52	1.05857	0.21734	4.87058	1.11271e-06	1.63419e-05	IVD	3	16621452	16625043	protein_coding	823668	801.888	697.599	699.448	1192.44	1615.29	1772.99
2213	AT1G21750	2214.13	0.483803	0.0993698	4.86872	1.12326e-06	1.64858e-05	PDIL1-1	1	7645610	7648855	protein_coding	838779	2544.86	2406.12	2338.74	3617.44	3244.2	3334.49
22606	AT5G15780	2347.61	-1.01573	0.208858	-4.86326	1.15468e-06	1.69355e-05		5	5144629	5146458	protein_coding	831434	3910.69	3874.04	3319.88	2073.58	1842.61	1576.52
3229	AT1G32380	320.187	0.733562	0.150871	4.86218	1.161e-06	1.70169e-05	PRS2	1	11681734	11684520	protein_coding	840131	206.768	216.06	220.823	379.359	341.737	348.447
23585	AT5G25570	30.8764	2.16467	0.445304	4.86109	1.16739e-06	1.70991e-05		5	8901740	8903219	protein_coding	832632	8.66222	11.5018	8.21675	46.1873	37.3315	44.8882
18441	AT4G15920	529.168	0.804452	0.165495	4.86089	1.16858e-06	1.7105e-05	SWEET17	4	9030486	9033648	protein_coding	NA	380.206	447.932	482.12	794.957	825.168	666.068
2977	AT1G29930	123714	0.770576	0.158546	4.86027	1.17225e-06	1.71473e-05	LHCB1.3	1	10477885	10479114	protein_coding	839871	78733.2	69123.2	64877.6	96445.4	114942	151528
7500	AT2G04380	8.80504	6.33657	1.3038	4.86006	1.17347e-06	1.71536e-05		2	1525642	1526767	protein_coding	814977	0	0	0	15.2096	19.0269	14.3756
11942	AT3G05140	119.501	-0.901923	0.185613	-4.85916	1.17882e-06	1.72202e-05	RBK2	3	1435617	1438539	protein_coding	819676	170.031	227.03	196.338	112.405	112.733	92.4749
389	AT1G04690	1617.65	0.374958	0.0771769	4.85843	1.18321e-06	1.72729e-05	KAB1	1	1313443	1315823	protein_coding	839450	1888.19	1746.62	1757.36	2140.5	2442.46	2411.26
18201	AT4G14050	76.0045	-0.94923	0.195438	-4.85693	1.1922e-06	1.73925e-05	PCMP-H13	4	8103521	8105637	protein_coding	827041	150.835	138.217	161.12	80.1928	71.1655	81.435
25987	AT5G54040	19.8586	2.90983	0.599669	4.85239	1.21984e-06	1.77837e-05		5	21928847	21930637	protein_coding	835487	4.93774	1.04902	3.74704	23.3214	25.0355	24.9176
9471	AT2G29570	304.568	0.603278	0.124353	4.85133	1.22635e-06	1.78667e-05	PCNA2	2	12649906	12651753	protein_coding	817506	328.853	322.05	342.23	557.687	515.73	435.1
10825	AT2G41990	107.775	-1.28047	0.264013	-4.85002	1.23447e-06	1.79612e-05		2	17527167	17528937	protein_coding	818799	192.572	173.089	173.613	106.468	68.0964	47.9185
16819	AT3G62500	70.4122	1.29523	0.267057	4.85001	1.23453e-06	1.79612e-05		3	23120423	23123188	protein_coding	825424	25.2785	33.7055	25.7591	83.5559	64.6975	61.6013
9741	AT2G32000	717.254	-0.466205	0.0961269	-4.84989	1.2353e-06	1.79612e-05		2	13615748	13621896	protein_coding	817760	879.732	826.48	748.346	596.616	596.768	585.97
5819	AT1G68140	839.995	0.625687	0.12905	4.8484	1.2446e-06	1.80843e-05		1	25538924	25541823	protein_coding	843142	505.44	508.669	502.539	704.64	746.963	888.115
11829	AT3G04120	9534.96	0.447213	0.0922808	4.84622	1.25835e-06	1.82721e-05	GAPC1	3	1080942	1083690	protein_coding	819567	7135.03	6582.61	6853.34	8899.67	9471.41	9675.71
11313	AT2G46600	795.434	0.785743	0.16217	4.84518	1.26499e-06	1.83498e-05	KIC	2	19136019	19136600	protein_coding	819272	597.466	523.462	448.396	740.203	974.38	993.83
15801	AT3G52780	7.86382	6.45746	1.33278	4.84511	1.26539e-06	1.83498e-05	PAP20	3	19561260	19564350	protein_coding	824444	0	0	0	12.4922	15.7532	24.5224
24818	AT5G43360	5.88719	-7.04415	1.45501	-4.8413	1.28994e-06	1.86935e-05	PHT1-3	5	17409524	17411214	protein_coding	834354	13.8257	27.2746	31.2254	0	0	0
25715	AT5G51530	27.7819	-1.96388	0.405704	-4.84068	1.29395e-06	1.87392e-05		5	20927069	20931886	protein_coding	835227	58.7828	51.4261	43.736	12.1734	11.0208	16.2999
13880	AT3G22850	301.644	1.31434	0.271591	4.83941	1.30226e-06	1.88469e-05		3	8088810	8090470	protein_coding	821857	147.145	131.128	151.131	316.361	394.559	356.514
23297	AT5G22890	157.015	1.24289	0.256897	4.83806	1.31111e-06	1.89625e-05	STOP2	5	7653257	7654835	protein_coding	832353	88.8793	57.6962	77.4389	131.817	167.237	230.967
26582	AT5G59560	203.12	0.800552	0.165494	4.83734	1.31586e-06	1.90186e-05	SRR1	5	24000476	24001957	protein_coding	836075	142.487	153.633	140.04	266.201	219.449	274.476
18643	AT4G17585	5.78411	-6.97415	1.44216	-4.83591	1.32538e-06	1.91436e-05	ALMT11	4	9792523	9793259	protein_coding	827476	20.7385	23.0785	24.9803	0	0	0
2976	AT1G29920	19996.7	-0.805769	0.166638	-4.83544	1.32854e-06	1.91765e-05	LHCB1.1	1	10474656	10475969	protein_coding	839869	515.5	498.285	462.135	274.788	255.362	314.346
5954	AT1G69370	173.072	-0.787313	0.162971	-4.83101	1.35844e-06	1.95951e-05	CM3	1	26079956	26081727	protein_coding	843269	285.401	307.363	343.479	212.935	163.231	165.798
8708	AT2G22200	203.736	-1.39966	0.28999	-4.82658	1.38897e-06	2.00222e-05	ERF056	2	9443073	9444428	protein_coding	816754	266.638	237.079	281.028	148.041	67.095	82.4199
16523	AT3G59670	496.034	0.520107	0.107779	4.82567	1.39536e-06	2.0101e-05		3	22039476	22042726	protein_coding	825136	551.051	532.903	582.041	814.223	772.093	801.198
14291	AT3G26520	42447.2	-0.718144	0.148847	-4.8247	1.40211e-06	2.01851e-05	TIP1-2	3	9722443	9723904	protein_coding	822259	42452.7	38864.2	36731	23515.1	25351.9	22892.6
25707	AT5G51460	857.388	-0.577879	0.119785	-4.82432	1.40482e-06	2.02107e-05	TPPA	5	20900859	20904647	protein_coding	835220	794.729	798.169	915.77	615.474	590.013	475.459
20650	AT4G35770	8596.15	1.93214	0.400792	4.8208	1.42982e-06	2.05568e-05	STR15	4	16944878	16946266	protein_coding	829730	1545.68	957.432	860.001	2446.67	4637.8	5751.99
5893	AT1G68800	8.56003	-4.77704	0.99108	-4.82004	1.4353e-06	2.06221e-05	BRC2	1	25845892	25850131	protein_coding	843212	22.6607	24.1283	34.891	0	1.00374	1.92121
19039	AT4G21180	589.806	-0.671569	0.139379	-4.8183	1.44783e-06	2.07884e-05	ERDJ2B	4	11288892	11292389	protein_coding	827866	615.918	714.795	837.207	470.362	465.648	423.297
5224	AT1G62610	193.695	0.796577	0.165345	4.81768	1.45235e-06	2.08396e-05		1	23181463	23183227	protein_coding	842558	127.879	127.591	116.371	231.79	229.178	186.302
14450	AT3G27906	247.274	0.896034	0.186028	4.81667	1.45971e-06	2.09284e-05		3	10353952	10356625	protein_coding	3768963	154.557	172.802	162.759	319.665	294.505	298.283
12709	AT3G12560	826.927	-0.395339	0.0820789	-4.81657	1.46046e-06	2.09284e-05	TRP3	3	3981880	3985625	protein_coding	820436	945.278	941.595	948.683	752.911	704.083	699.154
13303	AT3G17690	19.7839	-2.46584	0.511976	-4.81632	1.46232e-06	2.09414e-05	CNGC19	3	6045002	6048529	protein_coding	821036	41.0904	34.2951	29.3334	9.04073	2.97626	7.03362
660	AT1G07200	1550.68	0.770464	0.160027	4.81459	1.47503e-06	2.11096e-05	SMXL6	1	2208477	2212718	protein_coding	837231	759.668	631.892	586.073	1054.92	1093.14	1227.53
15457	AT3G49510	40.0305	-1.77104	0.368179	-4.81026	1.50733e-06	2.15577e-05		3	18353891	18355057	protein_coding	824113	72.091	66.0884	78.6879	17.2376	29.0411	17.2507
23048	AT5G19850	954.969	0.527241	0.109626	4.80945	1.51344e-06	2.16309e-05		5	6709734	6711723	protein_coding	832105	331.816	364.01	363.463	496.848	507.719	520.395
8290	AT2G18280	4675.11	0.734616	0.15277	4.80864	1.5196e-06	2.17047e-05	TULP2	2	7945998	7948468	protein_coding	816344	3174.7	2928.36	2505.99	3717.67	4943.03	5666.79
26620	AT5G59920	687.603	-0.569654	0.118495	-4.80741	1.52898e-06	2.18245e-05	ULI3	5	24128491	24131081	protein_coding	836114	579.69	578.011	578.294	428.912	390.553	350.764
1546	AT1G15280	1467.18	0.404307	0.0841165	4.80652	1.53584e-06	2.1908e-05		1	5252285	5256863	protein_coding	838095	1118.78	1046.68	1024.38	1582.4	1287.17	1355.31
13890	AT3G22940	7.45147	-6.46101	1.34467	-4.80492	1.54812e-06	2.20688e-05		3	8131468	8132706	protein_coding	821866	13.8257	15.7353	18.7352	0	0	0
15221	AT3G47340	6346.86	1.96729	0.409456	4.80464	1.55026e-06	2.20849e-05	ASN1	3	17437840	17441431	protein_coding	823888	1153.82	607.65	600.888	1987.47	3318.56	3933.45
3211	AT1G32225	7.01832	-6.49571	1.35237	-4.80321	1.56144e-06	2.22296e-05		1	11610114	11610625	protein_coding	7922346	16.7883	19.9314	12.4901	0	0	0
9884	AT2G33330	598.635	-0.841719	0.175281	-4.8021	1.57009e-06	2.23382e-05	CRRSP11	2	14122806	14125526	protein_coding	817896	1040.88	1101.47	1395.15	715.867	710.005	547.23
3699	AT1G44446	3805.15	-0.511535	0.106568	-4.80009	1.58593e-06	2.25489e-05	CAO	1	16848308	16851271	protein_coding	841029	1385.56	1406.47	1322.34	877.463	978.802	1029.96
5512	AT1G65280	985.915	0.66252	0.138056	4.79892	1.59527e-06	2.2667e-05		1	24245122	24248762	protein_coding	842835	574.91	605.38	572.212	912.584	970.284	891.537
15148	AT3G46600	1258.68	0.491637	0.102468	4.79796	1.60291e-06	2.27607e-05	SCL30	3	17157585	17159965	protein_coding	823813	1318.38	1197.63	1103.82	1520.38	1723.61	1848.62
5420	AT1G64430	2506.13	-0.480953	0.100305	-4.79493	1.62733e-06	2.30925e-05		1	23933380	23936867	protein_coding	842751	2775.2	2686.15	2375.05	2069.07	1787.15	1761.21
2257	AT1G22140	372.131	-0.786618	0.164086	-4.79393	1.63548e-06	2.3193e-05		1	7814663	7815722	protein_coding	838819	345.385	429.761	439.798	216.567	267.799	219.041
10837	AT2G42100	7.38531	-6.45803	1.34782	-4.79147	1.65565e-06	2.34638e-05	ACT5	2	17560211	17561945	protein_coding	818810	15.8008	13.6373	18.7352	0	0	0
24463	AT5G40180	13.7302	2.91413	0.608398	4.78984	1.66916e-06	2.36399e-05		5	16067868	16068751	protein_coding	834016	1.9751	4.19609	4.99606	30.4193	27.0383	24.9176
14611	AT3G29310	339.014	0.676683	0.141326	4.7881	1.68368e-06	2.38301e-05	BAG1	3	11249558	11251821	protein_coding	822589	259.725	227.638	243.558	381.255	394.559	392.932
749	AT1G07985	50.7847	2.40226	0.501805	4.78723	1.69094e-06	2.39174e-05		1	2475226	2476167	protein_coding	2745747	26.6638	11.5392	6.24507	40.559	62.0879	136.089
20342	AT4G32960	262.117	0.654282	0.13674	4.78486	1.71104e-06	2.4186e-05		4	15908572	15910292	protein_coding	829433	189.609	179.383	152.38	256.536	279.396	287.511
5691	AT1G66940	527.684	-0.973789	0.20356	-4.78378	1.72026e-06	2.43007e-05		1	24973028	24974946	protein_coding	843012	839.178	976.418	1117.36	575.009	520.295	397.791
20401	AT4G33520	1178.44	-0.504605	0.10549	-4.78345	1.72312e-06	2.43253e-05	PAA1	4	16118830	16126151	protein_coding	829490	1416.91	1560.49	1578.1	1066.22	1142.94	1001.11
13529	AT3G19680	749.181	-0.762854	0.159533	-4.78181	1.73729e-06	2.45094e-05		3	6840281	6842320	protein_coding	821505	682.395	662.982	646.989	392.409	401.569	380.473
11775	AT3G03640	386.185	-0.746472	0.156126	-4.78121	1.74243e-06	2.45661e-05	BGLU25	3	880988	884157	protein_coding	821201	622.155	527.658	609.519	334.612	352.499	361.306
3718	AT1G44910	834.663	-0.513153	0.107365	-4.77951	1.75723e-06	2.47589e-05	PRP40A	1	16975604	16982965	protein_coding	841057	965.883	1053.12	997.473	817.138	622.38	674.333
1979	AT1G19490	222.867	1.18823	0.248642	4.77888	1.76274e-06	2.48205e-05		1	6751544	6754073	protein_coding	838535	29.6264	19.9314	19.9842	42.587	49.0695	68.0443
15810	AT3G52870	1756.78	0.736113	0.15404	4.77872	1.76418e-06	2.48247e-05	IQM3	3	19593073	19595834	protein_coding	824453	1252.21	1147.63	1396.4	2362.57	2189.1	1770.11
9364	AT2G28490	27.7137	3.40315	0.712382	4.77714	1.77806e-06	2.50038e-05		2	12178597	12181012	protein_coding	817397	14.8132	1.04902	3.74704	41.573	44.0624	125.546
11800	AT3G03840	67.7199	-1.83133	0.383428	-4.7762	1.78642e-06	2.51053e-05		3	981072	981801	protein_coding	821121	116.531	145.814	144.886	36.5031	53.0752	24.9176
2522	AT1G24735	14.7356	3.27059	0.684831	4.77576	1.79032e-06	2.5144e-05		1	8757864	8759645	protein_coding	839082	5.28612	1.37842	1.64121	21.3908	35.914	35.2606
4370	AT1G53000	500.55	0.646289	0.135331	4.7756	1.79169e-06	2.5147e-05	KDSB	1	19744948	19747804	protein_coding	841733	417.22	467.876	396.765	625.768	702.634	679.606
24873	AT5G43840	72.4798	2.42895	0.508888	4.77305	1.81453e-06	2.54512e-05	HSFA6A	5	17625353	17626487	protein_coding	834406	7.90038	9.4412	2.49803	24.3354	39.0553	46.0018
597	AT1G06570	3059.29	1.12301	0.235304	4.77258	1.81884e-06	2.54952e-05	HPD	1	2011885	2013545	protein_coding	837168	542.491	439.173	369.105	683.687	1014.63	1245.99
20305	AT4G32610	763.531	0.572247	0.119922	4.77182	1.8257e-06	2.5575e-05		4	15728084	15730433	protein_coding	829396	551.051	489.893	529.582	782.79	779.103	773.405
10939	AT2G43060	297.099	-0.680903	0.142729	-4.77059	1.83687e-06	2.5715e-05	IBH1	2	17909007	17910210	protein_coding	818908	379.218	331.491	368.459	201.781	235.333	235.759
5243	AT1G62810	608.171	1.00739	0.21123	4.76916	1.84999e-06	2.58821e-05		1	23257610	23262002	protein_coding	842580	312.065	290.579	261.044	450.205	602.854	684.277
13039	AT3G15354	3350.91	-0.334167	0.0701033	-4.76678	1.8719e-06	2.61718e-05	SPA3	3	5169095	5173105	protein_coding	820767	2238.28	2401.29	2439.95	1984.62	1911.51	1718.91
7594	AT2G05632	41.078	2.37133	0.497498	4.7665	1.87453e-06	2.61918e-05		2	2087145	2088183	protein_coding	6240607	3.95019	7.34315	13.7392	42.587	45.0638	38.3348
25933	AT5G53550	1486.65	-1.00274	0.210407	-4.76571	1.88191e-06	2.62782e-05	YSL3	5	21755251	21758950	protein_coding	835437	1332.93	1625.67	1656.34	759.061	692.92	850.655
2087	AT1G20590	8.72294	-6.69037	1.40464	-4.76305	1.90685e-06	2.66093e-05	CYCB2-5	1	7131166	7132465	protein_coding	838648	6.91283	19.9314	29.9763	0	0	0
6854	AT1G78070	1653.99	-0.705085	0.148191	-4.75794	1.95574e-06	2.72743e-05		1	29354944	29359032	protein_coding	844142	1044.71	1037.27	1169.55	701.5	609.791	682.467
1189	AT1G11960	348.235	-0.639595	0.134445	-4.7573	1.96199e-06	2.73439e-05		1	4039566	4044046	protein_coding	837748	513.673	464.526	526.442	313.465	355.528	296.611
17157	AT4G01880	240.971	0.72805	0.153098	4.75545	1.98008e-06	2.75785e-05		4	810657	812930	protein_coding	828223	126.421	134.203	163.504	251.394	237.357	210.996
24802	AT5G43210	73.8855	-1.12345	0.23634	-4.75353	1.99895e-06	2.78235e-05		5	17347565	17348746	protein_coding	834339	117.518	104.902	107.415	45.6289	54.0766	51.752
11545	AT3G01520	1784.96	0.785066	0.165208	4.75199	2.01427e-06	2.80188e-05		3	208250	210161	protein_coding	821122	870.029	763.688	780.634	1097.12	1420.01	1643.61
17656	AT4G08950	1671.39	0.988585	0.208088	4.75082	2.02598e-06	2.81638e-05	EXO	4	5740219	5741591	protein_coding	826473	653.756	552.834	600.776	1072.79	1291.83	1221.92
6244	AT1G72200	115	1.81618	0.382366	4.74985	2.03571e-06	2.82811e-05	ATL11	1	27169759	27171410	protein_coding	843552	29.6264	40.9119	28.7273	65.9085	118.167	165.798
15365	AT3G48640	15.9837	-5.13677	1.08177	-4.7485	2.04934e-06	2.84524e-05		3	18021356	18022648	protein_coding	824024	36.2032	36.6255	39.0396	0	0	3.34605
63	AT1G01600	81.4982	1.3758	0.289771	4.74789	2.05553e-06	2.85202e-05	CYP86A4	1	218834	221286	protein_coding	839347	48.3898	39.8628	54.9566	139.929	130.184	100.629
26382	AT5G57670	40.9677	-2.18123	0.459662	-4.74529	2.08206e-06	2.88699e-05		5	23360400	23363839	protein_coding	835873	76.0412	74.4805	83.684	15.2096	23.0326	13.4172
24902	AT5G44090	1135.57	0.576026	0.121396	4.745	2.08503e-06	2.88928e-05		5	17742765	17748526	protein_coding	834432	694.652	762.147	759.65	991.792	1158.91	1151.87
24695	AT5G42320	612.935	-0.436604	0.0920224	-4.74454	2.08983e-06	2.89409e-05		5	16918489	16921596	protein_coding	834237	742.523	776.996	822.439	605.879	571.124	552.218
11146	AT2G45000	770.191	0.537434	0.113283	4.74418	2.09349e-06	2.89732e-05	NUP62	2	18564017	18567892	protein_coding	819108	537.226	554.933	449.645	722.965	751.063	767.655
6991	AT1G79410	897.412	0.692534	0.146013	4.74296	2.10615e-06	2.913e-05	2005-10-01	1	29867854	29869784	protein_coding	844279	651.781	635.707	595.78	832.475	1164.65	1047.5
14617	AT3G29370	19.9551	-1.98881	0.419491	-4.74101	2.12657e-06	2.93937e-05		3	11278375	11279214	protein_coding	822596	34.5642	40.9119	42.4665	8.11181	8.01134	13.4172
10730	AT2G41170	320.937	-0.786605	0.165975	-4.7393	2.14455e-06	2.96236e-05		2	17159074	17161294	protein_coding	818716	410.905	404.337	572.473	293.589	289.036	220.573
20395	AT4G33470	820.516	-0.478397	0.100958	-4.73857	2.15231e-06	2.97119e-05	HDA14	4	16102595	16105550	protein_coding	829484	1199.87	1294.49	1205.3	962.263	913.293	781.072
25294	AT5G47610	1304.34	0.930064	0.196349	4.73679	2.17125e-06	2.99545e-05	ATL79	5	19301130	19302117	protein_coding	834811	361.442	309.461	322.246	467.443	765.083	660.317
371	AT1G04550	823.596	-0.616732	0.130222	-4.73601	2.17965e-06	3.00514e-05	IAA12	1	1240294	1242157	protein_coding	839495	755.362	722.547	878.314	554.885	486.095	494.413
16833	AT3G62630	555.075	-0.580444	0.122582	-4.73513	2.18912e-06	3.01629e-05		3	23163747	23165387	protein_coding	825437	937.182	964.051	946.753	665.168	661.937	577.898
11878	AT3G04570	116.95	1.48679	0.314014	4.73479	2.19278e-06	3.01943e-05	AHL19	3	1230746	1232451	protein_coding	819613	59.2528	37.7648	43.7155	105.454	120.17	169.632
2941	AT1G29560	110.996	-1.33925	0.282955	-4.7331	2.21119e-06	3.04285e-05		1	10332371	10335714	protein_coding	839833	163.978	197.343	160.109	101.417	54.156	50.8683
8450	AT2G19880	697.507	-0.608335	0.128537	-4.73275	2.21495e-06	3.04612e-05		2	8581088	8585500	protein_coding	816507	918.132	930.032	1168.12	633.326	736.187	607.071
20873	AT4G37890	180.497	-0.80947	0.171057	-4.73215	2.22153e-06	3.05325e-05	EDA40	4	17812698	17815095	protein_coding	829945	282.438	301.069	266.04	151.083	164.233	169.632
9028	AT2G25310	878.472	-0.529222	0.111915	-4.72879	2.25862e-06	3.10226e-05		2	10777068	10779264	protein_coding	817069	1183.08	1133.99	1234.03	811.181	835.183	813.657
17520	AT4G05590	120.997	-1.12438	0.237784	-4.72858	2.26097e-06	3.10355e-05		4	2907012	2908631	protein_coding	825927	170.372	155.149	241.259	77.9801	108.308	73.0786
10271	AT2G36930	1580.81	-0.606586	0.128305	-4.72767	2.27107e-06	3.11544e-05		2	15509898	15511607	protein_coding	818267	1666.98	1489.61	1468.84	958.207	1013.43	1066.67
516	AT1G05820	87.4244	-1.25355	0.265224	-4.72637	2.28564e-06	3.13346e-05	SPPL5	1	1749478	1754036	protein_coding	837092	113.031	120.701	105.939	50.8187	56.0996	35.859
15970	AT3G54363	10.8451	6.2617	1.32538	4.72444	2.30755e-06	3.16151e-05		3	20132068	20132535	protein_coding	6241488	0	0	0	6.08386	15.0213	24.9176
22847	AT5G18060	65.913	-1.88355	0.398721	-4.72397	2.31287e-06	3.16681e-05	SAUR23	5	5975780	5976589	protein_coding	831310	177.758	144.765	176.111	48.6709	51.0723	35.4597
13436	AT3G18890	4136.38	-0.752112	0.159229	-4.72346	2.31862e-06	3.1727e-05	TIC62	3	6510982	6515108	protein_coding	821422	7149.84	7174.26	6651	5158.1	4159.89	3136.75
4064	AT1G49990	100.253	-1.19505	0.253089	-4.72185	2.33703e-06	3.1959e-05		1	18513624	18515099	protein_coding	841423	173.808	180.432	183.605	89.2299	66.0936	79.5448
6737	AT1G76955	46.6055	-1.42504	0.301874	-4.72066	2.35083e-06	3.21275e-05		1	28918791	28919764	protein_coding	2745854	109.618	155.255	157.376	55.7687	63.0893	38.3348
14054	AT3G24360	55.6563	-1.66639	0.353026	-4.72029	2.35511e-06	3.21659e-05		3	8839670	8842929	protein_coding	822025	121.131	132.498	120.777	42.3836	42.8775	32.7758
8670	AT2G21850	80.1986	1.37062	0.290394	4.71987	2.35992e-06	3.22114e-05		2	9315204	9318238	protein_coding	816721	29.6264	29.3726	33.7234	58.8106	85.1205	94.8787
25882	AT5G53050	913.748	0.555798	0.117781	4.71891	2.37108e-06	3.23436e-05		5	21510095	21513620	protein_coding	835385	623.912	626.962	626.519	952.727	947.3	860.344
9456	AT2G29440	28.1312	3.37886	0.716187	4.71785	2.38353e-06	3.2493e-05	GSTU6	2	12619630	12621231	protein_coding	817493	3.95019	2.09804	1.24901	28.3913	23.0326	26.8344
7617	AT2G05990	3267.1	0.466606	0.0989127	4.71736	2.38929e-06	3.25513e-05	MOD1	2	2322215	2325197	protein_coding	815152	2982.23	2821.15	2923.6	4158.1	4176.02	3725.96
822	AT1G08650	445.976	0.810141	0.171763	4.71661	2.39803e-06	3.265e-05	PPCK1	1	2752124	2753809	protein_coding	837387	380.376	466.752	413.451	719.46	663.668	826.597
18258	AT4G14420	1254.56	-0.568437	0.120534	-4.71601	2.40516e-06	3.27266e-05		4	8301851	8303996	protein_coding	827087	1887.2	1983.7	2187.02	1230.97	1557.2	1295.72
6398	AT1G73670	895.242	-0.509379	0.108022	-4.7155	2.41121e-06	3.27885e-05	MPK15	1	27699871	27703449	protein_coding	843702	666.595	751.1	848.081	530.31	557.79	501.228
19277	AT4G23270	1104.32	0.829446	0.175966	4.71367	2.43299e-06	3.30641e-05	CRK19	4	12170955	12174297	protein_coding	828426	572.038	527.479	582.398	1011.86	1013.75	962.741
236	AT1G03210	248.583	0.96934	0.205662	4.71328	2.43767e-06	3.31072e-05		1	782904	784346	protein_coding	838493	71.8875	93.4513	125.35	141.942	194.654	228.018
27415	AT5G67360	3997.42	0.390422	0.0828407	4.71293	2.44178e-06	3.31423e-05	SBT1.7	5	26871891	26874850	protein_coding	836871	3464.32	3269.8	3066.33	4257.69	4254.02	4338.54
13571	AT3G20100	838.54	-0.646361	0.137154	-4.71268	2.44479e-06	3.31626e-05	CYP705A19	3	7018826	7020901	protein_coding	821553	1195.92	1420.38	1105.38	802.055	856.212	720.695
19619	AT4G26410	688.628	0.490245	0.104036	4.71224	2.45009e-06	3.32138e-05	RHIP1	4	13346654	13349142	protein_coding	828747	590.553	548.638	518.341	709.783	757.072	863.492
18793	AT4G18910	232.033	1.33406	0.283156	4.71141	2.46009e-06	3.33287e-05	NIP1-2	4	10366044	10368510	protein_coding	827626	160.466	115.979	175.232	305.387	328.794	504.098
10774	AT2G41510	48.3068	-1.60204	0.340069	-4.71093	2.46592e-06	3.3387e-05	ATCKX1	2	17314412	17317354	protein_coding	818749	69.6181	61.2744	52.8303	17.3597	25.2189	18.063
20921	AT4G38320	245.6	0.885989	0.188122	4.70964	2.48154e-06	3.35684e-05	HHP5	4	17948692	17950522	protein_coding	829989	133.319	148.961	202.34	280.871	340.482	270.26
25864	AT5G52900	365.384	-1.06111	0.22531	-4.70957	2.48239e-06	3.35684e-05	MAKR6	5	21452442	21453980	protein_coding	835367	315.028	298.971	415.922	159.194	160.227	173.465
1494	AT1G14790	265.146	-0.616114	0.130864	-4.70805	2.50094e-06	3.37982e-05	RDR1	1	5093961	5098270	protein_coding	838044	460.197	463.668	395.938	269.718	292.414	299.97
9019	AT2G25250	307.849	0.612089	0.130021	4.70761	2.50639e-06	3.3851e-05		2	10753602	10754935	protein_coding	817063	281.451	271.697	293.518	427.898	416.59	448.517
10724	AT2G41110	1131.92	-0.533222	0.113306	-4.70601	2.52607e-06	3.40957e-05	CAM2	2	17140183	17141431	protein_coding	824847	1164.94	993.889	1177.95	750.22	787.684	767.157
5947	AT1G69310	437.383	0.674938	0.143433	4.70559	2.53138e-06	3.41463e-05	WRKY57	1	26054275	26058383	protein_coding	843262	170.902	152.38	126.85	221.016	226.883	274.455
6188	AT1G71696	343.209	-0.770753	0.163818	-4.70492	2.53961e-06	3.42362e-05	SOL1	1	26966766	26970603	protein_coding	843499	450.851	490.627	491.863	320.638	263.261	256.206
20696	AT4G36190	1419.09	-0.444443	0.0945178	-4.70221	2.57357e-06	3.46726e-05		4	17123966	17127018	protein_coding	829776	1256.16	1587.17	1406.39	1077.86	1038.47	1006.29
21504	AT5G04660	73.9843	1.66393	0.354078	4.69935	2.60995e-06	3.5141e-05	CYP77A4	5	1335898	1337670	protein_coding	830343	35.5517	19.9314	29.9763	122.691	89.1262	59.419
5312	AT1G63380	12.8297	-2.74463	0.584363	-4.69679	2.64285e-06	3.5562e-05		1	23505250	23506510	protein_coding	842644	25.1816	27.9675	25.0395	3.41429	4.21501	4.03382
26527	AT5G59030	1622.21	-0.688288	0.146587	-4.69541	2.66068e-06	3.578e-05	COPT1	5	23833493	23834745	protein_coding	836020	1694.63	1470.73	1370.17	922.718	917.299	975.621
3857	AT1G47980	14.1951	4.83128	1.029	4.69514	2.66426e-06	3.5806e-05		1	17691811	17693887	protein_coding	841216	0.987547	2.09804	0	14.1957	17.0241	60.3773
1671	AT1G16510	90.0014	1.78444	0.380302	4.69217	2.70319e-06	3.63069e-05	SAUR41	1	5644572	5645443	protein_coding	838221	43.4521	19.9314	24.9803	85.174	99.1404	121.713
8201	AT2G17500	1887.95	1.24265	0.265033	4.68868	2.74975e-06	3.69095e-05	PILS5	2	7606728	7609278	protein_coding	816256	1145.49	963.608	885.75	1631.53	2582.15	2874.25
15047	AT3G45640	1710.82	-0.587754	0.125389	-4.68745	2.76637e-06	3.71098e-05	MPK3	3	16756571	16758874	protein_coding	823706	1834.86	1964.82	2217	1334.39	1464.07	1203.71
17151	AT4G01820	10.4897	4.15008	0.886087	4.68361	2.81873e-06	3.7789e-05	ABCB3	4	780646	785340	protein_coding	826951	1.9833	2.10676	0	40.3075	18.9089	17.3224
17761	AT4G10000	331.202	-0.616932	0.131814	-4.68034	2.86406e-06	3.83731e-05		4	6260302	6263181	protein_coding	826591	566.248	620.967	584.003	432.025	387.508	335.966
16836	AT3G62660	748.733	-0.586311	0.125346	-4.67756	2.90311e-06	3.88724e-05	GATL7	3	23172754	23174993	protein_coding	825440	1139.63	1171.76	950.5	781.776	694.984	697.694
18377	AT4G15390	243.93	3.12764	0.668794	4.67653	2.91766e-06	3.90433e-05		4	8792707	8794442	protein_coding	827205	26.2158	42.8426	16.5784	149.081	232.099	368.898
18053	AT4G12730	2917.38	-0.866043	0.185198	-4.6763	2.92099e-06	3.9064e-05	FLA2	4	7491227	7493080	protein_coding	826885	4885.4	4244.34	4412.77	3105.81	2518.57	1806.53
26136	AT5G55390	1463.96	-0.349529	0.0747736	-4.6745	2.94665e-06	3.9383e-05	EDM2	5	22447937	22454805	protein_coding	835632	1517.41	1530.7	1385.56	1274.92	1091.88	1116.3
11598	AT3G02030	125.697	-1.24239	0.265829	-4.67366	2.9588e-06	3.95213e-05		3	344908	348847	protein_coding	821242	231.674	243.478	188.902	127.377	76.2009	77.7374
25538	AT5G49880	513.531	0.562214	0.120299	4.67346	2.96172e-06	3.95361e-05	MAD1	5	20282111	20288084	protein_coding	835051	372.305	376.599	374.704	519.156	557.79	581.731
21316	AT5G02940	2286.37	-0.60561	0.129639	-4.67149	2.99019e-06	3.98917e-05		5	684474	689955	protein_coding	831426	3448.43	4099.47	3783.54	3028.8	2431.2	1987.61
14467	AT3G28070	407.137	-1.22735	0.262757	-4.67104	2.9968e-06	3.99555e-05		3	10447845	10451064	protein_coding	822431	686.486	839.868	825.414	450.072	330.628	223.923
421	AT1G04990	360.177	0.807886	0.172963	4.67087	2.99926e-06	3.99639e-05		1	1418612	1421863	protein_coding	839351	295.065	318.612	328.704	501.43	560.493	586.712
19162	AT4G22235	27.5265	-2.67408	0.572568	-4.67033	3.00724e-06	4.00458e-05		4	11763625	11764328	protein_coding	828318	88.8191	59.4256	66.1529	7.09303	15.0111	11.4927
3372	AT1G33990	1466.87	0.640841	0.137246	4.6693	3.02233e-06	4.02223e-05	MES14	1	12355557	12358031	protein_coding	840296	1039.89	880.129	1084.14	1594.98	1627.3	1460.56
1202	AT1G12080	1734.74	-1.08735	0.232987	-4.667	3.05629e-06	4.06495e-05		1	4084162	4085185	protein_coding	837760	1875.94	1619.08	2444.96	1040.88	972.894	781.213
19223	AT4G22755	179.373	0.857488	0.183808	4.66512	3.08442e-06	4.09985e-05	SMO1-3	4	11951830	11953731	protein_coding	28720173	81.9664	121.686	96.1741	174.404	191.271	177.299
25505	AT5G49555	454.929	-0.810235	0.173684	-4.66499	3.08637e-06	4.09985e-05		5	20107229	20110638	protein_coding	835017	738.685	778.374	780.634	449.192	458.649	402.516
22931	AT5G18800	587.616	0.49314	0.105714	4.66487	3.08817e-06	4.09985e-05		5	6266974	6268638	protein_coding	831998	448.234	426.845	450.311	551.465	683.797	629.492
9206	AT2G27010	91.9747	-1.38871	0.297743	-4.66413	3.09921e-06	4.11201e-05	CYP705A9	2	11526168	11527854	protein_coding	817243	159.983	120.638	129.898	31.4333	60.0851	65.1692
10432	AT2G38460	254.045	-0.71913	0.15426	-4.6618	3.1345e-06	4.1563e-05	IREG1	2	16103164	16106208	protein_coding	818427	367.433	370.691	325.903	228.559	216.867	201.645
13583	AT3G20210	26.0872	2.94366	0.631583	4.66077	3.15032e-06	4.17475e-05	dVPE	3	7052347	7054743	protein_coding	821565	12.8381	5.24511	7.49409	30.4193	61.0865	106.379
608	AT1G06690	1118.74	0.627269	0.134634	4.65908	3.17625e-06	4.20656e-05		1	2049400	2052170	protein_coding	837179	802.876	835.021	698.199	1235.02	1306.85	1069.54
23933	AT5G34581	6.61791	-6.45539	1.38578	-4.6583	3.18833e-06	4.22e-05		5	12920366	12921018	protein_coding	833366	17.7758	11.5392	18.7352	0	0	0
11586	AT3G01920	354.551	0.614567	0.131969	4.65689	3.21014e-06	4.24629e-05		3	317336	319121	protein_coding	821220	273.802	227.266	213.397	384.199	393.623	320.057
24725	AT5G42600	78.3998	2.97295	0.638425	4.65669	3.21333e-06	4.24794e-05	MRN1	5	17053453	17058245	protein_coding	834267	6.91283	13.6373	4.99606	67.9364	66.0936	68.0443
11445	AT2G47890	472.798	0.836473	0.179668	4.65567	3.22931e-06	4.26648e-05	COL13	2	19607996	19610287	protein_coding	819401	523.544	414.55	364.95	690.962	725.497	913.192
18035	AT4G12550	190.151	3.07023	0.659888	4.65266	3.27687e-06	4.32669e-05	AIR1	4	7439115	7439805	protein_coding	826868	22.7136	34.6177	9.99211	87.202	173.245	307.637
7763	AT2G07777	27.8239	2.04896	0.440413	4.65236	3.28156e-06	4.33027e-05		2	3249396	3251545	protein_coding	2745461	7.90038	8.39217	9.99211	30.4193	45.0638	32.5846
5475	AT1G64930	27.8939	-3.11474	0.66954	-4.65206	3.2863e-06	4.33391e-05	CYP89A7	1	24120723	24122776	protein_coding	842801	60.2404	51.4021	59.9527	6.08386	7.00993	6.70859
2161	AT1G21270	720.099	-0.705358	0.151686	-4.65011	3.31756e-06	4.37051e-05	WAK2	1	7444749	7448483	protein_coding	838723	1323.31	1317.57	1302.72	1007.89	800.133	611.44
6313	AT1G72870	12.9809	6.16756	1.32633	4.65008	3.31806e-06	4.37051e-05		1	27420939	27423338	protein_coding	843618	0	0	0	7.09783	13.0184	23.0009
8914	AT2G24260	354.693	1.01817	0.21903	4.64855	3.34276e-06	4.4004e-05	BHLH66	2	10319213	10322423	protein_coding	816961	153.209	188.275	123.483	237.506	298.537	405.233
23116	AT5G20490	2340.55	-0.391516	0.0842317	-4.64809	3.35029e-06	4.40765e-05	XI-K	5	6926516	6937830	protein_coding	832171	2476.07	2773.69	2807.04	2208.41	2083.06	1849.32
26063	AT5G54710	557.441	-0.858124	0.184626	-4.64789	3.35343e-06	4.40912e-05		5	22227483	22230663	protein_coding	835560	728.234	599.342	708.159	451.15	391.481	280.822
11148	AT2G45030	1030.03	0.377624	0.0813128	4.6441	3.41571e-06	4.48831e-05	MEFG2	2	18572191	18576970	protein_coding	819110	966.809	926.286	933.014	1241.11	1234.75	1197.01
12479	AT3G10450	611.881	-1.16027	0.249933	-4.64231	3.44533e-06	4.52451e-05	SCPL7	3	3249513	3252582	protein_coding	820209	902.601	1206.74	1064.83	413.295	516.258	490.506
27286	AT5G66180	421.399	0.688883	0.148479	4.6396	3.49092e-06	4.58162e-05		5	26448938	26451154	protein_coding	836750	239.688	212.122	173.173	311.913	342.186	357.013
22062	AT5G10210	22.0021	-2.01512	0.434841	-4.63417	3.58382e-06	4.70072e-05		5	3206140	3207136	protein_coding	830885	41.477	60.8433	53.7076	6.08386	18.0255	14.3756
892	AT1G09340	16906.8	-0.540167	0.116587	-4.63316	3.60118e-06	4.72066e-05	CRB	1	3015237	3018542	protein_coding	837455	25880.6	25366	25839.4	19565.4	17921.8	15524.9
20551	AT4G34870	4501.83	0.362034	0.0781462	4.63278	3.60785e-06	4.72657e-05	CYP18-4	4	16614204	16615313	protein_coding	829639	4319.53	4242.24	4750	5764.45	5650	5689.85
3187	AT1G31970	2307.26	-0.362025	0.0781497	-4.63246	3.6135e-06	4.73113e-05	RH5	1	11479763	11482890	protein_coding	840087	2748.34	2709.62	2895.22	2184.11	2217.14	2096.91
15983	AT3G54500	15046.1	-0.750415	0.162039	-4.63108	3.63763e-06	4.75987e-05		3	20175370	20179070	protein_coding	824615	290.494	318.821	228.18	164.321	152.448	182.159
22081	AT5G10390	230.951	-1.07164	0.23162	-4.6267	3.71535e-06	4.85866e-05	HTR1	5	3268847	3269594	protein_coding	830903	505.624	473.109	579.543	335.626	185.262	220.425
25117	AT5G45990	24.6063	-1.70988	0.369638	-4.62583	3.73108e-06	4.87631e-05		5	18651265	18654075	protein_coding	834639	50.7839	41.5827	57.5391	17.381	13.9472	14.3744
19070	AT4G21460	329.24	0.664375	0.143643	4.62518	3.74274e-06	4.88863e-05		4	11428445	11430768	protein_coding	827418	284.7	292.676	258.485	478.433	424.558	423.516
5278	AT1G63090	480.926	0.834821	0.180547	4.62384	3.76707e-06	4.91746e-05	PP2A11	1	23390968	23392873	protein_coding	842612	216.273	159.451	236.064	310.277	392.556	386.223
5672	AT1G66760	1903.56	0.895089	0.193612	4.62311	3.78036e-06	4.93185e-05	DTX9	1	24901882	24904443	protein_coding	842994	649.678	602.112	574.217	733.992	1377.54	1284.99
18608	AT4G17245	531.321	1.02493	0.221786	4.62124	3.81451e-06	4.97344e-05		4	9669345	9670005	protein_coding	827437	245.899	203.51	179.858	351.85	444.63	485.894
21189	AT5G01700	73.7713	-1.49373	0.323304	-4.6202	3.83378e-06	4.99557e-05		5	260723	263451	protein_coding	831695	72.6136	76.3411	98.7965	37.2784	26.7758	23.7046
4990	AT1G60420	846.607	0.611357	0.132335	4.61975	3.84194e-06	5.00323e-05		1	22261754	22264408	protein_coding	842337	632.03	571.717	562.056	799.013	920.303	979.455
17067	AT4G01050	12718.2	-0.362634	0.0784989	-4.61961	3.84465e-06	5.00377e-05	TROL	4	455583	458510	protein_coding	827921	13053.8	12400.3	11766.1	10173.7	9639.41	9137.73
24249	AT5G38210	472.375	-0.719762	0.155869	-4.61773	3.87968e-06	5.04636e-05		5	15260750	15265630	protein_coding	833803	504.774	449.124	473.485	255.031	312.534	299.169
21245	AT5G02230	588.92	-0.644645	0.139663	-4.6157	3.9177e-06	5.09278e-05		5	448092	450737	protein_coding	831784	554.3	578.464	478.933	328.055	369.99	333.989
27252	AT5G65890	228.119	-1.22983	0.266476	-4.61518	3.92762e-06	5.10264e-05	ACR1	5	26354853	26357905	protein_coding	836718	287.597	353.834	273.584	166.576	98.5112	125.308
1178	AT1G11880	125.367	-1.12723	0.244294	-4.61423	3.94563e-06	5.12298e-05		1	4007705	4010461	protein_coding	837736	144.446	207.92	204.772	91.5801	87.8684	75.3923
14775	AT3G42725	7.43034	6.46096	1.40029	4.61402	3.94951e-06	5.12497e-05		3	14842849	14843718	protein_coding	823305	0	0	0	28.3913	16.0227	8.62533
20529	AT4G34640	2227.73	-0.482943	0.104739	-4.61094	4.00855e-06	5.1985e-05	SQS1	4	16538189	16542024	protein_coding	829616	2212.49	2393.74	2438.22	1452.54	1801	1785.17
23734	AT5G27230	86.1415	-0.875529	0.189904	-4.61039	4.01914e-06	5.20914e-05	FRL5	5	9584092	9588049	protein_coding	832781	165.908	162.598	136.143	85.174	95.1347	73.7945
1081	AT1G11000	265.825	-0.859856	0.186534	-4.60965	4.03346e-06	5.2246e-05	MLO4	1	3671756	3676133	protein_coding	837643	291.244	269.387	350.331	171.385	183.346	146.695
17645	AT4G08870	1673.97	0.774871	0.168188	4.60718	4.08163e-06	5.28386e-05	ARGAH2	4	5646395	5648868	protein_coding	826458	421.653	318.678	448.238	766.544	612.439	653.076
8770	AT2G22830	113.199	-1.05896	0.229893	-4.60632	4.09867e-06	5.30277e-05	SQE2	2	9723615	9726384	protein_coding	816814	198.497	214	218.577	111.537	105.149	86.2533
17938	AT4G11650	877.83	2.93342	0.636913	4.60569	4.11101e-06	5.31559e-05	OSM34	4	7024852	7026224	protein_coding	826770	84.9291	45.1079	71.1938	296.081	492.698	748.487
13955	AT3G23480	79.776	1.56994	0.340983	4.60417	4.14124e-06	5.35151e-05		3	8418778	8422975	protein_coding	821929	22.6121	56.8992	38.4494	140.573	99.2973	108.693
19202	AT4G22570	961.771	-1.03557	0.224978	-4.60297	4.16518e-06	5.37927e-05	APT3	4	11882066	11885533	protein_coding	828353	801.781	941.298	992.126	606.637	371.019	356.666
8279	AT2G18193	112.528	1.50512	0.327004	4.60276	4.16933e-06	5.38144e-05		2	7917413	7919345	protein_coding	816333	60.2404	52.4511	68.6958	127.761	197.279	188.799
23522	AT5G24990	45.7509	1.74755	0.379695	4.6025	4.17445e-06	5.38486e-05		5	8610313	8611948	protein_coding	832569	24.6887	25.1765	12.4901	80.1041	79.112	52.7104
27196	AT5G65380	4394.7	0.526165	0.114329	4.60218	4.18098e-06	5.39011e-05	DTX27	5	26122937	26126560	protein_coding	836663	1760.8	1813.76	1935.97	2394	2739.88	2799.4
3470	AT1G35170	7.49601	-7.3084	1.58824	-4.60158	4.19306e-06	5.40063e-05		1	12870563	12872257	protein_coding	840404	16.7883	32.5197	37.4704	0	0	0
6236	AT1G72140	273.121	-1.47476	0.320496	-4.60148	4.19492e-06	5.40063e-05	NPF5.12	1	27141765	27144490	protein_coding	843545	560.927	490.942	545.819	194.683	241.342	138.964
12888	AT3G13980	329.823	-1.02205	0.222118	-4.6014	4.19656e-06	5.40063e-05		3	4618939	4620305	protein_coding	820612	566.852	516.119	402.183	278.844	271.384	182.09
15195	AT3G47010	97.6084	1.17241	0.25498	4.59805	4.26466e-06	5.48503e-05		3	17316635	17319531	protein_coding	823854	38.2715	31.8592	34.2389	61.2819	80.1588	94.5777
9089	AT2G25870	1680.15	0.410327	0.0892491	4.59755	4.27494e-06	5.49502e-05	YBEY	2	11030970	11034580	protein_coding	817128	1481.32	1443.45	1500.07	2214.52	1885.67	1780.65
3613	AT1G42560	46.4389	5.7947	1.26095	4.5955	4.3172e-06	5.54608e-05	MLO9	1	15980135	15983571	protein_coding	840861	0	0	0	6.37835	10.079	16.88
13356	AT3G18200	92.5253	-2.4381	0.530692	-4.59418	4.34452e-06	5.5779e-05		3	6234509	6236139	protein_coding	821347	198.972	185.458	204.776	32.0465	38.7953	37.8614
10599	AT2G40020	688.552	-0.759984	0.16554	-4.59093	4.41264e-06	5.66202e-05		2	16710929	16713339	protein_coding	818590	792.734	773.212	718.426	557.661	414.843	377.461
16854	AT3G62830	1172.66	0.445006	0.0969355	4.59075	4.41666e-06	5.66386e-05	UXS2	3	23232272	23235567	protein_coding	825458	1003.81	934.817	879.551	1319.3	1287.01	1233.72
26761	AT5G61270	515.015	-0.664069	0.144665	-4.5904	4.42407e-06	5.67003e-05	BHLH72	5	24638491	24640765	protein_coding	836248	430.075	480.641	447.62	350.738	268.029	239.117
11904	AT3G04820	322.861	0.563935	0.122932	4.58737	4.48861e-06	5.74936e-05		3	1321228	1326005	protein_coding	819642	276.513	251.765	267.289	394.437	368.522	413.058
18849	AT4G19420	1149.48	-0.789467	0.172117	-4.5868	4.50098e-06	5.76183e-05		4	10587166	10591633	protein_coding	827683	1311.12	1428.47	1306.84	679.285	932.025	730.067
12605	AT3G11560	4651.93	0.44747	0.0975812	4.58562	4.52635e-06	5.79092e-05		3	3639412	3646061	protein_coding	820329	3572.8	3560.37	3107.17	4756.27	4732.14	4480.17
25802	AT5G52320	92.0907	1.53165	0.334114	4.58422	4.55691e-06	5.8266e-05	CYP96A4	5	21244723	21246774	protein_coding	835308	48.252	70.8252	83.4456	288.16	182.738	112.766
18255	AT4G14390	16.8499	-2.45013	0.534639	-4.58277	4.5885e-06	5.86357e-05		4	8289610	8292203	protein_coding	827084	32.9296	38.1594	37.862	6.1098	4.04753	9.68383
8738	AT2G22500	416.94	-1.06853	0.233213	-4.5818	4.60996e-06	5.88753e-05	PUMP5	2	9562774	9564850	protein_coding	816783	415.757	396.53	573.298	292.025	208.295	160.048
2364	AT1G23200	27.4047	2.23289	0.487406	4.58117	4.62392e-06	5.89949e-05	PME6	1	8227133	8229661	protein_coding	838928	2.96264	8.39217	3.74704	24.3354	23.0326	23.9593
22922	AT5G18730	17.3398	-3.06825	0.669758	-4.58113	4.62472e-06	5.89949e-05		5	6246761	6249405	protein_coding	831991	56.2902	48.255	44.9645	6.08386	6.00851	5.75022
18399	AT4G15550	1500.62	0.670117	0.146307	4.58022	4.64481e-06	5.92166e-05	UGT75D1	4	8877590	8879327	protein_coding	827229	711.034	661.933	744.413	942.998	1134.61	1289.97
26282	AT5G56740	523.646	0.505417	0.110363	4.57957	4.65938e-06	5.93677e-05	HAG2	5	22952767	22955739	protein_coding	835775	387.648	497.75	420.486	663.032	581.616	609.397
21411	AT5G03780	114.866	0.877168	0.191555	4.57921	4.66745e-06	5.9415e-05	TRFL10	5	999102	1001056	protein_coding	831726	81.8641	70.1427	71.4673	144.641	144.643	122.567
22770	AT5G17330	1893.32	0.895892	0.195646	4.57916	4.66853e-06	5.9415e-05	GAD1	5	5710910	5715075	protein_coding	831599	1058.65	865.443	1035.43	1468.24	1972.79	2065.29
12144	AT3G06868	415.657	-0.866422	0.189321	-4.57647	4.72881e-06	6.01471e-05		3	2167730	2169222	protein_coding	6241205	824.602	714.384	845.583	502.932	424.601	380.473
16938	AT4G00040	591.779	0.663958	0.145093	4.57607	4.73795e-06	6.02283e-05		4	14627	16079	protein_coding	828224	264.663	295.824	218.577	465.415	376.533	395.807
24198	AT5G37720	635.507	0.670892	0.146625	4.57557	4.7493e-06	6.03374e-05	ALY4	5	14981619	14984730	protein_coding	833750	392.716	376.978	403.903	639.883	599.205	628.767
3335	AT1G33600	1645.8	0.843046	0.184257	4.57537	4.75382e-06	6.03597e-05		1	12180483	12184528	protein_coding	840254	1228.25	1092.12	1187.69	2319.43	2135.01	1838.8
1210	AT1G12160	47.8106	2.09372	0.457709	4.57435	4.77692e-06	6.06177e-05		1	4125990	4128310	protein_coding	837768	12.8381	12.5883	8.7431	29.4053	58.0822	59.419
14897	AT3G44290	14.0275	2.71641	0.593936	4.57357	4.79484e-06	6.07768e-05	NAC60	3	15972673	15975250	protein_coding	823554	4.13007	3.29037	3.91767	16.9624	25.1285	32.0644
334	AT1G04180	42.0527	-3.1363	0.685745	-4.57356	4.79502e-06	6.07768e-05	YUC9	1	1104493	1106241	protein_coding	837024	154.057	98.608	121.154	14.1957	12.017	16.2923
18087	AT4G13040	514.291	-0.599479	0.131093	-4.57293	4.80959e-06	6.09261e-05		4	7613213	7615955	protein_coding	826918	520.834	434.884	508.575	317.62	313.602	334.969
14468	AT3G28080	373.765	-1.28164	0.280311	-4.57222	4.82592e-06	6.10975e-05		3	10451403	10455323	protein_coding	822432	544.716	782.115	864.168	376.894	317.861	206.216
9938	AT2G33810	124.312	-1.04471	0.228526	-4.57153	4.84188e-06	6.12641e-05	SPL3	2	14305001	14306072	protein_coding	817948	132.331	138.471	108.664	61.8526	65.0922	57.5022
24644	AT5G41860	14.8855	3.53374	0.773591	4.56797	4.92481e-06	6.22773e-05		5	16757951	16758718	protein_coding	834191	2.96264	1.04902	1.24901	23.3214	21.0298	18.209
23074	AT5G20080	987.533	0.498039	0.109067	4.56635	4.96284e-06	6.27219e-05	CBR2	5	6782511	6786847	protein_coding	832130	1006.31	1001.82	1094.14	1588.9	1401.98	1388.68
5886	AT1G68740	203.003	-1.31154	0.287324	-4.56467	5.00281e-06	6.31905e-05	PHO1-H1	1	25812449	25816983	protein_coding	843205	255.47	427.497	360.02	168.771	137.101	114.352
3196	AT1G32080	6471.74	-0.701502	0.153699	-4.56411	5.01608e-06	6.33215e-05	PLGG1	1	11537242	11539896	protein_coding	840100	11582.9	13118	12310.3	7637.27	8768.42	6354
8118	AT2G16660	213.358	1.11172	0.243602	4.56366	5.02704e-06	6.34231e-05		2	7218654	7221890	protein_coding	816167	156.909	193.049	205.989	373.636	364.164	461.905
15063	AT3G45780	5753.03	-0.535784	0.117433	-4.56247	5.05558e-06	6.37465e-05	PHOT1	3	16816721	16824210	protein_coding	823721	8165.05	9099.09	9186.38	7120.16	6137.65	4987.42
22911	AT5G18640	865.371	-0.454948	0.0997452	-4.56111	5.08846e-06	6.41241e-05		5	6212773	6215863	protein_coding	831982	994.415	1051.5	899.852	675.785	727.459	747.12
9661	AT2G31280	1308.43	-0.367999	0.0806871	-4.56082	5.09544e-06	6.41749e-05	CPUORF7	2	13338818	13343710	protein_coding	817685	1129.17	1248.29	1231.47	962.113	939.006	894.405
23315	AT5G23060	10260.7	-0.427437	0.0937744	-4.55814	5.16081e-06	6.49608e-05	CAS	5	7736518	7738535	protein_coding	832370	10901.5	11357.6	10957.9	8924.71	8375.25	7400.55
3813	AT1G47560	97.8347	-1.98653	0.436135	-4.55485	5.24218e-06	6.5947e-05	SEC3B	1	17466535	17473421	protein_coding	841165	144.182	172.04	207.336	55.7687	36.051	40.2516
18984	AT4G20690	79.017	1.50039	0.329427	4.55456	5.24945e-06	6.59869e-05		4	11097242	11098024	protein_coding	827816	42.4645	31.4706	27.4783	64.8945	91.129	132.255
22298	AT5G12470	1226.91	-0.499759	0.109729	-4.55448	5.2514e-06	6.59869e-05	RER4	5	4044620	4047448	protein_coding	831122	1039.89	1163.37	1116.62	778.734	827.171	741.779
16845	AT3G62740	80.5553	2.97696	0.653718	4.55389	5.26633e-06	6.61365e-05	BGLU7	3	23211287	23214066	protein_coding	825449	3.00612	10.0794	9.60079	71.6734	52.6403	53.1788
26478	AT5G58570	296.927	0.995256	0.21876	4.54953	5.37671e-06	6.74839e-05		5	23672695	23673287	protein_coding	835970	166.895	173.089	186.103	274.788	340.482	432.225
22360	AT5G13430	1232.75	0.409063	0.089923	4.54904	5.38917e-06	6.76014e-05	UCR1-1	5	4305106	4307570	protein_coding	831185	1023.1	1046.92	911.78	1325.27	1382.96	1255.46
10187	AT2G36145	689.664	-0.761213	0.167458	-4.54568	5.47568e-06	6.86472e-05		2	15168533	15169514	protein_coding	818187	1306.53	1295.54	1265.25	824.363	830.176	627.733
8480	AT2G20180	724.941	-0.489528	0.107706	-4.54505	5.49235e-06	6.88167e-05	PIF1	2	8704024	8707009	protein_coding	816538	1058.1	1137.19	1020.04	748.269	858.517	684.695
22517	AT5G14970	1916.26	-0.501619	0.110385	-4.54426	5.51288e-06	6.90343e-05		5	4847247	4849053	protein_coding	831349	2250.62	2434.78	3026.36	1882.95	1814.57	1746.15
17867	AT4G11000	12.1989	6.17962	1.35997	4.54394	5.52113e-06	6.9098e-05		4	6730928	6732599	protein_coding	826701	0	0	0	10.1398	20.0284	13.4172
18881	AT4G19720	21.5558	6.09721	1.34195	4.54354	5.53184e-06	6.91923e-05		4	10729966	10731808	protein_coding	827716	0	0	0	5.06988	12.017	23.9593
272	AT1G03550	294.389	0.841	0.185135	4.54262	5.5559e-06	6.94535e-05	SCAMP2	1	885623	887956	protein_coding	839464	139.809	114.079	95.1624	195.371	192.151	237.369
14885	AT3G44190	658.14	-0.586448	0.129113	-4.54214	5.56875e-06	6.95743e-05		3	15901714	15903628	protein_coding	823541	875.389	834.458	696.136	505.918	539.696	558.318
7465	AT2G04032	13.9544	6.05676	1.33467	4.53803	5.67822e-06	7.09014e-05	ZIP7	2	1289832	1291444	protein_coding	814931	0	1.04902	0	27.3774	42.0596	8.62533
369	AT1G04530	1244.38	-0.469076	0.103374	-4.53767	5.68784e-06	7.09809e-05	TPR4	1	1234176	1236206	protein_coding	839500	1034.95	970.345	1141.6	761.496	726.028	783.947
14859	AT3G43920	227.985	-0.721862	0.159173	-4.53508	5.75805e-06	7.18161e-05	DCL3	3	15753387	15760859	protein_coding	823508	339.639	373.462	325.262	215.032	191.462	223.248
24325	AT5G38865	135.623	0.948234	0.209133	4.53412	5.78434e-06	7.21028e-05		5	15561891	15562982	protein_coding	28721232	112.633	137.131	110.794	248.541	224.423	223.405
13310	AT3G17740	701.74	-0.426536	0.094103	-4.53265	5.82486e-06	7.25665e-05		3	6067684	6072856	protein_coding	821042	739.673	703.894	736.918	570.869	516.732	534.771
27474	ATCG00480	404.248	1.17812	0.260094	4.5296	5.90948e-06	7.35787e-05	ATPB	Pt	52660	54156	protein_coding	844757	278.488	157.353	171.115	453.247	577.818	345.013
13739	AT3G21620	13.966	-4.12232	0.911696	-4.5216	6.13745e-06	7.63737e-05		3	7610958	7614493	protein_coding	821716	33.5766	60.8433	59.9527	1.01398	3.00425	4.79185
24779	AT5G43040	14.5427	6.19622	1.37066	4.5206	6.16633e-06	7.66894e-05		5	17263685	17265777	protein_coding	834319	0	0	0	7.09783	11.0156	25.876
18472	AT4G16144	390.509	-0.576596	0.127582	-4.51941	6.20133e-06	7.70807e-05	AMSH3	4	9137789	9141772	protein_coding	827303	529.325	483.599	452.143	315.347	338.479	329.68
2930	AT1G29465	132.129	-1.05853	0.234299	-4.51785	6.24691e-06	7.76032e-05		1	10308520	10309896	protein_coding	6240728	203.435	195.118	187.352	68.9504	128.181	84.3366
5432	AT1G64550	1681.9	0.303691	0.0672476	4.51601	6.30145e-06	7.82362e-05	ABCF3	1	23968750	23973614	protein_coding	842763	1514.9	1503.25	1392.65	1846.45	1751.48	1850.61
3862	AT1G48030	6814.81	-0.517911	0.114689	-4.5158	6.30786e-06	7.82712e-05	LPD1	1	17716893	17719500	protein_coding	841221	10499.2	10201	10203.8	8143.02	7444.58	5996.36
23638	AT5G26160	235.182	0.674537	0.149437	4.51386	6.36572e-06	7.89443e-05	PMIR2	5	9142865	9146675	protein_coding	832685	153.886	141.931	168.05	242.37	226.12	270.007
3631	AT1G43140	8.78275	5.96035	1.32104	4.51186	6.42615e-06	7.96485e-05		1	16232785	16236109	protein_coding	3767291	0	0	0	7.09783	13.0184	17.2507
24571	AT5G41170	43.6386	-1.46905	0.325736	-4.50992	6.48504e-06	8.03328e-05		5	16478486	16480584	protein_coding	834119	59.2399	73.9675	65.7736	27.7449	17.9283	26.2234
24800	AT5G43190	368.124	0.912728	0.202388	4.5098	6.4889e-06	8.0335e-05		5	17340071	17341814	protein_coding	834337	196.522	225.54	218.577	365.031	395.56	444.684
25333	AT5G47990	1120.41	2.17854	0.483092	4.50957	6.49597e-06	8.03771e-05	CYP705A5	5	19434758	19436749	protein_coding	834850	472.048	390.236	303.51	1721.73	1756.49	1800.78
17477	AT4G05100	101.094	1.22198	0.270993	4.50927	6.50504e-06	8.04436e-05	AtMYB74	4	2618372	2619947	protein_coding	825855	41.477	33.5687	31.2254	59.8246	97.1376	92.0036
25028	AT5G45160	654.813	-0.462091	0.10252	-4.50733	6.56484e-06	8.10916e-05		5	18264616	18270296	protein_coding	834552	821.639	790.962	700.697	591.148	558.791	531.896
7102	AT1G80490	1511.68	-0.323582	0.0717901	-4.50733	6.56486e-06	8.10916e-05	TPR1	1	30260818	30267125	protein_coding	844388	1685.46	1732.53	1635.49	1412.35	1285.22	1342.08
13223	AT3G16980	17.44	-2.20492	0.48925	-4.50673	6.58348e-06	8.12757e-05	NRPB9A	3	5794392	5795827	protein_coding	820954	45.4272	46.157	31.2254	11.1537	5.00709	10.5421
4080	AT1G50190	19.4649	-2.34852	0.521239	-4.50566	6.61674e-06	8.16401e-05		1	18588229	18590799	protein_coding	3767425	66.1657	33.5687	31.2254	9.12579	11.0156	5.75022
9202	AT2G26975	1109.19	0.575262	0.127728	4.50382	6.67417e-06	8.22736e-05	COPT6	2	11512727	11513695	protein_coding	817239	745.598	722.776	696.95	1113.35	1020.45	1093.5
24050	AT5G36160	1448.66	0.665666	0.147802	4.50378	6.67562e-06	8.22736e-05	TAT	5	14232885	14235226	protein_coding	833613	924.344	924.188	961.741	1340.48	1561.21	1555.43
22941	AT5G18900	593.271	0.467745	0.10386	4.50363	6.6804e-06	8.22861e-05	P4H4	5	6304171	6306290	protein_coding	832008	437.483	445.834	428.412	604.33	599.849	610.482
4532	AT1G54390	474.22	-0.45478	0.101064	-4.49991	6.79808e-06	8.36884e-05	ING2	1	20304515	20307110	protein_coding	841881	524.102	518.541	508.618	396.931	338.78	396.975
15576	AT3G50630	320.122	-0.829307	0.184367	-4.49814	6.85504e-06	8.43421e-05	KRP2	3	18800306	18801595	protein_coding	824226	306.79	308.538	431.185	234.121	184.159	169.679
3702	AT1G44575	26979.2	-0.686803	0.152731	-4.49681	6.89817e-06	8.4825e-05	PSBS	1	16870221	16873427	protein_coding	841033	41360.5	42523.4	42693.8	29643.5	27446.5	21544.1
14704	AT3G30841	146.213	-0.696438	0.154885	-4.49648	6.90864e-06	8.49059e-05		3	12591378	12593551	protein_coding	822862	183.226	205.406	174.753	122.335	108.171	117.57
14935	AT3G44680	410.763	0.51064	0.113606	4.49484	6.96223e-06	8.55164e-05	HDA9	3	16226519	16230009	protein_coding	823594	316.015	307.363	342.23	439.052	472.669	461.935
24926	AT5G44310	48.3239	2.76314	0.615004	4.49287	7.02679e-06	8.62609e-05		5	17847781	17849536	protein_coding	834454	31.1886	12.0361	1.3028	72.9771	85.6523	151.945
3010	AT1G30260	326.327	-0.805671	0.179405	-4.49079	7.09595e-06	8.70609e-05		1	10650914	10651829	protein_coding	839906	356.505	356.667	443.4	200.767	245.347	214.675
258	AT1G03400	621.133	-0.562478	0.125287	-4.48951	7.13859e-06	8.75349e-05		1	842659	844251	protein_coding	838751	542.406	469.444	478.145	346.197	344.739	319.031
13675	AT3G21080	216.496	-3.10364	0.691834	-4.4861	7.25387e-06	8.88986e-05		3	7388258	7390031	protein_coding	821660	253.8	241.275	365.961	31.4333	38.0539	30.6679
3442	AT1G34780	365.462	0.470936	0.10498	4.48598	7.25796e-06	8.88988e-05	APRL4	1	12748571	12750506	protein_coding	840382	261.257	266.04	298.376	362.768	387.754	390.93
16686	AT3G61220	2083.19	0.463259	0.103304	4.48442	7.31134e-06	8.95024e-05		3	22662849	22664493	protein_coding	825294	1180.75	1150.96	1173.79	1562.8	1673.27	1596.91
8558	AT2G20815	140.339	-0.970115	0.216375	-4.4835	7.34292e-06	8.98387e-05	QWRF3	2	8959255	8962149	protein_coding	816612	133.594	158.604	133.829	87.1593	52.9314	77.034
2203	AT1G21680	4902.07	0.713758	0.159206	4.48325	7.35163e-06	8.98949e-05		1	7612834	7615374	protein_coding	838770	5081.92	4768.85	3871.94	6723.68	7631.81	8153.82
9071	AT2G25690	181.105	0.896958	0.200371	4.47648	7.5883e-06	9.27369e-05		2	10940071	10942454	protein_coding	817110	84.1875	68.8935	82.649	155.452	129.816	153.45
22843	AT5G18030	123.784	-1.66526	0.372115	-4.47511	7.63717e-06	9.3282e-05	SAUR21	5	5968352	5969190	protein_coding	831670	314.04	302.118	347.226	102.412	113.16	88.1701
18002	AT4G12280	8.72048	-5.97315	1.335	-4.47425	7.66792e-06	9.36052e-05		4	7301769	7302994	protein_coding	826837	28.6389	15.7353	22.4823	0	1.00142	0
3521	AT1G35670	718.205	0.932982	0.208556	4.47353	7.69407e-06	9.3872e-05	CPK11	1	13205345	13208289	protein_coding	840471	276.513	234.981	216.079	356.92	502.712	530.937
3496	AT1G35430	153.026	-0.755305	0.168844	-4.4734	7.69872e-06	9.38763e-05		1	13030553	13031375	protein_coding	840435	174.796	165.745	176.111	89.2299	112.159	104.462
8018	AT2G15400	9.9633	3.54874	0.793756	4.47082	7.79218e-06	9.49629e-05	NRPD3B	2	6712895	6714609	protein_coding	816032	0.955713	3.04562	1.62291	26.7776	22.1713	17.3497
20977	AT4G38860	541.828	-1.17664	0.26328	-4.46915	7.85308e-06	9.56517e-05		4	18130237	18131284	protein_coding	830041	683.383	681.864	1041.68	420.8	345.489	298.053
6754	AT1G77120	85.3904	1.54791	0.346374	4.46891	7.86209e-06	9.5708e-05	ADH1	1	28975255	28977417	protein_coding	844047	63.203	69.2354	44.9645	109.509	164.233	246.301
17607	AT4G08470	603.118	-0.627867	0.140523	-4.46807	7.89283e-06	9.60287e-05	MAPKKK10	4	5383688	5387260	protein_coding	826406	533.382	670.478	628.366	430.873	370.879	383.216
9443	AT2G29310	593.284	-0.774493	0.173375	-4.46716	7.92644e-06	9.6384e-05		2	12589866	12591487	protein_coding	817480	1179	1609.29	1426.99	796.844	932.397	734.89
6106	AT1G70810	364.527	1.60492	0.359336	4.46636	7.95629e-06	9.6693e-05	CAR7	1	26703966	26705360	protein_coding	843418	149.12	138.471	129.898	405.591	387.549	477.269
10260	AT2G36840	249.132	0.697918	0.15627	4.46611	7.96559e-06	9.67523e-05	ACR10	2	15451520	15453819	protein_coding	818257	176.771	163.647	161.123	252.48	271.384	290.386
11523	AT3G01350	105.139	1.15067	0.25774	4.46448	8.02642e-06	9.74369e-05	NPF5.9	3	134925	137460	protein_coding	819616	43.4521	31.4706	29.9763	76.0482	73.1035	85.295
25037	AT5G45250	591.123	0.637388	0.142869	4.46134	8.1449e-06	9.88203e-05	RPS4	5	18321764	18326175	protein_coding	834561	461.185	499.334	419.669	715.867	739.047	693.86
9214	AT2G27080	135.345	1.45145	0.325363	4.46101	8.15759e-06	9.89193e-05	NHL13	2	11563933	11567504	protein_coding	817250	45.7046	25.9546	35.186	88.7547	99.7459	104.136
16554	AT3G59990	1905.53	0.309797	0.0694725	4.45928	8.22347e-06	9.96628e-05	MAP2B	3	22155705	22158954	protein_coding	825169	1554.81	1407.89	1359.86	1776.61	1752.78	1833.79
14675	AT3G30300	860.633	0.44723	0.100305	4.4587	8.24575e-06	9.98774e-05	OFUT27	3	11921096	11924617	protein_coding	822730	620.823	716.35	699.92	994.851	893.769	887.361
9414	AT2G28990	24.66	5.82425	1.30636	4.45838	8.25826e-06	9.9951e-05		2	12454637	12459726	protein_coding	817448	0.991536	0	0	20.3614	19.1038	26.9428
13306	AT3G17712	86.6563	1.30309	0.292285	4.45831	8.26098e-06	9.9951e-05		3	6056870	6060330	protein_coding	7922332	33.332	45.0632	46.7108	119.64	102.453	85.8323
22850	AT5G18080	80.0245	-1.39519	0.313021	-4.45718	8.30465e-06	0.000100424	SAUR24	5	5983683	5984308	protein_coding	28721172	206.397	172.04	207.336	77.0622	91.129	54.6271
23397	AT5G23860	1929.56	-0.657047	0.147446	-4.45618	8.34336e-06	0.000100836	TUBB8	5	8042853	8044934	protein_coding	832451	3682.45	3333.98	3412.89	2493.02	2286.78	1835.13
14613	AT3G29330	49.2596	1.30838	0.293689	4.45497	8.39052e-06	0.000101323		3	11257684	11259074	protein_coding	822591	27.0269	22.9674	23.9279	70.7804	50.8538	61.849
23228	AT5G22310	83.1338	-1.19654	0.268588	-4.45491	8.3929e-06	0.000101323		5	7383583	7385833	protein_coding	832291	97.7672	110.147	119.905	48.6709	51.0723	43.1267
9231	AT2G27230	1004.5	0.385435	0.0865427	4.4537	8.44035e-06	0.000101839	LHW	2	11650358	11654143	protein_coding	817265	834.313	858.452	814.905	1074.64	1091.46	1110.44
21089	AT4G39925	10.6137	5.81023	1.30467	4.45342	8.45137e-06	0.000101916		4	18517409	18518052	protein_coding	10723046	0	0	0	12.1677	12.017	9.58371
422	AT1G05000	356.392	0.682814	0.153399	4.45123	8.53779e-06	0.000102901		1	1425539	1428869	protein_coding	839348	230.623	217.097	282.795	354.347	459.592	356.727
5586	AT1G65950	215.662	0.700689	0.157427	4.45088	8.55209e-06	0.000103017		1	24546682	24551144	protein_coding	842907	118.667	121.852	130.788	224.906	178.956	198.653
13092	AT3G15770	356.301	-0.90353	0.203034	-4.45013	8.58172e-06	0.000103317		3	5339992	5341339	protein_coding	820820	404.312	433.702	453.37	177.608	248.319	263.938
20552	AT4G34880	34.5219	-1.71995	0.386568	-4.44928	8.61604e-06	0.000103673		4	16615391	16617586	protein_coding	829640	69.5069	49.626	67.066	12.8695	24.5272	18.7985
3036	AT1G30520	573.324	-0.776767	0.17471	-4.44603	8.74701e-06	0.00010519	AAE14	1	10810397	10813779	protein_coding	839932	870.867	960.154	785.118	604.941	501.645	421.332
12017	AT3G05750	450.325	0.591074	0.132962	4.44542	8.77199e-06	0.000105433		3	1703850	1707730	protein_coding	819744	354.661	341.419	297.172	556.47	482.145	460.344
7852	AT2G12480	10.1174	-3.0846	0.693953	-4.44496	8.79065e-06	0.000105599	SCPL43	2	5069544	5072656	protein_coding	815721	29.5069	31.3374	28.3605	2.16376	2.13689	6.13545
24033	AT5G35930	340.44	0.5534	0.124545	4.44336	8.85637e-06	0.00010633		5	14066567	14075018	protein_coding	833582	228.917	280.748	286.966	413.463	359.805	392.809
18392	AT4G15490	988.449	0.630321	0.141877	4.44273	8.88224e-06	0.000106582	UGT84A3	4	8852656	8854706	protein_coding	827221	869.042	766.835	739.417	1052.51	1172.66	1452.89
17832	AT4G10650	28.427	1.64452	0.370208	4.44215	8.90642e-06	0.000106814	DGP2	4	6573792	6576250	protein_coding	826658	19.7509	9.4412	14.9882	49.6848	39.0553	49.8353
14863	AT3G43960	244.289	-1.2903	0.2905	-4.44164	8.92769e-06	0.00010701	RDL3	3	15774053	15775873	protein_coding	823513	581.665	555.981	661.978	318.389	237.336	180.174
25663	AT5G51030	21.4686	-2.46082	0.554104	-4.44108	8.95085e-06	0.000107229		5	20747680	20749506	protein_coding	835176	24.6887	23.0785	17.4862	5.06988	6.00851	0.958371
4810	AT1G57770	893.216	0.45186	0.101754	4.44069	8.96687e-06	0.000107362		1	21395096	21398300	protein_coding	842152	703.134	769.982	685.709	1034.26	1000.42	920.036
12711	AT3G12580	1971.48	1.1753	0.264689	4.44029	8.9836e-06	0.000107503	MED37C	3	3991117	3993886	protein_coding	820438	1881.28	1563.04	1126.61	3495.18	3534	3296.8
26529	AT5G59050	100.348	-1.04885	0.23638	-4.43715	9.11599e-06	0.000109028		5	23839108	23842958	protein_coding	836022	142.35	183.763	183.606	97.4234	82.2838	66.6259
24881	AT5G43920	627.668	-0.541333	0.122005	-4.43699	9.1225e-06	0.000109046	WDS	5	17672628	17676023	protein_coding	834414	589.566	689.207	718.183	485.695	436.618	448.517
7647	AT2G06850	14967.4	-0.842571	0.19011	-4.43202	9.33541e-06	0.000111513	XTH4	2	2763449	2765743	protein_coding	815247	21089.4	18548.7	23992.8	12655.9	14118.8	8708.95
25022	AT5G45113	7.69842	-6.08295	1.37253	-4.43194	9.3391e-06	0.000111513		5	18231908	18233521	protein_coding	834546	11.8506	11.5392	13.7392	0	0	0
18834	AT4G19230	183.384	1.16212	0.262268	4.43105	9.3774e-06	0.000111909	CYP707A1	4	10521259	10523961	protein_coding	827663	43.3781	42.9367	42.3942	81.9923	94.9728	110.982
10380	AT2G37970	1860.99	0.969068	0.218821	4.42858	9.48539e-06	0.000113136	SOUL-1	2	15890869	15891704	protein_coding	818374	380.206	333.589	329.74	587.092	682.967	773.405
24793	AT5G43150	268.003	1.32083	0.298305	4.42779	9.52045e-06	0.000113492		5	17324909	17325987	protein_coding	834332	65.1781	50.353	51.2096	117.621	151.214	148.547
15694	AT3G51750	51.3254	-1.66385	0.375979	-4.42538	9.62713e-06	0.000114701		3	19196362	19197356	protein_coding	824338	105.85	96.7833	83.8895	48.071	24.8763	17.4896
7940	AT2G14440	4.85692	-6.62357	1.49703	-4.42448	9.66724e-06	0.000115116		2	6143073	6147419	protein_coding	815932	12.8381	19.9314	21.2332	0	0	0
3682	AT1G44030	7.37274	-5.99019	1.35398	-4.42413	9.6832e-06	0.000115243		1	16724237	16726752	protein_coding	841003	28.1732	19.299	20.5595	0	0	0.975944
19413	AT4G24480	467.582	0.624387	0.141149	4.42361	9.70648e-06	0.000115457		4	12649985	12655097	protein_coding	828550	349.898	290.139	309.659	430.737	479.182	554.75
2467	AT1G24180	1676.69	0.423578	0.0957736	4.4227	9.74763e-06	0.000115884	IAR4	1	8560420	8563502	protein_coding	839031	968.784	900.061	1064.16	1226.91	1373.95	1329.26
26293	AT5G56850	1781.09	-0.734635	0.166132	-4.42201	9.77887e-06	0.000116192		5	22985115	22988110	protein_coding	835787	1620.86	1969.2	1814.84	1487.24	829.212	933.847
24978	AT5G44680	1160.85	-0.716989	0.162152	-4.42172	9.7919e-06	0.000116283		5	18023985	18026077	protein_coding	834497	1987.93	1959.57	2188.27	1446.94	1297.84	988.08
4305	AT1G52400	2411.88	1.74525	0.395135	4.41683	1.00157e-05	0.000118876	BGLU18	1	19514989	19518411	protein_coding	841670	1349.04	1621.64	1264.15	8409.24	2777.63	3011.23
24333	AT5G38940	114.062	2.09948	0.475403	4.41621	1.00445e-05	0.000119153		5	15588623	15589791	protein_coding	833886	41.2818	47.4134	17.8982	181.008	93.9182	181.893
12911	AT3G14180	561.643	0.723527	0.163851	4.41577	1.00653e-05	0.000119335	ASIL2	3	4706802	4709176	protein_coding	820635	344.654	332.54	317.25	542.477	514.729	585.564
15124	AT3G46370	13.6253	5.85997	1.32713	4.41553	1.00761e-05	0.000119399		3	17051520	17055514	protein_coding	823783	0	0	0	16.5306	9.68498	8.78855
6155	AT1G71250	36.057	2.99953	0.679557	4.41395	1.01501e-05	0.00012021		1	26860110	26861726	protein_coding	843466	16.7883	5.24511	8.7431	37.5171	68.0964	141.839
3771	AT1G47056	299.615	0.647618	0.146744	4.41324	1.01833e-05	0.000120538	VFB1	1	17275890	17277839	protein_coding	841121	222.198	219.245	202.34	310.277	322.457	376.64
2176	AT1G21410	536.564	0.621719	0.140929	4.41158	1.02617e-05	0.0001214	SKP2A	1	7496998	7499616	protein_coding	838740	247.159	257.903	198.88	307.062	359.665	418.987
3790	AT1G47330	580.461	-0.437105	0.0990856	-4.41139	1.0271e-05	0.000121445	CBSDUF7	1	17351018	17353875	protein_coding	841136	588.106	606.257	660.698	463.203	436.43	468.641
14340	AT3G26932	643.234	-0.52522	0.119072	-4.41094	1.02923e-05	0.000121631	DRB3	3	9929996	9932249	protein_coding	822310	817.313	882.304	950.345	732.396	579.574	528.929
17705	AT4G09500	87.7627	1.11323	0.252541	4.40814	1.04262e-05	0.000123147	UGT79B7	4	6018021	6019759	protein_coding	826534	60.0346	80.2289	89.7161	201.107	142.375	151.704
25612	AT5G50530	563.014	1.00513	0.228037	4.40775	1.04451e-05	0.000123303	CBSCBSPB5	5	20571681	20575250	protein_coding	835133	200.472	174.138	277.281	479.611	512.726	313.387
22676	AT5G16440	553.826	0.447136	0.10147	4.40658	1.05016e-05	0.000123903	IPP1	5	5371627	5373809	protein_coding	831505	496.736	496.187	534.578	659.085	740.048	681.402
12701	AT3G12490	1188.59	0.667897	0.151587	4.40602	1.05285e-05	0.000124153	CYS6	3	3960401	3961920	protein_coding	820428	883.587	760.331	791.038	1087.78	1303.3	1477.87
19094	AT4G21670	810.609	-0.409264	0.0928995	-4.40545	1.05565e-05	0.000124416	CPL1	4	11510989	11517396	protein_coding	828254	1042.85	1015.45	1107.88	832.475	837.186	713.986
22353	AT5G13360	547.486	0.532853	0.121063	4.40144	1.07534e-05	0.000126669		5	4283356	4286342	protein_coding	831177	400.043	337.662	303.764	473.992	535.265	502.038
25071	AT5G45560	149.162	-1.06928	0.242985	-4.40059	1.07957e-05	0.000127098	EDR2L	5	18465283	18470944	protein_coding	834592	190.663	252.755	239.888	127.452	98.6846	99.4649
13195	AT3G16720	335.431	0.631629	0.14356	4.39976	1.08373e-05	0.000127519	ATL2	3	5692607	5694181	protein_coding	820924	273.551	240.226	258.546	429.926	363.515	403.474
27282	AT5G66140	671.958	0.428817	0.0975154	4.39743	1.09542e-05	0.000128825	PAD2	5	26437170	26438771	protein_coding	824289	601.416	633.609	578.294	787.86	751.063	902.785
23499	AT5G24770	205.147	2.3724	0.539655	4.39615	1.10186e-05	0.000129513	VSP2	5	8500468	8502224	protein_coding	832546	99.0617	65.9036	64.6862	682.493	287.296	220.569
10424	AT2G38380	755.135	1.2922	0.294042	4.39462	1.10964e-05	0.000130358	PER22	2	16076289	16078781	protein_coding	818419	403.907	336.736	393.44	592.162	1019.44	1165.38
8172	AT2G17200	1714.26	0.526617	0.119841	4.39429	1.11133e-05	0.000130486	DSK2B	2	7481881	7485240	protein_coding	816225	1202.83	1156.02	1084.14	1640.61	1633.31	1687.69
26138	AT5G55410	14.4128	4.28255	0.974842	4.39307	1.11763e-05	0.000131155		5	22460550	22461385	protein_coding	835634	6.53915	0	0	36.4483	21.4906	77.9646
23825	AT5G28080	91.3406	-1.27999	0.291555	-4.39022	1.13236e-05	0.0001328	WNK9	5	10089995	10092721	protein_coding	832881	166.963	132.012	123.878	39.0784	59.8065	75.6328
21392	AT5G03590	4.80044	-6.54005	1.48972	-4.39012	1.13287e-05	0.0001328		5	908251	910292	protein_coding	831783	17.7141	22.4009	10.6686	0	0	0
17052	AT4G00950	436.107	-0.761075	0.173413	-4.38881	1.13971e-05	0.000133515	MEE47	4	405623	407142	protein_coding	827948	663.632	657.737	769.393	457.303	417.591	358.431
6919	AT1G78720	20.9818	5.45911	1.2439	4.38872	1.14018e-05	0.000133515		1	29605457	29607678	protein_coding	844208	0	1.23166	0	13.9557	19.2622	21.0676
3432	AT1G34570	244.289	0.664127	0.15139	4.38687	1.14996e-05	0.000134587		1	12654927	12656605	protein_coding	840360	190.597	216.099	192.348	327.514	346.491	276.011
3484	AT1G35290	18.8949	3.84271	0.876028	4.38651	1.15182e-05	0.000134733	ALT1	1	12947517	12948849	protein_coding	840418	1.9751	0	3.74704	45.6289	19.0269	14.3756
23002	AT5G19440	1279.35	0.834548	0.190296	4.38554	1.15701e-05	0.000135267		5	6556348	6558373	protein_coding	832064	998.41	1132.94	1005.46	1458.1	1833.6	2302.01
966	AT1G09970	4499.12	0.989088	0.225675	4.3828	1.17164e-05	0.000136904	LRR XI-23	1	3252098	3255782	protein_coding	837531	2687.2	2468.98	2631.04	4448.46	5155.48	5852.85
22209	AT5G11610	182.984	-0.876649	0.200082	-4.38145	1.17892e-05	0.000137681		5	3735350	3738230	protein_coding	831033	355.558	406.957	424.117	232.459	240.387	173.889
3803	AT1G47480	191.852	-1.35342	0.309055	-4.37922	1.19107e-05	0.000139023	CXE2	1	17417492	17419442	protein_coding	841155	266.638	218.196	355.969	112.551	101.143	115.004
14853	AT3G43850	60.0555	2.58957	0.591346	4.37911	1.19168e-05	0.000139023		3	15702085	15704391	protein_coding	823498	7.88175	8.37238	4.98428	23.2665	56.9462	48.7617
3980	AT1G49170	134.705	-0.945634	0.215981	-4.37831	1.19601e-05	0.000139453		1	18183184	18184583	protein_coding	841340	131.344	152.108	139.89	69.9644	71.1007	78.5864
9578	AT2G30570	19052.8	-0.443354	0.101279	-4.37755	1.20019e-05	0.000139866	PSBW	2	13019028	13020311	protein_coding	817606	26320.1	26098.6	22198.7	17381.6	19486.6	18009.7
22627	AT5G15960	20.1043	3.85676	0.881352	4.37596	1.209e-05	0.000140766	KIN1	5	5209717	5210826	protein_coding	831453	0	0	6.24507	27.3774	22.0312	32.5846
26750	AT5G61160	100.292	2.27914	0.520836	4.37592	1.2092e-05	0.000140766	ACT	5	24608605	24610329	protein_coding	836237	8.88793	13.6373	8.7431	48.6709	44.0624	59.419
22427	AT5G14090	296.911	-0.619532	0.141693	-4.37236	1.22909e-05	0.000143006	LA1	5	4547202	4549675	protein_coding	831258	461.106	508.379	513.184	333.291	363.284	268.477
607	AT1G06680	47704	-0.504616	0.115445	-4.37106	1.23646e-05	0.000143786	PSBP1	1	2047634	2049439	protein_coding	837178	61487.2	61206.8	54045.9	43940.3	43020	37616.5
16425	AT3G58730	2399.64	0.417761	0.0956224	4.36886	1.24898e-05	0.000145165	VHA-D	3	21718188	21720053	protein_coding	825042	2295.06	2107.49	2200.76	2899.97	2936.16	2985.32
14455	AT3G27940	15.2698	4.77356	1.09314	4.36684	1.26056e-05	0.000146433	LBD26	3	10373251	10376480	protein_coding	822418	0	0	2.50716	16.0285	27.7025	16.4124
16396	AT3G58450	39.8867	2.27944	0.522003	4.36672	1.26127e-05	0.000146438		3	21621994	21623166	protein_coding	825014	21.9505	13.7782	13.8811	51.175	52.2323	138.372
10418	AT2G38330	773.964	-0.498601	0.114196	-4.3662	1.2643e-05	0.000146711	DTX44	2	16064503	16067437	protein_coding	818413	950.02	1028.04	1005.46	783.804	712.008	616.232
24251	AT5G38240	33.8012	-1.90854	0.43715	-4.36587	1.2662e-05	0.000146853		5	15276929	15279384	protein_coding	833806	36.5566	52.2981	40.8566	15.6091	7.19404	11.756
5799	AT1G67940	173.195	-0.646433	0.148097	-4.36492	1.2717e-05	0.000147413	ABCI17	1	25477670	25478803	protein_coding	843122	217.26	210.853	238.562	150.069	140.198	135.13
24287	AT5G38520	3457.77	-0.53874	0.123437	-4.36449	1.27423e-05	0.000147628		5	15421289	15423431	protein_coding	833840	4574.84	4732.19	4290.23	3347.97	3250.82	2762.15
481	AT1G05540	116.395	-1.53957	0.352819	-4.36362	1.27928e-05	0.000148134		1	1639223	1640879	protein_coding	837056	173.352	204.319	178.056	97.0841	54.8458	39.4399
12237	AT3G07720	479.31	0.708854	0.162451	4.3635	1.28e-05	0.000148139		3	2465235	2467270	protein_coding	819963	351.567	374.501	342.23	561.743	562.797	621.982
1559	AT1G15410	452.416	-0.45698	0.104735	-4.3632	1.28173e-05	0.000148261		1	5298324	5300927	protein_coding	838111	519.445	521.413	564.915	426.067	396.802	346.416
18542	AT4G16690	1538.02	-0.774072	0.177444	-4.36234	1.2868e-05	0.000148769	PPD	4	9391964	9393650	protein_coding	827371	988.535	966.149	746.911	432.968	542.769	604.732
7006	AT1G79550	4302.45	0.304252	0.0697659	4.36105	1.2944e-05	0.000149568	PGK3	1	29924023	29926636	protein_coding	844293	5006.85	4817.68	4920.6	6053.36	6490.59	5664.11
16193	AT3G56480	907.829	-0.702374	0.161079	-4.36044	1.298e-05	0.000149905	SCAB3	3	20936098	20939631	protein_coding	824815	1184.07	1511.64	1392.65	854.782	881.248	776.28
10883	AT2G42530	189.501	1.34969	0.309548	4.36018	1.29956e-05	0.000150005	COR15B	2	17708593	17710433	protein_coding	818853	168.871	197.216	282.277	600.274	399.566	649.775
5507	AT1G65230	1836.77	-0.512534	0.11757	-4.3594	1.30421e-05	0.000150463		1	24229063	24230902	protein_coding	842830	2640.7	2825.01	2550.49	1926.56	1917.72	1775.86
18626	AT4G17460	640.708	-0.469708	0.107779	-4.35808	1.31206e-05	0.000151289	HAT1	4	9739518	9741234	protein_coding	827457	749.548	629.413	709.44	551.603	508.72	448.517
13746	AT3G21690	4030.45	0.390266	0.0895669	4.35726	1.31703e-05	0.000151782	DTX40	3	7638584	7642389	protein_coding	821723	2916.23	2924.67	2996.39	3767.94	4061.75	3752.02
10159	AT2G35880	1421.56	-0.555009	0.127417	-4.35586	1.32547e-05	0.000152655	WDL4	2	15062856	15066056	protein_coding	818161	2053.29	1907.84	2212.32	1564.85	1433.14	1203.75
25529	AT5G49780	42.9861	-2.20068	0.505234	-4.35577	1.32601e-05	0.000152655		5	20228645	20233095	protein_coding	835041	59.6693	63.2539	72.9019	14.2478	17.3232	11.0298
19315	AT4G23590	11.3909	6.13116	1.40817	4.35399	1.33683e-05	0.00015371		4	12307126	12309664	protein_coding	828459	0	0	0	10.1398	7.00993	24.9176
25492	AT5G49440	7.69137	5.71711	1.31308	4.35396	1.33702e-05	0.00015371		5	20048239	20049776	protein_coding	835004	0	0	0	9.12579	10.0142	12.4588
6920	AT1G78730	85.8277	-0.98852	0.227042	-4.35391	1.33728e-05	0.00015371		1	29607689	29609441	protein_coding	844209	136.281	152.108	144.886	82.1321	73.1035	63.2525
20242	AT4G32060	4290.68	-0.326696	0.0750454	-4.35331	1.34097e-05	0.000154053	MICU	4	15500926	15503593	protein_coding	829337	3935.2	4063.73	3515.82	3232.41	3059.2	2894.15
2477	AT1G24265	89.1166	-0.86443	0.198602	-4.35257	1.34552e-05	0.000154494		1	8600391	8603913	protein_coding	839041	128.34	123.448	139.314	81.9535	72.7569	59.8224
2383	AT1G23380	127.357	0.869046	0.199749	4.3507	1.35705e-05	0.00015567	KNAT6	1	8297241	8302651	protein_coding	838946	64.471	66.409	65.4796	112.269	129.763	116.484
7123	AT1G80670	566.186	0.466733	0.107278	4.35067	1.35719e-05	0.00015567	RAE1	1	30320525	30323902	protein_coding	844406	472.048	415.413	408.428	622.581	548.777	621.982
3123	AT1G31330	27493.1	-0.593113	0.136344	-4.35013	1.36057e-05	0.000155976	PSAF	1	11214676	11216141	protein_coding	840021	37761.8	34137.3	29881.4	23280.9	22647.1	21545.1
12121	AT3G06640	8.15497	5.65171	1.2995	4.34913	1.36677e-05	0.000156605		3	2074185	2078613	protein_coding	819844	0	0	0	6.7028	9.92968	13.7263
25320	AT5G47860	1189.99	0.717947	0.165087	4.34891	1.36817e-05	0.000156683		5	19381519	19384422	protein_coding	834837	853.241	760.541	683.211	968.347	1355.92	1455.77
25041	AT5G45280	441.457	-0.808562	0.185943	-4.34845	1.37105e-05	0.000156931	PAE11	5	18345534	18349695	protein_coding	834564	658.694	528.707	748.16	414.716	378.536	311.47
2183	AT1G21480	346.604	-0.54986	0.126528	-4.34576	1.38797e-05	0.000158784		1	7518946	7521552	protein_coding	838746	537.23	526.613	457.143	319.405	387.552	333.471
26989	AT5G63460	358.109	0.560089	0.128896	4.34528	1.39098e-05	0.000159045		5	25413286	25415592	protein_coding	836465	224.485	193.433	194.926	282.805	296.985	325.181
985	AT1G10155	27.8911	-2.7959	0.643536	-4.34459	1.39538e-05	0.000159464	ATPP2-A10	1	3325825	3328448	protein_coding	837553	19.7509	25.1765	23.7313	3.04193	1.00142	5.75022
3867	AT1G48090	2334.06	-0.557949	0.128444	-4.34391	1.39969e-05	0.000159874		1	17732010	17758508	protein_coding	841226	2739.2	3173.06	2770.84	2193.65	1965.85	1739.43
2953	AT1G29700	1169.2	-0.396369	0.0912788	-4.3424	1.40937e-05	0.000160895		1	10384945	10387441	protein_coding	839847	1444.93	1491.02	1405.31	1161.44	1009.51	1128.66
21138	AT5G01220	1717.31	-0.626942	0.144403	-4.34161	1.41442e-05	0.000161367	SQD2	5	86543	90117	protein_coding	831888	3285.17	3710.12	3331.38	2376.6	2455.44	1855.64
11353	AT2G46980	188.696	-0.782573	0.180255	-4.34147	1.41533e-05	0.000161367	ASY3	2	19299492	19304271	protein_coding	819312	373.667	269.901	285.022	213.273	136.48	191.186
10831	AT2G42040	429.78	-0.767275	0.176734	-4.34141	1.41572e-05	0.000161367		2	17543005	17545532	protein_coding	818804	545.126	477.305	558.309	308.249	316.448	303.803
4344	AT1G52750	329.693	-1.34326	0.309436	-4.341	1.41834e-05	0.000161581		1	19646465	19649340	protein_coding	841708	545.126	551.785	618.262	272.76	218.309	184.965
2019	AT1G19910	3514.38	0.513366	0.11828	4.34025	1.42322e-05	0.000162052	VHA-C2	1	6913001	6914634	protein_coding	838579	2485.29	2393.59	2394.72	2851.91	3697.48	3832.66
293	AT1G03790	53.4014	2.31806	0.534196	4.33935	1.42906e-05	0.000162632	SOM	1	954290	956144	protein_coding	839408	27.6513	14.6863	14.9882	55.7687	78.1106	153.339
1484	AT1G14700	489.195	0.709562	0.163552	4.33845	1.43493e-05	0.000163216	PAP3	1	5058583	5061140	protein_coding	838035	435.426	429.734	479.747	867.999	704.973	625.604
10181	AT2G36080	250.044	1.26605	0.29183	4.33831	1.43585e-05	0.000163236	ARF31	2	15148259	15151634	protein_coding	818181	115.432	77.069	98.1574	199.792	210.603	288.493
10618	AT2G40170	42.3927	3.11584	0.718391	4.33725	1.44275e-05	0.000163935	EM6	2	16779552	16780368	protein_coding	818608	20.7385	12.5883	3.74704	55.7687	65.0922	204.133
26551	AT5G59260	26.9904	2.53272	0.583964	4.33712	1.44362e-05	0.000163948	LECRK21	5	23907786	23910082	protein_coding	836044	5.92528	2.09804	8.7431	17.2376	25.0355	52.7104
708	AT1G07645	17.1787	3.61333	0.833384	4.33573	1.45279e-05	0.000164903	ATDSI-1VOC	1	2367437	2368436	protein_coding	2745745	3.95019	0	0	21.2935	15.0213	16.2923
8520	AT2G20550	72.0309	1.35456	0.312719	4.33157	1.48052e-05	0.000167964		2	8845802	8847311	protein_coding	816577	36.2656	33.6996	18.2383	66.1345	77.8764	83.9657
5418	AT1G64400	494.7	-1.89092	0.436599	-4.33103	1.48412e-05	0.000168285	LACS3	1	23915570	23919835	protein_coding	842748	983.597	890.619	1217.79	346.78	315.447	171.548
6105	AT1G70800	29.0887	1.48099	0.342523	4.32376	1.53391e-05	0.000173841	CAR6	1	26702493	26703926	protein_coding	843417	27.6513	19.9314	21.2332	57.7966	63.0893	71.8778
8544	AT2G20700	15.6135	-2.50953	0.580437	-4.32352	1.53557e-05	0.000173938	LLG2	2	8924894	8925804	protein_coding	816598	30.614	44.0589	49.9606	11.1537	4.00567	6.70859
23285	AT5G22796	9.02807	5.58384	1.29248	4.32025	1.5585e-05	0.000176444		5	7612206	7613224	protein_coding	28721188	0	0	0	14.1957	8.01134	6.70859
19020	AT4G21020	62.4487	3.02519	0.700465	4.31883	1.5686e-05	0.000177495		4	11228187	11229616	protein_coding	827849	38.5144	5.24511	6.24507	77.0622	106.15	228.092
26912	AT5G62720	3334.29	-0.918083	0.212592	-4.31852	1.57077e-05	0.000177649		5	25191402	25195071	protein_coding	836393	8008.89	7897.22	6450.03	4333.17	4030.64	3468.02
23284	AT5G22794	17.6857	2.80794	0.650324	4.31776	1.57619e-05	0.00017817		5	7608242	7611904	protein_coding	6241095	5.02962	0.877761	6.24117	27.5442	16.9705	34.6193
11402	AT2G47470	2444.29	0.364184	0.0844166	4.31413	1.6023e-05	0.000181027	PDIL2-1	2	19481254	19484015	protein_coding	819360	2714.26	2582.06	2719.67	3705.68	3252.76	3359.14
19513	AT4G25420	22.2008	-2.57978	0.598042	-4.31371	1.60535e-05	0.000181209	GA20OX1	4	12990851	12992585	protein_coding	828645	63.2509	70.3377	86.4428	16.2359	10.0218	10.5501
24837	AT5G43520	35.5144	4.26094	0.987784	4.31364	1.6059e-05	0.000181209		5	17485231	17486309	protein_coding	834372	0	0	3.74704	8.11181	22.0312	33.543
16077	AT3G55400	1581.42	-0.34977	0.081086	-4.31357	1.6064e-05	0.000181209	OVA1	3	20535631	20539138	protein_coding	824706	2362.07	2316.59	2308	1991.42	1827.63	1664.85
5593	AT1G66020	24.7645	-3.70241	0.85905	-4.30989	1.63336e-05	0.000184155	TPS26	1	24577544	24580185	protein_coding	842915	56.8593	81.5913	69.3903	5.12114	4.04617	6.77642
26000	AT5G54140	116.529	-0.86314	0.200376	-4.3076	1.65037e-05	0.000185978	ILL3	5	21965667	21968061	protein_coding	835501	116.531	113.294	116.158	59.8246	67.095	63.2525
3413	AT1G34370	1440.52	0.681009	0.158106	4.3073	1.6526e-05	0.000186133	STOP1	1	12550339	12552629	protein_coding	840339	988.469	901.409	903.132	1379.06	1460.14	1639.03
11587	AT3G01930	232.16	0.635312	0.14753	4.30632	1.65993e-05	0.000186862		3	319061	321690	protein_coding	821218	208.854	242.771	196.867	346.07	350.66	312.028
11209	AT2G45630	352.118	-0.617915	0.143508	-4.30579	1.66392e-05	0.000187215		2	18795926	18797263	protein_coding	819171	410.188	346.578	359.65	250.77	252.225	225.27
11426	AT2G47710	1286.16	0.59968	0.139284	4.30545	1.66644e-05	0.000187402		2	19554724	19556126	protein_coding	819384	762.386	780.472	670.721	975.445	1185.68	1195.09
26278	AT5G56700	10.7731	-2.66786	0.619699	-4.3051	1.66912e-05	0.000187606		5	22941750	22943587	protein_coding	835771	16.9799	36.136	35.3715	6.15328	4.87456	2.90792
20960	AT4G38700	50.1611	-1.39975	0.32515	-4.30494	1.67032e-05	0.000187644	DIR15	4	18076301	18077369	protein_coding	830026	81.9664	81.8237	94.9251	30.4193	30.0425	37.3764
24620	AT5G41650	25.3488	2.12929	0.494857	4.30284	1.68624e-05	0.000189336		5	16654913	16655860	protein_coding	834167	9.87547	6.29413	14.9882	30.4193	58.0822	46.0018
23473	AT5G24500	386.205	0.539785	0.125473	4.30199	1.69275e-05	0.000189969		5	8367302	8368937	protein_coding	832521	235.036	255.961	278.53	367.059	395.56	353.639
5605	AT1G66130	1190	-0.577316	0.134247	-4.30041	1.70483e-05	0.000191226		1	24614817	24616960	protein_coding	842927	940.145	879.08	879.306	642.861	653.926	512.728
5487	AT1G65040	651.323	0.761633	0.177119	4.30012	1.70709e-05	0.000191381	HRD1B	1	24159685	24163669	protein_coding	842812	407.056	486.444	548.602	840.874	761.799	840.613
7794	AT2G10553	4.9163	-6.39611	1.48748	-4.29997	1.70824e-05	0.000191412		2	4100335	4101084	protein_coding	28718239	11.8506	16.7843	17.4862	0	0	0
23316	AT5G23070	299.657	0.648272	0.150793	4.2991	1.71495e-05	0.000192066	TK1B	5	7741792	7742978	protein_coding	832371	264.663	245.471	323.495	473.527	426.604	403.474
5150	AT1G61870	464.089	0.572465	0.133169	4.29878	1.7174e-05	0.000192242	PPR336	1	22864951	22866666	protein_coding	842484	426.62	389.187	540.823	680.378	648.919	683.318
17514	AT4G05520	128.92	1.20147	0.279547	4.29792	1.72411e-05	0.000192894	EHD2	4	2804403	2808015	protein_coding	825902	90.573	97.317	90.8577	268.579	193.001	179.835
191	AT1G02816	404.813	0.599121	0.139404	4.29774	1.72548e-05	0.000192948		1	621453	623054	protein_coding	839308	183.684	212.951	219.827	275.801	311.441	344.055
6267	AT1G72430	2447.73	0.699874	0.162861	4.29737	1.72839e-05	0.000193175	SAUR78	1	27264602	27265806	protein_coding	843575	956.933	796.207	890.547	1439.85	1421.01	1433.72
2974	AT1G29900	3593.44	0.39528	0.0919917	4.29692	1.73192e-05	0.00019347	CARB	1	10467956	10472211	protein_coding	839868	3790.21	3497.44	3386.08	4998.9	4739.71	4303.08
18613	AT4G17300	939.832	0.603733	0.140518	4.29649	1.73526e-05	0.000193744	NS1	4	9681348	9684984	protein_coding	827443	819.797	740.094	796.765	1388.19	1205.31	988.484
16948	AT4G00140	9.66259	-3.48845	0.812026	-4.29598	1.73924e-05	0.00019409	EDA34	4	51166	53449	protein_coding	827907	26.6638	18.8824	21.2332	2.02795	3.00425	0.958371
9844	AT2G32960	260.357	-1.04773	0.243923	-4.2953	1.74454e-05	0.000194581	DSP2	2	13987669	13990994	protein_coding	817858	249.85	345.128	373.455	209.893	148.21	110.213
5025	AT1G60790	222.577	0.770027	0.179303	4.29455	1.7505e-05	0.000195147	TBL2	1	22380002	22382422	protein_coding	842373	178.746	183.579	202.34	335.626	346.491	279.844
1804	AT1G17780	420.848	-0.532306	0.123995	-4.29296	1.76308e-05	0.00019636		1	6123567	6125339	protein_coding	838356	348.672	380.654	373.15	232.9	268.876	260.244
1655	AT1G16350	934.862	0.385738	0.0898539	4.29294	1.76319e-05	0.00019636		1	5590756	5593098	protein_coding	838204	1116.92	950.414	1019.2	1349.6	1368.94	1315.84
17777	AT4G10150	96.9425	-1.34871	0.314191	-4.29263	1.76571e-05	0.000196541	ATL7	4	6327917	6329751	protein_coding	826606	203.435	221.344	221.076	106.468	81.1149	66.1276
10214	AT2G36380	2922.31	0.802671	0.187009	4.29215	1.76954e-05	0.000196867	ABCG34	2	15257418	15263808	protein_coding	818211	2140.01	2121.12	1953.46	2893.89	3906.53	4040.49
522	AT1G05870	1328.67	-0.689869	0.160733	-4.29201	1.7706e-05	0.000196885		1	1771385	1773385	protein_coding	837097	688.406	776.016	895.446	584.464	485.463	392.798
23108	AT5G20420	30.0662	1.63329	0.380554	4.29186	1.77185e-05	0.000196923	CLSY2	5	6898790	6904242	protein_coding	832164	7.90038	16.7843	18.7352	38.5311	48.0681	46.0018
6558	AT1G75200	601.359	0.414915	0.0966822	4.29154	1.77441e-05	0.000197041	TYW1	1	28220626	28223785	protein_coding	843857	581.665	520.315	535.827	791.915	721.021	672.776
15184	AT3G46900	417.526	-1.15942	0.270166	-4.2915	1.77471e-05	0.000197041	COPT2	3	17268700	17269510	protein_coding	823843	512.537	481.501	479.622	281.885	190.269	187.841
20557	AT4G34920	1776.58	0.544072	0.126833	4.28968	1.78929e-05	0.000198558		4	16635504	16636983	protein_coding	829644	1618.59	1609.2	1490.07	2291.59	2280.23	2308.72
26696	AT5G60640	2338	0.354292	0.0826452	4.28691	1.81176e-05	0.00020095	PDIL1-4	5	24370827	24374098	protein_coding	836185	2186.48	1994.44	2141.18	2915.97	2679.58	2487.06
18685	AT4G17950	491.017	0.493491	0.11514	4.28599	1.81924e-05	0.000201677	AHL13	4	9966720	9969232	protein_coding	827520	393.044	396.53	353.471	576.952	560.794	474.393
3319	AT1G33390	405.765	0.629022	0.14686	4.28313	1.84279e-05	0.000204184	FAS4	1	12099482	12104680	protein_coding	840232	321.625	349.12	302.543	595.451	440.293	471.111
419	AT1G04980	358.896	0.541986	0.126572	4.28205	1.85175e-05	0.000205073	PDIL2-2	1	1413644	1416218	protein_coding	839355	410.82	428.001	472.127	735.133	567.804	603.774
20081	AT4G30620	429.987	0.599818	0.140104	4.28124	1.85853e-05	0.000205719		4	14948586	14950072	protein_coding	829185	400.944	341.981	317.25	576.952	505.716	527.104
18434	AT4G15850	171.823	0.61259	0.143112	4.2805	1.86473e-05	0.000206301	RH1	4	9001174	9004734	protein_coding	827266	121.468	148.961	136.143	199.753	208.295	212.758
4916	AT1G59670	7.58334	-5.79385	1.35374	-4.27988	1.86994e-05	0.000206772	GSTU15	1	21930010	21931366	protein_coding	842257	13.8257	24.1275	21.2332	0	0	0.958371
7572	AT2G05310	2461.75	-0.691093	0.161517	-4.27876	1.87942e-05	0.000207716		2	1933166	1934298	protein_coding	815079	2372.43	2773.83	3431.7	1718.09	1976.29	1617.23
16326	AT3G57760	84.8654	1.21209	0.283319	4.27818	1.88429e-05	0.000208149		3	21395297	21397244	protein_coding	824945	40.7251	53.4255	48.5224	72.3621	121.652	136.667
18203	AT4G14070	1266.78	0.387865	0.0906717	4.27769	1.88846e-05	0.000208504	AAE15	4	8111944	8118188	protein_coding	827043	1266.04	1432.96	1437.62	1825.16	1961.78	1623.48
10865	AT2G42380	434.277	-1.14404	0.267481	-4.2771	1.89344e-05	0.000208948	BZIP34	2	17646857	17649062	protein_coding	818839	769.643	700.729	733.118	399.865	307.274	290.056
18178	AT4G13860	89.4499	1.88342	0.440464	4.27599	1.9029e-05	0.000209886		4	8022497	8023603	protein_coding	827020	24.6359	18.4939	32.405	70.8266	90.9343	115.715
13392	AT3G18500	475.522	0.505716	0.118298	4.27492	1.91202e-05	0.000210786		3	6352447	6355463	protein_coding	821380	421.039	453.743	437.369	685.067	601.077	577.069
1138	AT1G11545	511.305	-1.19706	0.280133	-4.27319	1.92697e-05	0.000212326	XTH8	1	3878495	3880391	protein_coding	837698	1001.37	853.904	1052.92	452.233	507.719	308.595
9445	AT2G29330	68.8845	1.44396	0.338263	4.26875	1.96567e-05	0.000216481	TRI	2	12594536	12596438	protein_coding	817482	22.7136	33.5687	41.2175	61.8526	85.1205	115.963
2148	AT1G21120	359.106	-3.04956	0.714486	-4.26819	1.97066e-05	0.000216922		1	7395179	7396823	protein_coding	838708	461.922	428.277	510.175	36.4828	54.0465	78.5426
19114	AT4G21860	2870.88	0.420454	0.0985183	4.26777	1.97434e-05	0.000217217	MSRB2	4	11599645	11601724	protein_coding	828274	2545.89	2435.14	2322.16	3279.61	3243.53	3253.62
21931	AT5G08570	1322.77	0.338631	0.079358	4.26713	1.98003e-05	0.000217733		5	2778000	2780581	protein_coding	830758	1331.39	1386.47	1386.46	1892.63	1672.69	1624.54
8656	AT2G21720	30.8559	2.74162	0.642542	4.26684	1.98261e-05	0.000217907		2	9273696	9276961	protein_coding	816709	19.7522	4.19613	8.74507	44.625	50.0822	125.575
4453	AT1G53700	42.9762	-1.83314	0.429662	-4.26647	1.98593e-05	0.000218162	WAG1	1	20048434	20050294	protein_coding	841807	81.9664	71.3335	112.411	26.3634	27.0383	21.0842
1308	AT1G13100	408.999	-0.752843	0.176555	-4.26407	2.00738e-05	0.000220408	CYP71B29	1	4463859	4465725	protein_coding	837867	559.939	518.217	570.799	340.696	322.457	315.304
24163	AT5G37410	15.9628	2.91281	0.683167	4.26368	2.01085e-05	0.000220662		5	14836575	14838687	protein_coding	833716	1.00996	5.06547	3.83208	27.419	29.0136	17.5854
21509	AT5G04710	1037.28	-0.392439	0.0920443	-4.26359	2.01171e-05	0.000220662		5	1356990	1360275	protein_coding	830349	1189.99	1268.27	1224.03	940.97	969.373	895.118
6213	AT1G71920	30.1193	-9.20466	2.15945	-4.2625	2.02154e-05	0.000221628	HISN6A	1	27066948	27069166	protein_coding	843523	77.0287	133.226	112.411	0	0	0
12235	AT3G07700	2048.76	0.376202	0.0883094	4.26004	2.04388e-05	0.000223889		3	2459491	2463965	protein_coding	819961	1327.56	1401.18	1342.55	1703.27	1818.6	1762.41
9751	AT2G32100	123.435	-0.924324	0.216977	-4.26001	2.04421e-05	0.000223889	OFP16	2	13647699	13649002	protein_coding	817770	231.086	237.079	221.076	122.691	111.157	129.38
20526	AT4G34610	1501.24	-0.661467	0.155285	-4.25968	2.04716e-05	0.0002241	BLH6	4	16530346	16533362	protein_coding	829613	1181.8	1275.24	1377.7	935.953	807.367	680.87
[truncated: 25,661 more rows]

## Sheet: Sheet1
		AT5G38650	189.739	22.3957	2.25056	9.95119	2.49198e-23	2.7486e-21		5	15470961	15472815	protein_coding	833855	0	0	0	0	40.0567	150.464	5.51806e+06	22.3957
		AT1G52100	1996.6	14.0117	1.1849	11.8253	2.89003e-32	6.1277e-30		1	19383078	19385602	protein_coding	841640	0	0	0	3888.16	3090.82	2953.86	16517.6	14.0117
		AT1G58684	1639.58	13.9925	1.18917	11.7666	5.79907e-32	1.16189e-29	RPS2B	1	21769674	21771303	protein_coding	842207	0	0	0	3507.34	3278.64	3015.03	16298.8	13.9925
		AT1G59359	1639.58	13.9925	1.18917	11.7666	5.79907e-32	1.16189e-29	RPS2B	1	21842190	21843819	protein_coding	842207	0	0	0	3507.34	3278.64	3015.03	16298.8	13.9925
		AT4G34881	2445.94	13.745	1.1995	11.459	2.12006e-30	3.89076e-28		4	16617608	16618573	protein_coding	6240750	0	0	0	1934.67	2681.8	3638.93	13729.6	13.745
		AT3G47250	2266.77	13.5525	1.18532	11.4336	2.84088e-30	5.17016e-28		3	17399757	17401871	protein_coding	823878	0	0	0	2091.51	2543.84	2588.74	12014.3	13.5525
		AT2G04378	862.695	12.6762	1.1823	10.7217	8.05015e-27	1.22942e-24		2	1525029	1526875	protein_coding	6241027	0	0	0	1346.1	1276.53	1313.18	6545.24	12.6762
		AT1G24880	6966.1	12.6374	0.838359	15.0739	2.40421e-51	1.05011e-48		1	8775901	8778072	protein_coding	839088	0	2.06388	1.36416	7399.93	6782.24	6945.11	6371.25	12.6374
		AT1G24881	686.971	12.3066	1.18513	10.3842	2.92607e-25	3.75896e-23		1	8784036	8785634	protein_coding	6241166	0	0	0	881.145	1159.64	1005.33	5065.89	12.3066
		AT5G28350	617.603	12.1871	1.18249	10.3063	6.59654e-25	8.13909e-23		5	10320114	10327374	protein_coding	832920	0	0	0	982.802	916.966	904.504	4663.22	12.1871
		AT1G24800	567.789	11.9726	1.20612	9.92654	3.19148e-23	3.46759e-21		1	8769511	8771553	protein_coding	6241166	0	0	0	922.718	687.974	805.99	4018.91	11.9726
		AT3G43740	357.749	11.5821	1.18595	9.76613	1.57351e-22	1.60579e-20		3	15644009	15645688	protein_coding	823485	0	0	0	563.201	649.786	630.489	3065.95	11.5821
		AT4G20480	418.501	11.4623	1.18255	9.69289	3.23264e-22	3.18007e-20		4	11033849	11035877	protein_coding	827796	0	0	0	580.287	527.747	588.335	2821.58	11.4623
		AT3G28290	247.734	11.3223	1.20579	9.3899	6.00556e-21	5.37522e-19	AT14A	3	10547441	10549401	protein_coding	822455	0	0	0	657.057	520.737	362.264	2560.59	11.3223
		AT3G28300	247.734	11.3223	1.20579	9.3899	6.00556e-21	5.37522e-19	AT14A	3	10565674	10567634	protein_coding	822455	0	0	0	657.057	520.737	362.264	2560.59	11.3223
		AT5G26270	223.952	11.119	1.19815	9.28018	1.69187e-20	1.42111e-18		5	9206375	9208136	protein_coding	832696	0	0	0	443.568	488.889	405.004	2224.15	11.119
		AT3G24070	295.983	11.0344	1.18691	9.29675	1.44805e-20	1.24016e-18		3	8693061	8694770	protein_coding	821993	0	0	0	389.367	383.543	487.811	2097.39	11.0344
		AT1G25211	247.481	10.6176	1.18998	8.92249	4.55904e-19	3.37508e-17		1	8835386	8837007	protein_coding	6241166	0	0	0	312.305	308.437	323.929	1571.1	10.6176
		AT3G61010	608.399	10.5905	1.18188	8.96075	3.22472e-19	2.42844e-17		3	22570958	22575310	protein_coding	825272	0	1.21498	0	648.305	612.964	635.316	1541.93	10.5905
		AT5G49645	244.04	10.5565	1.19074	8.86554	7.6136e-19	5.50574e-17		5	20151163	20151882	protein_coding	NA	0	0	0	236.256	336.476	332.555	1506	10.5565
		AT4G15130	188.403	10.5241	1.19433	8.81167	1.23295e-18	8.71408e-17	ATCCT2	4	8637666	8639581	nontranslating_CDS	NA	0	0	0	345.766	275.39	264.51	1472.5	10.5241
		AT4G09200	123.424	10.3572	1.19415	8.67327	4.1988e-18	2.86555e-16		4	5859244	5861880	protein_coding	826514	0	0	0	271.746	255.362	261.635	1311.65	10.3572
		AT4G09310	123.424	10.3572	1.19415	8.67327	4.1988e-18	2.86555e-16		4	5902813	5905449	protein_coding	826514	0	0	0	271.746	255.362	261.635	1311.65	10.3572
		AT5G39160	151.518	10.2343	1.21212	8.44326	3.08612e-17	1.98229e-15	GLP2A	5	15679005	15680141	protein_coding	833910	0	0	0	231.821	217.065	275.459	1204.54	10.2343
		AT3G60980	153.097	9.90592	1.19164	8.31282	9.34554e-17	5.68516e-15		3	22565309	22566773	protein_coding	825270	0	0	0	213.949	173.245	189.757	959.352	9.90592
		AT1G11280	467.075	9.83791	1.02541	9.59414	8.46184e-22	8.0347e-20		1	3787318	3790935	protein_coding	837670	0	0	2.58839	733.358	640.322	633.559	915.176	9.83791
		AT3G60960	114.767	9.81493	1.1885	8.25826	1.47806e-16	8.79546e-15		3	22535676	22538684	protein_coding	825268	0	0	0	189.026	167.034	185.509	900.714	9.81493
		AT5G39190	225.058	9.80152	1.20396	8.14109	3.91738e-16	2.21064e-14	GLP5A	5	15692542	15693735	protein_coding	833914	0	0	1.07441	289.569	300.479	403.793	892.385	9.80152
		AT5G17880	406.981	9.74521	1.02433	9.51378	1.83862e-21	1.71597e-19	CSA1	5	5908834	5913317	protein_coding	831656	0	2.08833	0	612.633	630.461	615.107	858.223	9.74521
		AT2G14285	105.737	9.66048	1.19761	8.06646	7.23669e-16	3.95105e-14		2	6052332	6053994	protein_coding	5007874	0	0	0	157.166	174.247	155.256	809.271	9.66048
		AT1G03106	50.3038	9.52604	1.32794	7.17357	7.30655e-13	2.77509e-11		1	748101	749034	protein_coding	2745740	0	0	0	44.615	85.1205	313.387	737.265	9.52604
		AT5G37890	97.6172	9.48605	1.19465	7.94043	2.01486e-15	1.05269e-13		5	15089678	15091955	protein_coding	833768	0	0	0	139.929	156.221	135.13	717.107	9.48605
		AT1G14960	128.391	9.39458	1.41612	6.63402	3.26664e-11	1.01624e-09		1	5159192	5160179	protein_coding	838061	0	0	0	107.481	159.226	138.005	673.054	9.39458
		AT4G01915	163.9	9.20681	1.18736	7.75404	8.90105e-15	4.23389e-13		4	827216	828824	protein_coding	2745599	0	0	1.1468	225.43	244.398	203.22	590.916	9.20681
		AT4G14905	156.865	9.20235	1.186	7.75914	8.55045e-15	4.07715e-13		4	8526311	8528010	protein_coding	827148	0	1.05785	0	224.28	218.397	248.951	589.091	9.20235
		AT3G47965	95.2438	9.13137	1.20664	7.56761	3.80157e-14	1.68745e-12		3	17707918	17708918	protein_coding	2745951	0	0	0	81.1181	136.193	119.796	560.81	9.13137
		AT3G59250	66.4137	9.08789	1.21623	7.47219	7.88702e-14	3.3576e-12		3	21901570	21903284	protein_coding	825094	0	0	0	112.551	112.159	102.546	544.161	9.08789
		AT3G47290	644.815	8.99413	0.657034	13.689	1.18141e-42	3.85088e-40	ATPLC8	3	17420397	17424342	protein_coding	823882	2.96167	1.04868	1.2486	936.713	972.264	853.808	509.923	8.99413
		AT1G66100	959.264	8.96337	1.26693	7.07489	1.49569e-12	5.43502e-11		1	24605538	24606722	protein_coding	842924	0	0	0	119.649	122.173	58.4606	499.165	8.96337
		AT4G07825	957.874	8.88007	0.49909	17.7925	8.07535e-71	6.78298e-68		4	4643747	4645338	protein_coding	826264	1.9751	4.19609	3.74704	1354.67	1513.14	1732.73	471.159	8.88007
		AT1G52905	103.034	8.76174	1.19052	7.35961	1.84454e-13	7.64382e-12		1	19706047	19706885	protein_coding	2745825	0	1.04902	0	179.474	161.228	167.715	434.056	8.76174
		AT1G09995	63.2543	8.76117	1.20349	7.27979	3.34346e-13	1.33001e-11		1	3262222	3263642	protein_coding	837534	0	0	0	62.581	98.0956	100.057	433.884	8.76117
		AT2G14100	73.8572	8.7459	1.24864	7.00435	2.4814e-12	8.69845e-11	CYP705A13	2	5934483	5936371	protein_coding	815896	0	0	0	41.573	59.0837	157.173	429.316	8.7459
		AT5G28919	886.558	8.7426	0.528447	16.5439	1.77014e-61	1.04481e-58		5	10940033	10941771	protein_coding	6240566	1.9751	4.19609	2.49803	1093.07	1258.78	1363.76	428.337	8.7426
		AT1G15890	52.7159	8.6765	1.23689	7.0148	2.30274e-12	8.12433e-11		1	5461309	5464241	protein_coding	838159	0	0	0	68.6254	91.6418	85.7316	409.155	8.6765
		AT2G04800	65.1302	8.60334	1.21666	7.07126	1.53533e-12	5.56054e-11		2	1687173	1687939	protein_coding	815024	0	0	0	50.9395	77.9291	104.788	388.922	8.60334
		AT2G41440	147.57	8.53676	1.1883	7.184	6.76994e-13	2.58026e-11		2	17271143	17274394	protein_coding	818742	0	1.61086	0	166.604	150.701	185.429	371.382	8.53676
		AT2G41260	112.405	8.49714	1.3906	6.11041	9.93754e-10	2.5177e-08	M17	2	17206452	17207698	protein_coding	818725	0	0	0	42.1707	28.8335	146.146	361.323	8.49714
		AT1G63880	926.638	8.42948	0.475732	17.7189	2.99505e-70	2.42255e-67	RLM1B	1	23712216	23716206	protein_coding	842692	6.11372	1.08238	3.8662	1353.43	1281.17	1221.04	344.766	8.42948
		AT5G22608	65.7912	8.40185	1.19836	7.01115	2.36373e-12	8.29926e-11		5	7513069	7514560	protein_coding	5008219	0	0	0	73.6923	68.0145	61.9462	338.227	8.40185
		AT1G75945	81.9639	8.28864	1.19505	6.93579	4.03946e-12	1.38489e-10		1	28515245	28515916	protein_coding	28717429	0.987547	0	0	111.537	126.179	128.422	312.702	8.28864
		AT1G45163	64.6073	8.28045	1.20419	6.87636	6.1402e-12	2.06938e-10		1	17090677	17091464	protein_coding	10723049	0	1.04902	0	107.481	128.181	128.422	310.932	8.28045
		AT4G19090	55.9621	8.2094	1.20288	6.82478	8.80597e-12	2.90943e-10		4	10449900	10452797	protein_coding	827647	0	0	0	53.7407	55.078	69.0027	295.989	8.2094
		AT3G50480	1242.91	8.16935	0.804215	10.1582	3.04758e-24	3.6369e-22	HR4	3	18733021	18734420	protein_coding	824212	0	4.72523	4.21956	727.245	838.984	874.575	287.885	8.16935
		AT1G15885	37.2951	8.02633	1.20205	6.67721	2.43532e-11	7.73038e-10		1	5460477	5461297	protein_coding	5007698	0	0	0	57.7966	54.0766	45.0434	260.715	8.02633
		AT1G80960	46.6934	7.99963	1.20995	6.61153	3.80369e-11	1.17661e-09		1	30415123	30419047	protein_coding	844436	0	0	0	42.6082	59.498	51.7594	255.935	7.99963
		AT1G80970	40.2765	7.84532	1.20839	6.4924	8.44823e-11	2.5034e-09		1	30420102	30421995	protein_coding	844437	0	0	0	55.4884	41.7196	41.0817	229.973	7.84532
		AT5G05400	37.4047	7.83053	1.2136	6.45232	1.10149e-10	3.22459e-09		5	1597351	1601255	protein_coding	830422	0	0	0	33.3457	49.8969	53.4843	227.628	7.83053
		AT4G05631	32.2864	7.71624	1.21957	6.32705	2.49898e-10	6.95826e-09		4	2990006	2992618	protein_coding	825936	0	0	0	33.4612	42.0596	50.7936	210.291	7.71624
		AT5G45070	43.2382	7.67666	1.3365	5.74387	9.25398e-09	2.01694e-07	PP2A8	5	18187630	18189523	protein_coding	834538	0	0	0	54.7547	28.0397	40.2516	204.6	7.67666
		ATMG01090	22.3906	7.61477	1.27301	5.98172	2.208e-09	5.34595e-08	ORF262	Mt	279463	280251	protein_coding	4024971	0	0	0	50.6988	24.034	43.1267	196.008	7.61477
		AT5G17890	821.575	7.59073	0.386031	19.6635	4.4272e-86	5.08871e-83	DAR4	5	5916862	5923494	protein_coding	831657	8.88793	6.29413	1.24901	1158.97	1127.6	1047.5	192.769	7.59073
		AT1G13430	32.5215	7.53313	1.21181	6.21642	5.08621e-10	1.3464e-08	STO9	1	4606500	4607780	protein_coding	837903	0	1.04902	0	64.8945	81.1149	70.9194	185.224	7.53313
		AT2G03710	172.715	7.39181	0.734793	10.0597	8.32395e-24	9.57882e-22	AGL3	2	1129229	1131838	protein_coding	814898	1.00191	2.09492	1.26718	248.811	251.038	235.245	167.941	7.39181
		AT2G13547	11.2238	7.35034	1.38995	5.28819	1.23534e-07	2.22045e-06		2	5646602	5647423	protein_coding	28718260	0	0	0	15.2096	32.0454	50.7936	163.182	7.35034
		AT5G37440	16.7194	7.27463	1.23519	5.88948	3.87403e-09	8.91516e-08		5	14844334	14845685	protein_coding	833720	0	0	0	31.4333	30.0425	31.6262	154.84	7.27463
		AT1G56150	18.2747	7.25275	1.24462	5.82728	5.63379e-09	1.27104e-07	SAUR71	1	21017311	21018122	protein_coding	842068	0	0	0	23.3214	27.0383	41.2099	152.509	7.25275
		AT5G28442	18.9042	7.24512	1.23518	5.86566	4.47364e-09	1.02304e-07		5	10368347	10369188	protein_coding	10723119	0	0	0	33.4612	29.0411	28.7511	151.704	7.24512
		AT4G12990	74.0745	7.23216	0.989774	7.30688	2.73419e-13	1.10578e-11		4	7594230	7596008	protein_coding	826912	0	0.508954	1.85812	79.2664	86.0213	97.5327	150.348	7.23216
		AT4G01740	51.226	7.2262	1.21537	5.94569	2.75301e-09	6.52801e-08		4	753422	755456	protein_coding	828012	0	0	1.24901	66.9224	48.0681	60.3773	149.728	7.2262
		AT3G46845	167.701	7.22571	0.743155	9.72301	2.40569e-22	2.39899e-20		3	17254395	17255802	protein_coding	28719386	2.96264	0	1.24901	183.53	225.319	239.593	149.677	7.22571
		AT1G34095	15.8333	7.18401	1.2859	5.58674	2.31375e-08	4.69173e-07		1	12411670	12412514	protein_coding	840308	0	0	0	42.587	19.0269	25.876	145.413	7.18401
		AT3G44713	16.0373	7.18243	1.23285	5.82589	5.68078e-09	1.28032e-07		3	16260205	16262484	protein_coding	823599	0	0	0	29.4053	34.0482	23.9593	145.253	7.18243
		AT5G48780	33.0742	7.15633	1.22347	5.84923	4.93851e-09	1.12113e-07		5	19777453	19779815	protein_coding	834936	0	0	0	19.2458	29.0113	37.3396	142.65	7.15633
		AT4G11543	16.6189	7.06379	1.23891	5.70162	1.18672e-08	2.54585e-07		4	6993372	6994201	protein_coding	28720121	0	0	0	36.5031	21.0298	23.0009	133.787	7.06379
		AT5G01445	13.4813	7.05889	1.29668	5.44381	5.21526e-08	9.90489e-07		5	181821	182581	protein_coding	5008195	0	0	0	27.3774	24.034	28.7511	133.333	7.05889
		AT3G13240	15.089	7.05193	1.27081	5.54918	2.8701e-08	5.68338e-07		3	4275463	4276531	protein_coding	820523	0	0	0	25.6066	20.2316	33.8833	132.692	7.05193
		AT3G43580	13.657	7.04196	1.24654	5.64919	1.6121e-08	3.37229e-07		3	15502016	15503638	protein_coding	823455	0	0	0	26.3634	26.0369	26.8344	131.777	7.04196
		AT1G25141	21.5732	6.95442	1.24922	5.56703	2.59117e-08	5.19639e-07		1	8817678	8818395	protein_coding	839098	0	0	0	38.5311	16.0227	20.1258	124.019	6.95442
		AT1G18020	50.4677	6.85757	1.90805	3.59402	0.00032562	0.00251191		1	6202235	6204234	protein_coding	838379	0	0	0	0	16.0227	53.6688	115.967	6.85757
		AT5G36870	16.8577	6.85629	1.27654	5.37101	7.82973e-08	1.43934e-06	CALS4	5	14518008	14534060	protein_coding	833654	0	0	0	15.2918	24.8201	29.4539	115.864	6.85629
		AT5G23700	34.0417	6.83481	1.24368	5.49562	3.89346e-08	7.53805e-07		5	7992776	7997509	protein_coding	832435	0.692828	0	0	38.9331	45.5601	34.3925	114.152	6.83481
		AT1G64253	16.4885	6.78364	1.2513	5.42126	5.91814e-08	1.11228e-06		1	23842219	23844438	protein_coding	28717394	0	0	0	19.2958	26.9871	20.2574	110.174	6.78364
		AT1G17990	594.399	6.70948	0.46643	14.3848	6.44999e-47	2.51538e-44		1	6192033	6194093	protein_coding	838379	6.47342	5.98911	4.09367	443.111	570.381	748.367	104.654	6.70948
		AT5G45115	11.2153	6.69913	1.32634	5.05084	4.39864e-07	7.03236e-06		5	18238011	18238906	protein_coding	28721250	0	0	0	10.8562	28.2663	23.3201	103.905	6.69912
		AT1G72850	11.8684	6.67165	1.25604	5.31165	1.08636e-07	1.96237e-06		1	27413881	27415483	protein_coding	843616	0	0	0	19.2656	18.0255	23.9593	101.945	6.67165
		AT2G25450	7825.45	6.61222	0.249252	26.5282	4.5851e-155	1.6689e-151	GSL-OH	2	10829854	10831655	protein_coding	817083	186.646	151.059	123.652	13681.6	16148.9	15409.6	97.8307	6.61222
		AT5G59130	441.863	6.57951	0.354628	18.5533	7.67182e-77	6.7018e-74	SBT4.11	5	23869980	23873849	protein_coding	836031	7.39797	12.7701	8.2335	1028.88	946.756	746.988	95.6381	6.57951
		AT2G05185	34.2817	6.56744	1.28916	5.09435	3.49937e-07	5.68199e-06		2	1876899	1878322	protein_coding	5008219	0	0	0	2.6965	26.1251	28.5314	94.841	6.56744
		AT5G60260	18.2149	6.47313	1.26103	5.1332	2.84862e-07	4.73088e-06		5	24255272	24256285	protein_coding	836148	0	0	0	10.1398	25.0355	18.209	88.8397	6.47313
		AT3G42725	7.43034	6.46096	1.40029	4.61402	3.94951e-06	5.12497e-05		3	14842849	14843718	protein_coding	823305	0	0	0	28.3913	16.0227	8.62533	88.0933	6.46096
		AT3G52780	7.86382	6.45746	1.33278	4.84511	1.26539e-06	1.83498e-05	PAP20	3	19561260	19564350	protein_coding	824444	0	0	0	12.4922	15.7532	24.5224	87.88	6.45746
		AT5G44574	28.5426	6.44928	1.24416	5.18362	2.17623e-07	3.69283e-06		5	17970210	17971456	protein_coding	5008299	0	0	0	18.2516	18.0255	16.2923	87.3827	6.44928
		AT5G45080	19.7243	6.41973	1.2631	5.08251	3.72488e-07	6.0124e-06	PP2A6	5	18191355	18193328	protein_coding	834539	0	0	0	13.1817	21.0298	17.2507	85.6115	6.41973
		AT1G43160	49.373	6.40925	1.28269	4.99673	5.83115e-07	9.09618e-06	RAP2-6	1	16263805	16264945	protein_coding	840915	0	0	0	14.1957	8.01134	28.7511	84.9916	6.40925
		AT2G17060	15.5904	6.40335	1.25845	5.0883	3.6129e-07	5.85761e-06		2	7422336	7427119	protein_coding	816211	0	0	0	17.7882	18.5438	14.5735	84.6448	6.40335
		AT1G17010	5.75766	6.39479	1.56912	4.0754	4.59351e-05	0.000457653		1	5817567	5819352	protein_coding	838271	0	0	0	7.09783	7.00993	36.4181	84.1439	6.39479
		AT5G44980	13.5064	6.38958	1.28858	4.95864	7.09899e-07	1.09026e-05		5	18160204	18162264	protein_coding	834529	0	0	0	14.744	19.7619	15.9262	83.8407	6.38958
		AT3G26480	20.0432	6.37528	1.24146	5.13531	2.81674e-07	4.69578e-06		3	9687273	9690966	protein_coding	822253	0	1.03635	0	36.0622	25.7223	35.0314	83.0141	6.37528
		AT2G04380	8.80504	6.33657	1.3038	4.86006	1.17347e-06	1.71536e-05		2	1525642	1526767	protein_coding	814977	0	0	0	15.2096	19.0269	14.3756	80.8161	6.33657
		AT1G65370	253.636	6.31846	0.53098	11.8996	1.18862e-32	2.62205e-30		1	24284469	24286347	protein_coding	842848	6.91283	3.14707	0	363.003	258.366	235.759	79.8081	6.31846
		AT5G37750	10.703	6.3039	1.27192	4.95619	7.18881e-07	1.10096e-05		5	14995757	14997060	protein_coding	833753	0	0	0	12.1677	19.0269	16.2923	79.0066	6.3039
		AT2G26010	182.757	6.27665	0.648605	9.67715	3.77091e-22	3.64393e-20	PDF1.3	2	11087280	11088001	protein_coding	817142	0.987547	4.19609	2.49803	246.396	142.201	201.258	77.5281	6.27665
		AT3G54363	10.8451	6.2617	1.32538	4.72444	2.30755e-06	3.16151e-05		3	20132068	20132535	protein_coding	6241488	0	0	0	6.08386	15.0213	24.9176	76.7288	6.2617
		ATMG00690	9.05686	6.21622	1.26755	4.90412	9.38457e-07	1.4028e-05	ORF240A	Mt	203588	204310	protein_coding	4024983	0	0	0	18.2516	15.0213	11.5005	74.348	6.21622
		AT5G43040	14.5427	6.19622	1.37066	4.5206	6.16633e-06	7.66894e-05		5	17263685	17265777	protein_coding	834319	0	0	0	7.09783	11.0156	25.876	73.3242	6.19622
		AT4G11000	12.1989	6.17962	1.35997	4.54394	5.52113e-06	6.9098e-05		4	6730928	6732599	protein_coding	826701	0	0	0	10.1398	20.0284	13.4172	72.4852	6.17962
		AT1G72870	12.9809	6.16756	1.32633	4.65008	3.31806e-06	4.37051e-05		1	27420939	27423338	protein_coding	843618	0	0	0	7.09783	13.0184	23.0009	71.8819	6.16756
		AT4G23590	11.3909	6.13116	1.40817	4.35399	1.33683e-05	0.00015371		4	12307126	12309664	protein_coding	828459	0	0	0	10.1398	7.00993	24.9176	70.0911	6.13116
		AT1G58270	2103.86	6.11909	0.211396	28.9461	3.13989e-184	2.28573e-180	ZW9	1	21611803	21614169	protein_coding	842196	75.0536	52.4511	46.2135	4127.9	4204.95	3838.27	69.5071	6.11909
		AT4G19720	21.5558	6.09721	1.34195	4.54354	5.53184e-06	6.91923e-05		4	10729966	10731808	protein_coding	827716	0	0	0	5.06988	12.017	23.9593	68.4608	6.09721
		AT2G04032	13.9544	6.05676	1.33467	4.53803	5.67822e-06	7.09014e-05	ZIP7	2	1289832	1291444	protein_coding	814931	0	1.04902	0	27.3774	42.0596	8.62533	66.568	6.05676
		AT4G37990	19.6328	6.04352	1.49608	4.03956	5.35519e-05	0.00052351	CAD8	4	17855637	17857878	protein_coding	829955	0	0	0	17.2376	9.01276	13.4172	65.9598	6.04352
		AT4G39930	20.8773	6.04188	1.2269	4.92449	8.45801e-07	1.27565e-05		4	18518189	18518983	protein_coding	830152	0	0	0.880924	26.5242	24.9962	17.3714	65.885	6.04188
		AT1G43140	8.78275	5.96035	1.32104	4.51186	6.42615e-06	7.96485e-05		1	16232785	16236109	protein_coding	3767291	0	0	0	7.09783	13.0184	17.2507	62.2648	5.96035
		AT5G28920	30.7237	5.9428	1.06569	5.57649	2.45416e-08	4.93067e-07		5	10940035	10943378	protein_coding	833015	0.987547	0	1.24901	44.615	38.0539	50.7936	61.512	5.9428
		AT4G01910	67.2043	5.9074	0.754682	7.82766	4.97043e-15	2.44029e-13		4	824555	826857	protein_coding	827105	0	4.19609	0	69.9644	94.1333	95.8371	60.021	5.9074
		AT3G46370	13.6253	5.85997	1.32713	4.41553	1.00761e-05	0.000119399		3	17051520	17055514	protein_coding	823783	0	0	0	16.5306	9.68498	8.78855	58.0799	5.85997
		AT1G18010	12.9289	5.85555	2.43456	2.40518	0.0161645	0.063276		1	6199690	6201759	protein_coding	838381	0	0	0	23.3214	0	11.5005	57.9024	5.85555
		AT2G28990	24.66	5.82425	1.30636	4.45838	8.25826e-06	9.9951e-05		2	12454637	12459726	protein_coding	817448	0.991536	0	0	20.3614	19.1038	26.9428	56.6597	5.82425
		AT4G39925	10.6137	5.81023	1.30467	4.45342	8.45137e-06	0.000101916		4	18517409	18518052	protein_coding	10723046	0	0	0	12.1677	12.017	9.58371	56.1118	5.81023
		AT1G42560	46.4389	5.7947	1.26095	4.5955	4.3172e-06	5.54608e-05	MLO9	1	15980135	15983571	protein_coding	840861	0	0	0	6.37835	10.079	16.88	55.5108	5.7947
		AT5G11170	2433.61	5.79422	0.214995	26.9504	5.63971e-160	3.07914e-156	RH15	5	3553096	3557018	protein_coding	830986	42.3026	64.9075	89.1714	3910.27	3488.38	3379.21	55.4924	5.79422
		AT1G10000	5.13549	5.72338	1.43933	3.97642	6.99596e-05	0.000659692		1	3263850	3265176	protein_coding	837535	0	0	0	10.1398	13.0184	8.62533	52.8336	5.72338
		AT5G49440	7.69137	5.71711	1.31308	4.35396	1.33702e-05	0.00015371		5	20048239	20049776	protein_coding	835004	0	0	0	9.12579	10.0142	12.4588	52.6044	5.71711
		AT5G02330	6.6824	5.67528	1.38857	4.08715	4.36702e-05	0.000438086		5	487114	489242	protein_coding	831755	0	0	0	6.08386	16.0227	8.62533	51.1009	5.67528
		AT5G38540	11.9554	5.67142	1.34466	4.21773	2.46778e-05	0.000263282		5	15426556	15430794	protein_coding	833842	0	0	0	6.09894	11.0429	13.4504	50.9646	5.67142
		AT3G06640	8.15497	5.65171	1.2995	4.34913	1.36677e-05	0.000156605		3	2074185	2078613	protein_coding	819844	0	0	0	6.7028	9.92968	13.7263	50.2728	5.65171
		AT1G20620	20527.5	5.64496	0.163549	34.5154	4.7137e-261	5.14713e-257	CAT3	1	7142972	7146540	protein_coding	838651	869.697	861.536	776.39	42329.4	42992.7	40196.8	50.0382	5.64496
		AT4G21650	136.693	5.61588	0.618011	9.08702	1.01794e-19	8.11346e-18	SBT3.13	4	11501162	11504739	protein_coding	828252	0	9.4412	2.49803	248.424	157.223	180.174	49.0397	5.61588
		AT4G01930	5.93668	5.60905	1.37695	4.07353	4.63067e-05	0.000461146		4	838677	840825	protein_coding	828198	0	0	0	4.05591	6.00851	19.1674	48.8082	5.60905
		AT5G22796	9.02807	5.58384	1.29248	4.32025	1.5585e-05	0.000176444		5	7612206	7613224	protein_coding	28721188	0	0	0	14.1957	8.01134	6.70859	47.9628	5.58384
		AT1G76960	4.1586	5.57801	1.53239	3.64006	0.00027257	0.00215833		1	28920317	28920976	protein_coding	844031	0	0	0	9.12579	10.0142	9.58371	47.7694	5.57801
		AT5G43030	7.40007	5.57509	1.51934	3.66942	0.000243099	0.00195833		5	17258927	17260784	protein_coding	834318	0	0	0	7.09783	11.0156	10.5421	47.6725	5.57509
		AT3G25020	78.8953	5.5082	0.592976	9.28909	1.55621e-20	1.32758e-18	AtRLP42	3	9116684	9119804	protein_coding	822093	2.96264	1.04902	3.74704	120.663	115.163	110.213	45.5129	5.5082
		AT1G27540	311.307	5.50703	0.366377	15.031	4.59885e-51	1.9693e-48		1	9565913	9567906	protein_coding	839645	3.61478	16.8379	4.57185	347.117	417.715	430.989	45.4758	5.50703
		AT5G03355	82.3929	5.49576	0.61102	8.99441	2.37512e-19	1.82001e-17		5	817835	820008	protein_coding	28720553	2.96264	1.04902	3.74704	92.2718	154.218	96.7954	45.1221	5.49576
		AT4G01335	5.01051	5.46778	1.45844	3.74907	0.00017749	0.0014857		4	553332	554187	protein_coding	7922343	0	0	0	5.84046	9.61354	11.1359	44.2554	5.46778
		AT1G78720	20.9818	5.45911	1.2439	4.38872	1.14018e-05	0.000133515		1	29605457	29607678	protein_coding	844208	0	1.23166	0	13.9557	19.2622	21.0676	43.9903	5.45911
		AT1G07730	10.6917	5.44592	1.81035	3.00821	0.00262788	0.0145471	DIR25	1	2397527	2398696	protein_coding	2745746	0	0	0	17.2376	9.01276	0	43.5898	5.44592
		AT2G23240	7.34606	5.42878	1.69071	3.21094	0.00132302	0.00812297	MT4B	2	9895680	9896347	protein_coding	816856	1.39204	0	0	7.14647	16.9391	32.4219	43.0751	5.42878
		AT1G61430	194.586	5.38092	0.446645	12.0474	2.00068e-33	4.64818e-31		1	22664501	22668651	protein_coding	842437	4.31558	10.3144	4.09359	318.479	236.764	233.321	41.6696	5.38092
		AT3G24780	10.6678	5.3709	1.35965	3.95021	7.80814e-05	0.000726553		3	9049090	9051752	protein_coding	822076	0	0	0	9.12579	11.0156	4.79185	41.3812	5.3709
		AT3G59930	151.87	5.36475	0.593137	9.04472	1.50056e-19	1.17458e-17		3	22139492	22140320	protein_coding	825163	1.9751	3.14707	3.74704	89.2299	106.15	162.923	41.2051	5.36475
		AT2G29500	81.9927	5.35664	0.525734	10.1889	2.22339e-24	2.68268e-22	HSP17.6B	2	12633065	12634120	protein_coding	817499	2.96264	4.19609	6.24507	135.873	202.286	198.383	40.9741	5.35664
		AT4G09300	6.65244	5.31395	1.38629	3.83322	0.000126478	0.00110486		4	5898761	5901022	protein_coding	826513	0	0	0	12.8148	4.60223	6.32123	39.7795	5.31395
		AT3G18910	79.2081	5.29419	0.530644	9.97692	1.9234e-23	2.14312e-21	ETP2	3	6521569	6523061	protein_coding	821424	3.95019	3.14707	2.49803	104.44	129.183	148.547	39.2383	5.29419
		AT2G22590	13.983	5.28347	1.41256	3.74034	0.000183771	0.00153534	UGT91A1	2	9592956	9594579	protein_coding	816790	0	1.04902	1.24901	16.2236	41.0581	28.7511	38.9478	5.28347
		AT4G00250	9.35	5.27866	1.30757	4.037	5.4139e-05	0.000527596	STKL2	4	112705	113982	protein_coding	828046	0	1.04902	0	18.2516	8.01134	19.1674	38.8183	5.27866
		AT5G27100	8.99103	5.24458	1.41223	3.71368	0.000204263	0.00168209	GLR2.1	5	9535059	9538444	protein_coding	832768	0	0	0	9.12579	6.00851	7.66697	37.9119	5.24458
		AT1G70640	5.41907	5.1813	1.36787	3.78787	0.000151945	0.00129825		1	26636110	26637876	protein_coding	843401	0	0	0	8.11181	7.00993	6.70859	36.285	5.1813
		AT1G67020	3.49763	5.18095	1.504	3.44477	0.000571538	0.0040355		1	25010710	25012987	protein_coding	843020	0	0	0	7.09783	8.01134	6.70859	36.2761	5.18095
		AT5G38344	8.33492	5.17636	1.29402	4.00023	6.32814e-05	0.000604815		5	15325785	15327160	protein_coding	3771359	0	0	0	4.05591	9.01276	8.62533	36.1609	5.17636
		AT5G48980	8.09008	5.17593	1.34056	3.86104	0.000112906	0.00100071		5	19860708	19862052	protein_coding	834957	0	1.04902	0	9.12579	13.0184	20.1258	36.1503	5.17593
		AT3G21800	6.87099	5.14876	1.43104	3.59792	0.000320768	0.00248325	UGT71B8	3	7680106	7681797	protein_coding	821734	0	0	1.24901	10.1398	17.0241	14.3756	35.4757	5.14876
		AT3G22235	190.014	5.13321	0.960288	5.34549	9.01748e-08	1.64248e-06		3	7854419	7855814	protein_coding	821791	0	9.33471	11.1143	465.178	194.064	50.2207	35.0953	5.13321
		AT1G62580	18.9326	5.09313	1.01329	5.02632	4.99971e-07	7.87229e-06		1	23173286	23176931	protein_coding	842555	0	3.12809	0	26.608	42.2681	41.3123	34.1337	5.09313
		AT5G59340	63.1445	5.02663	0.888575	5.65696	1.5408e-08	3.22932e-07	WOX2	5	23933338	23935050	protein_coding	836053	0.987547	1.04902	1.24901	36.5031	37.0525	32.5846	32.5962	5.02663
		AT2G27380	5.90178	5.02649	1.38101	3.63972	0.000272933	0.00216042	EPR1	2	11713411	11715774	protein_coding	817282	0.987547	0	0	7.09783	7.00993	23.9593	32.5929	5.02649
		AT2G26820	8.57746	5.02518	1.43369	3.50507	0.000456489	0.00333086	ATPP2-A3	2	11437689	11442379	protein_coding	817223	0	0	0	6.88172	5.65334	7.05944	32.5634	5.02518
		AT5G38350	37.2619	4.98971	0.911978	5.4713	4.46738e-08	8.55066e-07		5	15328569	15331528	protein_coding	833817	0.987547	2.09804	0	31.4333	37.0525	34.5013	31.7726	4.98971
		AT1G53950	7.36527	4.96967	1.4083	3.52883	0.000417394	0.00308789		1	20147503	20148068	protein_coding	28717351	0	0	0	3.04193	11.0156	4.79185	31.3342	4.96967
		AT3G61028	4.16986	4.96142	1.40227	3.53815	0.000402949	0.00299932		3	22581473	22584938	protein_coding	5008101	0	0	0	2.71275	9.82356	6.18528	31.1556	4.96142
		AT4G08360	5.55977	4.9562	1.47278	3.3652	0.000764886	0.0051509		4	5295756	5297084	protein_coding	826392	0	0	0	5.06988	3.00425	10.5421	31.0431	4.9562
		AT4G10370	6.81766	4.95274	1.44594	3.42528	0.000614177	0.00427711		4	6423353	6425678	protein_coding	826629	0	0	0	3.04193	4.00567	11.5005	30.9688	4.95274
		AT4G01970	5.99908	4.94237	1.5067	3.28025	0.00103714	0.00665397	AtSTS	4	853922	857401	protein_coding	828186	1.01273	0	0	11.4381	5.13475	19.6561	30.747	4.94237
		AT4G22460	17.6004	4.88588	1.4947	3.26881	0.00108	0.00687841		4	11838960	11839659	protein_coding	828341	0.987547	0	0	7.09783	16.0227	11.5005	29.5662	4.88588
		AT5G45095	5.11807	4.87207	1.47933	3.29343	0.000989745	0.00640446		5	18207363	18209052	protein_coding	834542	0	0	0	2.02795	4.00567	11.5005	29.2847	4.87207
		AT4G00960	12.9326	4.84068	1.32178	3.66225	0.000250011	0.00200809		4	414204	416355	protein_coding	827937	0	0	0	5.08817	5.97511	6.16653	28.6542	4.84068
		AT1G47980	14.1951	4.83128	1.029	4.69514	2.66426e-06	3.5806e-05		1	17691811	17693887	protein_coding	841216	0.987547	2.09804	0	14.1957	17.0241	60.3773	28.4682	4.83128
		AT4G28160	5.68808	4.79786	1.36806	3.50704	0.000453115	0.00331477		4	13980316	13981001	protein_coding	828931	0.987547	0	0	8.11181	11.0156	13.4172	27.8163	4.79786
		AT1G44414	4.66612	4.79373	1.41854	3.37933	0.000726623	0.00493584		1	16847684	16848343	protein_coding	841028	0.987547	0	0	3.04193	15.0213	14.3756	27.7369	4.79373
		AT5G45240	6.52268	4.7859	1.42923	3.34859	0.000812243	0.00541967		5	18313706	18319432	protein_coding	834560	0	0	0	3.92686	5.42317	7.26606	27.5867	4.7859
		AT4G10020	1.92717	4.77972	1.86777	2.55905	0.010496	0.0447349	HSD5	4	6268273	6270434	protein_coding	826593	0	0	0	1.01398	3.00425	12.4588	27.4688	4.77972
		AT5G45490	725.044	4.7783	0.195742	24.4112	1.29934e-131	2.57966e-128		5	18429047	18432430	protein_coding	834585	47.4823	38.1087	25.3561	1133.23	977.955	986.091	27.4418	4.7783
		AT3G46735	4.36036	4.77787	1.58902	3.00681	0.00264008	0.0146003		3	17214279	17215815	protein_coding	28719385	0	0	0	4.56075	1.8017	12.2792	27.4335	4.77787
		AT2G07667	2.96168	4.77415	1.56622	3.04821	0.0023021	0.0130214		2	3364296	3366661	protein_coding	7922538	0	0	0	8.84603	4.8536	2.78697	27.3629	4.77415
		AT3G27940	15.2698	4.77356	1.09314	4.36684	1.26056e-05	0.000146433	LBD26	3	10373251	10376480	protein_coding	822418	0	0	2.50716	16.0285	27.7025	16.4124	27.3517	4.77356
		AT5G57123	4.73357	4.76236	1.45857	3.26509	0.00109428	0.00695316		5	23126874	23127724	protein_coding	835817	0	1.04902	0	15.2096	7.00993	9.58371	27.1402	4.76236
		AT1G58400	65.2562	4.76194	0.590331	8.06656	7.23057e-16	3.95105e-14		1	21695699	21699695	protein_coding	842209	3.09779	0	6.52996	69.9282	96.8858	77.9376	27.1324	4.76194
		AT5G48770	10.1391	4.71267	1.36299	3.4576	0.000545006	0.00387447		5	19773117	19777242	protein_coding	834935	0	0	0	2.02795	6.00851	7.66697	26.2214	4.71267
		AT5G49140	2.33059	4.71211	1.76281	2.67306	0.00751622	0.03419		5	19918971	19923415	protein_coding	834973	0	0	0	2.02795	7.00993	6.70859	26.2112	4.71211
		AT5G64210	4.13807	4.71182	1.59017	2.96308	0.00304575	0.0164359	AOX2	5	25683770	25685731	protein_coding	836542	0	0	0	1.01398	8.01134	6.70859	26.2059	4.71182
		AT3G32920	3.34587	4.64696	1.72085	2.70038	0.00692599	0.0320391		3	13484403	13489243	protein_coding	823055	0	0	0	2.68925	3.39279	8.89346	25.0538	4.64696
		AT2G39030	46.65	4.64399	1.65358	2.80846	0.00497797	0.0245625	NATA1	2	16298110	16299205	protein_coding	818489	0.987547	0	1.24901	40.559	0	14.3756	25.0024	4.64399
		AT1G61390	17.2756	4.64271	0.822525	5.64447	1.65695e-08	3.44958e-07		1	22650111	22654395	protein_coding	842433	0	2.15964	2.57137	42.7936	35.0479	33.5413	24.9802	4.64271
		AT4G00955	50.6182	4.5778	0.892416	5.12967	2.9025e-07	4.81669e-06		4	412107	413810	protein_coding	827942	0	3.22893	0	24.2598	26.9177	27.1437	23.8812	4.5778
		AT1G66390	2.39896	4.547	1.71444	2.65217	0.00799757	0.0359307	MYB90	1	24763941	24765541	protein_coding	842957	0	0	0	6.08386	8.01134	0	23.3767	4.547
		AT1G18197	1.83648	4.54283	1.83523	2.47535	0.0133104	0.0542687		1	6263682	6264925	protein_coding	28717248	0	0	0	1.40561	9.29659	3.98559	23.3093	4.54283
		AT1G72860	11.187	4.5366	1.31356	3.45368	0.000552996	0.00391725		1	27416228	27420946	protein_coding	843617	1.00481	0	1.27084	9.88411	15.6602	25.7427	23.2089	4.5366
		AT2G03110	5.43172	4.53415	1.32408	3.42439	0.000616193	0.00428568		2	934787	936862	protein_coding	814840	0	0	1.56455	8.08769	11.2896	9.93742	23.1694	4.53415
		AT5G15420	3.18378	4.52751	1.40312	3.22676	0.00125202	0.00777451		5	5007826	5008964	protein_coding	831394	0	0	0	5.06988	4.00567	4.79185	23.063	4.52751
		AT1G29600	80.7314	4.51912	0.611612	7.38887	1.48082e-13	6.23116e-12		1	10343785	10346364	protein_coding	839837	1.00146	4.25521	3.79984	85.3458	57.6108	59.8873	22.9293	4.51912
		AT4G04810	28.2188	4.51759	0.838241	5.38936	7.07077e-08	1.30974e-06	MSRB4	4	2441241	2442785	protein_coding	825818	0	1.08341	3.86988	43.5034	28.3273	31.2608	22.9049	4.51759
		AT1G58160	11.4039	4.51589	1.1862	3.80702	0.000140651	0.00121506	JAL15	1	21533724	21534440	protein_coding	842183	0	2.09804	0	14.1957	17.0241	18.209	22.878	4.51589
		AT4G39130	2.93397	4.49452	1.49721	3.00193	0.00268275	0.01481		4	18228118	18228854	protein_coding	830068	0	1.04902	0	2.02795	8.01134	16.2923	22.5416	4.49452
		AT1G11990	5.01231	4.47751	1.65972	2.69775	0.00698094	0.0322387		1	4046079	4049140	protein_coding	837751	0	1.15519	0	15.6324	8.64051	2.75636	22.2775	4.47751
		AT3G45760	2.39619	4.47546	1.68034	2.66342	0.00773517	0.0349748		3	16801996	16804967	protein_coding	823719	0	0	0	1.07754	8.51356	3.70305	22.2457	4.47546
		AT1G61420	115.578	4.4496	0.433329	10.2684	9.78042e-25	1.19997e-22		1	22660460	22664502	protein_coding	842436	5.8403	7.49559	4.29418	141.115	125.237	126.185	21.8506	4.4496
		AT5G37450	4.44565	4.43401	1.48106	2.99381	0.00275522	0.0151336		5	14852606	14857166	protein_coding	833722	0	0	0	5.42108	3.53714	4.09903	21.6158	4.43401
		AT5G35490	5.84257	4.41431	1.5205	2.9032	0.00369375	0.0192525	ATMRU1	5	13689817	13690548	protein_coding	833513	0	0	0	3.04193	4.00567	5.75022	21.3226	4.41431
		AT1G45616	30.7685	4.37372	0.798116	5.48006	4.25172e-08	8.181e-07	AtRLP6	1	17183347	17186602	protein_coding	841101	0	3.14707	1.24901	30.4193	26.0369	33.543	20.7311	4.37372
		AT4G08410	108.757	4.35454	0.653326	6.66518	2.64337e-11	8.35436e-10		4	5338819	5341209	protein_coding	817037	3.18512	4.73675	4.02843	60.9009	76.9507	106.187	20.4572	4.35454
		AT4G31870	249.271	4.34795	0.526543	8.25753	1.48713e-16	8.82538e-15	GPX7	4	15410078	15412486	protein_coding	829316	7.92125	0	1.25231	52.866	77.0319	68.2241	20.364	4.34795
		AT5G10140	202.863	4.34616	0.365498	11.8911	1.31701e-32	2.87621e-30	FLC	5	3173382	3179448	protein_coding	830878	12.7496	19.7939	16.1252	260.072	335.415	392.125	20.3388	4.34616
		AT2G43590	241.548	4.32725	0.761495	5.68257	1.32686e-08	2.82155e-07		2	18081304	18082776	protein_coding	818961	10.863	14.6863	22.4823	252.48	265.376	441.809	20.0739	4.32725
		AT2G42065	1.93772	4.31727	1.83636	2.351	0.0187232	0.070952		2	17551475	17553028	protein_coding	28718346	0	0	0	6.08386	4.00567	1.91674	19.9356	4.31727
		AT5G48190	2.66007	4.30009	1.98534	2.16593	0.0303169	0.102937		5	19542778	19544429	protein_coding	825271	0	0	0	3.04193	4.00567	4.79185	19.6995	4.30009
		AT1G61320	1.76793	4.29757	1.90649	2.25418	0.0241847	0.0864293		1	22617370	22619853	protein_coding	842426	0	0	0	1.01398	6.00851	4.79185	19.6652	4.29757
		AT2G19440	2.8895	4.29742	1.74351	2.46481	0.0137087	0.0554619		2	8418078	8420195	protein_coding	816463	0	0	0	1.90306	5.07832	4.86002	19.6632	4.29742
		AT4G17860	3.51	4.29693	1.51721	2.83213	0.00462388	0.0231661		4	9924522	9926392	protein_coding	827509	0.987547	0	0	10.1398	11.0156	1.91674	19.6564	4.29693
		AT3G04330	1.99642	4.29502	1.73127	2.48084	0.0131072	0.0535944		3	1145723	1146516	protein_coding	819588	0	0	0	2.02795	4.00567	5.75022	19.6305	4.29502
		AT4G14368	7.95439	4.28589	1.63069	2.62826	0.0085822	0.0380562		4	8274085	8278908	protein_coding	7922506	0	0	0	3.91976	2.90341	4.90998	19.5066	4.28589
		AT5G55410	14.4128	4.28255	0.974842	4.39307	1.11763e-05	0.000131155		5	22460550	22461385	protein_coding	835634	6.53915	0	0	36.4483	21.4906	77.9646	19.4614	4.28255
		AT1G79860	6.88858	4.27676	1.64902	2.59352	0.00949998	0.0412383	ROPGEF12	1	30041989	30044297	protein_coding	844325	0	1.04902	0	7.09783	6.00851	9.58371	19.3835	4.27676
		AT5G05290	25.1309	4.27475	0.757564	5.64275	1.67353e-08	3.48078e-07	EXPA2	5	1568694	1569915	protein_coding	830411	5.92528	3.14707	2.49803	44.615	61.0865	121.713	19.3565	4.27475
		AT4G36140	435.034	4.26281	0.227853	18.7086	4.2152e-78	4.00243e-75		4	17098612	17104576	protein_coding	829771	25.6853	26.2348	33.7353	529.482	563.522	537.247	19.197	4.26281
		AT5G43520	35.5144	4.26094	0.987784	4.31364	1.6059e-05	0.000181209		5	17485231	17486309	protein_coding	834372	0	0	3.74704	8.11181	22.0312	33.543	19.1722	4.26094
		AT1G02940	6.48062	4.22364	1.28231	3.29378	0.000988513	0.00639838	ATGSTF5	1	662963	664290	protein_coding	839479	0	0.843187	1.37939	17.9171	6.15994	14.8178	18.6828	4.22364
		AT3G57210	5.28168	4.21936	1.33424	3.16238	0.00156483	0.00936283		3	21172827	21174172	protein_coding	824888	0	1.04902	0	8.11181	7.00993	6.70859	18.6275	4.21936
		AT5G35660	6.73211	4.21324	1.37345	3.06764	0.00215755	0.0123401		5	13852387	13853742	protein_coding	3771291	1.9751	1.04902	0	11.1537	8.01134	39.2932	18.5486	4.21324
		AT3G47360	82.3359	4.2106	0.51164	8.22962	1.87813e-16	1.0967e-14	HSD3	3	17450852	17452949	protein_coding	823890	4.93774	4.19609	2.49803	55.7687	72.1021	92.0036	18.5148	4.2106
		AT4G13577	10.9063	4.20268	1.13134	3.7148	0.000203368	0.00167578		4	7895719	7898499	protein_coding	28720126	1.9751	0	0	14.1957	13.0184	12.4588	18.4134	4.20268
		AT5G49870	6.73668	4.19777	1.48926	2.8187	0.00482191	0.0239316	JAL48	5	20270101	20272895	protein_coding	835050	1.00784	0	0	2.84429	5.10995	13.6928	18.3508	4.19777
		AT5G28345	3.32702	4.1855	1.54152	2.71518	0.00662406	0.0308977		5	10317847	10319860	protein_coding	28721208	0	0	0	6.08386	2.00284	2.87511	18.1953	4.1855
		AT3G44970	294.49	4.18272	0.24684	16.945	2.09392e-64	1.42903e-61		3	16432286	16435124	protein_coding	823632	33.9498	26.5171	17.6806	425.659	520.495	495.721	18.1603	4.18272
		AT4G01820	10.4897	4.15008	0.886087	4.68361	2.81873e-06	3.7789e-05	ABCB3	4	780646	785340	protein_coding	826951	1.9833	2.10676	0	40.3075	18.9089	17.3224	17.7541	4.15008
		AT1G17240	21.5588	4.14912	0.820616	5.05611	4.27895e-07	6.85103e-06	AtRLP2	1	5896385	5898931	protein_coding	838295	2.04546	1.97561	0	21.002	26.9645	27.7904	17.7423	4.14912
		AT1G43605	9.43388	4.14777	1.00125	4.14258	3.43422e-05	0.000352443		1	16416733	16417928	protein_coding	28717323	0.962477	2.04478	0	19.7647	21.4719	14.9446	17.7257	4.14777
		AT3G61660	1.62306	4.14555	2.04465	2.02751	0.0426103	0.132277		3	22815989	22816663	protein_coding	825339	0	0	0	10.9048	1.73795	0	17.6985	4.14555
		AT5G54790	3.87484	4.1394	1.79004	2.31245	0.0207527	0.0768947	VUP4	5	22253986	22255663	protein_coding	835569	0	0	0	3.14487	4.14122	3.31883	17.6231	4.1394
		AT1G58120	7.60988	4.13565	1.48214	2.79033	0.00526539	0.0257186		1	21520401	21522457	protein_coding	842179	0	0	1.24901	1.01398	8.01134	11.5005	17.5774	4.13565
		AT2G13550	2.04739	4.13521	1.75456	2.35683	0.0184315	0.0701386		2	5648329	5649847	protein_coding	815841	0	0	0	2.76298	4.37832	3.35209	17.5721	4.13521
		AT2G25240	15.724	4.08795	1.30594	3.13027	0.00174644	0.010286		2	10751656	10753380	protein_coding	817062	0.987547	1.04902	0	11.1537	7.00993	18.209	17.0057	4.08795
		AT1G67100	8.33443	4.08642	1.02083	4.00304	6.25334e-05	0.000598452	LBD40	1	25053673	25054864	protein_coding	843030	0.987547	2.09804	1.24901	16.2236	20.0284	37.3764	16.9878	4.08642
		AT1G65510	160.23	4.06319	0.451317	9.00297	2.197e-19	1.69542e-17		1	24359328	24360081	protein_coding	842863	12.8381	5.24511	9.99211	107.481	165.234	197.424	16.7164	4.06319
		AT2G25820	2.11959	4.05314	1.65183	2.45372	0.0141387	0.0568331	ERF042	2	11014789	11015838	protein_coding	817124	0	0	0	3.04193	6.00851	0.958371	16.6004	4.05314
		AT1G35230	15.2395	4.05032	1.4688	2.75758	0.00582316	0.0278453	AGP5	1	12917070	12917829	protein_coding	840412	0	0	0	6.08386	2.00284	1.91674	16.5679	4.05032
		AT5G24820	5.43295	4.04799	1.55738	2.59923	0.00934345	0.0407533		5	8523390	8525356	protein_coding	832551	0	0	0	3.04193	5.00709	1.91674	16.5411	4.04799
		AT1G72840	202.088	4.03986	0.281675	14.3422	1.19125e-46	4.56417e-44		1	27409196	27413851	protein_coding	843615	21.5577	13.7398	12.2694	282.216	220.791	291.843	16.4482	4.03986
		AT5G56810	11.9404	4.03685	0.952118	4.23986	2.23662e-05	0.000242651		5	22974363	22976112	protein_coding	835783	0.990621	1.05229	1.2529	21.3598	12.0544	20.1884	16.4139	4.03685
		AT3G02240	20.8633	3.99588	1.44109	2.77283	0.00555716	0.0268442	RGF7	3	418357	419323	protein_coding	820386	0	0	1.24901	3.04193	6.00851	9.58371	15.9544	3.99588
		AT1G62760	15.0843	3.98706	1.04133	3.82881	0.000128762	0.00112302	PMEI10	1	23237372	23238644	protein_coding	842574	1.9751	0	1.24901	23.3214	8.01134	20.1258	15.8571	3.98706
		AT5G50600	23.7459	3.97182	0.711591	5.5816	2.38318e-08	4.81463e-07	HSD1	5	20589702	20591937	protein_coding	835129	5.92528	2.09804	1.24901	17.2376	40.0567	92.962	15.6905	3.97182
		AT2G43860	6.50634	3.96928	1.31116	3.02731	0.00246739	0.0138097		2	18162720	18164428	protein_coding	818990	0	1.04902	1.24901	6.08386	12.017	16.2923	15.6629	3.96928
		AT2G03360	17.5023	3.96186	1.08042	3.66695	0.000245458	0.00197588		2	1022190	1024497	protein_coding	814865	0.988386	2.09982	0	15.2226	8.01814	26.8572	15.5826	3.96186
		AT1G18000	349.7	3.94172	0.210607	18.716	3.66887e-78	3.64202e-75		1	6194426	6196343	protein_coding	838381	45.4272	33.5687	32.4744	540.449	619.878	565.439	15.3666	3.94172
		AT1G60190	128.522	3.93766	0.679424	5.79558	6.80839e-09	1.51786e-07	PUB19	1	22198266	22200687	protein_coding	842314	1.9751	2.09804	2.49803	33.4612	25.0355	41.2099	15.3233	3.93766
		AT4G27530	3.57489	3.92404	1.50946	2.59963	0.00933234	0.0407211		4	13752633	13753257	protein_coding	828862	0	1.04902	0	3.04193	8.01134	6.70859	15.1794	3.92404
		AT1G48060	1.51777	3.90409	1.70571	2.28884	0.0220888	0.0806278		1	17728095	17729102	protein_coding	NA	0	0	0	5.06988	3.00425	0.958371	14.9709	3.90409
		AT1G73290	15.6958	3.90384	0.977229	3.9948	6.47477e-05	0.000617208	SCPL5	1	27556168	27558774	protein_coding	843663	3.66847	0	0	13.592	22.6086	24.7841	14.9683	3.90384
		AT4G16880	135.389	3.90319	0.359753	10.8497	2.00191e-27	3.14531e-25		4	9495983	9497313	protein_coding	827396	33.5766	24.1275	4.99606	361.99	295.418	303.803	14.9616	3.90319
		AT5G23220	31.2171	3.89208	0.603067	6.4538	1.09078e-10	3.19753e-09	NIC3	5	7819608	7820760	protein_coding	832386	3.95019	2.09804	6.24507	47.6569	57.0808	73.7945	14.8468	3.89208
		AT3G52561	2.06742	3.88945	1.58222	2.45823	0.0139625	0.0563115		3	19497034	19497650	protein_coding	6241261	0	0	0	2.02795	4.00567	2.87511	14.8198	3.88945
		AT4G01920	28.613	3.88417	0.667766	5.81667	6.00322e-09	1.34881e-07		4	828826	831288	protein_coding	828197	1.9751	2.09804	3.74704	29.4053	40.0567	43.1267	14.7657	3.88417
		AT3G29190	1.97157	3.87121	1.81313	2.1351	0.0327532	0.108757	TPS15	3	11159192	11163336	protein_coding	822572	0	0	0	1.01398	2.00284	5.75022	14.6336	3.87121
		AT5G15960	20.1043	3.85676	0.881352	4.37596	1.209e-05	0.000140766	KIN1	5	5209717	5210826	protein_coding	831453	0	0	6.24507	27.3774	22.0312	32.5846	14.4877	3.85676
		AT2G15080	304.225	3.85418	0.365445	10.5465	5.27094e-26	7.57315e-24	AtRLP19	2	6533261	6537002	protein_coding	815997	9.77395	12.1508	17.7789	209.154	187.699	170.867	14.4618	3.85418
		AT2G46450	1646.97	3.85008	0.184799	20.8339	2.13605e-96	3.10994e-93	CNGC12	2	19065536	19069569	protein_coding	819253	92.0258	76.2953	54.6764	1206.51	1078.38	952.487	14.4208	3.85008
		AT5G35760	5.93413	3.84899	1.35648	2.83748	0.00454718	0.02285		5	13934108	13935088	protein_coding	833555	0.987547	0	0	4.05591	9.01276	3.83348	14.4099	3.84899
		AT1G35290	18.8949	3.84271	0.876028	4.38651	1.15182e-05	0.000134733	ALT1	1	12947517	12948849	protein_coding	840418	1.9751	0	3.74704	45.6289	19.0269	14.3756	14.3473	3.84271
		AT4G02540	553.13	3.83232	0.168829	22.6994	4.53698e-114	7.62178e-111		4	1116972	1119877	protein_coding	827919	37.3918	48.0814	51.0254	713.07	647.39	569.038	14.2444	3.83232
		AT1G67810	154.84	3.83116	0.467052	8.20285	2.34744e-16	1.35266e-14	SUFE2	1	25426234	25427461	protein_coding	843107	12.8381	28.3236	21.2332	176.432	290.411	418.808	14.233	3.83116
		AT3G25013	34.1308	3.83029	0.554226	6.91107	4.81018e-12	1.63628e-10		3	9113875	9116673	protein_coding	6240559	3.93805	5.22899	1.24517	51.0358	63.3716	39.0227	14.2244	3.83029
		AT1G79330	7.13452	3.83029	1.57061	2.43872	0.0147392	0.0586639	AMC5	1	29838551	29840317	protein_coding	844271	0.987547	0	0	5.06988	1.00142	10.5421	14.2243	3.83029
		AT3G48700	45.4571	3.81982	1.09272	3.49569	0.000472833	0.00343634	CXE13	3	18038648	18039879	protein_coding	824031	0	2.09804	0	5.06988	10.0142	15.3339	14.1215	3.81982
		AT4G10695	1.64386	3.79983	1.74108	2.18245	0.0290762	0.0996227		4	6593774	6594981	protein_coding	826663	0	0	0	1.21272	3.59316	3.43867	13.9271	3.79983
		AT1G22900	52.1616	3.78905	0.504423	7.51166	5.8384e-14	2.52986e-12	DIR11	1	8103612	8104605	protein_coding	838897	5.92528	7.34315	8.7431	80.1041	88.1248	133.214	13.8235	3.78905
		AT4G26260	77.8928	3.77346	0.675488	5.58627	2.31999e-08	4.69814e-07	MIOX4	4	13297695	13300444	protein_coding	828732	8.10443	5.58531	9.31018	99.3363	116.234	97.9709	13.6749	3.77346
		AT3G21370	80.7718	3.77319	0.459916	8.20409	2.32341e-16	1.34235e-14	BGLU19	3	7524054	7527677	protein_coding	821691	19.7509	14.6863	7.49409	94.2998	182.258	304.762	13.6724	3.77319
		AT5G28520	3.98672	3.7673	1.55915	2.41625	0.0156814	0.0617389	JAL40	5	10492977	10495011	protein_coding	832945	0	0	0	2.08422	5.14602	0.984962	13.6167	3.7673
		AT4G11720	1.96704	3.76437	1.76347	2.13463	0.0327911	0.108833	HAP2	4	7063255	7066878	protein_coding	826777	0	1.04902	0	6.08386	6.00851	3.83348	13.589	3.76437
		AT4G16230	2.82492	3.76084	1.61237	2.33249	0.019675	0.0737397		4	9185298	9187170	protein_coding	NA	0	1.04902	0	6.08386	5.00709	4.79185	13.5558	3.76084
		AT1G64260	3.68136	3.75962	1.52823	2.46011	0.0138893	0.0560681		1	23847405	23850142	protein_coding	842731	0	2.11904	0	14.54	3.03433	11.6156	13.5443	3.75962
		AT1G35720	1799.04	3.74368	0.350435	10.6829	1.22323e-26	1.84235e-24	ANN1	1	13225168	13227239	protein_coding	840476	255.775	265.402	299.763	3453.6	3911.54	3628.39	13.3956	3.74368
		AT3G44570	2.17066	3.74294	1.84988	2.02334	0.0430377	0.133052		3	16158405	16159835	protein_coding	823582	0	0	0	6.08386	2.00284	0	13.3887	3.74294
		AT5G25910	40.2616	3.74021	1.04748	3.57068	0.000356062	0.00270001	AtRLP52	5	9038860	9041377	protein_coding	832660	1.9751	0	1.24901	16.2236	6.00851	21.0842	13.3634	3.74021
		AT5G45090	7.20414	3.73906	1.62385	2.30259	0.0213022	0.0783196	PP2A7	5	18202617	18205000	protein_coding	834541	0	0	0	3.07217	3.03412	1.9358	13.3527	3.73906
		AT4G28140	1.86587	3.73726	1.66279	2.24759	0.0246026	0.0876215	ERF054	4	13974493	13975919	protein_coding	828929	0	0	0	4.05591	4.00567	0	13.3361	3.73726
		AT2G34317	11.4667	3.73204	0.989124	3.77307	0.00016125	0.00136599		2	14482150	14483195	protein_coding	28718324	1.9751	2.09804	1.24901	11.1537	21.0298	39.2932	13.2878	3.73204
		AT3G26135	2.97126	3.72103	1.56359	2.3798	0.017322	0.066754		3	9556060	9557425	protein_coding	28719320	0	0	0	4.05591	1.00142	2.87511	13.1869	3.72103
		AT2G21235	3.43112	3.71648	1.52784	2.43251	0.0149947	0.0595261		2	9096527	9098767	protein_coding	816661	0	0	0	4.05591	0	3.83348	13.1454	3.71648
		AT5G66052	950.821	3.70255	0.314108	11.7875	4.52837e-32	9.32973e-30		5	26416126	26416924	protein_coding	836736	95.7921	83.9217	143.637	873.034	1590.25	1733.69	13.019	3.70255
		AT4G23510	56.2212	3.6997	0.511029	7.23971	4.49648e-13	1.75983e-11		4	12267516	12270739	protein_coding	828451	5.8446	3.28112	6.88519	54.0091	71.0554	80.144	12.9933	3.6997
		AT4G00330	909.934	3.69946	0.198243	18.6613	1.02299e-77	9.30874e-75	CRCK2	4	142570	145719	protein_coding	828125	79.9913	86.0198	99.9211	1265.44	1122.59	1055.17	12.9912	3.69946
		AT3G62460	120.061	3.68281	0.284949	12.9245	3.27607e-38	9.17256e-36		3	23104665	23105650	protein_coding	825420	8.88793	15.7353	17.4862	182.516	174.247	174.423	12.8421	3.68281
		AT3G21720	1699.79	3.68203	0.616586	5.97163	2.3489e-09	5.66824e-08	ICL	3	7652487	7656053	protein_coding	821726	435.508	164.696	193.597	1955.96	2912.12	5324.71	12.8351	3.68203
		AT4G01350	94.5683	3.66982	0.457497	8.02152	1.04445e-15	5.65997e-14		4	560146	562438	protein_coding	828015	9.87547	6.29413	3.74704	60.8386	72.1021	126.505	12.727	3.66982
		AT5G07190	2.7411	3.6673	1.64213	2.23325	0.0255323	0.090168	ATS3	5	2237474	2238720	protein_coding	830610	0.993323	0	0	4.07963	5.03638	5.78386	12.7048	3.6673
		AT3G03341	13.8101	3.65777	0.861235	4.24712	2.16534e-05	0.000235619		3	790130	790693	protein_coding	6240770	3.95019	1.04902	2.49803	24.3354	21.0298	49.8353	12.6211	3.65777
		AT5G55110	4.23216	3.65321	1.60223	2.28008	0.022603	0.0821206		5	22367733	22368675	protein_coding	835602	0	1.04902	0	2.02795	5.00709	7.66697	12.5813	3.65321
		AT1G79250	2.87116	3.64473	1.72525	2.11258	0.0346365	0.113367	AGC1-7	1	29810134	29812683	protein_coding	844265	0	1.11489	0	4.75454	7.51305	2.69628	12.5075	3.64473
		AT5G43590	9.37105	3.63039	1.5432	2.35251	0.0186472	0.0706925		5	17509118	17511745	protein_coding	834379	0	0	0	2.73924	1.11741	3.45203	12.3838	3.63039
		AT1G27580	139.671	3.61596	0.373256	9.68763	3.40343e-22	3.33308e-20		1	9589807	9591075	protein_coding	839649	22.7136	7.34315	16.2372	173.39	160.227	235.759	12.2607	3.61596
		AT3G22640	50.0587	3.61347	0.740469	4.87998	1.06099e-06	1.56633e-05	PAP85	3	8011724	8013941	protein_coding	821835	9.87547	2.09804	2.49803	17.2376	37.0525	126.505	12.2395	3.61347
		AT1G07645	17.1787	3.61333	0.833384	4.33573	1.45279e-05	0.000164903	ATDSI-1VOC	1	2367437	2368436	protein_coding	2745745	3.95019	0	0	21.2935	15.0213	16.2923	12.2383	3.61333
		AT1G56650	8.17924	3.59463	1.06062	3.38917	0.000701057	0.00478349	MYB75	1	21233555	21235292	protein_coding	842120	0.987547	0	2.49803	25.3494	5.00709	9.58371	12.0807	3.59463
		AT3G62610	2.43913	3.57796	1.73959	2.05678	0.0397073	0.125725	MYB11	3	23154630	23156585	protein_coding	825435	0.987547	0	0	6.08386	6.00851	1.91674	11.9419	3.57796
		AT5G60440	8.95451	3.57705	1.20541	2.9675	0.0030023	0.0162456	AGL62	5	24305381	24307716	protein_coding	836165	0.987547	1.04902	0	7.09783	8.01134	10.5421	11.9343	3.57705
		AT5G19650	2.52123	3.57693	1.49125	2.39862	0.0164571	0.0642028	OFP8	5	6639455	6640408	protein_coding	832085	0	1.04902	0	7.09783	5.00709	1.91674	11.9334	3.57693
		AT2G21045	229.521	3.57659	0.4383	8.16014	3.3465e-16	1.9132e-14	HAC1	2	9027730	9029058	protein_coding	816639	22.7136	14.6863	19.9842	175.418	210.298	299.012	11.9305	3.57659
		AT2G34610	14.9425	3.57413	0.861509	4.14869	3.34385e-05	0.000344302		2	14575392	14576527	protein_coding	818026	2.96264	2.09804	0	20.2795	26.0369	17.2507	11.9102	3.57413
		AT5G07571	6.87685	3.5706	1.09047	3.27436	0.00105902	0.0067671		5	2396432	2397423	protein_coding	6240912	1.9751	1.04902	0	17.2376	18.0255	2.87511	11.8811	3.5706
		AT5G50360	7.43571	3.5697	1.19688	2.9825	0.00285903	0.0156018		5	20505089	20506354	protein_coding	835103	0.987547	1.04902	0	6.08386	5.00709	14.3756	11.8738	3.56971
		AT4G27400	8.49393	3.5695	1.47561	2.419	0.0155634	0.0614184		4	13705267	13706843	protein_coding	828848	0.987547	1.04902	0	4.05591	1.00142	20.1258	11.872	3.5695
		AT2G23110	23.3596	3.5666	0.661556	5.39122	6.99806e-08	1.29948e-06		2	9840456	9841366	protein_coding	816843	5.92837	5.24784	0	20.2901	39.0757	78.6274	11.8482	3.5666
		AT3G03620	13.6572	3.56129	0.895885	3.97516	7.03316e-05	0.000662343	DTX24	3	873749	876800	protein_coding	821204	4.94965	1.05155	1.25203	13.2135	17.8091	56.8164	11.8047	3.56129
		AT2G15400	9.9633	3.54874	0.793756	4.47082	7.79218e-06	9.49629e-05	NRPD3B	2	6712895	6714609	protein_coding	816032	0.955713	3.04562	1.62291	26.7776	22.1713	17.3497	11.7024	3.54874
		AT3G47350	1724.9	3.54868	0.21372	16.6043	6.48416e-62	3.93354e-59	ATHSD2	3	17446818	17450742	protein_coding	823889	171.779	179.326	323.392	2219.53	2810.7	2828.7	11.7019	3.54868
		AT3G28170	3.14641	3.54693	1.70209	2.08386	0.0371724	0.119524		3	10498177	10500360	protein_coding	822443	0	0	0	5.06988	2.00284	0	11.6878	3.54693
		AT4G12330	51.532	3.53565	0.554891	6.37179	1.86833e-10	5.27846e-09	CYP706A7	4	7317508	7319774	protein_coding	826842	12.8381	0	2.49803	48.6709	66.0936	69.9611	11.5968	3.53565
		AT5G41860	14.8855	3.53374	0.773591	4.56797	4.92481e-06	6.22773e-05		5	16757951	16758718	protein_coding	834191	2.96264	1.04902	1.24901	23.3214	21.0298	18.209	11.5814	3.53374
		AT3G44695	2.15473	3.52353	1.72165	2.0466	0.0406972	0.128067		3	16236298	16237095	protein_coding	28719376	0	0	0	2.02795	2.00284	2.87511	11.4997	3.52353
		AT3G44740	99.1085	3.49463	0.354328	9.86269	6.04072e-23	6.43528e-21		3	16295853	16297970	protein_coding	823604	19.1362	5.76101	13.9297	142.024	161.638	131.441	11.2716	3.49463
		AT4G00380	153.07	3.49051	0.246276	14.1732	1.3428e-45	5.0561e-43	FDM2	4	167497	171010	protein_coding	828016	28.2862	24.6814	20.4731	343.695	241.78	245.884	11.2395	3.49051
		AT1G61190	1345.9	3.46573	0.137536	25.1987	4.14233e-140	1.13081e-136		1	22555689	22560757	protein_coding	842412	162.584	195.165	179.463	2106.81	2169.34	1659.87	11.0482	3.46573
		AT5G26865	2.01089	3.46513	1.76291	1.96557	0.049348	0.147537		5	9457264	9457879	protein_coding	28721199	0	0	1.24901	1.01398	10.0142	1.91674	11.0435	3.46513
		AT2G38920	2.42627	3.43752	1.67769	2.04896	0.0404657	0.127559	RF178	2	16248146	16251017	protein_coding	818477	0	1.0501	0	0	4.00977	8.63416	10.8342	3.43752
		AT1G32583	32.2756	3.42809	0.575679	5.95486	2.60294e-09	6.21943e-08	TDL1	1	11785806	11788286	protein_coding	3766880	5.49362	0.833657	6.94813	37.9261	65.5487	38.8334	10.7636	3.42809
		AT2G28490	27.7137	3.40315	0.712382	4.77714	1.77806e-06	2.50038e-05		2	12178597	12181012	protein_coding	817397	14.8132	1.04902	3.74704	41.573	44.0624	125.546	10.5791	3.40315
		AT3G18320	172.884	3.37954	0.292156	11.5676	6.0142e-31	1.1226e-28		3	6289039	6290401	protein_coding	NA	33.5766	18.8824	23.7313	237.27	320.454	239.593	10.4074	3.37954
		AT2G29440	28.1312	3.37886	0.716187	4.71785	2.38353e-06	3.2493e-05	GSTU6	2	12619630	12621231	protein_coding	817493	3.95019	2.09804	1.24901	28.3913	23.0326	26.8344	10.4025	3.37886
		AT5G39030	108.657	3.3763	0.438961	7.69159	1.45322e-14	6.75251e-13		5	15619811	15622620	protein_coding	833895	20.1071	7.869	20.0768	147.776	165.262	183.833	10.3841	3.3763
		AT4G20953	2.57859	3.33647	1.56999	2.12515	0.0335737	0.110822		4	11209622	11211109	protein_coding	28720163	0	0	1.24901	4.05591	2.00284	5.75022	10.1013	3.33647
		AT3G50770	117.715	3.32539	0.371416	8.95327	3.45117e-19	2.59004e-17	CML41	3	18873911	18874836	protein_coding	824241	19.7509	16.7843	27.4783	122.691	201.285	312.429	10.024	3.32539
		AT5G23800	33.0477	3.30707	0.488444	6.77062	1.28229e-11	4.16106e-10	ATDUF10	5	8022216	8024795	protein_coding	832445	3.72182	3.64318	10.1214	71.6518	48.1198	47.8572	9.89754	3.30707
		AT4G19570	2.02004	3.30576	1.66496	1.98549	0.04709	0.142556		4	10665294	10667318	protein_coding	827699	0	0	0	2.02795	2.00284	1.91674	9.88857	3.30576
		AT4G13890	6.29241	3.30134	1.57296	2.09881	0.035834	0.116161	SHM5	4	8031972	8033731	protein_coding	827024	0	0	2.49803	8.11181	4.00567	10.5421	9.85831	3.30134
		AT4G08868	2.90449	3.30002	1.596	2.06768	0.0386701	0.123215		4	5668435	5669270	protein_coding	3770198	0	0	0	2.02795	1.00142	2.87511	9.84929	3.30002
		AT4G16807	18.0227	3.28186	0.565716	5.80126	6.58198e-09	1.47128e-07		4	9457079	9459454	protein_coding	6241030	3.95019	4.19609	2.49803	34.4752	40.0567	30.6679	9.72612	3.28186
		AT1G22590	377.611	3.27955	0.197453	16.6093	5.97017e-62	3.72522e-59	AGL87	1	7981722	7984334	protein_coding	838865	64.7412	52.9877	77.8553	732.302	615.608	540.737	9.71052	3.27955
		AT2G32460	45.5473	3.27533	0.561918	5.82885	5.58119e-09	1.26047e-07	MYB101	2	13782107	13784483	protein_coding	817807	17.5324	7.54235	8.98027	62.5609	92.5725	179.155	9.68219	3.27533
		AT4G33560	38.1063	3.27238	0.62526	5.23363	1.66213e-07	2.89467e-06		4	16135157	16135921	protein_coding	829495	1.9751	3.14707	2.49803	22.3075	30.0425	21.0842	9.66238	3.27238
		AT1G32560	79.1744	3.27189	0.549315	5.95631	2.58e-09	6.17138e-08	LEA6	1	11774484	11775442	protein_coding	840150	24.6887	13.6373	6.24507	90.2439	112.159	233.842	9.6591	3.27189
		AT1G24735	14.7356	3.27059	0.684831	4.77576	1.79032e-06	2.5144e-05		1	8757864	8759645	protein_coding	839082	5.28612	1.37842	1.64121	21.3908	35.914	35.2606	9.65039	3.27059
		AT2G05440	239.083	3.26525	0.619133	5.2739	1.33553e-07	2.37508e-06	ATGRP9	2	1993038	1994177	protein_coding	815093	30.2835	17.0896	20.3477	201.609	242.296	208.477	9.61474	3.26525
		AT1G64110	176.781	3.26338	0.322382	10.1227	4.381e-24	5.1164e-22		1	23796698	23801799	protein_coding	842716	56.8797	31.3568	31.7037	275.661	340.651	541.298	9.60232	3.26338
		AT4G37409	5.98428	3.25792	1.10315	2.95329	0.00314402	0.0168579		4	17590769	17592911	protein_coding	6240256	0	2.09804	1.24901	6.08386	6.00851	19.1674	9.566	3.25792
		AT5G24060	901.256	3.25006	0.137857	23.5756	6.86684e-123	1.24971e-119		5	8129979	8133301	protein_coding	832471	168.272	159.983	131.692	1543.97	1481.08	1369.12	9.51407	3.25006
		AT3G22840	109.051	3.23312	0.50454	6.40806	1.47381e-10	4.25749e-09	ELIP1	3	8084405	8085669	protein_coding	821855	6.91283	3.14707	4.99606	37.5171	54.0766	50.7936	9.40303	3.23312
		AT2G35640	13.8665	3.23262	0.808569	3.99796	6.38913e-05	0.00061011		2	14982835	14984339	protein_coding	818133	0.987547	2.09804	2.49803	12.1677	15.0213	23.9593	9.39976	3.23262
		AT5G41820	6.03346	3.21529	1.27595	2.51993	0.0117379	0.0489114	RGTA2	5	16740593	16743527	protein_coding	834187	0	2.10013	0	15.2248	3.00725	1.91865	9.28752	3.21529
		AT5G63350	4.90792	3.21109	1.44082	2.22865	0.0258375	0.0909079		5	25379931	25381317	protein_coding	836455	0.987547	0	0	4.05591	1.00142	5.75022	9.26048	3.21109
		AT4G28930	2.16241	3.20843	1.56266	2.05318	0.0400548	0.126556		4	14271072	14271652	protein_coding	829014	0	0	1.24901	3.04193	2.00284	5.75022	9.24345	3.20843
		AT1G11460	14.2341	3.20513	0.853845	3.75376	0.000174199	0.00146264		1	3856942	3859465	protein_coding	837688	2.96264	4.19609	1.24901	14.1957	34.0482	30.6679	9.22233	3.20513
		AT4G15393	24.2843	3.15488	0.905966	3.48234	0.000497049	0.00358371	CYP702A5	4	8804070	8807232	protein_coding	827206	0	3.42017	4.07222	13.8071	24.3501	25.1677	8.90665	3.15488
		AT1G73330	4609.93	3.14512	0.599028	5.25037	1.51795e-07	2.67128e-06	ATDR4	1	27568714	27569823	protein_coding	843668	634.005	716.482	470.878	4758.59	5710.09	5645.76	8.84656	3.14512
		AT1G60450	3.55297	3.13852	1.33091	2.35818	0.0183649	0.0699582	GOLS7	1	22271131	22273367	protein_coding	842340	0	0	2.49803	3.04193	10.0142	6.70859	8.80618	3.13852
		AT4G15390	243.93	3.12764	0.668794	4.67653	2.91766e-06	3.90433e-05		4	8792707	8794442	protein_coding	827205	26.2158	42.8426	16.5784	149.081	232.099	368.898	8.74001	3.12764
		AT1G23070	7.93557	3.12216	0.908	3.4385	0.000584941	0.00411816		1	8173823	8175819	protein_coding	838915	4.93774	1.04902	1.24901	14.1957	14.0198	36.4181	8.70691	3.12216
		AT2G40170	42.3927	3.11584	0.718391	4.33725	1.44275e-05	0.000163935	EM6	2	16779552	16780368	protein_coding	818608	20.7385	12.5883	3.74704	55.7687	65.0922	204.133	8.66887	3.11584
		AT3G17520	241.139	3.11519	0.630515	4.94071	7.78407e-07	1.18217e-05		3	5999174	6000447	protein_coding	821017	123.443	39.8628	33.7234	371.115	349.495	990.955	8.66493	3.11519
		AT5G42800	18.2581	3.11405	0.755383	4.12248	3.74817e-05	0.00038173	DFRA	5	17164093	17166032	protein_coding	834291	1.9751	7.34315	3.74704	61.8526	32.0454	19.1674	8.6581	3.11405
		AT3G14880	7.8814	3.10886	1.18766	2.61763	0.0088543	0.0390487		3	5006526	5008037	protein_coding	820717	0	2.11703	4.91263	12.1312	9.89961	36.7476	8.627	3.10886
		AT1G03220	2243.95	3.10193	0.400991	7.73565	1.02876e-14	4.85582e-13		1	786832	788722	protein_coding	838517	263.675	267.5	249.803	1865.72	2191.1	2648.94	8.58564	3.10193
		AT4G25200	14.1872	3.09886	0.883838	3.50614	0.000454664	0.00332401	HSP23.6	4	12916926	12918110	protein_coding	828623	6.91283	3.14707	1.24901	41.573	23.0326	34.5013	8.5674	3.09886
		AT1G30850	6.37575	3.08791	1.54746	1.99547	0.0459917	0.140087	RSH4	1	10985063	10986295	protein_coding	839969	0.987547	0	1.24901	4.05591	4.00567	10.5421	8.50264	3.08791
		AT5G47130	1.85637	3.07826	1.40038	2.19815	0.0279381	0.0964955		5	19138840	19142284	protein_coding	834759	0.759723	0	1.33686	7.59706	5.35926	4.10311	8.44593	3.07826
		AT2G34315	4.5701	3.07518	1.18509	2.59489	0.0094622	0.0411316		2	14480163	14481285	protein_coding	817993	0.932755	1.98164	0	1.91544	8.20262	15.7538	8.42793	3.07518
		AT1G73260	1620.18	3.07257	0.542105	5.66784	1.44605e-08	3.05124e-07	KTI1	1	27547098	27548282	protein_coding	843660	139.244	92.3139	93.6761	463.387	849.202	1425.1	8.41269	3.07257
		AT4G16890	2851.03	3.07174	0.120175	25.5606	4.18221e-144	1.30479e-140	SNC1	4	9500271	9505972	protein_coding	827397	541.154	537.973	519.54	4753.33	4610.51	4082.54	8.40788	3.07174
		AT4G12550	190.151	3.07023	0.659888	4.65266	3.27687e-06	4.32669e-05	AIR1	4	7439115	7439805	protein_coding	826868	22.7136	34.6177	9.99211	87.202	173.245	307.637	8.39909	3.07023
		AT5G07330	32.9126	3.06961	0.625311	4.90893	9.15752e-07	1.37074e-05		5	2315947	2316874	protein_coding	830624	9.87547	9.4412	2.49803	40.559	28.0397	117.88	8.39545	3.06961
		AT1G03170	7.6573	3.05588	1.02867	2.97072	0.00297099	0.0161001	FAF2	1	768376	770684	protein_coding	839563	1.9751	1.04902	0	8.11181	10.0142	8.62533	8.31597	3.05588
		AT1G27180	232.968	3.04561	0.188852	16.127	1.64917e-58	8.57532e-56		1	9439653	9446223	protein_coding	839607	30.3129	50.6586	37.2112	309.054	325.849	342.327	8.25696	3.04561
		AT4G32510	3.52985	3.04059	1.3899	2.18763	0.0286967	0.0986291		4	15685379	15689293	protein_coding	829386	0	2.60481	0	10.0711	6.2165	3.56957	8.22826	3.04059
		AT4G11547	9.48355	3.03967	0.849462	3.57835	0.000345773	0.00263603		4	6994045	6995237	protein_coding	28720122	1.84702	0.862158	4.67208	5.68934	20.6025	21.5094	8.22304	3.03967
		AT5G35450	284.161	3.03594	0.174218	17.4261	5.23046e-68	3.9389e-65	RPP8L3	5	13666524	13671200	protein_coding	833508	45.6118	42.1314	53.9259	392.038	364.991	397.463	8.20183	3.03594
		AT2G18050	2034.09	3.03013	0.378781	7.9997	1.24727e-15	6.69267e-14	HIS1-3	2	7845923	7847031	protein_coding	816317	533.257	296.1	301.967	2412.86	3093.32	3740.13	8.16885	3.03013
		AT1G09380	10.2574	3.02976	0.722806	4.19166	2.76919e-05	0.000292439		1	3026062	3029549	protein_coding	837460	5.92528	0	2.49803	17.2376	27.0383	25.876	8.16673	3.02976
		AT3G15670	44.31	3.02584	0.590556	5.12372	2.99566e-07	4.95623e-06	LEA29	3	5309886	5310988	protein_coding	820810	16.7883	12.5883	3.74704	52.7268	64.0907	157.173	8.1446	3.02584
		AT4G21020	62.4487	3.02519	0.700465	4.31883	1.5686e-05	0.000177495		4	11228187	11229616	protein_coding	827849	38.5144	5.24511	6.24507	77.0622	106.15	228.092	8.14091	3.02519
		AT1G35310	34.6711	3.0244	0.497548	6.07862	1.21224e-09	3.04282e-08	MLP168	1	12956119	12957090	protein_coding	840420	2.96264	10.4902	7.49409	81.1181	59.0837	28.7511	8.13648	3.0244
		AT1G19900	38.1697	3.01691	1.01137	2.98299	0.00285444	0.0155806		1	6906899	6908805	protein_coding	838578	0.987547	3.14707	2.49803	10.1398	19.0269	23.9593	8.09432	3.01691
		AT4G16840	38.6509	3.01427	0.540285	5.57904	2.41847e-08	4.87241e-07		4	9474885	9475699	protein_coding	827391	2.96264	6.29413	4.99606	34.4752	52.0737	27.7928	8.07953	3.01427
		AT1G25180	71.9538	3.00314	0.370878	8.09739	5.61525e-16	3.12039e-14		1	8829564	8831390	protein_coding	839093	7.90038	7.34315	23.7313	91.2579	96.1361	114.046	8.01746	3.00314
		AT5G46510	591.995	2.99971	0.148407	20.2127	7.56487e-91	9.17829e-88		5	18860234	18867015	protein_coding	834694	137.127	107.974	105.516	1095.53	905.802	815.308	7.99836	2.99971
		AT1G71250	36.057	2.99953	0.679557	4.41395	1.01501e-05	0.00012021		1	26860110	26861726	protein_coding	843466	16.7883	5.24511	8.7431	37.5171	68.0964	141.839	7.9974	2.99953
		AT3G21380	55.3288	2.99529	0.583979	5.1291	2.91131e-07	4.82765e-06	JAL36	3	7528181	7530686	protein_coding	821692	22.7136	7.34315	6.24507	42.587	83.1177	167.715	7.97391	2.99529
		AT1G65490	734.705	2.99357	0.280547	10.6705	1.39924e-26	2.09302e-24		1	24354646	24355490	protein_coding	842861	23.548	25.0139	32.2646	209.545	218.889	210.432	7.96441	2.99357
		AT5G47810	174.577	2.98529	0.28806	10.3634	3.63634e-25	4.6441e-23	PFK2	5	19356292	19358125	protein_coding	834832	27.6513	28.3236	9.99211	151.083	155.22	227.134	7.91885	2.98529
		AT5G62490	21.0709	2.98484	0.739178	4.03805	5.38972e-05	0.000526178	HVA22B	5	25090091	25091559	protein_coding	836369	9.87547	7.34315	0	28.3913	34.0482	77.628	7.91637	2.98484
		AT1G21320	3.30013	2.98105	1.49556	1.99326	0.0462325	0.140584	NSRB	1	7462327	7466164	protein_coding	838729	0	0	2.07674	2.44399	4.99518	3.84993	7.89558	2.98105
		AT3G62740	80.5553	2.97696	0.653718	4.55389	5.26633e-06	6.61365e-05	BGLU7	3	23211287	23214066	protein_coding	825449	3.00612	10.0794	9.60079	71.6734	52.6403	53.1788	7.87325	2.97696
		AT5G42600	78.3998	2.97295	0.638425	4.65669	3.21333e-06	4.24794e-05	MRN1	5	17053453	17058245	protein_coding	834267	6.91283	13.6373	4.99606	67.9364	66.0936	68.0443	7.85138	2.97295
		AT4G11410	334.971	2.97188	0.183817	16.1676	8.53171e-59	4.54449e-56		4	6944891	6947413	protein_coding	826745	48.7625	76.6966	48.5708	424.399	500.317	443.862	7.84557	2.97188
		AT5G62480	107.288	2.96913	0.420627	7.05882	1.67922e-12	6.06157e-11	GSTU9	5	25088527	25089626	protein_coding	836368	17.5341	6.98458	8.31617	85.5158	82.2341	91.4612	7.83063	2.96913
		AT1G31600	481.384	2.94945	0.181511	16.2494	2.25523e-59	1.26287e-56		1	11312961	11316582	protein_coding	840048	72.4473	78.2397	62.7723	592.868	539.765	523.997	7.72453	2.94945
		AT1G78440	5.85646	2.94872	1.07704	2.73779	0.00618533	0.0292455	GA2OX1	1	29511561	29513100	protein_coding	844180	2.96264	1.04902	0	8.11181	13.0184	11.5005	7.72062	2.94872
		AT3G20210	26.0872	2.94366	0.631583	4.66077	3.15032e-06	4.17475e-05	dVPE	3	7052347	7054743	protein_coding	821565	12.8381	5.24511	7.49409	30.4193	61.0865	106.379	7.69362	2.94366
		AT4G11650	877.83	2.93342	0.636913	4.60569	4.11101e-06	5.31559e-05	OSM34	4	7024852	7026224	protein_coding	826770	84.9291	45.1079	71.1938	296.081	492.698	748.487	7.63921	2.93342
		AT2G46455	6.50239	2.92824	1.12076	2.61271	0.00898263	0.0394791		2	19069385	19071083	protein_coding	819254	2.81579	0	0	8.67344	8.56602	6.37606	7.6118	2.92824
		AT5G16960	33.6998	2.92463	0.856991	3.41267	0.000643302	0.00444591		5	5573700	5575910	protein_coding	831559	1.01669	2.15996	1.28587	7.30729	13.4026	13.0982	7.59277	2.92463
		AT3G29780	20.0393	2.92006	1.18737	2.45928	0.0139218	0.0561784	RALFL27	3	11671637	11672239	protein_coding	822684	1.9751	1.04902	3.74704	8.11181	25.0355	17.2507	7.56879	2.92006
		AT5G40180	13.7302	2.91413	0.608398	4.78984	1.66916e-06	2.36399e-05		5	16067868	16068751	protein_coding	834016	1.9751	4.19609	4.99606	30.4193	27.0383	24.9176	7.53772	2.91413
		AT5G37410	15.9628	2.91281	0.683167	4.26368	2.01085e-05	0.000220662		5	14836575	14838687	protein_coding	833716	1.00996	5.06547	3.83208	27.419	29.0136	17.5854	7.53083	2.91281
		AT5G54040	19.8586	2.90983	0.599669	4.85239	1.21984e-06	1.77837e-05		5	21928847	21930637	protein_coding	835487	4.93774	1.04902	3.74704	23.3214	25.0355	24.9176	7.51528	2.90983
		AT4G28350	65.0532	2.90264	0.573984	5.05701	4.25875e-07	6.82368e-06	LECRK72	4	14026577	14028622	protein_coding	828950	7.90038	9.4412	4.99606	63.8805	53.0752	51.752	7.47795	2.90264
		AT5G16970	4184.11	2.89872	0.222061	13.0537	6.05593e-39	1.76341e-36	AER	5	5575973	5578086	protein_coding	831560	1016.19	1050.07	1116.62	6017.95	8679.29	9036.48	7.45762	2.89872
		AT3G60950	3.10125	2.89839	1.39124	2.08331	0.0372225	0.11965		3	22524475	22530306	protein_coding	825266	1.9751	0	0	5.06988	4.00567	6.70859	7.45595	2.89839
		AT5G03210	21.4066	2.89446	0.885471	3.26884	0.00107989	0.00687841		5	762604	763480	protein_coding	831903	2.29207	1.99666	1.18866	7.71983	9.53027	21.8894	7.43567	2.89446
		AT4G36700	29.9064	2.89331	0.756316	3.82553	0.000130492	0.00113448		4	17298200	17300367	protein_coding	829823	16.7883	6.29413	3.74704	31.4333	41.0581	129.38	7.42972	2.89331
		AT3G50980	27.9793	2.88848	0.521849	5.53509	3.11072e-08	6.12028e-07	XERO1	3	18941925	18942940	protein_coding	824262	10.863	7.34315	2.49803	39.5451	46.0652	71.8778	7.40489	2.88848
		AT1G54940	8.6506	2.88764	1.19658	2.41323	0.0158117	0.0621623	GUX4	1	20481648	20484799	protein_coding	841934	1.9751	1.04902	0	3.04193	8.01134	12.4588	7.40057	2.88764
		AT1G66650	8.73266	2.88236	0.906187	3.18076	0.0014689	0.00887886		1	24859917	24861821	protein_coding	842983	1.9751	2.09804	0	8.11181	12.017	11.5005	7.37356	2.88236
		AT5G36180	135.922	2.8787	0.513953	5.60111	2.12989e-08	4.34716e-07	SCPL1	5	14238935	14242135	protein_coding	833615	20.9875	22.1062	17.3965	130.591	146.053	168.904	7.35489	2.8787
		AT3G14530	8.59967	2.86881	1.04676	2.74067	0.0061314	0.0290653	GGPPS9	3	4879091	4880483	protein_coding	820678	0.987547	1.04902	1.24901	7.09783	10.0142	6.70859	7.30464	2.86881
		AT5G41380	3.81624	2.85747	1.33463	2.14102	0.0322723	0.107701		5	16561278	16563732	protein_coding	834140	0.987547	0	1.24901	3.04193	7.00993	5.75022	7.24743	2.85747
		AT4G13630	300.623	2.85649	0.176335	16.1992	5.10569e-59	2.78758e-56		4	7933684	7936565	protein_coding	826997	57.5979	50.633	54.1383	381.335	371.577	424.027	7.24252	2.85649
		AT5G48570	107.629	2.85516	0.283051	10.0871	6.3004e-24	7.31886e-22	FKBP65	5	19690461	19693845	protein_coding	834913	41.477	27.2746	29.9763	288.983	238.338	190.716	7.23583	2.85516
		AT4G33730	14.2369	2.85322	1.21748	2.34355	0.0191013	0.0720347		4	16185044	16185654	protein_coding	829515	0	4.19609	1.24901	7.09783	13.0184	19.1674	7.22612	2.85322
		AT2G26030	159.159	2.85148	0.273598	10.4222	1.96457e-25	2.58459e-23		2	11091330	11093444	protein_coding	817144	20.3696	16.5464	28.7937	120.806	164.741	181.426	7.2174	2.85148
		AT3G44300	1290.79	2.85052	0.728706	3.91176	9.16266e-05	0.000838656	NIT2	3	15983199	15985535	protein_coding	823555	55.3026	44.0589	41.2175	201.781	335.475	477.269	7.21261	2.85052
		AT5G10400	284.077	2.84654	0.234835	12.1215	8.1284e-34	1.9724e-31	HTR1	5	3270172	3270957	protein_coding	830903	74.0661	91.2649	71.1938	712.825	515.73	475.352	7.19274	2.84654
		AT1G07430	17.073	2.82184	0.893146	3.15944	0.00158074	0.00944767	AIP1	1	2280746	2282828	protein_coding	837255	1.9751	1.04902	1.24901	6.08386	11.0156	13.4172	7.07064	2.82184
		AT5G22794	17.6857	2.80794	0.650324	4.31776	1.57619e-05	0.00017817		5	7608242	7611904	protein_coding	6241095	5.02962	0.877761	6.24117	27.5442	16.9705	34.6193	7.00285	2.80794
		AT5G06760	54.6016	2.80683	0.499088	5.62392	1.86667e-08	3.84586e-07	LEA46	5	2089445	2090430	protein_coding	830565	20.7385	11.5392	4.99606	54.7547	67.095	143.756	6.99747	2.80683
[truncated: 6,925 more rows]
[truncated: 1 more columns]

## Sheet: Sheet2
Row.names	baseMean	log2FoldChange	lfcSE	stat	pvalue	padj	external_gene_name	chromosome_name	start_position	end_position	gene_biotype	entrezgene	OXTZPZT15replica1	OXTZPZT15replica2	OXTZPZT15replica3	tzp-1ZT15replica1	tzp-1ZT15replica2	tzp-1ZT15replica3
[truncated: 4,202 more rows]
[truncated: 2 more columns]
