# Supplementary material for: TANDEM ZINC‐FINGER/PLUS3 integrates light signaling and flowering regulatory pathways at the chromatin level
Source: New Phytol. 2025 May 12;247(2):706–18. doi: 10.1111/nph.70213 (PMC12177312; doi:10.1111/nph.70213)
Supplement: Supplementary file 13 — Table S13 Gene ontology analysis of the upregulated genes between Col‐0 and OXTZP identified by RNA‐seq at Zeitgeber 0.5 associated with Fig. S4. [file NPH-247-706-s009.xlsx]

## Sheet: first 1562
New Phytologist Supporting Information
Article title: TANDEM ZINC-FINGER/PLUS3 integrates light signaling and flowering regulatory pathways at the chromatin level
Authors: Giorgio Perrella, Elisa Vellutini, Allan Beveridge, Graham Hamilton, Pawel Herzyk and Eirini Kaiserli
Article acceptance date: 21 April 2025
Table S13. Gene ontology analysis of the upregulated genes between Col-0 and OXTZP identified by RNAseq at Zeitgeber 0.5 associated with Fig. S4.
Annotation Cluster 1	Enrichment Score: 11.196081466788263															Glucose import	Cell wall formation	Metabolic process	Aminoacid transport	Transcription	Metabolite biosynthesis	Cytokinin process	Phosphate transport		Iron transport	DNA methylation
Category	Term	Count	%	PValue	Genes	List Total	Pop Hits	Pop Total	Fold Enrichment	Bonferroni	Benjamini	FDR				Protein folding	Response to oxidative stress	aminoacid biosynthesis	Metabolic process	Chlorophyll biosynthesis	Microtubule organisation	DNA repair
GOTERM_MF_DIRECT	GO:0020037~heme binding	63	4.11765	5.08367e-14	AT3G26230, AT1G73340, AT1G20620, AT5G36140, AT5G17820, AT4G15393, AT1G64950, AT4G15396, AT1G55940, AT5G22410, AT1G05260, AT5G14130, AT5G48000, AT2G18150, AT4G37410, AT3G01900, AT2G30750, AT2G22330, AT5G42580, AT5G23190, AT5G36130, AT4G31970, AT2G25160, AT4G20240, AT1G68850, AT4G39950, AT2G42250, AT5G15180, AT3G32980, AT5G08250, AT4G15300, AT5G58860, AT4G16270, AT1G30870, AT1G05250, AT1G12740, AT4…	1020	386	18171	2.90758	2.51699e-11	1.25849e-11	7.31193e-11
GOTERM_MF_DIRECT	GO:0004601~peroxidase activity	31	2.02614	1.23428e-12	AT2G35380, AT3G01420, AT2G39040, AT5G07390, AT5G17820, AT4G30170, AT5G64120, AT1G34510, AT1G19230, AT5G51060, AT2G38380, AT5G22410, AT4G11230, AT3G49120, AT1G05260, AT5G14130, AT1G14540, AT2G18150, AT3G01190, AT3G49960, AT2G18980, AT1G68850, AT5G67400, AT5G15180, AT2G38390, AT3G32980, AT4G16270, AT1G30870, AT4G26010, AT1G05250, AT1G35720	1020	117	18171	4.72014	6.10946e-10	2.03649e-10	1.77484e-09
GOTERM_BP_DIRECT	GO:0042744~hydrogen peroxide catabolic process	26	1.69935	1.20476e-11	AT1G20620, AT2G35380, AT2G39040, AT5G17820, AT4G30170, AT5G64120, AT1G34510, AT2G38380, AT5G22410, AT3G49120, AT1G05260, AT1G14540, AT5G14130, AT2G18150, AT3G01190, AT3G49960, AT2G18980, AT1G68850, AT5G67400, AT5G15180, AT2G38390, AT3G32980, AT1G30870, AT4G16270, AT4G26010, AT1G05250	1045	89	18499	5.17149	8.9634e-09	2.24085e-09	1.83167e-08
GOTERM_BP_DIRECT	GO:0006979~response to oxidative stress	45	2.94118	2.1736e-09	AT1G20620, AT2G35380, AT4G21850, AT3G01420, AT2G39040, AT5G16960, AT5G17820, AT4G30170, AT1G72060, AT2G29500, AT5G64120, AT1G34510, AT4G01970, AT2G38380, AT5G22410, AT3G49120, AT1G05260, AT5G14130, AT4G04830, AT1G14540, AT4G21830, AT4G04810, AT2G18150, AT3G11050, AT4G11830, AT3G01190, AT4G31870, AT3G49960, AT1G02930, AT2G18980, AT1G68850, AT5G16970, AT5G67400, AT5G15180, AT3G32980, AT2G38390, AT3…	1045	291	18499	2.73748	1.61716e-06	3.23432e-07	3.30467e-06				Response to oxidative stress	Metabolic process	Hormone biosynthesis	Response to nutrients	Lignan biosynthetic process	Flavonoid biosynthetic process	Cell wall formation	Ion transport	Protein phosphorylation	Root hair initiation
																AT1G05250	AT1G59700,	AT5G36140	AT3G08040	AT1G58170	AT4G09820		AT4G19030	AT1G70460	AT1G27740
Annotation Cluster 2	Enrichment Score: 4.523043444874171															AT1G20620,	AT2G29490,	AT5G36130	AT2G28160	AT1G22900	AT1G49390	AT1G14080	AT2G25810	AT3G06640	AT2G26420
Category	Term	Count	%	PValue	Genes	List Total	Pop Hits	Pop Total	Fold Enrichment	Bonferroni	Benjamini	FDR				AT2G35380,	AT2G29480,	AT4G15300	AT3G01420	AT5G42500	AT3G29630	AT5G57540	AT1G17810	AT2G28990	AT1G66470
GOTERM_BP_DIRECT	GO:0009636~response to toxic substance	15	0.980392	5.67268e-06	AT1G02930, AT1G59700, AT2G29490, AT2G29480, AT1G53680, AT1G17180, AT2G02380, AT1G02920, AT2G37770, AT1G74590, AT5G62480, AT5G17220, AT2G15490, AT2G02930, AT2G29440	1045	61	18499	4.35305	0.00421159	0.000468833	0.0086242				AT4G21850,	AT1G53680,	AT3G44970	AT3G49700	AT3G13610	AT3G51240	AT4G28850	AT5G60660	AT1G66910	AT4G33880
GOTERM_BP_DIRECT	GO:0009407~toxin catabolic process	13	0.849673	6.38941e-06	AT2G02380, AT1G17180, AT1G74590, AT1G02920, AT5G62480, AT5G17220, AT1G02930, AT1G59700, AT2G29490, AT2G29480, AT2G02930, AT1G53680, AT2G29440	1045	46	18499	5.00285	0.00474245	0.000475261	0.00971379				AT3G01420,	AT1G17180,	AT5G36110	AT5G56080	AT4G11210	AT1G02050	AT5G57530	AT5G37820	AT3G09240
GOTERM_MF_DIRECT	GO:0004364~glutathione transferase activity	13	0.849673	0.000144954	AT2G02380, AT1G17180, AT1G74590, AT1G02920, AT5G62480, AT5G17220, AT1G02930, AT1G59700, AT2G29490, AT2G29480, AT2G02930, AT1G53680, AT2G29440	1020	62	18171	3.73534	0.0692433	0.00715005	0.208243				AT2G39040,	AT2G02380,	AT5G48000	AT3G25190	AT5G42510	AT1G17010	AT4G25820	AT1G73190	AT4G23260
GOTERM_BP_DIRECT	GO:0006749~glutathione metabolic process	13	0.849673	0.000153939	AT2G02380, AT1G17180, AT1G74590, AT1G02920, AT5G62480, AT5G17220, AT1G02930, AT1G59700, AT2G29490, AT2G29480, AT2G02930, AT1G53680, AT2G29440	1045	62	18499	3.71179	0.108223	0.00713313	0.233787				AT5G16960,	AT1G02920,	AT4G15393	AT2G19590	AT4G23690	AT2G47460	AT4G30290	AT4G17340	AT1G16120
																AT5G17820,	AT2G37770,	AT2G42850	AT4G31940	AT1G58170	AT5G13930	AT2G18800		AT1G16160
Annotation Cluster 3	Enrichment Score: 4.214098682102276															AT4G30170,	AT1G74590,	AT1G55940	AT3G12900	AT2G21100	AT5G63600	AT2G45220		AT1G61390
Category	Term	Count	%	PValue	Genes	List Total	Pop Hits	Pop Total	Fold Enrichment	Bonferroni	Benjamini	FDR				AT1G72060,	AT5G62480,	AT1G12740	AT2G23240	AT3G13650	AT3G29630	AT5G06200		AT4G21230
GOTERM_MF_DIRECT	GO:0019825~oxygen binding	34	2.22222	9.6432e-07	AT3G26230, AT1G73340, AT1G62580, AT5G42590, AT1G64950, AT1G55940, AT3G44970, AT5G36110, AT5G48000, AT4G31940, AT4G37410, AT3G01900, AT3G20940, AT2G30750, AT2G22330, AT5G47990, AT5G42580, AT5G23190, AT5G36130, AT4G31970, AT2G14100, AT2G25160, AT4G20240, AT4G39950, AT2G42250, AT1G63710, AT5G08250, AT4G15300, AT5G58860, AT2G42850, AT3G20110, AT4G12330, AT1G12740, AT4G37400	1020	234	18171	2.58846	0.000477225	7.95532e-05	0.00138669				AT2G29500,	AT5G17220,	AT4G15396	AT2G32270	AT5G01050	AT5G66690	AT5G04960		AT2G43690
GOTERM_BP_DIRECT	GO:0010268~brassinosteroid homeostasis	11	0.718954	6.47385e-06	AT5G36140, AT5G36130, AT4G15300, AT3G44970, AT5G36110, AT5G48000, AT4G15393, AT2G42850, AT1G55940, AT1G12740, AT4G15396	1045	32	18499	6.0852	0.00480498	0.000437773	0.00984215				AT5G64120,	AT2G15490,		AT4G19680	AT2G40370	AT5G26310	AT5G51500		AT5G39020
GOTERM_BP_DIRECT	GO:0016132~brassinosteroid biosynthetic process	11	0.718954	1.18673e-05	AT5G36140, AT5G36130, AT4G15300, AT3G44970, AT5G36110, AT5G48000, AT4G15393, AT2G42850, AT1G55940, AT1G12740, AT4G15396	1045	34	18499	5.72724	0.00879043	0.000735504	0.018041				AT1G34510,	AT2G02930,		AT4G19690	AT1G18140	AT2G22930	AT2G19150		AT1G65190
GOTERM_MF_DIRECT	GO:0004497~monooxygenase activity	26	1.69935	1.26594e-05	AT5G36140, AT1G62580, AT4G15393, AT1G55940, AT4G15396, AT3G44970, AT1G12160, AT5G36110, AT5G48000, AT4G37410, AT4G31940, AT2G30750, AT2G22330, AT5G47990, AT5G23190, AT5G36130, AT4G31970, AT4G20240, AT5G08250, AT4G15300, AT1G12130, AT1G63370, AT2G42850, AT3G20110, AT1G12740, AT4G37400	1020	173	18171	2.67735	0.00624686	0.000894806	0.0182028				AT4G01970,	AT2G29440		AT5G59520	AT5G58910	AT3G46650	AT1G02810		AT4G00330
GOTERM_MF_DIRECT	GO:0005506~iron ion binding	39	2.54902	3.12363e-05	AT3G26230, AT1G73340, AT5G36140, AT5G42590, AT4G15393, AT1G64950, AT4G15396, AT1G55940, AT3G44970, AT5G36110, AT5G48000, AT4G31940, AT3G11050, AT4G37410, AT3G01900, AT3G20940, AT2G30750, AT2G22330, AT5G47990, AT5G42580, AT5G23190, AT5G52570, AT5G36130, AT4G31970, AT2G14100, AT2G25160, AT1G02205, AT4G20240, AT4G39950, AT2G42250, AT1G63710, AT5G08250, AT4G15300, AT5G58860, AT2G42850, AT3G20110, AT4…	1020	336	18171	2.06778	0.0153433	0.00193091	0.0449086				AT2G38380,	AT2G02380			AT5G07130	AT1G64920	AT1G23200		AT1G51870
GOTERM_BP_DIRECT	GO:0016125~sterol metabolic process	11	0.718954	7.0734e-05	AT5G36140, AT5G36130, AT4G15300, AT3G44970, AT5G36110, AT5G48000, AT4G15393, AT2G42850, AT1G55940, AT1G12740, AT4G15396	1045	41	18499	4.74942	0.0512671	0.00375208	0.107487				AT5G22410,	AT1G17180				AT5G05890	AT3G10710		AT4G05200
GOTERM_MF_DIRECT	GO:0016705~oxidoreductase activity, acting on paired donors, with incorporation or reduction of molecular oxygen	22	1.43791	8.00735e-05	AT2G30750, AT2G22330, AT1G73340, AT5G23190, AT5G47990, AT5G36140, AT5G36130, AT4G31970, AT4G20240, AT4G15393, AT1G55940, AT4G15396, AT5G08250, AT4G15300, AT3G44970, AT5G36110, AT5G48000, AT2G42850, AT3G20110, AT4G31940, AT1G12740, AT3G01900	1020	148	18171	2.64813	0.0388627	0.00439454	0.115085				AT3G49120,	AT1G74590				AT2G29730	AT2G47550		AT5G01560
GOTERM_MF_DIRECT	GO:0016709~oxidoreductase activity, acting on paired donors, with incorporation or reduction of molecular oxygen, NAD(P)H as one donor, and incorporation of one atom of oxygen	18	1.17647	0.00418469	AT3G26230, AT2G30750, AT2G22330, AT5G42580, AT5G47990, AT4G31970, AT5G42590, AT2G14100, AT2G25160, AT1G64950, AT4G39950, AT2G42250, AT3G20110, AT4G31940, AT4G12330, AT4G37410, AT4G37400, AT3G20940	1020	149	18171	2.15211	0.87454	0.103495	5.85202				AT1G05260,	AT1G02920				AT2G26480	AT5G51490		AT5G41680
GOTERM_BP_DIRECT	GO:0044550~secondary metabolite biosynthetic process	16	1.04575	0.0170422	AT3G26230, AT2G30750, AT5G42580, AT5G47990, AT4G31970, AT5G42590, AT2G14100, AT2G25160, AT1G64950, AT2G42250, AT3G20110, AT4G31940, AT4G37410, AT4G12330, AT4G37400, AT3G20940	1045	145	18499	1.95337	0.999997	0.306074	22.9978				AT5G14130,	AT5G62480				AT5G54060	AT2G43570		AT2G26290
																AT4G04830,	AT5G17220				AT5G53990	AT1G56680		AT3G07070
Annotation Cluster 4	Enrichment Score: 3.432353858329058															AT1G14540,	AT1G02930				AT2G36760	AT3G52790		AT1G29720
Category	Term	Count	%	PValue	Genes	List Total	Pop Hits	Pop Total	Fold Enrichment	Bonferroni	Benjamini	FDR				AT4G21830,	AT1G59700				AT2G29750	AT2G43610		AT1G11280
GOTERM_BP_DIRECT	GO:0071732~cellular response to nitric oxide	8	0.522876	7.23361e-05	AT3G08040, AT2G28160, AT3G01420, AT5G56080, AT3G25190, AT2G19590, AT4G19690, AT3G12900	1045	20	18499	7.08096	0.0523973	0.00358157	0.109921				AT4G04810,	AT2G29490				AT2G15490	AT5G62150		AT3G46760
GOTERM_BP_DIRECT	GO:0071369~cellular response to ethylene stimulus	8	0.522876	0.000455675	AT3G08040, AT2G28160, AT5G56080, AT3G25190, AT3G45410, AT3G62680, AT4G19690, AT3G12900	1045	26	18499	5.44689	0.287589	0.0197494	0.690555				AT2G18150,	AT2G29480				AT2G36770	AT1G02360		AT1G16440
GOTERM_BP_DIRECT	GO:0071281~cellular response to iron ion	9	0.588235	0.00153083	AT3G08040, AT2G28160, AT3G49700, AT5G56080, AT3G25190, AT2G19590, AT4G19690, AT4G31940, AT3G12900	1045	40	18499	3.98304	0.680121	0.0528301	2.30229				AT3G11050,	AT2G02930					AT2G43590		AT4G28650
																AT4G11830,	AT1G53680					AT3G44990		AT5G41730
Annotation Cluster 5	Enrichment Score: 2.8143603524493557															AT3G01190,	AT2G29440					AT1G62980		AT4G29050
Category	Term	Count	%	PValue	Genes	List Total	Pop Hits	Pop Total	Fold Enrichment	Bonferroni	Benjamini	FDR				AT4G31870,	AT3G26230					AT5G05290		AT5G01060
GOTERM_MF_DIRECT	GO:0042349~guiding stereospecific synthesis activity	8	0.522876	0.000563436	AT4G23690, AT1G58170, AT1G22900, AT2G21100, AT3G13650, AT5G42500, AT4G11210, AT5G42510	1020	27	18171	5.27843	0.243445	0.0229801	0.807178				AT3G49960,	AT2G30750					AT4G28250		AT2G38620
GOTERM_BP_DIRECT	GO:0009699~phenylpropanoid biosynthetic process	9	0.588235	0.000601659	AT1G58170, AT1G22900, AT2G21100, AT3G13650, AT1G02050, AT5G42500, AT3G13610, AT4G11210, AT5G42510	1045	35	18499	4.55204	0.360948	0.0245692	0.910843				AT1G02930,	AT5G42580					AT1G12560		AT5G59260
GOTERM_BP_DIRECT	GO:0009807~lignan biosynthetic process	5	0.326797	0.0106347	AT4G23690, AT1G58170, AT2G21100, AT3G13650, AT4G11210	1045	16	18499	5.532	0.999649	0.239892	15.0028				AT2G18980,	AT5G47990					AT4G01630		AT4G23220
																AT1G68850,	AT4G31970					AT2G20750		AT5G39030
Annotation Cluster 6	Enrichment Score: 2.513352402696357															AT5G16970,	AT5G42590					AT3G50760		AT1G51860
Category	Term	Count	%	PValue	Genes	List Total	Pop Hits	Pop Total	Fold Enrichment	Bonferroni	Benjamini	FDR				AT5G67400,	AT2G14100					AT1G63450		AT1G61480
GOTERM_BP_DIRECT	GO:0009813~flavonoid biosynthetic process	22	1.43791	6.48593e-05	AT4G09820, AT5G66690, AT3G29630, AT5G26310, AT3G51240, AT2G22930, AT3G46650, AT1G02050, AT1G64920, AT5G05890, AT2G26480, AT2G29730, AT5G53990, AT2G36760, AT1G49390, AT2G29750, AT1G17010, AT2G15490, AT2G47460, AT2G36770, AT5G13930, AT5G63600	1045	145	18499	2.68588	0.047111	0.00370519	0.0985644				AT5G15180,	AT2G25160					AT2G32530		AT3G46400
GOTERM_MF_DIRECT	GO:0080043~quercetin 3-O-glucosyltransferase activity	16	1.04575	0.000913267	AT5G66690, AT3G29630, AT5G26310, AT2G22930, AT3G46650, AT1G64920, AT5G05890, AT2G26480, AT2G29730, AT5G54060, AT3G21800, AT5G53990, AT2G36760, AT2G29750, AT2G15490, AT2G36770	1020	107	18171	2.66388	0.36382	0.0341921	1.30529				AT3G32980,	AT1G64950					AT4G15320		AT3G46370
GOTERM_BP_DIRECT	GO:0008152~metabolic process	32	2.0915	0.00101825	AT5G59130, AT1G19190, AT5G66690, AT5G26310, AT4G14440, AT1G51260, AT5G05890, AT1G48820, AT2G29730, AT4G20850, AT3G21800, AT4G29690, AT2G36760, AT3G11430, AT2G29750, AT2G15490, AT3G25820, AT5G59090, AT3G29630, AT4G21650, AT2G22930, AT5G23530, AT3G48700, AT1G64920, AT1G49640, AT4G29700, AT2G26480, AT5G54060, AT5G04120, AT5G53990, AT3G21240, AT2G36770	1045	303	18499	1.86956	0.53138	0.037189	1.53696				AT2G38390,	AT2G42250					AT4G15290		AT5G49770
GOTERM_MF_DIRECT	GO:0080044~quercetin 7-O-glucosyltransferase activity	15	0.980392	0.00216987	AT3G29630, AT5G66690, AT5G26310, AT2G22930, AT3G46650, AT1G64920, AT5G05890, AT2G29730, AT2G26480, AT5G54060, AT5G53990, AT2G36760, AT2G29750, AT2G15490, AT2G36770	1020	105	18171	2.54496	0.658789	0.0612915	3.0754				AT3G60980,	AT3G20110					AT2G32610		AT5G51270
GOTERM_CC_DIRECT	GO:0043231~intracellular membrane-bounded organelle	21	1.37255	0.00378294	AT3G44550, AT4G16890, AT4G17480, AT5G66690, AT3G29630, AT5G26310, AT2G22930, AT3G46650, AT3G21180, AT5G61740, AT3G44540, AT1G64920, AT5G05890, AT2G26480, AT2G29730, AT5G54060, AT5G53990, AT2G36760, AT2G29750, AT2G15490, AT2G36770	1403	186	25147	2.02365	0.456762	0.083481	4.47802				AT5G24770,	AT4G37410							AT1G79670
GOTERM_BP_DIRECT	GO:0052696~flavonoid glucuronidation	15	0.980392	0.00419017	AT3G29630, AT5G66690, AT5G26310, AT2G22930, AT3G46650, AT1G64920, AT5G05890, AT2G29730, AT2G26480, AT5G54060, AT5G53990, AT2G36760, AT2G29750, AT2G15490, AT2G36770	1045	112	18499	2.37086	0.956021	0.127007	6.18446				AT4G16270,	AT4G12330							AT1G61430
GOTERM_MF_DIRECT	GO:0016757~transferase activity, transferring glycosyl groups	42	2.7451	0.00925424	AT3G61300, AT5G66690, AT5G26310, AT2G32530, AT4G15290, AT3G46650, AT3G50760, AT1G61050, AT5G05890, AT2G29730, AT4G16600, AT3G21800, AT1G54940, AT2G36760, AT4G00700, AT5G59530, AT2G29750, AT2G15490, AT2G32610, AT2G03370, AT5G01250, AT1G05280, AT2G15370, AT3G29630, AT4G01770, AT2G22930, AT4G11610, AT1G14080, AT2G37980, AT1G64920, AT2G26480, AT5G54060, AT5G53990, AT1G73810, AT4G15320, AT1G08990, AT1…	1020	499	18171	1.49943	0.98997	0.156716	12.5144				AT1G30870,	AT4G37400							AT4G04490
GOTERM_MF_DIRECT	GO:0016758~transferase activity, transferring hexosyl groups	17	1.11111	0.022017	AT5G66690, AT3G29630, AT5G26310, AT2G22930, AT3G50760, AT1G64920, AT5G05890, AT2G26480, AT2G29730, AT5G54060, AT4G16600, AT3G21800, AT5G53990, AT2G36760, AT2G29750, AT2G15490, AT2G36770	1020	164	18171	1.84665	0.999984	0.257582	27.3955				AT4G26010,	AT3G20940							AT4G00960
GOTERM_MF_DIRECT	GO:0008194~UDP-glycosyltransferase activity	11	0.718954	0.0567298	AT5G05890, AT2G26480, AT2G29730, AT3G21800, AT5G66690, AT5G26310, AT2G36760, AT3G46650, AT2G29750, AT2G15490, AT2G36770	1020	101	18171	1.94022	1	0.445664	56.8217				AT4G04840,	AT5G59130							AT1G79250
																AT1G05250,	AT1G19190							AT4G13190
Annotation Cluster 7	Enrichment Score: 2.1206827377625737															AT5G13930,	AT4G14440							AT3G57640
Category	Term	Count	%	PValue	Genes	List Total	Pop Hits	Pop Total	Fold Enrichment	Bonferroni	Benjamini	FDR				AT1G35720	AT1G51260							AT1G66460
GOTERM_MF_DIRECT	GO:0016722~oxidoreductase activity, oxidizing metal ions	9	0.588235	0.0020427	AT2G23630, AT5G01050, AT2G40370, AT4G25240, AT1G18140, AT4G37160, AT5G58910, AT5G21100, AT5G07130	1020	42	18171	3.81744	0.636571	0.0613013	2.89761					AT1G48820							AT5G39000
GOTERM_MF_DIRECT	GO:0052716~hydroquinone:oxygen oxidoreductase activity	5	0.326797	0.0130111	AT5G01050, AT2G40370, AT1G18140, AT5G58910, AT5G07130	1020	17	18171	5.23962	0.99847	0.200319	17.1657					AT4G20850							AT5G40380
GOTERM_BP_DIRECT	GO:0046274~lignin catabolic process	5	0.326797	0.0163469	AT5G01050, AT2G40370, AT1G18140, AT5G58910, AT5G07130	1045	18	18499	4.91733	0.999995	0.310365	22.1655					AT3G21800							AT4G29180
																	AT4G29690							AT5G24100
Annotation Cluster 8	Enrichment Score: 2.0706094321356443																AT3G11430							AT2G34180
Category	Term	Count	%	PValue	Genes	List Total	Pop Hits	Pop Total	Fold Enrichment	Bonferroni	Benjamini	FDR					AT5G59090							AT4G03230
GOTERM_MF_DIRECT	GO:0052689~carboxylic ester hydrolase activity	18	1.17647	0.00448015	AT1G53990, AT1G19190, AT2G03980, AT1G54000, AT1G57590, AT3G50400, AT5G23530, AT3G14210, AT3G48700, AT1G49640, AT2G23540, AT4G30140, AT1G10040, AT1G09390, AT5G33370, AT1G74460, AT3G62280, AT4G26790	1020	150	18171	2.13776	0.891679	0.10518	6.25291					AT4G21650							AT2G13800
GOTERM_MF_DIRECT	GO:0016788~hydrolase activity, acting on ester bonds	16	1.04575	0.00621542	AT5G48950, AT2G03980, AT3G03530, AT1G54000, AT5G37690, AT1G35250, AT1G35290, AT3G50400, AT3G14210, AT2G23540, AT4G30140, AT1G09390, AT5G33370, AT1G74460, AT3G62280, AT4G26790	1020	130	18171	2.19258	0.954326	0.125571	8.57553					AT5G23530							AT3G47110
GOTERM_BP_DIRECT	GO:0016042~lipid catabolic process	17	1.11111	0.02205	AT1G53990, AT3G47290, AT2G03980, AT1G54000, AT5G37690, AT3G50400, AT3G14210, AT2G23540, AT4G30140, AT4G29800, AT1G09390, AT5G43590, AT5G33370, AT4G11830, AT1G74460, AT3G62280, AT4G26790	1045	163	18499	1.84626	1	0.332759	28.7512					AT3G48700							AT1G61420
																	AT1G49640							AT1G53440
Annotation Cluster 9	Enrichment Score: 1.9924623037598619																AT4G29700							AT1G16260
Category	Term	Count	%	PValue	Genes	List Total	Pop Hits	Pop Total	Fold Enrichment	Bonferroni	Benjamini	FDR					AT5G04120							AT5G37450
GOTERM_MF_DIRECT	GO:0080039~xyloglucan endotransglucosylase activity	4	0.261438	0.0030942	AT2G18800, AT5G57540, AT5G57530, AT4G30290	1020	6	18171	11.8765	0.784329	0.081692	4.35854					AT3G21240							AT5G61550
GOTERM_MF_DIRECT	GO:0033946~xyloglucan-specific endo-beta-1,4-glucanase activity	4	0.261438	0.00518972	AT5G57540, AT3G44990, AT5G57530, AT4G30290	1020	7	18171	10.1798	0.923892	0.115425	7.20921					AT1G53990							AT5G24080
GOTERM_MF_DIRECT	GO:0016762~xyloglucan:xyloglucosyl transferase activity	7	0.457516	0.0092269	AT2G18800, AT5G57540, AT4G28850, AT3G44990, AT5G57530, AT4G25820, AT4G30290	1020	33	18171	3.77888	0.989832	0.161786	12.4797					AT3G47290							AT3G53840
GOTERM_MF_DIRECT	GO:0016798~hydrolase activity, acting on glycosyl bonds	8	0.522876	0.0134698	AT2G18800, AT5G57540, AT4G28850, AT3G44990, AT3G61010, AT5G57530, AT4G25820, AT4G30290	1020	46	18171	3.09821	0.998785	0.200494	17.7176					AT2G03980							AT1G29230
GOTERM_BP_DIRECT	GO:0042546~cell wall biogenesis	9	0.588235	0.018932	AT2G18800, AT5G57540, AT4G28850, AT1G63450, AT3G44990, AT1G14080, AT5G57530, AT4G25820, AT4G30290	1045	60	18499	2.65536	0.999999	0.319097	25.2181					AT1G54000							AT3G57710
GOTERM_BP_DIRECT	GO:0010411~xyloglucan metabolic process	7	0.457516	0.0293713	AT2G18800, AT5G57540, AT4G28850, AT3G44990, AT5G57530, AT4G25820, AT4G30290	1045	42	18499	2.9504	1	0.376188	36.4434					AT5G37690							AT4G23200
																	AT3G50400							AT4G03230
Annotation Cluster 10	Enrichment Score: 1.6803285360649034																AT3G14210
Category	Term	Count	%	PValue	Genes	List Total	Pop Hits	Pop Total	Fold Enrichment	Bonferroni	Benjamini	FDR					AT2G23540
GOTERM_MF_DIRECT	GO:0010333~terpene synthase activity	8	0.522876	0.00137119	AT1G48820, AT4G13300, AT3G32030, AT1G31950, AT4G20210, AT3G25820, AT3G14540, AT3G25830	1020	31	18171	4.59734	0.492979	0.0473565	1.95379					AT4G30140
GOTERM_BP_DIRECT	GO:0016114~terpenoid biosynthetic process	6	0.392157	0.0249152	AT3G32030, AT1G31950, AT4G20210, AT3G25820, AT3G14540, AT3G25830	1045	30	18499	3.54048	1	0.360422	31.8597					AT4G29800
GOTERM_MF_DIRECT	GO:0000287~magnesium ion binding	12	0.784314	0.26635	AT1G48820, AT4G13300, AT3G32030, AT5G01330, AT1G51420, AT1G31950, AT4G20210, AT2G46860, AT3G25820, AT4G25840, AT3G14540, AT3G25830	1020	157	18171	1.36163	1	0.845825	98.8366					AT1G09390
																	AT5G43590
Annotation Cluster 11	Enrichment Score: 1.6519504173155277																AT5G33370
Category	Term	Count	%	PValue	Genes	List Total	Pop Hits	Pop Total	Fold Enrichment	Bonferroni	Benjamini	FDR					AT4G11830
GOTERM_BP_DIRECT	GO:0042545~cell wall modification	11	0.718954	0.00843877	AT2G18800, AT2G45220, AT5G06200, AT5G04960, AT5G51500, AT2G19150, AT1G02810, AT1G23200, AT3G10710, AT2G47550, AT5G51490	1045	74	18499	2.63144	0.998173	0.222913	12.0889					AT1G74460
GOTERM_CC_DIRECT	GO:0071944~cell periphery	10	0.653595	0.019873	AT2G45220, AT5G04960, AT5G51500, AT2G23050, AT1G02810, AT1G23200, AT2G14820, AT3G10710, AT2G47550, AT5G51490	1403	73	25147	2.45531	0.960513	0.254573	21.5445					AT3G62280
GOTERM_MF_DIRECT	GO:0030599~pectinesterase activity	11	0.718954	0.0203446	AT2G23630, AT2G45220, AT5G04960, AT5G51500, AT4G37160, AT2G19150, AT1G02810, AT1G23200, AT3G10710, AT2G47550, AT5G51490	1020	85	18171	2.30543	0.999962	0.265317	25.5895					AT4G26790
GOTERM_MF_DIRECT	GO:0046910~pectinesterase inhibitor activity	13	0.849673	0.0230999	AT2G45220, AT4G25250, AT5G04960, AT5G51500, AT1G62760, AT5G38610, AT1G02810, AT4G00080, AT1G23200, AT3G10710, AT2G47550, AT5G51490, AT5G62340	1020	112	18171	2.06778	0.999991	0.262461	28.5431					AT3G32030
GOTERM_MF_DIRECT	GO:0045330~aspartyl esterase activity	9	0.588235	0.0331978	AT2G45220, AT5G04960, AT5G51500, AT2G19150, AT1G02810, AT1G23200, AT3G10710, AT2G47550, AT5G51490	1020	67	18171	2.39302	1	0.316012	38.4605					AT1G31950
GOTERM_BP_DIRECT	GO:0045490~pectin catabolic process	11	0.718954	0.0468366	AT2G45220, AT5G55720, AT5G04960, AT5G51500, AT4G22080, AT2G19150, AT1G02810, AT1G23200, AT3G10710, AT2G47550, AT5G51490	1045	97	18499	2.00749	1	0.51021	51.7755					AT4G20210
																	AT3G25820
Annotation Cluster 12	Enrichment Score: 1.5617601578827023																AT3G14540
Category	Term	Count	%	PValue	Genes	List Total	Pop Hits	Pop Total	Fold Enrichment	Bonferroni	Benjamini	FDR					AT3G25830
GOTERM_BP_DIRECT	GO:0016998~cell wall macromolecule catabolic process	8	0.522876	0.000455675	AT2G43570, AT1G56680, AT3G52790, AT2G43610, AT5G62150, AT1G02360, AT2G43590, AT3G44990	1045	26	18499	5.44689	0.287589	0.0197494	0.690555					AT2G45220
GOTERM_BP_DIRECT	GO:0006040~amino sugar metabolic process	5	0.326797	0.00834297	AT2G43570, AT1G56680, AT2G43610, AT1G02360, AT2G43590	1045	15	18499	5.9008	0.998037	0.22873	11.9597					AT5G55720
GOTERM_MF_DIRECT	GO:0004568~chitinase activity	5	0.326797	0.0485834	AT2G43570, AT1G56680, AT2G43610, AT1G02360, AT2G43590	1020	25	18171	3.56294	1	0.414873	51.1382					AT4G22080
GOTERM_BP_DIRECT	GO:0006032~chitin catabolic process	5	0.326797	0.0495386	AT2G43570, AT1G56680, AT2G43610, AT1G02360, AT2G43590	1045	25	18499	3.54048	1	0.523456	53.8126
GOTERM_MF_DIRECT	GO:0008061~chitin binding	4	0.261438	0.148867	AT2G43570, AT1G56680, AT2G43610, AT2G43590	1020	24	18171	2.96912	1	0.723873	90.1517
GOTERM_BP_DIRECT	GO:0000272~polysaccharide catabolic process	3	0.196078	0.312776	AT2G43570, AT2G43610, AT2G43590	1045	20	18499	2.65536	1	0.947006	99.6663
Annotation Cluster 13	Enrichment Score: 1.401226900885665
Category	Term	Count	%	PValue	Genes	List Total	Pop Hits	Pop Total	Fold Enrichment	Bonferroni	Benjamini	FDR
GOTERM_BP_DIRECT	GO:0006829~zinc II ion transport	5	0.326797	0.00834297	AT2G23240, AT2G32270, AT4G19680, AT4G19690, AT5G59520	1045	15	18499	5.9008	0.998037	0.22873	11.9597
GOTERM_BP_DIRECT	GO:0071577~zinc II ion transmembrane transport	4	0.261438	0.0674527	AT2G32270, AT4G19680, AT2G04032, AT4G19690	1045	17	18499	4.16527	1	0.598093	65.4151
GOTERM_MF_DIRECT	GO:0005385~zinc ion transmembrane transporter activity	5	0.326797	0.111173	AT2G32270, AT4G19680, AT2G04032, AT4G19690, AT5G59520	1020	33	18171	2.6992	1	0.64065	81.6351
Annotation Cluster 14	Enrichment Score: 1.3441167172808393
Category	Term	Count	%	PValue	Genes	List Total	Pop Hits	Pop Total	Fold Enrichment	Bonferroni	Benjamini	FDR
GOTERM_MF_DIRECT	GO:0015254~glycerol channel activity	7	0.457516	0.0140768	AT2G25810, AT1G17810, AT5G60660, AT4G19030, AT5G37820, AT1G73190, AT4G17340	1020	36	18171	3.46397	0.999104	0.202578	18.4426
GOTERM_CC_DIRECT	GO:0042807~central vacuole	4	0.261438	0.0154406	AT2G25810, AT1G17810, AT1G73190, AT4G17340	1403	10	25147	7.16949	0.918351	0.268871	17.1466
GOTERM_BP_DIRECT	GO:0009992~cellular water homeostasis	7	0.457516	0.0164925	AT2G25810, AT1G17810, AT5G60660, AT4G19030, AT5G37820, AT1G73190, AT4G17340	1045	37	18499	3.3491	0.999996	0.305043	22.3406
GOTERM_BP_DIRECT	GO:0034220~ion transmembrane transport	6	0.392157	0.018846	AT2G25810, AT1G17810, AT5G60660, AT5G37820, AT1G73190, AT4G17340	1045	28	18499	3.79337	0.999999	0.325107	25.1184
GOTERM_MF_DIRECT	GO:0015250~water channel activity	7	0.457516	0.0204673	AT2G25810, AT1G17810, AT5G60660, AT4G19030, AT5G37820, AT1G73190, AT4G17340	1020	39	18171	3.19751	0.999964	0.259975	25.7234
GOTERM_CC_DIRECT	GO:0005887~integral component of plasma membrane	21	1.37255	0.136895	AT2G25810, AT1G15460, AT5G60660, AT5G13170, AT2G46450, AT4G19030, AT5G37820, AT3G24300, AT3G21180, AT1G73190, AT4G17340, AT5G51060, AT1G78000, AT4G25010, AT1G17810, AT4G20110, AT5G43350, AT4G14400, AT5G48660, AT1G74810, AT1G31820	1403	275	25147	1.36872	1	0.794055	83.1284
GOTERM_CC_DIRECT	GO:0009705~plant-type vacuole membrane	10	0.653595	0.142736	AT1G08430, AT2G25810, AT1G17810, AT5G46090, AT5G17220, AT1G18420, AT4G22990, AT1G73190, AT4G17340, AT5G13930	1403	107	25147	1.67512	1	0.787694	84.4581
GOTERM_MF_DIRECT	GO:0005215~transporter activity	19	1.24183	0.65375	AT3G08040, AT2G16990, AT2G25810, AT4G25220, AT5G60660, AT2G16980, AT4G19030, AT1G73220, AT5G37820, AT5G57090, AT4G17340, AT5G61740, AT1G73190, AT1G49960, AT3G45700, AT1G17810, AT3G03620, AT2G04090, AT4G21910	1020	344	18171	0.983952	1	0.991542	100
Annotation Cluster 15	Enrichment Score: 1.245630134001965
Category	Term	Count	%	PValue	Genes	List Total	Pop Hits	Pop Total	Fold Enrichment	Bonferroni	Benjamini	FDR
GOTERM_MF_DIRECT	GO:0103117~UDP-3-O-acyl-N-acetylglucosamine deacetylase activity	3	0.196078	0.0280467	AT1G25145, AT1G24800, AT1G25054	1020	5	18171	10.6888	0.999999	0.290683	33.5737
GOTERM_MF_DIRECT	GO:0008759~UDP-3-O-[3-hydroxymyristoyl] N-acetylglucosamine deacetylase activity	3	0.196078	0.0280467	AT1G25145, AT1G24800, AT1G25054	1020	5	18171	10.6888	0.999999	0.290683	33.5737
GOTERM_BP_DIRECT	GO:2001289~lipid X metabolic process	3	0.196078	0.105988	AT1G25145, AT1G24800, AT1G25054	1045	10	18499	5.31072	1	0.744997	81.793
GOTERM_BP_DIRECT	GO:0009245~lipid A biosynthetic process	3	0.196078	0.12487	AT1G25145, AT1G24800, AT1G25054	1045	11	18499	4.82793	1	0.777668	86.8388
Annotation Cluster 16	Enrichment Score: 1.0996514187991167
Category	Term	Count	%	PValue	Genes	List Total	Pop Hits	Pop Total	Fold Enrichment	Bonferroni	Benjamini	FDR
GOTERM_MF_DIRECT	GO:0004674~protein serine/threonine kinase activity	60	3.92157	0.020617	AT1G70460, AT2G28990, AT1G66910, AT4G23260, AT1G16120, AT1G16160, AT1G61390, AT4G21230, AT2G43690, AT5G39020, AT1G65190, AT4G00330, AT4G05200, AT5G01560, AT2G26290, AT3G07070, AT1G29720, AT1G11280, AT3G46760, AT1G16440, AT4G28650, AT4G29050, AT2G38620, AT5G59260, AT4G23220, AT5G39030, AT1G51860, AT1G61480, AT3G46370, AT5G49770, AT5G51270, AT4G28350, AT1G79670, AT1G61430, AT4G00960, AT4G04490, AT1…	1020	804	18171	1.32946	0.999967	0.255194	25.8865
GOTERM_BP_DIRECT	GO:0006468~protein phosphorylation	64	4.18301	0.0251448	AT1G70460, AT3G06640, AT2G28990, AT1G66910, AT3G09240, AT4G23260, AT1G16120, AT1G16160, AT1G61390, AT4G21230, AT2G43690, AT5G39020, AT1G65190, AT4G00330, AT1G51870, AT4G05200, AT5G01560, AT5G41680, AT2G26290, AT3G07070, AT1G29720, AT1G11280, AT3G46760, AT1G16440, AT4G28650, AT5G41730, AT4G29050, AT5G01060, AT2G38620, AT5G59260, AT4G23220, AT5G39030, AT1G51860, AT1G61480, AT3G46400, AT3G46370, AT5…	1045	870	18499	1.30224	1	0.356368	32.1032
GOTERM_MF_DIRECT	GO:0016301~kinase activity	69	4.5098	0.101033	AT3G06640, AT2G28990, AT5G25910, AT1G66910, AT1G16120, AT1G16160, AT1G61390, AT2G25440, AT1G05100, AT4G21230, AT3G25010, AT3G46280, AT2G43690, AT5G39020, AT4G00330, AT1G51870, AT4G05200, AT5G01560, AT5G41680, AT3G05650, AT2G26290, AT3G07070, AT1G29720, AT1G11280, AT3G46760, AT1G16440, AT5G41730, AT4G29050, AT3G46270, AT5G01060, AT2G38620, AT5G59260, AT4G23220, AT5G39030, AT1G51860, AT1G61480, AT3…	1020	1039	18171	1.18307	1	0.616563	78.3812
GOTERM_MF_DIRECT	GO:0005524~ATP binding	127	8.30065	0.762529	AT2G28990, AT3G09240, AT1G16120, AT1G72730, AT4G01820, AT4G21230, AT2G43690, AT1G53270, AT1G51870, AT3G32920, AT1G60930, AT1G29720, AT1G11280, AT3G46760, AT4G28650, AT3G53510, AT5G41730, AT4G01830, AT3G08700, AT5G59260, AT4G23220, AT5G45490, AT1G61480, AT1G51860, AT3G44740, AT3G46400, AT5G49770, AT2G32510, AT3G46730, AT1G79670, AT1G61430, AT1G15210, AT1G79250, AT3G60970, AT1G66460, AT1G52660, AT5…	1020	2372	18171	0.953823	1	0.997834	100
Annotation Cluster 17	Enrichment Score: 1.0020953189540025
Category	Term	Count	%	PValue	Genes	List Total	Pop Hits	Pop Total	Fold Enrichment	Bonferroni	Benjamini	FDR
GOTERM_BP_DIRECT	GO:0009828~plant-type cell wall loosening	6	0.392157	0.0500598	AT1G62980, AT5G05290, AT4G28250, AT1G12560, AT4G01630, AT2G20750	1045	36	18499	2.9504	1	0.520394	54.1962
GOTERM_BP_DIRECT	GO:0009826~unidimensional cell growth	11	0.718954	0.110053	AT1G62980, AT1G79250, AT5G05290, AT4G28250, AT3G49120, AT5G05500, AT1G12560, AT1G12040, AT4G01630, AT5G62310, AT2G20750	1045	114	18499	1.70813	1	0.747645	83.0118
GOTERM_BP_DIRECT	GO:0009831~plant-type cell wall modification involved in multidimensional cell growth	4	0.261438	0.178904	AT1G62980, AT5G05290, AT1G12560, AT4G01630	1045	26	18499	2.72344	1	0.851118	95.0057
Annotation Cluster 18	Enrichment Score: 0.9893051282653182
Category	Term	Count	%	PValue	Genes	List Total	Pop Hits	Pop Total	Fold Enrichment	Bonferroni	Benjamini	FDR
GOTERM_MF_DIRECT	GO:0045735~nutrient reservoir activity	11	0.718954	0.00666994	AT5G24780, AT5G38940, AT2G18540, AT2G28490, AT5G24770, AT4G36700, AT5G43590, AT1G18970, AT5G39190, AT1G10460, AT5G39160	1020	72	18171	2.72169	0.963581	0.128926	9.17498
GOTERM_MF_DIRECT	GO:0046564~oxalate decarboxylase activity	4	0.261438	0.235508	AT5G38940, AT1G18970, AT1G10460, AT5G39160	1020	30	18171	2.37529	1	0.814119	97.8967
GOTERM_BP_DIRECT	GO:0033609~oxalate metabolic process	4	0.261438	0.238395	AT5G38940, AT1G18970, AT1G10460, AT5G39160	1045	30	18499	2.36032	1	0.902593	98.4083
GOTERM_MF_DIRECT	GO:0030145~manganese ion binding	5	0.326797	0.294684	AT5G38940, AT1G18970, AT5G39190, AT1G10460, AT5G39160	1020	49	18171	1.81783	1	0.872195	99.3397
Annotation Cluster 19	Enrichment Score: 0.828302009463201
Category	Term	Count	%	PValue	Genes	List Total	Pop Hits	Pop Total	Fold Enrichment	Bonferroni	Benjamini	FDR
GOTERM_BP_DIRECT	GO:0000271~polysaccharide biosynthetic process	6	0.392157	0.018846	AT2G32530, AT3G50760, AT4G15320, AT1G63450, AT4G15290, AT2G32610	1045	28	18499	3.79337	0.999999	0.325107	25.1184
GOTERM_BP_DIRECT	GO:0009833~plant-type primary cell wall biogenesis	4	0.261438	0.0999695	AT2G32530, AT4G15320, AT4G15290, AT2G32610	1045	20	18499	3.54048	1	0.729112	79.8376
GOTERM_MF_DIRECT	GO:0000977~RNA polymerase II regulatory region sequence-specific DNA binding	11	0.718954	0.181613	AT5G62165, AT5G10140, AT2G22630, AT4G37940, AT5G60440, AT2G32530, AT4G15320, AT4G15290, AT2G32610, AT1G71692, AT2G03710	1020	128	18171	1.53095	1	0.76255	94.3981
GOTERM_MF_DIRECT	GO:0016760~cellulose synthase (UDP-forming) activity	4	0.261438	0.190924	AT2G32530, AT4G15320, AT4G15290, AT2G32610	1020	27	18171	2.63922	1	0.766962	95.2479
GOTERM_MF_DIRECT	GO:0016759~cellulose synthase activity	4	0.261438	0.328482	AT2G32530, AT4G15320, AT4G15290, AT2G32610	1020	36	18171	1.97941	1	0.893537	99.6741
GOTERM_BP_DIRECT	GO:0030244~cellulose biosynthetic process	4	0.261438	0.499553	AT2G32530, AT4G15320, AT4G15290, AT2G32610	1045	47	18499	1.50659	1	0.98865	99.9973
Annotation Cluster 20	Enrichment Score: 0.8270844192748863
Category	Term	Count	%	PValue	Genes	List Total	Pop Hits	Pop Total	Fold Enrichment	Bonferroni	Benjamini	FDR
GOTERM_MF_DIRECT	GO:0001135~transcription factor activity, RNA polymerase II transcription factor recruiting	15	0.980392	0.0270066	AT3G02940, AT1G73410, AT5G16770, AT5G17800, AT4G25560, AT2G13960, AT3G12820, AT1G63910, AT1G06180, AT5G26660, AT3G48920, AT1G66390, AT4G28110, AT2G47460, AT1G57560	1020	141	18171	1.89518	0.999999	0.287377	32.5442
GOTERM_MF_DIRECT	GO:0000981~RNA polymerase II transcription factor activity, sequence-specific DNA binding	15	0.980392	0.0632014	AT3G02940, AT1G73410, AT5G16770, AT5G17800, AT4G25560, AT2G13960, AT3G12820, AT1G63910, AT1G06180, AT5G26660, AT3G48920, AT1G66390, AT4G28110, AT2G47460, AT1G57560	1020	159	18171	1.68063	1	0.469358	60.8915
GOTERM_BP_DIRECT	GO:0030154~cell differentiation	22	1.43791	0.166922	AT5G62165, AT1G13590, AT5G65870, AT5G10140, AT3G02940, AT1G73410, AT3G02240, AT5G16770, AT4G28650, AT5G17800, AT4G25560, AT2G13960, AT3G12820, AT5G35770, AT1G63910, AT1G06180, AT5G26660, AT3G48920, AT1G66390, AT4G28110, AT2G47460, AT1G57560	1045	296	18499	1.31572	1	0.83662	93.7751
GOTERM_MF_DIRECT	GO:0044212~transcription regulatory region DNA binding	23	1.50327	0.185173	AT4G00250, AT5G52020, AT3G11580, AT3G02940, AT1G02030, AT5G18560, AT1G73410, AT1G02220, AT5G16770, AT4G25560, AT2G13960, AT3G12820, AT1G63910, AT1G06180, AT5G26660, AT3G48920, AT1G66390, AT2G28710, AT2G47460, AT4G28110, AT1G68150, AT1G57560, AT5G67450	1020	319	18171	1.28445	1	0.760138	94.7385
GOTERM_BP_DIRECT	GO:0006357~regulation of transcription from RNA polymerase II promoter	15	0.980392	0.316923	AT3G02940, AT1G73410, AT5G16770, AT5G17800, AT4G25560, AT2G13960, AT3G12820, AT1G63910, AT1G06180, AT5G26660, AT3G48920, AT1G66390, AT4G28110, AT2G47460, AT1G57560	1045	213	18499	1.24665	1	0.946252	99.6957
GOTERM_MF_DIRECT	GO:0043565~sequence-specific DNA binding	37	2.4183	0.652002	AT3G11580, AT3G02940, AT1G02030, AT5G18560, AT3G49760, AT5G16770, AT1G64000, AT5G47670, AT5G17800, AT5G41570, AT3G12820, AT1G63910, AT5G26660, AT5G15130, AT3G48920, AT2G28710, AT4G27410, AT2G47460, AT1G68150, AT1G57560, AT5G46350, AT5G52020, AT1G73410, AT5G11590, AT5G06839, AT4G25560, AT2G46680, AT5G19790, AT2G13960, AT1G68120, AT2G01430, AT2G27220, AT5G43840, AT1G06180, AT1G66390, AT4G28110, AT5…	1020	676	18171	0.975065	1	0.991717	100
Annotation Cluster 21	Enrichment Score: 0.824841430329931
Category	Term	Count	%	PValue	Genes	List Total	Pop Hits	Pop Total	Fold Enrichment	Bonferroni	Benjamini	FDR
GOTERM_MF_DIRECT	GO:0009979~16:0 monogalactosyldiacylglycerol desaturase activity	3	0.196078	0.0870152	AT1G06120, AT1G06080, AT1G06100	1020	9	18171	5.93824	1	0.565907	72.9938
GOTERM_BP_DIRECT	GO:0042759~long-chain fatty acid biosynthetic process	3	0.196078	0.105988	AT1G06120, AT1G06080, AT1G06100	1045	10	18499	5.31072	1	0.744997	81.793
GOTERM_MF_DIRECT	GO:0016717~oxidoreductase activity, acting on paired donors, with oxidation of a pair of donors resulting in the reduction of molecular oxygen to two molecules of water	3	0.196078	0.162985	AT1G06120, AT1G06080, AT1G06100	1020	13	18171	4.11109	1	0.747424	92.2571
GOTERM_BP_DIRECT	GO:0006636~unsaturated fatty acid biosynthetic process	3	0.196078	0.333914	AT1G06120, AT1G06080, AT1G06100	1045	21	18499	2.52891	1	0.952815	99.7925
Annotation Cluster 22	Enrichment Score: 0.7954199136851313
Category	Term	Count	%	PValue	Genes	List Total	Pop Hits	Pop Total	Fold Enrichment	Bonferroni	Benjamini	FDR
GOTERM_BP_DIRECT	GO:0035336~long-chain fatty-acyl-CoA metabolic process	3	0.196078	0.0552885	AT3G44550, AT4G33790, AT3G44540	1045	7	18499	7.58674	1	0.549954	57.883
GOTERM_MF_DIRECT	GO:0080019~fatty-acyl-CoA reductase (alcohol-forming) activity	3	0.196078	0.0870152	AT3G44550, AT4G33790, AT3G44540	1020	9	18171	5.93824	1	0.565907	72.9938
GOTERM_MF_DIRECT	GO:0016627~oxidoreductase activity, acting on the CH-CH group of donors	3	0.196078	0.267694	AT3G44550, AT4G33790, AT3G44540	1020	18	18171	2.96912	1	0.844029	98.8669
GOTERM_BP_DIRECT	GO:0009556~microsporogenesis	3	0.196078	0.511035	AT3G44550, AT4G33790, AT3G44540	1045	30	18499	1.77024	1	0.988589	99.9981
Annotation Cluster 23	Enrichment Score: 0.7807170888036239
Category	Term	Count	%	PValue	Genes	List Total	Pop Hits	Pop Total	Fold Enrichment	Bonferroni	Benjamini	FDR
GOTERM_BP_DIRECT	GO:0048766~root hair initiation	4	0.261438	0.0210233	AT1G27740, AT2G26420, AT1G66470, AT4G33880	1045	11	18499	6.43723	1	0.333246	27.6053
GOTERM_MF_DIRECT	GO:0001046~core promoter sequence-specific DNA binding	5	0.326797	0.173204	AT5G58010, AT1G27740, AT1G66470, AT5G17800, AT4G33880	1020	39	18171	2.28394	1	0.754678	93.5109
GOTERM_BP_DIRECT	GO:0006366~transcription from RNA polymerase II promoter	6	0.392157	0.282343	AT5G58010, AT2G15400, AT1G27740, AT5G57980, AT1G66470, AT4G33880	1045	63	18499	1.68594	1	0.931639	99.3552
GOTERM_MF_DIRECT	GO:0001228~transcriptional activator activity, RNA polymerase II transcription regulatory region sequence-specific binding	4	0.261438	0.73299	AT5G58010, AT1G27740, AT1G66470, AT4G33880	1020	67	18171	1.06356	1	0.996925	100
Annotation Cluster 24	Enrichment Score: 0.7264570703367568
Category	Term	Count	%	PValue	Genes	List Total	Pop Hits	Pop Total	Fold Enrichment	Bonferroni	Benjamini	FDR
GOTERM_BP_DIRECT	GO:0048544~recognition of pollen	7	0.457516	0.0210506	AT4G03230, AT5G24080, AT1G11280, AT1G61420, AT1G61390, AT1G61480, AT1G61430	1045	39	18499	3.17735	1	0.326805	27.6361
GOTERM_BP_DIRECT	GO:0045087~innate immune response	5	0.326797	0.527602	AT1G11280, AT1G61420, AT1G61390, AT1G61480, AT1G61430	1045	67	18499	1.32107	1	0.990434	99.9989
GOTERM_MF_DIRECT	GO:0031625~ubiquitin protein ligase binding	7	0.457516	0.595742	AT1G43140, AT3G56230, AT1G11280, AT1G61420, AT1G61390, AT1G61480, AT1G61430	1020	111	18171	1.12345	1	0.987665	99.9998
Annotation Cluster 25	Enrichment Score: 0.6448117236960024
Category	Term	Count	%	PValue	Genes	List Total	Pop Hits	Pop Total	Fold Enrichment	Bonferroni	Benjamini	FDR
GOTERM_CC_DIRECT	GO:0000145~exocyst	5	0.326797	0.128654	AT1G51640, AT5G13990, AT3G55150, AT2G39380, AT5G13150	1403	35	25147	2.56053	1	0.794793	81.0748
GOTERM_BP_DIRECT	GO:0006904~vesicle docking involved in exocytosis	5	0.326797	0.211007	AT1G51640, AT5G13990, AT3G55150, AT2G39380, AT5G13150	1045	42	18499	2.10743	1	0.883554	97.2765
GOTERM_BP_DIRECT	GO:0006887~exocytosis	5	0.326797	0.428394	AT1G51640, AT5G13990, AT3G55150, AT2G39380, AT5G13150	1045	59	18499	1.5002	1	0.978784	99.9797
Annotation Cluster 26	Enrichment Score: 0.6232806848263913
Category	Term	Count	%	PValue	Genes	List Total	Pop Hits	Pop Total	Fold Enrichment	Bonferroni	Benjamini	FDR
GOTERM_BP_DIRECT	GO:0000165~MAPK cascade	7	0.457516	0.136056	AT5G62165, AT5G10140, AT2G22630, AT4G37940, AT5G60440, AT1G71692, AT2G03710	1045	62	18499	1.99866	1	0.798128	89.177
GOTERM_MF_DIRECT	GO:0000977~RNA polymerase II regulatory region sequence-specific DNA binding	11	0.718954	0.181613	AT5G62165, AT5G10140, AT2G22630, AT4G37940, AT5G60440, AT2G32530, AT4G15320, AT4G15290, AT2G32610, AT1G71692, AT2G03710	1020	128	18171	1.53095	1	0.76255	94.3981
GOTERM_BP_DIRECT	GO:0045944~positive regulation of transcription from RNA polymerase II promoter	8	0.522876	0.546124	AT5G62165, AT5G10140, AT2G22630, AT4G37940, AT5G60440, AT1G22590, AT1G71692, AT2G03710	1045	123	18499	1.15138	1	0.991258	99.9994
Annotation Cluster 27	Enrichment Score: 0.5909125278069478
Category	Term	Count	%	PValue	Genes	List Total	Pop Hits	Pop Total	Fold Enrichment	Bonferroni	Benjamini	FDR
GOTERM_MF_DIRECT	GO:0004197~cysteine-type endopeptidase activity	6	0.392157	0.17476	AT2G34080, AT3G54940, AT4G11320, AT3G20210, AT1G79330, AT3G48340	1020	53	18171	2.01676	1	0.752969	93.6844
GOTERM_BP_DIRECT	GO:0051603~proteolysis involved in cellular protein catabolic process	9	0.588235	0.225526	AT2G34080, AT3G54940, AT2G35770, AT4G11320, AT3G20210, AT3G48340, AT5G27660, AT5G36180, AT1G73290	1045	103	18499	1.54681	1	0.893221	97.9465
GOTERM_MF_DIRECT	GO:0008234~cysteine-type peptidase activity	6	0.392157	0.322312	AT2G34080, AT3G54940, AT1G79310, AT4G11320, AT1G79320, AT3G48340	1020	67	18171	1.59535	1	0.890701	99.6283
GOTERM_CC_DIRECT	GO:0005764~lysosome	4	0.261438	0.340748	AT2G34080, AT3G54940, AT4G11320, AT3G48340	1403	37	25147	1.9377	1	0.94588	99.3503
Annotation Cluster 28	Enrichment Score: 0.3037063614001046
Category	Term	Count	%	PValue	Genes	List Total	Pop Hits	Pop Total	Fold Enrichment	Bonferroni	Benjamini	FDR
GOTERM_MF_DIRECT	GO:0008483~transaminase activity	5	0.326797	0.19608	AT1G34040, AT2G24850, AT1G34060, AT4G23590, AT4G28420	1020	41	18171	2.17253	1	0.77235	95.6653
GOTERM_BP_DIRECT	GO:0006520~cellular amino acid metabolic process	3	0.196078	0.654459	AT2G24850, AT4G23590, AT4G28420	1045	39	18499	1.36172	1	0.997012	100
GOTERM_MF_DIRECT	GO:0030170~pyridoxal phosphate binding	4	0.261438	0.956239	AT3G49700, AT2G24850, AT4G23590, AT4G28420	1020	113	18171	0.630609	1	0.999994	100
Annotation Cluster 29	Enrichment Score: 0.2745794127472564
Category	Term	Count	%	PValue	Genes	List Total	Pop Hits	Pop Total	Fold Enrichment	Bonferroni	Benjamini	FDR
GOTERM_MF_DIRECT	GO:0031492~nucleosomal DNA binding	3	0.196078	0.204238	AT2G18050, AT5G65350, AT5G10400	1020	15	18171	3.56294	1	0.783071	96.2567
GOTERM_CC_DIRECT	GO:0000786~nucleosome	3	0.196078	0.848372	AT2G18050, AT5G65350, AT5G10400	1403	59	25147	0.911376	1	0.999868	100
GOTERM_BP_DIRECT	GO:0006334~nucleosome assembly	3	0.196078	0.86604	AT2G18050, AT5G65350, AT5G10400	1045	61	18499	0.870609	1	0.999884	100
Annotation Cluster 30	Enrichment Score: 0.25806186447544444
Category	Term	Count	%	PValue	Genes	List Total	Pop Hits	Pop Total	Fold Enrichment	Bonferroni	Benjamini	FDR
GOTERM_BP_DIRECT	GO:1901657~glycosyl compound metabolic process	3	0.196078	0.395982	AT3G62740, AT1G02850, AT4G21760	1045	24	18499	2.2128	1	0.972857	99.9531
GOTERM_MF_DIRECT	GO:0008422~beta-glucosidase activity	4	0.261438	0.614914	AT1G52400, AT3G62740, AT1G02850, AT4G21760	1020	56	18171	1.27248	1	0.989348	99.9999
GOTERM_MF_DIRECT	GO:0102483~scopolin beta-glucosidase activity	3	0.196078	0.690756	AT3G62740, AT1G02850, AT4G21760	1020	42	18171	1.27248	1	0.994666	100
Annotation Cluster 31	Enrichment Score: 0.24221983422277227
Category	Term	Count	%	PValue	Genes	List Total	Pop Hits	Pop Total	Fold Enrichment	Bonferroni	Benjamini	FDR
GOTERM_BP_DIRECT	GO:0046916~cellular transition metal ion homeostasis	5	0.326797	0.562614	AT1G22990, AT5G48290, AT2G37390, AT3G53530, AT1G29000	1045	70	18499	1.26446	1	0.992715	99.9997
GOTERM_BP_DIRECT	GO:0030001~metal ion transport	7	0.457516	0.574999	AT1G22990, AT3G08040, AT5G48290, AT2G37390, AT3G53530, AT1G29000, AT4G19690	1045	108	18499	1.14738	1	0.993081	99.9998
GOTERM_MF_DIRECT	GO:0046914~transition metal ion binding	5	0.326797	0.580046	AT1G22990, AT5G48290, AT2G37390, AT3G53530, AT1G29000	1020	72	18171	1.23713	1	0.986359	99.9996
Annotation Cluster 32	Enrichment Score: 0.23135465676309974
Category	Term	Count	%	PValue	Genes	List Total	Pop Hits	Pop Total	Fold Enrichment	Bonferroni	Benjamini	FDR
GOTERM_BP_DIRECT	GO:0006855~drug transmembrane transport	5	0.326797	0.562614	AT3G08040, AT1G15210, AT3G03620, AT2G04090, AT4G21910	1045	70	18499	1.26446	1	0.992715	99.9997
GOTERM_MF_DIRECT	GO:0015297~antiporter activity	6	0.392157	0.573431	AT3G08040, AT5G17860, AT3G03620, AT2G04090, AT4G21910, AT1G31820	1020	90	18171	1.18765	1	0.985876	99.9995
GOTERM_MF_DIRECT	GO:0015238~drug transmembrane transporter activity	4	0.261438	0.626966	AT3G08040, AT3G03620, AT2G04090, AT4G21910	1020	57	18171	1.25015	1	0.989997	99.9999
Annotation Cluster 33	Enrichment Score: 0.13460892428321483
Category	Term	Count	%	PValue	Genes	List Total	Pop Hits	Pop Total	Fold Enrichment	Bonferroni	Benjamini	FDR
GOTERM_BP_DIRECT	GO:0042542~response to hydrogen peroxide	4	0.261438	0.594418	AT1G54050, AT1G17870, AT1G73260, AT2G29500	1045	54	18499	1.31129	1	0.994509	99.9999
GOTERM_BP_DIRECT	GO:0009408~response to heat	8	0.522876	0.804987	AT5G65020, AT1G32583, AT1G54050, AT3G02885, AT1G17870, AT5G10230, AT1G35720, AT2G29500	1045	160	18499	0.88512	1	0.999589	100
GOTERM_BP_DIRECT	GO:0009644~response to high light intensity	3	0.196078	0.824694	AT1G54050, AT1G17870, AT2G29500	1045	55	18499	0.965585	1	0.999711	100
Annotation Cluster 34	Enrichment Score: 0.12678751911937575
Category	Term	Count	%	PValue	Genes	List Total	Pop Hits	Pop Total	Fold Enrichment	Bonferroni	Benjamini	FDR
GOTERM_CC_DIRECT	GO:0009522~photosystem I	3	0.196078	0.572477	AT2G05100, AT4G14690, AT3G22840	1403	34	25147	1.58151	1	0.992449	99.9965
GOTERM_MF_DIRECT	GO:0016168~chlorophyll binding	3	0.196078	0.622244	AT2G05100, AT4G14690, AT3G22840	1020	37	18171	1.44444	1	0.989841	99.9999
GOTERM_CC_DIRECT	GO:0009523~photosystem II	3	0.196078	0.661381	AT2G05100, AT4G14690, AT3G22840	1403	40	25147	1.34428	1	0.99755	99.9998
GOTERM_BP_DIRECT	GO:0015979~photosynthesis	4	0.261438	0.986036	AT2G05100, AT3G14940, AT4G14690, AT3G22840	1045	138	18499	0.513113	1	1	100
GOTERM_CC_DIRECT	GO:0009535~chloroplast thylakoid membrane	6	0.392157	0.999999	AT3G45140, AT2G05100, AT4G14690, AT3G25770, AT4G18350, AT3G22840	1403	407	25147	0.264232	1	1	100
Annotation Cluster 35	Enrichment Score: 0.0678874178078293
Category	Term	Count	%	PValue	Genes	List Total	Pop Hits	Pop Total	Fold Enrichment	Bonferroni	Benjamini	FDR
GOTERM_MF_DIRECT	GO:0009055~electron carrier activity	11	0.718954	0.607278	AT5G65165, AT1G30700, AT5G07475, AT3G02000, AT3G60280, AT3G62950, AT1G26390, AT1G26380, AT3G11920, AT1G26410, AT1G28480	1020	187	18171	1.04792	1	0.988799	99.9999
GOTERM_MF_DIRECT	GO:0015035~protein disulfide oxidoreductase activity	4	0.261438	0.891334	AT3G02000, AT3G62950, AT3G11920, AT1G28480	1020	91	18171	0.783064	1	0.999894	100
GOTERM_BP_DIRECT	GO:0045454~cell redox homeostasis	4	0.261438	0.993643	AT3G02000, AT3G62950, AT3G11920, AT1G28480	1045	155	18499	0.456836	1	1	100
GOTERM_CC_DIRECT	GO:0005623~cell	5	0.326797	0.994928	AT4G00250, AT3G02000, AT5G43300, AT3G62950, AT1G28480	1403	192	25147	0.466764	1	1	100
Annotation Cluster 36	Enrichment Score: 0.005819415536444969
Category	Term	Count	%	PValue	Genes	List Total	Pop Hits	Pop Total	Fold Enrichment	Bonferroni	Benjamini	FDR
GOTERM_BP_DIRECT	GO:0031146~SCF-dependent proteasomal ubiquitin-dependent protein catabolic process	5	0.326797	0.970549	AT1G24881, AT3G18910, AT3G17280, AT1G24800, AT1G25211	1045	148	18499	0.598054	1	1	100
GOTERM_CC_DIRECT	GO:0019005~SCF ubiquitin ligase complex	6	0.392157	0.990095	AT1G24881, AT3G56230, AT3G18910, AT3G17280, AT1G24800, AT1G25211	1403	204	25147	0.527169	1	1	100
GOTERM_MF_DIRECT	GO:0004842~ubiquitin-protein transferase activity	13	0.849673	0.999648	AT3G61390, AT3G18910, AT5G51270, AT1G24800, AT1G25211, AT1G68050, AT1G24881, AT1G60190, AT5G03200, AT5G61550, AT3G08700, AT3G17280, AT5G37890	1020	475	18171	0.48756	1	1	100
Annotation Cluster 37	Enrichment Score: 0.0010842991228204677
Category	Term	Count	%	PValue	Genes	List Total	Pop Hits	Pop Total	Fold Enrichment	Bonferroni	Benjamini	FDR
GOTERM_CC_DIRECT	GO:0022627~cytosolic small ribosomal subunit	3	0.196078	0.990004	AT1G23410, AT1G58684, AT1G59359	1403	116	25147	0.463545	1	1	100
GOTERM_BP_DIRECT	GO:0042254~ribosome biogenesis	3	0.196078	0.997579	AT4G11630, AT1G24240, AT3G55170	1045	142	18499	0.373994	1	1	100
GOTERM_CC_DIRECT	GO:0005840~ribosome	6	0.392157	0.99999	AT1G23410, AT5G24510, AT4G11630, AT1G58684, AT1G24240, AT3G55170	1403	360	25147	0.298729	1	1	100
GOTERM_MF_DIRECT	GO:0003735~structural constituent of ribosome	9	0.588235	0.999996	AT1G69485, AT1G23410, AT5G24510, AT4G11630, AT2G07715, AT1G58684, AT1G24240, AT3G55170, AT1G59359	1020	475	18171	0.337542	1	1	100
GOTERM_BP_DIRECT	GO:0006412~translation	8	0.522876	1	AT1G69485, AT1G23410, AT4G11630, AT2G07715, AT1G58684, AT1G24240, AT3G55170, AT1G59359	1045	1121	18499	0.126333	1	1	100
Annotation Cluster 38	Enrichment Score: 5.794276236176257E-4
Category	Term	Count	%	PValue	Genes	List Total	Pop Hits	Pop Total	Fold Enrichment	Bonferroni	Benjamini	FDR
GOTERM_MF_DIRECT	GO:0003700~transcription factor activity, sequence-specific DNA binding	75	4.90196	0.9947	AT5G56200, AT3G02940, AT2G22630, AT5G18560, AT1G69490, AT1G64000, AT1G26680, AT2G21650, AT3G12820, AT1G43160, AT5G60440, AT5G41315, AT2G47460, AT1G68150, AT1G57560, AT2G03710, AT5G46350, AT5G52020, AT4G09820, AT5G10140, AT1G73410, AT1G02220, AT4G33280, AT5G06839, AT4G25560, AT1G74500, AT2G13960, AT1G68120, AT5G35770, AT2G27220, AT4G06746, AT1G06180, AT1G79580, AT1G71692, AT1G66470, AT1G33760, AT5…	1020	1711	18171	0.78089	1	1	100
GOTERM_BP_DIRECT	GO:0006355~regulation of transcription, DNA-templated	80	5.22876	0.999992	AT3G06640, AT3G02940, AT5G18560, AT1G69490, AT1G64000, AT1G26680, AT2G21650, AT1G68050, AT3G12820, AT5G42700, AT1G43160, AT5G41315, AT1G59940, AT2G47460, AT1G68150, AT1G57560, AT3G53370, AT2G03710, AT5G46350, AT5G52020, AT4G09820, AT1G73410, AT1G02220, AT4G33280, AT5G06839, AT4G25560, AT1G74500, AT2G13960, AT1G68120, AT5G35770, AT2G27220, AT4G06746, AT1G06180, AT1G79580, AT5G17430, AT1G33760, AT4…	1045	2119	18499	0.66833	1	1	100
GOTERM_MF_DIRECT	GO:0003677~DNA binding	76	4.96732	0.999993	AT3G02940, AT5G18560, AT5G61280, AT1G69490, AT1G26680, AT2G21650, AT3G12820, AT5G42700, AT1G43160, AT5G60440, AT5G41315, AT3G48940, AT2G47460, AT1G57560, AT3G53370, AT2G03710, AT3G32920, AT5G52020, AT4G09820, AT1G73410, AT1G60930, AT1G02220, AT4G33280, AT5G06839, AT4G25560, AT1G74500, AT2G13960, AT1G68120, AT2G27220, AT4G06746, AT1G06180, AT1G79580, AT1G66470, AT5G17430, AT1G33760, AT5G67450, AT4…	1020	2047	18171	0.661416	1	1	100
GOTERM_BP_DIRECT	GO:0006351~transcription, DNA-templated	69	4.5098	0.999993	AT2G22630, AT5G18560, AT1G69490, AT1G64000, AT1G26680, AT2G21650, AT2G37770, AT5G42700, AT1G43160, AT5G60440, AT5G41315, AT1G59940, AT2G47460, AT1G68150, AT3G53370, AT2G03710, AT5G46350, AT5G52020, AT4G09820, AT5G10140, AT1G02220, AT4G33280, AT5G06839, AT4G25560, AT1G74500, AT1G68120, AT5G35770, AT2G27220, AT4G06746, AT1G79580, AT1G71692, AT1G33760, AT5G17430, AT5G67450, AT5G62165, AT2G15400, AT2…	1045	1886	18499	0.647649	1	1	100

## Sheet: second 1562
Annotation Cluster 1	Enrichment Score: 4.327938686165555
Category	Term	Count	%	PValue	Genes	List Total	Pop Hits	Pop Total	Fold Enrichment	Bonferroni	Benjamini	FDR			Flavonoid biosynthetic process	Transcription	Metabolic process	Membrane transport
GOTERM_BP_DIRECT	GO:0009813~flavonoid biosynthetic process	27	1.7341	7.72596e-07	AT5G24530, AT5G63590, AT3G46670, AT5G05860, AT5G63595, AT3G50740, AT4G00040, AT4G09500, AT4G01070, AT3G21790, AT2G31750, AT2G36970, AT4G25640, AT4G25300, AT1G07250, AT3G11340, AT1G22360, AT3G46700, AT3G16520, AT3G46720, AT5G05870, AT1G05560, AT5G07990, AT5G05880, AT5G05270, AT1G07260, AT2G36750	1141	145	18499	3.01897	0.000901213	0.000901213	0.00124469			AT5G24530	AT5G40330	AT2G37760	AT1G12950
GOTERM_MF_DIRECT	GO:0008194~UDP-glycosyltransferase activity	21	1.34875	5.48774e-06	AT3G46700, AT3G16520, AT3G46670, AT5G05860, AT3G46720, AT3G50740, AT5G05870, AT4G02280, AT4G01070, AT3G21790, AT3G21780, AT1G05560, AT1G06000, AT2G31750, AT5G05880, AT3G21750, AT2G36970, AT1G07260, AT2G36750, AT3G11340, AT1G22360	1168	101	18171	3.2347	0.00393246	0.00393246	0.00830365			AT5G63590	AT3G11220	AT3G09270	AT4G39030
GOTERM_BP_DIRECT	GO:0008152~metabolic process	40	2.56904	1.04604e-05	AT5G56650, AT3G46670, AT5G05860, AT3G50740, AT4G01070, AT1G49650, AT4G09500, AT3G21790, AT2G04160, AT4G26970, AT4G34260, AT3G63010, AT1G06000, AT2G31750, AT3G21750, AT3G05190, AT1G30600, AT5G04740, AT2G36970, AT1G07250, AT1G22360, AT3G16700, AT3G46700, AT3G16520, AT1G02390, AT5G48880, AT5G05870, AT3G21780, AT1G05560, AT1G79460, AT5G05880, AT1G65060, AT3G14067, AT4G15940, AT2G36840, AT2G36750, AT1…	1141	303	18499	2.14033	0.0121332	0.00406086	0.016851			AT5G63595	AT3G14990	AT5G02780	AT1G71870
GOTERM_MF_DIRECT	GO:0080043~quercetin 3-O-glucosyltransferase activity	21	1.34875	1.35915e-05	AT3G46700, AT3G16520, AT3G46670, AT5G05860, AT3G46720, AT3G50740, AT5G05870, AT4G01070, AT4G09500, AT3G21790, AT1G05560, AT1G06000, AT2G31750, AT5G05880, AT3G21750, AT2G36970, AT1G07250, AT1G07260, AT2G36750, AT3G11340, AT1G22360	1168	107	18171	3.05331	0.0097113	0.0048675	0.0205645			AT4G00040	AT1G34670	AT1G17170	AT1G33080
GOTERM_MF_DIRECT	GO:0080044~quercetin 7-O-glucosyltransferase activity	20	1.28452	3.55349e-05	AT3G46700, AT3G16520, AT3G46670, AT5G05860, AT3G46720, AT3G50740, AT5G05870, AT4G01070, AT4G09500, AT3G21790, AT1G06000, AT1G05560, AT2G31750, AT5G05880, AT2G36970, AT1G07250, AT1G07260, AT2G36750, AT3G11340, AT1G22360	1168	105	18171	2.96331	0.0251918	0.00635833	0.0537574			AT4G25640	AT5G49300	AT3G29670	AT4G25640
GOTERM_CC_DIRECT	GO:0043231~intracellular membrane-bounded organelle	27	1.7341	3.98048e-05	AT3G46670, AT3G47780, AT5G05860, AT3G50740, AT4G09500, AT4G01070, AT3G21790, AT3G47810, AT3G47950, AT1G06000, AT2G31750, AT2G36970, AT1G07250, AT3G11340, AT1G22360, AT4G05520, AT3G46700, AT3G16520, AT3G46720, AT5G51720, AT5G05760, AT5G05870, AT3G60330, AT5G05880, AT1G07260, AT2G36750, AT3G54440	1488	186	25147	2.45321	0.0100991	0.0100991	0.0518589			AT4G25300	AT3G49780	AT1G78340	AT1G33110
GOTERM_BP_DIRECT	GO:0052696~flavonoid glucuronidation	20	1.28452	5.11411e-05	AT3G46700, AT3G16520, AT3G46670, AT5G05860, AT3G46720, AT3G50740, AT5G05870, AT4G01070, AT4G09500, AT3G21790, AT1G06000, AT1G05560, AT2G31750, AT5G05880, AT2G36970, AT1G07250, AT1G07260, AT2G36750, AT3G11340, AT1G22360	1141	112	18499	2.89517	0.057937	0.0118657	0.0823594			AT3G46700	AT3G16870	AT3G50740	AT1G66760
GOTERM_MF_DIRECT	GO:0016758~transferase activity, transferring hexosyl groups	22	1.41297	0.00192766	AT3G46700, AT3G16520, AT3G46670, AT5G05860, AT3G46720, AT3G50740, AT5G05870, AT4G09500, AT5G62620, AT4G01070, AT3G21790, AT3G21780, AT1G05560, AT1G06000, AT2G31750, AT5G05880, AT3G21750, AT2G36970, AT1G07250, AT1G07260, AT2G36750, AT1G22360	1168	164	18171	2.08696	0.749775	0.14267	2.87751			AT5G07990	AT5G37055	AT2G30870	AT4G15215
GOTERM_MF_DIRECT	GO:0016757~transferase activity, transferring glycosyl groups	46	2.9544	0.0133045	AT3G46670, AT5G05860, AT4G22580, AT5G01100, AT3G50740, AT4G01070, AT3G21770, AT4G09500, AT4G02280, AT5G12970, AT1G06000, AT2G31750, AT3G21750, AT3G57380, AT2G36970, AT1G07250, AT2G18700, AT3G26440, AT1G32900, AT1G22360, AT4G27480, AT3G46700, AT3G16520, AT2G31990, AT3G46720, AT1G62305, AT3G01720, AT3G30300, AT5G05870, AT2G32540, AT5G44930, AT2G25260, AT1G14970, AT4G33330, AT3G21780, AT1G05560, AT5…	1168	499	18171	1.43415	0.999933	0.413899	18.3455			AT5G05270	AT2G18380	AT4G01070	AT5G38030
															AT3G46700	AT1G08590	AT2G36750	AT3G16340
Annotation Cluster 2	Enrichment Score: 2.719366544480326														AT3G16520	AT4G00650	AT2G29450	AT1G47530
Category	Term	Count	%	PValue	Genes	List Total	Pop Hits	Pop Total	Fold Enrichment	Bonferroni	Benjamini	FDR			AT3G46670	AT4G26150	AT3G09270	AT1G58340
GOTERM_MF_DIRECT	GO:0044212~transcription regulatory region DNA binding	41	2.63327	3.83735e-05	AT1G34670, AT4G32800, AT2G36890, AT5G14000, AT3G61250, AT5G61420, AT1G68200, AT1G03840, AT5G04340, AT2G26150, AT2G32460, AT1G69310, AT3G57600, AT5G60890, AT5G57620, AT2G20570, AT4G05100, AT4G38620, AT5G11510, AT3G22760, AT5G40330, AT1G52880, AT5G65230, AT3G15510, AT2G18380, AT3G50410, AT5G60200, AT3G49690, AT5G25160, AT5G54230, AT3G01140, AT3G19580, AT1G18710, AT5G43270, AT5G65790, AT4G21440, AT4…	1168	319	18171	1.99954	0.0271766	0.00549538	0.0580504			AT5G05860	AT5G13790	AT5G02780
GOTERM_MF_DIRECT	GO:0001135~transcription factor activity, RNA polymerase II transcription factor recruiting	20	1.28452	0.001713	AT5G40330, AT1G34670, AT5G65230, AT2G36890, AT3G61250, AT3G49690, AT5G61420, AT5G54230, AT2G32460, AT3G01140, AT1G18710, AT5G60890, AT5G57620, AT5G65790, AT4G05100, AT4G21440, AT1G22640, AT5G11510, AT4G38620, AT5G10280	1168	141	18171	2.20672	0.707996	0.142619	2.56095			AT3G46720	AT5G60890	AT1G17170
GOTERM_BP_DIRECT	GO:0006357~regulation of transcription from RNA polymerase II promoter	24	1.54143	0.00633489	AT5G40330, AT1G34670, AT5G65230, AT2G36890, AT4G25400, AT3G61250, AT3G49690, AT5G61420, AT5G54230, AT5G04150, AT2G32460, AT3G01140, AT1G18710, AT3G11220, AT5G60890, AT5G57620, AT5G65790, AT4G05100, AT4G21440, AT1G22640, AT5G11510, AT4G38620, AT5G10280, AT3G14990	1141	213	18499	1.82681	0.999399	0.337688	9.73165			AT3G50740	AT5G01840	AT1G78340
GOTERM_MF_DIRECT	GO:0000981~RNA polymerase II transcription factor activity, sequence-specific DNA binding	20	1.28452	0.00658379	AT5G40330, AT1G34670, AT5G65230, AT2G36890, AT3G61250, AT3G49690, AT5G61420, AT5G54230, AT2G32460, AT3G01140, AT1G18710, AT5G60890, AT5G57620, AT5G65790, AT4G05100, AT4G21440, AT1G22640, AT5G11510, AT4G38620, AT5G10280	1168	159	18171	1.9569	0.991286	0.305685	9.51213			AT5G05870	AT1G04020	AT3G24170
GOTERM_BP_DIRECT	GO:0030154~cell differentiation	30	1.92678	0.00922922	AT1G34670, AT2G18000, AT5G49300, AT2G36890, AT3G49780, AT3G61250, AT5G61420, AT2G47270, AT2G32460, AT5G60890, AT5G57620, AT4G05100, AT2G23380, AT3G16870, AT4G38620, AT5G11510, AT5G37055, AT5G65230, AT2G18380, AT3G49690, AT5G54230, AT1G18710, AT1G08590, AT5G65790, AT4G21440, AT4G00650, AT4G26150, AT1G22640, AT3G03450, AT5G10280	1141	296	18499	1.64321	0.99998	0.375283	13.8757			AT4G01070	AT4G36990	AT2G30870
															AT4G09500	AT4G38620	AT2G29450
Annotation Cluster 3	Enrichment Score: 2.3797587983072157														AT3G21790	AT2G34140	AT2G47730
Category	Term	Count	%	PValue	Genes	List Total	Pop Hits	Pop Total	Fold Enrichment	Bonferroni	Benjamini	FDR			AT1G06000	AT2G32100	AT2G30860
GOTERM_MF_DIRECT	GO:0003700~transcription factor activity, sequence-specific DNA binding	149	9.56969	8.71601e-05	AT3G58710, AT3G19860, AT5G13790, AT2G36890, AT2G22770, AT3G16350, AT3G61250, AT1G73870, AT2G40950, AT3G04570, AT1G68200, AT1G03840, AT1G45249, AT3G18400, AT4G17800, AT5G60890, AT1G51140, AT4G01720, AT4G05100, AT5G03680, AT2G23380, AT1G31050, AT2G18380, AT4G00480, AT4G25400, AT5G60200, AT5G50670, AT4G23800, AT3G49690, AT1G18860, AT5G54230, AT1G77200, AT3G54990, AT3G03450, AT5G10280, AT5G07680, AT5…	1168	1711	18171	1.35479	0.0606656	0.0103764	0.131808			AT1G05560	AT1G69600	AT2G02390
GOTERM_MF_DIRECT	GO:0003677~DNA binding	158	10.1477	0.00938091	AT3G53680, AT3G19860, AT5G45400, AT5G13790, AT2G36890, AT2G22770, AT2G29570, AT3G16350, AT3G61250, AT2G40950, AT1G45249, AT2G44430, AT3G18400, AT5G60890, AT1G51140, AT4G05100, AT5G01840, AT5G03680, AT5G23405, AT5G61000, AT3G18490, AT4G17300, AT5G66270, AT4G00270, AT4G00480, AT2G29580, AT4G25400, AT5G60200, AT3G45980, AT5G50670, AT1G04020, AT4G23800, AT3G49690, AT5G54230, AT3G13782, AT1G77200, AT3…	1168	2047	18171	1.20081	0.998849	0.383303	13.2917			AT2G31750	AT1G12370	AT1G17190
GOTERM_BP_DIRECT	GO:0006351~transcription, DNA-templated	139	8.92742	0.0189806	AT3G58710, AT3G19860, AT2G06200, AT5G13790, AT2G36890, AT2G22770, AT3G16350, AT2G40950, AT1G07200, AT3G04570, AT1G03840, AT1G45249, AT3G18400, AT4G17800, AT5G60890, AT4G01720, AT5G01840, AT5G03680, AT2G23380, AT4G00270, AT4G00480, AT4G25400, AT5G60200, AT5G50670, AT1G04020, AT3G49690, AT1G18860, AT4G25630, AT1G77200, AT3G54990, AT3G03450, AT5G07680, AT2G18000, AT5G64170, AT4G36990, AT5G50915, AT3…	1141	1886	18499	1.19491	1	0.525475	26.5619			AT5G05880	AT1G14760	AT3G09270
GOTERM_BP_DIRECT	GO:0006355~regulation of transcription, DNA-templated	154	9.89082	0.0195026	AT3G58710, AT3G53680, AT3G19860, AT2G06200, AT2G36890, AT2G22770, AT3G16350, AT3G61250, AT1G73870, AT2G40950, AT1G07200, AT3G04570, AT1G68200, AT1G03840, AT1G45249, AT3G18400, AT3G18870, AT4G17800, AT1G51140, AT4G01720, AT4G05100, AT5G03680, AT2G23380, AT5G23405, AT1G31050, AT5G57180, AT4G00270, AT4G00480, AT4G25400, AT5G60200, AT5G50670, AT1G18860, AT3G49690, AT5G54230, AT4G25630, AT1G77200, AT3…	1141	2119	18499	1.17829	1	0.523569	27.189			AT2G36970	AT2G35270	AT1G17170
															AT1G07250	AT5G66750	AT1G78340
Annotation Cluster 4	Enrichment Score: 2.2284272286098634														AT1G07260	AT3G29035	AT2G30870
Category	Term	Count	%	PValue	Genes	List Total	Pop Hits	Pop Total	Fold Enrichment	Bonferroni	Benjamini	FDR			AT2G36750	AT3G19580	AT2G29450
GOTERM_BP_DIRECT	GO:0009636~response to toxic substance	11	0.706487	0.00386552	AT2G37760, AT3G09270, AT5G02780, AT1G17170, AT3G29670, AT1G78340, AT3G50740, AT2G30870, AT4G01070, AT2G36750, AT2G29450	1141	61	18499	2.92365	0.989109	0.275912	6.04896			AT3G11340	AT5G04820	AT2G47730
GOTERM_MF_DIRECT	GO:0043295~glutathione binding	5	0.32113	0.00387682	AT1G17170, AT2G30870, AT2G29450, AT2G47730, AT2G30860	1168	11	18171	7.07153	0.938515	0.223953	5.70834			AT1G22360	AT2G24120	AT2G30860
GOTERM_BP_DIRECT	GO:0006749~glutathione metabolic process	11	0.706487	0.00436015	AT3G09270, AT5G02780, AT1G17170, AT1G78340, AT3G24170, AT2G30870, AT2G29450, AT2G47730, AT2G30860, AT2G02390, AT1G17190	1141	62	18499	2.87649	0.9939	0.272916	6.79773				AT5G45260	AT2G02390
GOTERM_BP_DIRECT	GO:0009407~toxin catabolic process	9	0.578035	0.00652334	AT3G09270, AT1G17170, AT1G78340, AT2G30870, AT2G29450, AT2G47730, AT2G30860, AT2G02390, AT1G17190	1141	46	18499	3.1721	0.999518	0.331008	10.0071				AT1G28470	AT1G17190
GOTERM_MF_DIRECT	GO:0004364~glutathione transferase activity	10	0.642261	0.0169126	AT3G09270, AT5G02780, AT1G17170, AT1G78340, AT2G30870, AT2G29450, AT2G47730, AT2G30860, AT2G02390, AT1G17190	1168	62	18171	2.50925	0.999995	0.441887	22.7488				AT3G58710	AT3G09270
																AT3G53680	AT1G17170
Annotation Cluster 5	Enrichment Score: 2.1216416243797993															AT3G19860	AT1G78340
Category	Term	Count	%	PValue	Genes	List Total	Pop Hits	Pop Total	Fold Enrichment	Bonferroni	Benjamini	FDR				AT2G06200	AT2G30870
GOTERM_BP_DIRECT	GO:0006855~drug transmembrane transport	12	0.770713	0.00351565	AT1G12950, AT4G39030, AT1G71870, AT1G33080, AT4G25640, AT1G33110, AT1G66760, AT4G15215, AT5G38030, AT3G16340, AT1G47530, AT1G58340	1141	70	18499	2.77937	0.983592	0.271053	5.51594				AT2G36890	AT2G29450
GOTERM_MF_DIRECT	GO:0015238~drug transmembrane transporter activity	10	0.642261	0.00996729	AT1G12950, AT4G39030, AT1G71870, AT1G33080, AT4G25640, AT1G33110, AT1G66760, AT5G38030, AT1G47530, AT1G58340	1168	57	18171	2.72936	0.999248	0.380904	14.0651				AT2G22770	AT2G47730
GOTERM_MF_DIRECT	GO:0015297~antiporter activity	13	0.834939	0.0123166	AT4G39030, AT1G71870, AT1G33080, AT1G33110, AT1G66760, AT3G01550, AT2G34960, AT5G38030, AT1G47530, AT3G13620, AT1G12950, AT4G25640, AT1G58340	1168	90	18171	2.24717	0.999863	0.426582	17.0996				AT3G16350	AT2G30860
																AT3G61250	AT2G02390
Annotation Cluster 6	Enrichment Score: 2.1009414416782373															AT1G73870	AT1G17190
Category	Term	Count	%	PValue	Genes	List Total	Pop Hits	Pop Total	Fold Enrichment	Bonferroni	Benjamini	FDR				AT2G40950	AT3G10340
GOTERM_BP_DIRECT	GO:0009800~cinnamic acid biosynthetic process	4	0.256904	0.00212454	AT3G10340, AT2G37040, AT3G53260, AT1G22640	1141	5	18499	12.9704	0.916422	0.20199	3.36836				AT1G07200	AT2G37040
GOTERM_BP_DIRECT	GO:0006559~L-phenylalanine catabolic process	4	0.256904	0.010341	AT5G36160, AT3G10340, AT2G37040, AT3G53260	1141	8	18499	8.10649	0.999995	0.396766	15.4195				AT3G04570	AT3G53260
GOTERM_MF_DIRECT	GO:0045548~phenylalanine ammonia-lyase activity	3	0.192678	0.0226646	AT3G10340, AT2G37040, AT3G53260	1168	4	18171	11.668	1	0.526783	29.3127				AT1G68200	AT1G22640
																AT1G03840	AT1G50520
Annotation Cluster 7	Enrichment Score: 1.0337416964789372															AT1G45249	AT4G38540
Category	Term	Count	%	PValue	Genes	List Total	Pop Hits	Pop Total	Fold Enrichment	Bonferroni	Benjamini	FDR				AT3G18400	AT5G24160
GOTERM_MF_DIRECT	GO:0019825~oxygen binding	25	1.60565	0.0158418	AT1G50520, AT5G10610, AT3G48520, AT4G15380, AT5G04660, AT3G14680, AT5G04330, AT5G52320, AT5G24910, AT3G28740, AT3G03470, AT5G07990, AT3G26320, AT4G37320, AT3G14620, AT4G31500, AT3G14650, AT2G45510, AT5G42650, AT5G36220, AT1G01600, AT3G20090, AT2G27000, AT1G50560, AT4G19230	1168	234	18171	1.66211	0.99999	0.436323	21.4657				AT3G18870	AT5G10610
GOTERM_BP_DIRECT	GO:0044550~secondary metabolite biosynthetic process	15	0.963391	0.0636204	AT1G50520, AT4G38540, AT5G24160, AT5G10610, AT4G15380, AT5G04660, AT3G26320, AT5G07990, AT3G03470, AT3G28740, AT4G37320, AT5G36220, AT3G20090, AT2G27000, AT1G50560	1141	145	18499	1.6772	1	0.777795	65.3204				AT4G17800	AT4G15380
GOTERM_MF_DIRECT	GO:0020037~heme binding	33	2.11946	0.0836269	AT5G64100, AT5G42180, AT5G10610, AT3G48520, AT3G21770, AT3G26320, AT5G24910, AT4G36430, AT3G14650, AT1G01600, AT2G47770, AT2G34060, AT1G50520, AT4G11290, AT4G15380, AT5G04660, AT3G14680, AT5G04330, AT5G52320, AT3G28740, AT5G07990, AT3G03470, AT4G37320, AT3G14620, AT1G07890, AT4G31500, AT2G45510, AT5G42650, AT5G36220, AT3G20090, AT2G27000, AT4G19230, AT1G50560	1168	386	18171	1.33003	1	0.867704	73.3263				AT1G51140	AT5G04660
GOTERM_MF_DIRECT	GO:0004497~monooxygenase activity	16	1.02762	0.145809	AT4G38540, AT5G24160, AT1G62570, AT1G62540, AT3G14680, AT5G04330, AT5G52320, AT5G24910, AT5G07990, AT3G14620, AT4G31500, AT3G14650, AT2G45510, AT5G42650, AT1G01600, AT4G19230	1168	173	18171	1.43883	1	0.932404	90.7891				AT4G01720	AT3G26320
GOTERM_MF_DIRECT	GO:0016705~oxidoreductase activity, acting on paired donors, with incorporation or reduction of molecular oxygen	14	0.899165	0.156019	AT3G48520, AT3G14680, AT3G06300, AT5G52320, AT5G24910, AT5G07990, AT3G14620, AT4G31500, AT3G14650, AT2G45510, AT2G17720, AT5G42650, AT1G01600, AT4G19230	1168	148	18171	1.47164	1	0.933228	92.3216				AT4G05100	AT5G07990
GOTERM_MF_DIRECT	GO:0016709~oxidoreductase activity, acting on paired donors, with incorporation or reduction of molecular oxygen, NAD(P)H as one donor, and incorporation of one atom of oxygen	14	0.899165	0.161558	AT1G50520, AT5G10610, AT5G04660, AT4G15380, AT5G04330, AT3G26320, AT3G03470, AT3G28740, AT4G37320, AT4G31500, AT5G36220, AT3G20090, AT2G27000, AT1G50560	1168	149	18171	1.46177	1	0.932247	93.0496				AT5G03680	AT3G03470
GOTERM_MF_DIRECT	GO:0005506~iron ion binding	27	1.7341	0.187401	AT5G10610, AT3G48520, AT5G24910, AT3G26320, AT3G14650, AT2G17720, AT1G01600, AT1G50520, AT5G04660, AT4G15380, AT3G14680, AT3G06300, AT5G04330, AT5G52320, AT5G07990, AT3G03470, AT3G28740, AT4G37320, AT3G14620, AT4G31500, AT2G45510, AT5G42650, AT5G36220, AT3G20090, AT2G27000, AT4G19230, AT1G50560	1168	336	18171	1.25015	1	0.952202	95.6722				AT2G23380	AT3G28740
																AT5G23405	AT4G37320
Annotation Cluster 8	Enrichment Score: 0.9801508902465986															AT1G31050	AT5G36220
Category	Term	Count	%	PValue	Genes	List Total	Pop Hits	Pop Total	Fold Enrichment	Bonferroni	Benjamini	FDR				AT5G57180	AT3G20090
GOTERM_BP_DIRECT	GO:0006621~protein retention in ER lumen	3	0.192678	0.0647778	AT1G19970, AT1G29330, AT2G21190	1141	7	18499	6.94842	1	0.777535	66.0045				AT4G00270	AT2G27000
GOTERM_MF_DIRECT	GO:0046923~ER retention sequence binding	3	0.192678	0.0697385	AT1G19970, AT1G29330, AT2G21190	1168	7	18171	6.66744	1	0.822739	66.5084				AT4G00480	AT1G50560
GOTERM_MF_DIRECT	GO:0004872~receptor activity	5	0.32113	0.253892	AT4G30850, AT4G32870, AT1G19970, AT1G29330, AT2G21190	1168	40	18171	1.94467	1	0.968172	98.8108				AT4G25400	AT2G38110
																AT5G60200	AT1G02390
Annotation Cluster 9	Enrichment Score: 0.8212708440112647															AT5G50670	AT5G04660
Category	Term	Count	%	PValue	Genes	List Total	Pop Hits	Pop Total	Fold Enrichment	Bonferroni	Benjamini	FDR				AT1G18860	AT5G06090
GOTERM_MF_DIRECT	GO:0008061~chitin binding	5	0.32113	0.064407	AT5G24090, AT3G12500, AT3G54420, AT3G04720, AT4G19810	1168	24	18171	3.24112	1	0.829734	63.4833				AT3G49690	AT5G23940
GOTERM_BP_DIRECT	GO:0000272~polysaccharide catabolic process	4	0.256904	0.121947	AT5G24090, AT3G12500, AT3G54420, AT5G18670	1141	20	18499	3.24259	1	0.885604	87.6949				AT5G54230
GOTERM_BP_DIRECT	GO:0006032~chitin catabolic process	4	0.256904	0.197442	AT5G24090, AT3G12500, AT3G54420, AT4G19810	1141	25	18499	2.59408	1	0.956295	97.1089				AT4G25630
GOTERM_MF_DIRECT	GO:0004568~chitinase activity	4	0.256904	0.214438	AT5G24090, AT3G12500, AT3G54420, AT3G04720	1168	25	18171	2.48918	1	0.959609	97.4065				AT1G77200
GOTERM_BP_DIRECT	GO:0006040~amino sugar metabolic process	3	0.192678	0.235396	AT3G12500, AT3G54420, AT3G04720	1141	15	18499	3.24259	1	0.969199	98.6754				AT3G54990
																AT3G03450
Annotation Cluster 10	Enrichment Score: 0.7912754596797097															AT5G10280
Category	Term	Count	%	PValue	Genes	List Total	Pop Hits	Pop Total	Fold Enrichment	Bonferroni	Benjamini	FDR				AT5G07680
GOTERM_BP_DIRECT	GO:0010143~cutin biosynthetic process	5	0.32113	0.0314802	AT2G38110, AT1G02390, AT5G04660, AT5G06090, AT5G23940	1141	20	18499	4.05324	1	0.655794	40.2689				AT2G18000
GOTERM_MF_DIRECT	GO:0090447~glycerol-3-phosphate 2-O-acyltransferase activity	3	0.192678	0.109853	AT2G38110, AT1G02390, AT5G06090	1168	9	18171	5.18579	1	0.901817	82.8107				AT5G64170
GOTERM_MF_DIRECT	GO:0016746~transferase activity, transferring acyl groups	7	0.449583	0.443817	AT4G24160, AT3G53680, AT2G38110, AT3G11220, AT1G02390, AT3G02910, AT5G06090	1168	83	18171	1.31207	1	0.994124	99.986				AT5G50915
GOTERM_MF_DIRECT	GO:0016791~phosphatase activity	5	0.32113	0.445495	AT2G38110, AT1G02390, AT2G18700, AT3G17790, AT5G06090	1168	53	18171	1.46768	1	0.99391	99.9867				AT3G44290
																AT4G22810
Annotation Cluster 11	Enrichment Score: 0.6840423245128161															AT5G04340
Category	Term	Count	%	PValue	Genes	List Total	Pop Hits	Pop Total	Fold Enrichment	Bonferroni	Benjamini	FDR				AT1G69810
GOTERM_MF_DIRECT	GO:0008422~beta-glucosidase activity	8	0.513809	0.0661077	AT3G09260, AT3G21370, AT5G25980, AT3G47010, AT1G66280, AT1G26560, AT4G27830, AT3G47040	1168	56	18171	2.22248	1	0.826889	64.4749				AT3G61890
GOTERM_BP_DIRECT	GO:0019762~glucosinolate catabolic process	5	0.32113	0.120807	AT3G09260, AT3G21370, AT5G25980, AT1G66280, AT3G44320	1141	31	18499	2.615	1	0.890255	87.435				AT4G17050
GOTERM_MF_DIRECT	GO:0102483~scopolin beta-glucosidase activity	5	0.32113	0.282892	AT3G09260, AT3G21370, AT1G66280, AT1G26560, AT4G27830	1168	42	18171	1.85207	1	0.97602	99.3473				AT1G03790
GOTERM_MF_DIRECT	GO:0004553~hydrolase activity, hydrolyzing O-glycosyl compounds	14	0.899165	0.81258	AT3G09260, AT5G24090, AT2G36870, AT3G21370, AT5G25980, AT1G66280, AT3G47010, AT1G26560, AT1G62660, AT5G08000, AT4G27830, AT4G19810, AT3G54440, AT3G47040	1168	248	18171	0.878238	1	0.99991	100				AT3G57600
																AT1G01720
Annotation Cluster 12	Enrichment Score: 0.6790019089240478															AT2G46870
Category	Term	Count	%	PValue	Genes	List Total	Pop Hits	Pop Total	Fold Enrichment	Bonferroni	Benjamini	FDR				AT5G40330
GOTERM_BP_DIRECT	GO:0009308~amine metabolic process	3	0.192678	0.144356	AT4G14940, AT1G31710, AT1G62810	1141	11	18499	4.42172	1	0.908727	91.8866				AT1G30650
GOTERM_MF_DIRECT	GO:0008131~primary amine oxidase activity	4	0.256904	0.14884	AT4G14940, AT4G29740, AT1G31710, AT1G62810	1168	21	18171	2.96331	1	0.932181	91.2714				AT4G18610
GOTERM_MF_DIRECT	GO:0048038~quinone binding	4	0.256904	0.427406	AT4G14940, AT1G31710, AT5G62630, AT1G62810	1168	37	18171	1.68188	1	0.994099	99.9783				AT5G66870
																AT2G40200
Annotation Cluster 13	Enrichment Score: 0.6188923559932211															AT2G37060
Category	Term	Count	%	PValue	Genes	List Total	Pop Hits	Pop Total	Fold Enrichment	Bonferroni	Benjamini	FDR				AT1G01520
GOTERM_CC_DIRECT	GO:0005623~cell	17	1.09184	0.105124	AT5G15230, AT5G57180, AT1G45145, AT3G24170, AT1G54385, AT5G03870, AT5G54290, AT3G44290, AT1G31020, AT3G51030, AT1G63900, AT1G08570, AT1G29330, AT5G24030, AT3G62930, AT5G40370, AT1G07960	1488	192	25147	1.49634	1	0.811008	76.4819				AT5G25220
GOTERM_BP_DIRECT	GO:0045454~cell redox homeostasis	13	0.834939	0.247808	AT5G15230, AT2G17420, AT1G45145, AT3G24170, AT5G03870, AT5G54290, AT1G31020, AT3G51030, AT3G54960, AT1G08570, AT3G62930, AT1G07960, AT5G40370	1141	155	18499	1.3598	1	0.971937	98.9824				AT1G46264
GOTERM_MF_DIRECT	GO:0015035~protein disulfide oxidoreductase activity	7	0.449583	0.533958	AT1G31020, AT3G51030, AT1G45145, AT1G08570, AT5G03870, AT3G62930, AT5G40370	1168	91	18171	1.19672	1	0.996487	99.999				AT5G50820
																AT5G10570
Annotation Cluster 14	Enrichment Score: 0.6119005570420446															AT1G10470
Category	Term	Count	%	PValue	Genes	List Total	Pop Hits	Pop Total	Fold Enrichment	Bonferroni	Benjamini	FDR				AT5G42020
GOTERM_BP_DIRECT	GO:0046274~lignin catabolic process	4	0.256904	0.0954393	AT3G09220, AT2G37040, AT5G01190, AT2G30210	1141	18	18499	3.60288	1	0.857861	80.1305				AT1G57820
GOTERM_MF_DIRECT	GO:0052716~hydroquinone:oxygen oxidoreductase activity	3	0.192678	0.298982	AT3G09220, AT5G01190, AT2G30210	1168	17	18171	2.74542	1	0.977779	99.537				AT2G36080
GOTERM_MF_DIRECT	GO:0016722~oxidoreductase activity, oxidizing metal ions	4	0.256904	0.511595	AT1G23010, AT3G09220, AT5G01190, AT2G30210	1168	42	18171	1.48165	1	0.996044	99.998				AT1G19490
																AT4G01900
Annotation Cluster 15	Enrichment Score: 0.5808415036355289															AT4G21440
Category	Term	Count	%	PValue	Genes	List Total	Pop Hits	Pop Total	Fold Enrichment	Bonferroni	Benjamini	FDR				AT1G08320
GOTERM_BP_DIRECT	GO:0009992~cellular water homeostasis	5	0.32113	0.191683	AT2G37170, AT2G37180, AT4G10380, AT1G31885, AT4G18910	1141	37	18499	2.19094	1	0.953388	96.7559				AT3G24520
GOTERM_MF_DIRECT	GO:0015254~glycerol channel activity	5	0.32113	0.198123	AT2G37170, AT2G37180, AT4G10380, AT1G31885, AT4G18910	1168	36	18171	2.16074	1	0.955333	96.4603				AT1G34670
GOTERM_MF_DIRECT	GO:0015250~water channel activity	5	0.32113	0.23963	AT2G37170, AT2G37180, AT4G10380, AT1G31885, AT4G18910	1168	39	18171	1.99453	1	0.96828	98.4162				AT2G41070
GOTERM_BP_DIRECT	GO:0034220~ion transmembrane transport	3	0.192678	0.521885	AT2G37170, AT2G37180, AT1G31885	1141	28	18499	1.7371	1	0.997774	99.9993				AT1G77450
																AT1G72210
Annotation Cluster 16	Enrichment Score: 0.5501801121925269															AT2G24570
Category	Term	Count	%	PValue	Genes	List Total	Pop Hits	Pop Total	Fold Enrichment	Bonferroni	Benjamini	FDR				AT1G61960
GOTERM_MF_DIRECT	GO:0001228~transcriptional activator activity, RNA polymerase II transcription regulatory region sequence-specific binding	8	0.513809	0.137347	AT1G05710, AT5G49300, AT1G27660, AT2G18380, AT1G51140, AT4G26150, AT3G16870, AT2G20100	1168	67	18171	1.8576	1	0.929489	89.3075				AT1G27050
GOTERM_CC_DIRECT	GO:0005667~transcription factor complex	5	0.32113	0.209793	AT3G48160, AT5G49300, AT2G18380, AT4G26150, AT3G16870	1488	40	25147	2.11248	1	0.909436	95.3504				AT5G61420
GOTERM_MF_DIRECT	GO:0001085~RNA polymerase II transcription factor binding	4	0.256904	0.302688	AT5G49300, AT2G18380, AT4G26150, AT3G16870	1168	30	18171	2.07432	1	0.976518	99.5727				AT3G18010
GOTERM_MF_DIRECT	GO:0000977~RNA polymerase II regulatory region sequence-specific DNA binding	8	0.513809	0.722227	AT5G13790, AT5G49300, AT2G18380, AT4G26150, AT4G25400, AT3G16870, AT2G32540, AT5G04150	1168	128	18171	0.972335	1	0.999614	100				AT5G04150
																AT5G15150
Annotation Cluster 17	Enrichment Score: 0.47309800741632															AT2G23340
Category	Term	Count	%	PValue	Genes	List Total	Pop Hits	Pop Total	Fold Enrichment	Bonferroni	Benjamini	FDR				AT5G57620
GOTERM_CC_DIRECT	GO:0000783~nuclear telomere cap complex	3	0.192678	0.243682	AT1G15720, AT5G13820, AT5G03780	1488	16	25147	3.16872	1	0.928479	97.3737				AT2G20570
GOTERM_BP_DIRECT	GO:0031627~telomeric loop formation	3	0.192678	0.374415	AT1G15720, AT5G13820, AT5G03780	1141	21	18499	2.31614	1	0.991076	99.9478				AT5G48560
GOTERM_MF_DIRECT	GO:0003691~double-stranded telomeric DNA binding	3	0.192678	0.417378	AT1G15720, AT5G13820, AT5G03780	1168	22	18171	2.12146	1	0.993509	99.9718				AT4G35390
																AT3G62090
Annotation Cluster 18	Enrichment Score: 0.44013947896946876															AT2G19670
Category	Term	Count	%	PValue	Genes	List Total	Pop Hits	Pop Total	Fold Enrichment	Bonferroni	Benjamini	FDR				AT5G11510
GOTERM_MF_DIRECT	GO:0001228~transcriptional activator activity, RNA polymerase II transcription regulatory region sequence-specific binding	8	0.513809	0.137347	AT1G05710, AT5G49300, AT1G27660, AT2G18380, AT1G51140, AT4G26150, AT3G16870, AT2G20100	1168	67	18171	1.8576	1	0.929489	89.3075				AT2G24300
GOTERM_MF_DIRECT	GO:0001046~core promoter sequence-specific DNA binding	4	0.256904	0.461797	AT1G05710, AT1G27660, AT1G51140, AT2G20100	1168	39	18171	1.59563	1	0.994328	99.9915				AT4G12620
GOTERM_BP_DIRECT	GO:0006366~transcription from RNA polymerase II promoter	4	0.256904	0.753896	AT1G05710, AT1G27660, AT1G51140, AT2G20100	1141	63	18499	1.02939	1	0.999926	100				AT2G40970
																AT5G65230
Annotation Cluster 19	Enrichment Score: 0.43679137514764826															AT5G46640
Category	Term	Count	%	PValue	Genes	List Total	Pop Hits	Pop Total	Fold Enrichment	Bonferroni	Benjamini	FDR				AT2G45430
GOTERM_MF_DIRECT	GO:0004791~thioredoxin-disulfide reductase activity	7	0.449583	0.0923	AT2G17420, AT1G31020, AT2G44380, AT3G51030, AT1G45145, AT2G42060, AT3G24170	1168	49	18171	2.22248	1	0.870628	76.9012				AT5G13330
GOTERM_BP_DIRECT	GO:0034599~cellular response to oxidative stress	6	0.385356	0.359762	AT1G31020, AT3G51030, AT1G07890, AT1G45145, AT1G08570, AT4G00290	1141	64	18499	1.51997	1	0.990403	99.9241				AT2G24700
GOTERM_BP_DIRECT	GO:0000103~sulfate assimilation	5	0.32113	0.385727	AT1G31020, AT5G43780, AT3G51030, AT1G45145, AT1G08570	1141	51	18499	1.58951	1	0.991929	99.9611				AT2G27840
GOTERM_BP_DIRECT	GO:0006662~glycerol ether metabolic process	4	0.256904	0.417911	AT1G31020, AT3G51030, AT1G45145, AT1G08570	1141	38	18499	1.70663	1	0.993604	99.9836				AT5G61430
GOTERM_MF_DIRECT	GO:0015035~protein disulfide oxidoreductase activity	7	0.449583	0.533958	AT1G31020, AT3G51030, AT1G45145, AT1G08570, AT5G03870, AT3G62930, AT5G40370	1168	91	18171	1.19672	1	0.996487	99.999				AT5G67190
GOTERM_MF_DIRECT	GO:0016671~oxidoreductase activity, acting on a sulfur group of donors, disulfide as acceptor	4	0.256904	0.5434	AT1G31020, AT3G51030, AT1G45145, AT1G08570	1168	44	18171	1.41431	1	0.996606	99.9993				AT5G43270
GOTERM_MF_DIRECT	GO:0047134~protein-disulfide reductase activity	3	0.192678	0.563967	AT1G31020, AT3G51030, AT1G45145	1168	29	18171	1.60938	1	0.997262	99.9996				AT5G65790
																AT1G22640
Annotation Cluster 20	Enrichment Score: 0.35140377581460974															AT5G05410
Category	Term	Count	%	PValue	Genes	List Total	Pop Hits	Pop Total	Fold Enrichment	Bonferroni	Benjamini	FDR				AT2G24680
GOTERM_BP_DIRECT	GO:0051603~proteolysis involved in cellular protein catabolic process	9	0.578035	0.301677	AT5G60360, AT2G23000, AT2G25940, AT1G02305, AT2G33530, AT2G27420, AT1G29090, AT2G22920, AT3G07990	1141	103	18499	1.41667	1	0.984218	99.6926				AT4G38910
GOTERM_BP_DIRECT	GO:0019748~secondary metabolic process	3	0.192678	0.50225	AT2G23000, AT2G33530, AT2G22920	1141	27	18499	1.80144	1	0.99726	99.9987				AT5G65510
GOTERM_MF_DIRECT	GO:0004185~serine-type carboxypeptidase activity	5	0.32113	0.58254	AT2G23000, AT2G33530, AT5G22860, AT2G22920, AT3G07990	1168	63	18171	1.23471	1	0.997597	99.9998				AT4G32800
																AT3G48160
Annotation Cluster 21	Enrichment Score: 0.3336069703508436															AT5G17300
Category	Term	Count	%	PValue	Genes	List Total	Pop Hits	Pop Total	Fold Enrichment	Bonferroni	Benjamini	FDR				AT2G43010
GOTERM_BP_DIRECT	GO:0051603~proteolysis involved in cellular protein catabolic process	9	0.578035	0.301677	AT5G60360, AT2G23000, AT2G25940, AT1G02305, AT2G33530, AT2G27420, AT1G29090, AT2G22920, AT3G07990	1141	103	18499	1.41667	1	0.984218	99.6926				AT5G14000
GOTERM_CC_DIRECT	GO:0005764~lysosome	4	0.256904	0.375549	AT5G60360, AT1G02305, AT2G27420, AT1G29090	1488	37	25147	1.82701	1	0.970742	99.7837				AT2G47270
GOTERM_MF_DIRECT	GO:0004197~cysteine-type endopeptidase activity	5	0.32113	0.445495	AT5G60360, AT2G25940, AT1G02305, AT2G27420, AT1G29090	1168	53	18171	1.46768	1	0.99391	99.9867				AT1G35560
GOTERM_CC_DIRECT	GO:0005615~extracellular space	9	0.578035	0.523372	AT5G60360, AT5G24090, AT3G24770, AT1G02305, AT4G29740, AT1G78680, AT5G64667, AT2G27420, AT1G29090	1488	132	25147	1.15226	1	0.987654	99.9936				AT2G26150
GOTERM_MF_DIRECT	GO:0008234~cysteine-type peptidase activity	4	0.256904	0.813022	AT5G60360, AT1G02305, AT2G27420, AT1G29090	1168	67	18171	0.928798	1	0.999905	100				AT1G01030
																AT2G32460
Annotation Cluster 22	Enrichment Score: 0.2715037090594866															AT1G69310
Category	Term	Count	%	PValue	Genes	List Total	Pop Hits	Pop Total	Fold Enrichment	Bonferroni	Benjamini	FDR				AT5G45050
GOTERM_BP_DIRECT	GO:0006906~vesicle fusion	5	0.32113	0.300299	AT2G18260, AT1G15880, AT5G05760, AT3G24890, AT5G26980	1141	45	18499	1.80144	1	0.984507	99.6827				AT3G25940
GOTERM_CC_DIRECT	GO:0031201~SNARE complex	5	0.32113	0.437724	AT2G18260, AT1G15880, AT5G05760, AT3G24890, AT5G26980	1488	57	25147	1.48244	1	0.976823	99.9449				AT1G28360
GOTERM_BP_DIRECT	GO:0048278~vesicle docking	3	0.192678	0.50225	AT2G18260, AT5G05760, AT5G26980	1141	27	18499	1.80144	1	0.99726	99.9987				AT4G31650
GOTERM_MF_DIRECT	GO:0000149~SNARE binding	5	0.32113	0.502434	AT2G18260, AT1G15880, AT5G05760, AT3G24890, AT5G26980	1168	57	18171	1.36468	1	0.995694	99.9974				AT1G50420
GOTERM_MF_DIRECT	GO:0005484~SNAP receptor activity	5	0.32113	0.543391	AT2G18260, AT1G15880, AT5G05760, AT3G24890, AT5G26980	1168	60	18171	1.29645	1	0.996796	99.9993				AT4G37610
GOTERM_BP_DIRECT	GO:0061025~membrane fusion	3	0.192678	0.702272	AT2G18260, AT5G05760, AT5G26980	1141	39	18499	1.24715	1	0.99981	100				AT5G02500
GOTERM_BP_DIRECT	GO:0006886~intracellular protein transport	6	0.385356	0.993352	AT2G18260, AT2G39280, AT5G24390, AT5G05760, AT3G17780, AT5G26980	1141	193	18499	0.50403	1	1	100				AT1G25560
																AT1G52880
Annotation Cluster 23	Enrichment Score: 0.24862068587356814															AT2G01760
Category	Term	Count	%	PValue	Genes	List Total	Pop Hits	Pop Total	Fold Enrichment	Bonferroni	Benjamini	FDR				AT4G12050
GOTERM_MF_DIRECT	GO:0008017~microtubule binding	11	0.706487	0.290543	AT1G55550, AT1G59850, AT5G44610, AT3G10310, AT1G11160, AT2G24970, AT4G26760, AT3G16640, AT2G28620, AT1G73860, AT2G37420	1168	126	18171	1.35818	1	0.977442	99.4451				AT1G01250
GOTERM_MF_DIRECT	GO:0003777~microtubule motor activity	5	0.32113	0.665845	AT1G55550, AT3G10310, AT2G28620, AT1G73860, AT2G37420	1168	70	18171	1.11124	1	0.999056	100				AT5G25810
GOTERM_CC_DIRECT	GO:0005871~kinesin complex	4	0.256904	0.685824	AT1G55550, AT2G28620, AT1G73860, AT2G37420	1488	59	25147	1.14575	1	0.996192	100				AT1G20900
GOTERM_BP_DIRECT	GO:0007018~microtubule-based movement	4	0.256904	0.763344	AT1G55550, AT2G28620, AT1G73860, AT2G37420	1141	64	18499	1.01331	1	0.99994	100				AT5G13820
																AT5G47230
Annotation Cluster 24	Enrichment Score: 0.24604832350104044															AT3G15510
Category	Term	Count	%	PValue	Genes	List Total	Pop Hits	Pop Total	Fold Enrichment	Bonferroni	Benjamini	FDR				AT3G50410
GOTERM_BP_DIRECT	GO:0042545~cell wall modification	7	0.449583	0.30471	AT2G36100, AT3G59010, AT1G53830, AT5G19730, AT3G50410, AT5G55590, AT1G11580	1141	74	18499	1.53366	1	0.984362	99.7135				AT1G72830
GOTERM_BP_DIRECT	GO:0045490~pectin catabolic process	7	0.449583	0.55615	AT4G24780, AT3G59010, AT1G53830, AT5G19730, AT3G53190, AT5G55590, AT1G11580	1141	97	18499	1.17001	1	0.998552	99.9998				AT5G25160
GOTERM_MF_DIRECT	GO:0045330~aspartyl esterase activity	5	0.32113	0.631588	AT3G59010, AT1G53830, AT5G19730, AT5G55590, AT1G11580	1168	67	18171	1.161	1	0.998523	100				AT2G47260
GOTERM_MF_DIRECT	GO:0030599~pectinesterase activity	6	0.385356	0.644237	AT3G59010, AT1G53830, AT5G19730, AT5G55590, AT1G11580, AT3G47670	1168	85	18171	1.09817	1	0.998674	100				AT1G47270
GOTERM_MF_DIRECT	GO:0046910~pectinesterase inhibitor activity	6	0.385356	0.853492	AT3G47380, AT1G14890, AT3G59010, AT1G53830, AT1G11580, AT3G47670	1168	112	18171	0.83343	1	0.999971	100				AT3G01140
																AT1G18710
Annotation Cluster 25	Enrichment Score: 0.23712510074339857															AT4G23050
Category	Term	Count	%	PValue	Genes	List Total	Pop Hits	Pop Total	Fold Enrichment	Bonferroni	Benjamini	FDR				AT5G22890
GOTERM_CC_DIRECT	GO:0045271~respiratory chain complex I	3	0.192678	0.333062	AT3G48680, AT2G33220, AT1G49140	1488	20	25147	2.53498	1	0.960356	99.49				AT2G33710
GOTERM_CC_DIRECT	GO:0005747~mitochondrial respiratory chain complex I	5	0.32113	0.464269	AT3G48680, AT2G33220, AT5G18800, AT5G67590, AT1G49140	1488	59	25147	1.43219	1	0.981292	99.9706				AT5G25890
GOTERM_BP_DIRECT	GO:0009853~photorespiration	3	0.192678	0.822303	AT3G48680, AT2G33220, AT1G49140	1141	50	18499	0.972778	1	0.999985	100				AT5G24800
GOTERM_CC_DIRECT	GO:0031966~mitochondrial membrane	4	0.256904	0.88547	AT3G48680, AT2G33220, AT4G00290, AT1G49140	1488	85	25147	0.795288	1	0.999583	100				AT3G60490
																AT4G31000
Annotation Cluster 26	Enrichment Score: 0.1874471431075092															AT3G21890
Category	Term	Count	%	PValue	Genes	List Total	Pop Hits	Pop Total	Fold Enrichment	Bonferroni	Benjamini	FDR				AT3G12580
GOTERM_MF_DIRECT	GO:0004683~calmodulin-dependent protein kinase activity	4	0.256904	0.478654	AT1G08650, AT3G10660, AT4G38230, AT5G58940	1168	40	18171	1.55574	1	0.99508	99.9948
GOTERM_MF_DIRECT	GO:0009931~calcium-dependent protein serine/threonine kinase activity	3	0.192678	0.696706	AT1G08650, AT3G10660, AT4G38230	1168	37	18171	1.26141	1	0.999379	100
GOTERM_BP_DIRECT	GO:0018105~peptidyl-serine phosphorylation	4	0.256904	0.821461	AT1G08650, AT3G10660, AT4G38230, AT2G19400	1141	71	18499	0.913407	1	0.999985	100
Annotation Cluster 27	Enrichment Score: 0.16938959554067956
Category	Term	Count	%	PValue	Genes	List Total	Pop Hits	Pop Total	Fold Enrichment	Bonferroni	Benjamini	FDR
GOTERM_MF_DIRECT	GO:0005351~sugar:proton symporter activity	7	0.449583	0.587041	AT1G79820, AT2G38060, AT3G47420, AT2G38940, AT1G71880, AT1G16390, AT1G09960	1168	96	18171	1.13439	1	0.997498	99.9998
GOTERM_MF_DIRECT	GO:0015144~carbohydrate transmembrane transporter activity	6	0.385356	0.68408	AT1G79820, AT2G38060, AT2G38940, AT1G71880, AT1G16390, AT1G09960	1168	89	18171	1.04881	1	0.999249	100
GOTERM_MF_DIRECT	GO:0022891~substrate-specific transmembrane transporter activity	3	0.192678	0.772779	AT1G79820, AT2G38940, AT1G16390	1168	43	18171	1.0854	1	0.999848	100
Annotation Cluster 28	Enrichment Score: 0.05860282309657732
Category	Term	Count	%	PValue	Genes	List Total	Pop Hits	Pop Total	Fold Enrichment	Bonferroni	Benjamini	FDR
GOTERM_MF_DIRECT	GO:0004672~protein kinase activity	28	1.79833	0.797203	AT2G23300, AT3G10660, AT3G54030, AT4G38230, AT1G07870, AT1G09970, AT1G51620, AT1G75640, AT2G13790, AT4G04570, AT5G35580, AT3G17840, AT3G19300, AT2G19130, AT3G50500, AT1G51850, AT2G36570, AT2G28250, AT5G58540, AT4G23270, AT5G58350, AT4G23250, AT4G23050, AT1G08590, AT4G35030, AT1G55200, AT3G49060, AT3G48260	1168	482	18171	0.903747	1	0.999895	100
GOTERM_BP_DIRECT	GO:0006468~protein phosphorylation	47	3.01863	0.88102	AT2G23300, AT5G45840, AT3G17420, AT5G10930, AT3G10660, AT3G54030, AT4G38230, AT1G61370, AT1G07870, AT3G24240, AT5G58940, AT1G09970, AT1G51620, AT3G53810, AT1G75640, AT1G69910, AT2G13790, AT4G04570, AT1G69790, AT5G35580, AT3G17840, AT3G19300, AT2G19130, AT3G50500, AT1G51850, AT5G01550, AT1G17750, AT1G08650, AT2G28250, AT2G36570, AT5G58540, AT5G40540, AT4G23270, AT5G48940, AT2G17220, AT5G58350, AT5…	1141	870	18499	0.875873	1	0.999997	100
GOTERM_MF_DIRECT	GO:0016301~kinase activity	59	3.78934	0.887084	AT2G23300, AT3G10660, AT5G10930, AT3G54030, AT4G38230, AT2G31390, AT1G07870, AT5G37850, AT5G58940, AT1G51620, AT1G75640, AT4G04570, AT5G60890, AT3G17840, AT3G19300, AT3G50500, AT3G20200, AT1G33260, AT1G08650, AT2G28250, AT2G36570, AT5G40540, AT2G40120, AT1G17160, AT5G25110, AT5G48820, AT1G08590, AT3G44610, AT3G49060, AT3G57770, AT3G48260, AT5G51830, AT3G17420, AT1G61370, AT3G11010, AT1G09970, AT4…	1168	1039	18171	0.883431	1	0.999989	100
GOTERM_MF_DIRECT	GO:0004674~protein serine/threonine kinase activity	43	2.76172	0.935555	AT2G23300, AT5G45840, AT3G17420, AT5G10930, AT3G10660, AT1G61370, AT1G07870, AT3G24240, AT5G58940, AT1G09970, AT3G53810, AT1G75640, AT1G69910, AT4G04570, AT1G69790, AT3G17840, AT2G19130, AT2G19400, AT3G50500, AT3G16030, AT5G01550, AT3G20200, AT1G33260, AT1G17750, AT1G08650, AT2G28250, AT2G36570, AT4G23270, AT5G48940, AT2G17220, AT5G58350, AT2G40120, AT4G23250, AT1G09000, AT1G10470, AT5G48740, AT1…	1168	804	18171	0.832048	1	0.999999	100
Annotation Cluster 29	Enrichment Score: 0.053366245245090094
Category	Term	Count	%	PValue	Genes	List Total	Pop Hits	Pop Total	Fold Enrichment	Bonferroni	Benjamini	FDR
GOTERM_BP_DIRECT	GO:0030162~regulation of proteolysis	3	0.192678	0.659532	AT1G26930, AT1G80440, AT4G37610	1141	36	18499	1.35108	1	0.999684	100
GOTERM_MF_DIRECT	GO:0031625~ubiquitin protein ligase binding	5	0.32113	0.931741	AT1G61370, AT1G26930, AT1G80440, AT4G37610, AT3G12580	1168	111	18171	0.700782	1	0.999998	100
GOTERM_BP_DIRECT	GO:0042787~protein ubiquitination involved in ubiquitin-dependent protein catabolic process	5	0.32113	0.99578	AT1G65040, AT1G26930, AT1G80440, AT5G60250, AT4G37610	1141	177	18499	0.457994	1	1	100
GOTERM_CC_DIRECT	GO:0019005~SCF ubiquitin ligase complex	4	0.256904	0.999633	AT1G23390, AT1G26930, AT1G80440, AT4G37610	1488	204	25147	0.33137	1	1	100
Annotation Cluster 30	Enrichment Score: 0.031322844446778436
Category	Term	Count	%	PValue	Genes	List Total	Pop Hits	Pop Total	Fold Enrichment	Bonferroni	Benjamini	FDR
GOTERM_BP_DIRECT	GO:0030001~metal ion transport	5	0.32113	0.906267	AT1G80830, AT1G23000, AT2G42950, AT4G35060, AT1G71050	1141	108	18499	0.750601	1	0.999999	100
GOTERM_BP_DIRECT	GO:0046916~cellular transition metal ion homeostasis	3	0.192678	0.935137	AT1G23000, AT4G35060, AT1G71050	1141	70	18499	0.694842	1	1	100
GOTERM_MF_DIRECT	GO:0046914~transition metal ion binding	3	0.192678	0.950386	AT1G23000, AT4G35060, AT1G71050	1168	72	18171	0.648223	1	1	100
Annotation Cluster 31	Enrichment Score: 0.01931457260364614
Category	Term	Count	%	PValue	Genes	List Total	Pop Hits	Pop Total	Fold Enrichment	Bonferroni	Benjamini	FDR
GOTERM_CC_DIRECT	GO:0022625~cytosolic large ribosomal subunit	8	0.513809	0.845508	AT1G74060, AT3G06680, AT5G22440, AT4G13170, AT2G40205, AT1G29965, AT3G49910, AT3G20260	1488	161	25147	0.839745	1	0.999265	100
GOTERM_CC_DIRECT	GO:0005840~ribosome	13	0.834939	0.990965	AT1G74060, AT3G06680, AT1G56045, AT4G01790, AT5G55125, AT2G05220, AT5G22440, AT4G13170, AT2G40205, AT1G29965, AT5G17870, AT2G19720, AT5G47930	1488	360	25147	0.610273	1	1	100
GOTERM_MF_DIRECT	GO:0003735~structural constituent of ribosome	17	1.09184	0.999	AT1G74060, AT1G31817, AT3G06680, AT1G56045, AT2G05220, AT5G01500, AT5G22440, AT4G13170, AT2G40205, AT1G29965, AT5G17870, AT1G07030, AT2G19720, AT3G20260, AT3G49910, AT5G47930, AT3G47370	1168	475	18171	0.55679	1	1	100
GOTERM_BP_DIRECT	GO:0006412~translation	17	1.09184	1	AT1G74060, AT1G31817, AT3G06680, AT1G56045, AT2G05220, AT5G01500, AT5G22440, AT4G13170, AT2G40205, AT1G29965, AT5G17870, AT1G07030, AT2G19720, AT3G20260, AT3G49910, AT5G47930, AT3G47370	1141	1121	18499	0.24587	1	1	100

## Sheet: tot
Response to oxidative stress	Metabolic process	Hormone biosynthesis	Response to nutrients	Lignan biosynthetic process	Flavonoid biosynthetic process	Cell wall formation	Ion transport	Protein phosphorylation	Root hair initiation		Transcription		Membrane transport
AT1G05250	AT1G59700,	AT5G36140	AT3G08040	AT1G58170	AT4G09820	AT1G14080	AT4G19030	AT1G70460	AT1G27740		AT5G40330		AT1G12950
AT1G20620,	AT2G29490,	AT5G36130	AT2G28160	AT1G22900	AT1G49390	AT5G57540	AT2G25810	AT3G06640	AT2G26420		AT3G11220		AT4G39030
AT2G35380,	AT2G29480,	AT4G15300	AT3G01420	AT5G42500	AT3G29630	AT4G28850	AT1G17810	AT2G28990	AT1G66470		AT3G14990		AT1G71870
AT4G21850,	AT1G53680,	AT3G44970	AT3G49700	AT3G13610	AT3G51240	AT5G57530	AT5G60660	AT1G66910	AT4G33880		AT1G34670		AT1G33080
AT3G01420,	AT1G17180,	AT5G36110	AT5G56080	AT4G11210	AT1G02050	AT4G25820	AT5G37820	AT3G09240			AT5G49300		AT4G25640
AT2G39040,	AT2G02380,	AT5G48000	AT3G25190	AT5G42510	AT1G17010	AT4G30290	AT1G73190	AT4G23260			AT3G49780		AT1G33110
AT5G16960,	AT1G02920,	AT4G15393	AT2G19590	AT4G23690	AT2G47460	AT2G18800	AT4G17340	AT1G16120			AT3G16870		AT1G66760
AT5G17820,	AT2G37770,	AT2G42850	AT4G31940	AT1G58170	AT5G13930	AT2G45220		AT1G16160			AT5G37055		AT4G15215
AT4G30170,	AT1G74590,	AT1G55940	AT3G12900	AT2G21100	AT5G63600	AT5G06200		AT1G61390			AT2G18380		AT5G38030
AT1G72060,	AT5G62480,	AT1G12740	AT2G23240	AT3G13650	AT3G29630	AT5G04960		AT4G21230			AT1G08590		AT3G16340
AT2G29500,	AT5G17220,	AT4G15396	AT2G32270	AT5G01050	AT5G66690	AT5G51500		AT2G43690			AT4G00650		AT1G47530
AT5G64120,	AT2G15490,		AT4G19680	AT2G40370	AT5G26310	AT2G19150		AT5G39020			AT4G26150		AT1G58340
AT1G34510,	AT2G02930,		AT4G19690	AT1G18140	AT2G22930	AT1G02810		AT1G65190			AT5G13790
AT4G01970,	AT2G29440		AT5G59520	AT5G58910	AT3G46650	AT1G23200		AT4G00330			AT5G60890
AT2G38380,	AT2G02380			AT5G07130	AT1G64920	AT3G10710		AT1G51870			AT5G01840
AT5G22410,	AT1G17180				AT5G05890	AT2G47550		AT4G05200			AT1G04020			Response to oxidative stress	46
AT3G49120,	AT1G74590				AT2G29730	AT5G51490		AT5G01560			AT4G36990			Metabolic process	124
AT1G05260,	AT1G02920				AT2G26480	AT2G43570		AT5G41680			AT4G38620			Hormone biosynthesis	11
AT5G14130,	AT5G62480				AT5G54060	AT1G56680		AT2G26290			AT2G34140			Response to nutrients	14
AT4G04830,	AT5G17220				AT5G53990	AT3G52790		AT3G07070			AT2G32100			Lignan biosynthetic process	15
AT1G14540,	AT1G02930				AT2G36760	AT2G43610		AT1G29720			AT1G69600			Flavonoid biosynthetic process	48
AT4G21830,	AT1G59700				AT2G29750	AT5G62150		AT1G11280			AT1G12370			Cell wall formation	37
AT4G04810,	AT2G29490				AT2G15490	AT1G02360		AT3G46760			AT1G14760			Ion transport	7
AT2G18150,	AT2G29480				AT2G36770	AT2G43590		AT1G16440			AT2G35270			Protein phosphorylation	65
AT3G11050,	AT2G02930				AT5G24530	AT3G44990		AT4G28650			AT5G66750			Root hair initiation	4
AT4G11830,	AT1G53680				AT5G63590	AT1G62980		AT5G41730			AT3G29035			Transcription	185
AT3G01190,	AT2G29440				AT5G63595	AT5G05290		AT4G29050			AT3G19580			Membrane transport	12
AT4G31870,	AT3G26230				AT4G00040	AT4G28250		AT5G01060			AT5G04820
AT3G49960,	AT2G30750				AT4G25300	AT1G12560		AT2G38620			AT2G24120
AT1G02930,	AT5G42580				AT3G46700	AT4G01630		AT5G59260			AT5G45260
AT2G18980,	AT5G47990				AT5G05270	AT2G20750		AT4G23220			AT1G28470
AT1G68850,	AT4G31970				AT3G46700	AT3G50760		AT5G39030			AT3G58710
AT5G16970,	AT5G42590				AT3G16520	AT1G63450		AT1G51860			AT3G53680
AT5G67400,	AT2G14100				AT3G46670	AT2G32530		AT1G61480			AT3G19860
AT5G15180,	AT2G25160				AT5G05860	AT4G15320		AT3G46400			AT2G06200
AT3G32980,	AT1G64950				AT3G46720	AT4G15290		AT3G46370			AT2G36890
AT2G38390,	AT2G42250				AT5G05870	AT2G32610		AT5G49770			AT2G22770
AT3G60980,	AT3G20110				AT4G09500			AT5G51270			AT3G16350
AT5G24770,	AT4G37410				AT3G21790			AT1G79670			AT3G61250
AT4G16270,	AT4G12330				AT1G06000			AT1G61430			AT1G73870
AT1G30870,	AT4G37400				AT1G05560			AT4G04490			AT2G40950
AT4G26010,	AT3G20940				AT2G31750			AT4G00960			AT1G07200
AT4G04840,	AT5G59130				AT5G05880			AT1G79250			AT3G04570
AT1G05250,	AT1G19190				AT2G36970			AT4G13190			AT1G68200
AT5G13930,	AT4G14440				AT1G07250			AT3G57640			AT1G03840
AT1G35720	AT1G51260				AT1G07260			AT1G66460			AT1G45249
	AT1G48820				AT3G11340			AT5G39000			AT3G18400
	AT4G20850				AT1G22360			AT5G40380			AT3G18870
	AT3G21800							AT4G29180			AT4G17800
	AT4G29690							AT5G24100			AT1G51140
	AT3G11430							AT2G34180			AT4G01720
	AT5G59090							AT4G03230			AT4G05100
	AT4G21650							AT2G13800			AT5G03680
	AT5G23530							AT3G47110			AT2G23380
	AT3G48700							AT1G61420			AT5G23405
	AT1G49640							AT1G53440			AT1G31050
	AT4G29700							AT1G16260			AT5G57180
	AT5G04120							AT5G37450			AT4G00270
	AT3G21240							AT5G61550			AT4G00480
	AT1G53990							AT5G24080			AT4G25400
	AT3G47290							AT3G53840			AT5G60200
	AT2G03980							AT1G29230			AT5G50670
	AT1G54000							AT3G57710			AT1G18860
	AT5G37690							AT4G23200			AT3G49690
	AT3G50400							AT4G03230			AT5G54230
	AT3G14210										AT4G25630
	AT2G23540										AT1G77200
	AT4G30140										AT3G54990
	AT4G29800										AT3G03450
	AT1G09390										AT5G10280
	AT5G43590										AT5G07680
	AT5G33370										AT2G18000
	AT4G11830										AT5G64170
	AT1G74460										AT5G50915
	AT3G62280										AT3G44290
	AT4G26790										AT4G22810
	AT3G32030										AT5G04340
	AT1G31950										AT1G69810
	AT4G20210										AT3G61890
	AT3G25820										AT4G17050
	AT3G14540										AT1G03790
	AT3G25830										AT3G57600
	AT2G45220										AT1G01720
	AT5G55720										AT2G46870
	AT4G22080										AT5G40330
	AT2G37760										AT1G30650
	AT3G09270										AT4G18610
	AT3G29670										AT5G66870
	AT3G50740										AT2G40200
	AT4G01070										AT2G37060
	AT2G36750										AT1G01520
	AT5G02780										AT5G25220
	AT3G24170										AT1G46264
	AT3G09270										AT5G50820
	AT1G17170										AT5G10570
	AT1G78340										AT1G10470
	AT2G30870										AT5G42020
	AT2G29450										AT1G57820
	AT2G47730										AT2G36080
	AT2G30860										AT1G19490
	AT2G02390										AT4G01900
	AT1G17190										AT4G21440
	AT3G10340										AT1G08320
	AT2G37040										AT3G24520
	AT3G53260										AT1G34670
	AT1G50520										AT2G41070
	AT4G38540										AT1G77450
	AT5G24160										AT1G72210
	AT5G10610										AT2G24570
	AT4G15380										AT1G61960
	AT3G26320										AT1G27050
	AT5G07990										AT5G61420
	AT3G03470										AT3G18010
	AT3G28740										AT5G04150
	AT4G37320										AT5G15150
	AT5G36220										AT2G23340
	AT3G20090										AT5G57620
	AT2G27000										AT2G20570
	AT1G50560										AT5G48560
	AT2G38110										AT4G35390
	AT1G02390										AT3G62090
	AT5G04660										AT2G19670
	AT5G06090										AT5G11510
	AT5G23940										AT2G24300
											AT4G12620
											AT2G40970
											AT5G65230
											AT5G46640
											AT2G45430
											AT5G13330
											AT2G24700
											AT2G27840
											AT5G61430
											AT5G67190
											AT5G43270
											AT5G65790
											AT1G22640
											AT5G05410
											AT2G24680
											AT4G38910
											AT5G65510
											AT4G32800
											AT3G48160
											AT5G17300
											AT2G43010
											AT5G14000
											AT2G47270
											AT1G35560
											AT2G26150
											AT1G01030
											AT2G32460
											AT1G69310
											AT5G45050
											AT3G25940
											AT1G28360
											AT4G31650
											AT1G50420
											AT4G37610
											AT5G02500
											AT1G25560
											AT1G52880
											AT2G01760
											AT4G12050
											AT1G01250
											AT5G25810
											AT1G20900
											AT5G13820
											AT5G47230
											AT3G15510
											AT3G50410
											AT1G72830
											AT5G25160
											AT2G47260
											AT1G47270
											AT3G01140
											AT1G18710
											AT4G23050
											AT5G22890
											AT2G33710
											AT5G25890
											AT5G24800
											AT3G60490
											AT4G31000
											AT3G21890
											AT3G12580

## Sheet: Sheet1
Response to oxidative stress
Locus Identifier Gene Model Name Gene Model Description Gene Model Type Primary Gene Symbol All Gene Symbols
AT4G16270 AT4G16270.1 peroxidase superfamily protein;(source:Araport11) protein_coding
AT1G68850 AT1G68850.1 Peroxidase superfamily protein;(source:Araport11) protein_coding
AT5G14130 AT5G14130.1 Peroxidase superfamily protein;(source:Araport11) protein_coding
AT2G18150 AT2G18150.1 Peroxidase superfamily protein;(source:Araport11) protein_coding
AT2G18980 AT2G18980.1 Peroxidase superfamily protein;(source:Araport11) protein_coding
AT4G26010 AT4G26010.1 Peroxidase superfamily protein;(source:Araport11) protein_coding
AT3G60980 AT3G60980.1 Tetratricopeptide repeat (TPR)-like superfamily protein;(source:Araport11) protein_coding
AT2G39040 AT2G39040.1 Peroxidase superfamily protein;(source:Araport11) protein_coding
AT1G72060 AT1G72060.1 serine-type endopeptidase inhibitor;(source:Araport11) protein_coding
AT3G01190 AT3G01190.1 Peroxidase superfamily protein;(source:Araport11) protein_coding
AT1G34510 AT1G34510.1 Peroxidase superfamily protein;(source:Araport11) protein_coding
AT2G35380 AT2G35380.1 Peroxidase superfamily protein;(source:Araport11) protein_coding
AT3G49960 AT3G49960.1 Its expression is enriched in root hair cells (compared to non-root hair cells) and this enrichment is associated with increase in the transcription-associated mark trimethylation of H3 lysine 4 (H3K4me3) and decrease in the Polycomb silencing-associated mark trimethylation of H3 lysine 27 (H3K27me3) in root hair cells relative to non-root hair cells. protein_coding
AT2G38380 AT2G38380.1 Peroxidase superfamily protein;(source:Araport11) protein_coding
AT2G38390 AT2G38390.1 Peroxidase superfamily protein;(source:Araport11) protein_coding
AT5G16960 AT5G16960.1 Zinc-binding dehydrogenase family protein;(source:Araport11) protein_coding
AT2G29500 AT2G29500.1 HSP20-like chaperones superfamily protein;(source:Araport11) protein_coding
AT4G30170 AT4G30170.1 Peroxidase family protein;(source:Araport11) protein_coding
AT3G01420 AT3G01420.1 Encodes an alpha-dioxygenase involved in protection against oxidative stress and cell death. Induced in response to Salicylic acid and oxidative stress. Independent of NPR1 in induction by salicylic acid. The mRNA is cell-to-cell mobile. protein_coding (DOX1) ALPHA-DIOXYGENASE 1 (ALPHA-DOX1); (DOX1);PLANT ALPHA DIOXYGENASE 1 (PADOX-1); (DIOX1)
AT5G16970 AT5G16970.1 encodes a 2-alkenal reductase (EC 1.3.1.74), plays a key role in the detoxification of reactive carbonyls protein_coding ALKENAL REDUCTASE (AER) ALKENAL REDUCTASE (AT-AER);ALKENAL REDUCTASE (AER)
AT1G35720 AT1G35720.1 Encodes a member of the annexin gene family, a diverse, multigene family of calcium-dependent, membrane-binding proteins. The protein was determined to have peroxidase activity. This activity is thought to be dependent on the presence of post-translational modifications (most likely phosphorylation). The protein was shown to be present as a mixture of monomer and homodimer. …
AT1G20620 AT1G20620.1 Catalase, catalyzes the breakdown of hydrogen peroxide (H2O2) into water and oxygen. The mRNA is cell-to-cell mobile. protein_coding CATALASE 3 (CAT3) (ATCAT3);CATALASE 3 (CAT3);SENESCENCE 2 (SEN2)
AT3G11050 AT3G11050.1 ferritin 2;(source:Araport11) protein_coding FERRITIN 2 (FER2) FERRITIN 2 (ATFER2);FERRITIN 2 (FER2)
AT4G31870 AT4G31870.1 Encodes glutathione peroxidase. Role in the degradation of H2O2 to water using glutathione as electron donor. protein_coding GLUTATHIONE PEROXIDASE 7 (GPX7) GLUTATHIONE PEROXIDASE 7 (ATGPX7);GLUTATHIONE PEROXIDASE 7 (GPX7); (GPXL7)
AT1G02930 AT1G02930.1 Encodes glutathione transferase belonging to the phi class of GSTs. Naming convention according to Wagner et al. (2002). protein_coding GLUTATHIONE S-TRANSFERASE 6 (GSTF6) GLUTATHIONE S-TRANSFERASE (ATGSTF6);GLUTATHIONE S-TRANSFERASE 1 (GST1);EARLY RESPONSIVE TO DEHYDRATION 11 (ERD11);ARABIDOPSIS THALIANA GLUATIONE S-TRANSFERASE F3 (ATGSTF3);GLUTATHIONE S-TRANSFERASE 6 (GSTF…
AT4G04810 AT4G04810.1 methionine sulfoxide reductase B4;(source:Araport11) protein_coding METHIONINE SULFOXIDE REDUCTASE B4 (MSRB4) METHIONINE SULFOXIDE REDUCTASE B4 (ATMSRB4);METHIONINE SULFOXIDE REDUCTASE B4 (MSRB4)
AT4G04830 AT4G04830.1 methionine sulfoxide reductase B5;(source:Araport11) protein_coding METHIONINE SULFOXIDE REDUCTASE B5 (MSRB5) METHIONINE SULFOXIDE REDUCTASE B5 (ATMSRB5);METHIONINE SULFOXIDE REDUCTASE B5 (MSRB5)
AT4G04840 AT4G04840.1 methionine sulfoxide reductase B6;(source:Araport11) protein_coding METHIONINE SULFOXIDE REDUCTASE B6 (MSRB6) METHIONINE SULFOXIDE REDUCTASE B6 (ATMSRB6);METHIONINE SULFOXIDE REDUCTASE B6 (MSRB6)
AT4G21830 AT4G21830.1 methionine sulfoxide reductase B7;(source:Araport11) protein_coding METHIONINE SULFOXIDE REDUCTASE B7 (MSRB7) METHIONINE SULFOXIDE REDUCTASE B7 (ATMSRB7);METHIONINE SULFOXIDE REDUCTASE B7 (MSRB7)
AT4G21850 AT4G21850.1 methionine sulfoxide reductase B9;(source:Araport11) protein_coding METHIONINE SULFOXIDE REDUCTASE B9 (MSRB9) METHIONINE SULFOXIDE REDUCTASE B9 (ATMSRB9);METHIONINE SULFOXIDE REDUCTASE B9 (MSRB9)
AT1G05250 AT1G05250.1 Encodes a cationic cell-wall-bound peroxidase homolog that is involved in the lignification of cell walls. protein_coding PEROXIDASE 2 (PRX2) PEROXIDASE 2 (PRX2); (ATPRX1)
AT1G14540 AT1G14540.1 Peroxidase superfamily protein;(source:Araport11) protein_coding PEROXIDASE 4 (PER4) PEROXIDASE 4 (PER4);PEROXIDASE 4 (PRX4)
AT5G15180 AT5G15180.1 Peroxidase superfamily protein;(source:Araport11) protein_coding PEROXIDASE 56 (PRX56) PEROXIDASE 56 (PRX56)
AT5G17820 AT5G17820.1 Peroxidase superfamily protein;(source:Araport11) protein_coding PEROXIDASE 57 (PER57) PEROXIDASE 57 (PER57)
AT5G64120 AT5G64120.1 Encodes a cell wall bound peroxidase that is induced by hypo-osmolarity and is involved in the lignification of cell walls. protein_coding PEROXIDASE 71 (PRX71) PEROXIDASE 71 (PRX71); (ATPRX71)
AT3G49120 AT3G49120.1 Class III peroxidase Perx34. Expressed in roots, leaves and stems. Located in the cell wall. Involved in cell elongation. Expression activated by light. May play a role in generating H2O2 during defense response. The mRNA is cell-to-cell mobile. protein_coding PEROXIDASE CB (PRXCB) ARABIDOPSIS THALIANA PEROXIDASE CB (ATPCB);PEROXIDASE 34 (PRX34);PEROXIDASE CB (PRXCB);PEROXID…
AT1G30870 AT1G30870.1 Peroxidase superfamily protein;(source:Araport11) protein_coding PEROXIDASE7 (PER7) PEROXIDASE7 (PER7)
AT4G11830 AT4G11830.2 Encodes one of three phospholipase D enzymes of the gamma class. protein_coding PHOSPHOLIPASE D GAMMA 2 (PLDGAMMA2) PHOSPHOLIPASE D GAMMA 2 (PLDGAMMA2)
AT1G05260 AT1G05260.1 Encodes a cold-inducible cationic peroxidase that is involved in the stress response. In response to low temperature, RCI3 transcripts accumulate in the aerial part and in roots of etiolated seedlings but only in roots of light-grown seedlings. The mRNA is cell-to-cell mobile. protein_coding RARE COLD INDUCIBLE GENE 3 (RCI3) RARE COLD INDUCIBLE GENE 3 (RCI3); (RCI3A)
AT5G22410 AT5G22410.1 root hair specific 18;(source:Araport11) protein_coding ROOT HAIR SPECIFIC 18 (RHS18) ROOT HAIR SPECIFIC 18 (RHS18)
AT5G67400 AT5G67400.1 root hair specific 19;(source:Araport11) protein_coding ROOT HAIR SPECIFIC 19 (RHS19) ROOT HAIR SPECIFIC 19 (RHS19)
AT4G01970 AT4G01970.1 Encodes a a raffinose and high affinity stachyose synthase as well as a stachyose and Gol specific galactosylhydrolase enzyme activity.AtRS4 is a sequential multifunctional RafS and StaS as well as a high affinity StaS, accepting only Raf and Gol for Sta product formation. AtRS4 possesses a Sta and Gol specific galactosylhydrolase enzyme activity. protein_coding STACHYOSE SY…
AT5G13930 AT5G13930.1 Encodes chalcone synthase (CHS), a key enzyme involved in the biosynthesis of flavonoids. Required for the accumulation of purple anthocyanins in leaves and stems. Also involved in the regulation of auxin transport and the modulation of root gravitropism. The mRNA is cell-to-cell mobile. protein_coding TRANSPARENT TESTA 4 (TT4) (ATCHS);TRANSPARENT TESTA 4 (TT4);CHALCONE SYNT…
AT5G24770 AT5G24770.1 Has acid phosphatase activity dependent on the presence of divalent cations (Mg2+, Co2+, Zn2+, Mn2+) and anti-insect activity. Insects fed with the protein show a retarded development. Induced in response to abscisic acid, jasmonic acid, salt, water deficiency and wounding. protein_coding VEGETATIVE STORAGE PROTEIN 2 (VSP2) VEGETATIVE STORAGE PROTEIN 2 (VSP2); (ATVSP2)
The query for the following terms resulted in no hits: AT3G32980
Metabolic process
AT5G55720 AT5G55720.1 Pectin lyase-like superfamily protein;(source:Araport11) protein_coding
AT1G74460 AT1G74460.1 GDSL-motif esterase/acyltransferase/lipase. Enzyme group with broad substrate specificity that may catalyze acyltransfer or hydrolase reactions with lipid and non-lipid substrates. protein_coding
AT2G03980 AT2G03980.1 GDSL-motif esterase/acyltransferase/lipase. Enzyme group with broad substrate specificity that may catalyze acyltransfer or hydrolase reactions with lipid and non-lipid substrates. protein_coding
AT2G23540 AT2G23540.1 GDSL-motif esterase/acyltransferase/lipase. Enzyme group with broad substrate specificity that may catalyze acyltransfer or hydrolase reactions with lipid and non-lipid substrates. protein_coding
AT4G29700 AT4G29700.1 Alkaline-phosphatase-like family protein;(source:Araport11) protein_coding
AT4G38540 AT4G38540.1 FAD/NAD(P)-binding oxidoreductase family protein;(source:Araport11) protein_coding
AT1G49640 AT1G49640.1 alpha/beta-Hydrolases superfamily protein;(source:Araport11) protein_coding
AT5G59130 AT5G59130.1 Subtilase family protein;(source:Araport11) protein_coding
AT4G26790 AT4G26790.1 GDSL-motif esterase/acyltransferase/lipase. Enzyme group with broad substrate specificity that may catalyze acyltransfer or hydrolase reactions with lipid and non-lipid substrates. protein_coding
AT1G19190 AT1G19190.1 alpha/beta-Hydrolases superfamily protein;(source:Araport11) protein_coding
AT1G48820 AT1G48820.1 Terpenoid cyclases/Protein prenyltransferases superfamily protein;(source:Araport11) protein_coding
AT4G29690 AT4G29690.1 Alkaline-phosphatase-like family protein;(source:Araport11) protein_coding
AT1G31950 AT1G31950.1 Terpenoid cyclases/Protein prenyltransferases superfamily protein;(source:Araport11) protein_coding
AT3G62280 AT3G62280.1 GDSL-motif esterase/acyltransferase/lipase. Enzyme group with broad substrate specificity that may catalyze acyltransfer or hydrolase reactions with lipid and non-lipid substrates. protein_coding
AT5G43590 AT5G43590.1 Acyl transferase/acyl hydrolase/lysophospholipase superfamily protein;(source:Araport11) protein_coding
AT5G04120 AT5G04120.1 Encodes a cofactor-dependent phosphoglycerate mutase (dPGM) - like protein with phosphoserine phosphatase activity that may be responsible for serine anabolism. protein_coding
AT3G50400 AT3G50400.1 GDSL-motif esterase/acyltransferase/lipase. Enzyme group with broad substrate specificity that may catalyze acyltransfer or hydrolase reactions with lipid and non-lipid substrates. protein_coding
AT1G09390 AT1G09390.1 GDSL-motif esterase/acyltransferase/lipase. Enzyme group with broad substrate specificity that may catalyze acyltransfer or hydrolase reactions with lipid and non-lipid substrates. protein_coding
AT5G37690 AT5G37690.1 SGNH hydrolase-type esterase superfamily protein;(source:Araport11) protein_coding
AT4G01070 AT4G01070.1 the glycosyltransferase (UGT72B1) is involved in metabolizing xenobiotica (chloroaniline and chlorophenole). Comparison between wild type and knock-out mutant demonstrates the central role of this gene for metabolizing chloroaniline but significantly less for chlorophenole. The glucosyltransferase preferred UDP-xylose over UDP-glucose indicating its (additional) functioning …
AT5G42580 AT5G42580.1 a member of the cytochrome P450 family protein_coding "CYTOCHROME P450, FAMILY 705, SUBFAMILY A, POLYPEPTIDE 12" (CYP705A12) "CYTOCHROME P450, FAMILY 705, SUBFAMILY A, POLYPEPTIDE 12" (CYP705A12)
AT2G14100 AT2G14100.1 a member of the cytochrome P450 family protein_coding "CYTOCHROME P450, FAMILY 705, SUBFAMILY A, POLYPEPTIDE 13" (CYP705A13) "CYTOCHROME P450, FAMILY 705, SUBFAMILY A, POLYPEPTIDE 13" (CYP705A13)
AT3G20090 AT3G20090.1 cytochrome P450, family 705, subfamily A, polypeptide 18;(source:Araport11) protein_coding "CYTOCHROME P450, FAMILY 705, SUBFAMILY A, POLYPEPTIDE 18" (CYP705A18) "CYTOCHROME P450, FAMILY 705, SUBFAMILY A, POLYPEPTIDE 18" (CYP705A18)
AT3G20110 AT3G20110.1 member of CYP705A protein_coding "CYTOCHROME P450, FAMILY 705, SUBFAMILY A, POLYPEPTIDE 20" (CYP705A20) "CYTOCHROME P450, FAMILY 705, SUBFAMILY A, POLYPEPTIDE 20" (CYP705A20)
AT1G50560 AT1G50560.1 member of CYP705A protein_coding "CYTOCHROME P450, FAMILY 705, SUBFAMILY A, POLYPEPTIDE 25" (CYP705A25) "CYTOCHROME P450, FAMILY 705, SUBFAMILY A, POLYPEPTIDE 25" (CYP705A25)
AT1G50520 AT1G50520.1 member of CYP705A The mRNA is cell-to-cell mobile. protein_coding "CYTOCHROME P450, FAMILY 705, SUBFAMILY A, POLYPEPTIDE 27" (CYP705A27) "CYTOCHROME P450, FAMILY 705, SUBFAMILY A, POLYPEPTIDE 27" (CYP705A27)
AT3G20940 AT3G20940.1 a member of A-type cytochrome P450 protein_coding "CYTOCHROME P450, FAMILY 705, SUBFAMILY A, POLYPEPTIDE 30" (CYP705A30) "CYTOCHROME P450, FAMILY 705, SUBFAMILY A, POLYPEPTIDE 30" (CYP705A30)
AT4G15380 AT4G15380.1 member of CYP705A protein_coding "CYTOCHROME P450, FAMILY 705, SUBFAMILY A, POLYPEPTIDE 4" (CYP705A4) "CYTOCHROME P450, FAMILY 705, SUBFAMILY A, POLYPEPTIDE 4" (CYP705A4)
AT2G27000 AT2G27000.1 member of CYP705A protein_coding "CYTOCHROME P450, FAMILY 705, SUBFAMILY A, POLYPEPTIDE 8" (CYP705A8) "CYTOCHROME P450, FAMILY 705, SUBFAMILY A, POLYPEPTIDE 8" (CYP705A8)
AT4G12330 AT4G12330.1 member of CYP706A protein_coding "CYTOCHROME P450, FAMILY 706, SUBFAMILY A, POLYPEPTIDE 7" (CYP706A7) "CYTOCHROME P450, FAMILY 706, SUBFAMILY A, POLYPEPTIDE 7" (CYP706A7)
AT3G26230 AT3G26230.1 putative cytochrome P450 protein_coding "CYTOCHROME P450, FAMILY 71, SUBFAMILY B, POLYPEPTIDE 24" (CYP71B24) "CYTOCHROME P450, FAMILY 71, SUBFAMILY B, POLYPEPTIDE 24" (CYP71B24)
AT3G26320 AT3G26320.1 putative cytochrome P450 protein_coding "CYTOCHROME P450, FAMILY 71, SUBFAMILY B, POLYPEPTIDE 36" (CYP71B36) "CYTOCHROME P450, FAMILY 71, SUBFAMILY B, POLYPEPTIDE 36" (CYP71B36)
AT2G42250 AT2G42250.1 member of CYP712A protein_coding "CYTOCHROME P450, FAMILY 712, SUBFAMILY A, POLYPEPTIDE 1" (CYP712A1) "CYTOCHROME P450, FAMILY 712, SUBFAMILY A, POLYPEPTIDE 1" (CYP712A1)
AT5G04660 AT5G04660.1 encodes a protein with cytochrome P450 domain protein_coding "CYTOCHROME P450, FAMILY 77, SUBFAMILY A, POLYPEPTIDE 4" (CYP77A4) "CYTOCHROME P450, FAMILY 77, SUBFAMILY A, POLYPEPTIDE 4" (CYP77A4)
AT4G37320 AT4G37320.1 member of CYP81D protein_coding "CYTOCHROME P450, FAMILY 81, SUBFAMILY D, POLYPEPTIDE 5" (CYP81D5) "CYTOCHROME P450, FAMILY 81, SUBFAMILY D, POLYPEPTIDE 5" (CYP81D5)
AT4G37400 AT4G37400.1 member of CYP81F protein_coding "CYTOCHROME P450, FAMILY 81, SUBFAMILY F, POLYPEPTIDE 3" (CYP81F3) "CYTOCHROME P450, FAMILY 81, SUBFAMILY F, POLYPEPTIDE 3" (CYP81F3)
AT4G37410 AT4G37410.1 member of CYP81F The mRNA is cell-to-cell mobile. protein_coding "CYTOCHROME P450, FAMILY 81, SUBFAMILY F, POLYPEPTIDE 4" (CYP81F4) "CYTOCHROME P450, FAMILY 81, SUBFAMILY F, POLYPEPTIDE 4" (CYP81F4)
AT5G10610 AT5G10610.1 member of CYP81K The mRNA is cell-to-cell mobile. protein_coding "CYTOCHROME P450, FAMILY 81, SUBFAMILY K, POLYPEPTIDE 1" (CYP81K1) "CYTOCHROME P450, FAMILY 81, SUBFAMILY K, POLYPEPTIDE 1" (CYP81K1)
AT4G31970 AT4G31970.1 Functions in the biosynthesis of 4-hydroxy indole-3-carbonyl nitrile (4-OH-ICN), a cyanogenic phytoalexin in Arabidopsis. CYP82C2 acts as a hydroxylase on indole-3-carbonyl nitrile to generate 4-OH-ICN. protein_coding "CYTOCHROME P450, FAMILY 82, SUBFAMILY C, POLYPEPTIDE 2" (CYP82C2) "CYTOCHROME P450, FAMILY 82, SUBFAMILY C, POLYPEPTIDE 2" (CYP82C2)
AT2G25160 AT2G25160.1 cytochrome P450, family 82, subfamily F, polypeptide 1;(source:Araport11) protein_coding "CYTOCHROME P450, FAMILY 82, SUBFAMILY F, POLYPEPTIDE 1" (CYP82F1) "CYTOCHROME P450, FAMILY 82, SUBFAMILY F, POLYPEPTIDE 1" (CYP82F1)
AT3G03470 AT3G03470.1 member of CYP89A protein_coding "CYTOCHROME P450, FAMILY 87, SUBFAMILY A, POLYPEPTIDE 9" (CYP89A9) "CYTOCHROME P450, FAMILY 87, SUBFAMILY A, POLYPEPTIDE 9" (CYP89A9)
AT1G64950 AT1G64950.1 member of CYP89A The mRNA is cell-to-cell mobile. protein_coding "CYTOCHROME P450, FAMILY 89, SUBFAMILY A, POLYPEPTIDE 5" (CYP89A5) "CYTOCHROME P450, FAMILY 89, SUBFAMILY A, POLYPEPTIDE 5" (CYP89A5)
AT3G25820 AT3G25820.1 Encodes the monoterpene 1,8-cineole synthase, atTPS-Cin. This polypeptide was also shown to synthesize other monoterpenes albeit in minor quantities. The same polypeptide is encoded at two different loci, the result of gene duplication: at3g25820 and at3g25830. protein_coding "TERPENE SYNTHASE-LIKE SEQUENCE-1,8-CINEOLE" (TPS-CIN) TERPENE SYNTHASE-LIKE SEQUENCE-1,8-CINEOLE (A…
AT3G25830 AT3G25830.1 Encodes the monoterpene 1,8-cineole synthase, atTPS-Cin. This polypeptide was also shown to synthesize other monoterpenes albeit in minor quantities. The same polypeptide is encoded at two different loci, the result of gene duplication: at3g25820 and at3g25830. protein_coding "TERPENE SYNTHASE-LIKE SEQUENCE-1,8-CINEOLE" (TPS-CIN) TERPENE SYNTHASE-LIKE SEQUENCE-1,8-CINEOLE (A…
AT4G14440 AT4G14440.1 encodes a cytosolic delta3, delta2-enoyl CoA isomerase, involved in unsaturated fatty acid degradation protein_coding 3-HYDROXYACYL-COA DEHYDRATASE 1 (HCD1) DELTA(3), DELTA(2)-ENOYL COA ISOMERASE 3 (ECI3);3-HYDROXYACYL-COA DEHYDRATASE 1 (HCD1);ARABIDOPSIS THALIANA DELTA(3), DELTA(2)-ENOYL COA ISOMERASE 3 (ATECI3)
AT3G21240 AT3G21240.1 encodes an isoform of 4-coumarate:CoA ligase (4CL), which is involved in the last step of the general phenylpropanoid pathway. The catalytic efficiency was in the following (descending) order: p-coumaric acid, caffeic acid, ferulic acid, 5-OH-ferulic acid and cinnamic acid. At4CL2 was unable to use sinapic acid as substrate. protein_coding 4-COUMARATE:COA LIGASE 2 (4CL2) (AT…
AT2G37760 AT2G37760.2 Encodes an NADPH-dependent aldo-keto reductase that can act on a wide variety of substrates in vitro including aliphatic and aromatic aldehydes and steroids. Transcript levels for this gene are up-regulated in response to cold, salt, and drought stress. protein_coding ALDO-KETO REDUCTASE FAMILY 4 MEMBER C8 (AKR4C8) ALDO-KETO REDUCTASE FAMILY 4 MEMBER C8 (AKR4C8)
AT3G48700 AT3G48700.1 carboxyesterase 13;(source:Araport11) protein_coding CARBOXYESTERASE 13 (CXE13) CARBOXYESTERASE 13 (CXE13);CARBOXYESTERASE 13 (ATCXE13)
AT5G23530 AT5G23530.1 carboxyesterase 18;(source:Araport11) protein_coding CARBOXYESTERASE 18 (CXE18) CARBOXYESTERASE 18 (AtCXE18);CARBOXYESTERASE 18 (CXE18)
AT2G37770 AT2G37770.2 Encodes an NADPH-dependent aldo-keto reductase that can act on a wide variety of substrates in vitro including saturated and unsaturated aldehydes, steroids, and sugars. GFP-tagged AKR4C9 localizes to the chloroplast where it may play a role in detoxifying reactive carbonyl compounds that threaten to impair the photosynthetic process. Transcript levels for this gene are up-r…
AT4G30140 AT4G30140.1 Member of the GDSL lipase/esterase family of proteins that functions as cutinase. Expressed in pollen and at the zone of lateral root emergence. protein_coding CUTICLE DESTRUCTING FACTOR 1 (CDEF1) CUTICLE DESTRUCTING FACTOR 1 (CDEF1)
AT5G33370 AT5G33370.1 GDSL-motif esterase/acyltransferase/lipase. Enzyme group with broad substrate specificity that may catalyze acyltransfer or hydrolase reactions with lipid and non-lipid substrates. Mutants are defective in cuticle formation with reduced sepal cuticle ridge formation. protein_coding CUTIN SYNTHASE2 (CUS2) CUTIN SYNTHASE2 (CUS2)
AT5G47990 AT5G47990.1 Encodes an endomembrane system-expressed member of the CYP705A family of cytochrome P450 enzymes. It appears to catalyze the addition of a double bond to thalian-diol at carbon 15. Reduced levels of THAD expression lead to a build up of thalian-diol in root extracts. thad1-1 mutants also have longer roots than wild type seedlings and show altered gravitropic responses. prote…
AT2G30750 AT2G30750.1 putative cytochrome P450 protein_coding CYTOCHROME P450, FAMILY 71, SUBFAMILY A, POLYPEPTIDE 12 (CYP71A12) CYTOCHROME P450, FAMILY 71, SUBFAMILY A, POLYPEPTIDE 12 (CYP71A12)
AT5G42590 AT5G42590.1 putative cytochrome P450 protein_coding CYTOCHROME P450, FAMILY 71, SUBFAMILY A, POLYPEPTIDE 16 (CYP71A16) CYTOCHROME P450, FAMILY 71, SUBFAMILY A, POLYPEPTIDE 16 (CYP71A16);MARNERAL OXIDASE (MRO)
AT5G36220 AT5G36220.1 member of CYP81D family of cytochrome p450s. This gene was originally called CYP91A1, but was later renamed to CYP81D1. protein_coding CYTOCHROME P450, FAMILY 81, SUBFAMILY D, POLYPEPTIDE 1 (CYP81D1) CYTOCHROME P450 91A1 (CYP91A1);CYTOCHROME P450, FAMILY 81, SUBFAMILY D, POLYPEPTIDE 1 (CYP81D1)
AT3G28740 AT3G28740.1 Encodes a member of the cytochrome p450 family. Expression is upregulated in response to cis-jasmonate treatment. Overexpression induces synthesis of volatile compounds that affect chemical ecology and insect interactions. protein_coding CYTOCHROME P450, FAMILY 81, SUBFAMILY D, POLYPEPTIDE 11 (CYP81D11) CYTOCHROME P450, FAMILY 81, SUBFAMILY D, POLYPEPTIDE 11 (CYP81D11)
AT3G14210 AT3G14210.1 A semidominant QTL which has an epistatic effect on the Epithiospecifier gene. Represses nitrile formation and favors isothiocyanate production during glucosinolate hydrolysis. The functional allele deters the insect herbivory T. ni. protein_coding EPITHIOSPECIFIER MODIFIER 1 (ESM1) EPITHIOSPECIFIER MODIFIER 1 (ESM1)
AT1G54000 AT1G54000.1 GDSL-motif esterase/acyltransferase/lipase. Enzyme group with broad substrate specificity that may catalyze acyltransfer or hydrolase reactions with lipid and non-lipid substrates. protein_coding GDSL LIPASE-LIKE PROTEIN 22 (GLL22) GDSL LIPASE-LIKE PROTEIN 22 (GLL22)
AT1G53990 AT1G53990.1 Contains lipase signature motif and GDSL domain. The mRNA is cell-to-cell mobile. protein_coding GDSL-MOTIF LIPASE 3 (GLIP3) GDSL-MOTIF LIPASE 3 (GLIP3)
AT2G02380 AT2G02380.1 Encodes glutathione transferase belonging to the zeta class of GSTs. Naming convention according to Wagner et al. (2002). protein_coding GLUTATHIONE S-TRANSFERASE (CLASS ZETA) 2 (GSTZ2) GLUTATHIONE S-TRANSFERASE (CLASS ZETA) 2 (ATGSTZ2);GLUTATHIONE S-TRANSFERASE (CLASS ZETA) 2 (GSTZ2)
AT1G02930 AT1G02930.1 Encodes glutathione transferase belonging to the phi class of GSTs. Naming convention according to Wagner et al. (2002). protein_coding GLUTATHIONE S-TRANSFERASE 6 (GSTF6) GLUTATHIONE S-TRANSFERASE (ATGSTF6);GLUTATHIONE S-TRANSFERASE 1 (GST1);EARLY RESPONSIVE TO DEHYDRATION 11 (ERD11);ARABIDOPSIS THALIANA GLUATIONE S-TRANSFERASE F3 (ATGSTF3);GLUTATHIONE S-TRANSFERASE 6 (GSTF…
AT1G02920 AT1G02920.1 Encodes glutathione transferase belonging to the phi class of GSTs. Naming convention according to Wagner et al. (2002). protein_coding GLUTATHIONE S-TRANSFERASE 7 (GSTF7) (ATGSTF7);GLUTATHIONE S-TRANSFERASE 11 (GST11); (ATGSTF8);GLUTATHIONE S-TRANSFERASE 7 (GSTF7);ARABIDOPSIS GLUTATHIONE S-TRANSFERASE 11 (ATGST11)
AT2G02930 AT2G02930.1 Encodes glutathione transferase belonging to the phi class of GSTs. Naming convention according to Wagner et al. (2002). protein_coding GLUTATHIONE S-TRANSFERASE F3 (GSTF3) GLUTATHIONE S-TRANSFERASE 16 (GST16);GLUTATHIONE S-TRANSFERASE F3 (ATGSTF3);GLUTATHIONE S-TRANSFERASE F3 (GSTF3)
AT2G30870 AT2G30870.1 early dehydration-induced gene ERD13 homologous to tobacco and maize glutathione S-transferases. Encodes glutathione transferase belonging to the phi class of GSTs. Naming convention according to Wagner et al. (2002) protein_coding GLUTATHIONE S-TRANSFERASE PHI 10 (GSTF10) ARABIDOPSIS THALIANA GLUTATHIONE S-TRANSFERASE PHI 10 (ATGSTF10);EARLY DEHYDRATION-INDUCED 13 (ERD13); …
AT5G17220 AT5G17220.1 Encodes glutathione transferase belonging to the phi class of GSTs. Naming convention according to Wagner et al. (2002). Mutants display no pigments on leaves and stems. Likely to function as a carrier to transport anthocyanin from the cytosol to tonoplasts. protein_coding GLUTATHIONE S-TRANSFERASE PHI 12 (GSTF12) GLUTATHIONE S-TRANSFERASE PHI 12 (GSTF12);TRANSPARENT TESTA 1…
AT2G47730 AT2G47730.1 Encodes glutathione transferase belonging to the phi class of GSTs. Naming convention according to Wagner et al. (2002). protein_coding GLUTATHIONE S-TRANSFERASE PHI 8 (GSTF8) ARABIDOPSIS THALIANA GLUTATHIONE S-TRANSFERASE PHI 8 (ATGSTF8);GLUTATHIONE S-TRANSFERASE (CLASS PHI) 5 (ATGSTF5); (GST6);GLUTATHIONE S-TRANSFERASE PHI 8 (GSTF8)
AT2G30860 AT2G30860.1 Encodes glutathione transferase belonging to the phi class of GSTs. Naming convention according to Wagner et al. (2002). protein_coding GLUTATHIONE S-TRANSFERASE PHI 9 (GSTF9) GLUTATHIONE S-TRANSFERASE PHI 9 (ATGSTF9); (GLUTTR); (ATGSTF7);GLUTATHIONE S-TRANSFERASE PHI 9 (GSTF9)
AT2G29450 AT2G29450.1 Encodes a member of the TAU glutathione S-transferase gene family. Gene expression is induced by exposure to auxin, pathogen and herbicides. Naming convention according to Wagner et al. (2002) protein_coding GLUTATHIONE S-TRANSFERASE TAU 5 (GSTU5) GLUTATHIONE S-TRANSFERASE TAU 5 (ATGSTU5);ARABIDOPSIS THALIANA GLUTATHIONE S-TRANSFERASE TAU 1 (ATGSTU1); (AT103-1A);GLUTATHIONE …
AT2G29490 AT2G29490.1 Encodes glutathione transferase belonging to the tau class of GSTs. Naming convention according to Wagner et al. (2002). protein_coding GLUTATHIONE S-TRANSFERASE TAU 1 (GSTU1) GLUTATHIONE S-TRANSFERASE TAU 1 (ATGSTU1);GLUTATHIONE S-TRANSFERASE 19 (GST19);GLUTATHIONE S-TRANSFERASE TAU 1 (GSTU1)
AT1G74590 AT1G74590.1 Encodes glutathione transferase belonging to the tau class of GSTs. Naming convention according to Wagner et al. (2002). protein_coding GLUTATHIONE S-TRANSFERASE TAU 10 (GSTU10) GLUTATHIONE S-TRANSFERASE TAU 10 (ATGSTU10);GLUTATHIONE S-TRANSFERASE TAU 10 (GSTU10)
AT1G59700 AT1G59700.1 Encodes glutathione transferase belonging to the tau class of GSTs. Naming convention according to Wagner et al. (2002). The mRNA is cell-to-cell mobile. protein_coding GLUTATHIONE S-TRANSFERASE TAU 16 (GSTU16) GLUTATHIONE S-TRANSFERASE TAU 16 (GSTU16);GLUTATHIONE S-TRANSFERASE TAU 16 (ATGSTU16)
AT2G29480 AT2G29480.1 Encodes glutathione transferase belonging to the tau class of GSTs. Naming convention according to Wagner et al. (2002). protein_coding GLUTATHIONE S-TRANSFERASE TAU 2 (GSTU2) GLUTATHIONE S-TRANSFERASE TAU 2 (ATGSTU2);GLUTATHIONE S-TRANSFERASE 20 (GST20);GLUTATHIONE S-TRANSFERASE TAU 2 (GSTU2)
AT1G78340 AT1G78340.1 Encodes glutathione transferase belonging to the tau class of GSTs. Naming convention according to Wagner et al. (2002). protein_coding GLUTATHIONE S-TRANSFERASE TAU 22 (GSTU22) GLUTATHIONE S-TRANSFERASE TAU 22 (ATGSTU22);GLUTATHIONE S-TRANSFERASE TAU 22 (GSTU22)
AT1G17170 AT1G17170.1 Encodes glutathione transferase belonging to the tau class of GSTs. Naming convention according to Wagner et al. (2002). It is involved in the detoxification of the environmental pollutant 2,4,6-trinitrotoluene. Arabidopsis plants over-expressing At1g17170 were more resistant to TNT, removed more TNT from sterile and soil-based media, and had reduced levels of glutathione wh…
AT1G17180 AT1G17180.1 Encodes glutathione transferase belonging to the tau class of GSTs. Naming convention according to Wagner et al. (2002). Detoxification of the environmental pollutant 2,4,6-trinitrotoluene. Arabidopsis plant over-expressing At1g17180 were more resistant to TNT, removed more TNT from sterile and soil-based media, and had reduced levels of glutathione when grown in the presenc…
AT1G17190 AT1G17190.1 Encodes glutathione transferase belonging to the tau class of GSTs. Naming convention according to Wagner et al. (2002). protein_coding GLUTATHIONE S-TRANSFERASE TAU 26 (GSTU26) GLUTATHIONE S-TRANSFERASE TAU 26 (ATGSTU26);GLUTATHIONE S-TRANSFERASE TAU 26 (GSTU26)
AT1G53680 AT1G53680.1 Encodes glutathione transferase belonging to the tau class of GSTs. Naming convention according to Wagner et al. (2002). protein_coding GLUTATHIONE S-TRANSFERASE TAU 28 (GSTU28) GLUTATHIONE S-TRANSFERASE TAU 28 (ATGSTU28);GLUTATHIONE S-TRANSFERASE TAU 28 (GSTU28)
AT2G29440 AT2G29440.1 Encodes glutathione transferase belonging to the tau class of GSTs. Naming convention according to Wagner et al. (2002). protein_coding GLUTATHIONE S-TRANSFERASE TAU 6 (GSTU6) GLUTATHIONE S-TRANSFERASE TAU 6 (ATGSTU6);GLUTATHIONE S-TRANSFERASE 24 (GST24);GLUTATHIONE S-TRANSFERASE TAU 6 (GSTU6)
AT3G09270 AT3G09270.1 Encodes glutathione transferase belonging to the tau class of GSTs. Naming convention according to Wagner et al. (2002). protein_coding GLUTATHIONE S-TRANSFERASE TAU 8 (GSTU8) GLUTATHIONE S-TRANSFERASE TAU 8 (ATGSTU8);GLUTATHIONE S-TRANSFERASE TAU 8 (GSTU8)
AT5G62480 AT5G62480.1 Encodes glutathione transferase belonging to the tau class of GSTs. Naming convention according to Wagner et al. (2002). protein_coding GLUTATHIONE S-TRANSFERASE TAU 9 (GSTU9) GLUTATHIONE S-TRANSFERASE TAU 9 (ATGSTU9);GLUTATHIONE S-TRANSFERASE 14 (GST14);GLUTATHIONE S-TRANSFERASE 14B (GST14B);GLUTATHIONE S-TRANSFERASE TAU 9 (GSTU9)
AT2G02390 AT2G02390.3 Encodes glutathione transferase belonging to the zeta class of GSTs. Naming convention according to Wagner et al. (2002). The protein undergoes spontaneous thiolation following treatment with the oxidant tert-butylhydroperoxide. It functions in vitro as a maleylacetoacetate isomerase and is likely to be involved in tyrosine catabolism. protein_coding GLUTATHIONE S-TRANSFERAS…
AT5G02780 AT5G02780.1 Encodes a member of the lambda family of glutathione transferases. It has thiol transferase activity and self S-glutathionylation activity in vitro. protein_coding GLUTATHIONE TRANSFERASE LAMBDA 1 (GSTL1) GLUTATHIONE TRANSFERASE LAMBDA 1 (GSTL1)
AT3G24170 AT3G24170.1 Encodes a cytosolic glutathione reductase. protein_coding GLUTATHIONE-DISULFIDE REDUCTASE (GR1) GLUTATHIONE-DISULFIDE REDUCTASE (ATGR1);GLUTATHIONE-DISULFIDE REDUCTASE (GR1)
AT1G02390 AT1G02390.1 putative sn-glycerol-3-phosphate 2-O-acyltransferase protein_coding GLYCEROL-3-PHOSPHATE SN-2-ACYLTRANSFERASE 2 (GPAT2) GLYCEROL-3-PHOSPHATE SN-2-ACYLTRANSFERASE 2 (ATGPAT2);GLYCEROL-3-PHOSPHATE SN-2-ACYLTRANSFERASE 2 (GPAT2)
AT3G11430 AT3G11430.1 sn-glycerol-3-phosphate 2-O-acyltransferas, involved in the biosynthesis of suberin polyester. protein_coding GLYCEROL-3-PHOSPHATE SN-2-ACYLTRANSFERASE 5 (GPAT5) GLYCEROL-3-PHOSPHATE SN-2-ACYLTRANSFERASE 5 (ATGPAT5);GLYCEROL-3-PHOSPHATE SN-2-ACYLTRANSFERASE 5 (GPAT5)
AT2G38110 AT2G38110.1 bifunctional sn-glycerol-3-phosphate 2-O-acyltransferase/phosphatase. Involved in cutin assembly. protein_coding GLYCEROL-3-PHOSPHATE SN-2-ACYLTRANSFERASE 6 (GPAT6) GLYCEROL-3-PHOSPHATE SN-2-ACYLTRANSFERASE 6 (ATGPAT6);GLYCEROL-3-PHOSPHATE SN-2-ACYLTRANSFERASE 6 (GPAT6)
AT5G06090 AT5G06090.1 putative sn-glycerol-3-phosphate 2-O-acyltransferase protein_coding GLYCEROL-3-PHOSPHATE SN-2-ACYLTRANSFERASE 7 (GPAT7) GLYCEROL-3-PHOSPHATE SN-2-ACYLTRANSFERASE 7 (ATGPAT7);GLYCEROL-3-PHOSPHATE SN-2-ACYLTRANSFERASE 7 (GPAT7)
AT1G51260 AT1G51260.1 ACYL-COA:1-ACYLGLYCEROL-3-PHOSPHATE ACYLTRANSFERASE, PUTATIVE SIMILAR TO ACYL-COA:1-ACYLGLYCEROL-3-PHOSPHATE ACYLTRANSFERASE GI:4583544 FROM [BRASSICA NAPUS] protein_coding LYSOPHOSPHATIDYL ACYLTRANSFERASE 3 (LPAT3) LYSOPHOSPHATIDYL ACYLTRANSFERASE 3 (LPAT3)
AT4G29800 AT4G29800.2 PATATIN-like protein 8;(source:Araport11) protein_coding PATATIN-LIKE PROTEIN 8 (PLP8) PATATIN-LIKE PROTEIN 8 (PLP8)
AT2G45220 AT2G45220.1 Plant invertase/pectin methylesterase inhibitor superfamily;(source:Araport11) protein_coding PECTIN METHYLESTERASE 17 (PME17) (ATPME17);PECTIN METHYLESTERASE 17 (PME17)
AT5G23940 AT5G23940.1 Encodes PERMEABLE LEAVES3 (PEL3), a putative acyl-transferase. Mutation in this locus results in altered trichome phenotype (trcichomes become tangled during leaf expansion). Additional phenotype includes altered cuticle layer. protein_coding PERMEABLE LEAVES3 (PEL3) EMBRYO DEFECTIVE 3009 (EMB3009);PERMEABLE LEAVES3 (PEL3);DEFECTIVE IN CUTICULAR RIDGES (DCR)
AT2G37040 AT2G37040.1 Encodes PAL1, a phenylalanine ammonia-lyase. Arabidopsis has four PALs: AT2G37040 (PAL1), AT3G53260 (PAL2), AT5G04230 (PAL3) and AT3G10340 (PAL4). protein_coding PHE AMMONIA LYASE 1 (pal1) PHE AMMONIA LYASE 1 (pal1); (ATPAL1)
AT3G29670 AT3G29670.1 Encodes a malonyltransferase that may play a role in phenolic xenobiotic detoxification. The mRNA is cell-to-cell mobile. protein_coding PHENOLIC GLUCOSIDE MALONYLTRANSFERASE 2 (PMAT2) PHENOLIC GLUCOSIDE MALONYLTRANSFERASE 2 (PMAT2)
AT3G53260 AT3G53260.1 Encodes phenylalanine lyase. Arabidopsis has four PALs: AT2G37040 (PAL1), AT3G53260 (PAL2), AT5G04230 (PAL3) and AT3G10340 (PAL4). protein_coding PHENYLALANINE AMMONIA-LYASE 2 (PAL2) PHENYLALANINE AMMONIA-LYASE 2 (PAL2); (ATPAL2)
AT3G10340 AT3G10340.1 Encodes PAL4, a putative a phenylalanine ammonia-lyase. Arabidopsis has four PALs: AT2G37040 (PAL1), AT3G53260 (PAL2), AT5G04230 (PAL3) and AT3G10340 (PAL4). protein_coding PHENYLALANINE AMMONIA-LYASE 4 (PAL4) PHENYLALANINE AMMONIA-LYASE 4 (PAL4)
AT3G47290 AT3G47290.1 phosphatidylinositol-speciwc phospholipase C8;(source:Araport11) protein_coding PHOSPHATIDYLINOSITOL-SPECIWC PHOSPHOLIPASE C8 (PLC8) PHOSPHATIDYLINOSITOL-SPECIWC PHOSPHOLIPASE C8 (PLC8); (ATPLC8)
AT4G11830 AT4G11830.2 Encodes one of three phospholipase D enzymes of the gamma class. protein_coding PHOSPHOLIPASE D GAMMA 2 (PLDGAMMA2) PHOSPHOLIPASE D GAMMA 2 (PLDGAMMA2)
AT4G22080 AT4G22080.1 root hair specific 14;(source:Araport11) protein_coding ROOT HAIR SPECIFIC 14 (RHS14) ROOT HAIR SPECIFIC 14 (RHS14)
AT5G24160 AT5G24160.1 squalene monooxygenase 6;(source:Araport11) protein_coding SQUALENE MONOXYGENASE 6 (SQE6) SQUALENE MONOXYGENASE 6 (SQE6)
AT4G21650 AT4G21650.1 Subtilase family protein;(source:Araport11) protein_coding SUBTILASE 3.13 (SBT3.13) SUBTILASE 3.13 (SBT3.13)
AT5G59090 AT5G59090.1 subtilase 4.12;(source:Araport11) protein_coding SUBTILASE 4.12 (SBT4.12) SUBTILASE 4.12 (ATSBT4.12);SUBTILASE 4.12 (SBT4.12)
AT3G14540 AT3G14540.1 Encodes a sesterterpene synthase responsible for the biosynthesis of the pentacyclic sesterterpene (&#8722;)-retigeranin B with a 5- 5-5-6-5 fused ring system. protein_coding TERPENE SYNTHASE 19 (TPS19) TERPENE SYNTHASE 19 (TPS19); (ATTPS19);SESTERTERPENE SYNTHASE 2 (ATSESTERTPS2)
AT4G20210 AT4G20210.1 Terpenoid cyclases/Protein prenyltransferases superfamily protein;(source:Araport11) protein_coding TERPENE SYNTHASE 8 (TPS08) TERPENE SYNTHASE 8 (TPS08)
AT3G32030 AT3G32030.1 Terpene synthase. Expressed in roots and has low enzyme activity in vitro. Products include dolabellane type diterpenes. protein_coding TERPENE SYNTHASE 9 (TPS9) TERPENE SYNTHASE 9 (TPS9)
AT5G07990 AT5G07990.1 Required for flavonoid 3' hydroxylase activity. Enzyme abundance relative to CHS determines Quercetin/Kaempferol metabolite ratio. The mRNA is cell-to-cell mobile. protein_coding TRANSPARENT TESTA 7 (TT7) TRANSPARENT TESTA 7 (TT7);CYTOCHROME P450 75B1 (CYP75B1); (D501)
AT4G20850 AT4G20850.1 Tripeptidyl Peptidase II. Ser protease that assembles into a large oligomeric complex containing two proteins of 153 and 142 kD that are derived from a single TPP2 gene, with the smaller version missing part of the C-terminal end. Not essential, based on the lack of phenotype of a T-DNA disruption mutant. protein_coding TRIPEPTIDYL PEPTIDASE II (TPP2) TRIPEPTIDYL PEPTIDASE I…
AT3G21800 AT3G21800.1 UDP-glucosyl transferase 71B8;(source:Araport11) protein_coding UDP-GLUCOSYL TRANSFERASE 71B8 (UGT71B8) UDP-GLUCOSYL TRANSFERASE 71B8 (UGT71B8)
AT3G50740 AT3G50740.1 UGT72E1 is an UDPG:coniferyl alcohol glucosyltransferase which specifically glucosylates sinapyl- and coniferyl aldehydes. The enzyme is thought to be involved in lignin metabolism. protein_coding UDP-GLUCOSYL TRANSFERASE 72E1 (UGT72E1) UDP-GLUCOSYL TRANSFERASE 72E1 (UGT72E1)
AT2G36750 AT2G36750.1 UDP-glucosyl transferase 73C1;(source:Araport11) protein_coding UDP-GLUCOSYL TRANSFERASE 73C1 (UGT73C1) UDP-GLUCOSYL TRANSFERASE 73C1 (UGT73C1)
AT2G15490 AT2G15490.1 UDP-glycosyltransferase 73B4;(source:Araport11) protein_coding UDP-GLYCOSYLTRANSFERASE 73B4 (UGT73B4) UDP-GLYCOSYLTRANSFERASE 73B4 (UGT73B4)
Response to nutrients
AT3G44970 AT3G44970.1 Cytochrome P450 superfamily protein;(source:Araport11) protein_coding
AT5G36130 AT5G36130.1 Cytochrome P450 superfamily protein;(source:Araport11) protein_coding
AT4G15300 AT4G15300.1 cytochrome P450, family 702, subfamily A, polypeptide 2;(source:Araport11) protein_coding "CYTOCHROME P450, FAMILY 702, SUBFAMILY A, POLYPEPTIDE 2" (CYP702A2) "CYTOCHROME P450, FAMILY 702, SUBFAMILY A, POLYPEPTIDE 2" (CYP702A2)
AT4G15393 AT4G15393.2 a member of the cytochrome P450 gene family. molecular function unknown. protein_coding "CYTOCHROME P450, FAMILY 702, SUBFAMILY A, POLYPEPTIDE 5" (CYP702A5) "CYTOCHROME P450, FAMILY 702, SUBFAMILY A, POLYPEPTIDE 5" (CYP702A5)
AT4G15396 AT4G15396.1 cytochrome P450, family 702, subfamily A, polypeptide 6;(source:Araport11) protein_coding "CYTOCHROME P450, FAMILY 702, SUBFAMILY A, POLYPEPTIDE 6" (CYP702A6) "CYTOCHROME P450, FAMILY 702, SUBFAMILY A, POLYPEPTIDE 6" (CYP702A6)
AT1G55940 AT1G55940.1 cytochrome P450 family protein;(source:Araport11) protein_coding "CYTOCHROME P450, FAMILY 708, SUBFAMILY A, POLYPEPTIDE 1" (CYP708A1) "CYTOCHROME P450, FAMILY 708, SUBFAMILY A, POLYPEPTIDE 1" (CYP708A1)
AT5G48000 AT5G48000.1 Encodes a member of the CYP708A family of cytochrome P450 enzymes. THAH appears to add a hydroxyl group to the triterpene thalianol. thah1 mutants have an elevated accumulation of thalianol. thah1-1 mutants have longer roots than wild type plants. Thalian-diol and desaturated thalian-diol are lost from the root extracts of thah1-1 mutants. Overexpression of the sequence from…
AT5G36140 AT5G36140.1 Encodes a member of the CYP716A subfamily of cytochrome P450 monooxygenases with triterpene oxidizing activity catalyzing C-28 hydroxylation of alpha-amyrin, beta-amyrin, and lupeol, producing uvaol, erythrodiol, and betulin, respectively.In particular, 22alpha-hydroxylation activity has been observed against alpha-amyrin. Should be merged with At5g36130. protein_coding "CYT…
AT2G42850 AT2G42850.1 cytochrome P450, family 718;(source:Araport11) protein_coding "CYTOCHROME P450, FAMILY 718" (CYP718) "CYTOCHROME P450, FAMILY 718" (CYP718)
AT1G12740 AT1G12740.2 encodes a protein with cytochrome P450 domain protein_coding "CYTOCHROME P450, FAMILY 87, SUBFAMILY A, POLYPEPTIDE 2" (CYP87A2) "CYTOCHROME P450, FAMILY 87, SUBFAMILY A, POLYPEPTIDE 2" (CYP87A2)
AT5G36110 AT5G36110.1 Encodes a member of the CYP716A subfamily of cytochrome P450 monooxygenases with triterpene oxidizing activity catalyzing C-28 hydroxylation of alpha-amyrin, beta-amyrin, and lupeol, producing uvaol, erythrodiol, and betulin, respectively. Additionally, it shows carboxylation activity for the C-28 position of alpha- and beta-amyrin. protein_coding CYTOCHROME P450, FAMILY 716…
Lignan biosynthetic process
AT5G01050 AT5G01050.1 putative laccase, a member of laccase family of genes (17 members in Arabidopsis). protein_coding
AT1G58170 AT1G58170.1 Disease resistance-responsive (dirigent-like protein) family protein;(source:Araport11) protein_coding
AT5G42510 AT5G42510.1 Disease resistance-responsive (dirigent-like protein) family protein;(source:Araport11) protein_coding
AT3G13650 AT3G13650.1 Disease resistance-responsive (dirigent-like protein) family protein;(source:Araport11) protein_coding
AT5G42500 AT5G42500.1 Disease resistance-responsive (dirigent-like protein) family protein;(source:Araport11) protein_coding
AT1G22900 AT1G22900.1 Disease resistance-responsive (dirigent-like protein) family protein;(source:Araport11) protein_coding
AT2G21100 AT2G21100.1 Disease resistance-responsive (dirigent-like protein) family protein;(source:Araport11) protein_coding
AT4G11210 AT4G11210.1 Disease resistance-responsive (dirigent-like protein) family protein;(source:Araport11) protein_coding
AT3G13610 AT3G13610.1 Encodes a Fe(II)- and 2-oxoglutarate-dependent dioxygenase family gene F6'H1. Mutations in this gene compromise iron uptake and the production of fluorescent phenolics involved in Fe uptake. The mRNA is cell-to-cell mobile. protein_coding (F6'H1) (F6'H1)
AT4G23690 AT4G23690.1 Encodes a homodimeric all-beta dirigent protein in the superfamily of calycins. Dirigent proteins impart stereoselectivity on the phenoxy radical coupling reaction yielding optically active lignans from two molecules of coniferyl alcohol. protein_coding DIRIGENT PROTEIN 6 (DIR6) DIRIGENT PROTEIN 6 (DIR6);ARABIDOPSIS THALIANA DIRIGENT PROTEIN 6 (ATDIR6)
AT1G18140 AT1G18140.1 putative laccase, a member of laccase family of genes (with 17 members in Arabidopsis). protein_coding LACCASE 1 (LAC1) LACCASE 1 (LAC1); (ATLAC1)
AT5G07130 AT5G07130.1 putative laccase, a member of laccase family of genes (17 members in Arabidopsis). protein_coding LACCASE 13 (LAC13) LACCASE 13 (LAC13)
AT5G58910 AT5G58910.1 putative laccase, a member of laccase family of genes (17 members in Arabidopsis). protein_coding LACCASE 16 (LAC16) LACCASE 16 (LAC16)
AT2G40370 AT2G40370.1 putative laccase, a member of laccase family of genes (17 members in Arabidopsis). protein_coding LACCASE 5 (LAC5) LACCASE 5 (LAC5)
Flavonoid biosynthetic process
T1G64920 AT1G64920.1 UDP-Glycosyltransferase superfamily protein;(source:Araport11) protein_coding
AT2G36970 AT2G36970.1 UDP-Glycosyltransferase superfamily protein;(source:Araport11) protein_coding
AT1G17010 AT1G17010.1 2-oxoglutarate (2OG) and Fe(II)-dependent oxygenase superfamily protein;(source:Araport11) protein_coding
AT4G00040 AT4G00040.1 Chalcone and stilbene synthase family protein;(source:Araport11) protein_coding
AT2G36770 AT2G36770.1 UDP-Glycosyltransferase superfamily protein;(source:Araport11) protein_coding
AT2G22930 AT2G22930.1 UDP-Glycosyltransferase superfamily protein;(source:Araport11) protein_coding
AT3G21790 AT3G21790.1 UDP-Glycosyltransferase superfamily protein;(source:Araport11) protein_coding
AT4G09500 AT4G09500.2 UDP-Glycosyltransferase superfamily protein;(source:Araport11) protein_coding
AT3G46650 AT3G46650.1 UDP-Glycosyltransferase superfamily protein;(source:Araport11) protein_coding
AT3G29630 AT3G29630.1 UDP-Glycosyltransferase superfamily protein;(source:Araport11) protein_coding UDP-GLUCOSE DEHYDROGENASE 2 (UGD2)
AT3G46700 AT3G46700.1 UDP-Glycosyltransferase superfamily protein;(source:Araport11) protein_coding
AT3G46720 AT3G46720.1 UDP-Glycosyltransferase superfamily protein;(source:Araport11) protein_coding
AT4G25300 AT4G25300.1 2-oxoglutarate (2OG) and Fe(II)-dependent oxygenase superfamily protein;(source:Araport11) protein_coding
AT1G49390 AT1G49390.1 2-oxoglutarate (2OG) and Fe(II)-dependent oxygenase superfamily protein;(source:Araport11) protein_coding
AT5G53990 AT5G53990.1 UDP-Glycosyltransferase superfamily protein;(source:Araport11) protein_coding
AT5G66690 AT5G66690.1 UGT72E2 is an UDPG:coniferyl alcohol glucosyltransferase which glucosylates sinapyl- and coniferyl aldehydes as well as sinapyl- and coniferyl alcohol. The enzyme is thought to be involved in lignin metabolism. A knockdown mutant line (72E2KD) was obtained using RNAi silencing. A twofold reduction in coniferyl alcohol 4-<i>O</i>-glucoside and sinapyl alcohol 4-<i>O</i>-gluco…
AT5G26310 AT5G26310.1 UGT72E3 is an UDPG:coniferyl alcohol glucosyltransferase which glucosylates sinapyl- and coniferyl alcohol as well as sinapic acid. The enzyme is thought to be involved in lignin- and phenylpropanoid metabolism. A knockdown mutant line (72E3KD) was obtained using RNAi silencing. No reduction in coniferyl alcohol 4-<i>O</i>-glucoside and sinapyl alcohol 4-<i>O</i>-glucoside w…
AT1G06000 AT1G06000.1 encodes a flavonol-7-O-rhamnosyltransferase involved in the formation of rhamnosylated flavonols protein_coding (UGT89C1) (UGT89C1)
AT5G05270 AT5G05270.1 Chalcone-flavanone isomerase family protein;(source:Araport11) protein_coding CHALCONE ISOMERASE LIKE (CHIL) CHALCONE ISOMERASE LIKE (CHIL); (ATCHIL)
AT5G24530 AT5G24530.1 Encodes a putative 2OG-Fe(II) oxygenase that is defense-associated but required for susceptibility to downy mildew. The mRNA is cell-to-cell mobile. protein_coding DOWNY MILDEW RESISTANT 6 (DMR6) DOWNY MILDEW RESISTANT 6 (DMR6); (ATDMR6)
AT3G51240 AT3G51240.1 Encodes flavanone 3-hydroxylase that is coordinately expressed with chalcone synthase and chalcone isomerases. Regulates flavonoid biosynthesis. Not responsive to auxin or ethylene stimulus (qRT-PCR). protein_coding FLAVANONE 3-HYDROXYLASE (F3H) FLAVANONE 3-HYDROXYLASE (F3H);TRANSPARENT TESTA 6 (TT6); (F3'H)
AT5G63590 AT5G63590.1 flavonol synthase 3;(source:Araport11) protein_coding FLAVONOL SYNTHASE 3 (FLS3) (ATFLS3);FLAVONOL SYNTHASE (FLS);FLAVONOL SYNTHASE 3 (FLS3)
AT5G63595 AT5G63595.1 flavonol synthase 4;(source:Araport11) protein_coding FLAVONOL SYNTHASE 4 (FLS4) FLAVONOL SYNTHASE 4 (FLS4); (ATFLS4)
AT5G63600 AT5G63600.2 encodes a protein whose sequence is similar to flavonol synthase protein_coding FLAVONOL SYNTHASE 5 (FLS5) FLAVONOL SYNTHASE 5 (FLS5); (ATFLS5)
AT1G02050 AT1G02050.1 Chalcone and stilbene synthase family protein;(source:Araport11) protein_coding LESS ADHESIVE POLLEN 6 (LAP6) LESS ADHESIVE POLLEN 6 (LAP6);POLYKETIDE SYNTHASE A (PKSA)
AT2G47460 AT2G47460.1 "MYB12 belongs to subgroup 7 of the R2R3-MYB family. It strongly activates the promoters of chalcone synthase (CHS), flavanone 3-hydroxylase (F3H), flavonol synthase (FLS) and - to a lesser extent - chalcone flavanone isomerase (CHI), but cannot activate the promoters of flavonoid-3'hydroxylase (F3'H) and dihydroflavonol 4-reductase (DF). The activation requires a functional…
AT5G13930 AT5G13930.1 Encodes chalcone synthase (CHS), a key enzyme involved in the biosynthesis of flavonoids. Required for the accumulation of purple anthocyanins in leaves and stems. Also involved in the regulation of auxin transport and the modulation of root gravitropism. The mRNA is cell-to-cell mobile. protein_coding TRANSPARENT TESTA 4 (TT4) (ATCHS);TRANSPARENT TESTA 4 (TT4);CHALCONE SYNT…
AT4G09820 AT4G09820.1 TT8 is a regulation factor that acts in a concerted action with TT1, PAP1 and TTG1 on the regulation of flavonoid pathways, namely proanthocyanidin and anthocyanin biosynthesis. Affects dihydroflavonol 4-reductase gene expression. It is thought that a ternary complex composed of TT2, TT8 and TTG1 is necessary for correct expression of BAN in seed endothelium. Also important …
AT3G11340 AT3G11340.1 Encodes a glucosyltransferase that conjugates isoleucic acid and modulates plant defense and senescence. protein_coding UDP-DEPENDENT GLYCOSYLTRANSFERASE 76B1 (UGT76B1) UDP-DEPENDENT GLYCOSYLTRANSFERASE 76B1 (UGT76B1)
AT5G54060 AT5G54060.1 Encodes a anthocyanin 3-O-glucoside: 2"-O-xylosyl-transferase involved in anthocyanin modification that converts cyanidin 3-O-glucoside to cyanidin 3-O-xylosyl(1->2)glucoside. Its preferred sugar donor is UDP-xylose. protein_coding UDP-GLUCOSE:FLAVONOID 3-O-GLUCOSYLTRANSFERASE (UF3GT) UDP-GLUCOSE:FLAVONOID 3-O-GLUCOSYLTRANSFERASE (UF3GT);UDP-GLUCOSYL TRANSFERASE 79B1 (UGT79B…
AT2G29750 AT2G29750.1 UDP-glucosyl transferase 71C1;(source:Araport11) protein_coding UDP-GLUCOSYL TRANSFERASE 71C1 (UGT71C1) UDP-GLUCOSYL TRANSFERASE 71C1 (UGT71C1)
AT1G07260 AT1G07260.1 UDP-glucosyl transferase 71C3;(source:Araport11) protein_coding UDP-GLUCOSYL TRANSFERASE 71C3 (UGT71C3) UDP-GLUCOSYL TRANSFERASE 71C3 (UGT71C3)
AT1G07250 AT1G07250.1 UDP-glucosyl transferase 71C4;(source:Araport11) protein_coding UDP-GLUCOSYL TRANSFERASE 71C4 (UGT71C4) UDP-GLUCOSYL TRANSFERASE 71C4 (UGT71C4)
AT2G29730 AT2G29730.1 UDP-glucosyl transferase 71D1;(source:Araport11) protein_coding UDP-GLUCOSYL TRANSFERASE 71D1 (UGT71D1) UDP-GLUCOSYL TRANSFERASE 71D1 (UGT71D1)
AT2G36760 AT2G36760.1 UDP-glucosyl transferase 73C2;(source:Araport11) protein_coding UDP-GLUCOSYL TRANSFERASE 73C2 (UGT73C2) UDP-GLUCOSYL TRANSFERASE 73C2 (UGT73C2)
AT2G31750 AT2G31750.1 Encodes an auxin glycosyltransferase that is likely to be involved in regulation of auxin by glycosylation. protein_coding UDP-GLUCOSYL TRANSFERASE 74D1 (UGT74D1) UDP-GLUCOSYL TRANSFERASE 74D1 (UGT74D1)
AT5G05870 AT5G05870.1 UDP-glucosyl transferase 76C1;(source:Araport11) protein_coding UDP-GLUCOSYL TRANSFERASE 76C1 (UGT76C1) UDP-GLUCOSYL TRANSFERASE 76C1 (UGT76C1)
AT5G05860 AT5G05860.1 Encodes a cytokinin N-glucosyltransferase that is involved in cytokinin homeostasis and cytokinin response in planta through cytokinin N-glucosylation. Expression is induced by ABA, mannitol and drought stress. Analysis of overexpressors and loss of function mutants indicate a role in response to osmotic and drought stress. protein_coding UDP-GLUCOSYL TRANSFERASE 76C2 (UGT76…
AT5G05880 AT5G05880.1 Encodes a nicotinate-N-glycosyltransferase. protein_coding UDP-GLUCOSYL TRANSFERASE 76C4 (UGT76C4) UDP-GLUCOSYL TRANSFERASE 76C4 (UGT76C4)
AT5G05890 AT5G05890.1 Encodes a nicotinate-N-glycosyltransferase. protein_coding UDP-GLUCOSYL TRANSFERASE 76C5 (UGT76C5) UDP-GLUCOSYL TRANSFERASE 76C5 (UGT76C5)
AT2G26480 AT2G26480.1 UDP-glucosyl transferase 76D1;(source:Araport11) protein_coding UDP-GLUCOSYL TRANSFERASE 76D1 (UGT76D1) UDP-GLUCOSYL TRANSFERASE 76D1 (UGT76D1)
AT3G46670 AT3G46670.1 UDP-glucosyl transferase 76E11;(source:Araport11) protein_coding UDP-GLUCOSYL TRANSFERASE 76E11 (UGT76E11) UDP-GLUCOSYL TRANSFERASE 76E11 (UGT76E11)
AT1G22360 AT1G22360.1 UDP-glucosyl transferase 85A2;(source:Araport11) protein_coding UDP-GLUCOSYL TRANSFERASE 85A2 (UGT85A2) UDP-GLUCOSYL TRANSFERASE 85A2 (AtUGT85A2);UDP-GLUCOSYL TRANSFERASE 85A2 (UGT85A2)
AT3G16520 AT3G16520.3 UDP-glucosyl transferase 88A1;(source:Araport11) protein_coding UDP-GLUCOSYL TRANSFERASE 88A1 (UGT88A1) UDP-GLUCOSYL TRANSFERASE 88A1 (UGT88A1)
AT1G05560 AT1G05560.1 A UDP-glucose transferase localized in the phragmoplast. It has been co-purified with the callose synthase complex and may transfer UDP-glucose from sucrose synthase to the callose synthase and thus help form a substrate channel for the synthesis of callose at the forming cell plate. Induced by salicylic acid. Independent of NPR1 for their induction by salicylic acid. UGT1 e…
AT2G15490 AT2G15490.1 UDP-glycosyltransferase 73B4;(source:Araport11) protein_coding UDP-GLYCOSYLTRANSFERASE 73B4 (UGT73B4) UDP-GLYCOSYLTRANSFERASE 73B4 (UGT73B4)
Cell wall formation
AT2G43610 AT2G43610.1 Chitinase family protein;(source:Araport11) protein_coding
AT1G02810 AT1G02810.1 Plant invertase/pectin methylesterase inhibitor superfamily;(source:Araport11) protein_coding
AT2G47550 AT2G47550.1 Plant invertase/pectin methylesterase inhibitor superfamily;(source:Araport11) protein_coding
AT1G56680 AT1G56680.1 Chitinase family protein;(source:Araport11) protein_coding
AT2G43590 AT2G43590.1 Chitinase family protein;(source:Araport11) protein_coding
AT1G02360 AT1G02360.1 Chitinase family protein;(source:Araport11) protein_coding
AT3G52790 AT3G52790.1 peptidoglycan-binding LysM domain-containing protein;(source:Araport11) protein_coding
AT5G51500 AT5G51500.1 Plant invertase/pectin methylesterase inhibitor superfamily;(source:Araport11) protein_coding
AT5G51490 AT5G51490.1 Plant invertase/pectin methylesterase inhibitor superfamily;(source:Araport11) protein_coding
AT2G19150 AT2G19150.1 Pectin lyase-like superfamily protein;(source:Araport11) protein_coding
AT5G62150 AT5G62150.1 peptidoglycan-binding LysM domain-containing protein;(source:Araport11) protein_coding
AT4G15290 AT4G15290.1 Encodes a gene similar to cellulose synthase. Mutants exhibit shorter root hairs under phosphate-deficient conditions. protein_coding (ATCSLB05) (ATCSLB05); (CSLB05);CELLULOSE SYNTHASE LIKE 5 (ATCSLB5)
AT2G43570 AT2G43570.1 chitinase;(source:Araport11) protein_coding "CHITINASE, PUTATIVE" (CHI) "CHITINASE, PUTATIVE" (CHI)
AT5G06200 AT5G06200.1 Uncharacterized protein family (UPF0497);(source:Araport11) protein_coding CASPARIAN STRIP MEMBRANE DOMAIN PROTEIN 4 (CASP4) CASPARIAN STRIP MEMBRANE DOMAIN PROTEIN 4 (CASP4)
AT2G32610 AT2G32610.1 encodes a gene similar to cellulose synthase protein_coding CELLULOSE SYNTHASE-LIKE B1 (CSLB01) CELLULOSE SYNTHASE LIKE B1 (CSLB01);CELLULOSE SYNTHASE LIKE B1 (ATCSLB1);CELLULOSE SYNTHASE-LIKE B1 (CSLB01);CELLULOSE SYNTHASE-LIKE B1 (ATCSLB01)
AT2G32530 AT2G32530.1 encodes a gene similar to cellulose synthase protein_coding CELLULOSE SYNTHASE-LIKE B3 (CSLB03) CELLULOSE SYNTHASE-LIKE B3 (ATCSLB3);CELLULOSE SYNTHASE-LIKE B3 (ATCSLB03);CELLULOSE SYNTHASE-LIKE B3 (CSLB03)
AT4G15320 AT4G15320.1 encodes a gene similar to cellulose synthase protein_coding CELLULOSE SYNTHASE-LIKE B6 (CSLB06) CELLULOSE SYNTHASE-LIKE B6 (ATCSLB06); (CSLB06);CELLULOSE SYNTHASE LIKE B6 (ATCSLB6);CELLULOSE SYNTHASE-LIKE B6 (CSLB06)
AT4G01630 AT4G01630.1 member of Alpha-Expansin Gene Family. Naming convention from the Expansin Working Group (Kende et al, 2004. Plant Mol Bio) protein_coding EXPANSIN A17 (EXPA17) EXPANSIN A17 (ATEXPA17);EXPANSIN 17 (ATEXP17); (ATHEXP ALPHA 1.13);EXPANSIN A17 (EXPA17); (EXP17)
AT1G62980 AT1G62980.1 Alpha-expansin 18. Naming convention from the Expansin Working Group (Kende et al, 2004. Plant Mol Bio) protein_coding EXPANSIN A18 (EXPA18) EXPANSIN A18 (ATEXPA18);EXPANSIN 18 (EXP18); (ATEXP18); (ATHEXP ALPHA 1.25);EXPANSIN A18 (EXPA18)
AT5G05290 AT5G05290.1 Encodes an expansin. Naming convention from the Expansin Working Group (Kende et al, 2004. Plant Mol Bio) protein_coding EXPANSIN A2 (EXPA2) EXPANSIN A2 (ATEXPA2);EXPANSIN 2 (EXP2); (ATEXP2); (ATHEXP ALPHA 1.12);EXPANSIN A2 (EXPA2)
AT1G12560 AT1G12560.1 Member of Alpha-Expansin Gene Family. Naming convention from the Expansin Working Group (Kende et al, 2004. Plant Mol Bio). Containing a conserved root hair-specific cis-element RHE. Expressed specifically in root hair cell and involved in root hair elongation. protein_coding EXPANSIN A7 (EXPA7) EXPANSIN A7 (EXPA7); (ATHEXP ALPHA 1.26); (ATEXP7);EXPANSIN A7 (ATEXPA7); (EXP7)
AT2G20750 AT2G20750.1 member of BETA-EXPANSINS. Naming convention from the Expansin Working Group (Kende et al, 2004. Plant Mol Bio) protein_coding EXPANSIN B1 (EXPB1) EXPANSIN B1 (ATEXPB1);EXPANSIN B1 (EXPB1); (ATHEXP BETA 1.5)
AT4G28250 AT4G28250.1 putative beta-expansin/allergen protein. Naming convention from the Expansin Working Group (Kende et al, 2004. Plant Mol Bio). Involved in the formation of nematode-induced syncytia in roots of Arabidopsis thaliana. protein_coding EXPANSIN B3 (EXPB3) EXPANSIN B3 (ATEXPB3); (ATHEXP BETA 1.6);EXPANSIN B3 (EXPB3)
AT1G14080 AT1G14080.1 Encodes an alpha-(1,2)-fucosyltransferase. protein_coding FUCOSYLTRANSFERASE 6 (FUT6) FUCOSYLTRANSFERASE 6 (FUT6); (ATFUT6)
AT3G50760 AT3G50760.1 Encodes a protein with putative galacturonosyltransferase activity. The mRNA is cell-to-cell mobile. protein_coding GALACTURONOSYLTRANSFERASE-LIKE 2 (GATL2) GALACTURONOSYLTRANSFERASE-LIKE 2 (GATL2)
AT1G23200 AT1G23200.1 Encodes a pectin methyl esterase involved in embryo development. protein_coding HIGHLY METHYL ESTERIFIED SEEDS (HMS) PECTIN METHYLESTERASE6 (PME6);HIGHLY METHYL ESTERIFIED SEEDS (HMS)
AT2G45220 AT2G45220.1 Plant invertase/pectin methylesterase inhibitor superfamily;(source:Araport11) protein_coding PECTIN METHYLESTERASE 17 (PME17) (ATPME17);PECTIN METHYLESTERASE 17 (PME17)
AT5G04960 AT5G04960.1 Encodes a protein that modulates the activity of pectin methylesterase within the cell wall. protein_coding PECTIN METHYLESTERASE46 (PME46) PECTIN METHYLESTERASE46 (PME46)
AT3G10710 AT3G10710.1 root hair specific 12;(source:Araport11) protein_coding ROOT HAIR SPECIFIC 12 (RHS12) ROOT HAIR SPECIFIC 12 (RHS12)
AT1G63450 AT1G63450.1 Encodes a xyloglucan-specific galacturonosyltransferase (XUT1) that forms the beta-d-galactosyluronic acid-(1->2)-alpha-d-xylosyl linkage. protein_coding ROOT HAIR SPECIFIC 8 (RHS8) ROOT HAIR SPECIFIC 8 (RHS8);XYLOGLUCAN-SPECIFIC GALACTURONOSYLTRANSFERASE 1 (XUT1)
AT5G57530 AT5G57530.1 xyloglucan endotransglucosylase/hydrolase 12;(source:Araport11) protein_coding XYLOGLUCAN ENDOTRANSGLUCOSYLASE/HYDROLASE 12 (XTH12) XYLOGLUCAN ENDOTRANSGLUCOSYLASE/HYDROLASE 12 (XTH12); (AtXTH12)
AT5G57540 AT5G57540.1 Encodes a xyloglucan endotransglucosylase/hydrolase with only only the endotransglucosylase (XET; EC 2.4.1.207) activity towards xyloglucan and non-detectable endohydrolytic (XEH; EC 3.2.1.151) activity. protein_coding XYLOGLUCAN ENDOTRANSGLUCOSYLASE/HYDROLASE 13 (XTH13) (AtXTH13);XYLOGLUCAN ENDOTRANSGLUCOSYLASE/HYDROLASE 13 (XTH13)
AT4G25820 AT4G25820.1 Encodes a xyloglucan endotransglycosylase with a clear preference for non-fucosylated xyloglucan polymer. The mRNA is cell-to-cell mobile. protein_coding XYLOGLUCAN ENDOTRANSGLUCOSYLASE/HYDROLASE 14 (XTH14) XYLOGLUCAN ENDOTRANSGLYCOSYLASE 9 (XTR9);XYLOGLUCAN ENDOTRANSGLUCOSYLASE/HYDROLASE 14 (XTH14); (ATXTH14)
AT4G30290 AT4G30290.1 Encodes a xyloglucan endotransglucosylase/hydrolase with only only the endotransglucosylase (XET; EC 2.4.1.207) activity towards xyloglucan and non-detectable endohydrolytic (XEH; EC 3.2.1.151) activity. Expressed throughout both the main and the lateral root, with intensive expression at the dividing and elongating regions. Is expressed in lateral root primordia but express…
AT2G18800 AT2G18800.1 xyloglucan endotransglucosylase/hydrolase 21;(source:Araport11) protein_coding XYLOGLUCAN ENDOTRANSGLUCOSYLASE/HYDROLASE 21 (XTH21) XYLOGLUCAN ENDOTRANSGLUCOSYLASE/HYDROLASE 21 (ATXTH21);XYLOGLUCAN ENDOTRANSGLUCOSYLASE/HYDROLASE 21 (XTH21)
AT4G28850 AT4G28850.1 xyloglucan endotransglucosylase/hydrolase 26;(source:Araport11) protein_coding XYLOGLUCAN ENDOTRANSGLUCOSYLASE/HYDROLASE 26 (XTH26) XYLOGLUCAN ENDOTRANSGLUCOSYLASE/HYDROLASE 26 (XTH26); (ATXTH26)
AT3G44990 AT3G44990.1 Encodes a xyloglucan endotransglycosylase/hydrolase. Protein sequence and phylogenetic analysis indicates that this enzyme resides in Group III-A of the XTH family, with high similarity to Tropaeolum majus (nasturtium) xyloglucanase 1 (TmNXG1).Enzyme kinetic analysis indicates predominant xyloglucan endo-hydrolase activity (EC 3.2.1.151) with only limited potential to act as…
Ion transport
AT1G73190 AT1G73190.1 Moves to the Protein Storage Vacuole in a Golgi independent manner protein_coding (TIP3;1) ALPHA-TONOPLAST INTRINSIC PROTEIN (ALPHA-TIP); (TIP3;1)
AT1G17810 AT1G17810.1 beta-tonoplast intrinsic protein (beta-TIP) mRNA, complete protein_coding BETA-TONOPLAST INTRINSIC PROTEIN (BETA-TIP) (TIP3.2); (TIP3;2);BETA-TONOPLAST INTRINSIC PROTEIN (BETA-TIP)
AT5G37820 AT5G37820.1 NOD26-like intrinsic protein 4;(source:Araport11) protein_coding NOD26-LIKE INTRINSIC PROTEIN 4;2 (NIP4;2) NOD26-LIKE INTRINSIC PROTEIN 4;2 (NIP4;2);NODULIN- 26-LIKE MAJOR INTRINSIC PROTEIN 5 (NLM5)
AT4G19030 AT4G19030.1 an aquaporin whose expression level is reduced by ABA, NaCl, dark, and desiccation. is expressed at relatively low levels under normal conditions. Also functions in arsenite transport and tolerance. protein_coding NOD26-LIKE MAJOR INTRINSIC PROTEIN 1 (NLM1) NOD26-LIKE MAJOR INTRINSIC PROTEIN 1 (NLM1);NOD26-LIKE INTRINSIC PROTEIN 1;1 (NIP1;1); (AT-NLM1);NOD26-LIKE MAJOR INTRI…
AT5G60660 AT5G60660.1 A member of the plasma membrane intrinsic protein subfamily PIP2.When expressed in yeast cells can conduct hydrogen peroxide into those cells. Mutants exhibit longer root hairs. protein_coding PLASMA MEMBRANE INTRINSIC PROTEIN 2;4 (PIP2;4) (PIP2F);PLASMA MEMBRANE INTRINSIC PROTEIN 2;4 (PIP2;4)
AT4G17340 AT4G17340.1 tonoplast intrinsic protein 2;(source:Araport11) protein_coding TONOPLAST INTRINSIC PROTEIN 2;2 (TIP2;2) TONOPLAST INTRINSIC PROTEIN 2;2 (TIP2;2); (DELTA-TIP2)
AT2G25810 AT2G25810.1 tonoplast intrinsic protein 4;(source:Araport11) protein_coding TONOPLAST INTRINSIC PROTEIN 4;1 (TIP4;1) TONOPLAST INTRINSIC PROTEIN 4;1 (TIP4;1)
Protein phosphorylation
AT5G51270 AT5G51270.1 U-box domain-containing protein kinase family protein;(source:Araport11) protein_coding
AT5G41730 AT5G41730.1 Protein kinase family protein;(source:Araport11) protein_coding
AT1G66460 AT1G66460.1 Protein kinase superfamily protein;(source:Araport11) protein_coding
AT1G65190 AT1G65190.1 Protein kinase superfamily protein;(source:Araport11) protein_coding
AT3G57640 AT3G57640.1 Protein kinase superfamily protein;(source:Araport11) protein_coding
AT4G03230 AT4G03230.1 G-type lectin S-receptor-like Serine/Threonine-kinase;(source:Araport11) protein_coding
AT1G51870 AT1G51870.1 protein kinase family protein;(source:Araport11) protein_coding
AT1G16260 AT1G16260.1 Wall-associated kinase family protein;(source:Araport11) protein_coding
AT3G46400 AT3G46400.1 Leucine-rich repeat protein kinase family protein;(source:Araport11) protein_coding
AT5G24080 AT5G24080.1 Protein kinase superfamily protein;(source:Araport11) protein_coding
AT1G61480 AT1G61480.1 S-locus lectin protein kinase family protein;(source:Araport11) protein_coding
AT1G53440 AT1G53440.1 Leucine-rich repeat transmembrane protein kinase;(source:Araport11) protein_coding
AT1G66910 AT1G66910.1 Protein kinase superfamily protein;(source:Araport11) protein_coding
AT3G46370 AT3G46370.1 Leucine-rich repeat protein kinase family protein;(source:Araport11) protein_coding
AT1G29720 AT1G29720.1 Leucine-rich repeat transmembrane protein kinase;(source:Araport11) protein_coding CELLULOSE SYNTHASE LIKE D2 (CLSD2)
AT4G13190 AT4G13190.1 Protein kinase superfamily protein;(source:Araport11) protein_coding
AT1G61420 AT1G61420.1 S-locus lectin protein kinase family protein;(source:Araport11) protein_coding
AT3G53840 AT3G53840.1 Protein kinase superfamily protein;(source:Araport11) protein_coding
AT3G47110 AT3G47110.1 Leucine-rich repeat protein kinase family protein;(source:Araport11) protein_coding
AT5G49770 AT5G49770.1 Leucine rich receptor kinase. protein_coding
AT1G51860 AT1G51860.1 Leucine-rich repeat protein kinase family protein;(source:Araport11) protein_coding
AT1G11280 AT1G11280.1 S-locus lectin protein kinase family protein;(source:Araport11) protein_coding
AT4G00960 AT4G00960.1 Protein kinase superfamily protein;(source:Araport11) protein_coding
AT3G07070 AT3G07070.1 Protein kinase superfamily protein;(source:Araport11) protein_coding
AT5G41680 AT5G41680.1 Protein kinase superfamily protein;(source:Araport11) protein_coding
AT1G61430 AT1G61430.1 S-locus lectin protein kinase family protein;(source:Araport11) protein_coding
AT5G61550 AT5G61550.2 U-box domain-containing protein kinase family protein;(source:Araport11) protein_coding
AT2G28990 AT2G28990.1 Leucine-rich repeat protein kinase family protein;(source:Araport11) protein_coding
AT5G24100 AT5G24100.1 Leucine-rich repeat protein kinase family protein;(source:Araport11) protein_coding
AT5G37450 AT5G37450.1 Leucine-rich repeat protein kinase family protein;(source:Araport11) protein_coding
AT3G06640 AT3G06640.1 PAS domain-containing protein tyrosine kinase family protein;(source:Araport11) protein_coding
AT1G61390 AT1G61390.1 S-locus lectin protein kinase family protein;(source:Araport11) protein_coding
AT1G79250 AT1G79250.1 AGC kinase 1.7;(source:Araport11) protein_coding AGC KINASE 1.7 (AGC1.7) AGC KINASE 1.7 (AGC1.7)
AT5G01060 AT5G01060.1 kinase with tetratricopeptide repeat domain-containing protein;(source:Araport11) protein_coding BRASSINOSTEROID-SIGNALING KINASE 10 (BSK10) BRASSINOSTEROID-SIGNALING KINASE 10 (BSK10)
AT3G09240 AT3G09240.1 kinase with tetratricopeptide repeat domain-containing protein;(source:Araport11) protein_coding BRASSINOSTEROID-SIGNALING KINASE 9 (BSK9) BRASSINOSTEROID-SIGNALING KINASE 9 (BSK9)
AT4G00330 AT4G00330.1 high overall homology to CRCK1 protein_coding CALMODULIN-BINDING RECEPTOR-LIKE CYTOPLASMIC KINASE 2 (CRCK2) CALMODULIN-BINDING RECEPTOR-LIKE CYTOPLASMIC KINASE 2 (CRCK2)
AT2G34180 AT2G34180.1 Encodes CBL-interacting protein kinase 13 (CIPK13). protein_coding CBL-INTERACTING PROTEIN KINASE 13 (CIPK13) CBL-INTERACTING PROTEIN KINASE 13 (CIPK13);SNF1-RELATED PROTEIN KINASE 3.7 (SnRK3.7);WPL4-LIKE 2 (WL2);WPL4-LIKE 2 (ATWL2)
AT1G29230 AT1G29230.1 Encodes a member of the SNF1-related kinase (SnRK) gene family (SnRK3.20), which has also been reported as a member of the CBL-interacting protein kinases (CIPK18). protein_coding CBL-INTERACTING PROTEIN KINASE 18 (CIPK18) SNF1-RELATED PROTEIN KINASE 3.20 (SnRK3.20); (ATCIPK18);WPL4-LIKE 1 (WL1);WPL4-LIKE 1 (ATWL1);CBL-INTERACTING PROTEIN KINASE 18 (CIPK18)
AT2G38620 AT2G38620.2 Encodes a member of a plant specific family of cyclin dependent kinases. protein_coding CYCLIN-DEPENDENT KINASE B1;2 (CDKB1;2) CYCLIN-DEPENDENT KINASE B1;2 (CDKB1;2)
AT4G23200 AT4G23200.1 Encodes a cysteine-rich receptor-like protein kinase. protein_coding CYSTEINE-RICH RLK (RECEPTOR-LIKE PROTEIN KINASE) 12 (CRK12) CYSTEINE-RICH RLK (RECEPTOR-LIKE PROTEIN KINASE) 12 (CRK12)
AT4G23220 AT4G23220.1 Encodes a cysteine-rich receptor-like protein kinase. protein_coding CYSTEINE-RICH RLK (RECEPTOR-LIKE PROTEIN KINASE) 14 (CRK14) CYSTEINE-RICH RLK (RECEPTOR-LIKE PROTEIN KINASE) 14 (CRK14)
AT4G23260 AT4G23260.1 Encodes a cysteine-rich receptor-like protein kinase. protein_coding CYSTEINE-RICH RLK (RECEPTOR-LIKE PROTEIN KINASE) 18 (CRK18) CYSTEINE-RICH RLK (RECEPTOR-LIKE PROTEIN KINASE) 18 (CRK18)
AT4G05200 AT4G05200.1 Encodes a cysteine-rich receptor-like protein kinase. protein_coding CYSTEINE-RICH RLK (RECEPTOR-LIKE PROTEIN KINASE) 25 (CRK25) CYSTEINE-RICH RLK (RECEPTOR-LIKE PROTEIN KINASE) 25 (CRK25)
AT4G21230 AT4G21230.1 Encodes a cysteine-rich receptor-like protein kinase. protein_coding CYSTEINE-RICH RLK (RECEPTOR-LIKE PROTEIN KINASE) 27 (CRK27) CYSTEINE-RICH RLK (RECEPTOR-LIKE PROTEIN KINASE) 27 (CRK27)
AT4G04490 AT4G04490.1 Encodes a cysteine-rich receptor-like protein kinase. protein_coding CYSTEINE-RICH RLK (RECEPTOR-LIKE PROTEIN KINASE) 36 (CRK36) CYSTEINE-RICH RLK (RECEPTOR-LIKE PROTEIN KINASE) 36 (CRK36)
AT5G40380 AT5G40380.1 Encodes a cysteine-rich receptor-like protein kinase. protein_coding CYSTEINE-RICH RLK (RECEPTOR-LIKE PROTEIN KINASE) 42 (CRK42) CYSTEINE-RICH RLK (RECEPTOR-LIKE PROTEIN KINASE) 42 (CRK42)
AT5G59260 AT5G59260.1 Concanavalin A-like lectin protein kinase family protein;(source:Araport11) protein_coding L-TYPE LECTIN RECEPTOR KINASE II.1 (LECRK-II.1) L-TYPE LECTIN RECEPTOR KINASE II.1 (LECRK-II.1)
AT3G46760 AT3G46760.1 Protein kinase superfamily protein;(source:Araport11) protein_coding L-TYPE LECTIN RECEPTOR KINASE S.3 (LECRK-S.3) L-TYPE LECTIN RECEPTOR KINASE S.3 (LECRK-S.3)
AT2G43690 AT2G43690.1 Concanavalin A-like lectin protein kinase family protein;(source:Araport11) protein_coding L-TYPE LECTIN RECEPTOR KINASE V.3 (LECRK-V.3) L-TYPE LECTIN RECEPTOR KINASE V.3 (LECRK-V.3)
AT4G29050 AT4G29050.1 Concanavalin A-like lectin protein kinase family protein;(source:Araport11) protein_coding L-TYPE LECTIN RECEPTOR KINASE V.9 (LECRK-V.9) L-TYPE LECTIN RECEPTOR KINASE V.9 (LECRK-V.9)
AT5G01560 AT5G01560.1 Encodes LecRKA4.3, a member of the lectin receptor kinase subfamily A4 (LecRKA4.1 At5g01540; LecRKA4.2 At5g01550; LecRKA4.3 At5g01560). Together with other members of the subfamily, functions redundantly in the negative regulation of ABA response in seed germination. protein_coding LECTIN RECEPTOR KINASE A4.3 (LECRKA4.3) LECTIN RECEPTOR KINASE A4.3 (LECRKA4.3);L-TYPE LECTIN …
AT5G39000 AT5G39000.1 Involved in growth adaptation upon exposure to metal ions. Contributes together with the other MDS genes to the complex network of CrRLK1Ls that positively and negatively affect growth. protein_coding MEDOS 2 (MDS2) MEDOS 2 (MDS2)
AT5G39020 AT5G39020.1 Involved in growth adaptation upon exposure to metal ions. Contributes together with the other MDS genes to the complex network of CrRLK1Ls that positively and negatively affect growth. protein_coding MEDOS 3 (MDS3) MEDOS 3 (MDS3)
AT5G39030 AT5G39030.1 Involved in growth adaptation upon exposure to metal ions. Contributes together with the other MDS genes to the complex network of CrRLK1Ls that positively and negatively affect growth. protein_coding MEDOS 4 (MDS4) MEDOS 4 (MDS4)
AT1G70460 AT1G70460.1 Encodes a member of the proline-rich extensin-like receptor kinase (PERK) family. This family consists of 15 predicted receptor kinases (PMID: 15653807). protein_coding PROLINE-RICH EXTENSIN-LIKE RECEPTOR KINASE 13 (PERK13) ROOT HAIR SPECIFIC 10 (RHS10);PROLINE-RICH EXTENSIN-LIKE RECEPTOR KINASE 13 (PERK13);PROLINE-RICH EXTENSIN-LIKE RECEPTOR KINASE 13 (AtPERK13)
AT4G28650 AT4G28650.1 Encodes one of the two putative eLRR kinase closely related to PXY (At1g08590/PXL1 and At4g28650/PXL2). Insertion mutants in either pxl1 or pxl2 do not exhibit an obvious phenotype in the stem; double-mutant combinations of a Col allele, of pxy (pxy-3) with pxl1 and pxl2, generate a more severe vascular phenotype than pxy-3 alone, suggesting that these genes act synergistica…
AT3G57710 AT3G57710.1 Protein kinase superfamily protein;(source:Araport11) protein_coding RESISTANCE RELATED KINASE 1 (RKS1) RESISTANCE RELATED KINASE 1 (RKS1)
AT1G79670 AT1G79670.1 Encodes a receptor-like kinase that does not contain an extracellular leucine-rich repeat domain. A novel type of dominant disease-resistance protein that confers resistance to a broad spectrum of Fusarium races. protein_coding RESISTANCE TO FUSARIUM OXYSPORUM 1 (RFO1) RESISTANCE TO FUSARIUM OXYSPORUM 1 (RFO1); (WAKL22)
AT4G29180 AT4G29180.2 root hair specific 16;(source:Araport11) protein_coding ROOT HAIR SPECIFIC 16 (RHS16) ROOT HAIR SPECIFIC 16 (RHS16)
AT1G16440 AT1G16440.1 Member of AGC VIIIa Kinase gene family. protein_coding ROOT HAIR SPECIFIC 3 (RSH3) ROOT HAIR SPECIFIC 4 (RHS4);ROOT HAIR SPECIFIC 3 (RSH3);AGC VIIIA KINASE 1-6 (AGC1-6)
AT2G26290 AT2G26290.1 root-specific kinase 1;(source:Araport11) protein_coding ROOT-SPECIFIC KINASE 1 (ARSK1) ROOT-SPECIFIC KINASE 1 (ARSK1)
AT2G13800 AT2G13800.1 somatic embryogenesis receptor-like kinase 5;(source:Araport11) protein_coding SOMATIC EMBRYOGENESIS RECEPTOR-LIKE KINASE 5 (SERK5) SOMATIC EMBRYOGENESIS RECEPTOR LIKE KINASE 5 (ATSERK5);SOMATIC EMBRYOGENESIS RECEPTOR-LIKE KINASE 5 (SERK5);BRI1- ASSOCIATED KINASE 8 (BAK8)
AT1G16120 AT1G16120.1 Encodes a WAK-like receptor-like kinase with a cytoplasmic Ser/Thr protein kinase domain and an extracellular domain with EGF-like repeats. protein_coding WALL ASSOCIATED KINASE-LIKE 1 (WAKL1) WALL ASSOCIATED KINASE-LIKE 1 (WAKL1)
AT1G16160 AT1G16160.1 WAK-like kinase The mRNA is cell-to-cell mobile. protein_coding WALL ASSOCIATED KINASE-LIKE 5 (WAKL5) WALL ASSOCIATED KINASE-LIKE 5 (WAKL5)
Root hair initiation
AT2G26420 AT2G26420.1 Encodes a phosphatidylinositol-4-phosphate 5-kinase. Exclusively expressed in roots. Essential for root hair growth. protein_coding 1-PHOSPHATIDYLINOSITOL-4-PHOSPHATE 5-KINASE 3 (PIP5K3) 1-PHOSPHATIDYLINOSITOL-4-PHOSPHATE 5-KINASE 3 (PIP5K3)
AT4G33880 AT4G33880.1 RSL2 was expressed concurrently with RSL4 and its expression was controlled by RHD6 and RSL1. Required for root-hair growth. protein_coding ROOT HAIR DEFECTIVE 6-LIKE 2 (RSL2) ROOT HAIR DEFECTIVE 6-LIKE 2 (RSL2)
AT1G27740 AT1G27740.1 Basic helix-loop-helix (bHLH) transcription factor that is sufficient to promote postmitotic cell growth in root-hair cells. RSL4 is a direct transcriptional target of RHD6 protein_coding ROOT HAIR DEFECTIVE 6-LIKE 4 (RSL4) ROOT HAIR DEFECTIVE 6-LIKE 4 (RSL4)
AT1G66470 AT1G66470.1 ROOT HAIR DEFECTIVE6;(source:Araport11) protein_coding ROOT HAIR DEFECTIVE6 (RHD6) ROOT HAIR DEFECTIVE6 (RHD6); (AtRHD6)
Transcription
AT1G27050 AT1G27050.1 Encodes a protein with a RNA recognition motif. Previously annotated as ATHB54, a homeodomain leucine zipper (HD-Zip) family protein. In the TAIR10 genome release (2010), this locus was split into two loci: AT1G27045 (containing homeodomain and leucine zipper domains) and AT1G27050 (containing a RNA recognition motif). AT1G27045 is now named ATHB54. Note that Affymetrix ATH1…
AT3G57600 AT3G57600.1 encodes a member of the DREB subfamily A-2 of ERF/AP2 transcription factor family. The protein contains one AP2 domain. There are eight members in this subfamily including DREB2A AND DREB2B that are involved in response to drought. protein_coding
AT1G19490 AT1G19490.1 Basic-leucine zipper (bZIP) transcription factor family protein;(source:Araport11) protein_coding
AT2G33710 AT2G33710.2 encodes a member of the ERF (ethylene response factor) subfamily B-4 of ERF/AP2 transcription factor family. The protein contains one AP2 domain. There are 7 members in this subfamily. protein_coding
AT4G32800 AT4G32800.1 encodes a member of the DREB subfamily A-4 of ERF/AP2 transcription factor family. The protein contains one AP2 domain. There are 17 members in this subfamily including TINY. protein_coding
AT1G01250 AT1G01250.1 encodes a member of the DREB subfamily A-4 of ERF/AP2 transcription factor family. The protein contains one AP2 domain. There are 17 members in this subfamily including TINY. protein_coding
AT1G61960 AT1G61960.1 Mitochondrial transcription termination factor family protein;(source:Araport11) protein_coding
AT5G23405 AT5G23405.1 HMG-box (high mobility group) DNA-binding family protein;(source:Araport11) protein_coding
AT2G24700 AT2G24700.1 Transcriptional factor B3 family protein;(source:Araport11) protein_coding
AT2G24300 AT2G24300.2 Calmodulin-binding protein;(source:Araport11) protein_coding
AT3G25940 AT3G25940.1 TFIIB zinc-binding protein;(source:Araport11) protein_coding
AT2G40200 AT2G40200.1 basic helix-loop-helix (bHLH) DNA-binding superfamily protein;(source:Araport11) protein_coding
AT3G53680 AT3G53680.1 Acyl-CoA N-acyltransferase with RING/FYVE/PHD-type zinc finger domain-containing protein;(source:Araport11) protein_coding
AT4G31000 AT4G31000.1 Calmodulin-binding protein;(source:Araport11) protein_coding
AT4G23050 AT4G23050.2 PAS domain-containing protein tyrosine kinase family protein;(source:Araport11) protein_coding
AT4G25400 AT4G25400.1 basic helix-loop-helix (bHLH) DNA-binding superfamily protein;(source:Araport11) protein_coding
AT2G24680 AT2G24680.2 transcriptional factor B3 family protein;(source:Araport11) protein_coding
AT5G50915 AT5G50915.1 basic helix-loop-helix (bHLH) DNA-binding superfamily protein;(source:Araport11) protein_coding
AT3G16350 AT3G16350.1 Homeodomain-like superfamily protein;(source:Araport11) protein_coding
AT1G77200 AT1G77200.1 encodes a member of the DREB subfamily A-4 of ERF/AP2 transcription factor family. The protein contains one AP2 domain. There are 17 members in this subfamily including TINY. protein_coding
AT4G31650 AT4G31650.1 Transcriptional factor B3 family protein;(source:Araport11) protein_coding
AT1G31050 AT1G31050.1 basic helix-loop-helix (bHLH) DNA-binding superfamily protein;(source:Araport11) protein_coding
AT1G01720 AT1G01720.1 Belongs to a large family of putative transcriptional activators with NAC domain. Transcript level increases in response to wounding and abscisic acid. ATAF1 attentuates ABA signaling and sythesis. Mutants are hyposensitive to ABA. The mRNA is cell-to-cell mobile. protein_coding (ATAF1) (ATAF1);ARABIDOPSIS NAC DOMAIN CONTAINING PROTEIN 2 (ANAC002); (ANAC2)
AT4G00480 AT4G00480.2 MYC-related protein with a basic helix-loop-helix motif at the C-terminus and a region similar to the maize B/R family at the N-terminus protein_coding (ATMYC1) (myc1); (ATMYC1)
AT1G72210 AT1G72210.1 basic helix-loop-helix (bHLH) DNA-binding superfamily protein;(source:Araport11) protein_coding (BHLH096) (BHLH096); (BHLH96)
AT5G04150 AT5G04150.1 Encodes a member of the basic helix-loop-helix transcription factor family protein. Functions as a key regulator of iron-deficiency responses independent of the master regulator FIT. Likely regulates genes involved in the distribution of iron within the plant. protein_coding (BHLH101) (BHLH101)
AT5G42020 AT5G42020.1 Luminal binding protein (BiP2) involved in polar nuclei fusion during proliferation of endosperm nuclei. protein_coding (BIP2) LUMINAL BINDING PROTEIN (BIP); (BIP2)
AT2G40950 AT2G40950.1 bZIP17 appears to regulate transcription as part of a salt and osmotic stress response. zip17 mutants show enhanced inhibition of primary root elongation in response to NaCl. Several salt-responsive genes, such as ATHB-7 show a reduced transcriptional response to a salt treatment in zip17 mutant seedlings. myc:bZIP17 undergoes proteolytic processing in salt-treated wild type…
AT2G27840 AT2G27840.1 Belongs to the plant specific HD2 type proteins; similar to nucleolar Zea mays histone deacetylase; HD2-p39 protein_coding (HDT4) HISTONE DEACETYLASE 2D (HD2D); (HDT04);HISTONE DEACETYLASE 13 (HDA13); (HDT4)
AT3G18870 AT3G18870.1 Mitochondrial transcription termination factor family member. protein_coding (MTERF11) (MTERF11)
AT2G40970 AT2G40970.1 Homeodomain-like superfamily protein;(source:Araport11) protein_coding (MYBC1) (MYBC1)
AT2G22770 AT2G22770.1 regulates the development of ER bodies. also involves in response to the endophytic fungus Piriformospora indica. protein_coding (NAI1) (NAI1)
AT5G45050 AT5G45050.1 Encodes a member of the WRKY Transcription Factor (Group II-e) family. protein_coding (WRKY16) (WRKY16); (ATWRKY16);TOLERANT TO TOBACCO RINGSPOT NEPOVIRUS 1 (TTR1)
AT4G01720 AT4G01720.1 member of WRKY Transcription Factor; Group II-b protein_coding (WRKY47) (WRKY47); (AtWRKY47)
AT1G72830 AT1G72830.2 Encodes a subunit of CCAAT-binding complex, binds to CCAAT box motif present in some plant promoter sequences. One of three members of this class (HAP2A, HAP2B, HAP2C), it is expressed in vegetative and reproductive tissues. Expression is upregulated in the shoot of cax1/cax3 mutant. protein_coding "NUCLEAR FACTOR Y, SUBUNIT A3" (NF-YA3) (HAP2C); (ATHAP2C);"NUCLEAR FACTOR Y,…
AT2G37060 AT2G37060.1 nuclear factor Y, subunit B8;(source:Araport11) protein_coding "NUCLEAR FACTOR Y, SUBUNIT B8" (NF-YB8) "NUCLEAR FACTOR Y, SUBUNIT B8" (NF-YB8)
AT2G36080 AT2G36080.1 Encodes a plant-specific B3 DNA-binding domain transcription factor. Has transcription repressor activity. protein_coding ABNORMAL SHOOT 2 (ABS2) ABNORMAL SHOOT 2 (ABS2);NGATHA-LIKE 1 (NGAL1)
AT1G45249 AT1G45249.3 Leucine zipper transcription factor that binds to the abscisic acid (ABA)?responsive element (ABRE) motif in the promoter region of ABA-inducible genes. Enhances drought tolerance in vegetative tissues. Required for normal glucose response. Localized in the nucleus. Expressed constitutively in roots, leaf vascular tissues, and hydathodes or in all tissues under stress condit…
AT5G13790 AT5G13790.1 AGL15 (AGAMOUS-Like 15) is a member of the MADS domain family of regulatory factors. Although AGL15 is preferentially expressed during embryogenesis, AGL15 is also expressed in leaf primordia, shoot apical meristems and young floral buds, suggesting that AGL15 may play a role during post-germinative development. Transgenic plants that ectopically express AGL15 show delays in…
AT5G65510 AT5G65510.1 Encodes one of three PLETHORA transcription factors required to maintain high levels of PIN1 expression at the periphery of the meristem and modulate local auxin production in the central region of the SAM which underlies phyllotactic transitions. protein_coding AINTEGUMENTA-LIKE 7 (AIL7) AINTEGUMENTA-LIKE 7 (AIL7);PLETHORA 7 (PLT7)
AT1G01520 AT1G01520.1 RVE3 is one of eleven homologous MYB-like transcription factors in Arabidopsis and a member of the RVE8 clade. Plays a minor role in clock regulation. protein_coding ALTERED SEED GERMINATION 4 (ASG4) ALTERED SEED GERMINATION 4 (ASG4);REVEILLE 3 (REV3)
AT5G10570 AT5G10570.1 Encodes a myo-inositol hexakisphosphate kinase. protein_coding ARABIDOPSIS HOMOLOG OF VIP1 2 (AtVip2) ARABIDOPSIS HOMOLOG OF VIP1 2 (AtVip2)
AT5G66870 AT5G66870.1 Encodes LOB domain protein whose overexpression results in KNOX gene repression. Overexpression also results in plants with hyponastic leaves, downward pointing flowers and reduced apical dominance. May be involved in the transcriptional regulation of the homeobox gene BP (brevipedicellus) during lateral organ differentiation. Acts together with AS2 in proximal-distal symmet…
AT2G35270 AT2G35270.1 Direct target of AGAMOUS. Regulates patterning and differentiation of reproductive organs. protein_coding AT-HOOK MOTIF NUCLEAR LOCALIZED PROTEIN 21 (AHL21) GIANT KILLER (GIK);AT-HOOK MOTIF NUCLEAR LOCALIZED PROTEIN 21 (AHL21)
AT4G17800 AT4G17800.1 Putative AT-hook DNA-binding family protein;(source:Araport11) protein_coding AT-HOOK MOTIF NUCLEAR LOCALIZED PROTEIN 23 (AHL23) AT-HOOK MOTIF NUCLEAR LOCALIZED PROTEIN 23 (AHL23)
AT4G22810 AT4G22810.1 Putative AT-hook DNA-binding family protein;(source:Araport11) protein_coding AT-HOOK MOTIF NUCLEAR LOCALIZED PROTEIN 24 (AHL24) AT-HOOK MOTIF NUCLEAR LOCALIZED PROTEIN 24 (AHL24)
AT4G35390 AT4G35390.1 AT-hook protein of GA feedback 1;(source:Araport11) protein_coding AT-HOOK MOTIF NUCLEAR LOCALIZED PROTEIN 25 (AHL25) AT-HOOK PROTEIN OF GA FEEDBACK 1 (AGF1);AT-HOOK MOTIF NUCLEAR LOCALIZED PROTEIN 25 (AHL25)
AT4G12050 AT4G12050.1 Putative AT-hook DNA-binding family protein;(source:Araport11) protein_coding AT-HOOK MOTIF NUCLEAR LOCALIZED PROTEIN 26 (AHL26) AT-HOOK MOTIF NUCLEAR LOCALIZED PROTEIN 26 (AHL26)
AT5G46640 AT5G46640.1 AT hook motif DNA-binding family protein;(source:Araport11) protein_coding AT-HOOK MOTIF NUCLEAR LOCALIZED PROTEIN 8 (AHL8) AT-HOOK MOTIF NUCLEAR LOCALIZED PROTEIN 8 (AHL8)
AT3G04570 AT3G04570.1 AT-hook motif nuclear-localized protein 19;(source:Araport11) protein_coding AT-HOOK MOTIF NUCLEAR-LOCALIZED PROTEIN 19 (AHL19) AT-HOOK MOTIF NUCLEAR-LOCALIZED PROTEIN 19 (AHL19)
AT2G45430 AT2G45430.1 Encodes a nuclear localized AT hook domain containing protein that can bind AT rich DNA in vitro. Overexpression of the gene results in delayed flowering. Is likely to act redundantly with AHL18, AHL27 and AHL29 in the regulation of flowering. It is also involved in both photo- and skotomorphogenesis. protein_coding AT-HOOK MOTIF NUCLEAR-LOCALIZED PROTEIN 22 (AHL22) AT-HOOK …
AT1G20900 AT1G20900.1 Encodes an AT hook domain containing protein that acts redundantly with SOB3 to modulate hypocotyl growth inhibition in response to light. protein_coding AT-HOOK MOTIF NUCLEAR-LOCALIZED PROTEIN 27 (AHL27) AT-HOOK MOTIF NUCLEAR-LOCALIZED PROTEIN 27 (AHL27);ORESARA 7 (ORE7);ESCAROLA (ESC)
AT1G73870 AT1G73870.1 B-box type zinc finger protein with CCT domain-containing protein;(source:Araport11) protein_coding B-BOX DOMAIN PROTEIN 16 (BBX16) B-BOX DOMAIN PROTEIN 16 (BBX16);CONSTANS-LIKE 7 (COL7)
AT3G21890 AT3G21890.1 B-box type zinc finger family protein;(source:Araport11) protein_coding B-BOX DOMAIN PROTEIN 31 (BBX31) B-BOX DOMAIN PROTEIN 31 (BBX31);MICROPROTEIN 1A (MIP1A);MICROPROTEIN 1B (MIP1B)
AT3G19860 AT3G19860.2 basic helix-loop-helix (bHLH) DNA-binding superfamily protein;(source:Araport11) protein_coding BASIC HELIX-LOOP-HELIX 121 (bHLH121) BASIC HELIX-LOOP-HELIX 121 (bHLH121)
AT5G24800 AT5G24800.1 Encodes bZIP protein BZO2H2. protein_coding BASIC LEUCINE ZIPPER 9 (BZIP9) ARABIDOPSIS THALIANA BASIC LEUCINE ZIPPER 9 (AtbZIP9);BASIC LEUCINE ZIPPER O2 HOMOLOG 2 (BZO2H2);BASIC LEUCINE ZIPPER 9 (BZIP9)
AT4G38910 AT4G38910.2 Encodes a basic pentacysteine protein that is localized to the nucleus and specifically binds in vitro to GA dinucleotide repeats. protein_coding BASIC PENTACYSTEINE 5 (BPC5) BASIC PENTACYSTEINE 5 (BPC5)
AT1G04020 AT1G04020.1 Encodes a protein containing two tandem BRCA1 C-Terminal (BRCT) domains, which function in phosphorylation-dependent protein-protein interactions. Loss of function mutations cause defects in meristem organization due to failure to repress WUS. BARD1 binds to WUS promoter and over expression of BARD reduces the extent of WUS expression. protein_coding BREAST CANCER ASSOCIATED…
AT4G37610 AT4G37610.1 BTB and TAZ domain protein. Located in cytoplasm and expressed in fruit, flower and leaves. protein_coding BTB AND TAZ DOMAIN PROTEIN 5 (bt5) BTB AND TAZ DOMAIN PROTEIN 5 (bt5)
AT1G68200 AT1G68200.1 Zinc finger C-x8-C-x5-C-x3-H type family protein;(source:Araport11) protein_coding CALLOSE DEFECTIVE MICROSPORE1 (CDM1) CALLOSE DEFECTIVE MICROSPORE1 (CDM1); (ATC3H15)
AT5G57180 AT5G57180.2 Transcription regulator responsible for specific upregulation of the translocon genes atToc33 and atToc75 in leaves. Involved in protein import into chloroplast. protein_coding CHLOROPLAST IMPORT APPARATUS 2 (CIA2) CHLOROPLAST IMPORT APPARATUS 2 (CIA2)
AT5G66750 AT5G66750.1 Protein is similar to SWI2/SNF2 chromatin remodeling proteins. DDM1 is appears to act as a chromatin-remodeling ATPase involved in cytosine methylation in CG and non-CG contexts. Involved in gene silencing and maintenance of DNA methylation and histone methylation. Hypomethylation of many genomic regions occurs in ddm1 mutants, and can cause several phenotypic abnormalities,…
AT5G48560 AT5G48560.1 basic helix-loop-helix (bHLH) DNA-binding superfamily protein;(source:Araport11) protein_coding CRY2-INTERACTING BHLH 2 (CIB2) CRY2-INTERACTING BHLH 2 (CIB2)
AT2G23380 AT2G23380.1 Similar to the product of the Polycomb-group gene Enhancer of zeste. Catalytic component of the PRC2 complex.Required for stable repression of AG and AP3. Putative role in cell fate determination. Involved in the control of leaf morphogenesis. mutants exhibit curled, involute leaves. AGAMOUS and APETALA3 are ectopically expressed in the mutant. protein_coding CURLY LEAF (CLF…
AT2G34140 AT2G34140.1 CDF4 is member of the group II DOF transcription factor family is involved in regulation of differentiation root columella cells. It is a direct target of the transcriptional repressor WOX5. CDF4 itself is a transcriptional repressor that appears to repress root columella stem cell identity. Ectopic expression of CDF leads to premature differentiation of root columella cells…
AT4G26150 AT4G26150.1 Encodes a member of the GATA factor family of zinc finger transcription factors. Modulate chlorophyll biosynthesis and glutamate synthase (GLU1/Fd-GOGAT) expression. protein_coding CYTOKININ-RESPONSIVE GATA FACTOR 1 (CGA1) CYTOKININ-RESPONSIVE GATA FACTOR 1 (CGA1);GATA TRANSCRIPTION FACTOR 22 (GATA22);GNC-LIKE (GNL)
AT3G14990 AT3G14990.1 Encodes a homolog of animal DJ-1 superfamily protein. In the A. thaliana genome, three genes encoding close homologs of human DJ-1 were identified AT3G14990 (DJ1A), AT1G53280 (DJ1B) and AT4G34020 (DJ1C). Among the three homologs, DJ1C is essential for chloroplast development and viability. It exhibits glyoxalase activity towards glyoxal and methylglyoxal. The mRNA is cell-to…
AT3G48160 AT3G48160.2 E2F-like protein, an inhibitor of the endocycle, preserves the mitotic state of proliferating cells by suppressing transcription of genes that are required for cells to enter the DNA endoreduplication cycle. protein_coding DP-E2F-LIKE 1 (DEL1) DP-E2F-LIKE 1 (DEL1);E2F-LIKE 3 (E2L3); (E2FE)
AT5G05410 AT5G05410.1 Encodes a transcription factor that specifically binds to DRE/CRT cis elements (responsive to drought and low-temperature stress). Belongs to the DREB subfamily A-2 of ERF/AP2 transcription factor family (DREB2A). There are eight members in this subfamily including DREB2B. The protein contains one AP2 domain. Overexpression of transcriptional activation domain of DREB2A resu…
AT5G67190 AT5G67190.1 encodes a member of the DREB subfamily A-5 of ERF/AP2 transcription factor family. The protein contains one AP2 domain. There are 16 members in this subfamily including RAP2.1, RAP2.9 and RAP2.10. protein_coding DREB AND EAR MOTIF PROTEIN 2 (DEAR2) DREB AND EAR MOTIF PROTEIN 2 (DEAR2)
AT2G23340 AT2G23340.1 encodes a member of the DREB subfamily A-5 of ERF/AP2 transcription factor family. The protein contains one AP2 domain. There are 16 members in this subfamily including RAP2.1, RAP2.9 and RAP2.10. protein_coding DREB AND EAR MOTIF PROTEIN 3 (DEAR3) DREB AND EAR MOTIF PROTEIN 3 (DEAR3)
AT3G11220 AT3G11220.2 A subunit of Elongator, a histone acetyl transferase complex, consisting of six subunits (ELP1?ELP6), that copurifies with the elongating RNAPII in yeast and humans. Three Arabidopsis thaliana genes, encoding homologs of the yeast Elongator subunits ELP1, ELP3 (histone acetyl transferase), and ELP4 are responsible for the narrow leaf phenotype in elongata mutants and for red…
AT2G41070 AT2G41070.1 Transcription factor homologous to ABI5. Regulates AtEm1 expression by binding directly at the AtEm1 promoter. Located in the nucleus and expressed during seed maturation in the cotyledons and later in the whole embryo. protein_coding ENHANCED EM LEVEL (EEL) ENHANCED EM LEVEL (EEL); (ATBZIP12); (DPBF4)
AT1G28360 AT1G28360.1 encodes a member of the ERF (ethylene response factor) subfamily B-1 of ERF/AP2 transcription factor family (ERF12). The protein contains one AP2 domain. There are 15 members in this subfamily including ATERF-3, ATERF-4, ATERF-7, and leafy petiole. protein_coding ERF DOMAIN PROTEIN 12 (ERF12) ERF DOMAIN PROTEIN 12 (ERF12);ERF DOMAIN PROTEIN 12 (ATERF12)
AT5G47230 AT5G47230.1 encodes a member of the ERF (ethylene response factor) subfamily B-3 of ERF/AP2 transcription factor family (ATERF-5). The protein contains one AP2 domain. There are 18 members in this subfamily including ATERF-1, ATERF-2, AND ATERF-5. The mRNA is cell-to-cell mobile. protein_coding ETHYLENE RESPONSIVE ELEMENT BINDING FACTOR 5 (ERF5) ETHYLENE RESPONSIVE ELEMENT BINDING FACTO…
AT3G60490 AT3G60490.1 encodes a member of the DREB subfamily A-4 of ERF/AP2 transcription factor family. The protein contains one AP2 domain. There are 17 members in this subfamily including TINY. protein_coding ETHYLENE-RESPONSIVE TRANSCRIPTION FACTOR 35 (ERF35)
AT4G25630 AT4G25630.1 encodes a fibrillarin, a key nucleolar protein in eukaryotes which associates with box C/D small nucleolar RNAs (snoRNAs) directing 2'-O-ribose methylation of the rRNA. This gene also encodes a novel box C/D snoRNA, U60.2f in its fifth intron that accumulates in seedlings and that their targeted residue on the 25 S rRNA is methylated. The mRNA is cell-to-cell mobile. protein…
AT1G51140 AT1G51140.1 Encodes a basic helix-loop-helix-type transcription factor involved in photoperiodism flowering. Binds to the E-box cis-element in the CONSTANS (CO) promoter to regulate flowering. Interacts with CFL1 and along with CFLAP2 negatively regulates cuticle development. Binds to the potassium channel gene KAT1 as a dimer. The DNA-binding capacity is inhibited in response to ABA th…
AT4G00650 AT4G00650.1 Encodes a major determinant of natural variation in Arabidopsis flowering time. Dominant alleles of FRI confer a vernalization requirement causing plants to overwinter vegetatively. Many early flowering accessions carry loss-of-function fri alleles .Twenty distinct haplotypes that contain non-functional FRI alleles have been identified and the distribution analyzed in over 1…
AT5G49300 AT5G49300.1 Encodes a member of the GATA factor family of zinc finger transcription factors. protein_coding GATA TRANSCRIPTION FACTOR 16 (GATA16) GATA TRANSCRIPTION FACTOR 16 (GATA16)
AT3G16870 AT3G16870.1 Encodes a member of the GATA factor family of zinc finger transcription factors. protein_coding GATA TRANSCRIPTION FACTOR 17 (GATA17) GATA TRANSCRIPTION FACTOR 17 (GATA17)
AT2G18380 AT2G18380.1 Encodes a member of the GATA factor family of zinc finger transcription factors. protein_coding GATA TRANSCRIPTION FACTOR 20 (GATA20) GATA TRANSCRIPTION FACTOR 20 (GATA20);HANABA TARANU LIKE 1 (HANL1)
AT2G20570 AT2G20570.2 Encodes GLK1, Golden2-like 1, one of a pair of partially redundant nuclear transcription factors that regulate chloroplast development in a cell-autonomous manner. GLK2, Golden2-like 2, is encoded by At5g44190. GLK1 and GLK2 regulate the expression of the photosynthetic apparatus. protein_coding GBF'S PRO-RICH REGION-INTERACTING FACTOR 1 (GPRI1) GBF'S PRO-RICH REGION-INTERAC…
AT4G00270 AT4G00270.1 GeBP is a non canonical, nuclear localized leucine zipper transcription factor that binds G-elements.It is strongly expressed in the vegetative meristem and leaf primordium. It regulates genes down stream of a number of signaling pathways including hormone and defense responses. protein_coding GL1 ENHANCER BINDING PROTEIN (GeBP) GL1 ENHANCER BINDING PROTEIN (GeBP);STOREKEEPE…
AT4G01900 AT4G01900.1 encodes a PII protein that may function as part of a signal transduction network involved in perceiving the status of carbon and organic nitrogen. Forms a protein complex with N-acetylglutamate kinase and regulates the kinase activity by relieving the feedback inhibition of the kinase by arginine. Regulates acetyl-CoA carboxylase activity. protein_coding GLNB1 HOMOLOG (GLB1)…
AT2G06200 AT2G06200.1 Growth regulating factor encoding transcription activator. One of the nine members of a GRF gene family, containing nuclear targeting domain. Involved in leaf development and expressed in root, shoot and flower protein_coding GROWTH-REGULATING FACTOR 6 (GRF6) GROWTH-REGULATING FACTOR 6 (AtGRF6);GROWTH-REGULATING FACTOR 6 (GRF6)
AT5G02500 AT5G02500.1 encodes a member of heat shock protein 70 family. protein_coding HEAT SHOCK COGNATE PROTEIN 70-1 (HSC70-1) HEAT SHOCK COGNATE PROTEIN 70-1 (HSC70-1);HEAT SHOCK PROTEIN 70-1 (HSP70-1);ARABIDOPSIS THALIANA HEAT SHOCK COGNATE PROTEIN 70-1 (AT-HSC70-1);HEAT SHOCK COGNATE PROTEIN 70 (HSC70); (AtHsp70-1)
AT4G36990 AT4G36990.1 Encodes a protein whose sequence is similar to heat shock factors that regulate the expression of heat shock proteins. Transcript level is increased in response to heat shock. However, overexpression of this gene did not result in the increase of decrease of heat shock proteins. protein_coding HEAT SHOCK FACTOR 4 (HSF4) HEAT SHOCK FACTOR 4 (HSF4);CLASS B HEAT SHOCK FACTOR B1…
AT3G12580 AT3G12580.1 heat shock protein 70;(source:Araport11) protein_coding HEAT SHOCK PROTEIN 70 (HSP70) HEAT SHOCK PROTEIN 70 (HSP70);ARABIDOPSIS HEAT SHOCK PROTEIN 70 (ATHSP70); (HSC70-4)
AT1G46264 AT1G46264.1 Encodes SCHIZORIZA, a member of Heat Shock Transcription Factor (Hsf) family. Functions as a nuclear factor regulating asymmetry of stem cell divisions. protein_coding HEAT SHOCK TRANSCRIPTION FACTOR B4 (HSFB4) HEAT SHOCK TRANSCRIPTION FACTOR B4 (HSFB4);SCHIZORIZA (SCZ); (AT-HSFB4)
AT3G24520 AT3G24520.1 member of Heat Stress Transcription Factor (Hsf) family protein_coding HEAT SHOCK TRANSCRIPTION FACTOR C1 (HSFC1) (AT-HSFC1);HEAT SHOCK TRANSCRIPTION FACTOR C1 (HSFC1)
AT2G26150 AT2G26150.1 member of Heat Stress Transcription Factor (Hsf) family. Involved in response to misfolded protein accumulation in the cytosol. Regulated by alternative splicing and non-sense-mediated decay. protein_coding HEAT SHOCK TRANSCRIPTION FACTOR A2 (HSFA2) HEAT SHOCK TRANSCRIPTION FACTOR A2 (ATHSFA2);HEAT SHOCK TRANSCRIPTION FACTOR A2 (HSFA2)
AT3G61890 AT3G61890.1 Encodes a homeodomain leucine zipper class I (HD-Zip I) protein. Loss of function mutant has abnormally shaped leaves and stems. protein_coding HOMEOBOX 12 (HB-12) HOMEOBOX 12 (ATHB-12);ARABIDOPSIS THALIANA HOMEOBOX 12 (ATHB12);HOMEOBOX 12 (HB-12);HOMEOBOX 12 (HB12)
AT5G15150 AT5G15150.1 homeobox-containing gene with an unusual feature: a leucine zipper motif adjacent to the carboxyl-terminal of the homeodomain structure. This gene is expressed primarily in the cortex of the root and the stem. protein_coding HOMEOBOX 3 (HB-3) HOMEOBOX 3 (ATHB-3);HOMEOBOX FROM ARABIDOPSIS THALIANA 7 (HAT7); (ATHB3);HOMEOBOX 3 (HB-3)
AT5G25890 AT5G25890.1 encodes a protein that may be a negative regulator of lateral root formation in response to auxin. It is a member of IAA/ARF gene family and is plant-specific. Gain of function mutations in this gene suppresses lateral root formation and is resistant to inhibition of root elongation by auxin, cytokinin, and ethylene. protein_coding INDOLE-3-ACETIC ACID INDUCIBLE 28 (IAA28) I…
AT5G25220 AT5G25220.1 A member of class II knotted1-like homeobox gene family (together with KNAT4 and KNAT5). Expressed in: hypocotyl-root boundary, anther-filament junction in flowers, ovule-funiculus and peduncle-silique boundaries, petioles and root. Light-regulated expression with differential response to red/far-red light. KNAT3 promoter activity showed cell-type specific pattern along long…
AT1G14760 AT1G14760.1 Encodes a novel Arabidopsis KNOX gene that encodes a MEINOX domain but lacks the homeodomain and interacts with TALE-class homeodomain proteins to modulate their activities protein_coding KNOX ARABIDOPSIS THALIANA MEINOX (KNATM) KNOX ARABIDOPSIS THALIANA MEINOX (KNATM)
AT4G18610 AT4G18610.1 LIGHT-DEPENDENT SHORT HYPOCOTYLS-like protein (DUF640);(source:Araport11) protein_coding LIGHT SENSITIVE HYPOCOTYLS 9 (LSH9) LIGHT SENSITIVE HYPOCOTYLS 9 (LSH9)
AT1G03840 AT1G03840.1 MGP is a nuclear-localized putative transcription factor with three zinc finger domains. MGP can interact with three proteins implicated in root patterning: SCR, SHR, and JKD in Y2H assays, and these interactions depend on the first zinc finger in MGP. MGP appears to be a direct transcriptional target of SHR and SCR, based on promoter binding assays, though it is not express…
AT2G32460 AT2G32460.1 Member of the R2R3 factor gene family. protein_coding MYB DOMAIN PROTEIN 101 (MYB101) ARABIDOPSIS THALIANA MYB 1 (ATM1);ABNORMAL SHOOT 7 (ABS7); (ATMYB101);MYB DOMAIN PROTEIN 101 (MYB101);ABC TRANSPORTER OF THE MITOCHONDRION 1 (ATM1)
AT3G01140 AT3G01140.1 Encodes a MIXTA-like MYB gene NOECK (NOK). Loss of function mutations show an increased number of branchpoints in leaf trichomes suggesting a role in negative regulation of trichome branching. protein_coding MYB DOMAIN PROTEIN 106 (MYB106) MYB DOMAIN PROTEIN 106 (MYB106);NOECK (NOK);MYB DOMAIN PROTEIN 106 (AtMYB106)
AT3G61250 AT3G61250.1 LATE MERISTEM IDENTITY2 (LMI2) is a target of the meristem identity regulator LEAFY (LFY). Has a role in the meristem identity transition from vegetative growth to flowering. Member of the R2R3 factor gene family. protein_coding MYB DOMAIN PROTEIN 17 (MYB17) MYB DOMAIN PROTEIN 17 (AtMYB17);MYB DOMAIN PROTEIN 17 (MYB17);LATE MERISTEM IDENTITY2 (LMI2)
AT5G40330 AT5G40330.1 Encodes a MYB gene that, when overexpressed ectopically, can induce ectopic trichome formation. It is a member of subgroup 15, together with WER and GL1. Members of this subgroup share a conserved motif of 19 amino acids in the putative transcription activation domain at the C-terminal end. The gene is expressed in leaves, stems, flowers, seeds and roots and quite strongly i…
AT5G61420 AT5G61420.2 Encodes a nuclear localized member of the MYB transcription factor family. Involved in positive regulation of aliphatic glucosinolate biosynthesis.Expression is induced by touch, wounding and glucose. protein_coding MYB DOMAIN PROTEIN 28 (MYB28) HIGH ALIPHATIC GLUCOSINOLATE 1 (HAG1);MYB DOMAIN PROTEIN 28 (MYB28)
AT1G22640 AT1G22640.1 MYB-type transcription factor (MYB3) that represses phenylpropanoid biosynthesis gene expression protein_coding MYB DOMAIN PROTEIN 3 (MYB3) ARABIDOPSIS THALIANA MYB DOMAIN PROTEIN 3 (ATMYB3);MYB DOMAIN PROTEIN 3 (MYB3)
AT5G60890 AT5G60890.1 Myb-like transcription factor that modulates expression of ASA1, a key point of control in the tryptophan pathway; mutant has deregulated expression of ASA1 in dominant allele. Loss of function allele suggests ATR1 also functions at a control point for regulating indole glucosinolate homeostasis. protein_coding MYB DOMAIN PROTEIN 34 (MYB34) (ATMYB34);ALTERED TRYPTOPHAN REGUL…
AT5G57620 AT5G57620.1 MYB36 is a transcriptional regulator that acts to promote differentiation of the endodermis during root development. It promotes the development the Casparian band in part by regulating the expression of genes involved in localizing lignin biosynthetic machinery to the Casparian band. MYB36 binds to and regulates the expression of factors involved in producing the Casparian …
AT5G11510 AT5G11510.1 Arabidopsis thaliana putative c-myb-like transcription factor MYB3R-4. Functions in powdery mildew induced host endoreduplication at the site of infection. protein_coding MYB DOMAIN PROTEIN 3R-4 (MYB3R-4) MYB DOMAIN PROTEIN 3R-4 (MYB3R-4);MYB DOMAIN PROTEIN 3R4 (AtMYB3R4)
AT4G38620 AT4G38620.1 Encodes a R2R3 MYB protein which is involved in the response to UV-B. It functions as a repressor of target gene expression. One of its target genes encodes cinnamate 4-hydroxylase; mutants accumulate sinapate esters in their leaves. MYB4 binds to its own promoter and represses its own expression. Nuclear localization of MYB4 depends on the action of the beta importin SAD2. …
AT1G18710 AT1G18710.1 Member of the R2R3 factor gene family. protein_coding MYB DOMAIN PROTEIN 47 (MYB47) MYB DOMAIN PROTEIN 47 (AtMYB47);MYB DOMAIN PROTEIN 47 (MYB47)
AT5G54230 AT5G54230.1 Encodes a putative transcription factor (MYB49). protein_coding MYB DOMAIN PROTEIN 49 (MYB49) MYB DOMAIN PROTEIN 49 (MYB49);MYB DOMAIN PROTEIN 49 (AtMYB49)
AT5G65230 AT5G65230.1 Member of the R2R3 factor gene family. protein_coding MYB DOMAIN PROTEIN 53 (MYB53) MYB DOMAIN PROTEIN 53 (AtMYB53);MYB DOMAIN PROTEIN 53 (MYB53)
AT5G65790 AT5G65790.1 Encodes a MYB family protein with N-terminal R2R3 DNA-binding domains involved in root development. protein_coding MYB DOMAIN PROTEIN 68 (MYB68) MYB DOMAIN PROTEIN 68 (ATMYB68);MYB DOMAIN PROTEIN 68 (MYB68)
AT4G05100 AT4G05100.1 Member of the R2R3 factor gene family. protein_coding MYB DOMAIN PROTEIN 74 (MYB74) MYB DOMAIN PROTEIN 74 (AtMYB74);MYB DOMAIN PROTEIN 74 (MYB74)
AT3G49690 AT3G49690.1 Putative homolog of the Blind gene in tomato. Together with RAX1 and RAX3 belong to the class R2R3 MYB genes; encoded by the Myb-like transcription factor MYB84, regulates axillary meristem formation. protein_coding MYB DOMAIN PROTEIN 84 (MYB84) REGULATOR OF AXILLARY MERISTEMS3 (RAX3);MYB DOMAIN PROTEIN 84 (MYB84);MYB DOMAIN PROTEIN 84 (ATMYB84); (SKI2)
AT5G10280 AT5G10280.1 Encodes a putative transcription factor (MYB92). protein_coding MYB DOMAIN PROTEIN 92 (MYB92) MYB DOMAIN PROTEIN 92 (MYB92);MYB DOMAIN PROTEIN 92 (ATMYB92); (ATMYB64)
AT1G34670 AT1G34670.1 Encodes a member of the R2R3 transcription factor gene family that is a negative regulator of lateral root (LR) development. It has been proposed that this transcription factor is part of a novel negative feedback loop stimulated specifically in the endodermis upon LR initiation to ensure that LRs are formed only in the correct place. protein_coding MYB DOMAIN PROTEIN 93 (MY…
AT4G21440 AT4G21440.1 Encodes a MYB transcription factor involved in wounding and osmotic stress response. Member of the R2R3 factor gene family. protein_coding MYB-LIKE 102 (MYB102) ARABIDOPSIS THALIANA MYOSIN 4 (ATM4);MYB-LIKE 102 (ATMYB102);A. THALIANA MYB 4 (ATM4); (MYB102);MYB-LIKE 102 (MYB102)
AT3G15510 AT3G15510.1 Note of caution: not to be confused with another protein (AtNAC6 locus AT5G39610) which on occasion has also been referred to as AtNAC2. protein_coding NAC DOMAIN CONTAINING PROTEIN 2 (NAC2) NAC DOMAIN CONTAINING PROTEIN 2 (ATNAC2);ARABIDOPSIS NAC DOMAIN CONTAINING PROTEIN 56 (ANAC056);NAC DOMAIN CONTAINING PROTEIN 2 (NAC2);NAC-REGULATED SEED MORPHOLOGY 1 (NARS1)
AT1G28470 AT1G28470.1 NAC domain containing protein 10;(source:Araport11) protein_coding NAC DOMAIN CONTAINING PROTEIN 10 (NAC010) NAC DOMAIN CONTAINING PROTEIN 10 (ANAC010);SECONDARY WALL-ASSOCIATED NAC DOMAIN PROTEIN 3 (SND3);NAC DOMAIN CONTAINING PROTEIN 10 (NAC010)
AT5G61430 AT5G61430.1 NAC domain containing protein 100;(source:Araport11) protein_coding NAC DOMAIN CONTAINING PROTEIN 100 (NAC100) NAC DOMAIN CONTAINING PROTEIN 100 (ANAC100); (ATNAC5);NAC DOMAIN CONTAINING PROTEIN 100 (NAC100)
AT3G29035 AT3G29035.1 Encodes a protein with transcription factor activity. Note: this protein (AT3G29035) on occasion has also been referred to as AtNAC3, not to be confused with the AtNAC3 found at locus AT3G15500. The mRNA is cell-to-cell mobile. protein_coding NAC DOMAIN CONTAINING PROTEIN 3 (NAC3) NAC DOMAIN CONTAINING PROTEIN 3 (ATNAC3);ARABIDOPSIS NAC DOMAIN CONTAINING PROTEIN 59 (ANAC059)…
AT1G77450 AT1G77450.1 NAC domain containing protein 32;(source:Araport11) protein_coding NAC DOMAIN CONTAINING PROTEIN 32 (NAC032) NAC DOMAIN CONTAINING PROTEIN 32 (anac032);NAC DOMAIN CONTAINING PROTEIN 32 (NAC032)
AT3G18400 AT3G18400.1 NAC domain containing protein 58;(source:Araport11) protein_coding NAC DOMAIN CONTAINING PROTEIN 58 (NAC058) NAC DOMAIN CONTAINING PROTEIN 58 (anac058);NAC DOMAIN CONTAINING PROTEIN 58 (NAC058)
AT3G44290 AT3G44290.1 NAC domain containing protein 60;(source:Araport11) protein_coding NAC DOMAIN CONTAINING PROTEIN 60 (NAC060) NAC DOMAIN CONTAINING PROTEIN 60 (anac060);NAC DOMAIN CONTAINING PROTEIN 60 (NAC060); (ANAC60); (NTL5)
AT5G07680 AT5G07680.1 NAC domain containing protein 80;(source:Araport11) protein_coding NAC DOMAIN CONTAINING PROTEIN 80 (NAC080) NAC DOMAIN CONTAINING PROTEIN 80 (ANAC080);ARABIDOPSIS NAC DOMAIN CONTAINING PROTEIN 79 (ANAC079); (ATNAC4);NAC DOMAIN CONTAINING PROTEIN 80 (NAC080); (NAC4)
AT5G14000 AT5G14000.1 NAC domain containing protein 84;(source:Araport11) protein_coding NAC DOMAIN CONTAINING PROTEIN 84 (NAC084) NAC DOMAIN CONTAINING PROTEIN 84 (anac084);NAC DOMAIN CONTAINING PROTEIN 84 (NAC084)
AT5G50820 AT5G50820.1 NAC domain containing protein 97;(source:Araport11) protein_coding NAC DOMAIN CONTAINING PROTEIN 97 (NAC097) NAC DOMAIN CONTAINING PROTEIN 97 (anac097);NAC DOMAIN CONTAINING PROTEIN 97 (NAC097)
AT2G46870 AT2G46870.1 Member of the RAV family of DNA binding proteins. Contains B3 domain. Recognizes 5'-CACCTG-'3 motif. protein_coding NGATHA1 (NGA1) NGATHA1 (NGA1)
AT1G01030 AT1G01030.1 AP2/B3-like transcriptional factor family protein;(source:Araport11) protein_coding NGATHA3 (NGA3) NGATHA3 (NGA3)
AT5G64170 AT5G64170.2 dentin sialophosphoprotein-like protein;(source:Araport11) protein_coding NIGHT LIGHT-INDUCIBLE AND CLOCK-REGULATED 1 (LNK1) NIGHT LIGHT-INDUCIBLE AND CLOCK-REGULATED 1 (LNK1)
AT1G52880 AT1G52880.1 Transcription factor with a NAC domain. Homologous to the petunia gene NAM which is required for the development of the shoot. Expressed in the embryo. protein_coding NO APICAL MERISTEM (NAM) NO APICAL MERISTEM (NAM);ARABIDOPSIS NAC DOMAIN CONTAINING PROTEIN 18 (anac018); (ATNAM);NAC-REGULATED SEED MORPHOLOGY 2 (NARS2)
AT3G50410 AT3G50410.1 Arabidopsis Dof protein containing a single 51-amino acid zinc finger DNA-binding domain, which may play an important roles in plant growth and development. protein_coding OBF BINDING PROTEIN 1 (OBP1) OBF BINDING PROTEIN 1 (OBP1);DOF PROTEIN 3.4 (DOF3.4)
AT4G12620 AT4G12620.1 Origin Recognition Complex subunit 1b. Involved in the initiation of DNA replication. Regulated transcriptionally during cell cycle, peaking at G1/S-phase. Target of E2F/DF family of transcription factors. Interacts with ORC2 and ORC5. Highly expressed in proliferating cells. Expression levels are independent of light regime. protein_coding ORIGIN OF REPLICATION COMPLEX 1B (…
AT5G01840 AT5G01840.1 Encodes a member of the plant specific ovate protein family. Members of this family have been shown to bind to KNOX and BELL- like TALE class homeodomain proteins. This interaction may mediate relocalization of the TALE homeodomain from the nucleus to the cytoplasm. Functions as a transcriptional repressor that suppresses cell elongation. protein_coding OVATE FAMILY PROTEIN …
AT5G04820 AT5G04820.1 ovate family protein 13;(source:Araport11) protein_coding OVATE FAMILY PROTEIN 13 (OFP13) ARABIDOPSIS THALIANA OVATE FAMILY PROTEIN 13 (ATOFP13);OVATE FAMILY PROTEIN 13 (OFP13)
AT2G32100 AT2G32100.1 ovate family protein 16;(source:Araport11) protein_coding OVATE FAMILY PROTEIN 16 (OFP16) RABIDOPSIS THALIANA OVATE FAMILY PROTEIN 16 (ATOFP16);OVATE FAMILY PROTEIN 16 (OFP16)
AT5G03680 AT5G03680.1 Recessive mutations are defective in organ initiation and orientation in the second whorl. This gene encodes a trihelix transcription factor whose expression is limited to margins of floral and vegetative organs. Overexpression and double mutant analyses suggest that this gene is involved in limiting lateral growth of organs. protein_coding PETAL LOSS (PTL) PETAL LOSS (PTL)
AT1G12370 AT1G12370.2 encodes an amino acid sequence with significant homology to the recently characterized type II photolyases. The uvr2-1 mutant is unable to remove CPDs in vivo, and plant extracts lack detectable photolyase activity , is sensitive to UV-B and is an allele protein_coding PHOTOLYASE 1 (PHR1) UV RESISTANCE 2 (UVR2);PHOTOLYASE 1 (PHR1)
AT3G62090 AT3G62090.2 encodes a novel Myc-related bHLH transcription factor, which physically associated with APRR1/TOC1 and is a member of PIF3 transcription factor family. protein_coding PHYTOCHROME INTERACTING FACTOR 3-LIKE 2 (PIL2) PHYTOCHROME INTERACTING FACTOR 3-LIKE 2 (PIL2);PHYTOCHROME-INTERACTING FACTOR 6 (PIF6)
AT2G43010 AT2G43010.1 Isolated as a semidominant mutation defective in red -light responses. Encodes a nuclear localized bHLH protein that interacts with active PhyB protein. Negatively regulates phyB mediated red light responses. Involved in shade avoidance response. Protein abundance is negatively regulated by PhyB. protein_coding PHYTOCHROME INTERACTING FACTOR 4 (PIF4) PHYTOCHROME INTERACTING …
AT3G49780 AT3G49780.1 Phytosulfokine 3 precursor, coding for a unique plant peptide growth factor. Plants overexpressing this gene (under a 35S promoter), develop normal cotyledons and hypocotyls but their growth, in particular that of their roots, was faster than that of wildtype. protein_coding PHYTOSULFOKINE 4 PRECURSOR (PSK4) PHYTOSULFOKINE 4 PRECURSOR (ATPSK4); (ATPSK3 (FORMER SYMBOL));PHYTO…
AT2G19670 AT2G19670.1 protein arginine methyltransferase 1A;(source:Araport11) protein_coding PROTEIN ARGININE METHYLTRANSFERASE 1A (PRMT1A) ARABIDOPSIS THALIANA PROTEIN ARGININE METHYLTRANSFERASE 1A (ATPRMT1A);PROTEIN ARGININE METHYLTRANSFERASE 1A (PRMT1A)
AT1G08590 AT1G08590.1 Encodes one of the two putative eLRR kinase closely related to PXY (At1g08590/PXL1 and At4g28650/PXL2). Insertion mutants in either pxl1 or pxl2 do not exhibit an obvious phenotype in the stem; double-mutant combinations of a Col allele, of pxy (pxy-3) with pxl1 and pxl2, generate a more severe vascular phenotype than pxy-3 alone, suggesting that these genes act synergistica…
AT2G36890 AT2G36890.1 "Putative homolog of the Blind gene in tomato. Together with RAX1 and RAX3 belong to the class R2R3 MYB genes; encoded by the Myb-like transcription factor MYB38, regulates axillary meristem formation. " The mRNA is cell-to-cell mobile. protein_coding REGULATOR OF AXILLARY MERISTEMS 2 (RAX2) REGULATOR OF AXILLARY MERISTEMS 2 (RAX2);MYB DOMAIN PROTEIN 38 (MYB38);MYB DOMAIN PR…
AT5G13330 AT5G13330.1 encodes a member of the ERF (ethylene response factor) subfamily B-4 of ERF/AP2 transcription factor family. The protein contains one AP2 domain. There are 7 members in this subfamily. protein_coding RELATED TO AP2 6L (Rap2.6L) RELATED TO AP2 6L (Rap2.6L)
AT5G45260 AT5G45260.1 Confers resistance to Ralstonia solanacearum. Similar to NBLS-TIR resistance genes,and also contains similarity to transcription factors. Interacts with pathogen effector protein AvrPop2. protein_coding RESISTANT TO RALSTONIA SOLANACEARUM 1 (RRS1) RESISTANT TO RALSTONIA SOLANACEARUM 1 (RRS1);ARABIDOPSIS THALIANA WRKY DOMAIN PROTEIN 52 (ATWRKY52);SENSITIVE TO LOW HUMIDITY 1 (…
AT2G01760 AT2G01760.1 member of Response Regulator: B- Type protein_coding RESPONSE REGULATOR 14 (RR14) RESPONSE REGULATOR 14 (ARR14);RESPONSE REGULATOR 14 (RR14)
AT1G10470 AT1G10470.1 Encodes a two-component response regulator. Acts redundantly with ARR3 in the control of circadian period in a cytokinin-independent manner. protein_coding RESPONSE REGULATOR 4 (ARR4) RESPONSE REGULATOR 4 (ARR4);MATERNAL EFFECT EMBRYO ARREST 7 (MEE7);RESPONCE REGULATOR 1 (ATRR1);INDUCED BY CYTOKININ 7 (IBC7)
AT5G17300 AT5G17300.1 Myb-like transcription factor that regulates hypocotyl growth by regulating free auxin levels in a time-of-day specific manner. protein_coding REVEILLE 1 (RVE1) REVEILLE 1 (RVE1)
AT3G03450 AT3G03450.1 Encodes a DELLA protein, a member of the GRAS superfamily of putative transcription factors. DELLA proteins restrain the cell proliferation and expansion that drives plant growth. Negative regulator of the response to GA in controlling seed germination. GA triggers the degradation of RGL2 protein in a process blocked by both proteasome inhibitors and serine/threonine phospha…
AT2G24120 AT2G24120.1 DNA/RNA polymerases superfamily protein;(source:Araport11) protein_coding SCABRA 3 (SCA3) PIGMENT DEFECTIVE 319 (PDE319);SCABRA 3 (SCA3)
AT1G50420 AT1G50420.1 Encodes a scarecrow-like protein (SCL3) Putative transcription factors interacting with the gene product of VHA-B1 (vacuolar ATPase subunit B1; as shown through yeast two-hybrid assay). protein_coding SCARECROW-LIKE 3 (SCL3) SCARECROW-LIKE 3 (SCL-3);SCARECROW-LIKE 3 (SCL3)
AT3G54990 AT3G54990.1 Encodes a AP2 domain transcription factor that can repress flowering. SMZ and its paralogous gene, SNARCHZAPFEN (SNZ), share a signature with partial complementarity to the miR172 microRNA, whose precursor is induced upon flowering. protein_coding SCHLAFMUTZE (SMZ) SCHLAFMUTZE (SMZ)
AT5G22890 AT5G22890.1 An unique homologue of STOP1 (AT1G34370) in Arabidopsis genome. Transformation to the stop1-mutant activated several genes that are regulated by STOP1, and conferred proton sensitive phenotype. protein_coding SENSITIVE TO PROTON RHIZOTOXICITY 2 (STOP2) SENSITIVE TO PROTON RHIZOTOXICITY 2 (STOP2)
AT5G37055 AT5G37055.1 Encodes SERRATED LEAVES AND EARLY FLOWERING (SEF), an Arabidopsis homolog of the yeast SWC6 protein, a conserved subunit of the SWR1/SRCAP complex. SEF loss-of-function mutants have a pleiotropic phenotype characterized by serrated leaves, frequent absence of inflorescence internodes, bushy aspect, and flowers with altered number and size of organs. sef plants flower earlier…
AT1G07200 AT1G07200.2 Encodes a member of an eight-gene family (SMAX1 and SMAX1-like) that has weak similarity to AtHSP101, a ClpB chaperonin required for thermotolerance. protein_coding SMAX1-LIKE 6 (SMXL6) SMAX1-LIKE 6 (SMXL6)
AT1G03790 AT1G03790.1 Encodes SOMNUS (SOM), a nucleus-localized CCCH-type zinc finger protein. SOM negatively regulates light-dependent seed germination downstream of PIL5 (AT2G20180). protein_coding SOMNUS (SOM) (ATTZF4);TANDEM CCCH ZINC FINGER PROTEIN 4 (TZF4);SOMNUS (SOM)
AT5G43270 AT5G43270.2 member of the SPL (squamosa-promoter binding protein-like) gene family, a novel gene family encoding DNA binding proteins and putative transcription factors. In conjunction with SPL10 and SPL11, SPL2 redundantly controls proper development of lateral organs in association with shoot maturation in the reproductive phase. protein_coding SQUAMOSA PROMOTER BINDING PROTEIN-LIKE 2…
AT5G50670 AT5G50670.1 Squamosa promoter-binding protein-like (SBP domain) transcription factor family protein;(source:Araport11) protein_coding SQUAMOSA PROMOTER-BINDING PROTEIN LIKE 13B (SPL13B) SQUAMOSA PROMOTER-BINDING PROTEIN LIKE 13 (SPL13);SQUAMOSA PROMOTER-BINDING PROTEIN LIKE 13B (SPL13B)
AT5G60200 AT5G60200.1 Encodes a Dof-type transcription factor. protein_coding TARGET OF MONOPTEROS 6 (TMO6) TARGET OF MONOPTEROS 6 (TMO6);DNA BINDING WITH ONE FINGER 5.3 (DOF5.3)
AT2G18000 AT2G18000.2 TBP-associated factor 14;(source:Araport11) protein_coding TBP-ASSOCIATED FACTOR 14 (TAF14) TBP-ASSOCIATED FACTOR 14 (TAF14);HOMOLOG OF YEAST YAF9 B (YAF9B)
AT1G35560 AT1G35560.1 Encodes a member of the TCP-P subfamily that is involved in flowering time control and plant development. Mutants present an early flowering phenotype. protein_coding TCP DOMAIN PROTEIN 23 (TCP23) TCP DOMAIN PROTEIN 23 (TCP23); (ATTCP23)
AT5G13820 AT5G13820.1 Encodes a protein that specifically binds plant telomeric DNA repeats. It has a single Myb telomeric DNA-binding (SANT) domain in C-terminus that prefers the sequence TTTAGGG. Single Myb Histone (SMH) gene family member. protein_coding TELOMERIC DNA BINDING PROTEIN 1 (TBP1) (ATBP1);H-PROTEIN PROMOTE (HPPBF-1); (ATTBP1); (ATBP-1);TELOMERIC DNA BINDING PROTEIN 1 (TBP1)
AT1G25560 AT1G25560.1 Encodes a member of the RAV transcription factor family that contains AP2 and B3 binding domains. Involved in the regulation of flowering under long days. Loss of function results in early flowering. Overexpression causes late flowering and repression of expression of FT. Novel transcriptional regulator involved in ethylene signaling. Promoter bound by EIN3. EDF1 in turn, bi…
AT1G08320 AT1G08320.1 bZIP transcription factor family protein;(source:Araport11) protein_coding TGACG (TGA) MOTIF-BINDING PROTEIN 9 (TGA9) TGACG (TGA) MOTIF-BINDING PROTEIN 9 (TGA9); (bZIP21)
AT5G25810 AT5G25810.1 encodes a member of the DREB subfamily A-4 of ERF/AP2 transcription factor family (TINY). The protein contains one AP2 domain. There are 17 members in this subfamily including TINY. Ectopic or overexpression of this gene in a Ds tagged line has reduced cell expansion. The expression of this gene is induced by ethylene and light and appears to stimulate cytokinin biosynthesis…
AT1G47270 AT1G47270.1 Member of TLP family of tubby like proteins that also contain an F-Box. Localized to the plasma membrane. protein_coding TUBBY LIKE PROTEIN 6 (TLP6) TUBBY LIKE PROTEIN 6 (AtTLP6);TUBBY LIKE PROTEIN 6 (TLP6)
AT2G47270 AT2G47270.1 Encodes UPBEAT1 (UPB1), a transcription factor with a bHLH domain. Regulates the expression of a set of peroxidases that modulate the balance of reactive oxygen species (ROS) between the zones of cell proliferation and the zone of cell elongation where differentiation begins. Disruption of UPB1 activity alters this ROS balance, leading to a delay in the onset of differentiat…
AT4G17050 AT4G17050.1 Encodes a protein with ureidoglycine aminohydrolase activity. protein_coding UREIDOGLYCINE AMINOHYDROLASE (UGLYAH) UREIDOGLYCINE AMINOHYDROLASE (UGLYAH)
AT1G57820 AT1G57820.1 Encodes a 645-amino acid methylcytosine-binding protein with a PHD domain, two RING finger domains, and an SRA domain that is involved in centromere heterochromatinization. This protein functions as an E3 ubiquitin ligase in vitro. The protein has been shown to bind to methylated cytosines of CG, CNG and CNN motifs via its SRA domain but has a preference for the former. It p…
AT1G30650 AT1G30650.1 member of WRKY Transcription Factor; Group II-e protein_coding WRKY DNA-BINDING PROTEIN 14 (WRKY14) WRKY DNA-BINDING PROTEIN 14 (WRKY14);WRKY DNA-BINDING PROTEIN 14 (ATWRKY14); (AR411)
AT2G24570 AT2G24570.1 member of WRKY Transcription Factor; Group II-d; negative regulator of basal resistance to Pseudomonas syringae. protein_coding WRKY DNA-BINDING PROTEIN 17 (WRKY17) WRKY DNA-BINDING PROTEIN 17 (WRKY17); (AtWRKY17)
AT2G47260 AT2G47260.1 Encodes a member of WRKY Transcription Factor; Group I. Involved in nematode feeding site establishment. protein_coding WRKY DNA-BINDING PROTEIN 23 (WRKY23) WRKY DNA-BINDING PROTEIN 23 (WRKY23);WRKY DNA-BINDING PROTEIN 23 (ATWRKY23)
AT1G69810 AT1G69810.1 member of WRKY Transcription Factor; Group II-b protein_coding WRKY DNA-BINDING PROTEIN 36 (WRKY36) WRKY DNA-BINDING PROTEIN 36 (WRKY36); (AtWRKY36)
AT1G69310 AT1G69310.1 Encodes WRKY57, a member of the WRKY Transcription Factor. Activation of WRKY57 confers drought tolerance. protein_coding WRKY DNA-BINDING PROTEIN 57 (WRKY57) WRKY DNA-BINDING PROTEIN 57 (WRKY57); (AtWRKY57)
AT1G18860 AT1G18860.1 member of WRKY Transcription Factor; Group II-b protein_coding WRKY DNA-BINDING PROTEIN 61 (WRKY61) WRKY DNA-BINDING PROTEIN 61 (WRKY61);WRKY DNA-BINDING PROTEIN 61 (ATWRKY61)
AT3G58710 AT3G58710.1 member of WRKY Transcription Factor; Group II-e protein_coding WRKY DNA-BINDING PROTEIN 69 (WRKY69) WRKY DNA-BINDING PROTEIN 69 (WRKY69);RABIDOPSIS THALIANA WRKY DNA-BINDING PROTEIN 69 (ATWRKY69)
AT3G18010 AT3G18010.1 Encodes a WUSCHEL-related homeobox gene family member with 65 amino acids in its homeodomain. Proteins in this family contain a sequence of eight residues (TLPLFPMH) downstream of the homeodomain called the WUS box. Its mRNA is expressed in the initiating vascular primordium of the cotyledons during heart and torpedo stages. protein_coding WUSCHEL RELATED HOMEOBOX 1 (WOX1) W…
AT1G69600 AT1G69600.1 Encodes ZFHD1, a member of the zinc finger homeodomain transcriptional factor family. Binds to the 62 bp promoter region of ERD1 (early responsive to dehydration stress 1). Expression of ZFHD1 is induced by drought, high salinity and abscisic acid. protein_coding ZINC FINGER HOMEODOMAIN 1 (ZFHD1) ZINC FINGER HOMEODOMAIN 1 (ZFHD1);ARABIDOPSIS THALIANA HOMEOBOX PROTEIN 29 (ATH…
AT5G04340 AT5G04340.1 Encodes a C2H2 zinc finger transcription factor that coordinately activates phytochelatin-synthesis related gene expression and directly targets GSH1 by binding to its promoter to positively regulate Cd accumulation and tolerance. protein_coding ZINC FINGER OF ARABIDOPSIS THALIANA 6 (ZAT6) (C2H2);COLD INDUCED ZINC FINGER PROTEIN 2 (CZF2);ZINC FINGER OF ARABIDOPSIS THALIANA 6…
AT5G25160 AT5G25160.1 Encodes a zinc finger protein containing only a single zinc finger. protein_coding ZINC FINGER PROTEIN 3 (ZFP3) ZINC FINGER PROTEIN 3 (ZFP3)
AT3G19580 AT3G19580.1 Encodes zinc finger protein. mRNA levels are upregulated in response to ABA, high salt, and mild desiccation. The protein is localized to the nucleus and acts as a transcriptional repressor. protein_coding ZINC-FINGER PROTEIN 2 (ZF2) ZINC-FINGER PROTEIN 2 (AZF2);ZINC-FINGER PROTEIN 2 (ZF2)
Membrane transport
AT1G33110 AT1G33110.1 MATE efflux family protein;(source:Araport11) protein_coding
AT5G38030 AT5G38030.1 MATE efflux family protein;(source:Araport11) protein_coding
AT1G33080 AT1G33080.1 MATE efflux family protein;(source:Araport11) protein_coding
AT1G66760 AT1G66760.2 MATE efflux family protein;(source:Araport11) protein_coding
AT1G71870 AT1G71870.1 MATE efflux family protein;(source:Araport11) protein_coding (BIGE1A) (BIGE1A)
AT1G47530 AT1G47530.1 MATE efflux family protein;(source:Araport11) protein_coding (DTX33) (DTX33)
AT1G58340 AT1G58340.1 Encodes a plant MATE (multidrug and toxic compound extrusion) transporter that is localized to the Golgi complex and small organelles and is involved in determining the rate of organ initiation. It is also involved in iron homeostasis when plants are under osmotic stress. protein_coding (ZF14) ARABIDOPSIS ABNORMAL SHOOT4 (ABS4); (ZF14);BUSH-AND-CHLOROTIC-DWARF 1 (BCD1);ZRIZI…
AT3G16340 AT3G16340.1 Encodes a p-coumaryl alcohol exporter involved in lignin biosynthesis. protein_coding ATP-BINDING CASSETTE G29 (ABCG29) PLEIOTROPIC DRUG RESISTANCE 1 (ATPDR1);PLEIOTROPIC DRUG RESISTANCE 1 (PDR1);ATP-BINDING CASSETTE G29 (ABCG29); (ATABCG29)
AT4G15215 AT4G15215.1 pleiotropic drug resistance 13;(source:Araport11) protein_coding ATP-BINDING CASSETTE G41 (ABCG41) PLEIOTROPIC DRUG RESISTANCE 13 (PDR13);PLEIOTROPIC DRUG RESISTANCE 13 (ATPDR13);ATP-BINDING CASSETTE G41 (ABCG41)
AT4G25640 AT4G25640.2 Encodes a multidrug and toxin efflux family transporter. Involved in flavonoid metabolism, affecting Root growth, seed development and germination, and pollen development, release and viability. protein_coding DETOXIFYING EFFLUX CARRIER 35 (DTX35) DETOXIFYING EFFLUX CARRIER 35 (DTX35)
AT4G39030 AT4G39030.1 Encodes an orphan multidrug and toxin extrusion transporter. Essential component of salicylic acid-dependent signaling for disease resistance. Member of the MATE-transporter family. Expression induced by salicylic acid. Mutants are salicylic acid-deficient. protein_coding ENHANCED DISEASE SUSCEPTIBILITY 5 (EDS5) ENHANCED DISEASE SUSCEPTIBILITY 5 (EDS5);SALICYLIC ACID INDUCTI…
AT1G12950 AT1G12950.1 root hair specific 2;(source:Araport11) protein_coding ROOT HAIR SPECIFIC 2 (RHS2) RELA/SPOT HOMOLOG 2 (RSH2);ROOT HAIR SPECIFIC 3 (RHS3);ROOT HAIR SPECIFIC 2 (RSH2);ROOT HAIR SPECIFIC 2 (RHS2); (ATDTX31)
