# Supplementary material for: TANDEM ZINC‐FINGER/PLUS3 integrates light signaling and flowering regulatory pathways at the chromatin level
Source: New Phytol. 2025 May 12;247(2):706–18. doi: 10.1111/nph.70213 (PMC12177312; doi:10.1111/nph.70213)
Supplement: Supplementary file 14 — Table S14 Gene ontology analysis of the downregulated genes between Col‐0 and OXTZP identified by RNA‐seq at Zeitgeber 0.5 associated with Fig. S4. [file NPH-247-706-s004.xlsx]

## Sheet: Sheet1
New Phytologist Supporting Information
Article title: TANDEM ZINC-FINGER/PLUS3 integrates light signaling and flowering regulatory pathways at the chromatin level
Authors: Giorgio Perrella, Elisa Vellutini, Allan Beveridge, Graham Hamilton, Pawel Herzyk and Eirini Kaiserli
Article acceptance date: 21 April 2025
Table S14. Gene ontology analysis of the downregulated genes between Col-0 and OXTZP identified by RNAseq at Zeitgeber 0.5 associated with Fig. S4.
Annotation Cluster 1	Enrichment Score: 2.034464319040069
Category	Term	Count	%	PValue	Genes	List Total	Pop Hits	Pop Total	Fold Enrichment	Bonferroni	Benjamini	FDR
GOTERM_MF_DIRECT	GO:0015144~carbohydrate transmembrane transporter activity	16	0.775194	0.00268283	AT1G11260	AT5G18840	AT1G34580	AT1G79360	AT3G05160	AT3G05150	AT2G48020	AT2G22730	AT5G59250	AT3G05400	AT3G43790	AT2G18480	AT1G77210	AT5G43360	AT1G08900	AT5G43370	1378	89	18171	2.37061	0.871923	0.642122	4.01656
GOTERM_MF_DIRECT	GO:0005351~sugar:proton symporter activity	16	0.775194	0.00560254	AT1G11260	AT5G18840	AT1G34580	AT1G79360	AT3G05160	AT3G05150	AT2G48020	AT2G22730	AT5G59250	AT3G05400	AT3G43790	AT2G18480	AT1G77210	AT5G43360	AT1G08900	AT5G43370	1378	96	18171	2.19775	0.986404	0.761328	8.21617
GOTERM_BP_DIRECT	GO:0046323~glucose import	10	0.484496	0.00686307	AT3G05150	AT2G48020	AT1G11260	AT5G59250	AT1G34580	AT3G05400	AT5G18840	AT2G18480	AT1G77210	AT1G08900	1403	46	18499	2.86637	0.999677	0.590566	10.5016
GOTERM_MF_DIRECT	GO:0005355~glucose transmembrane transporter activity	10	0.484496	0.00792451	AT3G05150	AT2G48020	AT1G11260	AT5G59250	AT1G34580	AT3G05400	AT5G18840	AT2G18480	AT1G77210	AT1G08900	1378	47	18171	2.80564	0.997726	0.781638	11.4328
GOTERM_BP_DIRECT	GO:0035428~hexose transmembrane transport	9	0.436047	0.0107357	AT3G05150	AT2G48020	AT1G11260	AT5G59250	AT1G34580	AT3G05400	AT5G18840	AT2G18480	AT1G08900	1403	41	18499	2.89434	0.999997	0.649953	15.9613
GOTERM_MF_DIRECT	GO:0022891~substrate-specific transmembrane transporter activity	9	0.436047	0.0142436	AT1G11260	AT5G59250	AT2G32830	AT1G79360	AT2G18480	AT5G43360	AT1G08900	AT3G05160	AT5G43370	1378	43	18171	2.75997	0.999983	0.839444	19.6611
GOTERM_CC_DIRECT	GO:0005887~integral component of plasma membrane	30	1.45349	0.0459021	AT4G23400	AT1G28230	AT1G80760	AT5G18840	AT5G19600	AT1G10550	AT2G28260	AT2G16850	AT4G02700	AT4G01010	AT5G59250	AT3G05400	AT5G46240	AT2G18480	AT1G77210	AT5G43360	AT5G14870	AT2G29900	AT5G50790	AT1G11260	AT2G32830	AT1G34580	AT5G18290	AT3G05150	AT2G48020	AT4G32500	AT1G09930	AT1G08900	AT5G43370	AT5G64740	1912	275	25147	1.43479	0.999997	0.985433	46.0881
Annotation Cluster 2	Enrichment Score: 1.5306189629455118
Category	Term	Count	%	PValue	Genes	List Total	Pop Hits	Pop Total	Fold Enrichment	Bonferroni	Benjamini	FDR
GOTERM_MF_DIRECT	GO:0004499~N	N-dimethylaniline monooxygenase activity	7	0.339147	0.0166172	AT1G04180	AT1G63390	AT1G62620	AT1G12200	AT1G62600	AT1G65860	AT4G28720	1378	28	18171	3.29663	0.999997	0.839791	22.563
GOTERM_MF_DIRECT	GO:0050661~NADP binding	10	0.484496	0.0294967	AT5G13110	AT1G04180	AT1G09420	AT1G63390	AT1G62620	AT1G12200	AT1G62600	AT1G65860	AT4G28720	AT1G24280	1378	58	18171	2.27353	1	0.875348	36.6748
GOTERM_MF_DIRECT	GO:0050660~flavin adenine dinucleotide binding	17	0.823643	0.052217	AT1G75450	AT1G04180	AT2G34790	AT1G48030	AT1G12200	AT1G62600	AT2G22830	AT4G34900	AT5G44440	AT2G41510	AT1G63390	AT1G62620	AT1G49880	AT3G45300	AT1G65860	AT4G28720	AT3G63440	1378	136	18171	1.64831	1	0.871437	55.8854
Annotation Cluster 3	Enrichment Score: 1.4961568851672424
Category	Term	Count	%	PValue	Genes	List Total	Pop Hits	Pop Total	Fold Enrichment	Bonferroni	Benjamini	FDR
GOTERM_BP_DIRECT	GO:0042546~cell wall biogenesis	11	0.532946	0.0140429	AT5G44670	AT4G25810	AT5G57550	AT4G23920	AT5G14470	AT5G57560	AT1G14100	AT2G06850	AT1G10550	AT3G48580	AT4G30270	1403	60	18499	2.41731	1	0.621234	20.375
GOTERM_MF_DIRECT	GO:0016762~xyloglucan:xyloglucosyl transferase activity	7	0.339147	0.0354415	AT4G25810	AT5G57550	AT5G57560	AT2G06850	AT1G10550	AT3G48580	AT4G30270	1378	33	18171	2.79714	1	0.841234	42.3423
GOTERM_BP_DIRECT	GO:0010411~xyloglucan metabolic process	8	0.387597	0.0368834	AT4G25810	AT5G57550	AT5G57560	AT2G06850	AT3G62720	AT1G10550	AT3G48580	AT4G30270	1403	42	18499	2.51149	1	0.802956	45.4171
GOTERM_MF_DIRECT	GO:0016798~hydrolase activity	acting on glycosyl bonds	8	0.387597	0.0564381	AT4G25810	AT5G57550	AT5G57560	AT2G06850	AT4G12740	AT1G10550	AT3G48580	AT4G30270	1378	46	18171	2.2933	1	0.879518	58.7902
Annotation Cluster 4	Enrichment Score: 1.2819217781102095
Category	Term	Count	%	PValue	Genes	List Total	Pop Hits	Pop Total	Fold Enrichment	Bonferroni	Benjamini	FDR
GOTERM_BP_DIRECT	GO:0000162~tryptophan biosynthetic process	7	0.339147	0.0115628	AT5G05590	AT1G24909	AT1G25083	AT1G07780	AT1G25155	AT4G27070	AT1G75500	1403	26	18499	3.54989	0.999999	0.647968	17.0862
GOTERM_BP_DIRECT	GO:0006541~glutamine metabolic process	7	0.339147	0.0457476	AT5G38200	AT1G24909	AT5G65010	AT1G66860	AT1G25083	AT1G25155	AT3G47340	1403	35	18499	2.63706	1	0.818722	52.9712
GOTERM_MF_DIRECT	GO:0004049~anthranilate synthase activity	3	0.145349	0.118411	AT1G24909	AT1G25083	AT1G25155	1378	8	18171	4.94494	1	0.904776	85.3858
GOTERM_CC_DIRECT	GO:0005950~anthranilate synthase complex	3	0.145349	0.118984	AT1G24909	AT1G25083	AT1G25155	1912	8	25147	4.93207	1	0.998931	81.0924
Annotation Cluster 5	Enrichment Score: 1.2683200491742832
Category	Term	Count	%	PValue	Genes	List Total	Pop Hits	Pop Total	Fold Enrichment	Bonferroni	Benjamini	FDR
GOTERM_MF_DIRECT	GO:0015171~amino acid transmembrane transporter activity	11	0.532946	0.0237149	AT2G38120	AT5G49630	AT2G28900	AT3G28960	AT3G55740	AT2G39130	AT4G08290	AT2G41190	AT2G40420	AT2G21050	AT3G54830	1378	65	18171	2.23156	1	0.869978	30.6667
GOTERM_BP_DIRECT	GO:0003333~amino acid transmembrane transport	8	0.387597	0.0510708	AT2G38120	AT5G19500	AT3G28960	AT2G39130	AT2G41190	AT2G40420	AT2G21050	AT3G54830	1403	45	18499	2.34406	1	0.825855	57.0243
GOTERM_BP_DIRECT	GO:0006865~amino acid transport	8	0.387597	0.0747079	AT2G38120	AT5G19500	AT3G28960	AT3G55740	AT2G41190	AT2G40420	AT2G21050	AT3G54830	1403	49	18499	2.1527	1	0.890306	71.3758
GOTERM_MF_DIRECT	GO:0005275~amine transmembrane transporter activity	3	0.145349	0.0933598	AT5G19500	AT2G40420	AT3G54830	1378	7	18171	5.65136	1	0.875407	77.5887
Annotation Cluster 6	Enrichment Score: 1.2507603655439068
Category	Term		Count	%	PValue	Genes	List Total	Pop Hits	Pop Total	Fold Enrichment	Bonferroni	Benjamini
GOTERM_BP_DIRECT	GO:0006355~regulation of transcription	DNA-templated	186	9.01163	0.0192768	AT4G00020	AT4G36540	AT5G60910	AT3G10000	AT4G17500	AT3G44660	AT5G51190	AT5G43630	AT2G18060	AT1G66140	AT5G08330	AT5G65670	AT5G63160	AT5G07100	AT4G01520	AT3G28857	AT4G12850	AT5G32460	AT5G60140	AT5G53980	AT1G46480	AT5G22250	AT4G16780	AT5G14960	AT1G64100	AT4G36160	AT4G02670	AT3G11020	AT1G29860	AT2G46590	AT2G18300	AT1G80840	AT5G65080	AT5G52170	AT3G01600	AT3G28910	AT1G25250	AT5G46880	AT4G17695	AT5G37260	AT3G62420	AT1G04880	AT2G42830	AT1G71200
GOTERM_MF_DIRECT	GO:0003700~transcription factor activity	sequence-specific DNA binding	152	7.36434	0.0236012	AT4G36540	AT3G10000	AT5G60910	AT4G17500	AT5G51190	AT2G18060	AT1G66140	AT5G08330	AT5G65670	AT5G07100	AT4G01520	AT4G12850	AT5G60140	AT5G53980	AT1G46480	AT4G16780	AT5G14960	AT2G45660	AT1G17460	AT4G36160	AT4G02670	AT3G11020	AT1G29860	AT2G46590	AT2G18300	AT1G80840	AT5G43170	AT5G65080	AT5G52170	AT3G01600	AT3G28910	AT1G25250	AT5G46880	AT4G17695	AT5G37260	AT3G62420	AT1G04880	AT2G42830	AT1G71200	AT3G25710	AT1G10200	AT2G42380	AT1G02230	AT5G03720
GOTERM_BP_DIRECT	GO:0006351~transcription	DNA-templated	161	7.80039	0.0702606	AT4G36540	AT5G60910	AT4G17500	AT3G44660	AT5G51190	AT2G18060	AT5G08330	AT5G65670	AT5G07100	AT4G01520	AT3G28857	AT5G32460	AT5G60140	AT5G53980	AT1G46480	AT5G22250	AT4G16780	AT5G14960	AT2G45660	AT1G64100	AT4G36160	AT4G02670	AT2G36490	AT3G11020	AT1G29860	AT2G46590	AT2G18300	AT1G80840	AT5G43170	AT5G65080	AT5G52170	AT3G01600	AT3G28910	AT1G25250	AT5G46880	AT4G17695	AT5G37260	AT3G62420	AT1G04880	AT2G42830	AT3G25710	AT2G30120	AT2G42380	AT1G02230
GOTERM_MF_DIRECT	GO:0003677~DNA binding	162	7.84884	0.310654	AT4G00020	AT1G20280	AT4G36540	AT1G05900	AT4G17500	AT5G43630	AT5G51190	AT2G18060	AT1G61410	AT5G45720	AT5G08330	AT3G24340	AT4G01520	AT5G32460	AT5G60140	AT3G22880	AT1G46480	AT4G16780	AT5G14960	AT1G17460	AT1G64100	AT4G36160	AT4G02670	AT2G36490	AT3G11020	AT5G50940	AT2G46590	AT1G02670	AT2G18300	AT3G23100	AT5G43170	AT5G65080	AT2G14050	AT5G52170	AT3G01600	AT3G28910	AT1G25250	AT1G16590	AT5G46880	AT4G17695	AT5G37260	AT3G62420	AT4G36280	AT1G04880	AT1G71200
Annotation Cluster 7	Enrichment Score: 1.2355333489221945
Category	Term	Count	%	PValue	Genes	List Total	Pop Hits	Pop Total	Fold Enrichment	Bonferroni	Benjamini	FDR
GOTERM_MF_DIRECT	GO:0016301~kinase activity	99	4.79651	0.0131769	AT3G45420	AT5G38260	AT4G37870	AT4G04710	AT5G14470	AT5G59670	AT5G37790	AT2G14440	AT4G08800	AT3G47570	AT5G45820	AT4G08470	AT1G69730	AT1G32380	AT1G67470	AT3G28890	AT1G54130	AT4G14350	AT3G23340	AT5G59270	AT1G04280	AT1G18350	AT3G57720	AT5G13130	AT1G49730	AT1G78290	AT2G39110	AT2G25220	AT5G38250	AT5G28080	AT1G01560	AT5G67520	AT5G11360	AT1G79640	AT5G59660	AT1G66920	AT5G49780	AT5G08340	AT1G49170	AT5G21170	AT1G13640	AT1G80380	AT3G57730	AT4G36280	AT4G39400
GOTERM_MF_DIRECT	GO:0004674~protein serine/threonine kinase activity	74	3.58527	0.0581598	AT3G45420	AT5G38260	AT5G59670	AT2G14440	AT4G08800	AT3G47570	AT5G45820	AT3G23150	AT1G69730	AT1G21270	AT1G67470	AT4G14350	AT3G23340	AT5G59270	AT1G18350	AT3G57720	AT1G34110	AT1G49730	AT1G78290	AT2G25220	AT5G38250	AT5G28080	AT5G57565	AT1G79640	AT5G59660	AT1G66920	AT5G49780	AT4G38470	AT5G57670	AT3G57730	AT4G39400	AT4G00970	AT5G38240	AT2G02710	AT4G23280	AT4G23140	AT5G01950	AT5G59650	AT1G66930	AT2G39180	AT1G65800	AT4G04510	AT2G07180	AT2G27060	AT3G13380
GOTERM_BP_DIRECT	GO:0006468~protein phosphorylation	72	3.48837	0.256428	AT3G45420	AT5G38260	AT4G04710	AT5G37790	AT2G14440	AT3G47570	AT5G45820	AT4G08470	AT1G69730	AT1G21270	AT1G67470	AT4G14350	AT3G57720	AT1G34110	AT1G78290	AT2G39110	AT2G25220	AT5G38250	AT5G28080	AT5G57565	AT4G31390	AT1G79640	AT5G59660	AT1G66920	AT5G49780	AT4G38470	AT5G57670	AT3G57730	AT4G00970	AT5G38240	AT4G23140	AT4G23280	AT5G01950	AT1G66930	AT5G59010	AT2G39180	AT1G65800	AT4G04510	AT2G07180	AT2G27060	AT5G06820	AT3G05140	AT4G21410	AT1G16130	AT1G65790
Annotation Cluster 8	Enrichment Score: 1.1887427271363245
Category	Term	Count	%	PValue	Genes	List Total	Pop Hits	Pop Total	Fold Enrichment	Bonferroni	Benjamini	FDR
GOTERM_BP_DIRECT	GO:0044550~secondary metabolite biosynthetic process	20	0.968992	0.0134621	AT3G48280	AT1G64900	AT5G25130	AT2G02580	AT1G13100	AT3G26170	AT3G26200	AT2G29720	AT4G20235	AT3G20100	AT5G11330	AT4G22710	AT1G64940	AT2G12190	AT1G66540	AT1G64930	AT2G27010	AT3G26160	AT3G26150	AT4G22690	1403	145	18499	1.81866	1	0.651621	19.616
GOTERM_MF_DIRECT	GO:0016709~oxidoreductase activity	acting on paired donors	with incorporation or reduction of molecular oxygen	NAD(P)H as one donor	and incorporation of one atom of oxygen	19	0.920543	0.0330499	AT3G48280	AT1G64900	AT5G25130	AT3G13730	AT2G02580	AT1G13100	AT3G26170	AT3G26200	AT4G20235	AT3G20100	AT4G22710	AT1G64940	AT2G12190	AT1G66540	AT1G64930	AT2G27010	AT3G26160	AT3G26150	AT4G22690	1378	149	18171	1.6815	1	0.840619	40.1218
GOTERM_MF_DIRECT	GO:0005506~iron ion binding	34	1.64729	0.075445	AT5G25130	AT2G02580	AT3G26170	AT4G34900	AT4G20235	AT1G68080	AT3G20100	AT2G12190	AT1G64930	AT2G26710	AT2G27010	AT3G26160	AT5G14400	AT1G48700	AT1G14520	AT3G48280	AT1G64900	AT1G14290	AT3G13730	AT1G13100	AT2G19800	AT4G39480	AT3G26200	AT2G21910	AT5G43660	AT4G15440	AT2G27690	AT4G22710	AT1G64940	AT1G07420	AT1G66540	AT3G26150	AT4G22690	AT3G14640	1378	336	18171	1.33435	1	0.873722	69.7907
GOTERM_MF_DIRECT	GO:0019825~oxygen binding	25	1.21124	0.0801191	AT3G48280	AT1G64900	AT5G25130	AT3G13730	AT2G02580	AT1G13100	AT4G39480	AT3G26170	AT3G10520	AT3G26200	AT2G21910	AT2G27690	AT3G20100	AT4G22710	AT1G64940	AT2G12190	AT1G66540	AT1G64930	AT3G26160	AT2G27010	AT2G26710	AT3G26150	AT5G14400	AT4G22690	AT3G14640	1378	234	18171	1.40881	1	0.872653	72.0391
GOTERM_MF_DIRECT	GO:0020037~heme binding	38	1.84109	0.0827773	AT5G25130	AT2G02580	AT3G26170	AT3G10520	AT1G58300	AT5G59920	AT2G22420	AT4G20235	AT3G20100	AT2G12190	AT1G64930	AT2G26710	AT1G77760	AT1G20630	AT2G27010	AT3G26160	AT5G14400	AT3G48280	AT1G64900	AT3G17070	AT4G14965	AT3G13730	AT1G13100	AT4G39480	AT3G26200	AT2G24800	AT2G21910	AT4G15440	AT1G69720	AT2G27690	AT4G22710	AT1G64940	AT5G45040	AT2G15620	AT1G66540	AT3G26150	AT4G22690	AT3G14640	1378	386	18171	1.29815	1	0.87326	73.247
GOTERM_MF_DIRECT	GO:0016705~oxidoreductase activity	acting on paired donors	with incorporation or reduction of molecular oxygen	14	0.678295	0.331118	AT3G13730	AT2G02580	AT1G13100	AT3G26170	AT4G39480	AT2G21910	AT5G43660	AT4G15440	AT1G68080	AT1G66540	AT2G26710	AT1G48700	AT5G14400	AT3G14640	1378	148	18171	1.24737	1	0.985217	99.7838
Annotation Cluster 9	Enrichment Score: 0.9405931066606896
Category	Term	Count	%	PValue	Genes	List Total	Pop Hits	Pop Total	Fold Enrichment	Bonferroni	Benjamini	FDR
GOTERM_BP_DIRECT	GO:0009690~cytokinin metabolic process	5	0.242248	0.0352482	AT1G75450	AT2G41510	AT5G08150	AT5G14420	AT3G63440	1403	17	18499	3.87803	1	0.800244	43.9047
GOTERM_MF_DIRECT	GO:0019139~cytokinin dehydrogenase activity	3	0.145349	0.0933598	AT1G75450	AT2G41510	AT3G63440	1378	7	18171	5.65136	1	0.875407	77.5887
GOTERM_BP_DIRECT	GO:0009823~cytokinin catabolic process	3	0.145349	0.0933771	AT1G75450	AT2G41510	AT3G63440	1403	7	18499	5.65085	1	0.907756	79.388
GOTERM_MF_DIRECT	GO:0016614~oxidoreductase activity	acting on CH-OH group of donors	5	0.242248	0.562459	AT4G34900	AT1G75450	AT5G44440	AT2G41510	AT3G63440	1378	52	18171	1.26793	1	0.997843	99.9997
Annotation Cluster 10	Enrichment Score: 0.8994142499538699
Category	Term	Count	%	PValue	Genes	List Total	Pop Hits	Pop Total	Fold Enrichment	Bonferroni	Benjamini	FDR
GOTERM_MF_DIRECT	GO:0002020~protease binding	4	0.193798	0.0843047	AT1G72150	AT5G05110	AT5G47550	AT2G40880	1378	14	18171	3.76757	1	0.870187	73.9188
GOTERM_BP_DIRECT	GO:2000117~negative regulation of cysteine-type endopeptidase activity	3	0.145349	0.118432	AT5G05110	AT5G47550	AT2G40880	1403	8	18499	4.94449	1	0.931067	86.8768
GOTERM_MF_DIRECT	GO:0004869~cysteine-type endopeptidase inhibitor activity	3	0.145349	0.200649	AT5G05110	AT5G47550	AT2G40880	1378	11	18171	3.59632	1	0.958109	96.7206
Annotation Cluster 11	Enrichment Score: 0.8702462973801113
Category	Term	Count	%	PValue	Genes	List Total	Pop Hits	Pop Total	Fold Enrichment	Bonferroni	Benjamini	FDR
GOTERM_BP_DIRECT	GO:0006817~phosphate ion transport	6	0.290698	0.0495214	AT4G11810	AT1G68740	AT2G32830	AT5G43360	AT1G26730	AT5G43370	1403	27	18499	2.93007	1	0.825054	55.8797
GOTERM_MF_DIRECT	GO:0015114~phosphate ion transmembrane transporter activity	4	0.193798	0.0996816	AT2G32830	AT5G43360	AT5G61810	AT5G43370	1378	15	18171	3.5164	1	0.885946	79.8584
GOTERM_MF_DIRECT	GO:0015293~symporter activity	8	0.387597	0.16703	AT2G38120	AT5G49630	AT4G02700	AT2G32830	AT5G19600	AT5G43360	AT2G21050	AT5G43370	1378	60	18171	1.7582	1	0.95526	93.8508
GOTERM_MF_DIRECT	GO:0005315~inorganic phosphate transmembrane transporter activity	3	0.145349	0.400694	AT2G32830	AT5G43360	AT5G43370	1378	18	18171	2.19775	1	0.991075	99.9595
Annotation Cluster 12	Enrichment Score: 0.8392934586195415
Category	Term	Count	%	PValue	Genes	List Total	Pop Hits	Pop Total	Fold Enrichment	Bonferroni	Benjamini	FDR
GOTERM_BP_DIRECT	GO:0005986~sucrose biosynthetic process	5	0.242248	0.0599744	AT3G43190	AT5G20830	AT1G73370	AT1G43670	AT5G64380	1403	20	18499	3.29633	1	0.865328	63.0797
GOTERM_MF_DIRECT	GO:0016157~sucrose synthase activity	3	0.145349	0.17239	AT3G43190	AT5G20830	AT1G73370	1378	10	18171	3.95595	1	0.954029	94.4276
GOTERM_BP_DIRECT	GO:0005985~sucrose metabolic process	4	0.193798	0.293523	AT1G12240	AT3G43190	AT5G20830	AT1G73370	1403	25	18499	2.10965	1	0.981228	99.6294
Annotation Cluster 13	Enrichment Score: 0.8121730915170992
Category	Term	Count	%	PValue	Genes	List Total	Pop Hits	Pop Total	Fold Enrichment	Bonferroni	Benjamini	FDR
GOTERM_BP_DIRECT	GO:0006825~copper ion transport	6	0.290698	0.0220591	AT2G28660	AT5G24580	AT3G24450	AT3G46900	AT3G48970	AT5G59030	1403	22	18499	3.596	1	0.727892	30.1879
GOTERM_BP_DIRECT	GO:0046916~cellular transition metal ion homeostasis	8	0.387597	0.279046	AT3G06130	AT2G28660	AT5G24580	AT5G05365	AT3G24450	AT5G52760	AT3G05220	AT3G48970	1403	70	18499	1.50689	1	0.978863	99.4862
GOTERM_BP_DIRECT	GO:0030001~metal ion transport	11	0.532946	0.302031	AT3G06130	AT2G28660	AT5G24580	AT5G05365	AT1G80900	AT3G24450	AT5G52760	AT3G05220	AT3G48970	AT1G29820	AT1G29830	1403	108	18499	1.34295	1	0.982992	99.6951
GOTERM_MF_DIRECT	GO:0046914~transition metal ion binding	8	0.387597	0.303384	AT3G06130	AT2G28660	AT5G24580	AT5G05365	AT3G24450	AT5G52760	AT3G05220	AT3G48970	1378	72	18171	1.46517	1	0.981833	99.5981
Annotation Cluster 14	Enrichment Score: 0.7935900227221322
Category	Term	Count	%	PValue	Genes	List Total	Pop Hits	Pop Total	Fold Enrichment	Bonferroni	Benjamini	FDR
GOTERM_BP_DIRECT	GO:0090308~regulation of methylation-dependent chromatin silencing	3	0.145349	0.0491941	AT1G66040	AT1G57800	AT4G08590	1403	5	18499	7.91119	1	0.832024	55.6343
GOTERM_BP_DIRECT	GO:0010424~DNA methylation on cytosine within a CG sequence	3	0.145349	0.0933771	AT1G66040	AT1G57800	AT4G08590	1403	7	18499	5.65085	1	0.907756	79.388
GOTERM_MF_DIRECT	GO:0010429~methyl-CpNpN binding	3	0.145349	0.118411	AT1G66040	AT1G57800	AT4G08590	1378	8	18171	4.94494	1	0.904776	85.3858
GOTERM_MF_DIRECT	GO:0010428~methyl-CpNpG binding	3	0.145349	0.118411	AT1G66040	AT1G57800	AT4G08590	1378	8	18171	4.94494	1	0.904776	85.3858
GOTERM_MF_DIRECT	GO:0008327~methyl-CpG binding	4	0.193798	0.209941	AT1G66040	AT1G57800	AT4G08590	AT3G63030	1378	21	18171	2.51171	1	0.960009	97.2565
GOTERM_CC_DIRECT	GO:0005720~nuclear heterochromatin	3	0.145349	0.259412	AT1G66040	AT1G57800	AT4G08590	1912	13	25147	3.03512	1	0.999699	98.0717
GOTERM_BP_DIRECT	GO:0010216~maintenance of DNA methylation	3	0.145349	0.34487	AT1G66040	AT1G57800	AT4G08590	1403	16	18499	2.47225	1	0.986824	99.8901
GOTERM_MF_DIRECT	GO:0042393~histone binding	7	0.339147	0.37034	AT1G66040	AT3G55580	AT5G20510	AT1G57800	AT4G08590	AT4G02485	AT2G27960	1378	65	18171	1.42008	1	0.989905	99.914
Annotation Cluster 15	Enrichment Score: 0.7227021566942323
Category	Term	Count	%	PValue	Genes	List Total	Pop Hits	Pop Total	Fold Enrichment	Bonferroni	Benjamini	FDR
GOTERM_BP_DIRECT	GO:0033306~phytol metabolic process	3	0.145349	0.0701423	AT3G02030	AT3G26840	AT5G41130	1403	6	18499	6.59266	1	0.892835	69.0136
GOTERM_MF_DIRECT	GO:0004144~diacylglycerol O-acyltransferase activity	4	0.193798	0.18992	AT3G02030	AT3G26840	AT5G41130	AT3G49200	1378	20	18171	2.6373	1	0.960145	95.9806
GOTERM_CC_DIRECT	GO:0010287~plastoglobule	7	0.339147	0.509734	AT3G02030	AT5G01730	AT3G26840	AT4G31390	AT2G05070	AT5G41130	AT3G10130	1912	75	25147	1.22754	1	0.999546	99.9915
Annotation Cluster 16	Enrichment Score: 0.7099917065153885
Category	Term	Count	%	PValue	Genes	List Total	Pop Hits	Pop Total	Fold Enrichment	Bonferroni	Benjamini	FDR
GOTERM_BP_DIRECT	GO:0090502~RNA phosphodiester bond hydrolysis	endonucleolytic	5	0.242248	0.130012	AT5G59390	AT5G45150	AT1G15910	AT1G13790	AT5G53020	1403	26	18499	2.53564	1	0.945109	89.3946
GOTERM_CC_DIRECT	GO:0005655~nucleolar ribonuclease P complex	4	0.193798	0.152497	AT5G59390	AT1G15910	AT1G13790	AT5G53020	1912	18	25147	2.92271	1	0.998308	88.6448
GOTERM_BP_DIRECT	GO:0031047~gene silencing by RNA	6	0.290698	0.267816	AT2G19930	AT5G59390	AT4G36280	AT1G15910	AT1G13790	AT5G13130	1403	46	18499	1.71982	1	0.979992	99.3409
GOTERM_MF_DIRECT	GO:0004526~ribonuclease P activity	4	0.193798	0.272242	AT5G59390	AT1G15910	AT1G13790	AT5G53020	1378	24	18171	2.19775	1	0.976248	99.2167
Annotation Cluster 17	Enrichment Score: 0.6347181293069282
Category	Term	Count	%	PValue	Genes	List Total	Pop Hits	Pop Total	Fold Enrichment	Bonferroni	Benjamini	FDR
GOTERM_MF_DIRECT	GO:0004402~histone acetyltransferase activity	5	0.242248	0.205073	AT3G48360	AT1G77540	AT1G05690	AT5G63160	AT3G02980	1378	31	18171	2.12686	1	0.958919	96.9869
GOTERM_BP_DIRECT	GO:0042542~response to hydrogen peroxide	7	0.339147	0.223349	AT3G48360	AT1G05690	AT1G20630	AT4G14030	AT2G32120	AT5G63160	AT1G16420	1403	54	18499	1.70921	1	0.973791	98.296
GOTERM_MF_DIRECT	GO:0003712~transcription cofactor activity	4	0.193798	0.272242	AT3G48360	AT1G02340	AT1G05690	AT5G63160	1378	24	18171	2.19775	1	0.976248	99.2167
Annotation Cluster 18	Enrichment Score: 0.6155387672345984
Category	Term	Count	%	PValue	Genes	List Total	Pop Hits	Pop Total	Fold Enrichment	Bonferroni	Benjamini	FDR
GOTERM_MF_DIRECT	GO:0102483~scopolin beta-glucosidase activity	6	0.290698	0.210213	AT2G44460	AT1G61810	AT1G45191	AT2G32860	AT4G27820	AT3G18070	1378	42	18171	1.88379	1	0.957881	97.2709
GOTERM_MF_DIRECT	GO:0008422~beta-glucosidase activity	7	0.339147	0.248706	AT2G44460	AT1G61810	AT1G45191	AT2G32860	AT4G27820	AT3G03640	AT3G18070	1378	56	18171	1.64831	1	0.972297	98.7268
GOTERM_BP_DIRECT	GO:1901657~glycosyl compound metabolic process	4	0.193798	0.272294	AT1G61810	AT1G45191	AT4G27820	AT3G18070	1403	24	18499	2.19755	1	0.979852	99.4029
Annotation Cluster 19	Enrichment Score: 0.6148109976806075
Category	Term	Count	%	PValue	Genes	List Total	Pop Hits	Pop Total	Fold Enrichment	Bonferroni	Benjamini	FDR
GOTERM_BP_DIRECT	GO:0019748~secondary metabolic process	5	0.242248	0.14401	AT3G46490	AT3G12203	AT2G22980	AT4G12910	AT3G10450	1403	27	18499	2.44173	1	0.956225	91.8336
GOTERM_MF_DIRECT	GO:0004185~serine-type carboxypeptidase activity	8	0.387597	0.198373	AT1G11080	AT2G12480	AT3G12203	AT2G22980	AT4G15100	AT5G42230	AT4G12910	AT3G10450	1378	63	18171	1.67448	1	0.961338	96.5752
GOTERM_BP_DIRECT	GO:0051603~proteolysis involved in cellular protein catabolic process	11	0.532946	0.253341	AT1G02300	AT1G11080	AT2G12480	AT3G12203	AT2G22980	AT4G15100	AT4G11310	AT3G43960	AT5G42230	AT4G12910	AT3G10450	1403	103	18499	1.40814	1	0.978306	99.0965
GOTERM_MF_DIRECT	GO:0004180~carboxypeptidase activity	3	0.145349	0.479927	AT3G12203	AT4G12910	AT3G10450	1378	21	18171	1.88379	1	0.995897	99.9954
Annotation Cluster 20	Enrichment Score: 0.5722297117506011
Category	Term	Count	%	PValue	Genes	List Total	Pop Hits	Pop Total	Fold Enrichment	Bonferroni	Benjamini	FDR
GOTERM_MF_DIRECT	GO:0030551~cyclic nucleotide binding	5	0.242248	0.173588	AT4G32500	AT4G01010	AT5G46240	AT2G28260	AT5G14870	1378	29	18171	2.27353	1	0.952101	94.5495
GOTERM_BP_DIRECT	GO:0042391~regulation of membrane potential	5	0.242248	0.173635	AT4G32500	AT4G01010	AT5G46240	AT2G28260	AT5G14870	1403	29	18499	2.27333	1	0.965688	95.3699
GOTERM_MF_DIRECT	GO:0005249~voltage-gated potassium channel activity	5	0.242248	0.221398	AT4G32500	AT4G01010	AT5G46240	AT2G28260	AT5G14870	1378	32	18171	2.06039	1	0.961025	97.8047
GOTERM_MF_DIRECT	GO:0030552~cAMP binding	3	0.145349	0.454214	AT4G01010	AT2G28260	AT5G14870	1378	20	18171	1.97798	1	0.995129	99.9903
GOTERM_MF_DIRECT	GO:0030553~cGMP binding	3	0.145349	0.454214	AT4G01010	AT2G28260	AT5G14870	1378	20	18171	1.97798	1	0.995129	99.9903
Annotation Cluster 21	Enrichment Score: 0.44034572331203115
Category	Term	Count	%	PValue	Genes	List Total	Pop Hits	Pop Total	Fold Enrichment	Bonferroni	Benjamini	FDR
GOTERM_MF_DIRECT	GO:0015250~water channel activity	6	0.290698	0.170074	AT4G23400	AT3G26520	AT1G80760	AT1G31880	AT5G18290	AT2G16850	1378	39	18171	2.02869	1	0.954961	94.1849
GOTERM_BP_DIRECT	GO:0009992~cellular water homeostasis	5	0.242248	0.307048	AT4G23400	AT1G21270	AT1G80760	AT5G18290	AT2G16850	1403	37	18499	1.7818	1	0.983688	99.7286
GOTERM_MF_DIRECT	GO:0015254~glycerol channel activity	4	0.193798	0.520377	AT4G23400	AT1G80760	AT5G18290	AT2G16850	1378	36	18171	1.46517	1	0.996771	99.9986
GOTERM_BP_DIRECT	GO:0034220~ion transmembrane transport	3	0.145349	0.637462	AT4G23400	AT5G18290	AT2G16850	1403	28	18499	1.41271	1	0.999389	100
Annotation Cluster 22	Enrichment Score: 0.4236187979537546
Category	Term	Count	%	PValue	Genes	List Total	Pop Hits	Pop Total	Fold Enrichment	Bonferroni	Benjamini	FDR
GOTERM_MF_DIRECT	GO:0045156~electron transporter	transferring electrons within the cyclic electron transport pathway of photosynthesis activity	3	0.145349	0.144873	AT1G14150	AT3G01440	AT2G01918	1378	9	18171	4.3955	1	0.93823	90.8209
GOTERM_BP_DIRECT	GO:0009767~photosynthetic electron transport chain	3	0.145349	0.34487	AT1G14150	AT3G01440	AT2G01918	1403	16	18499	2.47225	1	0.986824	99.8901
GOTERM_CC_DIRECT	GO:0009654~photosystem II oxygen evolving complex	3	0.145349	0.553918	AT1G14150	AT3G01440	AT2G01918	1912	24	25147	1.64402	1	0.999584	99.9975
GOTERM_CC_DIRECT	GO:0019898~extrinsic component of membrane	4	0.193798	0.73019	AT1G52920	AT1G14150	AT3G01440	AT2G01918	1912	49	25147	1.07365	1	0.999821	100
Annotation Cluster 23	Enrichment Score: 0.32757504234188467
Category	Term	Count	%	PValue	Genes	List Total	Pop Hits	Pop Total	Fold Enrichment	Bonferroni	Benjamini	FDR
GOTERM_CC_DIRECT	GO:0005665~DNA-directed RNA polymerase II	core complex	4	0.193798	0.337769	AT3G16980	AT5G50940	AT4G15950	AT2G04630	1912	27	25147	1.94847	1	0.999647	99.5568
GOTERM_CC_DIRECT	GO:0000419~DNA-directed RNA polymerase V complex	3	0.145349	0.530565	AT3G16980	AT4G15950	AT2G04630	1912	23	25147	1.7155	1	0.999611	99.9952
GOTERM_MF_DIRECT	GO:0003899~DNA-directed RNA polymerase activity	6	0.290698	0.580652	AT5G45140	AT3G16980	AT4G15950	AT2G04630	AT3G28956	AT1G53690	1378	67	18171	1.18088	1	0.997997	99.9998
Annotation Cluster 24	Enrichment Score: 0.3120836739600439
Category	Term	Count	%	PValue	Genes	List Total	Pop Hits	Pop Total	Fold Enrichment	Bonferroni	Benjamini	FDR
GOTERM_BP_DIRECT	GO:0000103~sulfate assimilation	7	0.339147	0.186973	AT5G06690	AT5G67520	AT4G14030	AT1G52990	AT1G69880	AT4G12170	AT1G62180	1403	51	18499	1.80975	1	0.968281	96.4376
GOTERM_MF_DIRECT	GO:0016671~oxidoreductase activity	acting on a sulfur group of donors	disulfide as acceptor	5	0.242248	0.430156	AT5G06690	AT1G52990	AT1G69880	AT4G12170	AT1G62180	1378	44	18171	1.49847	1	0.99328	99.9813
GOTERM_MF_DIRECT	GO:0015035~protein disulfide oxidoreductase activity	8	0.387597	0.54036	AT5G14070	AT5G06690	AT1G49880	AT5G39865	AT1G52990	AT4G10000	AT1G69880	AT4G12170	1378	91	18171	1.15925	1	0.997226	99.9993
GOTERM_BP_DIRECT	GO:0006662~glycerol ether metabolic process	4	0.193798	0.557672	AT5G06690	AT1G52990	AT1G69880	AT4G12170	1403	38	18499	1.38793	1	0.998391	99.9998
GOTERM_BP_DIRECT	GO:0045454~cell redox homeostasis	12	0.581395	0.634075	AT5G14070	AT5G06690	AT1G48030	AT5G39865	AT4G31240	AT2G42580	AT1G52990	AT4G10000	AT1G69880	AT4G12170	AT4G27080	AT1G62180	1403	155	18499	1.0208	1	0.999376	100
GOTERM_BP_DIRECT	GO:0034599~cellular response to oxidative stress	4	0.193798	0.872751	AT5G06690	AT1G52990	AT1G69880	AT4G12170	1403	64	18499	0.824082	1	0.999986	100
Annotation Cluster 25	Enrichment Score: 0.3108136794434035
Category	Term	Count	%	PValue	Genes	List Total	Pop Hits	Pop Total	Fold Enrichment	Bonferroni	Benjamini	FDR
GOTERM_MF_DIRECT	GO:0030570~pectate lyase activity	4	0.193798	0.314794	AT5G63180	AT5G48900	AT3G07010	AT3G54920	1378	26	18171	2.02869	1	0.982977	99.6876
GOTERM_MF_DIRECT	GO:0016829~lyase activity	8	0.387597	0.609158	AT5G63180	AT5G48900	AT4G24430	AT2G32090	AT4G23600	AT1G78970	AT3G07010	AT3G54920	1378	97	18171	1.08755	1	0.998366	99.9999
GOTERM_BP_DIRECT	GO:0045490~pectin catabolic process	8	0.387597	0.60926	AT5G63180	AT5G48900	AT4G02330	AT3G07010	AT2G26450	AT2G36710	AT2G43050	AT3G54920	1403	97	18499	1.08745	1	0.999074	100
Annotation Cluster 26	Enrichment Score: 0.3065373501078454
Category	Term	Count	%	PValue	Genes	List Total	Pop Hits	Pop Total	Fold Enrichment	Bonferroni	Benjamini	FDR
GOTERM_BP_DIRECT	GO:0043086~negative regulation of catalytic activity	7	0.339147	0.342794	AT2G47050	AT2G47670	AT5G20740	AT3G36659	AT2G01610	AT5G62360	AT1G62770	1403	63	18499	1.46504	1	0.987396	99.8844
GOTERM_MF_DIRECT	GO:0046910~pectinesterase inhibitor activity	10	0.484496	0.477966	AT2G47050	AT2G47670	AT5G20740	AT3G36659	AT2G01610	AT5G62360	AT4G02330	AT1G62770	AT2G26450	AT2G43050	1378	112	18171	1.17737	1	0.996015	99.9951
GOTERM_MF_DIRECT	GO:0004857~enzyme inhibitor activity	6	0.290698	0.734442	AT5G20740	AT2G01610	AT5G62360	AT1G11362	AT1G62770	AT2G43050	1378	80	18171	0.988988	1	0.999615	100
Annotation Cluster 27	Enrichment Score: 0.29265495215975246
Category	Term	Count	%	PValue	Genes	List Total	Pop Hits	Pop Total	Fold Enrichment	Bonferroni	Benjamini	FDR
GOTERM_MF_DIRECT	GO:0004805~trehalose-phosphatase activity	3	0.145349	0.479927	AT5G51460	AT5G65140	AT1G60140	1378	21	18171	1.88379	1	0.995897	99.9954
GOTERM_BP_DIRECT	GO:0070413~trehalose metabolism in response to stress	3	0.145349	0.479981	AT5G51460	AT5G65140	AT1G60140	1403	21	18499	1.88362	1	0.996342	99.9973
GOTERM_BP_DIRECT	GO:0005992~trehalose biosynthetic process	3	0.145349	0.574957	AT5G51460	AT5G65140	AT1G60140	1403	25	18499	1.58224	1	0.998656	99.9999
Annotation Cluster 28	Enrichment Score: 0.29241076834345636
Category	Term	Count	%	PValue	Genes	List Total	Pop Hits	Pop Total	Fold Enrichment	Bonferroni	Benjamini	FDR
GOTERM_MF_DIRECT	GO:0010329~auxin efflux transmembrane transporter activity	5	0.242248	0.18912	AT2G36910	AT3G62150	AT3G28860	AT1G23080	AT1G70940	1378	30	18171	2.19775	1	0.962103	95.9197
GOTERM_BP_DIRECT	GO:0010540~basipetal auxin transport	3	0.145349	0.709259	AT2G36910	AT3G62150	AT3G28860	1403	32	18499	1.23612	1	0.999723	100
GOTERM_MF_DIRECT	GO:0042626~ATPase activity	coupled to transmembrane movement of substances	4	0.193798	0.989064	AT2G36910	AT4G15236	AT3G62150	AT3G28860	1378	106	18171	0.497604	1	1	100
Annotation Cluster 29	Enrichment Score: 0.1798692317675758
Category	Term	Count	%	PValue	Genes	List Total	Pop Hits	Pop Total	Fold Enrichment	Bonferroni	Benjamini	FDR
GOTERM_BP_DIRECT	GO:0061025~membrane fusion	4	0.193798	0.575619	AT5G46860	AT3G29100	AT2G36900	AT3G61450	1403	39	18499	1.35234	1	0.998613	99.9999
GOTERM_CC_DIRECT	GO:0031902~late endosome membrane	5	0.242248	0.609757	AT1G75850	AT5G46860	AT3G29100	AT2G36900	AT5G04920	1912	55	25147	1.19565	1	0.999547	99.9996
GOTERM_MF_DIRECT	GO:0000149~SNARE binding	5	0.242248	0.636016	AT5G46860	AT3G29100	AT5G52990	AT2G36900	AT3G61450	1378	57	18171	1.15671	1	0.998797	100
GOTERM_CC_DIRECT	GO:0031201~SNARE complex	5	0.242248	0.638162	AT5G46860	AT3G29100	AT5G52990	AT2G36900	AT3G61450	1912	57	25147	1.1537	1	0.999607	99.9998
GOTERM_MF_DIRECT	GO:0005484~SNAP receptor activity	5	0.242248	0.676093	AT5G46860	AT3G29100	AT5G52990	AT2G36900	AT3G61450	1378	60	18171	1.09888	1	0.999098	100
GOTERM_BP_DIRECT	GO:0006906~vesicle fusion	3	0.145349	0.865141	AT5G46860	AT5G52990	AT3G61450	1403	45	18499	0.879021	1	0.999983	100
Annotation Cluster 30	Enrichment Score: 0.17503614656262168
Category	Term	Count	%	PValue	Genes	List Total	Pop Hits	Pop Total	Fold Enrichment	Bonferroni	Benjamini	FDR
GOTERM_BP_DIRECT	GO:0000165~MAPK cascade	6	0.290698	0.510478	AT5G60910	AT4G18960	AT5G65080	AT2G45660	AT2G42830	AT1G24260	1403	62	18499	1.276	1	0.997294	99.999
GOTERM_MF_DIRECT	GO:0000977~RNA polymerase II regulatory region sequence-specific DNA binding	10	0.484496	0.64113	AT5G60910	AT4G32890	AT3G58120	AT2G42380	AT4G18960	AT5G65080	AT2G45660	AT2G42830	AT1G24260	AT5G64740	1378	128	18171	1.0302	1	0.99877	100
GOTERM_BP_DIRECT	GO:0045944~positive regulation of transcription from RNA polymerase II promoter	7	0.339147	0.911945	AT5G60910	AT4G18960	AT1G27630	AT5G65080	AT2G45660	AT2G42830	AT1G24260	1403	123	18499	0.750384	1	0.999997	100
Annotation Cluster 31	Enrichment Score: 0.16425205378739027
Category	Term	Count	%	PValue	Genes	List Total	Pop Hits	Pop Total	Fold Enrichment	Bonferroni	Benjamini	FDR
GOTERM_MF_DIRECT	GO:0016538~cyclin-dependent protein serine/threonine kinase regulator activity	4	0.193798	0.481508	AT1G20610	AT1G27630	AT1G20590	AT2G27960	1378	34	18171	1.55135	1	0.995497	99.9956
GOTERM_BP_DIRECT	GO:0007049~cell cycle	9	0.436047	0.714763	AT1G20610	AT1G72150	AT5G14960	AT1G27630	AT1G20590	AT4G09160	AT3G54710	AT2G27960	AT1G14350	1403	122	18499	0.972687	1	0.999744	100
GOTERM_BP_DIRECT	GO:0051726~regulation of cell cycle	4	0.193798	0.934283	AT1G20610	AT1G27630	AT1G20590	AT2G27960	1403	76	18499	0.693964	1	0.999999	100
Annotation Cluster 32	Enrichment Score: 0.15504851522692895
Category	Term	Count	%	PValue	Genes	List Total	Pop Hits	Pop Total	Fold Enrichment	Bonferroni	Benjamini	FDR
GOTERM_MF_DIRECT	GO:0004197~cysteine-type endopeptidase activity	5	0.242248	0.577813	AT1G02300	AT4G11310	AT3G43960	AT1G32850	AT1G16420	1378	53	18171	1.24401	1	0.998017	99.9998
GOTERM_MF_DIRECT	GO:0008234~cysteine-type peptidase activity	5	0.242248	0.757261	AT1G02300	AT2G07240	AT4G11310	AT1G10570	AT3G43960	1378	67	18171	0.984067	1	0.999743	100
GOTERM_CC_DIRECT	GO:0005764~lysosome	3	0.145349	0.783107	AT1G02300	AT4G11310	AT3G43960	1912	37	25147	1.06639	1	0.999873	100
Annotation Cluster 33	Enrichment Score: 0.12866987786770187
Category	Term	Count	%	PValue	Genes	List Total	Pop Hits	Pop Total	Fold Enrichment	Bonferroni	Benjamini	FDR
GOTERM_MF_DIRECT	GO:0015238~drug transmembrane transporter activity	5	0.242248	0.636016	AT1G33090	AT2G04050	AT5G49130	AT4G23030	AT2G04080	1378	57	18171	1.15671	1	0.998797	100
GOTERM_BP_DIRECT	GO:0006855~drug transmembrane transport	5	0.242248	0.786912	AT1G33090	AT2G04050	AT5G49130	AT4G23030	AT2G04080	1403	70	18499	0.941808	1	0.999899	100
GOTERM_MF_DIRECT	GO:0015297~antiporter activity	6	0.290698	0.821477	AT1G33090	AT2G04050	AT5G49130	AT4G23030	AT5G46110	AT2G04080	1378	90	18171	0.8791	1	0.999901	100
Annotation Cluster 34	Enrichment Score: 0.12510542219445658
Category	Term	Count	%	PValue	Genes	List Total	Pop Hits	Pop Total	Fold Enrichment	Bonferroni	Benjamini	FDR
GOTERM_MF_DIRECT	GO:0008194~UDP-glycosyltransferase activity	9	0.436047	0.501735	AT5G17040	AT3G43190	AT5G17030	AT5G20830	AT2G36790	AT4G15280	AT1G73370	AT1G22340	AT2G30140	1378	101	18171	1.17503	1	0.996117	99.9976
GOTERM_MF_DIRECT	GO:0080044~quercetin 7-O-glucosyltransferase activity	8	0.387597	0.69158	AT5G17040	AT5G17030	AT5G37950	AT2G36790	AT4G15280	AT1G22380	AT1G22340	AT2G30140	1378	105	18171	1.00469	1	0.999295	100
GOTERM_MF_DIRECT	GO:0080043~quercetin 3-O-glucosyltransferase activity	8	0.387597	0.710321	AT5G17040	AT5G17030	AT5G37950	AT2G36790	AT4G15280	AT1G22380	AT1G22340	AT2G30140	1378	107	18171	0.985907	1	0.999459	100
GOTERM_BP_DIRECT	GO:0052696~flavonoid glucuronidation	8	0.387597	0.753848	AT5G17040	AT5G17030	AT5G37950	AT2G36790	AT4G15280	AT1G22380	AT1G22340	AT2G30140	1403	112	18499	0.941808	1	0.999856	100
GOTERM_BP_DIRECT	GO:0009813~flavonoid biosynthetic process	10	0.484496	0.77857	AT5G17040	AT5G17030	AT5G37950	AT4G15280	AT1G22380	AT4G25310	AT1G22340	AT4G16770	AT2G30140	AT5G08640	1403	145	18499	0.909332	1	0.99989	100
GOTERM_CC_DIRECT	GO:0043231~intracellular membrane-bounded organelle	10	0.484496	0.949245	AT5G17040	AT2G27690	AT5G17030	AT5G37950	AT4G17483	AT2G36790	AT4G15280	AT1G22380	AT1G22340	AT2G29900	1912	186	25147	0.707107	1	0.999998	100
GOTERM_MF_DIRECT	GO:0016758~transferase activity	transferring hexosyl groups	8	0.387597	0.969461	AT5G17030	AT5G37950	AT2G36790	AT1G22380	AT3G28340	AT3G62720	AT1G22340	AT2G30140	1378	164	18171	0.643244	1	1	100
Annotation Cluster 35	Enrichment Score: 0.09883354593805456
Category	Term	Count	%	PValue	Genes	List Total	Pop Hits	Pop Total	Fold Enrichment	Bonferroni	Benjamini	FDR
GOTERM_BP_DIRECT	GO:0045490~pectin catabolic process	8	0.387597	0.60926	AT5G63180	AT5G48900	AT4G02330	AT3G07010	AT2G26450	AT2G36710	AT2G43050	AT3G54920	1403	97	18499	1.08745	1	0.999074	100
GOTERM_MF_DIRECT	GO:0030599~pectinesterase activity	6	0.290698	0.781285	AT2G47050	AT3G36659	AT4G02330	AT2G26450	AT2G36710	AT2G43050	1378	85	18171	0.930812	1	0.999806	100
GOTERM_CC_DIRECT	GO:0071944~cell periphery	5	0.242248	0.815086	AT2G47050	AT3G36659	AT4G02330	AT2G26450	AT2G43050	1912	73	25147	0.900835	1	0.999844	100
GOTERM_MF_DIRECT	GO:0045330~aspartyl esterase activity	4	0.193798	0.891671	AT4G02330	AT2G26450	AT2G36710	AT2G43050	1378	67	18171	0.787254	1	0.999982	100
GOTERM_BP_DIRECT	GO:0042545~cell wall modification	4	0.193798	0.92643	AT4G02330	AT2G26450	AT2G36710	AT2G43050	1403	74	18499	0.71272	1	0.999999	100
Annotation Cluster 36	Enrichment Score: 0.06947683966331786
Category	Term	Count	%	PValue	Genes	List Total	Pop Hits	Pop Total	Fold Enrichment	Bonferroni	Benjamini	FDR
GOTERM_BP_DIRECT	GO:0042255~ribosome assembly	3	0.145349	0.768763	AT5G45113	AT5G23930	AT2G03050	1403	36	18499	1.09878	1	0.999887	100
GOTERM_MF_DIRECT	GO:0003727~single-stranded RNA binding	4	0.193798	0.797298	AT5G45113	AT4G15950	AT5G23930	AT2G03050	1378	55	18171	0.959018	1	0.999856	100
GOTERM_MF_DIRECT	GO:0003690~double-stranded DNA binding	5	0.242248	0.813492	AT5G45113	AT2G28560	AT5G23930	AT2G03050	AT5G11200	1378	73	18171	0.903185	1	0.99989	100
GOTERM_BP_DIRECT	GO:0008380~RNA splicing	8	0.387597	0.902163	AT4G02430	AT5G45113	AT5G25230	AT3G04160	AT1G44910	AT2G17520	AT5G23930	AT2G03050	1403	137	18499	0.769946	1	0.999995	100
GOTERM_MF_DIRECT	GO:0019843~rRNA binding	4	0.193798	0.998998	AT5G45113	AT5G23930	AT5G45160	AT2G03050	1378	143	18171	0.368853	1	1	100
Annotation Cluster 37	Enrichment Score: 0.06249772448052534
Category	Term	Count	%	PValue	Genes	List Total	Pop Hits	Pop Total	Fold Enrichment	Bonferroni	Benjamini	FDR
GOTERM_MF_DIRECT	GO:0004004~ATP-dependent RNA helicase activity	6	0.290698	0.798138	AT5G19210	AT2G35340	AT2G07750	AT4G01020	AT1G31970	AT5G11200	1378	87	18171	0.909414	1	0.99985	100
GOTERM_BP_DIRECT	GO:0010501~RNA secondary structure unwinding	4	0.193798	0.858536	AT5G19210	AT2G07750	AT1G31970	AT5G11200	1403	62	18499	0.850666	1	0.999979	100
GOTERM_MF_DIRECT	GO:0008026~ATP-dependent helicase activity	4	0.193798	0.9477	AT5G19210	AT2G07750	AT1G31970	AT5G11200	1378	80	18171	0.659325	1	0.999999	100
Annotation Cluster 38	Enrichment Score: 0.0030954845551062113
Category	Term	Count	%	PValue	Genes	List Total	Pop Hits	Pop Total	Fold Enrichment	Bonferroni	Benjamini	FDR
GOTERM_MF_DIRECT	GO:0001135~transcription factor activity	RNA polymerase II transcription factor recruiting	6	0.290698	0.984688	AT1G48000	AT3G28910	AT3G50060	AT5G02320	AT4G01680	AT1G14350	1378	141	18171	0.561128	1	1	100
GOTERM_MF_DIRECT	GO:0000981~RNA polymerase II transcription factor activity	sequence-specific DNA binding	6	0.290698	0.994296	AT1G48000	AT3G28910	AT3G50060	AT5G02320	AT4G01680	AT1G14350	1378	159	18171	0.497604	1	1	100
GOTERM_BP_DIRECT	GO:0006357~regulation of transcription from RNA polymerase II promoter	6	0.290698	0.999767	AT1G48000	AT3G28910	AT3G50060	AT5G02320	AT4G01680	AT1G14350	1403	213	18499	0.371417	1	1	100
[truncated: 149 more columns]

## Sheet: Sheet2
Glucose import	Cell wall formation	Metabolic process	Aminoacid transport	Transcription	Metabolite biosynthesis	Cytokinin process	Phosphate transport		Iron transport	DNA methylation
AT1G77210	AT5G44670	AT1G07780	AT2G38120	AT4G00020	AT3G48280	AT1G75450	AT4G11810		AT2G28660	AT1G66040
AT3G05150	AT4G25810	AT4G27070	AT5G19500	AT4G36540	AT1G64900	AT2G41510	AT1G68740		AT5G24580	AT1G57800
AT2G48020	AT5G57550	AT1G75500	AT3G28960	AT5G60910	AT5G25130	AT5G08150	AT2G32830		AT3G24450	AT4G08590
AT1G11260	AT4G23920	AT5G05590	AT2G39130	AT3G10000	AT2G02580	AT5G14420	AT5G43360		AT3G46900
AT5G59250	AT5G14470	AT5G38200	AT2G41190	AT4G17500	AT1G13100	AT3G63440	AT1G26730		AT3G48970
AT1G34580	AT5G57560	AT1G24909	AT2G40420	AT3G44660	AT3G26170		AT5G43370		AT5G59030
AT3G05400	AT1G14100	AT5G65010	AT2G21050	AT5G51190	AT3G26200
AT5G18840	AT2G06850	AT1G66860	AT3G54830	AT5G43630	AT2G29720
AT2G18480	AT1G10550	AT1G25083		AT2G18060	AT4G20235
AT1G08900	AT3G48580	AT1G25155		AT1G66140	AT3G20100
	AT4G30270	AT3G47340		AT5G08330	AT5G11330
				AT5G65670	AT4G22710
				AT5G63160	AT1G64940
				AT5G07100	AT2G12190		Glucose import	10
				AT4G01520	AT1G66540		Cell wall formation	11
				AT3G28857	AT1G64930		Metabolic process	11
				AT4G12850	AT2G27010		Aminoacid transport	8
				AT5G32460	AT3G26160		Transcription	186
				AT5G60140	AT3G26150		Metabolite biosynthesis	20
				AT5G53980	AT4G22690		Cytokinin process	4
				AT1G46480			Phosphate transport	5
				AT5G22250			Iron transport	5
				AT4G16780			DNA methylation	3	263
				AT5G14960
				AT1G64100
				AT4G36160
				AT4G02670
				AT3G11020
				AT1G29860
				AT2G46590
				AT2G18300
				AT1G80840
				AT5G65080
				AT5G52170
				AT3G01600
				AT3G28910
				AT1G25250
				AT5G46880
				AT4G17695
				AT5G37260
				AT3G62420
				AT1G04880
				AT2G42830
				AT1G71200
				AT3G25710
				AT2G30120
				AT1G02230
				AT5G03720
				AT4G31800
				AT5G67411
				AT4G08150
				AT3G15540
				AT3G44490
				AT2G46400
				AT4G36710
				AT1G15580
				AT2G45680
				AT5G63480
				AT1G22985
				AT1G52830
				AT1G64625
				AT1G14350
				AT2G01200
				AT1G27370
				AT4G04260
				AT3G21330
				AT4G12240
				AT1G02340
				AT1G55080
				AT1G69570
				AT2G31865
				AT3G50650
				AT1G74930
				AT1G68190
				AT2G30250
				AT5G15160
				AT1G21910
				AT2G22850
				AT5G23930
				AT2G18328
				AT3G61970
				AT1G62360
				AT4G32570
				AT5G39860
				AT3G12730
				AT5G44180
				AT1G36060
				AT5G09460
				AT5G20510
				AT5G43700
				AT1G43640
				AT5G06710
				AT3G27260
				AT4G14560
				AT1G26260
				AT5G24470
				AT1G18400
				AT2G20400
				AT1G30970
				AT1G44910
				AT2G22200
				AT1G24260
				AT1G32870
				AT5G64750
				AT3G60890
				AT1G77640
				AT1G05830
				AT1G27045
				AT5G09750
				AT1G69440
				AT3G23050
				AT1G73830
				AT1G04240
				AT2G40350
				AT5G10030
				AT1G48000
				AT3G48360
				AT4G14550
				AT3G06630
				AT5G18000
				AT4G26370
				AT1G76110
				AT4G10600
				AT1G49130
				AT3G07650
				AT4G13640
				AT3G03260
				AT5G15830
				AT5G02320
				AT2G18350
				AT5G60100
				AT1G19220
				AT4G04030
				AT1G49720
				AT5G54470
				AT4G18880
				AT1G46768
				AT2G02710
				AT1G26945
				AT5G59820
				AT1G68800
				AT5G45113
				AT3G50060
				AT3G43440
				AT1G28560
				AT5G47220
				AT1G68360
				AT2G44910
				AT2G46970
				AT4G32280
				AT2G42330
				AT3G50890
				AT2G25420
				AT5G61590
				AT5G64630
				AT2G46040
				AT4G01680
				AT3G23030
				AT1G80740
				AT1G62310
				AT2G03050
				AT3G44260
				AT1G63650
				AT4G17460
				AT4G24150
				AT2G30420
				AT1G05690
				AT1G26610
				AT5G47370
				AT2G17040
				AT5G58500
				AT2G17520
				AT1G06160
				AT4G00950
				AT5G01380
				AT5G26040
				AT1G13300
				AT3G18550
				AT2G21060
				AT5G08230
				AT4G35900
				AT5G06070
				AT2G33810
				AT2G40340
				AT2G42200
				AT1G54160

## Sheet: Sheet3
Cell wall formation
AT1G14100 AT1G14100.1 member of Glycosyltransferase Family- 37. FUT8 was previously associated to AT1G14110 protein_coding FUCOSYLTRANSFERASE 8 (FUT8) FUCOSYLTRANSFERASE 8 (FUT8)
AT5G44670 AT5G44670.1 glycosyltransferase family protein (DUF23);(source:Araport11) protein_coding GALACTAN SYNTHASE 2 (GALS2) GALACTAN SYNTHASE 2 (GALS2)
AT5G14470 AT5G14470.1 GHMP kinase family protein;(source:Araport11) protein_coding GALACTOKINASE 2 (GALK2) (ATGALK2);GALACTOKINASE 2 (GALK2)
AT5G57560 AT5G57560.1 Encodes a cell wall-modifying enzyme, rapidly upregulated in response to environmental stimuli. protein_coding TOUCH 4 (TCH4) TOUCH 4 (TCH4);XYLOGLUCAN ENDOTRANSGLUCOSYLASE/HYDROLASE 22 (XTH22); (ATXTH22)
AT4G23920 AT4G23920.1 Encodes a protein with UDP-D-glucose 4-epimerase activity. Involved in growth and cell wall carbohydrate biosynthesis. protein_coding UDP-D-GLUCOSE/UDP-D-GALACTOSE 4-EPIMERASE 2 (UGE2) UDP-D-GLUCOSE/UDP-D-GALACTOSE 4-EPIMERASE 2 (UGE2);UDP-GLC 4-EPIMERASE 2 (ATUGE2)
AT3G48580 AT3G48580.1 xyloglucan endotransglucosylase/hydrolase 11;(source:Araport11) protein_coding XYLOGLUCAN ENDOTRANSGLUCOSYLASE/HYDROLASE 11 (XTH11) XYLOGLUCAN ENDOTRANSGLUCOSYLASE/HYDROLASE 11 (XTH11)
AT4G30270 AT4G30270.1 encodes a protein similar to endo xyloglucan transferase in sequence. It is also very similar to BRU1 in soybean, which is involved in brassinosteroid response. protein_coding XYLOGLUCAN ENDOTRANSGLUCOSYLASE/HYDROLASE 24 (XTH24) MERISTEM-5 (MERI5B);MERISTEM 5 (MERI-5);XYLOGLUCAN ENDOTRANSGLUCOSYLASE/HYDROLASE 24 (XTH24);SENESCENCE 4 (SEN4)
AT5G57550 AT5G57550.1 xyloglucan endotransglycosylase-related protein (XTR3) protein_coding XYLOGLUCAN ENDOTRANSGLUCOSYLASE/HYDROLASE 25 (XTH25) XYLOGLUCAN ENDOTRANSGLYCOSYLASE 3 (XTR3);XYLOGLUCAN ENDOTRANSGLUCOSYLASE/HYDROLASE 25 (XTH25)
AT2G06850 AT2G06850.1 endoxyloglucan transferase (EXGT-A1) gene protein_coding XYLOGLUCAN ENDOTRANSGLUCOSYLASE/HYDROLASE 4 (XTH4) ENDOXYLOGLUCAN TRANSFERASE A1 (EXGT-A1);ENDOXYLOGLUCAN TRANSFERASE (EXT);XYLOGLUCAN ENDOTRANSGLUCOSYLASE/HYDROLASE 4 (XTH4)
AT4G25810 AT4G25810.1 xyloglucan endotransglycosylase-related protein (XTR6) protein_coding XYLOGLUCAN ENDOTRANSGLYCOSYLASE 6 (XTR6) XYLOGLUCAN ENDOTRANSGLYCOSYLASE 6 (XTR6);XYLOGLUCAN ENDOTRANSGLUCOSYLASE/HYDROLASE 23 (XTH23)
AT1G10550 AT1G10550.1 Encodes a membrane-localized protein that is predicted to function during cell wall modification.Overexpression of XTH33 results in abnormal cell morphology. It's expression is under epigenetic control by ATX1. protein_coding XYLOGLUCAN:XYLOGLUCOSYL TRANSFERASE 33 (XTH33) XYLOGLUCAN:XYLOGLUCOSYL TRANSFERASE 33 (XTH33);XYLOGLUCAN:XYLOGLUCOSYL TRANSFERASE 33 (XET)
Metabolic process
AT1G25155 AT1G25155.1 Glutamine amidotransferase type 1 family protein;(source:Araport11) protein_coding
AT1G66860 AT1G66860.1 Class I glutamine amidotransferase-like superfamily protein;(source:Araport11) protein_coding
AT1G24909 AT1G24909.1 Glutamine amidotransferase type 1 family protein;(source:Araport11) protein_coding
AT1G25083 AT1G25083.1 Glutamine amidotransferase type 1 family protein;(source:Araport11) protein_coding
AT5G38200 AT5G38200.1 Class I glutamine amidotransferase-like superfamily protein;(source:Araport11) protein_coding
AT5G65010 AT5G65010.2 Encodes asparagine synthetase (ASN2). protein_coding ASPARAGINE SYNTHETASE 2 (ASN2) ASPARAGINE SYNTHETASE 2 (ASN2)
AT3G47340 AT3G47340.1 encodes a glutamine-dependent asparagine synthetase, the predicted ASN1 peptide contains a purF-type glutamine-binding domain, and is expressed predominantly in shoot tissues, where light has a negative effect on its mRNA accumulation. Expression is induced within 3 hours of dark treatment, in senescing leaves and treatment with exogenous photosynthesis inhibitor. Induction …
AT1G07780 AT1G07780.3 Encodes phosphoribosylanthranilate isomerase which catalyzes the third step of the tryptophan biosynthetic pathway. Member of gene family. The mRNA is cell-to-cell mobile. protein_coding PHOSPHORIBOSYLANTHRANILATE ISOMERASE 1 (PAI1) PHOSPHORIBOSYLANTHRANILATE ISOMERASE 1 (PAI1);TRANSIENT RECEPTOR POTENTIAL 6 (TRP6)
AT5G05590 AT5G05590.1 Encodes phosphoribosylanthranilate isomerase which catalyzes the third step in the tryptophan biosynthetic pathway. protein_coding PHOSPHORIBOSYLANTHRANILATE ISOMERASE 2 (PAI2) PHOSPHORIBOSYLANTHRANILATE ISOMERASE 2 (PAI2)
AT4G27070 AT4G27070.1 Tryptophan synthase beta. Expressed at low levels in all tissues. The mRNA is cell-to-cell mobile. protein_coding TRYPTOPHAN SYNTHASE BETA-SUBUNIT 2 (TSB2) TRYPTOPHAN SYNTHASE BETA-SUBUNIT 2 (TSB2)
AT1G75500 AT1G75500.1 An Arabidopsis thaliana homolog of Medicago truncatula NODULIN21 (MtN21). The gene encodes a plant-specific, predicted integral membrane protein and is a member of the Plant-Drug/Metabolite Exporter (P-DME) family (Transporter Classification number: TC 2.A.7.3) and the nodulin MtN21-like transporter family. protein_coding WALLS ARE THIN 1 (WAT1) WALLS ARE THIN 1 (WAT1);USUAL…
Aminoacid transport
AT3G28960 AT3G28960.1 Transmembrane amino acid transporter family protein;(source:Araport11) protein_coding
AT3G54830 AT3G54830.1 Transmembrane amino acid transporter family protein; CONTAINS InterPro DOMAIN/s: Amino acid transporter, transmembrane (InterPro:IPR013057); BEST Arabidopsis thaliana protein match is: Transmembrane amino acid transporter family protein (TAIR:AT2G39130.1). Note that a different cDNA sequence has been reported (see Community Comments). protein_coding
AT2G41190 AT2G41190.1 Transmembrane amino acid transporter family protein;(source:Araport11) protein_coding
AT2G40420 AT2G40420.1 Encodes a putative amino acid transporter. protein_coding
AT2G39130 AT2G39130.1 Transmembrane amino acid transporter family protein;(source:Araport11) protein_coding
AT5G19500 AT5G19500.1 Encodes a putative amino acid transporter that localizes to the chloroplast inner envelope membrane. protein_coding
AT2G38120 AT2G38120.1 Encodes an auxin influx transporter. AUX1 resides at the apical plasma membrane of protophloem cells and at highly dynamic subpopulations of Golgi apparatus and endosomes in all cell types. AUX1 action in the lateral root cap and/or epidermal cells influences lateral root initiation and positioning. Shoot supplied ammonium targets AUX1 and inhibits lateral root emergence. Th…
AT2G21050 AT2G21050.1 Encodes LAX2 (LIKE AUXIN RESISTANT), a member of the AUX1 LAX family of auxin influx carriers. Required for the establishment of embryonic root cell organization. protein_coding LIKE AUXIN RESISTANT 2 (LAX2) LIKE AUXIN RESISTANT 2 (LAX2)
Transcription
AT3G50650 AT3G50650.1 GRAS family transcription factor;(source:Araport11) protein_coding
AT3G06630 AT3G06630.1 protein kinase family protein;(source:Araport11) protein_coding
AT1G77640 AT1G77640.1 encodes a member of the DREB subfamily A-5 of ERF/AP2 transcription factor family. The protein contains one AP2 domain. There are 15 members in this subfamily including RAP2.1, RAP2.9 and RAP2.10. protein_coding
AT2G42330 AT2G42330.1 GC-rich sequence DNA-binding factor-like protein with Tuftelin interacting domain-containing protein;(source:Araport11) protein_coding
AT2G25420 AT2G25420.1 transducin family protein / WD-40 repeat family protein;(source:Araport11) protein_coding
AT5G01380 AT5G01380.1 Homeodomain-like superfamily protein;(source:Araport11) protein_coding
AT1G76110 AT1G76110.1 HMG (high mobility group) box protein with ARID/BRIGHT DNA-binding domain-containing protein;(source:Araport11) protein_coding
AT1G26610 AT1G26610.1 C2H2-like zinc finger protein;(source:Araport11) protein_coding
AT5G63480 AT5G63480.1 mediator of RNA polymerase II transcription subunit;(source:Araport11) protein_coding
AT2G40350 AT2G40350.1 encodes a member of the DREB subfamily A-2 of ERF/AP2 transcription factor family. The protein contains one AP2 domain. There are eight members in this subfamily including DREB2A AND DREB2B that are involved in response to drought. protein_coding
AT5G45113 AT5G45113.1 mitochondrial transcription termination factor-related / mTERF-like protein;(source:Araport11) protein_coding
AT2G22200 AT2G22200.1 encodes a member of the DREB subfamily A-6 of ERF/AP2 transcription factor family. The protein contains one AP2 domain. There are 8 members in this subfamily including RAP2.4. protein_coding
AT1G62310 AT1G62310.1 transcription factor jumonji (jmjC) domain-containing protein;(source:Araport11) protein_coding
AT5G60140 AT5G60140.1 AP2/B3-like transcriptional factor family protein;(source:Araport11) protein_coding
AT1G64100 AT1G64100.1 pentatricopeptide (PPR) repeat-containing protein;(source:Araport11) protein_coding
AT4G10600 AT4G10600.1 RING/FYVE/PHD zinc finger superfamily protein;(source:Araport11) protein_coding
AT2G30120 AT2G30120.2 protein FLC EXPRESSOR;(source:Araport11) protein_coding
AT5G67411 AT5G67411.1 GRAS family transcription factor;(source:Araport11) protein_coding
AT4G12240 AT4G12240.1 zinc finger (C2H2 type) family protein;(source:Araport11) protein_coding
AT5G32460 AT5G32460.1 Transcriptional factor B3 family protein;(source:Araport11) protein_coding
AT4G04260 AT4G04260.1 Bromo-adjacent homology (BAH) domain-containing protein;(source:Araport11) protein_coding
AT3G12730 AT3G12730.1 Homeodomain-like superfamily protein;(source:Araport11) protein_coding
AT5G23930 AT5G23930.1 Mitochondrial transcription termination factor family protein;(source:Araport11) protein_coding
AT3G21330 AT3G21330.1 basic helix-loop-helix (bHLH) DNA-binding superfamily protein;(source:Araport11) protein_coding
AT4G26370 AT4G26370.1 antitermination NusB domain-containing protein;(source:Araport11) protein_coding
AT2G40340 AT2G40340.1 Encodes a member of the DREB subfamily A-2 of ERF/AP2 transcription factor family. The protein contains one AP2 domain. There are eight members in this subfamily including DREB2A AND DREB2B that are involved in response to drought. protein_coding (DREB2C) (DREB2C); (AtERF48)
AT4G35900 AT4G35900.1 bZIP protein required for positive regulation of flowering. Mutants are late flowering. FD interacts with FT to promote flowering.Expressed in the shoot apex in floral anlagen, then declines in floral primordia. protein_coding (FD) (FD); (FD-1); (atbzip14)
AT4G36710 AT4G36710.1 GRAS family transcription factor;(source:Araport11) protein_coding (HAM4) (HAM4);ARABIDOPSIS THALIANA HAIRY MERISTEM 4 (AtHAM4);SCARECROW-LIKE 15 (SCL15)
AT4G17460 AT4G17460.1 Encodes a class II HD-ZIP protein that regulates meristematic activity in different tissues, and that it is necessary for the correct formation of the gynoecium. protein_coding (HAT1) (HAT1);JAIBA (JAB)
AT5G47370 AT5G47370.1 homeobox-leucine zipper genes induced by auxin, but not by other phytohormones. Plays opposite roles in the shoot and root tissues in regulating auxin-mediated morphogenesis. protein_coding (HAT2) (HAT2)
AT2G17520 AT2G17520.1 Encodes a endoribonuclease/protein kinase IRE1-like protein that is predicted to form a type I transmembrane protein structure and contain kinase/endoribonuclease domains at their C-terminal halves. The transcript levels for several ER-stress responsive genes, including six protein disulfide isomerases (PDIs), BiP2, and AtbZIP60 are not affected in ire1-2 null mutants. The m…
AT1G55080 AT1G55080.1 mediator of RNA polymerase II transcription subunit-like protein;(source:Araport11) protein_coding (MED9) (MED9)
AT1G74930 AT1G74930.1 encodes a member of the DREB subfamily A-5 of ERF/AP2 transcription factor family. The protein contains one AP2 domain. There are 15 members in this subfamily including RAP2.1, RAP2.9 and RAP2.10. The mRNA is cell-to-cell mobile. protein_coding (ORA47) (ORA47)
AT5G09460 AT5G09460.1 transcription factor bHLH143;(source:Araport11) protein_coding (SACL1) (SACL1)
AT1G54160 AT1G54160.1 Encodes a member of the CCAAT-binding transcription factor (CBF-B/NF-YA) family. Expression is upregulated in response to ABA and drought. This regulation appears to be mediated by MIR169A which is downregulated in response to drought. NFYA5 is a target of MIR169A. Loss of function mutations are hypersensitive to drought. protein_coding "NUCLEAR FACTOR Y, SUBUNIT A5" (NF-YA5…
AT5G64750 AT5G64750.1 Encodes a putative transcription factor containing an AP2 domain. Is a member of the ERF (ethylene response factor) subfamily B-4 of ERF/AP2 transcription factor family. Expressed in response to ABA, osmotic stress, sugar stress and drought. Mutants are hypersensitive to these stresses. May be involved in regulation of ABA mediated stress response. The mRNA is cell-to-cell m…
AT1G49720 AT1G49720.2 Identified as a protein that binds to abscisic acid response elements. May mediate transcriptional regulation of ABA responses. protein_coding ABSCISIC ACID RESPONSIVE ELEMENT-BINDING FACTOR 1 (ABF1) ABSCISIC ACID RESPONSIVE ELEMENT-BINDING FACTOR 1 (ABF1); (ATABF1)
AT5G60910 AT5G60910.1 MADS box gene negatively regulated by APETALA1 protein_coding AGAMOUS-LIKE 8 (AGL8) AGAMOUS-LIKE 8 (AGL8);FRUITFULL (FUL)
AT5G20510 AT5G20510.1 Encodes a member of the Alfin1-like family of nuclear-localized PHD (plant homeodomain) domain containing proteins. All AL proteins except AL3 bind to di- or trimethylated histone H3 (H3K4me3/2). Members of this family include: AT5G05610 (AL1), AT3G11200 (AL2), AT3G42790 (AL3), AT5G26210 (AL4), AT5G20510 (AL5), AT2G02470 (AL6), AT1G14510 (AL7). protein_coding ALFIN-LIKE 5 (A…
AT1G69440 AT1G69440.1 Encodes ARGONAUTE7, a member of the ARGONAUTE family, characterised by the presence of PAZ and PIWI domains. Involved in the regulation of developmental timing. Required for the accumulation of TAS3 ta-siRNAs but not for accumulation of miR171, miR173, miR390 or mi391. Localized in mature rosette leaves and floral buds. protein_coding ARGONAUTE7 (AGO7) ARGONAUTE7 (AGO7);ZIPP…
AT1G04880 AT1G04880.1 Encodes a ARID-HMG DNA-binding protein that functions in pollen tube growth through the regulation of gene expression by interacting with the transcription factors AGL66 and AGL104. protein_coding ARID-HMG DNA-BINDING PROTEIN 15 (HMGBD15) ARID-HMG DNA-BINDING PROTEIN 15 (AtHMGB15);ARID-HMG DNA-BINDING PROTEIN 15 (HMGBD15)
AT2G46040 AT2G46040.1 Encodes a transcriptional activator that is involved in pollen development. ARID1 is expressed in nuclear bodies of microspore, vegetative and generative cells, and binds to and activates DUO during microgametogenesis. protein_coding AT-RICH INTERACTING DOMAIN 1 (ARID1) AT-RICH INTERACTING DOMAIN 1 (ARID1)
AT5G43700 AT5G43700.1 Auxin inducible protein similar to transcription factors. protein_coding AUXIN INDUCIBLE 2-11 (ATAUX2-11) AUXIN INDUCIBLE 2-11 (ATAUX2-11);INDOLE-3-ACETIC ACID INDUCIBLE 4 (IAA4)
AT1G19220 AT1G19220.1 Encodes an auxin response factor that contains the conserved VP1-B3 DNA-binding domain at its N-terminus and the Aux/IAA-like domains III and IV present in most ARFs at its C-terminus. The protein interacts with IAA1 (yeast two hybrid) and other auxin response elements such as ER7 and ER9 (yeast one hybrid). ARF19 protein can complement many aspects of the arf7 mutant phenot…
AT1G49130 AT1G49130.1 B-box type zinc finger protein with CCT domain-containing protein;(source:Araport11) protein_coding B-BOX DOMAIN PROTEIN 17 (BBX17) B-BOX DOMAIN PROTEIN 17 (BBX17)
AT1G68190 AT1G68190.1 B-box zinc finger family protein;(source:Araport11) protein_coding B-BOX DOMAIN PROTEIN 27 (BBX27) B-BOX DOMAIN PROTEIN 27 (BBX27)
AT5G54470 AT5G54470.1 B-box type zinc finger family protein;(source:Araport11) protein_coding B-BOX DOMAIN PROTEIN 29 (BBX29) B-BOX DOMAIN PROTEIN 29 (BBX29)
AT5G15160 AT5G15160.1 BNQ2 belongs to a family of atypical non-DNA binding basic helix-loop-helix (bHLH) proteins that heterodimerize with and negatively regulate bHLH transcription factors. Directly and negatively regulated by AP3 and PI in petals.Required for appropriate regulation of flowering time. protein_coding BANQUO 2 (BNQ2) BANQUO 2 (BNQ2);BASIC HELIX-LOOP-HELIX PROTEIN 134 (BHLH134)
AT3G25710 AT3G25710.1 Encodes a basic helix-loop-helix transcription factor that is expressed in the hypophysis-adjacent embryo cells, and is required and partially sufficient for MP-dependent root initiation. Involved in response to phosphate starvation. Negative regulator of root hair development, anthocyanin formation and Pi content. Its expression is responsive to both phosphate (Pi) and phos…
AT5G15830 AT5G15830.1 basic leucine-zipper 3;(source:Araport11) protein_coding BASIC LEUCINE-ZIPPER 3 (bZIP3) BASIC LEUCINE-ZIPPER 3 (AtbZIP3);BASIC LEUCINE-ZIPPER 3 (bZIP3)
AT2G22850 AT2G22850.1 basic leucine-zipper 6;(source:Araport11) protein_coding BASIC LEUCINE-ZIPPER 6 (bZIP6) BASIC LEUCINE-ZIPPER 6 (AtbZIP6);BASIC LEUCINE-ZIPPER 6 (bZIP6)
AT3G62420 AT3G62420.1 Encodes a group-S bZIP transcription factor. Forms heterodimers with group-C bZIP transcription factors. The heterodimers bind to the ACTCAT cis-element of proline dehydrogenase gene. protein_coding BASIC REGION/LEUCINE ZIPPER MOTIF 53 (BZIP53) BASIC REGION/LEUCINE ZIPPER MOTIF 53 (ATBZIP53);BASIC REGION/LEUCINE ZIPPER MOTIF 53 (BZIP53)
AT1G18400 AT1G18400.1 Encodes the brassinosteroid signaling component BEE1 (BR-ENHANCED EXPRESSION 1). Positively modulates the shade avoidance syndrome in Arabidopsis seedlings. protein_coding BR ENHANCED EXPRESSION 1 (BEE1) BR ENHANCED EXPRESSION 1 (BEE1)
AT4G36540 AT4G36540.1 Encodes the brassinosteroid signaling component BEE2 (BR-ENHANCED EXPRESSION 2). Positively modulates the shade avoidance syndrome in Arabidopsis seedlings. protein_coding BR ENHANCED EXPRESSION 2 (BEE2) BR ENHANCED EXPRESSION 2 (BEE2)
AT1G73830 AT1G73830.1 Encodes the brassinosteroid signaling component BEE3 (BR-ENHANCED EXPRESSION 3). Positively modulates the shade avoidance syndrome in Arabidopsis seedlings. protein_coding BR ENHANCED EXPRESSION 3 (BEE3) BR ENHANCED EXPRESSION 3 (BEE3)
AT3G18550 AT3G18550.1 Encodes a TCP transcription factor, closely related to teosinte branched1, arrests axillary bud development and prevents axillary bud outgrowth. protein_coding BRANCHED 1 (BRC1) BRANCHED 1 (BRC1); (TCP18); (ATTCP18); (ATBRC1)
AT4G00020 AT4G00020.2 Ortholog of breast cancer susceptibility protein 2. Essential at meiosis. Interacts with either AtRad51 or AtDmc1 and ATDSS1(I). Involved in embryo sac development and defense gene transcription during plant immune responses. protein_coding BREAST CANCER 2 LIKE 2A (BRCA2(IV)) MATERNAL EFFECT EMBRYO ARREST 43 (MEE43);EMBRYO SAC DEVELOPMENT ARREST 20 (EDA20);BREAST CANCER 2 LI…
AT5G63160 AT5G63160.1 BTB and TAZ domain protein. Short-lived nuclear-cytoplasmic protein targeted for degradation by the 26S proteosome pathway. Acts redundantly with BT2 and BT3 during female gametophyte development. protein_coding BTB AND TAZ DOMAIN PROTEIN 1 (bt1) BTB AND TAZ DOMAIN PROTEIN 1 (bt1)
AT3G48360 AT3G48360.1 Encodes a protein (BT2) that is an essential component of the TAC1-mediated telomerase activation pathway. Acts redundantly with BT3 and BT1 during female gametophyte development and with BT3 during male gametophyte development. BT2 also mediates multiple responses to nutrients, stresses, and hormones. protein_coding BTB AND TAZ DOMAIN PROTEIN 2 (bt2) BTB AND TAZ DOMAIN PROT…
AT1G05690 AT1G05690.1 BTB and TAZ domain protein. Acts redunantly with BT1 and BT2 during female gametophyte development. Acts with BT2 during male gametophyte development. protein_coding BTB AND TAZ DOMAIN PROTEIN 3 (bt3) BTB AND TAZ DOMAIN PROTEIN 3 (bt3)
AT3G44260 AT3G44260.1 Encodes one of the homologs of the yeast CCR4-associated factor 1: AT3G44260 (CAF1a), AT5G22250 (CAF1b). Has mRNA deadenylation activity. Also plays a role in plant defense responses. protein_coding CCR4- ASSOCIATED FACTOR 1A (CAF1a) CCR4- ASSOCIATED FACTOR 1A (AtCAF1a);CCR4- ASSOCIATED FACTOR 1A (CAF1a)
AT5G22250 AT5G22250.1 Encodes one of the homologs of the yeast CCR4-associated factor 1: AT3G44260 (CAF1a), AT5G22250 (CAF1b). Has mRNA deadenylation activity. Also plays a role in plant defense responses. protein_coding CCR4- ASSOCIATED FACTOR 1B (CAF1b) CCR4- ASSOCIATED FACTOR 1B (CAF1b);CCR4- ASSOCIATED FACTOR 1B (AtCAF1b)
AT1G80740 AT1G80740.1 ecotype Kl-0 chromomethylase (CMT1). A plant line expressing an RNAi construct directed against DMT4 has reduced agrobacterium-mediated tumor formation. protein_coding CHROMOMETHYLASE 1 (CMT1) CHROMOMETHYLASE 1 (CMT1);DNA METHYLTRANSFERASE 4 (DMT4)
AT3G07650 AT3G07650.1 This gene belongs to the CO (CONSTANS) gene family. This gene family is divided in three subgroups: groups III, to which COL9 belongs, is characterised by one B-box (supposed to regulate protein-protein interactions) and a second diverged zinc finger. COL9 downregulates expression of CO (CONSTANS) as well as FT and SOC1 which are known regulatory targets of CO. The mRNA is c…
AT1G26260 AT1G26260.1 Encodes CIB5 (cryptochrome-interacting basic-helix-loop-helix). Related to CIB1 (AT4G34530). CIB5 interacts with CRY2 and forms heterodimer with CIB1 in vitro. Regulates flowering time redundantly with CIB1. protein_coding CRYPTOCHROME-INTERACTING BASIC-HELIX-LOOP-HELIX 5 (CIB5) CRYPTOCHROME-INTERACTING BASIC-HELIX-LOOP-HELIX 5 (CIB5)
AT1G71200 AT1G71200.1 bHLH160 transcription factor. Induced by copper deficiency and seems to mediate copper uptake along with SPL7. protein_coding CU-DEFICIENCY INDUCED TRANSCRIPTION FACTOR 1 (CITF1) CU-DEFICIENCY INDUCED TRANSCRIPTION FACTOR 1 (CITF1);BASIC HELIX LOOP HELIX 160 (BHLH160)
AT1G69570 AT1G69570.1 CDF5 is a circadian regulated transcript that is antiphasic with respect to its natural antisense transcript (NAT) FLORE (AT1G69572).CDF5 transcript accumulation delays flowering. CDF5 links circadian oscillation and photoperiodism. protein_coding CYCLING DOF FACTOR 5 (CDF5) CYCLING DOF FACTOR 5 (CDF5)
AT1G22985 AT1G22985.1 encodes a member of the ERF (ethylene response factor) subfamily B-5 of ERF/AP2 transcription factor family. The protein contains one AP2 domain. There are 7 members in this subfamily. protein_coding CYTOKININ RESPONSE FACTOR 7 (CRF7) CYTOKININ RESPONSE FACTOR 7 (CRF7)
AT5G61590 AT5G61590.1 Encodes an AP2/ERF-type transcription factor that is preferentially expressed in the epidermis and induced by darkness and negatively regulates cuticular wax biosynthesis. protein_coding DECREASE WAX BIOSYNTHESIS (DEWAX) DECREASE WAX BIOSYNTHESIS (DEWAX); (ERF107)
AT1G21910 AT1G21910.1 encodes a member of the DREB subfamily A-5 of ERF/AP2 transcription factor family. The protein contains one AP2 domain. There are 15 members in this subfamily including RAP2.1, RAP2.9 and RAP2.10. protein_coding DEHYDRATION RESPONSE ELEMENT-BINDING PROTEIN 26 (DREB26) DEHYDRATION RESPONSE ELEMENT-BINDING PROTEIN 26 (DREB26)
AT2G46590 AT2G46590.2 Encodes a protein containing Dof zinc finger motifs that is a positive regulator of light-mediated seed germination. Its expression is limited to vascular system of the mother plant. A recessive mutation is inherited as maternal-effect and expression is not detected in the embryo. Mutants are defective in seed germination and are more dependent on light and cold treatment an…
AT5G14960 AT5G14960.1 DP-E2F-like 2;(source:Araport11) protein_coding DP-E2F-LIKE 2 (DEL2) (E2FD);DP-E2F-LIKE 2 (DEL2); (E2L1)
AT3G11020 AT3G11020.1 encodes a member of the DREB subfamily A-2 of ERF/AP2 transcription factor family (DREB2B). The protein contains one AP2 domain. There are eight members in this subfamily including DREB2A. protein_coding DRE/CRT-BINDING PROTEIN 2B (DREB2B) DRE/CRT-BINDING PROTEIN 2B (DREB2B);DEHYDRATION-RESPONSIVE ELEMENT BINDING PROTEIN 2 (DREB2)
AT2G03050 AT2G03050.1 A locus involved in embryogenesis. Mutations in this locus result in embryo lethality. protein_coding EMBRYO DEFECTIVE 93 (EMB93) EMBRYO DEFECTIVE 93 (EMB93);SINGLET OXYGEN-LINKED DEATH ACTIVATOR 10 (SOLDAT10)
AT3G10000 AT3G10000.1 Homeodomain-like superfamily protein;(source:Araport11) protein_coding EMBRYO SAC DEVELOPMENT ARREST 31 (EDA31) EMBRYO SAC DEVELOPMENT ARREST 31 (EDA31)
AT1G63650 AT1G63650.1 Mutant has reduced trichomes, anthocyanin, and seed coat mucilage and abnormally patterned stomates. Mutants are defective in jasmonate-induced anthocyanin accumulation. Encodes a bHLH Transcription Factor 1. The protein is functionally redundant with GL3 and TT8 and interacts with TTG1, the myb proteins GL1, PAP1 and 2, CPC and TRY, and it will form heterodimers with GL3. E…
AT2G30420 AT2G30420.1 In a tandem repeat with AT2G30424 and AT2G30432 protein_coding ENHANCER OF TRY AND CPC 2 (ETC2) ENHANCER OF TRY AND CPC 2 (ETC2)
AT5G51190 AT5G51190.1 encodes a member of the ERF (ethylene response factor) subfamily B-3 of ERF/AP2 transcription factor family. The protein contains one AP2 domain. There are 18 members in this subfamily including ATERF-1, ATERF-2, AND ATERF-5. protein_coding ETHYLENE RESPONSE FACTOR 105 (ERF105) ETHYLENE RESPONSE FACTOR 105 (ERF105)
AT4G17500 AT4G17500.1 Encodes a member of the ERF (ethylene response factor) subfamily B-3 of ERF/AP2 transcription factor family (ATERF-1). The protein contains one AP2 domain. There are 18 members in this subfamily including ATERF-1, ATERF-2, AND ATERF-5. The mRNA is cell-to-cell mobile. protein_coding ETHYLENE RESPONSIVE ELEMENT BINDING FACTOR 1 (ERF-1) ETHYLENE RESPONSIVE ELEMENT BINDING FACT…
AT5G47220 AT5G47220.1 Encodes a member of the ERF (ethylene response factor) subfamily B-3 of ERF/AP2 transcription factor family (ATERF-2). The protein contains one AP2 domain. Functions as activator of GCC box?dependent transcription. Positive regulator of JA-responsive defense genes and resistance to F. oxysporum and enhances JA inhibition of root elongation. protein_coding ETHYLENE RESPONSIVE…
AT4G12850 AT4G12850.1 Encodes one of four FRS (FAR1-RELATED SEQUENCE) factor-like genes in Arabidopsis. FRS factors are characterized by having an N-terminal C2H2-type chelating motif of the WRKY- Glial Cell Missing1 family, a central core transposase domain of Mutator-like element transposases, and a C-terminal SWIM domain. The four FRF-like genes in Arabidopsis share only the N-terminal motif w…
AT5G64630 AT5G64630.2 Chromatin Assembly Factor-1 (CAF-1) p60 subunit. Involved in organization of the shoot and root apical meristems. In Arabidopsis, the three CAF-1 subunits are encoded by FAS1, FAS2 and, most likely, MSI1, respectively. Mutations in FAS1 or FAS2 lead to increased frequency of homologous recombination and T-DNA integration in Arabidopsis. protein_coding FASCIATA 2 (FAS2) FASCI…
AT1G14350 AT1G14350.1 Encodes a putative MYB transcription factor involved in stomata development, loss of FLP activity results in a failure of guard mother cells (GMCs) to adopt the guard cell fate, thus they continue to divide resulting in abnormal stomata consisting of clusters of numerous guard cell-like cells. This phenotype is enhanced in double mutants with MYB88. Its transcript levels cha…
AT1G68360 AT1G68360.1 Encodes a nuclear localized member of the C2H2 family of TFIIIA transcription factors.GIS3 is involved in trichome initiation and development downstream of GA and cytokinin signaling. GIS regulates the expression GIS and GIS2. protein_coding GLABROUS INFLORESCENCE STEMS 3 (GIS3) GLABROUS INFLORESCENCE STEMS 3 (GIS3)
AT3G27260 AT3G27260.1 Kinase like protein with similarity to yeast BDF1 and human RING3 protein, which have two bromodomains GTE8 has a single bromodomain protein_coding GLOBAL TRANSCRIPTION FACTOR GROUP E8 (GTE8) GLOBAL TRANSCRIPTION FACTOR GROUP E8 (GTE8)
AT2G21060 AT2G21060.1 Glycine-rich protein (AtGRP2b). Also named as CSP4 (cold shock domain protein 4) containing a well conserved cold shock domain (CSD) and glycine-rich motifs interspersed by two retroviral-like CCHC zinc fingers. AtCSP4 is expressed in all tissues but accumulates in reproductive tissues and those undergoing cell divisions. Overexpression of AtCSP4 reduces silique length and i…
AT4G24150 AT4G24150.1 Growth regulating factor encoding transcription activator. One of the nine members of a GRF gene family, containing nuclear targeting domain. Involved in leaf development and expressed in shoot and flower. protein_coding GROWTH-REGULATING FACTOR 8 (GRF8) (ATMIN10);GROWTH-REGULATING FACTOR 8 (GRF8);GROWTH-REGULATING FACTOR 8 (AtGRF8)
AT4G18880 AT4G18880.1 Encodes a member of Heat Stress Transcription Factor(Hsf) family that is a substrate of the MPK3/MPK6 signaling and regulates stress responses. protein_coding HEAT SHOCK TRANSCRIPTION FACTOR A4A (HSF A4A) ARABIDOPSIS THALIANA HEAT SHOCK TRANSCRIPTION FACTOR A4A (AT-HSFA4A);HEAT SHOCK TRANSCRIPTION FACTOR A4A (HSF A4A)
AT5G03720 AT5G03720.1 Member of Heat Stress Transcription Factor (Hsf) family. Expression is regulated by DREB2A and in turn HSFA3 regulates the expression of hsps Hsp18.1-CI and Hsp26.5-MII35S. Involved in establishing thermotolerence. protein_coding HEAT SHOCK TRANSCRIPTION FACTOR A3 (HSFA3) ARABIDOPSIS THALIANA HEAT SHOCK TRANSCRIPTION FACTOR A3 (AT-HSFA3);HEAT SHOCK TRANSCRIPTION FACTOR A3 (H…
AT5G09750 AT5G09750.1 Encodes a bHLH transcription factor that is involved in transmitting tract and stigma development. protein_coding HECATE 3 (HEC3) HECATE 3 (HEC3)
AT3G44660 AT3G44660.1 histone deacetylase 10;(source:Araport11) protein_coding HISTONE DEACETYLASE 10 (hda10) HISTONE DEACETYLASE 10 (hda10)
AT3G44490 AT3G44490.1 histone deacetylase 17;(source:Araport11) protein_coding HISTONE DEACETYLASE 17 (hda17) HISTONE DEACETYLASE 17 (hda17)
AT5G26040 AT5G26040.2 Class III RPD3 type protein. Encodes HDA2, a member of the histone deacetylase family proteins. protein_coding HISTONE DEACETYLASE 2 (HDA2) HISTONE DEACETYLASE 2 (HDA2)
AT5G06710 AT5G06710.1 Homeobox-leucine zipper protein. protein_coding HOMEOBOX FROM ARABIDOPSIS THALIANA (HAT14) HOMEOBOX FROM ARABIDOPSIS THALIANA (HAT14)
AT4G16780 AT4G16780.1 Encodes a homeodomain-leucine zipper protein that is rapidly and strongly induced by changes in the ratio of red to far-red light. It is also involved in cell expansion and cell proliferation and in the response to auxin. The mRNA is cell-to-cell mobile. protein_coding HOMEOBOX PROTEIN 2 (HB-2) HOMEOBOX PROTEIN 2 (ATHB-2); (HAT4);ARABIDOPSIS THALIANA HOMEOBOX PROTEIN 2 (ATHB…
AT2G18350 AT2G18350.1 homeobox protein 24;(source:Araport11) protein_coding HOMEOBOX PROTEIN 24 (HB24) HOMEOBOX PROTEIN 24 (HB24);ZINC FINGER HOMEODOMAIN 6 (ZHD6);HOMEOBOX PROTEIN 24 (AtHB24)
AT3G50890 AT3G50890.1 homeobox protein 28;(source:Araport11) protein_coding HOMEOBOX PROTEIN 28 (HB28) HOMEOBOX PROTEIN 28 (AtHB28);HOMEOBOX PROTEIN 28 (HB28);ZINC FINGER HOMEODOMAIN 7 (ZHD7)
AT5G53980 AT5G53980.1 Encodes a homeodomain leucine zipper class I (HD-Zip I) protein. protein_coding HOMEOBOX PROTEIN 52 (HB52) HOMEOBOX PROTEIN 52 (ATHB52);HOMEOBOX PROTEIN 52 (HB52)
AT1G27045 AT1G27045.1 Encodes ATHB54, a member of the homeodomain leucine zipper (HD-Zip) family protein. Please note that this locus was split from AT1G27050 in the TAIR10 genome release (2010). Affymetrix ATH1 Probe Set linked to symbol ATHB54 is in fact directed against the product of the AT1G27050 locus (the mRNA coding for the RNA-recognition-motif protein). protein_coding HOMEOBOX PROTEIN 5…
AT5G46880 AT5G46880.1 homeobox-7;(source:Araport11) protein_coding HOMEOBOX-7 (HB-7) HOMEOBOX-7 (HB-7);HOMEODOMAIN GLABROUS 5 (HDG5)
AT2G44910 AT2G44910.1 Encodes a homeodomain protein whose expression displays a dependence on phyB for both red and far-red light response. Also involved in the shade avoidance syndrome. protein_coding HOMEOBOX-LEUCINE ZIPPER PROTEIN 4 (HB4) HOMEOBOX-LEUCINE ZIPPER PROTEIN 4 (ATHB4);ARABIDOPSIS THALIANA HOMEOBOX-LEUCINE ZIPPER PROTEIN 4 (ATHB-4);HOMEOBOX-LEUCINE ZIPPER PROTEIN 4 (HB4)
AT5G52170 AT5G52170.1 Encodes a homeobox-leucine zipper family protein belonging to the HD-ZIP IV family. protein_coding HOMEODOMAIN GLABROUS 7 (HDG7) HOMEODOMAIN GLABROUS 7 (HDG7)
AT3G03260 AT3G03260.1 Encodes a homeobox-leucine zipper family protein belonging to the HD-ZIP IV family. protein_coding HOMEODOMAIN GLABROUS 8 (HDG8) HOMEODOMAIN GLABROUS 8 (HDG8)
AT2G18300 AT2G18300.3 basic helix-loop-helix (bHLH) DNA-binding superfamily protein;(source:Araport11) protein_coding HOMOLOG OF BEE2 INTERACTING WITH IBH 1 (HBI1) HOMOLOG OF BEE2 INTERACTING WITH IBH 1 (HBI1)
AT5G08230 AT5G08230.1 HUA and HUA-LIKE (HULK) genes act redundantly to regulate a subset of essential genes, with some (or all) family members also having specific functions. protein_coding HUA2 LIKE 1 (HULK1) HUA2 LIKE 1 (HULK1); (SL5)
AT1G13300 AT1G13300.1 Encodes a nuclear localized member of the GARP family of transcription factors. Involved in nitrate/phosphate signaling in roots. It is transcriptionally regulated by nitrate and post transcriptionally by phospate and functions to integrate these two nutrient signaling pathways in the root. protein_coding HYPERSENSITIVITY TO LOW PI-ELICITED PRIMARY ROOT SHORTENING 1 (HRS1) H…
AT4G02670 AT4G02670.1 indeterminate(ID)-domain 12;(source:Araport11) protein_coding INDETERMINATE(ID)-DOMAIN 12 (IDD12) INDETERMINATE(ID)-DOMAIN 12 (AtIDD12);INDETERMINATE(ID)-DOMAIN 12 (IDD12)
AT1G25250 AT1G25250.1 Encodes a transcription factor that, together with IDD14 and IDD15, regulates auxin biosynthesis and transport and thus aerial organ morphogenesis and gravitropic responses. protein_coding INDETERMINATE(ID)-DOMAIN 16 (IDD16) INDETERMINATE(ID)-DOMAIN 16 (AtIDD16);INDETERMINATE(ID)-DOMAIN 16 (IDD16)
AT1G52830 AT1G52830.1 An extragenic dominant suppressor of the hy2 mutant phenotype. Also exhibits aspects of constitutive photomorphogenetic phenotype in the absence of hy2. Mutants have dominant leaf curling phenotype shortened hypocotyls and reduced apical hook. Induced by indole-3-acetic acid. protein_coding INDOLE-3-ACETIC ACID 6 (IAA6) INDOLE-3-ACETIC ACID 6 (IAA6);SHORT HYPOCOTYL 1 (SHY1)
AT3G23050 AT3G23050.1 Transcription regulator acting as repressor of auxin-inducible gene expression. Plays role in the control of gravitropic growth and development in light-grown seedlings. Auxin induces the degradation of the protein in a dosage-dependent manner in a process mediated by AtRac1. Auxin induced the relocalization of the protein within the nucleus from a diffused nucleoplasmic pat…
AT4G14560 AT4G14560.1 auxin (indole-3-acetic acid) induced gene (IAA1) encoding a short-lived nuclear-localized transcriptional regulator protein. The mRNA is cell-to-cell mobile. protein_coding INDOLE-3-ACETIC ACID INDUCIBLE 1 (IAA1) INDOLE-3-ACETIC ACID INDUCIBLE 1 (IAA1);AUXIN RESISTANT 5 (AXR5)
AT4G14550 AT4G14550.1 IAA14 is a member of the Aux/IAA protein family. Involved in lateral root development. Gain of function mutation decreases auxin-inducible gene expression. Protein is localized to the nucleus. Expressed in stele and root tip epidermis. Functions as a negative regulator of ARF7/19. protein_coding INDOLE-3-ACETIC ACID INDUCIBLE 14 (IAA14) INDOLE-3-ACETIC ACID INDUCIBLE 14 (IAA…
AT3G15540 AT3G15540.1 Primary auxin-responsive gene. Involved in the regulation stamen filaments development. protein_coding INDOLE-3-ACETIC ACID INDUCIBLE 19 (IAA19) INDOLE-3-ACETIC ACID INDUCIBLE 19 (IAA19);MASSUGU 2 (MSG2)
AT3G23030 AT3G23030.1 auxin inducible gene expressed in the nucleus protein_coding INDOLE-3-ACETIC ACID INDUCIBLE 2 (IAA2) INDOLE-3-ACETIC ACID INDUCIBLE 2 (IAA2)
AT4G32280 AT4G32280.1 indole-3-acetic acid inducible 29;(source:Araport11) protein_coding INDOLE-3-ACETIC ACID INDUCIBLE 29 (IAA29) INDOLE-3-ACETIC ACID INDUCIBLE 29 (IAA29)
AT2G01200 AT2G01200.2 Belongs to auxin inducible gene family. protein_coding INDOLE-3-ACETIC ACID INDUCIBLE 32 (IAA32) INDOLE-3-ACETIC ACID INDUCIBLE 32 (IAA32)
AT1G15580 AT1G15580.1 auxin induced protein protein_coding INDOLE-3-ACETIC ACID INDUCIBLE 5 (IAA5) AUXIN-INDUCIBLE 2-27 (AUX2-27); (ATAUX2-27);INDOLE-3-ACETIC ACID INDUCIBLE 5 (IAA5)
AT5G65670 AT5G65670.1 auxin (indole-3-acetic acid) induced gene The mRNA is cell-to-cell mobile. protein_coding INDOLE-3-ACETIC ACID INDUCIBLE 9 (IAA9) INDOLE-3-ACETIC ACID INDUCIBLE 9 (IAA9)
AT3G43440 AT3G43440.1 jasmonate-zim-domain protein 11;(source:Araport11) protein_coding JASMONATE-ZIM-DOMAIN PROTEIN 11 (JAZ11) JASMONATE-ZIM-DOMAIN PROTEIN 11 (JAZ11); (TIFY3A)
AT4G17695 AT4G17695.1 Homeodomain-like superfamily protein;(source:Araport11) protein_coding KANADI 3 (KAN3) KANADI 3 (KAN3)
AT1G26945 AT1G26945.1 Encodes a basic helix-loop-helix (bHLH) protein involved in blue/far-red light signaling. Physically interacts with HFR1 and negatively regulates its activity. protein_coding KIDARI (KDR) KIDARI (KDR);PACLOBUTRAZOL RESISTANCE 6 (PRE6)
AT4G08150 AT4G08150.1 A member of class I knotted1-like homeobox gene family (together with KNAT2). Similar to the knotted1 (kn1) homeobox gene of maize. Normally expressed in the peripheral and rib zone of shoot apical meristem but not in the leaf primordia. It is also expressed in the fourth floral whorl, in the region that would become style, particularly in the cell surrounding the transmitti…
AT5G58500 AT5G58500.1 LIGHT-DEPENDENT SHORT HYPOCOTYLS-like protein (DUF640);(source:Araport11) protein_coding LIGHT SENSITIVE HYPOCOTYLS 5 (LSH5) LIGHT SENSITIVE HYPOCOTYLS 5 (LSH5)
AT3G60890 AT3G60890.2 binding protein;(source:Araport11) protein_coding LITTLE ZIPPER 2 (ZPR2) LITTLE ZIPPER 2 (ZPR2)
AT1G64625 AT1G64625.1 Encodes a plant-specific basic helix-loop-helix (bHLH) protein that is required for normal meiotic entry and the establishment of meiotic synchrony. It plays a role in xylem differentiation downstream of auxin. protein_coding LONESOME HIGHWAY LIKE 3 (LHL3) LONESOME HIGHWAY LIKE 3 (LHL3);FEHLSTART (FST); (LL1)
AT1G02340 AT1G02340.1 Encodes a light-inducible, nuclear bHLH protein involved in phytochrome signaling. Mutants exhibit a long-hypocotyl phenotype only under far-red light but not under red light and are defective in other phytochrome A-related responses. Mutants also show blue light response defects. HFR1 interacts with COP1, co-localizes to the nuclear specks and is ubiquinated by COP1. protei…
AT5G65080 AT5G65080.1 Is upregulated during vernalization and regulates flowering time. Encodes MADS-domain protein. Two variants encoding proteins of 198 and 184 amino acids have been reported. protein_coding MADS AFFECTING FLOWERING 5 (MAF5) MADS AFFECTING FLOWERING 5 (MAF5);AGAMOUS-LIKE 68 (AGL68)
AT4G00950 AT4G00950.1 hypothetical protein (DUF688);(source:Araport11) protein_coding MATERNAL EFFECT EMBRYO ARREST 47 (MEE47) MATERNAL EFFECT EMBRYO ARREST 47 (MEE47)
AT1G48000 AT1G48000.1 Encodes a putative transcription factor (MYB112). protein_coding MYB DOMAIN PROTEIN 112 (MYB112) MYB DOMAIN PROTEIN 112 (MYB112);MYB DOMAIN PROTEIN 112 (AtMYB112)
AT3G28910 AT3G28910.1 transcription factor myb homologue protein_coding MYB DOMAIN PROTEIN 30 (MYB30) (ATMYB30);MYB DOMAIN PROTEIN 30 (MYB30)
AT5G02320 AT5G02320.1 Encodes a putative c-MYB-like transcription factor of the MYB3R factor gene family (MYB3R5). protein_coding MYB DOMAIN PROTEIN 3R-5 (MYB3R-5) ARABIDOPSIS THALIANA MYB DOMAIN PROTEIN 3R5 (ATMYB3R5);MYB DOMAIN PROTEIN 3R-5 (MYB3R-5)
AT4G01680 AT4G01680.2 Encodes a putative transcription factor (MYB55). protein_coding MYB DOMAIN PROTEIN 55 (MYB55) MYB DOMAIN PROTEIN 55 (MYB55)
AT3G50060 AT3G50060.1 Encodes a member of the R2R3 transcription factor gene family. Expressed in response to potassium deprivation and auxin. Involved in lateral root development. Interacts with ARF7 and regulates the expression of some auxin responsive genes. protein_coding MYB DOMAIN PROTEIN 77 (MYB77) MYB DOMAIN PROTEIN 77 (MYB77)
AT2G17040 AT2G17040.1 Member of the NAC transcription factor family and more specifically, the ONAC022 subfamily. Involved in leaf and inflorescence stem morphogenesis. The mRNA is cell-to-cell mobile. protein_coding NAC DOMAIN CONTAINING PROTEIN 36 (NAC036) NAC DOMAIN CONTAINING PROTEIN 36 (anac036);NAC DOMAIN CONTAINING PROTEIN 36 (NAC036)
AT1G02230 AT1G02230.1 NAC domain containing protein 4;(source:Araport11) protein_coding NAC DOMAIN CONTAINING PROTEIN 4 (NAC004) NAC DOMAIN CONTAINING PROTEIN 4 (ANAC004);NAC DOMAIN CONTAINING PROTEIN 4 (NAC004)
AT3G01600 AT3G01600.1 NAC domain containing protein 44;(source:Araport11) protein_coding NAC DOMAIN CONTAINING PROTEIN 44 (NAC044) NAC DOMAIN CONTAINING PROTEIN 44 (anac044);NAC DOMAIN CONTAINING PROTEIN 44 (NAC044)
AT4G01520 AT4G01520.1 NAC domain containing protein 67;(source:Araport11) protein_coding NAC DOMAIN CONTAINING PROTEIN 67 (NAC067) NAC DOMAIN CONTAINING PROTEIN 67 (NAC067);NAC DOMAIN CONTAINING PROTEIN 67 (anac067)
AT4G36160 AT4G36160.1 Encodes a NAC-domain transcription factor that is expressed in developing xylem. Over expression of this protein causes ectopic secondary cell wall growth. Complements some of the cell wall defects seen in SND1/NST1 double mutants. protein_coding NAC DOMAIN CONTAINING PROTEIN 76 (NAC076) VASCULAR-RELATED NAC-DOMAIN 2 (VND2);NAC DOMAIN CONTAINING PROTEIN 76 (ANAC076);NAC DOMA…
AT1G32870 AT1G32870.1 Expression in rosette leaves is activated by high concentration of boron. protein_coding NAC DOMAIN PROTEIN 13 (NAC13) NAC DOMAIN PROTEIN 13 (ANAC13);ARABIDOPSIS NAC DOMAIN CONTAINING PROTEIN 13 (ANAC013);NAC DOMAIN PROTEIN 13 (NAC13)
AT3G61970 AT3G61970.1 AP2/B3-like transcriptional factor family protein;(source:Araport11) protein_coding NGATHA2 (NGA2) NGATHA2 (NGA2)
AT1G06160 AT1G06160.1 encodes a member of the ERF (ethylene response factor) subfamily B-3 of ERF/AP2 transcription factor family. The protein contains one AP2 domain. There are 18 members in this subfamily including ATERF-1, ATERF-2, AND ATERF-5. protein_coding OCTADECANOID-RESPONSIVE ARABIDOPSIS AP2/ERF 59 (ORA59) OCTADECANOID-RESPONSIVE ARABIDOPSIS AP2/ERF 59 (ORA59);ETHYLENE RESPONSIVE FACTOR…
AT4G04030 AT4G04030.1 transcription repressor;(source:Araport11) protein_coding OVATE FAMILY PROTEIN 9 (OFP9) ARABIDOPSIS THALIANA OVATE FAMILY PROTEIN 9 (ATOFP9);OVATE FAMILY PROTEIN 9 (OFP9)
AT5G39860 AT5G39860.1 Encodes PRE1 (PACLOBUTRAZOL RESISTANCE1). PRE1 and IBH1 form a pair of antagonistic HLH/bHLH transcription factors that function downstream of BZR1 to mediate brassinosteroid regulation of cell elongation. BNQ1 is directly and negatively regulated by AP3 and PI in petals.Required for appropriate regulation of flowering time. protein_coding PACLOBUTRAZOL RESISTANCE1 (PRE1) PA…
AT3G28857 AT3G28857.1 Encodes a atypical member of the bHLH (basic helix-loop-helix) family transcriptional factors. protein_coding PACLOBUTRAZOL RESISTANCE 5 (PRE5) PACLOBUTRAZOL RESISTANCE 5 (PRE5)
AT2G02710 AT2G02710.1 Encodes a putative blue light receptor protein. protein_coding PAS/LOV PROTEIN B (PLPB) PAS/LOV PROTEIN (PLP);PAS/LOV PROTEIN B (PLPB)
AT2G20400 AT2G20400.1 MYB-CC transcription factor. PHL4 is related to PHR1 (which regulates plant Pi starvation response) but it does not seem to have a significant role in Pi starvation. protein_coding PHR1-LIKE 4 (PHL4) PHR1-LIKE 4 (PHL4)
AT2G46970 AT2G46970.1 encodes a novel Myc-related bHLH transcription factor, which physically associated with APRR1/TOC1 and is a member of PIF3 transcription factor family. protein_coding PHYTOCHROME INTERACTING FACTOR 3-LIKE 1 (PIL1) PHYTOCHROME INTERACTING FACTOR 3-LIKE 1 (PIL1)
AT2G31865 AT2G31865.2 poly(ADP-ribose) glycohydrolase 2;(source:Araport11) protein_coding POLY(ADP-RIBOSE) GLYCOHYDROLASE 2 (PARG2) POLY(ADP-RIBOSE) GLYCOHYDROLASE 2 (PARG2); (ATPARG2)
AT1G44910 AT1G44910.1 Binds the carboxyl-terminal domain (CTD) of the largest subunit of RNA polymerase II and functions as a scaffold for RNA processing machineries. protein_coding PRE-MRNA-PROCESSING PROTEIN 40A (PRP40A) PRE-MRNA-PROCESSING PROTEIN 40A (ATPRP40A);PRE-MRNA-PROCESSING PROTEIN 40A (PRP40A)
AT5G60100 AT5G60100.2 Encodes pseudo-response regulator 3 (APRR3/PRR3). PRR3 transcript levels vary in a circadian pattern with peak expression at dusk under long and short day conditions. PRR3 affects the period of the circadian clock and seedlings with reduced levels of PRR3 have shorter periods, based on transcriptional assays of clock-regulated genes. PRR3 is expressed in the vasculature of c…
AT5G24470 AT5G24470.1 Encodes a pseudo-response regulator whose mutation affects various circadian-associated biological events such as flowering time in the long-day photoperiod conditions, red light sensitivity of seedlings during early photomorphogenesis, and the period of free-running rhythms of certain clock-controlled genes including CCA1 and APRR1/TOC1 in constant white light. Acts as tran…
AT5G06070 AT5G06070.1 Isolated as a mutation defective in petal development with specific effects on adaxial petals which are filamentous or absent. Encodes a Superman (SUP) like protein with zinc finger motifs. Transcript is detected in petal primordia and protein is localized to the nucleus. protein_coding RABBIT EARS (RBE) (RAB);RABBIT EARS (RBE)
AT2G18328 AT2G18328.1 RAD-like 4;(source:Araport11) protein_coding RAD-LIKE 4 (RL4) RAD-LIKE 4 (ATRL4);RAD-LIKE 4 (RL4)
AT1G46768 AT1G46768.1 encodes a member of the DREB subfamily A-5 of ERF/AP2 transcription factor family (RAP2.1). The protein contains one AP2 domain. There are 16 members in this subfamily including RAP2.9 and RAP2.10. protein_coding RELATED TO AP2 1 (RAP2.1) RELATED TO AP2 1 (RAP2.1)
AT5G59820 AT5G59820.1 Encodes a zinc finger protein involved in high light and cold acclimation. Overexpression of this putative transcription factor increases the expression level of 9 cold-responsive genes and represses the expression level of 15 cold-responsive genes, including CBF genes. Also, lines overexpressing this gene exhibits a small but reproducible increase in freeze tolerance. Becau…
AT5G37260 AT5G37260.1 Encodes a MYB family transcription factor Circadian 1 (CIR1). Involved in circadian regulation in Arabidopsis. protein_coding REVEILLE 2 (RVE2) REVEILLE 2 (RVE2);CIRCADIAN 1 (CIR1)
AT5G44180 AT5G44180.1 Homeodomain-like transcriptional regulator;(source:Araport11) protein_coding RINGLET 2 (RLT2) RINGLET 2 (RLT2)
AT1G24260 AT1G24260.2 Member of the MADs box transcription factor family. SEP3 is redundant with SEP1 and 2. Flowers of SEP1/2/3 triple mutants show a conversion of petals and stamens to sepals.SEP3 forms heterotetrameric complexes with other MADS box family members and binds to the CArG box motif. protein_coding SEPALLATA3 (SEP3) SEPALLATA3 (SEP3);AGAMOUS-LIKE 9 (AGL9)
AT2G42830 AT2G42830.2 AGAMOUS [AG]-like MADS box protein (AGL5) involved in fruit development (valve margin and dehiscence zone differentiation). A putative direct target of AG. SHP2 has been shown to be a downstream gene of the complex formed by AG and SEP proteins (SEP4 alone does not form a functional complex with AG). protein_coding SHATTERPROOF 2 (SHP2) SHATTERPROOF 2 (SHP2);AGAMOUS-LIKE 5 (…
AT1G62360 AT1G62360.1 Class I knotted-like homeodomain protein that is required for shoot apical meristem (SAM) formation during embryogenesis and for SAM function throughout the lifetime of the plant. Functions by preventing incorporation of cells in the meristem center into differentiating organ primordia. It has also been shown to have a role in the specification of flower meristem identity. p…
AT1G28560 AT1G28560.2 Encodes a protein similar to human SNAP50. Mutants display different temperature sensitivities in the dedifferentiation of cells from different organs. Mutation inhibits the dedifferentiation-associated accumulation of U-snRNAs and some other small RNA species encoded by independent-type genes carrying the USE and TATA box. Required for the elevation of cell proliferation co…
AT1G04240 AT1G04240.1 SHY2/IAA3 regulates multiple auxin responses in roots. It is induced rapidly by IAA, and has been shown to be phosphorylated by oat phytochrome A in vitro. protein_coding SHORT HYPOCOTYL 2 (SHY2) SHORT HYPOCOTYL 2 (SHY2);INDOLE-3-ACETIC ACID INDUCIBLE 3 (IAA3)
AT1G27370 AT1G27370.1 In conjunction with SPL11 and SPL2, SPL10 redundantly controls proper development of lateral organs in association with shoot maturation in the reproductive phase. SPL10 also controls lamina shape during vegetative development. protein_coding SQUAMOSA PROMOTER BINDING PROTEIN-LIKE 10 (SPL10) SQUAMOSA PROMOTER BINDING PROTEIN-LIKE 10 (SPL10)
AT2G33810 AT2G33810.1 Encodes a member of the SPL (squamosa-promoter binding protein-like)gene family, a novel gene family encoding DNA binding proteins and putative transcription factors. Contains the SBP-box, which encodes the SBP-domain, required and sufficient for interaction with DNA. It binds DNA, may directly regulate AP1, and is involved in regulation of flowering and vegetative phase cha…
AT2G42200 AT2G42200.1 Encodes a putative transcriptional regulator that is involved in the vegetative to reproductive phase transition. Expression is regulated by MIR156b. SPL activity nonautonomously inhibits initiation of new leaves at the shoot apical meristem. protein_coding SQUAMOSA PROMOTER BINDING PROTEIN-LIKE 9 (SPL9) SQUAMOSA PROMOTER BINDING PROTEIN-LIKE 9 (SPL9); (AtSPL9)
AT1G30970 AT1G30970.1 Encodes SUF4 (SUPPRESSOR of FRI 4), a putative zinc-finger-containing transcription factor that is required for delayed flowering in winter-annual Arabidopsis. suf4 mutations strongly suppress the late-flowering phenotype of FRI (FRIGIDA) mutants. suf4 mutants also show reduced H3K4 trimethylation at FLC (FLOWERING LOCUS C), a floral inhibitor. SUF4 may act to specifically r…
AT5G43630 AT5G43630.1 Encodes a zinc knuckle protein that negatively regulates morning specific growth. The role of TZP in hypocotyl elongation was established through a QTL analysis of BayXSha RIL populations. The Bay-0 allele contains a deletion causing a frameshift mutation. TZP is under circadian control and acts to regulate morning-specific hypocotyl growth. The mRNA is cell-to-cell mobile. …
AT1G68800 AT1G68800.1 Encodes a TCP transcription factor, closely related to teosinte branched1, arrests axillary bud development and prevents axillary bud outgrowth. Transcription level and mutant phenotype are weaker than its homolog BRC1 (At3G18550). protein_coding TCP DOMAIN PROTEIN 12 (TCP12) BRANCHED 2 (BRC2);TCP DOMAIN PROTEIN 12 (TCP12)
AT5G08330 AT5G08330.1 Circadian oscillator protein which interacts with bZIP63 and regulates a response of the circadian oscillator to sugar. Is not required for the sugar-induced circadian phase advance in the morning; regulates a response of CCA1 to sugars. protein_coding TCP DOMAIN PROTEIN 21 (TCP21) (AtTCP11);TCP DOMAIN PROTEIN 11 (TCP11);TCP DOMAIN PROTEIN 21 (TCP21);CCA1 HIKING EXPEDITION (…
AT2G45680 AT2G45680.1 TCP family transcription factor;(source:Araport11) protein_coding TCP DOMAIN PROTEIN 9 (TCP9) TCP DOMAIN PROTEIN 9 (TCP9)
AT5G10030 AT5G10030.1 Encodes a member of basic leucine zipper transcription gene family. Nomenclature according to Xiang, et al. (1997). protein_coding TGACG MOTIF-BINDING FACTOR 4 (TGA4) TGACG MOTIF-BINDING FACTOR 4 (TGA4);OCS ELEMENT BINDING FACTOR 4 (OBF4)
AT4G32570 AT4G32570.1 TIFY domain protein 8;(source:Araport11) protein_coding TIFY DOMAIN PROTEIN 8 (TIFY8) TIFY DOMAIN PROTEIN 8 (TIFY8)
AT1G36060 AT1G36060.1 encodes a member of the DREB subfamily A-6 of ERF/AP2 transcription factor family. The protein contains one AP2 domain. There are 8 members in this subfamily including RAP2.4.Overexpression results in increased drought tolerance and vitrified leaves. Binds to DRE/GCC promoter elements and activates expression of aquaporin genes AtTIP1;1, AtTIP2;3, and AtPIP2;2. protein_codin…
AT1G05830 AT1G05830.1 Encodes a homolog of trithorax, a histone-lysine N-methyltransferase. Paralog of ATX1. Unlike ATX1 which is involved in trimethylating of histone H3-mysine 4, ATX2 is involved in dimethylating of histone H3-lysine 4. ATX1 and ATX2 influence the expression of largely nonoverlapping gene sets. The expression pattern of ATX2 is also different from that of ATX1. protein_coding T…
AT1G43640 AT1G43640.1 Member of TLP family of tubby like proteins that also contain an F-Box. protein_coding TUBBY LIKE PROTEIN 5 (TLP5) TUBBY LIKE PROTEIN 5 (AtTLP5);TUBBY LIKE PROTEIN 5 (TLP5)
AT4G13640 AT4G13640.2 Homeodomain-like superfamily protein;(source:Araport11) protein_coding UNFERTILIZED EMBRYO SAC 16 (UNE16) UNFERTILIZED EMBRYO SAC 16 (UNE16);PHR1-LIKE 3 (PHL3)
AT2G18060 AT2G18060.1 Encodes a NAC-domain transcription factor that is expressed in developing vessels and protoxylem. Along with other members of this family, VND1 appears to regulate the development of genes required for secondary cell wall biosynthesis. protein_coding VASCULAR RELATED NAC-DOMAIN PROTEIN 1 (VND1) VASCULAR RELATED NAC-DOMAIN PROTEIN 1 (VND1);ARABIDOPSIS NAC DOMAIN CONTAINING PR…
AT5G18000 AT5G18000.1 Encodes VERDANDI (VDD), a putative transcription factor belonging to the reproductive meristem (REM) family. VDD is a direct target of the MADS domain ovule identity complex. Mutation in VDD affects embryo sac differentiation. protein_coding VERDANDI (VDD) VERDANDI (VDD)
AT4G31800 AT4G31800.1 Pathogen-induced transcription factor. Binds W-box sequences in vitro. Forms protein complexes with itself and with WRKY40 and WRKY60. Constitutive expression of WRKY18 enhanced resistance to P. syringae, but its coexpression with WRKY40 or WRKY60 made plants more susceptible to both P. syringae and B. cinerea. WRKY18, WRKY40, and WRKY60 have partially redundant roles in res…
AT2G30250 AT2G30250.1 member of WRKY Transcription Factor; Group I. Located in nucleus. Involved in response to various abiotic stresses - especially salt stress. protein_coding WRKY DNA-BINDING PROTEIN 25 (WRKY25) WRKY DNA-BINDING PROTEIN 25 (WRKY25); (AtWRKY25)
AT5G07100 AT5G07100.1 Encodes WRKY DNA-binding protein 26 (WRKY26). protein_coding WRKY DNA-BINDING PROTEIN 26 (WRKY26) WRKY DNA-BINDING PROTEIN 26 (WRKY26)
AT1G80840 AT1G80840.1 Pathogen-induced transcription factor. Binds W-box sequences in vitro. Forms protein complexes with itself and with WRKY40 and WRKY60. Coexpression with WRKY18 or WRKY60 made plants more susceptible to both P. syringae and B. cinerea. WRKY18, WRKY40, and WRKY60 have partially redundant roles in response to the hemibiotrophic bacterial pathogen Pseudomonas syringae and the ne…
AT2G46400 AT2G46400.1 Encodes a WRKY transcription factor that contributes to the feedforward inhibition of osmotic/salt stress-dependent LR inhibition via regulation of ABA signaling and auxin homeostasis. protein_coding WRKY DNA-BINDING PROTEIN 46 (WRKY46) WRKY DNA-BINDING PROTEIN 46 (WRKY46);WRKY DNA-BINDING PROTEIN 46 (ATWRKY46)
AT1G29860 AT1G29860.1 member of WRKY Transcription Factor; Group II-c protein_coding WRKY DNA-BINDING PROTEIN 71 (WRKY71) WRKY DNA-BINDING PROTEIN 71 (WRKY71);WRKY DNA-BINDING PROTEIN 71 (ATWRKY71);EXCESSIVE BRANCHES1 (EXB1)
AT1G46480 AT1G46480.1 Encodes WOX4, a WUSCHEL-related homeobox gene family member with 65 amino acids in its homeodomain. Proteins in this family contain a sequence of eight residues (TLPLFPMH) downstream of the homeodomain called the WUS box. This protein also contains an acidic domain approximately 10 residues upstream of the WUS box. Part of the TDIF-TDR-WOX4 signaling pathway that plays a cru…
AT1G66140 AT1G66140.1 Encodes a zinc finger protein containing only a single zinc finger. protein_coding ZINC FINGER PROTEIN 4 (ZFP4) ZINC FINGER PROTEIN 4 (ZFP4)
Metabolite biosynthesis
AT5G11330 AT5G11330.1 FAD/NAD(P)-binding oxidoreductase family protein;(source:Araport11) protein_coding
AT1G66540 AT1G66540.1 Cytochrome P450 superfamily protein;(source:Araport11) protein_coding
AT2G12190 AT2G12190.1 Cytochrome P450 superfamily protein;(source:Araport11) protein_coding
AT2G29720 AT2G29720.1 Encodes CTF2B. protein_coding (CTF2B) (CTF2B)
AT3G20100 AT3G20100.1 member of CYP705A The mRNA is cell-to-cell mobile. protein_coding "CYTOCHROME P450, FAMILY 705, SUBFAMILY A, POLYPEPTIDE 19" (CYP705A19) "CYTOCHROME P450, FAMILY 705, SUBFAMILY A, POLYPEPTIDE 19" (CYP705A19)
AT2G27010 AT2G27010.1 member of CYP705A protein_coding "CYTOCHROME P450, FAMILY 705, SUBFAMILY A, POLYPEPTIDE 9" (CYP705A9) "CYTOCHROME P450, FAMILY 705, SUBFAMILY A, POLYPEPTIDE 9" (CYP705A9)
AT4G22690 AT4G22690.1 member of CYP706A The mRNA is cell-to-cell mobile. protein_coding "CYTOCHROME P450, FAMILY 706, SUBFAMILY A, POLYPEPTIDE 1" (CYP706A1) "CYTOCHROME P450, FAMILY 706, SUBFAMILY A, POLYPEPTIDE 1" (CYP706A1)
AT4G22710 AT4G22710.1 member of CYP706A protein_coding "CYTOCHROME P450, FAMILY 706, SUBFAMILY A, POLYPEPTIDE 2" (CYP706A2) "CYTOCHROME P450, FAMILY 706, SUBFAMILY A, POLYPEPTIDE 2" (CYP706A2)
AT3G48280 AT3G48280.1 putative cytochrome P450 protein_coding "CYTOCHROME P450, FAMILY 71, SUBFAMILY A, POLYPEPTIDE 25" (CYP71A25) "CYTOCHROME P450, FAMILY 71, SUBFAMILY A, POLYPEPTIDE 25" (CYP71A25)
AT4G20235 AT4G20235.1 cytochrome P450, family 71, subfamily A, polypeptide 28;(source:Araport11) protein_coding "CYTOCHROME P450, FAMILY 71, SUBFAMILY A, POLYPEPTIDE 28" (CYP71A28) "CYTOCHROME P450, FAMILY 71, SUBFAMILY A, POLYPEPTIDE 28" (CYP71A28)
AT5G25130 AT5G25130.1 putative cytochrome P450 The mRNA is cell-to-cell mobile. protein_coding "CYTOCHROME P450, FAMILY 71, SUBFAMILY B, POLYPEPTIDE 12" (CYP71B12) "CYTOCHROME P450, FAMILY 71, SUBFAMILY B, POLYPEPTIDE 12" (CYP71B12)
AT3G26150 AT3G26150.1 putative cytochrome P450 protein_coding "CYTOCHROME P450, FAMILY 71, SUBFAMILY B, POLYPEPTIDE 16" (CYP71B16) "CYTOCHROME P450, FAMILY 71, SUBFAMILY B, POLYPEPTIDE 16" (CYP71B16)
AT3G26160 AT3G26160.1 putative cytochrome P450 protein_coding "CYTOCHROME P450, FAMILY 71, SUBFAMILY B, POLYPEPTIDE 17" (CYP71B17) "CYTOCHROME P450, FAMILY 71, SUBFAMILY B, POLYPEPTIDE 17" (CYP71B17)
AT3G26170 AT3G26170.1 putative cytochrome P450 protein_coding "CYTOCHROME P450, FAMILY 71, SUBFAMILY B, POLYPEPTIDE 19" (CYP71B19) "CYTOCHROME P450, FAMILY 71, SUBFAMILY B, POLYPEPTIDE 19" (CYP71B19)
AT3G26200 AT3G26200.1 putative cytochrome P450 The mRNA is cell-to-cell mobile. protein_coding "CYTOCHROME P450, FAMILY 71, SUBFAMILY B, POLYPEPTIDE 22" (CYP71B22) "CYTOCHROME P450, FAMILY 71, SUBFAMILY B, POLYPEPTIDE 22" (CYP71B22)
AT1G13100 AT1G13100.1 putative cytochrome P450 protein_coding "CYTOCHROME P450, FAMILY 71, SUBFAMILY B, POLYPEPTIDE 29" (CYP71B29) "CYTOCHROME P450, FAMILY 71, SUBFAMILY B, POLYPEPTIDE 29" (CYP71B29)
AT2G02580 AT2G02580.1 member of CYP71B protein_coding "CYTOCHROME P450, FAMILY 71, SUBFAMILY B, POLYPEPTIDE 9" (CYP71B9) "CYTOCHROME P450, FAMILY 71, SUBFAMILY B, POLYPEPTIDE 9" (CYP71B9)
AT1G64940 AT1G64940.1 member of CYP89A protein_coding "CYTOCHROME P450, FAMILY 87, SUBFAMILY A, POLYPEPTIDE 6" (CYP89A6) "CYTOCHROME P450, FAMILY 87, SUBFAMILY A, POLYPEPTIDE 6" (CYP89A6)
AT1G64930 AT1G64930.1 member of CYP89A protein_coding "CYTOCHROME P450, FAMILY 87, SUBFAMILY A, POLYPEPTIDE 7" (CYP89A7) "CYTOCHROME P450, FAMILY 87, SUBFAMILY A, POLYPEPTIDE 7" (CYP89A7)
AT1G64900 AT1G64900.1 Encodes cytochrome P450 (CYP89A2). The mRNA is cell-to-cell mobile. protein_coding "CYTOCHROME P450, FAMILY 89, SUBFAMILY A, POLYPEPTIDE 2" (CYP89A2) "CYTOCHROME P450, FAMILY 89, SUBFAMILY A, POLYPEPTIDE 2" (CYP89A2); (CYP89)
Cytokinin process
AT1G75450 AT1G75450.1 This gene used to be called AtCKX6. It encodes a protein whose sequence is similar to cytokinin oxidase/dehydrogenase, which catalyzes the degradation of cytokinins. protein_coding CYTOKININ OXIDASE 5 (CKX5) ARABIDOPSIS THALIANA CYTOKININ OXIDASE 5 (ATCKX5);CYTOKININ OXIDASE 5 (CKX5);CYTOKININ OXIDASE 6 (ATCKX6)
AT2G41510 AT2G41510.1 It encodes a protein whose sequence is similar to cytokinin oxidase/dehydrogenase, which catalyzes the degradation of cytokinins. protein_coding CYTOKININ OXIDASE/DEHYDROGENASE 1 (CKX1) CYTOKININ OXIDASE/DEHYDROGENASE 1 (ATCKX1);CYTOKININ OXIDASE/DEHYDROGENASE 1 (CKX1)
AT3G63440 AT3G63440.1 This gene used to be called AtCKX7. It encodes a protein whose sequence is similar to cytokinin oxidase/dehydrogenase, which catalyzes the degradation of cytokinins. protein_coding CYTOKININ OXIDASE/DEHYDROGENASE 6 (CKX6) CYTOKININ OXIDASE 6 (ATCKX6);CYTOKININ OXIDASE/DEHYDROGENASE 6 (CKX6); (ATCKX7)
AT5G14420 AT5G14420.1 Encodes RGLG2 (RING domain ligase 2), a RING domain ubiquitin E3 ligase that negatively regulates the drought stress response by mediating ERF53 transcriptional activity. protein_coding RING DOMAIN LIGASE2 (RGLG2) RING DOMAIN LIGASE2 (RGLG2)
AT5G08150 AT5G08150.1 Encodes SOB5. Activation tagging lines accumulated higher level of cytokinin. protein_coding SUPPRESSOR OF PHYTOCHROME B 5 (SOB5) SUPPRESSOR OF PHYTOCHROME B 5 (SOB5)
Phosphate transport
AT1G26730 AT1G26730.1 EXS (ERD1/XPR1/SYG1) family protein;(source:Araport11) protein_coding
AT1G68740 AT1G68740.1 Encodes PHO1;H1, a member of the PHO1 family. Involved in inorganic phosphate (Pi) transport and homeostasis. Complements pho1 mutation. Its expression is responsive to both phosphate (Pi) and phosphite (Phi) in shoots. protein_coding (PHO1;H1) (PHO1;H1)
AT4G11810 AT4G11810.1 Encodes an SPX domain protein that transports Pi into the vacuole. Overexpression of PHT5:2 leads to massive Pi sequestration into vacuoles and altered regulation of Pi starvation-responsive genes. protein_coding (PHT5;2) (PHT5;2)
AT5G43360 AT5G43360.1 Encodes Pht1;3, a member of the Pht1 family of phosphate transporters which include: Pht1;1/At5g43350, Pht1;2/At5g43370, Pht1;3/At5g43360, Pht1;4/At2g38940, Pht1;5/At2g32830, Pht1;6/At5g43340, Pht1;7/At3g54700, Pht1;8/At1g20860, Pht1;9/At1g76430 (Plant Journal 2002, 31:341). protein_coding PHOSPHATE TRANSPORTER 1;3 (PHT1;3) PHOSPHATE TRANSPORTER 1;3 (PHT1;3);PHOSPHATE TRANSP…
AT2G32830 AT2G32830.1 Encodes Pht1;5, a member of the Pht1 family of phosphate transporters which include: Pht1;1/At5g43350, Pht1;2/At5g43370, Pht1;3/At5g43360, Pht1;4/At2g38940, Pht1;5/At2g32830, Pht1;6/At5g43340, Pht1;7/At3g54700, Pht1;8/At1g20860, Pht1;9/At1g76430 (Plant Journal 2002, 31:341). protein_coding PHOSPHATE TRANSPORTER 1;5 (PHT1;5) PHOSPHATE TRANSPORTER 5 (PHT5);PHOSPHATE TRANSPORTE…
AT5G43370 AT5G43370.1 Encodes a phosphate transporter Pht1;2. Members of the Pht1 family of phosphate transporters include: Pht1;1/At5g43350, Pht1;2/At5g43370, Pht1;3/At5g43360, Pht1;4/At2g38940, Pht1;5/At2g32830, Pht1;6/At5g43340, Pht1;7/At3g54700, Pht1;8/At1g20860, Pht1;9/At1g76430 (Plant Journal 2002, 31:341) The mRNA is cell-to-cell mobile. protein_coding PHOSPHATE TRANSPORTER 2 (PHT1;2) PHOS…
Iron transport
AT5G24580 AT5G24580.1 Heavy metal transport/detoxification superfamily protein;(source:Araport11) protein_coding
AT3G48970 AT3G48970.1 Heavy metal transport/detoxification superfamily protein;(source:Araport11) protein_coding
AT3G24450 AT3G24450.1 Heavy metal transport/detoxification superfamily protein;(source:Araport11) protein_coding
AT2G28660 AT2G28660.1 Chloroplast-targeted copper chaperone protein;(source:Araport11) protein_coding
AT5G59030 AT5G59030.1 encodes a putative copper transport protein that contains copper-binding motif and functionally complements in copper-transport defective yeast strains protein_coding COPPER TRANSPORTER 1 (COPT1) COPPER TRANSPORTER 1 (COPT1)
AT3G46900 AT3G46900.1 encodes a member of copper transporter family and functionally complements a high affinity copper transporter mutant in yeast protein_coding COPPER TRANSPORTER 2 (COPT2) COPPER TRANSPORTER 2 (COPT2)
DNA methylation
AT4G08590 AT4G08590.1 ORTHRUS-like protein;(source:Araport11) protein_coding ORTHRUS-LIKE (ORTHL) ORTH-LIKE 1 (ORL1);VARIANT IN METHYLATION 6 (VIM6);ORTHRUS-LIKE 1 (ORL1); (15935);ORTHRUS-LIKE (ORTHL)
AT1G66040 AT1G66040.1 predicted to encode a protein with an N-terminal PHD domain and two RING domains surrounding an SRA domain. Attempts to isolate ORTH4/VIM4 cDNA through RT-PCR were unsuccessful and analysis of the expression of this gene is difficult since it shares 99% nucleotide identity with ORTH5/VIM2. protein_coding VARIANT IN METHYLATION 4 (VIM4) VARIANT IN METHYLATION 4 (VIM4);ORTHRUS…
AT1G57800 AT1G57800.1 predicted to encode a protein with an N-terminal PHD domain and two RING domains surrounding an SRA domain. Attempts to isolate ORTH3/VIM5 cDNA through RT-PCR were unsuccessful and only one Arabidopsis EST is associated with this locus. A paternally expressed imprinted gene. protein_coding VARIANT IN METHYLATION 5 (VIM5) VARIANT IN METHYLATION 5 (VIM5);ORTHRUS 3 (ORTH3)
