# Supplementary material for: TANDEM ZINC‐FINGER/PLUS3 integrates light signaling and flowering regulatory pathways at the chromatin level
Source: New Phytol. 2025 May 12;247(2):706–18. doi: 10.1111/nph.70213 (PMC12177312; doi:10.1111/nph.70213)
Supplement: Supplementary file 15 — Table S15 Gene ontology analysis of the upregulated genes between Col‐0 and OXTZP identified by RNA‐seq at Zeitgeber 15 associated with Fig. S4. [file NPH-247-706-s002.xlsx]

## Sheet: Sheet1
New Phytologist Supporting Information
Article title: TANDEM ZINC-FINGER/PLUS3 integrates light signaling and flowering regulatory pathways at the chromatin level
Authors: Giorgio Perrella, Elisa Vellutini, Allan Beveridge, Graham Hamilton, Pawel Herzyk and Eirini Kaiserli
Article acceptance date: 21 April 2025
Table S15. Gene ontology analysis of the upregulated genes between Col-0 and OXTZP identified by RNAseq at Zeitgeber 15 associated with Fig. S4.
Annotation Cluster 1	Enrichment Score: 9.348464525276858
Category	Term	Count	%	PValue	Genes	List Total	Pop Hits	Pop Total	Fold Enrichment	Bonferroni	Benjamini	FDR
GOTERM_BP_DIRECT	GO:0009813~flavonoid biosynthetic process	44	2.05896	5.42878e-14	AT5G24530	AT3G53150	AT2G15480	AT5G66690	AT5G26310	AT1G22400	AT3G46650	AT1G02050	AT4G00040	AT4G09500	AT1G22370	AT3G21790	AT3G46690	AT5G05890	AT2G31750	AT3G22250	AT2G29730	AT5G03490	AT4G25300	AT1G49390	AT1G17010	AT2G29750	AT2G15490	AT2G47460	AT1G22360	AT5G63600	AT2G22590	AT3G46720	AT3G46660	AT3G51240	AT4G14090	AT1G73880	AT4G15480	AT5G07990	AT1G05560	AT2G26480	AT5G05270	AT4G27560	AT4G34131	AT1G05680	AT2G36750	AT2G36800	AT2G36770	AT5G13930	1532
GOTERM_MF_DIRECT	GO:0080043~quercetin 3-O-glucosyltransferase activity	36	1.6846	3.13213e-13	AT3G53150	AT2G15480	AT5G66690	AT5G26310	AT1G22400	AT3G46650	AT4G09500	AT1G22370	AT3G21790	AT3G46690	AT5G05890	AT3G22250	AT2G29730	AT2G31750	AT5G03490	AT3G21750	AT3G21800	AT2G29750	AT2G15490	AT1G22360	AT2G22590	AT3G46720	AT3G46660	AT4G14090	AT1G73880	AT4G15480	AT1G05560	AT2G26480	AT5G54060	AT4G27560	AT4G34131	AT1G05680	AT2G36750	AT2G36800	AT2G36770	AT4G34135	1482	107	18171	4.12524	2.33016e-10	1.16508e-10	4.76164e-10
GOTERM_MF_DIRECT	GO:0080044~quercetin 7-O-glucosyltransferase activity	34	1.59102	5.18234e-12	AT3G53150	AT2G15480	AT5G66690	AT5G26310	AT1G22400	AT3G46650	AT4G09500	AT1G22370	AT3G21790	AT3G46690	AT5G05890	AT3G22250	AT2G29730	AT2G31750	AT5G03490	AT2G29750	AT2G15490	AT1G22360	AT2G22590	AT3G46720	AT3G46660	AT4G14090	AT1G73880	AT4G15480	AT1G05560	AT2G26480	AT5G54060	AT4G27560	AT4G34131	AT1G05680	AT2G36750	AT2G36800	AT2G36770	AT4G34135	1482	105	18171	3.97027	3.85563e-09	9.63908e-10	7.87899e-09
GOTERM_MF_DIRECT	GO:0008194~UDP-glycosyltransferase activity	32	1.49743	4.51226e-11	AT3G53150	AT2G15480	AT5G66690	AT5G26310	AT1G22400	AT3G46650	AT4G02280	AT3G46690	AT3G21790	AT5G05890	AT3G22250	AT2G29730	AT2G31750	AT5G03490	AT3G21750	AT3G21800	AT2G29750	AT2G15490	AT1G22360	AT3G46720	AT3G46660	AT4G14090	AT1G73880	AT4G15480	AT1G05560	AT2G26480	AT4G34131	AT1G05680	AT2G36750	AT2G36800	AT2G36770	AT4G34135	1482	101	18171	3.88472	3.35712e-08	6.71424e-09	6.86028e-08
GOTERM_BP_DIRECT	GO:0052696~flavonoid glucuronidation	34	1.59102	5.55886e-11	AT3G53150	AT2G15480	AT5G66690	AT5G26310	AT1G22400	AT3G46650	AT4G09500	AT1G22370	AT3G21790	AT3G46690	AT5G05890	AT3G22250	AT2G29730	AT2G31750	AT5G03490	AT2G29750	AT2G15490	AT1G22360	AT2G22590	AT3G46720	AT3G46660	AT4G14090	AT1G73880	AT4G15480	AT1G05560	AT2G26480	AT5G54060	AT4G27560	AT4G34131	AT1G05680	AT2G36750	AT2G36800	AT2G36770	AT4G34135	1532	112	18499	3.66564	6.2815e-08	1.57038e-08	8.9196e-08
GOTERM_CC_DIRECT	GO:0043231~intracellular membrane-bounded organelle	43	2.01217	3.79891e-10	AT3G53150	AT3G47740	AT3G47780	AT2G15480	AT5G66690	AT5G26310	AT1G22400	AT3G46650	AT4G09500	AT1G22370	AT3G21790	AT3G46690	AT3G47810	AT3G44540	AT5G05890	AT3G22250	AT2G29730	AT2G31750	AT5G03490	AT2G29750	AT2G15490	AT1G22360	AT4G05520	AT4G16890	AT2G22590	AT3G46720	AT3G46660	AT3G47790	AT5G05760	AT4G14090	AT3G21180	AT1G73880	AT3G60330	AT4G15480	AT2G26480	AT5G54060	AT4G27560	AT4G34131	AT1G05680	AT2G36750	AT2G36800	AT2G36770	AT4G34135	1984	186
GOTERM_MF_DIRECT	GO:0016758~transferase activity	transferring hexosyl groups	39	1.82499	2.78046e-09	AT3G53150	AT2G15480	AT5G66690	AT2G47180	AT5G26310	AT1G22400	AT4G09500	AT1G22370	AT3G21790	AT3G46690	AT5G05890	AT3G22250	AT2G29730	AT2G31750	AT5G03490	AT4G16600	AT3G21750	AT3G21800	AT2G29750	AT2G15490	AT1G22360	AT2G22590	AT3G46720	AT3G46660	AT1G60450	AT4G14090	AT5G62620	AT1G73880	AT4G15480	AT1G05560	AT2G26480	AT5G54060	AT4G27560	AT4G34131	AT1G05680	AT2G36750	AT2G36800	AT2G36770	AT4G34135	1482	164	18171	2.91576	2.06866e-06
GOTERM_MF_DIRECT	GO:0035251~UDP-glucosyltransferase activity	13	0.608329	8.80827e-08	AT1G05560	AT5G03490	AT3G21750	AT2G15480	AT4G34131	AT1G05680	AT2G29750	AT4G14090	AT2G36750	AT2G15490	AT1G73880	AT4G34135	AT4G15480	1482	24	18171	6.64145	6.55314e-05	7.28148e-06	0.000133918
GOTERM_BP_DIRECT	GO:0008152~metabolic process	54	2.52691	1.45836e-07	AT5G59130	AT2G15480	AT1G22400	AT4G09500	AT3G21790	AT3G46690	AT3G63010	AT5G05890	AT3G22250	AT2G31750	AT5G03490	AT3G21750	AT5G04740	AT2G29750	AT3G25820	AT2G15490	AT3G46660	AT4G15480	AT1G05560	AT2G26480	AT5G54060	AT5G04120	AT4G27560	AT3G21240	AT4G15940	AT2G36770	AT3G53150	AT5G56650	AT5G66690	AT5G26310	AT4G14440	AT1G49650	AT1G22370	AT2G04160	AT1G48820	AT2G29730	AT4G20850	AT3G05190	AT3G21800	AT1G22360	AT2G22590	AT5G59090	AT1G02390	AT4G21650	AT4G14090
GOTERM_MF_DIRECT	GO:0016757~transferase activity	transferring glycosyl groups	66	3.08844	0.000109239	AT3G57520	AT4G23990	AT2G15480	AT1G22400	AT2G32530	AT3G46650	AT4G09500	AT4G02280	AT3G46690	AT5G05890	AT2G31750	AT3G22250	AT5G03490	AT4G16600	AT3G21750	AT1G68390	AT4G18240	AT4G00700	AT2G18700	AT2G29750	AT5G59530	AT3G26440	AT2G15490	AT5G20250	AT3G46660	AT3G46720	AT1G62305	AT1G60450	AT1G14970	AT4G15480	AT1G05560	AT2G26480	AT5G54060	AT4G27560	AT1G24070	AT2G41640	AT5G59520	AT2G33100	AT2G03360	AT2G36770	AT1G11170	AT5G66690	AT5G01100	AT2G47180
Annotation Cluster 2	Enrichment Score: 7.495112438766931
Category	Term	Count	%	PValue	Genes	List Total	Pop Hits	Pop Total	Fold Enrichment	Bonferroni	Benjamini	FDR
GOTERM_BP_DIRECT	GO:0006979~response to oxidative stress	60	2.80767	8.46287e-11	AT1G20620	AT5G64100	AT3G57520	AT5G16960	AT5G17820	AT1G45145	AT2G21195	AT4G35770	AT4G01970	AT5G22410	AT1G27730	AT5G14130	AT4G04810	AT4G02380	AT5G20250	AT4G31870	AT1G05240	AT5G39580	AT4G37530	AT1G68850	AT5G15180	AT3G32980	AT5G24770	AT1G30870	AT3G30775	AT3G12490	AT1G05250	AT5G13930	AT1G19020	AT1G35720	AT5G16980	AT2G35380	AT3G01420	AT2G39040	AT2G47180	AT1G09970	AT3G22200	AT2G29500	AT1G34510	AT1G66730	AT2G38380	AT3G49120	AT4G11600	AT4G04830	AT4G21830
GOTERM_MF_DIRECT	GO:0004601~peroxidase activity	29	1.35704	1.60723e-07	AT5G64100	AT2G35380	AT3G01420	AT2G39040	AT5G07390	AT5G17820	AT1G34510	AT2G38380	AT5G51060	AT5G22410	AT3G49120	AT5G14130	AT2G02390	AT3G49960	AT1G05240	AT5G39580	AT4G37530	AT1G68850	AT5G67400	AT5G64110	AT5G15180	AT2G38390	AT3G32980	AT1G60740	AT1G65970	AT1G30870	AT4G26010	AT1G05250	AT1G35720	1482	117	18171	3.03908	0.000119571	1.19577e-05	0.000244357
GOTERM_BP_DIRECT	GO:0042744~hydrogen peroxide catabolic process	23	1.07628	2.40474e-06	AT5G64100	AT1G20620	AT2G35380	AT3G49960	AT2G39040	AT1G05240	AT5G17820	AT5G39580	AT4G37530	AT1G68850	AT5G67400	AT5G64110	AT5G15180	AT1G34510	AT2G38390	AT3G32980	AT2G38380	AT5G22410	AT1G30870	AT3G49120	AT4G26010	AT5G14130	AT1G05250	1532	89	18499	3.12052	0.00271367	0.000271699	0.00385851
Annotation Cluster 3	Enrichment Score: 6.432417264910093
Category	Term	Count	%	PValue	Genes	List Total	Pop Hits	Pop Total	Fold Enrichment	Bonferroni	Benjamini	FDR
GOTERM_MF_DIRECT	GO:0035251~UDP-glucosyltransferase activity	13	0.608329	8.80827e-08	AT1G05560	AT5G03490	AT3G21750	AT2G15480	AT4G34131	AT1G05680	AT2G29750	AT4G14090	AT2G36750	AT2G15490	AT1G73880	AT4G34135	AT4G15480	1482	24	18171	6.64145	6.55314e-05	7.28148e-06	0.000133918
GOTERM_MF_DIRECT	GO:0047893~flavonol 3-O-glucosyltransferase activity	9	0.421151	2.52321e-07	AT2G29730	AT3G21750	AT3G46660	AT2G15480	AT4G34131	AT2G29750	AT2G15490	AT1G73880	AT4G34135	1482	11	18171	10.0318	0.000187709	1.70659e-05	0.000383618
GOTERM_MF_DIRECT	GO:0102360~daphnetin 3-O-glucosyltransferase activity	8	0.374357	2.26937e-06	AT2G29730	AT3G21750	AT3G46660	AT2G15480	AT4G34131	AT2G29750	AT2G15490	AT1G73880	1482	10	18171	9.80891	0.00168699	0.000120594	0.00345021
Annotation Cluster 4	Enrichment Score: 6.379431917152738
Category	Term	Count	%	PValue	Genes	List Total	Pop Hits	Pop Total	Fold Enrichment	Bonferroni	Benjamini	FDR
GOTERM_MF_DIRECT	GO:0020037~heme binding	77	3.60318	3.44076e-13	AT1G73340	AT3G26230	AT5G64100	AT1G20620	AT5G17820	AT3G48520	AT2G37970	AT4G15393	AT1G64950	AT1G55940	AT4G15396	AT5G24910	AT5G22410	AT3G14650	AT5G45340	AT1G01600	AT5G14130	AT5G48000	AT1G37130	AT4G37410	AT5G42580	AT4G31970	AT1G05240	AT5G25140	AT5G57260	AT4G20240	AT5G39580	AT2G25160	AT5G04660	AT4G15380	AT4G37530	AT1G68850	AT5G15180	AT5G52320	AT3G32980	AT3G14620	AT5G58860	AT1G30870	AT1G05250	AT1G12740	AT2G28860	AT2G35380	AT2G39040	AT5G10610	AT3G01420
GOTERM_MF_DIRECT	GO:0019825~oxygen binding	48	2.24614	5.80031e-09	AT3G26230	AT1G73340	AT5G10610	AT1G62580	AT5G42590	AT3G48520	AT1G64950	AT1G55940	AT4G37370	AT3G26320	AT5G24910	AT3G44970	AT3G14650	AT5G45340	AT1G01600	AT5G48000	AT4G37410	AT3G20940	AT5G42580	AT5G47990	AT4G13310	AT4G31970	AT2G14100	AT5G57260	AT5G25140	AT4G20240	AT2G25160	AT5G04660	AT4G15380	AT3G14680	AT1G63710	AT5G52320	AT3G28740	AT5G07990	AT4G37320	AT3G61880	AT3G14620	AT5G58860	AT2G45510	AT5G36220	AT3G20090	AT2G42850	AT3G20110	AT4G12330	AT1G12740
GOTERM_MF_DIRECT	GO:0005506~iron ion binding	55	2.5737	1.0895e-06	AT3G26230	AT1G73340	AT3G48520	AT4G15393	AT1G64950	AT4G15396	AT1G55940	AT5G24910	AT4G14716	AT3G14650	AT5G45340	AT1G01600	AT5G48000	AT4G37410	AT1G14520	AT5G42580	AT4G31970	AT5G57260	AT5G25140	AT2G25160	AT4G20240	AT5G04660	AT4G15380	AT5G52320	AT3G14620	AT5G58860	AT1G12740	AT2G28860	AT5G10610	AT5G42590	AT4G37370	AT4G26260	AT3G26320	AT3G44970	AT4G35810	AT3G11050	AT3G20940	AT5G47990	AT4G13310	AT2G14100	AT1G02205	AT3G14680	AT1G63710	AT3G28740	AT5G07990
GOTERM_MF_DIRECT	GO:0004497~monooxygenase activity	35	1.63781	1.21299e-06	AT4G38540	AT1G62580	AT1G24340	AT4G15393	AT1G62540	AT4G15396	AT1G55940	AT5G24910	AT4G15760	AT3G14650	AT3G44970	AT1G12160	AT1G01600	AT5G48000	AT4G15765	AT4G37410	AT5G47990	AT4G31970	AT5G57260	AT1G62570	AT4G20240	AT3G14680	AT5G61290	AT5G52320	AT5G07990	AT3G14620	AT3G61880	AT2G45510	AT1G63370	AT1G12130	AT2G42850	AT3G20110	AT1G12740	AT2G28860	AT4G19230	1482	173	18171	2.48058	0.000902061	6.94182e-05	0.00184418
GOTERM_BP_DIRECT	GO:0044550~secondary metabolite biosynthetic process	31	1.45063	2.28983e-06	AT3G26230	AT4G38540	AT5G10610	AT5G42590	AT1G24340	AT1G64950	AT4G37370	AT3G26320	AT4G15760	AT4G15765	AT4G37410	AT3G20940	AT5G47990	AT5G42580	AT4G13310	AT4G31970	AT2G14100	AT5G57260	AT5G25140	AT2G25160	AT4G15380	AT5G04660	AT3G28740	AT5G07990	AT4G37320	AT3G61880	AT5G36220	AT3G20090	AT3G20110	AT4G12330	AT1G50560	1532	145	18499	2.58157	0.00258417	0.00028746	0.00367414
GOTERM_MF_DIRECT	GO:0016709~oxidoreductase activity	acting on paired donors	with incorporation or reduction of molecular oxygen	NAD(P)H as one donor	and incorporation of one atom of oxygen	26	1.21666	0.000414185	AT3G26230	AT5G10610	AT5G42590	AT1G64950	AT4G37370	AT3G26320	AT4G37410	AT3G20940	AT5G47990	AT5G42580	AT4G13310	AT4G31970	AT2G14100	AT5G25140	AT5G57260	AT2G25160	AT4G15380	AT5G04660	AT3G28740	AT4G37320	AT3G61880	AT5G36220	AT3G20090	AT3G20110	AT4G12330	AT1G50560	1482	149	18171	2.13953	0.265245	0.0169774	0.627864
GOTERM_MF_DIRECT	GO:0016705~oxidoreductase activity	acting on paired donors	with incorporation or reduction of molecular oxygen	25	1.16986	0.000882647	AT1G73340	AT5G47990	AT4G13310	AT4G31970	AT5G57260	AT3G48520	AT4G20240	AT4G15393	AT3G14680	AT1G55940	AT4G15396	AT5G52320	AT5G24910	AT5G07990	AT3G14620	AT3G61880	AT3G44970	AT3G14650	AT2G45510	AT1G01600	AT5G48000	AT2G42850	AT3G20110	AT1G12740	AT4G19230	1482	148	18171	2.07114	0.481585	0.0323153	1.33357
Annotation Cluster 5	Enrichment Score: 3.6525665362496245
Category	Term	Count	%	PValue	Genes	List Total	Pop Hits	Pop Total	Fold Enrichment	Bonferroni	Benjamini	FDR
GOTERM_BP_DIRECT	GO:0009636~response to toxic substance	19	0.889097	1.25376e-06	AT1G02940	AT1G59700	AT2G29490	AT2G29480	AT1G53680	AT4G15480	AT2G37760	AT3G09270	AT1G17180	AT1G17170	AT5G02780	AT2G37770	AT3G29670	AT5G39050	AT5G62480	AT2G30870	AT2G36750	AT2G15490	AT2G29440	1532	61	18499	3.76109	0.00141574	0.000177078	0.00201173
GOTERM_BP_DIRECT	GO:0009407~toxin catabolic process	12	0.561535	0.00106768	AT1G17180	AT3G09270	AT1G17170	AT5G62480	AT2G30870	AT1G02940	AT1G59700	AT2G29490	AT2G29480	AT1G53680	AT2G29440	AT2G02390	1532	46	18499	3.15002	0.700945	0.0558613	1.69949
GOTERM_MF_DIRECT	GO:0004364~glutathione transferase activity	14	0.655124	0.00126227	AT1G59700	AT1G02940	AT2G29490	AT2G29480	AT1G53680	AT3G09270	AT1G17180	AT5G02780	AT1G17170	AT5G62480	AT1G75270	AT2G30870	AT2G29440	AT2G02390	1482	62	18171	2.76864	0.609264	0.0383984	1.902
GOTERM_BP_DIRECT	GO:0006749~glutathione metabolic process	14	0.655124	0.00145186	AT1G59700	AT1G02940	AT2G29490	AT2G29480	AT1G53680	AT3G09270	AT1G17180	AT5G02780	AT1G17170	AT5G62480	AT1G75270	AT2G30870	AT2G29440	AT2G02390	1532	62	18499	2.72663	0.806369	0.0688944	2.30435
Annotation Cluster 6	Enrichment Score: 2.578788831783808
Category	Term	Count	%	PValue	Genes	List Total	Pop Hits	Pop Total	Fold Enrichment	Bonferroni	Benjamini	FDR
GOTERM_MF_DIRECT	GO:0016798~hydrolase activity	acting on glycosyl bonds	13	0.608329	0.000234393	AT5G57540	AT2G18800	AT5G57550	AT4G30280	AT4G28850	AT5G57560	AT3G47830	AT5G57530	AT4G25820	AT4G30270	AT4G25810	AT5G61250	AT3G61010	1482	46	18171	3.4651	0.160046	0.0102069	0.35577
GOTERM_MF_DIRECT	GO:0016762~xyloglucan:xyloglucosyl transferase activity	10	0.467946	0.000989365	AT2G18800	AT4G25810	AT5G57540	AT5G57550	AT4G30280	AT4G28850	AT5G57560	AT4G30270	AT5G57530	AT4G25820	1482	33	18171	3.7155	0.52119	0.032921	1.49367
GOTERM_BP_DIRECT	GO:0010411~xyloglucan metabolic process	10	0.467946	0.0065031	AT2G18800	AT4G25810	AT5G57540	AT5G57550	AT4G30280	AT4G28850	AT5G57560	AT4G30270	AT5G57530	AT4G25820	1532	42	18499	2.87502	0.999372	0.185183	9.93944
GOTERM_MF_DIRECT	GO:0080039~xyloglucan endotransglucosylase activity	4	0.187178	0.00895555	AT2G18800	AT5G57540	AT4G30280	AT5G57530	1482	6	18171	8.17409	0.99876	0.178687	12.783
GOTERM_BP_DIRECT	GO:0042546~cell wall biogenesis	12	0.561535	0.00945241	AT2G18800	AT4G25810	AT5G57540	AT5G57550	AT4G30280	AT4G28850	AT5G14470	AT5G57560	AT1G63450	AT4G30270	AT5G57530	AT4G25820	1532	60	18499	2.41501	0.999978	0.240565	14.1349
Annotation Cluster 7	Enrichment Score: 2.3123729313325616
Category	Term	Count	%	PValue	Genes	List Total	Pop Hits	Pop Total	Fold Enrichment	Bonferroni	Benjamini	FDR
GOTERM_BP_DIRECT	GO:0010268~brassinosteroid homeostasis	9	0.421151	0.00375497	AT3G44970	AT5G45340	AT5G48000	AT4G15393	AT2G42850	AT1G55940	AT1G12740	AT4G15396	AT4G19230	1532	32	18499	3.39611	0.985751	0.140861	5.85788
GOTERM_BP_DIRECT	GO:0016125~sterol metabolic process	10	0.467946	0.00550526	AT3G44970	AT5G14470	AT5G45340	AT5G48000	AT4G15393	AT2G42850	AT1G55940	AT1G12740	AT4G15396	AT4G19230	1532	41	18499	2.94514	0.998047	0.177117	8.47702
GOTERM_BP_DIRECT	GO:0016132~brassinosteroid biosynthetic process	9	0.421151	0.0055911	AT3G44970	AT5G45340	AT5G48000	AT4G15393	AT2G42850	AT1G55940	AT1G12740	AT4G15396	AT4G19230	1532	34	18499	3.19634	0.998228	0.174685	8.60369
Annotation Cluster 8	Enrichment Score: 1.8130003063005693
Category	Term	Count	%	PValue	Genes	List Total	Pop Hits	Pop Total	Fold Enrichment	Bonferroni	Benjamini	FDR
GOTERM_MF_DIRECT	GO:0008759~UDP-3-O-[3-hydroxymyristoyl] N-acetylglucosamine deacetylase activity	4	0.187178	0.00476606	AT1G25145	AT1G24800	AT1G25054	AT1G24793	1482	5	18171	9.80891	0.971402	0.119217	7.00596
GOTERM_MF_DIRECT	GO:0103117~UDP-3-O-acyl-N-acetylglucosamine deacetylase activity	4	0.187178	0.00476606	AT1G25145	AT1G24800	AT1G25054	AT1G24793	1482	5	18171	9.80891	0.971402	0.119217	7.00596
GOTERM_BP_DIRECT	GO:2001289~lipid X metabolic process	4	0.187178	0.0436638	AT1G25145	AT1G24800	AT1G25054	AT1G24793	1532	10	18499	4.83003	1	0.593791	51.148
GOTERM_BP_DIRECT	GO:0009245~lipid A biosynthetic process	4	0.187178	0.0564363	AT1G25145	AT1G24800	AT1G25054	AT1G24793	1532	11	18499	4.39093	1	0.671296	60.6282
Annotation Cluster 9	Enrichment Score: 1.7573446578503717
Category	Term	Count	%	PValue	Genes	List Total	Pop Hits	Pop Total	Fold Enrichment	Bonferroni	Benjamini	FDR
GOTERM_MF_DIRECT	GO:0000981~RNA polymerase II transcription factor activity	sequence-specific DNA binding	24	1.12307	0.00500887	AT4G10200	AT5G40330	AT1G18960	AT3G61250	AT5G61420	AT5G17800	AT5G54230	AT4G25560	AT2G32460	AT3G01140	AT2G13960	AT3G12820	AT1G56650	AT5G67300	AT1G63910	AT5G26660	AT1G06180	AT5G65790	AT4G05100	AT2G47460	AT1G56280	AT4G28110	AT1G79700	AT1G57560	1482	159	18171	1.85074	0.97615	0.11709	7.3503
GOTERM_MF_DIRECT	GO:0044212~transcription regulatory region DNA binding	40	1.87178	0.00723556	AT3G11580	AT5G13080	AT3G61250	AT5G61420	AT5G04340	AT2G47890	AT2G32460	AT3G12820	AT1G69310	AT3G57600	AT1G63910	AT5G67300	AT5G26660	AT1G27730	AT4G05100	AT2G38470	AT2G47460	AT1G57560	AT3G22760	AT1G18960	AT5G40330	AT4G00250	AT5G52020	AT1G80840	AT3G50410	AT1G01060	AT1G21910	AT1G02220	AT5G54230	AT4G25560	AT3G01140	AT2G13960	AT1G56650	AT5G43270	AT1G06180	AT5G65790	AT1G62300	AT4G28110	AT3G60490	AT5G05410	1482	319	18171	1.53745	0.995496
GOTERM_MF_DIRECT	GO:0001135~transcription factor activity	RNA polymerase II transcription factor recruiting	21	0.982686	0.0104638	AT5G40330	AT1G18960	AT3G61250	AT5G61420	AT5G17800	AT5G54230	AT4G25560	AT2G32460	AT3G01140	AT2G13960	AT3G12820	AT1G56650	AT5G67300	AT1G63910	AT1G06180	AT5G26660	AT5G65790	AT4G05100	AT2G47460	AT4G28110	AT1G57560	1482	141	18171	1.82613	0.999601	0.195385	14.7793
GOTERM_BP_DIRECT	GO:0006357~regulation of transcription from RNA polymerase II promoter	27	1.26345	0.0294376	AT1G02680	AT1G26665	AT3G61250	AT5G61420	AT5G17800	AT5G04150	AT2G32460	AT3G12820	AT1G63910	AT5G67300	AT5G26660	AT4G05100	AT2G47460	AT1G57560	AT1G07950	AT5G40330	AT1G18960	AT4G25400	AT5G54230	AT4G25560	AT3G01140	AT2G13960	AT1G56650	AT1G06180	AT5G65790	AT4G28110	AT3G14990	1532	213	18499	1.53064	1	0.484201	38.0871
GOTERM_BP_DIRECT	GO:0030154~cell differentiation	31	1.45063	0.146377	AT5G62165	AT5G20240	AT3G49780	AT3G61250	AT5G61420	AT2G47270	AT5G17800	AT5G15840	AT1G53230	AT2G32460	AT3G12820	AT5G67300	AT1G63910	AT5G26660	AT4G05100	AT2G45050	AT2G47460	AT1G57560	AT1G18960	AT1G13590	AT5G65870	AT5G10140	AT3G02240	AT5G54230	AT4G25560	AT2G13960	AT1G56650	AT1G06180	AT5G65790	AT4G00650	AT4G28110	1532	296	18499	1.26462	1	0.844781	92.1093
Annotation Cluster 10	Enrichment Score: 1.7436581892435326
Category	Term	Count	%	PValue	Genes	List Total	Pop Hits	Pop Total	Fold Enrichment	Bonferroni	Benjamini	FDR
GOTERM_MF_DIRECT	GO:0008061~chitin binding	8	0.374357	0.0023639	AT4G01040	AT3G12500	AT3G54420	AT3G04720	AT2G43610	AT2G43590	AT4G19810	AT3G21630	1482	24	18171	4.08704	0.828097	0.0680099	3.53428
GOTERM_BP_DIRECT	GO:0006040~amino sugar metabolic process	6	0.280767	0.00572526	AT3G12500	AT3G54420	AT3G04720	AT2G43610	AT1G02360	AT2G43590	1532	15	18499	4.83003	0.998479	0.173725	8.80135
GOTERM_MF_DIRECT	GO:0004568~chitinase activity	7	0.327562	0.013337	AT4G01040	AT3G12500	AT3G54420	AT3G04720	AT2G43610	AT1G02360	AT2G43590	1482	25	18171	3.43312	0.999954	0.231166	18.4648
GOTERM_BP_DIRECT	GO:0006032~chitin catabolic process	7	0.327562	0.0143158	AT4G01040	AT3G12500	AT3G54420	AT2G43610	AT1G02360	AT2G43590	AT4G19810	1532	25	18499	3.38102	1	0.327942	20.6553
GOTERM_BP_DIRECT	GO:0016998~cell wall macromolecule catabolic process	6	0.280767	0.0589086	AT3G12500	AT3G54420	AT2G43610	AT5G62150	AT1G02360	AT2G43590	1532	26	18499	2.78655	1	0.663452	62.2512
GOTERM_BP_DIRECT	GO:0000272~polysaccharide catabolic process	4	0.187178	0.226763	AT3G12500	AT3G54420	AT2G43610	AT2G43590	1532	20	18499	2.41501	1	0.921851	98.386
Annotation Cluster 11	Enrichment Score: 1.638175035006292
Category	Term	Count	%	PValue	Genes	List Total	Pop Hits	Pop Total	Fold Enrichment	Bonferroni	Benjamini	FDR
GOTERM_MF_DIRECT	GO:0008422~beta-glucosidase activity	12	0.561535	0.00495631	AT1G47600	AT3G21370	AT5G25980	AT1G52400	AT3G47010	AT1G66280	AT3G60130	AT3G62740	AT4G27830	AT1G02850	AT5G26000	AT3G62750	1482	56	18171	2.62739	0.975194	0.119681	7.27586
GOTERM_MF_DIRECT	GO:0102483~scopolin beta-glucosidase activity	9	0.421151	0.018588	AT1G47600	AT3G21370	AT1G66280	AT3G60130	AT3G62740	AT4G27830	AT1G02850	AT5G26000	AT3G62750	1482	42	18171	2.62739	0.999999	0.2946	24.8185
GOTERM_BP_DIRECT	GO:1901657~glycosyl compound metabolic process	5	0.233973	0.132155	AT3G60130	AT3G62740	AT4G27830	AT1G02850	AT3G62750	1532	24	18499	2.51564	1	0.831303	89.7137
Annotation Cluster 12	Enrichment Score: 1.5980024130527197
Category	Term	Count	%	PValue	Genes	List Total	Pop Hits	Pop Total	Fold Enrichment	Bonferroni	Benjamini	FDR
GOTERM_MF_DIRECT	GO:0016788~hydrolase activity	acting on ester bonds	20	0.935891	0.00909246	AT2G03980	AT3G03520	AT4G16230	AT5G37690	AT1G35250	AT1G35290	AT3G14210	AT1G54010	AT2G23540	AT4G30140	AT1G09390	AT1G28570	AT1G04290	AT3G50440	AT5G33370	AT3G51430	AT1G28670	AT1G74460	AT3G62280	AT5G14450	1482	130	18171	1.88633	0.998881	0.176477	12.966
GOTERM_MF_DIRECT	GO:0052689~carboxylic ester hydrolase activity	20	0.935891	0.0361073	AT4G19410	AT4G24160	AT1G71250	AT1G53990	AT2G03980	AT4G16230	AT1G49650	AT5G23530	AT3G14210	AT3G48700	AT1G54010	AT2G23540	AT4G30140	AT1G09390	AT1G28570	AT5G33370	AT1G74460	AT3G62280	AT1G28670	AT5G14450	1482	150	18171	1.63482	1	0.434484	42.8287
GOTERM_BP_DIRECT	GO:0016042~lipid catabolic process	21	0.982686	0.048946	AT1G71250	AT1G53990	AT3G47290	AT2G03980	AT4G16230	AT5G37690	AT3G52430	AT3G14210	AT2G23540	AT4G30140	AT3G54950	AT1G09390	AT4G37070	AT5G43590	AT1G28570	AT5G33370	AT4G11830	AT1G28670	AT1G74460	AT3G62280	AT5G14450	1532	163	18499	1.55568	1	0.630234	55.3022
Annotation Cluster 13	Enrichment Score: 1.3494085048141933
Category	Term	Count	%	PValue	Genes	List Total	Pop Hits	Pop Total	Fold Enrichment	Bonferroni	Benjamini	FDR
GOTERM_MF_DIRECT	GO:0009815~1-aminocyclopropane-1-carboxylate oxidase activity	6	0.280767	0.00263645	AT2G25450	AT2G30840	AT5G43440	AT2G19590	AT1G77330	AT1G12010	1482	13	18171	5.65898	0.85972	0.0727599	3.93418
GOTERM_MF_DIRECT	GO:0031418~L-ascorbic acid binding	6	0.280767	0.0927428	AT4G35810	AT3G51240	AT2G19590	AT1G77330	AT4G22880	AT1G12010	1482	30	18171	2.45223	1	0.688997	77.2308
GOTERM_BP_DIRECT	GO:0009693~ethylene biosynthetic process	4	0.187178	0.365994	AT2G19590	AT1G77330	AT1G31340	AT1G12010	1532	26	18499	1.8577	1	0.972703	99.9333
Annotation Cluster 14	Enrichment Score: 1.310142261806201
Category	Term	Count	%	PValue	Genes	List Total	Pop Hits	Pop Total	Fold Enrichment	Bonferroni	Benjamini	FDR
GOTERM_BP_DIRECT	GO:0006829~zinc II ion transport	6	0.280767	0.00572526	AT2G32270	AT2G23240	AT1G60960	AT3G58810	AT4G19680	AT5G59520	1532	15	18499	4.83003	0.998479	0.173725	8.80135
GOTERM_MF_DIRECT	GO:0005385~zinc ion transmembrane transporter activity	6	0.280767	0.126895	AT2G32270	AT1G60960	AT3G58810	AT4G19680	AT2G04032	AT5G59520	1482	33	18171	2.2293	1	0.758763	87.2944
GOTERM_BP_DIRECT	GO:0071577~zinc II ion transmembrane transport	4	0.187178	0.16156	AT2G32270	AT1G60960	AT4G19680	AT2G04032	1532	17	18499	2.84119	1	0.866187	94.0837
Annotation Cluster 15	Enrichment Score: 1.2592985766176477
Category	Term	Count	%	PValue	Genes	List Total	Pop Hits	Pop Total	Fold Enrichment	Bonferroni	Benjamini	FDR
GOTERM_BP_DIRECT	GO:0009699~phenylpropanoid biosynthetic process	9	0.421151	0.00673246	AT1G58170	AT1G22900	AT3G13650	AT1G02050	AT4G00040	AT1G07730	AT4G11210	AT1G80820	AT5G42510	1532	35	18499	3.10502	0.999516	0.186418	10.2725
GOTERM_MF_DIRECT	GO:0042349~guiding stereospecific synthesis activity	6	0.280767	0.0640692	AT1G58170	AT1G22900	AT3G13650	AT1G07730	AT4G11210	AT5G42510	1482	27	18171	2.7247	1	0.578638	63.4573
GOTERM_BP_DIRECT	GO:0009807~lignan biosynthetic process	3	0.140384	0.386617	AT1G58170	AT3G13650	AT4G11210	1532	16	18499	2.26407	1	0.97783	99.9607
Annotation Cluster 16	Enrichment Score: 1.2500780727966394
Category	Term	Count	%	PValue	Genes	List Total	Pop Hits	Pop Total	Fold Enrichment	Bonferroni	Benjamini	FDR
GOTERM_MF_DIRECT	GO:0102361~esculetin 4-O-beta-glucosyltransferase activity	3	0.140384	0.056224	AT5G66690	AT5G26310	AT4G15480	1482	5	18171	7.35668	1	0.542864	58.5126
GOTERM_MF_DIRECT	GO:0102359~daphnetin 4-O-beta-glucosyltransferase activity	3	0.140384	0.056224	AT5G66690	AT5G26310	AT4G15480	1482	5	18171	7.35668	1	0.542864	58.5126
GOTERM_MF_DIRECT	GO:0047218~hydroxycinnamate 4-beta-glucosyltransferase activity	3	0.140384	0.056224	AT5G66690	AT5G26310	AT4G15480	1482	5	18171	7.35668	1	0.542864	58.5126
Annotation Cluster 17	Enrichment Score: 1.10679457585667
Category	Term	Count	%	PValue	Genes	List Total	Pop Hits	Pop Total	Fold Enrichment	Bonferroni	Benjamini	FDR
GOTERM_MF_DIRECT	GO:0045551~cinnamyl-alcohol dehydrogenase activity	5	0.233973	0.0443672	AT1G09480	AT3G19450	AT2G21890	AT1G72680	AT4G37990	1482	17	18171	3.60622	1	0.477591	49.8406
GOTERM_MF_DIRECT	GO:0052747~sinapyl alcohol dehydrogenase activity	4	0.187178	0.0543201	AT3G19450	AT2G21890	AT1G72680	AT4G37990	1482	11	18171	4.45859	1	0.536757	57.2217
GOTERM_BP_DIRECT	GO:0009809~lignin biosynthetic process	9	0.421151	0.198424	AT1G33030	AT1G09480	AT3G19450	AT2G23910	AT2G21890	AT1G77530	AT1G80820	AT1G72680	AT4G37990	1532	68	18499	1.59817	1	0.90115	97.1244
Annotation Cluster 18	Enrichment Score: 1.1013723840468717
Category	Term	Count	%	PValue	Genes	List Total	Pop Hits	Pop Total	Fold Enrichment	Bonferroni	Benjamini	FDR
GOTERM_BP_DIRECT	GO:0006855~drug transmembrane transport	12	0.561535	0.0281356	AT3G08040	AT1G15210	AT5G52050	AT1G33100	AT3G03620	AT1G33110	AT1G66760	AT2G04090	AT4G21910	AT4G15215	AT4G15230	AT1G58340	1532	70	18499	2.07001	1	0.475328	36.7408
GOTERM_MF_DIRECT	GO:0015238~drug transmembrane transporter activity	9	0.421151	0.0897684	AT3G08040	AT5G52050	AT1G33100	AT3G03620	AT1G33110	AT1G66760	AT2G04090	AT4G21910	AT1G58340	1482	57	18171	1.93597	1	0.682468	76.069
GOTERM_MF_DIRECT	GO:0015297~antiporter activity	11	0.51474	0.196564	AT3G08040	AT5G52050	AT1G33100	AT5G17860	AT3G03620	AT1G33110	AT1G66760	AT2G04090	AT4G21910	AT1G31820	AT1G58340	1482	90	18171	1.49858	1	0.856073	96.4115
Annotation Cluster 19	Enrichment Score: 1.0050406581873879
Category	Term	Count	%	PValue	Genes	List Total	Pop Hits	Pop Total	Fold Enrichment	Bonferroni	Benjamini	FDR
GOTERM_MF_DIRECT	GO:0000977~RNA polymerase II regulatory region sequence-specific DNA binding	19	0.889097	0.015888	AT5G62165	AT4G23990	AT5G10140	AT5G13790	AT5G20240	AT1G58110	AT2G22630	AT2G32530	AT4G15290	AT4G25400	AT5G11260	AT5G04150	AT4G37940	AT5G60440	AT4G15320	AT2G45050	AT2G33100	AT1G47760	AT2G03710	1482	128	18171	1.82001	0.999993	0.263266	21.6117
GOTERM_BP_DIRECT	GO:0000165~MAPK cascade	9	0.421151	0.138033	AT5G62165	AT5G10140	AT5G13790	AT5G20240	AT2G22630	AT4G37940	AT5G60440	AT1G47760	AT2G03710	1532	62	18499	1.75283	1	0.838692	90.7765
GOTERM_BP_DIRECT	GO:0045944~positive regulation of transcription from RNA polymerase II promoter	12	0.561535	0.440378	AT5G62165	AT5G10140	AT5G13790	AT4G19600	AT5G20240	AT2G22630	AT4G37940	AT5G60440	AT1G22590	AT1G47760	AT2G03710	AT2G28700	1532	123	18499	1.17806	1	0.985476	99.991
Annotation Cluster 20	Enrichment Score: 0.9156817152860252
Category	Term	Count	%	PValue	Genes	List Total	Pop Hits	Pop Total	Fold Enrichment	Bonferroni	Benjamini	FDR
GOTERM_MF_DIRECT	GO:0004499~N	N-dimethylaniline monooxygenase activity	7	0.327562	0.0230284	AT1G62580	AT1G12160	AT1G12130	AT1G63370	AT1G62570	AT1G62540	AT5G61290	1482	28	18171	3.06528	1	0.331757	29.8272
GOTERM_MF_DIRECT	GO:0050660~flavin adenine dinucleotide binding	16	0.748713	0.141999	AT5G24150	AT5G44400	AT1G62580	AT1G62570	AT2G34810	AT1G62540	AT5G61290	AT2G46750	AT4G20860	AT1G12160	AT1G12130	AT1G63370	AT3G45300	AT5G24140	AT5G44380	AT1G12570	1482	136	18171	1.44249	1	0.776705	90.2553
GOTERM_MF_DIRECT	GO:0050661~NADP binding	8	0.374357	0.191166	AT1G79530	AT1G62580	AT1G12160	AT1G12130	AT1G63370	AT1G62570	AT1G62540	AT5G61290	1482	58	18171	1.69119	1	0.854121	96.0269
GOTERM_BP_DIRECT	GO:0019761~glucosinolate biosynthetic process	5	0.233973	0.347786	AT2G25450	AT1G12160	AT1G12130	AT1G62570	AT1G62540	1532	36	18499	1.67709	1	0.96902	99.8949
Annotation Cluster 21	Enrichment Score: 0.8886465184828468
Category	Term	Count	%	PValue	Genes	List Total	Pop Hits	Pop Total	Fold Enrichment	Bonferroni	Benjamini	FDR
GOTERM_BP_DIRECT	GO:0048544~recognition of pollen	8	0.374357	0.038818	AT1G61500	AT4G03230	AT2G19130	AT1G11280	AT1G61420	AT1G61390	AT1G61480	AT1G61430	1532	39	18499	2.47694	1	0.563291	47.021
GOTERM_BP_DIRECT	GO:0045087~innate immune response	10	0.467946	0.0998488	AT1G61500	AT1G20900	AT1G11280	AT3G21630	AT3G16030	AT1G61420	AT1G61390	AT1G61480	AT3G04570	AT1G61430	1532	67	18499	1.80225	1	0.795032	81.5091
GOTERM_MF_DIRECT	GO:0031625~ubiquitin protein ligase binding	10	0.467946	0.556781	AT1G61500	AT1G43140	AT1G26930	AT1G11280	AT5G67480	AT1G61420	AT1G61390	AT1G61480	AT1G61430	AT3G12580	1482	111	18171	1.10461	1	0.99434	99.9996
Annotation Cluster 22	Enrichment Score: 0.88324270925742
Category	Term	Count	%	PValue	Genes	List Total	Pop Hits	Pop Total	Fold Enrichment	Bonferroni	Benjamini	FDR
GOTERM_BP_DIRECT	GO:0071732~cellular response to nitric oxide	6	0.280767	0.0209075	AT3G08040	AT3G01420	AT3G25190	AT2G19590	AT5G10720	AT3G12900	1532	20	18499	3.62252	1	0.40491	28.7541
GOTERM_BP_DIRECT	GO:0071369~cellular response to ethylene stimulus	5	0.233973	0.163761	AT3G08040	AT3G25190	AT3G45410	AT3G62680	AT3G12900	1532	26	18499	2.32213	1	0.867463	94.328
GOTERM_BP_DIRECT	GO:0071281~cellular response to iron ion	4	0.187178	0.654274	AT3G08040	AT3G25190	AT2G19590	AT3G12900	1532	40	18499	1.20751	1	0.998582	100
Annotation Cluster 23	Enrichment Score: 0.8478932063574294
Category	Term	Count	%	PValue	Genes	List Total	Pop Hits	Pop Total	Fold Enrichment	Bonferroni	Benjamini	FDR
GOTERM_CC_DIRECT	GO:0031012~extracellular matrix	5	0.233973	0.0483273	AT1G13590	AT5G65870	AT5G39190	AT3G49780	AT1G70170	1984	18	25147	3.52081	0.999995	0.704338	47.3689
GOTERM_MF_DIRECT	GO:0008083~growth factor activity	5	0.233973	0.0744963	AT1G13590	AT5G65870	AT3G49780	AT3G47295	AT3G02240	1482	20	18171	3.06528	1	0.623276	69.1805
GOTERM_BP_DIRECT	GO:0008283~cell proliferation	4	0.187178	0.794316	AT1G13590	AT5G65870	AT3G49780	AT3G16640	1532	50	18499	0.966005	1	0.999885	100
Annotation Cluster 24	Enrichment Score: 0.7513245966261578
Category	Term	Count	%	PValue	Genes	List Total	Pop Hits	Pop Total	Fold Enrichment	Bonferroni	Benjamini	FDR
GOTERM_BP_DIRECT	GO:0000271~polysaccharide biosynthetic process	6	0.280767	0.0769098	AT4G23990	AT2G32530	AT4G15320	AT1G63450	AT4G15290	AT2G33100	1532	28	18499	2.58751	1	0.725248	72.3104
GOTERM_MF_DIRECT	GO:0016759~cellulose synthase activity	6	0.280767	0.165912	AT4G23990	AT1G24070	AT2G32530	AT4G15320	AT4G15290	AT2G33100	1482	36	18171	2.04352	1	0.818867	93.6593
GOTERM_MF_DIRECT	GO:0016760~cellulose synthase (UDP-forming) activity	5	0.233973	0.173669	AT4G23990	AT2G32530	AT4G15320	AT4G15290	AT2G33100	1482	27	18171	2.27058	1	0.826602	94.499
GOTERM_BP_DIRECT	GO:0009833~plant-type primary cell wall biogenesis	4	0.187178	0.226763	AT4G23990	AT2G32530	AT4G15320	AT4G15290	1532	20	18499	2.41501	1	0.921851	98.386
GOTERM_BP_DIRECT	GO:0030244~cellulose biosynthetic process	6	0.280767	0.348516	AT4G23990	AT5G50750	AT2G32530	AT4G15320	AT4G15290	AT2G33100	1532	47	18499	1.5415	1	0.968527	99.8967
Annotation Cluster 25	Enrichment Score: 0.7246749356532539
Category	Term	Count	%	PValue	Genes	List Total	Pop Hits	Pop Total	Fold Enrichment	Bonferroni	Benjamini	FDR
GOTERM_MF_DIRECT	GO:0004197~cysteine-type endopeptidase activity	8	0.374357	0.137498	AT5G60360	AT3G54940	AT3G19390	AT5G50260	AT4G11320	AT3G20210	AT1G79330	AT1G29090	1482	53	18171	1.85074	1	0.773988	89.4483
GOTERM_BP_DIRECT	GO:0051603~proteolysis involved in cellular protein catabolic process	13	0.608329	0.143489	AT5G60360	AT4G11320	AT5G50260	AT1G73300	AT5G36180	AT2G23010	AT3G54940	AT3G19390	AT2G33530	AT3G20210	AT5G27660	AT1G29090	AT1G73290	1532	103	18499	1.52404	1	0.841557	91.67
GOTERM_CC_DIRECT	GO:0005615~extracellular space	15	0.701919	0.157763	AT5G60360	AT2G25240	AT4G16260	AT1G35140	AT4G11320	AT5G50260	AT3G02240	AT4G18510	AT4G08950	AT4G30140	AT3G54940	AT3G19390	AT5G64260	AT3G20210	AT1G29090	1984	132	25147	1.44033	1	0.928624	89.1912
GOTERM_CC_DIRECT	GO:0005764~lysosome	6	0.280767	0.16347	AT5G60360	AT3G54940	AT3G19390	AT5G50260	AT4G11320	AT1G29090	1984	37	25147	2.05539	1	0.924445	90.1027
GOTERM_MF_DIRECT	GO:0008234~cysteine-type peptidase activity	7	0.327562	0.467807	AT5G60360	AT3G54940	AT3G19390	AT1G79310	AT5G50260	AT4G11320	AT1G29090	1482	67	18171	1.28101	1	0.987547	99.9932
Annotation Cluster 26	Enrichment Score: 0.7196520247538768
Category	Term	Count	%	PValue	Genes	List Total	Pop Hits	Pop Total	Fold Enrichment	Bonferroni	Benjamini	FDR
GOTERM_MF_DIRECT	GO:0004180~carboxypeptidase activity	5	0.233973	0.0863444	AT2G33530	AT5G22860	AT1G73300	AT5G36180	AT1G73290	1482	21	18171	2.91932	1	0.673635	74.6632
GOTERM_BP_DIRECT	GO:0051603~proteolysis involved in cellular protein catabolic process	13	0.608329	0.143489	AT5G60360	AT4G11320	AT5G50260	AT1G73300	AT5G36180	AT2G23010	AT3G54940	AT3G19390	AT2G33530	AT3G20210	AT5G27660	AT1G29090	AT1G73290	1532	103	18499	1.52404	1	0.841557	91.67
GOTERM_BP_DIRECT	GO:0019748~secondary metabolic process	5	0.233973	0.180488	AT2G23010	AT2G33530	AT1G73300	AT5G36180	AT1G73290	1532	27	18499	2.23612	1	0.884988	95.8987
GOTERM_MF_DIRECT	GO:0004185~serine-type carboxypeptidase activity	6	0.280767	0.59141	AT2G23010	AT2G33530	AT5G22860	AT1G73300	AT5G36180	AT1G73290	1482	63	18171	1.16773	1	0.996287	99.9999
Annotation Cluster 27	Enrichment Score: 0.6897996988626797
Category	Term		Count	%	PValue	Genes	List Total	Pop Hits	Pop Total	Fold Enrichment	Bonferroni	Benjamini
GOTERM_MF_DIRECT	GO:0043565~sequence-specific DNA binding	75	3.50959	0.00552219	AT3G58710	AT3G14180	AT3G19860	AT3G61250	AT1G64000	AT5G61420	AT2G40950	AT2G47890	AT3G12820	AT1G02580	AT5G67300	AT1G27730	AT4G05100	AT2G47460	AT1G57560	AT1G32640	AT2G44840	AT1G18960	AT5G52020	AT1G80840	AT4G20340	AT5G11260	AT5G06839	AT5G54230	AT5G26920	AT4G25560	AT2G13960	AT1G56650	AT5G43270	AT1G06180	AT5G65790	AT1G62300	AT1G56280	AT1G79700	AT5G05410	AT3G11580	AT5G13080	AT5G45260	AT1G68840	AT5G17800	AT1G79840	AT5G04340	AT2G32460	AT1G69810	AT1G69310
GOTERM_MF_DIRECT	GO:0003700~transcription factor activity	sequence-specific DNA binding	153	7.15957	0.12666	AT3G14180	AT3G58710	AT3G19860	AT5G13790	AT2G22630	AT3G61250	AT1G64000	AT2G40950	AT3G04570	AT2G24430	AT1G02580	AT1G43160	AT4G17800	AT1G27730	AT4G05100	AT2G47460	AT1G32640	AT1G18960	AT2G44840	AT5G52020	AT1G80840	AT4G25400	AT5G50670	AT1G02220	AT5G06839	AT5G54230	AT5G26920	AT2G13960	AT1G22490	AT1G06180	AT5G37260	AT3G54990	AT1G79580	AT1G79700	AT5G07680	AT5G46915	AT5G62165	AT5G45420	AT1G58110	AT3G53310	AT5G38140	AT3G44290	AT1G68840	AT5G15840
GOTERM_BP_DIRECT	GO:0006351~transcription	DNA-templated	150	7.01919	0.746573	AT3G14180	AT3G58710	AT3G19860	AT2G06200	AT5G13790	AT2G22630	AT1G64000	AT2G40950	AT1G07200	AT3G04570	AT2G24430	AT1G02580	AT1G43160	AT4G17800	AT1G27730	AT2G46790	AT2G47460	AT1G32640	AT2G44840	AT5G52020	AT1G80840	AT4G00270	AT4G25400	AT5G50670	AT1G02220	AT5G06839	AT5G26920	AT1G22490	AT5G37260	AT3G54990	AT1G79580	AT1G79700	AT5G07680	AT5G46915	AT5G62165	AT1G26665	AT3G53310	AT2G20080	AT3G52525	AT5G38140	AT3G44290	AT1G68840	AT5G15840	AT5G04340
GOTERM_MF_DIRECT	GO:0003677~DNA binding	160	7.48713	0.761291	AT1G02680	AT3G14180	AT3G19860	AT5G13790	AT5G61280	AT3G61250	AT2G40950	AT2G24430	AT1G43160	AT4G05100	AT2G46790	AT5G23405	AT4G00980	AT3G48940	AT2G47460	AT1G32640	AT5G63460	AT4G10200	AT1G18960	AT2G44840	AT4G17300	AT5G52020	AT4G00270	AT1G60930	AT2G29580	AT4G25400	AT3G45980	AT5G50670	AT1G02220	AT5G06839	AT5G54230	AT3G13782	AT2G13960	AT1G22490	AT1G06180	AT5G37260	AT3G54990	AT1G79580	AT4G13460	AT1G79700	AT5G07680	AT3G15620	AT1G55050	AT5G46915	AT3G12040
GOTERM_BP_DIRECT	GO:0006355~regulation of transcription	DNA-templated	162	7.58072	0.894601	AT3G14180	AT3G58710	AT3G19860	AT2G06200	AT3G61250	AT1G64000	AT2G40950	AT3G04570	AT2G24430	AT1G07200	AT1G43160	AT4G17800	AT4G05100	AT2G46790	AT5G23405	AT4G00980	AT2G47460	AT1G18960	AT2G44840	AT5G52020	AT1G80840	AT4G00270	AT4G25400	AT1G02220	AT5G50670	AT5G06839	AT5G54230	AT5G26920	AT2G13960	AT1G22490	AT1G06180	AT5G37260	AT3G54990	AT1G79580	AT5G07680	AT1G79700	AT5G46915	AT5G62165	AT1G58110	AT3G53310	AT2G20080	AT5G38140	AT3G44290	AT3G17460
Annotation Cluster 28	Enrichment Score: 0.6849984918545321
Category	Term	Count	%	PValue	Genes	List Total	Pop Hits	Pop Total	Fold Enrichment	Bonferroni	Benjamini	FDR
GOTERM_BP_DIRECT	GO:0006887~exocytosis	9	0.421151	0.111866	AT5G13990	AT3G55150	AT2G18260	AT3G09520	AT2G39380	AT5G13150	AT1G05360	AT3G24890	AT4G15780	1532	59	18499	1.84196	1	0.805012	85.0962
GOTERM_BP_DIRECT	GO:0006904~vesicle docking involved in exocytosis	6	0.280767	0.265408	AT5G13990	AT3G55150	AT3G09520	AT2G39380	AT5G13150	AT2G05170	1532	42	18499	1.72501	1	0.942551	99.291
GOTERM_CC_DIRECT	GO:0000145~exocyst	5	0.233973	0.296751	AT5G13990	AT3G55150	AT3G09520	AT2G39380	AT5G13150	1984	35	25147	1.8107	1	0.97684	98.9557
Annotation Cluster 29	Enrichment Score: 0.5956164297163156
Category	Term	Count	%	PValue	Genes	List Total	Pop Hits	Pop Total	Fold Enrichment	Bonferroni	Benjamini	FDR
GOTERM_CC_DIRECT	GO:0005851~eukaryotic translation initiation factor 2B complex	5	0.233973	0.0154609	AT1G53870	AT5G38640	AT1G53900	AT1G53890	AT1G53880	1984	13	25147	4.87496	0.978358	0.535419	18.283
GOTERM_MF_DIRECT	GO:0005085~guanyl-nucleotide exchange factor activity	5	0.233973	0.0635333	AT1G53870	AT5G38640	AT1G53900	AT1G53890	AT1G53880	1482	19	18171	3.22661	1	0.581924	63.138
GOTERM_BP_DIRECT	GO:0050790~regulation of catalytic activity	3	0.140384	0.553903	AT5G38640	AT1G53900	AT1G53880	1532	22	18499	1.6466	1	0.995325	99.9998
GOTERM_BP_DIRECT	GO:0006446~regulation of translational initiation	4	0.187178	0.600904	AT1G53870	AT1G53900	AT1G53890	AT1G53880	1532	37	18499	1.30541	1	0.997434	100
GOTERM_BP_DIRECT	GO:0006413~translational initiation	7	0.327562	0.851593	AT5G01940	AT1G76820	AT1G29590	AT5G38640	AT1G53900	AT1G34570	AT1G53880	1532	101	18499	0.836886	1	0.999973	100
GOTERM_MF_DIRECT	GO:0003743~translation initiation factor activity	6	0.280767	0.958502	AT5G01940	AT1G76820	AT1G29590	AT5G38640	AT1G53900	AT1G53880	1482	113	18171	0.651034	1	0.999999	100
Annotation Cluster 30	Enrichment Score: 0.5652879311298635
Category	Term	Count	%	PValue	Genes	List Total	Pop Hits	Pop Total	Fold Enrichment	Bonferroni	Benjamini	FDR
GOTERM_MF_DIRECT	GO:0010333~terpene synthase activity	6	0.280767	0.103543	AT1G48820	AT3G32030	AT1G31950	AT3G25820	AT3G14540	AT3G25830	1482	31	18171	2.37312	1	0.708341	81.0211
GOTERM_BP_DIRECT	GO:0016114~terpenoid biosynthetic process	5	0.233973	0.233635	AT3G32030	AT1G31950	AT3G25820	AT3G14540	AT3G25830	1532	30	18499	2.01251	1	0.923464	98.6014
GOTERM_MF_DIRECT	GO:0000287~magnesium ion binding	11	0.51474	0.832675	AT1G48820	AT3G32030	AT1G32380	AT3G22960	AT3G25610	AT1G51420	AT1G31950	AT4G01900	AT3G25820	AT3G14540	AT3G25830	1482	157	18171	0.85906	1	0.999875	100
Annotation Cluster 31	Enrichment Score: 0.538823874224239
Category	Term	Count	%	PValue	Genes	List Total	Pop Hits	Pop Total	Fold Enrichment	Bonferroni	Benjamini	FDR
GOTERM_MF_DIRECT	GO:0004674~protein serine/threonine kinase activity	76	3.55639	0.117541	AT1G70460	AT2G28990	AT1G66910	AT1G07870	AT4G23260	AT1G16160	AT1G16120	AT1G61390	AT1G75640	AT3G57760	AT4G04570	AT4G21230	AT1G35670	AT2G43690	AT5G39020	AT1G65190	AT4G00330	AT1G14370	AT1G26970	AT4G05200	AT3G20200	AT1G08650	AT2G26290	AT3G07070	AT1G29720	AT1G11280	AT4G23270	AT1G61500	AT4G29050	AT3G44610	AT3G50230	AT2G38620	AT5G59260	AT4G23220	AT5G39030	AT3G57770	AT5G02290	AT1G51860	AT1G61480	AT5G45840	AT3G46370	AT4G28350	AT1G09970	AT1G79670	AT1G61430
GOTERM_BP_DIRECT	GO:0006468~protein phosphorylation	79	3.69677	0.241235	AT1G70460	AT3G06640	AT3G54030	AT2G28990	AT1G66910	AT3G09240	AT1G07870	AT4G23260	AT1G16160	AT1G16120	AT1G61390	AT1G75640	AT3G57760	AT4G04570	AT4G21230	AT1G35670	AT2G43690	AT5G39020	AT1G65190	AT4G00330	AT1G14370	AT1G26970	AT3G25070	AT4G05200	AT1G51870	AT1G08650	AT5G40540	AT2G26290	AT3G07070	AT1G29720	AT1G11280	AT4G23270	AT1G61500	AT4G29050	AT3G44610	AT3G50230	AT2G38620	AT5G59260	AT4G23220	AT5G39030	AT5G02290	AT1G51860	AT1G61480	AT5G45840	AT3G46370
GOTERM_MF_DIRECT	GO:0016301~kinase activity	89	4.16472	0.363733	AT3G06640	AT3G54030	AT2G28990	AT5G25910	AT5G14470	AT1G66910	AT1G07870	AT1G16160	AT1G16120	AT1G61390	AT1G75640	AT1G32380	AT4G04570	AT4G21230	AT1G35670	AT2G43690	AT5G39020	AT4G00330	AT1G14370	AT1G26970	AT4G05200	AT1G51870	AT3G20200	AT1G08650	AT5G40540	AT2G26290	AT3G07070	AT1G29720	AT1G11280	AT1G61500	AT5G21170	AT1G17160	AT4G29050	AT3G44610	AT3G50230	AT2G38620	AT4G23220	AT5G59260	AT5G39030	AT3G57770	AT5G02290	AT1G51860	AT1G61480	AT5G51830	AT3G46370
GOTERM_MF_DIRECT	GO:0005524~ATP binding	189	8.84417	0.678097	AT3G54030	AT2G06200	AT3G47780	AT2G28990	AT3G09240	AT1G03090	AT1G51460	AT4G19010	AT1G16120	AT1G07200	AT1G75640	AT1G32380	AT2G18193	AT4G04570	AT4G01820	AT4G21230	AT1G35670	AT2G43690	AT1G16390	AT1G14370	AT3G21090	AT1G26970	AT1G51870	AT4G17300	AT1G08650	AT5G40540	AT3G47790	AT1G29720	AT1G60930	AT1G11280	AT5G35360	AT3G44480	AT4G23220	AT5G59260	AT4G15230	AT1G51860	AT1G61480	AT5G45490	AT5G51830	AT3G44740	AT3G46530	AT5G27600	AT5G45840	AT1G12210	AT5G20420
Annotation Cluster 32	Enrichment Score: 0.5300593103623393
Category	Term	Count	%	PValue	Genes	List Total	Pop Hits	Pop Total	Fold Enrichment	Bonferroni	Benjamini	FDR
GOTERM_MF_DIRECT	GO:0001046~core promoter sequence-specific DNA binding	7	0.327562	0.0939194	AT5G58010	AT5G13080	AT1G27740	AT1G05710	AT1G35460	AT5G17800	AT2G20100	1482	39	18171	2.20072	1	0.687996	77.6756
GOTERM_BP_DIRECT	GO:0006366~transcription from RNA polymerase II promoter	7	0.327562	0.423112	AT1G02680	AT5G58010	AT2G15400	AT1G27740	AT1G05710	AT1G35460	AT2G20100	1532	63	18499	1.34167	1	0.982801	99.9853
GOTERM_MF_DIRECT	GO:0001228~transcriptional activator activity	RNA polymerase II transcription regulatory region sequence-specific binding	6	0.280767	0.646564	AT5G58010	AT1G27740	AT1G05710	AT1G35460	AT2G45050	AT2G20100	1482	67	18171	1.09801	1	0.997848	100
Annotation Cluster 33	Enrichment Score: 0.4441254603727167
Category	Term	Count	%	PValue	Genes	List Total	Pop Hits	Pop Total	Fold Enrichment	Bonferroni	Benjamini	FDR
GOTERM_MF_DIRECT	GO:0016722~oxidoreductase activity	oxidizing metal ions	6	0.280767	0.25518	AT1G23010	AT5G01050	AT2G40370	AT3G09220	AT4G37160	AT5G21100	1482	42	18171	1.75159	1	0.919496	98.8657
GOTERM_MF_DIRECT	GO:0052716~hydroquinone:oxygen oxidoreductase activity	3	0.140384	0.408854	AT5G01050	AT2G40370	AT3G09220	1482	17	18171	2.16373	1	0.979982	99.9662
GOTERM_BP_DIRECT	GO:0046274~lignin catabolic process	3	0.140384	0.44587	AT5G01050	AT2G40370	AT3G09220	1532	18	18499	2.01251	1	0.986106	99.9923
Annotation Cluster 34	Enrichment Score: 0.4421073439570647
Category	Term	Count	%	PValue	Genes	List Total	Pop Hits	Pop Total	Fold Enrichment	Bonferroni	Benjamini	FDR
GOTERM_MF_DIRECT	GO:0008794~arsenate reductase (glutaredoxin) activity	5	0.233973	0.0226715	AT4G15680	AT4G15660	AT4G15690	AT1G03020	AT5G18600	1482	14	18171	4.37898	1	0.333845	29.4365
GOTERM_BP_DIRECT	GO:0045454~cell redox homeostasis	13	0.608329	0.638234	AT5G15230	AT2G17420	AT4G15680	AT4G15660	AT1G45145	AT4G15690	AT1G03020	AT5G54290	AT1G48130	AT1G60740	AT1G65970	AT5G18600	AT1G52990	1532	155	18499	1.01275	1	0.998249	100
GOTERM_MF_DIRECT	GO:0051537~2 iron	2 sulfur cluster binding	5	0.233973	0.731429	AT4G15680	AT4G15660	AT4G15690	AT1G03020	AT5G18600	1482	60	18171	1.02176	1	0.999324	100
GOTERM_MF_DIRECT	GO:0015035~protein disulfide oxidoreductase activity	7	0.327562	0.761538	AT4G15680	AT4G15660	AT1G45145	AT4G15690	AT1G03020	AT1G52990	AT5G18600	1482	91	18171	0.943164	1	0.999584	100
GOTERM_MF_DIRECT	GO:0009055~electron carrier activity	14	0.655124	0.76408	AT5G44400	AT5G43430	AT5G20230	AT4G15680	AT4G15660	AT4G15690	AT2G34810	AT4G12880	AT1G03020	AT4G20860	AT3G60280	AT3G45300	AT5G18600	AT5G44380	1482	187	18171	0.917946	1	0.999561	100
Annotation Cluster 35	Enrichment Score: 0.4240778138816347
Category	Term	Count	%	PValue	Genes	List Total	Pop Hits	Pop Total	Fold Enrichment	Bonferroni	Benjamini	FDR
GOTERM_MF_DIRECT	GO:0015254~glycerol channel activity	5	0.233973	0.3372	AT2G37170	AT2G37180	AT2G25810	AT5G37820	AT4G18910	1482	36	18171	1.70294	1	0.961429	99.8075
GOTERM_BP_DIRECT	GO:0009992~cellular water homeostasis	5	0.233973	0.367166	AT2G37170	AT2G37180	AT2G25810	AT5G37820	AT4G18910	1532	37	18499	1.63177	1	0.972415	99.9352
GOTERM_MF_DIRECT	GO:0015250~water channel activity	5	0.233973	0.394347	AT2G37170	AT2G37180	AT2G25810	AT5G37820	AT4G18910	1482	39	18171	1.57194	1	0.977783	99.9511
GOTERM_BP_DIRECT	GO:0034220~ion transmembrane transport	4	0.187178	0.412154	AT2G37170	AT2G37180	AT2G25810	AT5G37820	1532	28	18499	1.72501	1	0.982212	99.9802
Annotation Cluster 36	Enrichment Score: 0.37033858906568223
Category	Term	Count	%	PValue	Genes	List Total	Pop Hits	Pop Total	Fold Enrichment	Bonferroni	Benjamini	FDR
GOTERM_BP_DIRECT	GO:0009828~plant-type cell wall loosening	5	0.233973	0.347786	AT1G62980	AT5G05290	AT1G12560	AT4G30270	AT4G01630	1532	36	18499	1.67709	1	0.96902	99.8949
GOTERM_BP_DIRECT	GO:0009831~plant-type cell wall modification involved in multidimensional cell growth	4	0.187178	0.365994	AT1G62980	AT5G05290	AT1G12560	AT4G01630	1532	26	18499	1.8577	1	0.972703	99.9333
GOTERM_BP_DIRECT	GO:0009826~unidimensional cell growth	10	0.467946	0.608412	AT1G62980	AT5G05290	AT3G49120	AT2G05520	AT1G75750	AT5G05500	AT1G12560	AT1G12040	AT4G01630	AT5G62310	1532	114	18499	1.05922	1	0.997569	100
Annotation Cluster 37	Enrichment Score: 0.28164967577856564
Category	Term	Count	%	PValue	Genes	List Total	Pop Hits	Pop Total	Fold Enrichment	Bonferroni	Benjamini	FDR
GOTERM_CC_DIRECT	GO:0031201~SNARE complex	7	0.327562	0.292345	AT2G18260	AT1G15880	AT5G05760	AT3G56450	AT3G24890	AT4G15780	AT5G26980	1984	57	25147	1.55657	1	0.979072	98.8676
GOTERM_BP_DIRECT	GO:0006906~vesicle fusion	6	0.280767	0.314896	AT2G18260	AT1G15880	AT5G05760	AT3G24890	AT4G15780	AT5G26980	1532	45	18499	1.61001	1	0.961696	99.7685
GOTERM_MF_DIRECT	GO:0000149~SNARE binding	6	0.280767	0.500597	AT2G18260	AT1G15880	AT5G05760	AT3G24890	AT4G15780	AT5G26980	1482	57	18171	1.29065	1	0.990476	99.9974
GOTERM_MF_DIRECT	GO:0005484~SNAP receptor activity	6	0.280767	0.547092	AT2G18260	AT1G15880	AT5G05760	AT3G24890	AT4G15780	AT5G26980	1482	60	18171	1.22611	1	0.99405	99.9994
GOTERM_BP_DIRECT	GO:0061025~membrane fusion	4	0.187178	0.637073	AT2G18260	AT5G05760	AT3G56450	AT5G26980	1532	39	18499	1.23847	1	0.998276	100
GOTERM_BP_DIRECT	GO:0048278~vesicle docking	3	0.140384	0.666706	AT2G18260	AT5G05760	AT5G26980	1532	27	18499	1.34167	1	0.998826	100
GOTERM_BP_DIRECT	GO:0006886~intracellular protein transport	8	0.374357	0.997054	AT2G18260	AT4G20110	AT2G05170	AT5G05760	AT3G56450	AT5G48660	AT4G29950	AT5G26980	1532	193	18499	0.500521	1	1	100
Annotation Cluster 38	Enrichment Score: 0.25840746838757855
Category	Term	Count	%	PValue	Genes	List Total	Pop Hits	Pop Total	Fold Enrichment	Bonferroni	Benjamini	FDR
GOTERM_BP_DIRECT	GO:0042545~cell wall modification	9	0.421151	0.267514	AT2G18800	AT5G04960	AT5G51500	AT5G47500	AT1G23200	AT3G50410	AT1G05310	AT1G11370	AT3G10710	1532	74	18499	1.46859	1	0.942732	99.323
GOTERM_MF_DIRECT	GO:0045330~aspartyl esterase activity	7	0.327562	0.467807	AT5G04960	AT5G51500	AT5G47500	AT1G23200	AT1G05310	AT1G11370	AT3G10710	1482	67	18171	1.28101	1	0.987547	99.9932
GOTERM_MF_DIRECT	GO:0030599~pectinesterase activity	8	0.374357	0.545751	AT5G04960	AT5G51500	AT4G37160	AT5G47500	AT1G23200	AT1G05310	AT1G11370	AT3G10710	1482	85	18171	1.15399	1	0.9942	99.9994
GOTERM_BP_DIRECT	GO:0045490~pectin catabolic process	8	0.374357	0.701313	AT5G55720	AT5G04960	AT5G51500	AT5G47500	AT1G23200	AT1G05310	AT1G11370	AT3G10710	1532	97	18499	0.995882	1	0.999326	100
GOTERM_MF_DIRECT	GO:0046910~pectinesterase inhibitor activity	9	0.421151	0.701996	AT5G04960	AT5G51500	AT1G14890	AT1G62760	AT4G00080	AT1G23200	AT1G11370	AT3G10710	AT5G62340	1482	112	18171	0.98527	1	0.999021	100
GOTERM_CC_DIRECT	GO:0071944~cell periphery	5	0.233973	0.837339	AT5G04960	AT5G51500	AT1G23200	AT1G11370	AT3G10710	1984	73	25147	0.868144	1	0.999981	100
Annotation Cluster 39	Enrichment Score: 0.17779088156972578
Category	Term	Count	%	PValue	Genes	List Total	Pop Hits	Pop Total	Fold Enrichment	Bonferroni	Benjamini	FDR
GOTERM_BP_DIRECT	GO:0071805~potassium ion transmembrane transport	4	0.187178	0.562438	AT5G09400	AT1G31120	AT1G07430	AT4G13420	1532	35	18499	1.38001	1	0.995618	99.9998
GOTERM_MF_DIRECT	GO:0015079~potassium ion transmembrane transporter activity	3	0.140384	0.569834	AT5G09400	AT1G31120	AT4G13420	1482	23	18171	1.59928	1	0.995102	99.9997
GOTERM_BP_DIRECT	GO:0006813~potassium ion transport	4	0.187178	0.9137	AT5G09400	AT1G31120	AT5G17860	AT4G13420	1532	65	18499	0.743081	1	0.999997	100
Annotation Cluster 40	Enrichment Score: 0.13284693430164757
Category	Term	Count	%	PValue	Genes	List Total	Pop Hits	Pop Total	Fold Enrichment	Bonferroni	Benjamini	FDR
GOTERM_MF_DIRECT	GO:0046564~oxalate decarboxylase activity	3	0.140384	0.714453	AT5G38940	AT1G09560	AT5G39160	1482	30	18171	1.22611	1	0.999145	100
GOTERM_BP_DIRECT	GO:0033609~oxalate metabolic process	3	0.140384	0.722605	AT5G38940	AT1G09560	AT5G39160	1532	30	18499	1.20751	1	0.999513	100
GOTERM_MF_DIRECT	GO:0030145~manganese ion binding	4	0.187178	0.773721	AT5G38940	AT1G09560	AT5G39190	AT5G39160	1482	49	18171	1.00091	1	0.999628	100
Annotation Cluster 41	Enrichment Score: 0.12785887251523254
Category	Term	Count	%	PValue	Genes	List Total	Pop Hits	Pop Total	Fold Enrichment	Bonferroni	Benjamini	FDR
GOTERM_MF_DIRECT	GO:0022891~substrate-specific transmembrane transporter activity	4	0.187178	0.692128	AT1G20840	AT2G38940	AT1G16390	AT1G79360	1482	43	18171	1.14057	1	0.99888	100
GOTERM_MF_DIRECT	GO:0015144~carbohydrate transmembrane transporter activity	7	0.327562	0.742514	AT1G20840	AT2G38940	AT5G43350	AT1G16390	AT1G79360	AT1G78130	AT4G04750	1482	89	18171	0.964359	1	0.999434	100
GOTERM_MF_DIRECT	GO:0005351~sugar:proton symporter activity	7	0.327562	0.804512	AT1G20840	AT2G38940	AT5G43350	AT1G16390	AT1G79360	AT1G78130	AT4G04750	1482	96	18171	0.894041	1	0.999756	100
Annotation Cluster 42	Enrichment Score: 0.10265781309064742
Category	Term	Count	%	PValue	Genes	List Total	Pop Hits	Pop Total	Fold Enrichment	Bonferroni	Benjamini	FDR
GOTERM_CC_DIRECT	GO:0005685~U1 snRNP	3	0.140384	0.618943	AT2G14285	AT5G44500	AT1G76300	1984	26	25147	1.46249	1	0.999633	99.9996
GOTERM_CC_DIRECT	GO:0071013~catalytic step 2 spliceosome	5	0.233973	0.639523	AT2G14285	AT3G51110	AT3G17712	AT5G44500	AT1G76300	1984	55	25147	1.15226	1	0.999608	99.9998
GOTERM_BP_DIRECT	GO:0000398~mRNA splicing	via spliceosome	5	0.233973	0.987492	AT2G14285	AT5G44500	AT1G76300	AT1G55310	AT5G11170	1532	114	18499	0.529608	1	1	100
GOTERM_CC_DIRECT	GO:0005732~small nucleolar ribonucleoprotein complex	3	0.140384	0.993867	AT2G14285	AT5G44500	AT1G76300	1984	88	25147	0.432099	1	1	100
Annotation Cluster 43	Enrichment Score: 0.08938440272706528
Category	Term	Count	%	PValue	Genes	List Total	Pop Hits	Pop Total	Fold Enrichment	Bonferroni	Benjamini	FDR
GOTERM_MF_DIRECT	GO:0046910~pectinesterase inhibitor activity	9	0.421151	0.701996	AT5G04960	AT5G51500	AT1G14890	AT1G62760	AT4G00080	AT1G23200	AT1G11370	AT3G10710	AT5G62340	1482	112	18171	0.98527	1	0.999021	100
GOTERM_MF_DIRECT	GO:0004857~enzyme inhibitor activity	6	0.280767	0.791009	AT5G04960	AT1G14890	AT1G62760	AT4G00080	AT3G10710	AT5G62340	1482	80	18171	0.919585	1	0.99971	100
GOTERM_BP_DIRECT	GO:0043086~negative regulation of catalytic activity	3	0.140384	0.971249	AT1G14890	AT1G62760	AT5G62340	1532	63	18499	0.575003	1	1	100
Annotation Cluster 44	Enrichment Score: 0.07405493058923839
Category	Term	Count	%	PValue	Genes	List Total	Pop Hits	Pop Total	Fold Enrichment	Bonferroni	Benjamini	FDR
GOTERM_CC_DIRECT	GO:0009522~photosystem I	3	0.140384	0.760663	AT2G34430	AT4G14690	AT3G22840	1984	34	25147	1.11837	1	0.999926	100
GOTERM_MF_DIRECT	GO:0016168~chlorophyll binding	3	0.140384	0.815947	AT2G34430	AT4G14690	AT3G22840	1482	37	18171	0.994146	1	0.99981	100
GOTERM_CC_DIRECT	GO:0009523~photosystem II	3	0.140384	0.834671	AT2G34430	AT4G14690	AT3G22840	1984	40	25147	0.950617	1	0.999984	100
GOTERM_BP_DIRECT	GO:0015979~photosynthesis	7	0.327562	0.975912	AT1G64810	AT2G34430	AT4G14690	AT1G27730	AT3G22840	AT4G15530	AT2G30790	1532	138	18499	0.612503	1	1	100
Annotation Cluster 45	Enrichment Score: 0.04932665949090851
Category	Term	Count	%	PValue	Genes	List Total	Pop Hits	Pop Total	Fold Enrichment	Bonferroni	Benjamini	FDR
GOTERM_MF_DIRECT	GO:0016874~ligase activity	19	0.889097	0.79788	AT5G18340	AT2G42360	AT4G11370	AT5G63760	AT5G27420	AT3G61390	AT1G65040	AT1G60190	AT4G14220	AT5G61550	AT5G03200	AT1G53490	AT5G16370	AT5G01830	AT5G10380	AT5G37890	AT3G19910	AT1G66650	AT1G15100	1482	260	18171	0.896006	1	0.999742	100
GOTERM_BP_DIRECT	GO:0016567~protein ubiquitination	32	1.49743	0.896273	AT2G42360	AT5G18340	AT5G01660	AT3G61390	AT5G47610	AT4G15975	AT1G53490	AT1G21410	AT5G01830	AT5G37890	AT3G19910	AT2G24540	AT1G10230	AT5G27420	AT4G21510	AT2G46495	AT2G42350	AT5G41700	AT1G65040	AT1G60190	AT4G14220	AT5G61550	AT5G03200	AT1G72200	AT5G10380	AT1G23780	AT1G63090	AT4G14400	AT1G35330	AT1G15100	AT1G64230	AT3G12580	1532	456	18499	0.847373	1	0.999994	100
GOTERM_MF_DIRECT	GO:0004842~ubiquitin-protein transferase activity	26	1.21666	0.994585	AT2G42360	AT5G18340	AT5G01720	AT3G61390	AT1G24800	AT1G24881	AT5G01830	AT1G21410	AT3G17280	AT5G37890	AT3G19910	AT5G27920	AT1G10230	AT5G65683	AT5G27420	AT3G18910	AT1G25211	AT5G41700	AT1G60190	AT4G14220	AT5G61550	AT5G03200	AT5G43190	AT5G10380	AT1G15100	AT1G64230	1482	475	18171	0.671136	1	1	100
Annotation Cluster 46	Enrichment Score: 0.03506858059006948
Category	Term	Count	%	PValue	Genes	List Total	Pop Hits	Pop Total	Fold Enrichment	Bonferroni	Benjamini	FDR
GOTERM_BP_DIRECT	GO:0030001~metal ion transport	7	0.327562	0.891586	AT1G22990	AT3G08040	AT1G60960	AT2G42950	AT3G53530	AT1G29000	AT1G71050	1532	108	18499	0.782643	1	0.999993	100
GOTERM_BP_DIRECT	GO:0046916~cellular transition metal ion homeostasis	4	0.187178	0.936554	AT1G22990	AT3G53530	AT1G29000	AT1G71050	1532	70	18499	0.690004	1	0.999999	100
GOTERM_MF_DIRECT	GO:0046914~transition metal ion binding	4	0.187178	0.939935	AT1G22990	AT3G53530	AT1G29000	AT1G71050	1482	72	18171	0.681174	1	0.999997	100
Annotation Cluster 47	Enrichment Score: 0.027197996419601786
Category	Term	Count	%	PValue	Genes	List Total	Pop Hits	Pop Total	Fold Enrichment	Bonferroni	Benjamini	FDR
GOTERM_BP_DIRECT	GO:0042787~protein ubiquitination involved in ubiquitin-dependent protein catabolic process	12	0.561535	0.875398	AT1G65040	AT5G63760	AT4G26400	AT4G14220	AT5G59140	AT1G43140	AT1G26930	AT5G67480	AT5G37890	AT1G66650	AT5G60250	AT1G15100	1532	177	18499	0.818648	1	0.999987	100
GOTERM_BP_DIRECT	GO:0000209~protein polyubiquitination	6	0.280767	0.966256	AT1G65040	AT5G63760	AT4G26400	AT4G14220	AT5G60250	AT1G15100	1532	115	18499	0.630003	1	1	100
GOTERM_MF_DIRECT	GO:0061630~ubiquitin protein ligase activity	14	0.655124	0.979735	AT2G42360	AT5G63760	AT4G26400	AT2G42350	AT5G60250	AT1G65040	AT5G47610	AT4G17245	AT4G14220	AT1G53490	AT5G37890	AT3G19910	AT1G66650	AT1G15100	1482	257	18171	0.667922	1	1	100
Annotation Cluster 48	Enrichment Score: 2.5919689553430162E-8
Category	Term	Count	%	PValue	Genes	List Total	Pop Hits	Pop Total	Fold Enrichment	Bonferroni	Benjamini	FDR
GOTERM_CC_DIRECT	GO:0005840~ribosome	8	0.374357	1	AT1G74060	AT5G22440	AT4G11630	AT5G17870	AT3G22450	AT1G58684	AT1G24240	AT3G55170	1984	360	25147	0.281664	1	1	100
GOTERM_MF_DIRECT	GO:0003735~structural constituent of ribosome	11	0.51474	1	AT1G74060	AT5G22440	AT4G11630	AT5G17870	AT3G22450	AT5G39800	AT1G58684	AT1G24240	AT4G24570	AT3G55170	AT1G59359	1482	475	18171	0.283942	1	1	100
GOTERM_BP_DIRECT	GO:0006412~translation	12	0.561535	1	AT1G74060	AT1G76820	AT5G22440	AT4G11630	AT5G17870	AT3G22450	AT5G39800	AT1G58684	AT1G24240	AT4G24570	AT3G55170	AT1G59359	1532	1121	18499	0.12926	1	1	100
[truncated: 151 more columns]

## Sheet: Sheet2
Flavonoid biosynthesis	Response to stress	Metabolic process	Hormones	Transcription	Ion transport
AT5G24530	AT1G20620	AT3G26230	AT5G14470	AT1G02680	AT2G32270
AT3G53150	AT5G64100	AT4G38540	AT3G44970	AT1G26665	AT2G23240
AT2G15480	AT3G57520	AT5G10610	AT5G45340	AT3G61250	AT1G60960
AT5G66690	AT5G16960	AT5G42590	AT5G48000	AT5G61420	AT3G58810			Flavonoid biosynthesis	36
AT5G26310	AT5G17820	AT1G24340	AT4G15393	AT5G17800	AT4G19680			Response to stress	72
AT1G22400	AT1G45145	AT1G64950	AT2G42850	AT5G04150	AT5G59520			Metabolic process	92
AT3G46650	AT2G21195	AT4G37370	AT1G55940	AT2G32460	AT3G08040			Hormones	10
AT4G09500	AT4G35770	AT3G26320	AT1G12740	AT3G12820	AT1G15210			Transcription	35
AT1G22370	AT4G01970	AT4G15760	AT4G15396	AT1G63910	AT5G52050			Ion transport	18
AT3G21790	AT5G22410	AT4G15765	AT4G19230	AT5G67300	AT1G33100
AT3G46690	AT1G27730	AT4G37410		AT5G26660	AT3G03620
AT5G05890	AT5G14130	AT3G20940		AT4G05100	AT1G33110
AT2G31750	AT4G04810	AT5G47990		AT2G47460	AT1G66760
AT3G22250	AT4G02380	AT5G42580		AT1G57560	AT2G04090
AT2G29730	AT5G20250	AT4G13310		AT1G07950	AT4G21910
AT5G03490	AT4G31870	AT4G31970		AT5G40330	AT4G15215
AT4G25300	AT1G05240	AT2G14100		AT1G18960	AT4G15230
AT1G49390	AT5G39580	AT5G57260		AT4G25400	AT1G58340
AT1G17010	AT4G37530	AT5G25140		AT5G54230
AT2G29750	AT1G68850	AT2G25160		AT4G25560
AT1G22360	AT5G15180	AT4G15380		AT3G01140
AT5G63600	AT3G32980	AT5G04660		AT2G13960
AT2G22590	AT5G24770	AT3G28740		AT1G56650
AT3G46720	AT1G30870	AT5G07990		AT1G06180
AT3G46660	AT3G30775	AT4G37320		AT5G65790
AT3G51240	AT3G12490	AT3G61880		AT4G28110
AT4G14090	AT1G05250	AT5G36220		AT3G14990
AT1G73880	AT5G13930	AT3G20090		AT1G61500
AT1G05560	AT1G19020	AT3G20110		AT4G03230
AT2G26480	AT1G35720	AT4G12330		AT2G19130
AT5G05270	AT5G16980	AT1G50560		AT1G11280
AT4G27560	AT2G35380	AT1G59700		AT1G61420
AT4G34131	AT2G39040	AT1G02940		AT1G61390
AT1G05680	AT2G47180	AT2G29490		AT1G61480
AT2G36800	AT1G09970	AT2G29480		AT1G61430
AT2G36770	AT3G22200	AT1G53680
	AT2G29500	AT3G09270
	AT1G34510	AT1G17180
	AT1G66730	AT5G02780
	AT2G38380	AT1G17170
	AT3G49120	AT5G62480
	AT4G11600	AT1G75270
	AT4G04830	AT2G30870
	AT4G21830	AT2G29440
	AT5G44380	AT2G02390
	AT3G11050	AT2G18800
	AT3G49960	AT4G25810
	AT5G20230	AT5G57540
	AT2G39800	AT5G57550
	AT4G34710	AT4G30280
	AT5G16970	AT4G28850
	AT5G67400	AT5G57560
	AT5G64110	AT4G30270
	AT2G38390	AT5G57530
	AT3G60980	AT4G25820
	AT1G73120	AT4G01040
	AT4G26010	AT3G12500
	AT4G04840	AT3G54420
	AT1G02940	AT2G43610
	AT1G59700	AT1G02360
	AT4G15480	AT2G43590
	AT2G37760	AT4G19810
	AT2G37770	AT1G71250
	AT3G29670	AT1G53990
	AT5G39050	AT3G47290
	AT2G36750	AT2G03980
	AT2G15490	AT4G16230
	AT3G01420	AT5G37690
	AT3G25190	AT3G52430
	AT2G19590	AT3G14210
	AT5G10720	AT2G23540
	AT3G12900	AT4G30140
		AT3G54950
		AT1G09390
		AT4G37070
		AT5G43590
		AT1G28570
		AT5G33370
		AT4G11830
		AT1G28670
		AT1G74460
		AT3G62280
		AT5G14450
		AT1G58170
		AT1G22900
		AT3G13650
		AT1G02050
		AT4G00040
		AT1G07730
		AT4G11210
		AT1G80820
		AT5G42510

## Sheet: Sheet3
Flavonoid biosynthesis
AT1G17010 AT1G17010.1 2-oxoglutarate (2OG) and Fe(II)-dependent oxygenase superfamily protein;(source:Araport11) protein_coding
AT2G36770 AT2G36770.1 UDP-Glycosyltransferase superfamily protein;(source:Araport11) protein_coding
AT3G21790 AT3G21790.1 UDP-Glycosyltransferase superfamily protein;(source:Araport11) protein_coding
AT4G09500 AT4G09500.2 UDP-Glycosyltransferase superfamily protein;(source:Araport11) protein_coding
AT3G46650 AT3G46650.1 UDP-Glycosyltransferase superfamily protein;(source:Araport11) protein_coding
AT3G46720 AT3G46720.1 UDP-Glycosyltransferase superfamily protein;(source:Araport11) protein_coding
AT4G25300 AT4G25300.1 2-oxoglutarate (2OG) and Fe(II)-dependent oxygenase superfamily protein;(source:Araport11) protein_coding
AT2G22590 AT2G22590.1 UDP-Glycosyltransferase superfamily protein;(source:Araport11) protein_coding
AT1G49390 AT1G49390.1 2-oxoglutarate (2OG) and Fe(II)-dependent oxygenase superfamily protein;(source:Araport11) protein_coding
AT3G22250 AT3G22250.1 UDP-Glycosyltransferase superfamily protein;(source:Araport11) protein_coding
AT4G14090 AT4G14090.1 The At4g14090 encodes a anthocyanidin 5-O-glucosyltransferase specifically glucosylating the 5-position of the flavonoid A-ring. protein_coding
AT3G46690 AT3G46690.1 UDP-Glycosyltransferase superfamily protein;(source:Araport11) protein_coding
AT5G66690 AT5G66690.1 UGT72E2 is an UDPG:coniferyl alcohol glucosyltransferase which glucosylates sinapyl- and coniferyl aldehydes as well as sinapyl- and coniferyl alcohol. The enzyme is thought to be involved in lignin metabolism. A knockdown mutant line (72E2KD) was obtained using RNAi silencing. A twofold reduction in coniferyl alcohol 4-<i>O</i>-glucoside and sinapyl alcohol 4-<i>O</i>-gluco…
AT5G26310 AT5G26310.1 UGT72E3 is an UDPG:coniferyl alcohol glucosyltransferase which glucosylates sinapyl- and coniferyl alcohol as well as sinapic acid. The enzyme is thought to be involved in lignin- and phenylpropanoid metabolism. A knockdown mutant line (72E3KD) was obtained using RNAi silencing. No reduction in coniferyl alcohol 4-<i>O</i>-glucoside and sinapyl alcohol 4-<i>O</i>-glucoside w…
AT4G27560 AT4G27560.1 UDP-Glycosyltransferase superfamily protein;(source:Araport11) protein_coding (UGT79B2) (UGT79B2)
AT1G22400 AT1G22400.1 UDP-Glycosyltransferase superfamily protein;(source:Araport11) protein_coding (UGT85A1) (UGT85A1);ARABIDOPSIS THALIANA UDP-GLUCOSYL TRANSFERASE 85A1 (ATUGT85A1)
AT5G05270 AT5G05270.1 Chalcone-flavanone isomerase family protein;(source:Araport11) protein_coding CHALCONE ISOMERASE LIKE (CHIL) CHALCONE ISOMERASE LIKE (CHIL); (ATCHIL)
AT2G36800 AT2G36800.1 Encodes a DON-Glucosyltransferase. The UGT73C5 glucosylates both brassinolide and castasterone in the 23-O position. The enzyme is presumably involved in the homeostasis of those steroid hormones hence regulating BR activity. Transgenic plants overexpressing UGT73C5 show a typical BR-deficient phenotype. protein_coding DON-GLUCOSYLTRANSFERASE 1 (DOGT1) DON-GLUCOSYLTRANSFERAS…
AT5G24530 AT5G24530.1 Encodes a putative 2OG-Fe(II) oxygenase that is defense-associated but required for susceptibility to downy mildew. The mRNA is cell-to-cell mobile. protein_coding DOWNY MILDEW RESISTANT 6 (DMR6) DOWNY MILDEW RESISTANT 6 (DMR6); (ATDMR6)
AT3G51240 AT3G51240.1 Encodes flavanone 3-hydroxylase that is coordinately expressed with chalcone synthase and chalcone isomerases. Regulates flavonoid biosynthesis. Not responsive to auxin or ethylene stimulus (qRT-PCR). protein_coding FLAVANONE 3-HYDROXYLASE (F3H) FLAVANONE 3-HYDROXYLASE (F3H);TRANSPARENT TESTA 6 (TT6); (F3'H)
AT5G63600 AT5G63600.2 encodes a protein whose sequence is similar to flavonol synthase protein_coding FLAVONOL SYNTHASE 5 (FLS5) FLAVONOL SYNTHASE 5 (FLS5); (ATFLS5)
AT5G03490 AT5G03490.1 Encodes a dihydroxybenzoic acid (DHBA) glycosyltransferase. The Col-0 enzyme is responsible for biosynthesis of 2,3-DHBA xyloside and 2,5-DHBA xyloside. The Col-0 enzyme is specific for UDP-xylose and the C24 enzyme uses both UDP-glucose and UDP-xylose. This difference in sugar donor specificity was shown to be largely due to a single amino acid change between the two isofor…
AT2G29750 AT2G29750.1 UDP-glucosyl transferase 71C1;(source:Araport11) protein_coding UDP-GLUCOSYL TRANSFERASE 71C1 (UGT71C1) UDP-GLUCOSYL TRANSFERASE 71C1 (UGT71C1)
AT2G29730 AT2G29730.1 UDP-glucosyl transferase 71D1;(source:Araport11) protein_coding UDP-GLUCOSYL TRANSFERASE 71D1 (UGT71D1) UDP-GLUCOSYL TRANSFERASE 71D1 (UGT71D1)
AT4G34131 AT4G34131.1 UDP-glucosyl transferase 73B3;(source:Araport11) protein_coding UDP-GLUCOSYL TRANSFERASE 73B3 (UGT73B3) UDP-GLUCOSYL TRANSFERASE 73B3 (UGT73B3)
AT2G15480 AT2G15480.1 UDP-glucosyl transferase 73B5;(source:Araport11) protein_coding UDP-GLUCOSYL TRANSFERASE 73B5 (UGT73B5) UDP-GLUCOSYL TRANSFERASE 73B5 (UGT73B5)
AT3G53150 AT3G53150.1 UDP-glucosyl transferase 73D1;(source:Araport11) protein_coding UDP-GLUCOSYL TRANSFERASE 73D1 (UGT73D1) UDP-GLUCOSYL TRANSFERASE 73D1 (UGT73D1)
AT2G31750 AT2G31750.1 Encodes an auxin glycosyltransferase that is likely to be involved in regulation of auxin by glycosylation. protein_coding UDP-GLUCOSYL TRANSFERASE 74D1 (UGT74D1) UDP-GLUCOSYL TRANSFERASE 74D1 (UGT74D1)
AT5G05890 AT5G05890.1 Encodes a nicotinate-N-glycosyltransferase. protein_coding UDP-GLUCOSYL TRANSFERASE 76C5 (UGT76C5) UDP-GLUCOSYL TRANSFERASE 76C5 (UGT76C5)
AT2G26480 AT2G26480.1 UDP-glucosyl transferase 76D1;(source:Araport11) protein_coding UDP-GLUCOSYL TRANSFERASE 76D1 (UGT76D1) UDP-GLUCOSYL TRANSFERASE 76D1 (UGT76D1)
AT3G46660 AT3G46660.1 UDP-glucosyl transferase 76E12;(source:Araport11) protein_coding UDP-GLUCOSYL TRANSFERASE 76E12 (UGT76E12) UDP-GLUCOSYL TRANSFERASE 76E12 (UGT76E12)
AT1G22360 AT1G22360.1 UDP-glucosyl transferase 85A2;(source:Araport11) protein_coding UDP-GLUCOSYL TRANSFERASE 85A2 (UGT85A2) UDP-GLUCOSYL TRANSFERASE 85A2 (AtUGT85A2);UDP-GLUCOSYL TRANSFERASE 85A2 (UGT85A2)
AT1G22370 AT1G22370.2 UDP-glucosyl transferase 85A5;(source:Araport11) protein_coding UDP-GLUCOSYL TRANSFERASE 85A5 (UGT85A5) UDP-GLUCOSYL TRANSFERASE 85A5 (AtUGT85A5);UDP-GLUCOSYL TRANSFERASE 85A5 (UGT85A5)
AT1G73880 AT1G73880.1 UDP-glucosyl transferase 89B1;(source:Araport11) protein_coding UDP-GLUCOSYL TRANSFERASE 89B1 (UGT89B1) UDP-GLUCOSYL TRANSFERASE 89B1 (UGT89B1)
AT1G05560 AT1G05560.1 A UDP-glucose transferase localized in the phragmoplast. It has been co-purified with the callose synthase complex and may transfer UDP-glucose from sucrose synthase to the callose synthase and thus help form a substrate channel for the synthesis of callose at the forming cell plate. Induced by salicylic acid. Independent of NPR1 for their induction by salicylic acid. UGT1 e…
AT1G05680 AT1G05680.1 Encodes a UDP-glucosyltransferase, UGT74E2, that acts on IBA (indole-3-butyric acid) and affects auxin homeostasis. The transcript and protein levels of this enzyme are strongly induced by H2O2 and may allow integration of ROS (reactive oxygen species) and auxin signaling. This enzyme can also transfer glycosyl groups to several compounds related to the explosive TNT when th…
Response to stress
AT5G64100 AT5G64100.1 Peroxidase superfamily protein;(source:Araport11) protein_coding
AT5G39580 AT5G39580.1 Peroxidase superfamily protein;(source:Araport11) protein_coding
AT1G68850 AT1G68850.1 Peroxidase superfamily protein;(source:Araport11) protein_coding
AT5G14130 AT5G14130.1 Peroxidase superfamily protein;(source:Araport11) protein_coding
AT2G21195 AT2G21195.2 hypothetical protein;(source:Araport11) protein_coding
AT1G19020 AT1G19020.1 CDP-diacylglycerol-glycerol-3-phosphate 3-phosphatidyltransferase;(source:Araport11) protein_coding
AT2G39040 AT2G39040.1 Peroxidase superfamily protein;(source:Araport11) protein_coding
AT5G64110 AT5G64110.1 Peroxidase superfamily protein;(source:Araport11) protein_coding
AT4G37530 AT4G37530.1 Peroxidase superfamily protein;(source:Araport11) protein_coding
AT1G34510 AT1G34510.1 Peroxidase superfamily protein;(source:Araport11) protein_coding
AT5G16980 AT5G16980.2 Zinc-binding dehydrogenase family protein;(source:Araport11) protein_coding
AT2G35380 AT2G35380.1 Peroxidase superfamily protein;(source:Araport11) protein_coding
AT2G38380 AT2G38380.1 Peroxidase superfamily protein;(source:Araport11) protein_coding
AT3G49960 AT3G49960.1 Its expression is enriched in root hair cells (compared to non-root hair cells) and this enrichment is associated with increase in the transcription-associated mark trimethylation of H3 lysine 4 (H3K4me3) and decrease in the Polycomb silencing-associated mark trimethylation of H3 lysine 27 (H3K27me3) in root hair cells relative to non-root hair cells. protein_coding
AT2G38390 AT2G38390.1 Peroxidase superfamily protein;(source:Araport11) protein_coding
AT5G16960 AT5G16960.1 Zinc-binding dehydrogenase family protein;(source:Araport11) protein_coding
AT2G29500 AT2G29500.1 HSP20-like chaperones superfamily protein;(source:Araport11) protein_coding
AT5G44380 AT5G44380.1 FAD-binding Berberine family protein;(source:Araport11) protein_coding (ATBBE28) (ATBBE28)
AT1G09970 AT1G09970.2 RLK7 belongs to a leucine-rich repeat class of receptor-likekinase (LRR-RLKs). It is involved in the control of germination speed and the tolerance to oxidant stress. The mRNA is cell-to-cell mobile. protein_coding (LRR XI-23) (LRR XI-23);RECEPTOR-LIKE KINASE 7 (RLK7)
AT5G16970 AT5G16970.1 encodes a 2-alkenal reductase (EC 1.3.1.74), plays a key role in the detoxification of reactive carbonyls protein_coding ALKENAL REDUCTASE (AER) ALKENAL REDUCTASE (AT-AER);ALKENAL REDUCTASE (AER)
AT1G35720 AT1G35720.1 Encodes a member of the annexin gene family, a diverse, multigene family of calcium-dependent, membrane-binding proteins. The protein was determined to have peroxidase activity. This activity is thought to be dependent on the presence of post-translational modifications (most likely phosphorylation). The protein was shown to be present as a mixture of monomer and homodimer. …
AT4G34710 AT4G34710.1 Encodes a arginine decarboxylase (ADC), a rate-limiting enzyme that catalyzes the first step of polyamine (PA) biosynthesis via ADC pathway in Arabidopsis thaliana. Arabidopsis genome has two ADC paralogs, ADC1 and ADC2. ADC2 is stress-inducible (osmotic stress). Double mutant analysis showed that ADC genes are essential for the production of PA, and are required for normal …
AT5G20230 AT5G20230.1 Encodes a Al-stress-induced gene. Along with TCF, it promotes lignin biosynthesis in response to cold stress. The mRNA is cell-to-cell mobile. protein_coding BLUE-COPPER-BINDING PROTEIN (BCB) BLUE-COPPER-BINDING PROTEIN (ATBCB);BLUE COPPER BINDING PROTEIN (BCB);SENESCENCE ASSOCIATED GENE 14 (SAG14);BLUE-COPPER-BINDING PROTEIN (BCB)
AT1G20620 AT1G20620.1 Catalase, catalyzes the breakdown of hydrogen peroxide (H2O2) into water and oxygen. The mRNA is cell-to-cell mobile. protein_coding CATALASE 3 (CAT3) (ATCAT3);CATALASE 3 (CAT3);SENESCENCE 2 (SEN2)
AT3G12490 AT3G12490.2 Encodes a protein with cysteine proteinase inhibitor activity. Overexpression increases tolerance to abiotic stressors (i.e.salt,osmotic, cold stress). protein_coding CYSTATIN B (CYSB) CYSTATIN B (ATCYSB);ARABIDOPSIS THALIANA PHYTOCYSTATIN 6 (ATCYS6);CYSTATIN B (CYSB)
AT5G20250 AT5G20250.4 encodes a member of glycosyl hydrolase family 36. Expression is induced within 3 hours of dark treatment, in senescing leaves and treatment with exogenous photosynthesis inhibitor. Induction of gene expression was suppressed in excised leaves supplied with sugar. The authors suggest that the gene's expression pattern is responding to the level of sugar in the cell. The mRNA …
AT2G39800 AT2G39800.1 encodes a delta1-pyrroline-5-carboxylate synthase that catalyzes the rate-limiting enzyme in the biosynthesis of proline. Gene is expressed in reproductive organs and tissues under non-stress conditions but in the whole plant under water-limiting condition. Expression is also induced by abscisic acid and salt stress in a light-dependent manner. encodes a delta1-pyrroline-5-c…
AT1G66730 AT1G66730.1 Encodes a novel plant specific DNA ligase that is involved in seed germination and DNA repair. protein_coding DNA LIGASE 6 (LIG6) DNA LIGASE 6 (AtLIG6);DNA LIGASE 6 (LIG6)
AT3G30775 AT3G30775.1 Encodes a proline oxidase that is predicted to localize to the inner mitochondrial membrane, its mRNA expression induced by high levels of Al and by osmotic stress. The promoter contains an L-proline-inducible element. protein_coding EARLY RESPONSIVE TO DEHYDRATION 5 (ERD5) EARLY RESPONSIVE TO DEHYDRATION 5 (ERD5);PROLINE DEHYDROGENASE (PRODH); (AT-POX);ARABIDOPSIS THALIANA …
AT3G11050 AT3G11050.1 ferritin 2;(source:Araport11) protein_coding FERRITIN 2 (FER2) FERRITIN 2 (ATFER2);FERRITIN 2 (FER2)
AT2G47180 AT2G47180.1 GolS1 is a galactinol synthase that catalyzes the formation of galactinol from UDP-galactose and myo-inositol. GolS1 transcript levels rise in response to methyl viologen, an oxidative damage-inducing agent. Plants over-expressing GolS1 have increased tolerance to salt, chilling, and high-light stress. protein_coding GALACTINOL SYNTHASE 1 (GolS1) GALACTINOL SYNTHASE 1 (AtGol…
AT4G11600 AT4G11600.1 Encodes glutathione peroxidase. protein_coding GLUTATHIONE PEROXIDASE 6 (GPX6) GLUTATHIONE PEROXIDASE 6 (ATGPX6); (PHGPX); (LSC803);GLUTATHIONE PEROXIDASE 6 (GPX6); (GPXL6)
AT4G31870 AT4G31870.1 Encodes glutathione peroxidase. Role in the degradation of H2O2 to water using glutathione as electron donor. protein_coding GLUTATHIONE PEROXIDASE 7 (GPX7) GLUTATHIONE PEROXIDASE 7 (ATGPX7);GLUTATHIONE PEROXIDASE 7 (GPX7); (GPXL7)
AT4G04810 AT4G04810.1 methionine sulfoxide reductase B4;(source:Araport11) protein_coding METHIONINE SULFOXIDE REDUCTASE B4 (MSRB4) METHIONINE SULFOXIDE REDUCTASE B4 (ATMSRB4);METHIONINE SULFOXIDE REDUCTASE B4 (MSRB4)
AT4G04830 AT4G04830.1 methionine sulfoxide reductase B5;(source:Araport11) protein_coding METHIONINE SULFOXIDE REDUCTASE B5 (MSRB5) METHIONINE SULFOXIDE REDUCTASE B5 (ATMSRB5);METHIONINE SULFOXIDE REDUCTASE B5 (MSRB5)
AT4G21830 AT4G21830.1 methionine sulfoxide reductase B7;(source:Araport11) protein_coding METHIONINE SULFOXIDE REDUCTASE B7 (MSRB7) METHIONINE SULFOXIDE REDUCTASE B7 (ATMSRB7);METHIONINE SULFOXIDE REDUCTASE B7 (MSRB7)
AT1G05240 AT1G05240.1 Peroxidase superfamily protein;(source:Araport11) protein_coding PATHOGENESIS RELATED 9 (PR9) PATHOGENESIS RELATED 9 (PR9)
AT1G05250 AT1G05250.1 Encodes a cationic cell-wall-bound peroxidase homolog that is involved in the lignification of cell walls. protein_coding PEROXIDASE 2 (PRX2) PEROXIDASE 2 (PRX2); (ATPRX1)
AT5G15180 AT5G15180.1 Peroxidase superfamily protein;(source:Araport11) protein_coding PEROXIDASE 56 (PRX56) PEROXIDASE 56 (PRX56)
AT5G17820 AT5G17820.1 Peroxidase superfamily protein;(source:Araport11) protein_coding PEROXIDASE 57 (PER57) PEROXIDASE 57 (PER57)
AT3G49120 AT3G49120.1 Class III peroxidase Perx34. Expressed in roots, leaves and stems. Located in the cell wall. Involved in cell elongation. Expression activated by light. May play a role in generating H2O2 during defense response. The mRNA is cell-to-cell mobile. protein_coding PEROXIDASE CB (PRXCB) ARABIDOPSIS THALIANA PEROXIDASE CB (ATPCB);PEROXIDASE 34 (PRX34);PEROXIDASE CB (PRXCB);PEROXID…
AT1G30870 AT1G30870.1 Peroxidase superfamily protein;(source:Araport11) protein_coding PEROXIDASE7 (PER7) PEROXIDASE7 (PER7)
AT3G22200 AT3G22200.2 Genetically redundant with POP3;mediates pollen tube guidance. Double mutants are self sterile; gamma-aminobutyrate transaminase subunit precursor; nuclear gene for mitochondrial product. Encodes gamma-aminobutyrate transaminase that uses pyruvate instead of alpha-ketoglutarate as cosubstrate. Mutations in POP2/HER1 render roots resistant to the inhibitory growth effects of …
AT5G22410 AT5G22410.1 root hair specific 18;(source:Araport11) protein_coding ROOT HAIR SPECIFIC 18 (RHS18) ROOT HAIR SPECIFIC 18 (RHS18)
AT5G67400 AT5G67400.1 root hair specific 19;(source:Araport11) protein_coding ROOT HAIR SPECIFIC 19 (RHS19) ROOT HAIR SPECIFIC 19 (RHS19)
AT1G27730 AT1G27730.1 Related to Cys2/His2-type zinc-finger proteins found in higher plants. Compensated for a subset of calcineurin deficiency in yeast. Salt tolerance produced by ZAT10 appeared to be partially dependent on ENA1/PMR2, a P-type ATPase required for Li+ and Na+ efflux in yeast. The protein is localized to the nucleus, acts as a transcriptional repressor and is responsive to chitin …
AT3G57520 AT3G57520.1 SIP2 encodes a raffinose-specific alpha-galactosidase that catalyzes the breakdown of raffinose into alpha-galatose and sucrose. This enzyme may function in unloading raffinose from the phloem as part of sink metabolism. Although it was originally predicted to act as a raffinose synthase (RS), that activity was not observed for recombinant SIP2. protein_coding SEED IMBIBITIO…
AT4G35770 AT4G35770.1 Senescence-associated gene that is strongly induced by phosphate starvation. Transcripts are differentially regulated at the level of mRNA stability at different times of day. mRNAs are targets of the mRNA degradation pathway mediated by the downstream (DST) instability determinant. protein_coding SENESCENCE 1 (SEN1) DARK INDUCIBLE 1 (DIN1);ARABIDOPSIS THALIANA SENESCENCE 1 …
AT4G02380 AT4G02380.1 Encodes AtLEA5 (late embryogenesis abundant like protein). Also known as SENESCENCE-ASSOCIATED GENE 21 (SAG21). Has a role on oxidative stress tolerance. mRNA levels are elevated in response to various stresses. protein_coding SENESCENCE-ASSOCIATED GENE 21 (SAG21) SENESCENCE-ASSOCIATED GENE 21 (SAG21);ARABIDOPSIS THALIANA LATE EMBRYOGENENSIS ABUNDANT LIKE 5 (AtLEA5);LATE EMB…
AT4G01970 AT4G01970.1 Encodes a a raffinose and high affinity stachyose synthase as well as a stachyose and Gol specific galactosylhydrolase enzyme activity.AtRS4 is a sequential multifunctional RafS and StaS as well as a high affinity StaS, accepting only Raf and Gol for Sta product formation. AtRS4 possesses a Sta and Gol specific galactosylhydrolase enzyme activity. protein_coding STACHYOSE SY…
AT1G45145 AT1G45145.1 encodes a cytosolic thioredoxin that reduces disulfide bridges of target proteins by the reversible formation of a disulfide bridge between two neighboring Cys residues present in the active site. Thioredoxins have been found to regulate a variety of biological reactions in prokaryotic and eukaryotic cells. protein_coding THIOREDOXIN H-TYPE 5 (TRX5) THIOREDOXIN H-TYPE 5 (TRX…
AT5G13930 AT5G13930.1 Encodes chalcone synthase (CHS), a key enzyme involved in the biosynthesis of flavonoids. Required for the accumulation of purple anthocyanins in leaves and stems. Also involved in the regulation of auxin transport and the modulation of root gravitropism. The mRNA is cell-to-cell mobile. protein_coding TRANSPARENT TESTA 4 (TT4) (ATCHS);TRANSPARENT TESTA 4 (TT4);CHALCONE SYNT…
AT5G24770 AT5G24770.1 Has acid phosphatase activity dependent on the presence of divalent cations (Mg2+, Co2+, Zn2+, Mn2+) and anti-insect activity. Insects fed with the protein show a retarded development. Induced in response to abscisic acid, jasmonic acid, salt, water deficiency and wounding. protein_coding VEGETATIVE STORAGE PROTEIN 2 (VSP2) VEGETATIVE STORAGE PROTEIN 2 (VSP2); (ATVSP2)
The query for the following terms resulted in no hits: AT3G32980
Metabolic process
AT1G58170 AT1G58170.1 Disease resistance-responsive (dirigent-like protein) family protein;(source:Araport11) protein_coding
AT4G00040 AT4G00040.1 Chalcone and stilbene synthase family protein;(source:Araport11) protein_coding
AT1G74460 AT1G74460.1 GDSL-motif esterase/acyltransferase/lipase. Enzyme group with broad substrate specificity that may catalyze acyltransfer or hydrolase reactions with lipid and non-lipid substrates. protein_coding
AT2G03980 AT2G03980.1 GDSL-motif esterase/acyltransferase/lipase. Enzyme group with broad substrate specificity that may catalyze acyltransfer or hydrolase reactions with lipid and non-lipid substrates. protein_coding
AT2G23540 AT2G23540.1 GDSL-motif esterase/acyltransferase/lipase. Enzyme group with broad substrate specificity that may catalyze acyltransfer or hydrolase reactions with lipid and non-lipid substrates. protein_coding
AT3G13650 AT3G13650.1 Disease resistance-responsive (dirigent-like protein) family protein;(source:Araport11) protein_coding
AT1G22900 AT1G22900.1 Disease resistance-responsive (dirigent-like protein) family protein;(source:Araport11) protein_coding
AT4G38540 AT4G38540.1 FAD/NAD(P)-binding oxidoreductase family protein;(source:Araport11) protein_coding
AT4G11210 AT4G11210.1 Disease resistance-responsive (dirigent-like protein) family protein;(source:Araport11) protein_coding
AT4G16230 AT4G16230.1 GDSL-motif esterase/acyltransferase/lipase. Enzyme group with broad substrate specificity that may catalyze acyltransfer or hydrolase reactions with lipid and non-lipid substrates. protein_coding
AT4G15765 AT4G15765.1 FAD/NAD(P)-binding oxidoreductase family protein;(source:Araport11) protein_coding
AT2G43610 AT2G43610.1 Chitinase family protein;(source:Araport11) protein_coding
AT2G43590 AT2G43590.1 Chitinase family protein;(source:Araport11) protein_coding
AT1G02360 AT1G02360.1 Chitinase family protein;(source:Araport11) protein_coding
AT5G42510 AT5G42510.1 Disease resistance-responsive (dirigent-like protein) family protein;(source:Araport11) protein_coding
AT1G28570 AT1G28570.1 SGNH hydrolase-type esterase superfamily protein;(source:Araport11) protein_coding
AT3G62280 AT3G62280.1 GDSL-motif esterase/acyltransferase/lipase. Enzyme group with broad substrate specificity that may catalyze acyltransfer or hydrolase reactions with lipid and non-lipid substrates. protein_coding
AT1G07730 AT1G07730.2 Disease resistance-responsive (dirigent-like protein) family protein;(source:Araport11) protein_coding
AT5G43590 AT5G43590.1 Acyl transferase/acyl hydrolase/lysophospholipase superfamily protein;(source:Araport11) protein_coding
AT5G14450 AT5G14450.1 GDSL-motif esterase/acyltransferase/lipase. Enzyme group with broad substrate specificity that may catalyze acyltransfer or hydrolase reactions with lipid and non-lipid substrates. protein_coding
AT1G71250 AT1G71250.1 GDSL-motif esterase/acyltransferase/lipase. Enzyme group with broad substrate specificity that may catalyze acyltransfer or hydrolase reactions with lipid and non-lipid substrates. protein_coding
AT1G09390 AT1G09390.1 GDSL-motif esterase/acyltransferase/lipase. Enzyme group with broad substrate specificity that may catalyze acyltransfer or hydrolase reactions with lipid and non-lipid substrates. protein_coding
AT5G37690 AT5G37690.1 SGNH hydrolase-type esterase superfamily protein;(source:Araport11) protein_coding
AT4G01040 AT4G01040.1 Glycosyl hydrolase superfamily protein;(source:Araport11) protein_coding
AT1G28670 AT1G28670.1 Arabidopsis thaliana lipase protein_coding (ARAB-1) (ARAB-1)
AT4G37070 AT4G37070.2 Patatin-related phospholipase A. Expressed strongly and exclusively in roots. AtplaIVA-null mutants have reduced lateral root development. Phosphorylation by calcium-dependent protein kinases in vitro enhances its activity. protein_coding (PLP1) (PLP1); (PLA IVA);PHOSPHOLIPASE A IVA (AtPLAIVA)
AT5G42580 AT5G42580.1 a member of the cytochrome P450 family protein_coding "CYTOCHROME P450, FAMILY 705, SUBFAMILY A, POLYPEPTIDE 12" (CYP705A12) "CYTOCHROME P450, FAMILY 705, SUBFAMILY A, POLYPEPTIDE 12" (CYP705A12)
AT2G14100 AT2G14100.1 a member of the cytochrome P450 family protein_coding "CYTOCHROME P450, FAMILY 705, SUBFAMILY A, POLYPEPTIDE 13" (CYP705A13) "CYTOCHROME P450, FAMILY 705, SUBFAMILY A, POLYPEPTIDE 13" (CYP705A13)
AT3G20090 AT3G20090.1 cytochrome P450, family 705, subfamily A, polypeptide 18;(source:Araport11) protein_coding "CYTOCHROME P450, FAMILY 705, SUBFAMILY A, POLYPEPTIDE 18" (CYP705A18) "CYTOCHROME P450, FAMILY 705, SUBFAMILY A, POLYPEPTIDE 18" (CYP705A18)
AT3G20110 AT3G20110.1 member of CYP705A protein_coding "CYTOCHROME P450, FAMILY 705, SUBFAMILY A, POLYPEPTIDE 20" (CYP705A20) "CYTOCHROME P450, FAMILY 705, SUBFAMILY A, POLYPEPTIDE 20" (CYP705A20)
AT1G50560 AT1G50560.1 member of CYP705A protein_coding "CYTOCHROME P450, FAMILY 705, SUBFAMILY A, POLYPEPTIDE 25" (CYP705A25) "CYTOCHROME P450, FAMILY 705, SUBFAMILY A, POLYPEPTIDE 25" (CYP705A25)
AT3G20940 AT3G20940.1 a member of A-type cytochrome P450 protein_coding "CYTOCHROME P450, FAMILY 705, SUBFAMILY A, POLYPEPTIDE 30" (CYP705A30) "CYTOCHROME P450, FAMILY 705, SUBFAMILY A, POLYPEPTIDE 30" (CYP705A30)
AT4G15380 AT4G15380.1 member of CYP705A protein_coding "CYTOCHROME P450, FAMILY 705, SUBFAMILY A, POLYPEPTIDE 4" (CYP705A4) "CYTOCHROME P450, FAMILY 705, SUBFAMILY A, POLYPEPTIDE 4" (CYP705A4)
AT4G12330 AT4G12330.1 member of CYP706A protein_coding "CYTOCHROME P450, FAMILY 706, SUBFAMILY A, POLYPEPTIDE 7" (CYP706A7) "CYTOCHROME P450, FAMILY 706, SUBFAMILY A, POLYPEPTIDE 7" (CYP706A7)
AT4G13310 AT4G13310.1 putative cytochrome P450 protein_coding "CYTOCHROME P450, FAMILY 71, SUBFAMILY A, POLYPEPTIDE 20" (CYP71A20) "CYTOCHROME P450, FAMILY 71, SUBFAMILY A, POLYPEPTIDE 20" (CYP71A20)
AT5G57260 AT5G57260.1 putative cytochrome P450 protein_coding "CYTOCHROME P450, FAMILY 71, SUBFAMILY B, POLYPEPTIDE 10" (CYP71B10) "CYTOCHROME P450, FAMILY 71, SUBFAMILY B, POLYPEPTIDE 10" (CYP71B10)
AT5G25140 AT5G25140.1 putative cytochrome P450 protein_coding "CYTOCHROME P450, FAMILY 71, SUBFAMILY B, POLYPEPTIDE 13" (CYP71B13) "CYTOCHROME P450, FAMILY 71, SUBFAMILY B, POLYPEPTIDE 13" (CYP71B13)
AT3G26230 AT3G26230.1 putative cytochrome P450 protein_coding "CYTOCHROME P450, FAMILY 71, SUBFAMILY B, POLYPEPTIDE 24" (CYP71B24) "CYTOCHROME P450, FAMILY 71, SUBFAMILY B, POLYPEPTIDE 24" (CYP71B24)
AT3G26320 AT3G26320.1 putative cytochrome P450 protein_coding "CYTOCHROME P450, FAMILY 71, SUBFAMILY B, POLYPEPTIDE 36" (CYP71B36) "CYTOCHROME P450, FAMILY 71, SUBFAMILY B, POLYPEPTIDE 36" (CYP71B36)
AT5G04660 AT5G04660.1 encodes a protein with cytochrome P450 domain protein_coding "CYTOCHROME P450, FAMILY 77, SUBFAMILY A, POLYPEPTIDE 4" (CYP77A4) "CYTOCHROME P450, FAMILY 77, SUBFAMILY A, POLYPEPTIDE 4" (CYP77A4)
AT4G37320 AT4G37320.1 member of CYP81D protein_coding "CYTOCHROME P450, FAMILY 81, SUBFAMILY D, POLYPEPTIDE 5" (CYP81D5) "CYTOCHROME P450, FAMILY 81, SUBFAMILY D, POLYPEPTIDE 5" (CYP81D5)
AT4G37370 AT4G37370.1 member of CYP81D protein_coding "CYTOCHROME P450, FAMILY 81, SUBFAMILY D, POLYPEPTIDE 8" (CYP81D8) "CYTOCHROME P450, FAMILY 81, SUBFAMILY D, POLYPEPTIDE 8" (CYP81D8)
AT4G37410 AT4G37410.1 member of CYP81F The mRNA is cell-to-cell mobile. protein_coding "CYTOCHROME P450, FAMILY 81, SUBFAMILY F, POLYPEPTIDE 4" (CYP81F4) "CYTOCHROME P450, FAMILY 81, SUBFAMILY F, POLYPEPTIDE 4" (CYP81F4)
AT5G10610 AT5G10610.1 member of CYP81K The mRNA is cell-to-cell mobile. protein_coding "CYTOCHROME P450, FAMILY 81, SUBFAMILY K, POLYPEPTIDE 1" (CYP81K1) "CYTOCHROME P450, FAMILY 81, SUBFAMILY K, POLYPEPTIDE 1" (CYP81K1)
AT4G31970 AT4G31970.1 Functions in the biosynthesis of 4-hydroxy indole-3-carbonyl nitrile (4-OH-ICN), a cyanogenic phytoalexin in Arabidopsis. CYP82C2 acts as a hydroxylase on indole-3-carbonyl nitrile to generate 4-OH-ICN. protein_coding "CYTOCHROME P450, FAMILY 82, SUBFAMILY C, POLYPEPTIDE 2" (CYP82C2) "CYTOCHROME P450, FAMILY 82, SUBFAMILY C, POLYPEPTIDE 2" (CYP82C2)
AT2G25160 AT2G25160.1 cytochrome P450, family 82, subfamily F, polypeptide 1;(source:Araport11) protein_coding "CYTOCHROME P450, FAMILY 82, SUBFAMILY F, POLYPEPTIDE 1" (CYP82F1) "CYTOCHROME P450, FAMILY 82, SUBFAMILY F, POLYPEPTIDE 1" (CYP82F1)
AT1G64950 AT1G64950.1 member of CYP89A The mRNA is cell-to-cell mobile. protein_coding "CYTOCHROME P450, FAMILY 89, SUBFAMILY A, POLYPEPTIDE 5" (CYP89A5) "CYTOCHROME P450, FAMILY 89, SUBFAMILY A, POLYPEPTIDE 5" (CYP89A5)
AT3G12500 AT3G12500.1 encodes a basic chitinase involved in ethylene/jasmonic acid mediated signalling pathway during systemic acquired resistance based on expression analyses. protein_coding BASIC CHITINASE (HCHIB) BASIC CHITINASE (ATHCHIB);PATHOGENESIS-RELATED 3 (PR3);PATHOGENESIS-RELATED 3 (PR-3); (CHI-B); (B-CHI);BASIC CHITINASE (HCHIB)
AT1G80820 AT1G80820.1 Encodes an cinnamoyl CoA reductase isoform. Involved in lignin biosynthesis. protein_coding CINNAMOYL COA REDUCTASE (CCR2) (ATCCR2);CINNAMOYL COA REDUCTASE (CCR2)
AT4G19810 AT4G19810.1 ChiC encodes a Class V chitinase that is a part of glycoside hydrolase family 18 based on CAZy groupings. It appears to primarily act as an exochitinase in vitro where it predominantly cleaves a chitobiose (GlcNAc)2 residue from the non-reducing end of a chitin oligosaccharide. However, it shows some minor endochitinase activity in vitro, as well. A putative 24 amino-acid si…
AT4G30140 AT4G30140.1 Member of the GDSL lipase/esterase family of proteins that functions as cutinase. Expressed in pollen and at the zone of lateral root emergence. protein_coding CUTICLE DESTRUCTING FACTOR 1 (CDEF1) CUTICLE DESTRUCTING FACTOR 1 (CDEF1)
AT5G33370 AT5G33370.1 GDSL-motif esterase/acyltransferase/lipase. Enzyme group with broad substrate specificity that may catalyze acyltransfer or hydrolase reactions with lipid and non-lipid substrates. Mutants are defective in cuticle formation with reduced sepal cuticle ridge formation. protein_coding CUTIN SYNTHASE2 (CUS2) CUTIN SYNTHASE2 (CUS2)
AT3G61880 AT3G61880.2 Encodes a cytochrome p450 monooxygenase. Overexpression of this gene allows fruit growth independently of fertilization. The gene is normally expressed only in floral organs(during the Arabidopsis stage 14 flower) and in the funiculus at anthesis. protein_coding CYTOCHROME P450 78A9 (CYP78A9) CYTOCHROME P450 78A9 (CYP78A9)
AT5G47990 AT5G47990.1 Encodes an endomembrane system-expressed member of the CYP705A family of cytochrome P450 enzymes. It appears to catalyze the addition of a double bond to thalian-diol at carbon 15. Reduced levels of THAD expression lead to a build up of thalian-diol in root extracts. thad1-1 mutants also have longer roots than wild type seedlings and show altered gravitropic responses. prote…
AT5G42590 AT5G42590.1 putative cytochrome P450 protein_coding CYTOCHROME P450, FAMILY 71, SUBFAMILY A, POLYPEPTIDE 16 (CYP71A16) CYTOCHROME P450, FAMILY 71, SUBFAMILY A, POLYPEPTIDE 16 (CYP71A16);MARNERAL OXIDASE (MRO)
AT5G36220 AT5G36220.1 member of CYP81D family of cytochrome p450s. This gene was originally called CYP91A1, but was later renamed to CYP81D1. protein_coding CYTOCHROME P450, FAMILY 81, SUBFAMILY D, POLYPEPTIDE 1 (CYP81D1) CYTOCHROME P450 91A1 (CYP91A1);CYTOCHROME P450, FAMILY 81, SUBFAMILY D, POLYPEPTIDE 1 (CYP81D1)
AT3G28740 AT3G28740.1 Encodes a member of the cytochrome p450 family. Expression is upregulated in response to cis-jasmonate treatment. Overexpression induces synthesis of volatile compounds that affect chemical ecology and insect interactions. protein_coding CYTOCHROME P450, FAMILY 81, SUBFAMILY D, POLYPEPTIDE 11 (CYP81D11) CYTOCHROME P450, FAMILY 81, SUBFAMILY D, POLYPEPTIDE 11 (CYP81D11)
AT1G75270 AT1G75270.1 dehydroascorbate reductase 2;(source:Araport11) protein_coding DEHYDROASCORBATE REDUCTASE 2 (DHAR2) DEHYDROASCORBATE REDUCTASE 2 (DHAR2)
AT1G24340 AT1G24340.1 A locus involved in embryogenesis. Mutations in this locus result in embryo lethality. The mRNA is cell-to-cell mobile. protein_coding EMBRYO DEFECTIVE 2421 (emb2421) EMBRYO DEFECTIVE 260 (EMB260);EMBRYO DEFECTIVE 2421 (emb2421)
AT3G14210 AT3G14210.1 A semidominant QTL which has an epistatic effect on the Epithiospecifier gene. Represses nitrile formation and favors isothiocyanate production during glucosinolate hydrolysis. The functional allele deters the insect herbivory T. ni. protein_coding EPITHIOSPECIFIER MODIFIER 1 (ESM1) EPITHIOSPECIFIER MODIFIER 1 (ESM1)
AT1G53990 AT1G53990.1 Contains lipase signature motif and GDSL domain. The mRNA is cell-to-cell mobile. protein_coding GDSL-MOTIF LIPASE 3 (GLIP3) GDSL-MOTIF LIPASE 3 (GLIP3)
AT1G02940 AT1G02940.1 Encodes glutathione transferase belonging to the phi class of GSTs. Naming convention according to Wagner et al. (2002). protein_coding GLUTATHIONE S-TRANSFERASE (CLASS PHI) 5 (GSTF5) GLUTATHIONE S-TRANSFERASE (CLASS PHI) 5 (ATGSTF5);GLUTATHIONE S-TRANSFERASE (CLASS PHI) 5 (GSTF5)
AT2G30870 AT2G30870.1 early dehydration-induced gene ERD13 homologous to tobacco and maize glutathione S-transferases. Encodes glutathione transferase belonging to the phi class of GSTs. Naming convention according to Wagner et al. (2002) protein_coding GLUTATHIONE S-TRANSFERASE PHI 10 (GSTF10) ARABIDOPSIS THALIANA GLUTATHIONE S-TRANSFERASE PHI 10 (ATGSTF10);EARLY DEHYDRATION-INDUCED 13 (ERD13); …
AT2G29490 AT2G29490.1 Encodes glutathione transferase belonging to the tau class of GSTs. Naming convention according to Wagner et al. (2002). protein_coding GLUTATHIONE S-TRANSFERASE TAU 1 (GSTU1) GLUTATHIONE S-TRANSFERASE TAU 1 (ATGSTU1);GLUTATHIONE S-TRANSFERASE 19 (GST19);GLUTATHIONE S-TRANSFERASE TAU 1 (GSTU1)
AT1G59700 AT1G59700.1 Encodes glutathione transferase belonging to the tau class of GSTs. Naming convention according to Wagner et al. (2002). The mRNA is cell-to-cell mobile. protein_coding GLUTATHIONE S-TRANSFERASE TAU 16 (GSTU16) GLUTATHIONE S-TRANSFERASE TAU 16 (GSTU16);GLUTATHIONE S-TRANSFERASE TAU 16 (ATGSTU16)
AT2G29480 AT2G29480.1 Encodes glutathione transferase belonging to the tau class of GSTs. Naming convention according to Wagner et al. (2002). protein_coding GLUTATHIONE S-TRANSFERASE TAU 2 (GSTU2) GLUTATHIONE S-TRANSFERASE TAU 2 (ATGSTU2);GLUTATHIONE S-TRANSFERASE 20 (GST20);GLUTATHIONE S-TRANSFERASE TAU 2 (GSTU2)
AT1G17170 AT1G17170.1 Encodes glutathione transferase belonging to the tau class of GSTs. Naming convention according to Wagner et al. (2002). It is involved in the detoxification of the environmental pollutant 2,4,6-trinitrotoluene. Arabidopsis plants over-expressing At1g17170 were more resistant to TNT, removed more TNT from sterile and soil-based media, and had reduced levels of glutathione wh…
AT1G17180 AT1G17180.1 Encodes glutathione transferase belonging to the tau class of GSTs. Naming convention according to Wagner et al. (2002). Detoxification of the environmental pollutant 2,4,6-trinitrotoluene. Arabidopsis plant over-expressing At1g17180 were more resistant to TNT, removed more TNT from sterile and soil-based media, and had reduced levels of glutathione when grown in the presenc…
AT1G53680 AT1G53680.1 Encodes glutathione transferase belonging to the tau class of GSTs. Naming convention according to Wagner et al. (2002). protein_coding GLUTATHIONE S-TRANSFERASE TAU 28 (GSTU28) GLUTATHIONE S-TRANSFERASE TAU 28 (ATGSTU28);GLUTATHIONE S-TRANSFERASE TAU 28 (GSTU28)
AT2G29440 AT2G29440.1 Encodes glutathione transferase belonging to the tau class of GSTs. Naming convention according to Wagner et al. (2002). protein_coding GLUTATHIONE S-TRANSFERASE TAU 6 (GSTU6) GLUTATHIONE S-TRANSFERASE TAU 6 (ATGSTU6);GLUTATHIONE S-TRANSFERASE 24 (GST24);GLUTATHIONE S-TRANSFERASE TAU 6 (GSTU6)
AT3G09270 AT3G09270.1 Encodes glutathione transferase belonging to the tau class of GSTs. Naming convention according to Wagner et al. (2002). protein_coding GLUTATHIONE S-TRANSFERASE TAU 8 (GSTU8) GLUTATHIONE S-TRANSFERASE TAU 8 (ATGSTU8);GLUTATHIONE S-TRANSFERASE TAU 8 (GSTU8)
AT5G62480 AT5G62480.1 Encodes glutathione transferase belonging to the tau class of GSTs. Naming convention according to Wagner et al. (2002). protein_coding GLUTATHIONE S-TRANSFERASE TAU 9 (GSTU9) GLUTATHIONE S-TRANSFERASE TAU 9 (ATGSTU9);GLUTATHIONE S-TRANSFERASE 14 (GST14);GLUTATHIONE S-TRANSFERASE 14B (GST14B);GLUTATHIONE S-TRANSFERASE TAU 9 (GSTU9)
AT2G02390 AT2G02390.3 Encodes glutathione transferase belonging to the zeta class of GSTs. Naming convention according to Wagner et al. (2002). The protein undergoes spontaneous thiolation following treatment with the oxidant tert-butylhydroperoxide. It functions in vitro as a maleylacetoacetate isomerase and is likely to be involved in tyrosine catabolism. protein_coding GLUTATHIONE S-TRANSFERAS…
AT5G02780 AT5G02780.1 Encodes a member of the lambda family of glutathione transferases. It has thiol transferase activity and self S-glutathionylation activity in vitro. protein_coding GLUTATHIONE TRANSFERASE LAMBDA 1 (GSTL1) GLUTATHIONE TRANSFERASE LAMBDA 1 (GSTL1)
AT3G54420 AT3G54420.1 encodes an EP3 chitinase that is expressed during somatic embryogenesis in 'nursing' cells surrounding the embryos but not in embryos themselves. The gene is also expressed in mature pollen and growing pollen tubes until they enter the receptive synergid, but not in endosperm and integuments as in carrot. Post-embryonically, expression is found in hydathodes, stipules, root …
AT1G02050 AT1G02050.1 Chalcone and stilbene synthase family protein;(source:Araport11) protein_coding LESS ADHESIVE POLLEN 6 (LAP6) LESS ADHESIVE POLLEN 6 (LAP6);POLYKETIDE SYNTHASE A (PKSA)
AT4G15760 AT4G15760.1 Encodes a protein with similarity to monooxygenases that are known to degrade salicylic acid (SA). protein_coding MONOOXYGENASE 1 (MO1) MONOOXYGENASE 1 (MO1)
AT3G54950 AT3G54950.1 Encodes pPLAIIIbeta, a member of the Group 3 patatin-related phospholipases. pPLAIIIbeta hydrolyzes phospholipids and galactolipids and additionally has acyl-CoA thioesterase activity. Alterations of pPLAIII&#946; result in changes in lipid levels and composition. protein_coding PATATIN-RELATED PHOSPHOLIPASE IIIBETA (pPLAIIIbeta) PATATIN-LIKE PROTEIN 7 (PLP7);PATATIN-LIKE PR…
AT3G47290 AT3G47290.1 phosphatidylinositol-speciwc phospholipase C8;(source:Araport11) protein_coding PHOSPHATIDYLINOSITOL-SPECIWC PHOSPHOLIPASE C8 (PLC8) PHOSPHATIDYLINOSITOL-SPECIWC PHOSPHOLIPASE C8 (PLC8); (ATPLC8)
AT4G11830 AT4G11830.2 Encodes one of three phospholipase D enzymes of the gamma class. protein_coding PHOSPHOLIPASE D GAMMA 2 (PLDGAMMA2) PHOSPHOLIPASE D GAMMA 2 (PLDGAMMA2)
AT3G52430 AT3G52430.1 Encodes a lipase-like gene that is important for salicylic acid signaling and function in resistance (R) gene-mediated and basal plant disease resistance. PAD4 can interact directly with EDS1, another disease resistance signaling protein. Expressed at elevated level in response to green peach aphid (GPA) feeding, and modulates the GPA feeding-induced leaf senescence through …
AT5G57560 AT5G57560.1 Encodes a cell wall-modifying enzyme, rapidly upregulated in response to environmental stimuli. protein_coding TOUCH 4 (TCH4) TOUCH 4 (TCH4);XYLOGLUCAN ENDOTRANSGLUCOSYLASE/HYDROLASE 22 (XTH22); (ATXTH22)
AT5G07990 AT5G07990.1 Required for flavonoid 3' hydroxylase activity. Enzyme abundance relative to CHS determines Quercetin/Kaempferol metabolite ratio. The mRNA is cell-to-cell mobile. protein_coding TRANSPARENT TESTA 7 (TT7) TRANSPARENT TESTA 7 (TT7);CYTOCHROME P450 75B1 (CYP75B1); (D501)
AT5G57530 AT5G57530.1 xyloglucan endotransglucosylase/hydrolase 12;(source:Araport11) protein_coding XYLOGLUCAN ENDOTRANSGLUCOSYLASE/HYDROLASE 12 (XTH12) XYLOGLUCAN ENDOTRANSGLUCOSYLASE/HYDROLASE 12 (XTH12); (AtXTH12)
AT5G57540 AT5G57540.1 Encodes a xyloglucan endotransglucosylase/hydrolase with only only the endotransglucosylase (XET; EC 2.4.1.207) activity towards xyloglucan and non-detectable endohydrolytic (XEH; EC 3.2.1.151) activity. protein_coding XYLOGLUCAN ENDOTRANSGLUCOSYLASE/HYDROLASE 13 (XTH13) (AtXTH13);XYLOGLUCAN ENDOTRANSGLUCOSYLASE/HYDROLASE 13 (XTH13)
AT4G25820 AT4G25820.1 Encodes a xyloglucan endotransglycosylase with a clear preference for non-fucosylated xyloglucan polymer. The mRNA is cell-to-cell mobile. protein_coding XYLOGLUCAN ENDOTRANSGLUCOSYLASE/HYDROLASE 14 (XTH14) XYLOGLUCAN ENDOTRANSGLYCOSYLASE 9 (XTR9);XYLOGLUCAN ENDOTRANSGLUCOSYLASE/HYDROLASE 14 (XTH14); (ATXTH14)
AT4G30280 AT4G30280.1 Encodes a xyloglucan endotransglucosylase/hydrolase with only only the endotransglucosylase (XET; EC 2.4.1.207) activity towards xyloglucan and non-detectable endohydrolytic (XEH; EC 3.2.1.151) activity. Expressed in the mature or basal regions of both the main and lateral roots, but not in the tip of these roots where cell division occurs. protein_coding XYLOGLUCAN ENDOTRAN…
AT2G18800 AT2G18800.1 xyloglucan endotransglucosylase/hydrolase 21;(source:Araport11) protein_coding XYLOGLUCAN ENDOTRANSGLUCOSYLASE/HYDROLASE 21 (XTH21) XYLOGLUCAN ENDOTRANSGLUCOSYLASE/HYDROLASE 21 (ATXTH21);XYLOGLUCAN ENDOTRANSGLUCOSYLASE/HYDROLASE 21 (XTH21)
AT4G30270 AT4G30270.1 encodes a protein similar to endo xyloglucan transferase in sequence. It is also very similar to BRU1 in soybean, which is involved in brassinosteroid response. protein_coding XYLOGLUCAN ENDOTRANSGLUCOSYLASE/HYDROLASE 24 (XTH24) MERISTEM-5 (MERI5B);MERISTEM 5 (MERI-5);XYLOGLUCAN ENDOTRANSGLUCOSYLASE/HYDROLASE 24 (XTH24);SENESCENCE 4 (SEN4)
AT5G57550 AT5G57550.1 xyloglucan endotransglycosylase-related protein (XTR3) protein_coding XYLOGLUCAN ENDOTRANSGLUCOSYLASE/HYDROLASE 25 (XTH25) XYLOGLUCAN ENDOTRANSGLYCOSYLASE 3 (XTR3);XYLOGLUCAN ENDOTRANSGLUCOSYLASE/HYDROLASE 25 (XTH25)
AT4G28850 AT4G28850.1 xyloglucan endotransglucosylase/hydrolase 26;(source:Araport11) protein_coding XYLOGLUCAN ENDOTRANSGLUCOSYLASE/HYDROLASE 26 (XTH26) XYLOGLUCAN ENDOTRANSGLUCOSYLASE/HYDROLASE 26 (XTH26); (ATXTH26)
AT4G25810 AT4G25810.1 xyloglucan endotransglycosylase-related protein (XTR6) protein_coding XYLOGLUCAN ENDOTRANSGLYCOSYLASE 6 (XTR6) XYLOGLUCAN ENDOTRANSGLYCOSYLASE 6 (XTR6);XYLOGLUCAN ENDOTRANSGLUCOSYLASE/HYDROLASE 23 (XTH23)
Hormones
AT3G44970 AT3G44970.1 Cytochrome P450 superfamily protein;(source:Araport11) protein_coding
AT4G15393 AT4G15393.2 a member of the cytochrome P450 gene family. molecular function unknown. protein_coding "CYTOCHROME P450, FAMILY 702, SUBFAMILY A, POLYPEPTIDE 5" (CYP702A5) "CYTOCHROME P450, FAMILY 702, SUBFAMILY A, POLYPEPTIDE 5" (CYP702A5)
AT4G15396 AT4G15396.1 cytochrome P450, family 702, subfamily A, polypeptide 6;(source:Araport11) protein_coding "CYTOCHROME P450, FAMILY 702, SUBFAMILY A, POLYPEPTIDE 6" (CYP702A6) "CYTOCHROME P450, FAMILY 702, SUBFAMILY A, POLYPEPTIDE 6" (CYP702A6)
AT4G19230 AT4G19230.2 Encodes a protein with ABA 8'-hydroxylase activity, involved in ABA catabolism. Member of the CYP707A gene family. CYP707A1 appears to play an important role in determining the ABA levels in dry seeds. Gene involved in postgermination growth. Overexpression of CYP707A1 leads to a decrease in ABA levels and a reduction in after-ripening period to break dormancy. protein_codin…
AT5G45340 AT5G45340.1 Encodes a protein with ABA 8'-hydroxylase activity; involved in ABA catabolism. Mutant analyses show that disruption in the gene results in more drought tolerance whereas overexpression results in increased transpiration rate and reduced drought tolerance. Gene involved in postgermination growth. Plant P450 CYP707A3, ABA 8'-hydroxylase, binds enantioselectively (+)-ABA but n…
AT1G55940 AT1G55940.1 cytochrome P450 family protein;(source:Araport11) protein_coding "CYTOCHROME P450, FAMILY 708, SUBFAMILY A, POLYPEPTIDE 1" (CYP708A1) "CYTOCHROME P450, FAMILY 708, SUBFAMILY A, POLYPEPTIDE 1" (CYP708A1)
AT5G48000 AT5G48000.1 Encodes a member of the CYP708A family of cytochrome P450 enzymes. THAH appears to add a hydroxyl group to the triterpene thalianol. thah1 mutants have an elevated accumulation of thalianol. thah1-1 mutants have longer roots than wild type plants. Thalian-diol and desaturated thalian-diol are lost from the root extracts of thah1-1 mutants. Overexpression of the sequence from…
AT2G42850 AT2G42850.1 cytochrome P450, family 718;(source:Araport11) protein_coding "CYTOCHROME P450, FAMILY 718" (CYP718) "CYTOCHROME P450, FAMILY 718" (CYP718)
AT1G12740 AT1G12740.2 encodes a protein with cytochrome P450 domain protein_coding "CYTOCHROME P450, FAMILY 87, SUBFAMILY A, POLYPEPTIDE 2" (CYP87A2) "CYTOCHROME P450, FAMILY 87, SUBFAMILY A, POLYPEPTIDE 2" (CYP87A2)
AT5G14470 AT5G14470.1 GHMP kinase family protein;(source:Araport11) protein_coding GALACTOKINASE 2 (GALK2) (ATGALK2);GALACTOKINASE 2 (GALK2)
Transcription
AT4G25400 AT4G25400.1 basic helix-loop-helix (bHLH) DNA-binding superfamily protein;(source:Araport11) protein_coding
AT1G18960 AT1G18960.1 myb-like HTH transcriptional regulator family protein;(source:Araport11) protein_coding
AT1G26665 AT1G26665.2 Mediator complex, subunit Med10;(source:Araport11) protein_coding
AT1G11280 AT1G11280.1 S-locus lectin protein kinase family protein;(source:Araport11) protein_coding
AT1G61500 AT1G61500.1 S-locus lectin protein kinase family protein;(source:Araport11) protein_coding
AT1G61430 AT1G61430.1 S-locus lectin protein kinase family protein;(source:Araport11) protein_coding
AT2G19130 AT2G19130.1 S-locus lectin protein kinase family protein;(source:Araport11) protein_coding
AT4G03230 AT4G03230.1 G-type lectin S-receptor-like Serine/Threonine-kinase;(source:Araport11) protein_coding
AT1G61480 AT1G61480.1 S-locus lectin protein kinase family protein;(source:Araport11) protein_coding
AT2G13960 AT2G13960.1 Homeodomain-like superfamily protein;(source:Araport11) protein_coding
AT1G61390 AT1G61390.1 S-locus lectin protein kinase family protein;(source:Araport11) protein_coding
AT1G61420 AT1G61420.1 S-locus lectin protein kinase family protein;(source:Araport11) protein_coding
AT5G04150 AT5G04150.1 Encodes a member of the basic helix-loop-helix transcription factor family protein. Functions as a key regulator of iron-deficiency responses independent of the master regulator FIT. Likely regulates genes involved in the distribution of iron within the plant. protein_coding (BHLH101) (BHLH101)
AT1G07950 AT1G07950.1 Surfeit locus protein 5 subunit 22 of Mediator complex;(source:Araport11) protein_coding (MED22B) (MED22B)
AT3G14990 AT3G14990.1 Encodes a homolog of animal DJ-1 superfamily protein. In the A. thaliana genome, three genes encoding close homologs of human DJ-1 were identified AT3G14990 (DJ1A), AT1G53280 (DJ1B) and AT4G34020 (DJ1C). Among the three homologs, DJ1C is essential for chloroplast development and viability. It exhibits glyoxalase activity towards glyoxal and methylglyoxal. The mRNA is cell-to…
AT4G25560 AT4G25560.1 LAF1 is a R2R3-MYB transcription factor and positive regulator of the phyA photoresponse. Interaction of LAF1 with HFR1 stabilize the proteins against ubiquitination by COP1(AT2G32950) and subsequent degrations. Mutants have an elongated hypocotyl specifically under far-red light but retain wild-type responses to other light wavelengths. protein_coding LONG AFTER FAR-RED LIG…
AT3G12820 AT3G12820.1 Member of the R2R3 factor gene family. protein_coding MYB DOMAIN PROTEIN 10 (MYB10) MYB DOMAIN PROTEIN 10 (AtMYB10);MYB DOMAIN PROTEIN 10 (MYB10)
AT2G32460 AT2G32460.1 Member of the R2R3 factor gene family. protein_coding MYB DOMAIN PROTEIN 101 (MYB101) ARABIDOPSIS THALIANA MYB 1 (ATM1);ABNORMAL SHOOT 7 (ABS7); (ATMYB101);MYB DOMAIN PROTEIN 101 (MYB101);ABC TRANSPORTER OF THE MITOCHONDRION 1 (ATM1)
AT1G63910 AT1G63910.1 member of MYB3R- and R2R3- type MYB- encoding genes protein_coding MYB DOMAIN PROTEIN 103 (AtMYB103) MYB DOMAIN PROTEIN 103 (AtMYB103);MYB DOMAIN PROTEIN 103 (MYB103)
AT3G01140 AT3G01140.1 Encodes a MIXTA-like MYB gene NOECK (NOK). Loss of function mutations show an increased number of branchpoints in leaf trichomes suggesting a role in negative regulation of trichome branching. protein_coding MYB DOMAIN PROTEIN 106 (MYB106) MYB DOMAIN PROTEIN 106 (MYB106);NOECK (NOK);MYB DOMAIN PROTEIN 106 (AtMYB106)
AT2G47460 AT2G47460.1 "MYB12 belongs to subgroup 7 of the R2R3-MYB family. It strongly activates the promoters of chalcone synthase (CHS), flavanone 3-hydroxylase (F3H), flavonol synthase (FLS) and - to a lesser extent - chalcone flavanone isomerase (CHI), but cannot activate the promoters of flavonoid-3'hydroxylase (F3'H) and dihydroflavonol 4-reductase (DF). The activation requires a functional…
AT1G06180 AT1G06180.1 member of MYB3R- and R2R3- type MYB- encoding genes protein_coding MYB DOMAIN PROTEIN 13 (MYB13) MYB DOMAIN PROTEIN 13 (ATMYB13); (ATMYBLFGN);MYB DOMAIN PROTEIN 13 (MYB13)
AT3G61250 AT3G61250.1 LATE MERISTEM IDENTITY2 (LMI2) is a target of the meristem identity regulator LEAFY (LFY). Has a role in the meristem identity transition from vegetative growth to flowering. Member of the R2R3 factor gene family. protein_coding MYB DOMAIN PROTEIN 17 (MYB17) MYB DOMAIN PROTEIN 17 (AtMYB17);MYB DOMAIN PROTEIN 17 (MYB17);LATE MERISTEM IDENTITY2 (LMI2)
AT5G40330 AT5G40330.1 Encodes a MYB gene that, when overexpressed ectopically, can induce ectopic trichome formation. It is a member of subgroup 15, together with WER and GL1. Members of this subgroup share a conserved motif of 19 amino acids in the putative transcription activation domain at the C-terminal end. The gene is expressed in leaves, stems, flowers, seeds and roots and quite strongly i…
AT5G61420 AT5G61420.2 Encodes a nuclear localized member of the MYB transcription factor family. Involved in positive regulation of aliphatic glucosinolate biosynthesis.Expression is induced by touch, wounding and glucose. protein_coding MYB DOMAIN PROTEIN 28 (MYB28) HIGH ALIPHATIC GLUCOSINOLATE 1 (HAG1);MYB DOMAIN PROTEIN 28 (MYB28)
AT4G28110 AT4G28110.1 Member of the R2R3 factor gene family. Expression is induced in response to desiccation, ABA and salt treatment. Overexpression of Myb41 results in abnormal cuticle development and decreased cell expansion. protein_coding MYB DOMAIN PROTEIN 41 (MYB41) MYB DOMAIN PROTEIN 41 (AtMYB41);MYB DOMAIN PROTEIN 41 (MYB41)
AT5G54230 AT5G54230.1 Encodes a putative transcription factor (MYB49). protein_coding MYB DOMAIN PROTEIN 49 (MYB49) MYB DOMAIN PROTEIN 49 (MYB49);MYB DOMAIN PROTEIN 49 (AtMYB49)
AT1G57560 AT1G57560.1 Member of the R2R3 factor gene family. protein_coding MYB DOMAIN PROTEIN 50 (MYB50) MYB DOMAIN PROTEIN 50 (AtMYB50);MYB DOMAIN PROTEIN 50 (MYB50)
AT5G17800 AT5G17800.1 Member of the R2R3 factor gene family that acts as a cell-specific repressor of quiescent center (QC) divisions in the primary root, acting through the BR signaling pathway. Works with BES1 to regulate QC division in the root. protein_coding MYB DOMAIN PROTEIN 56 (MYB56) MYB DOMAIN PROTEIN 56 (AtMYB56);MYB DOMAIN PROTEIN 56 (MYB56);BRASSINOSTEROIDS AT VASCULAR AND ORGANIZING…
AT5G65790 AT5G65790.1 Encodes a MYB family protein with N-terminal R2R3 DNA-binding domains involved in root development. protein_coding MYB DOMAIN PROTEIN 68 (MYB68) MYB DOMAIN PROTEIN 68 (ATMYB68);MYB DOMAIN PROTEIN 68 (MYB68)
AT4G05100 AT4G05100.1 Member of the R2R3 factor gene family. protein_coding MYB DOMAIN PROTEIN 74 (MYB74) MYB DOMAIN PROTEIN 74 (AtMYB74);MYB DOMAIN PROTEIN 74 (MYB74)
AT5G26660 AT5G26660.1 myb domain protein 86;(source:Araport11) protein_coding MYB DOMAIN PROTEIN 86 (MYB86) MYB DOMAIN PROTEIN 4 (ATMYB4-old);MYB DOMAIN PROTEIN 4 (ATMYB4);MYB DOMAIN PROTEIN 86 (ATMYB86);MYB DOMAIN PROTEIN 86 (MYB86)
AT5G67300 AT5G67300.1 Member of the R2R3 factor MYB gene family involved in mediating plant responses to a variety of abiotic stimiuli. The mRNA is cell-to-cell mobile. protein_coding MYB DOMAIN PROTEIN R1 (MYBR1) (ATMYBR1);ARABIDOPSIS THALIANA MYB DOMAIN PROTEIN 44 (ATMYB44);MYB DOMAIN PROTEIN R1 (MYBR1); (MYB44)
AT1G56650 AT1G56650.1 Encodes a putative MYB domain containing transcription factor involved in anthocyanin metabolism and radical scavenging. Essential for the sucrose-mediated expression of the dihydroflavonol reductase gene. Auxin and ethylene responsiveness of PAP1 transcription is lost in myb12 mutants. Interacts with JAZ proteins to regulate anthocyanin accumulation. protein_coding PRODUCTI…
AT1G02680 AT1G02680.1 Encodes a TBP-Associated Factor (TAF) that functions together with PRC2 in transcriptional regulation during seed development. protein_coding TBP-ASSOCIATED FACTOR 13 (TAF13) TBP-ASSOCIATED FACTOR 13 (TAF13)
Ion Transport
AT3G03620 AT3G03620.1 MATE efflux family protein;(source:Araport11) protein_coding
AT4G21910 AT4G21910.4 MATE efflux family protein;(source:Araport11) protein_coding
AT2G04090 AT2G04090.1 MATE efflux family protein;(source:Araport11) protein_coding
AT1G33110 AT1G33110.1 MATE efflux family protein;(source:Araport11) protein_coding
AT1G33100 AT1G33100.1 MATE efflux family protein;(source:Araport11) protein_coding
AT1G66760 AT1G66760.2 MATE efflux family protein;(source:Araport11) protein_coding
AT1G58340 AT1G58340.1 Encodes a plant MATE (multidrug and toxic compound extrusion) transporter that is localized to the Golgi complex and small organelles and is involved in determining the rate of organ initiation. It is also involved in iron homeostasis when plants are under osmotic stress. protein_coding (ZF14) ARABIDOPSIS ABNORMAL SHOOT4 (ABS4); (ZF14);BUSH-AND-CHLOROTIC-DWARF 1 (BCD1);ZRIZI…
AT2G23240 AT2G23240.1 AtMT4b is a member of Type 4 metallothionein (MT) genes. It is involved in the early develoment of the embryo and in the accumulation of metal ions especially Zn in the seeds. protein_coding ARABIDOPSIS THALIANA METALLOTHIONEIN 4B (ATMT4B) ARABIDOPSIS THALIANA METALLOTHIONEIN 4B (ATMT4B)
AT4G15230 AT4G15230.1 pleiotropic drug resistance 2;(source:Araport11) protein_coding ATP-BINDING CASSETTE G30 (ABCG30) (ATPDR2);PLEIOTROPIC DRUG RESISTANCE 2 (PDR2);ATP-BINDING CASSETTE G30 (ABCG30)
AT1G15210 AT1G15210.1 pleiotropic drug resistance 7;(source:Araport11) protein_coding ATP-BINDING CASSETTE G35 (ABCG35) PLEIOTROPIC DRUG RESISTANCE 7 (PDR7);PLEIOTROPIC DRUG RESISTANCE 7 (ATPDR7);ATP-BINDING CASSETTE G35 (ABCG35)
AT4G15215 AT4G15215.1 pleiotropic drug resistance 13;(source:Araport11) protein_coding ATP-BINDING CASSETTE G41 (ABCG41) PLEIOTROPIC DRUG RESISTANCE 13 (PDR13);PLEIOTROPIC DRUG RESISTANCE 13 (ATPDR13);ATP-BINDING CASSETTE G41 (ABCG41)
AT5G52050 AT5G52050.1 MATE efflux family protein;(source:Araport11) protein_coding DETOXIFICATION EFFLUX CARRIER 50 (DTX50) (ATDTX50);DETOXIFICATION EFFLUX CARRIER 50 (DTX50)
AT3G08040 AT3G08040.1 Encodes a member of the MATE (multidrug and toxin efflux family), expressed in roots but not shoots. Mutants accumulate excess iron, manganese and zinc, and express root Fe(III) chelatase activity even under iron sufficiency conditions. FRD3 is likely to function in root xylem loading of an iron chelator or other factor necessary for efficient iron uptake out of the xylem or…
AT4G19680 AT4G19680.2 encodes an iron transporter whose expression is induced by iron and zinc deficiency. Gene is specifically expressed in the external cell layers of the root subapical zone. protein_coding IRON REGULATED TRANSPORTER 2 (IRT2) IRON REGULATED TRANSPORTER 2 (IRT2)
AT1G60960 AT1G60960.1 Encodes a plasma membrane localized zinc/iron transporter. protein_coding IRON REGULATED TRANSPORTER 3 (IRT3) IRON REGULATED TRANSPORTER 3 (IRT3);IRON REGULATED TRANSPORTER 3 (ATIRT3)
AT3G58810 AT3G58810.1 Member of Zinc transporter (ZAT) family. Contributes to basic cellular Zn tolerance and controls Zn partitioning, particularly under conditions of high rates of Zn influx into the root symplasm. Localizes to the vacuolar membrane. protein_coding METAL TOLERANCE PROTEIN A2 (MTPA2) METAL TOLERANCE PROTEIN A2 (MTPA2); (ATMTPA2);METAL TOLERANCE PROTEIN 3 (MTP3);ARABIDOPSIS METAL…
AT2G32270 AT2G32270.1 A member of Zrt- and Irt-related protein (ZIP) family. transcript is induced in response to zinc deficiency in the root. also response to iron deficiency. protein_coding ZINC TRANSPORTER 3 PRECURSOR (ZIP3) ZINC TRANSPORTER 3 PRECURSOR (ZIP3)
AT5G59520 AT5G59520.1 encodes a metal ion transporter whose expression is regulated by copper. protein_coding ZRT/IRT-LIKE PROTEIN 2 (ZIP2) ZRT/IRT-LIKE PROTEIN 2 (ZIP2); (ATZIP2)
