# Supplementary material for: TANDEM ZINC‐FINGER/PLUS3 integrates light signaling and flowering regulatory pathways at the chromatin level
Source: New Phytol. 2025 May 12;247(2):706–18. doi: 10.1111/nph.70213 (PMC12177312; doi:10.1111/nph.70213)
Supplement: Supplementary file 16 — Table S16 Gene ontology analysis of the downregulated genes between Col‐0 and OXTZP identified by RNA‐seq at Zeitgeber 15 associated with Fig. S4. [file NPH-247-706-s017.xlsx]

## Sheet: Sheet1
New Phytologist Supporting Information
Article title: TANDEM ZINC-FINGER/PLUS3 integrates light signaling and flowering regulatory pathways at the chromatin level
Authors: Giorgio Perrella, Elisa Vellutini, Allan Beveridge, Graham Hamilton, Pawel Herzyk and Eirini Kaiserli
Article acceptance date: 21 April 2025
Table S16. Gene ontology analysis of the downregulated genes between Col-0 and OXTZP identified by RNAseq at Zeitgeber 15 associated with Fig. S4.
Annotation Cluster 1	Enrichment Score: 3.3797805340261426															Photosynthesis	Response to light	Metabolic process	Hormones	Defense	Transcription	Ion transport
Category	Term	Count	%	PValue	Genes	List Total	Pop Hits	Pop Total	Fold Enrichment	Bonferroni	Benjamini	FDR				AT1G44575	AT1G22770	AT1G64900	AT4G13260	AT4G32570	AT4G36540	AT2G28660
GOTERM_MF_DIRECT	GO:0016168~chlorophyll binding	13	0.742009	1.75223e-06	AT3G47470, AT1G29920, AT1G61520, AT2G34420, AT2G05070, AT1G44575, AT3G54890, AT3G27690, AT1G15820, AT3G08940, AT1G55670, AT5G54270, AT5G28450	1158	37	18171	5.5133	0.00107354	0.00107354	0.00259547				AT1G58300	AT2G36910	AT5G25130	AT1G04180	AT1G32740	AT5G44210	AT5G24580
GOTERM_MF_DIRECT	GO:0031409~pigment binding	10	0.570776	2.4373e-06	AT3G47470, AT1G29920, AT1G61520, AT2G34420, AT2G05070, AT3G54890, AT3G27690, AT1G15820, AT3G08940, AT5G54270	1158	21	18171	7.47224	0.00149295	0.000746753	0.0036102				AT1G43670	AT3G28860	AT2G02580	AT5G43890	AT4G03450	AT3G44660	AT3G24450
GOTERM_BP_DIRECT	GO:0009768~photosynthesis, light harvesting in photosystem I	10	0.570776	3.70953e-06	AT3G47470, AT1G29920, AT1G61520, AT2G34420, AT2G05070, AT3G54890, AT3G27690, AT1G15820, AT3G08940, AT5G54270	1172	22	18499	7.1746	0.00358809	0.000898231	0.00583726				AT1G03130	AT2G21150	AT1G13100	AT4G24670	AT3G12920	AT5G43630	AT3G46900
GOTERM_CC_DIRECT	GO:0009522~photosystem I	12	0.684932	5.18873e-06	AT3G47470, AT1G29920, AT1G61520, AT2G34420, AT2G05070, AT3G54890, AT3G27690, AT1G15820, AT3G08940, AT1G55670, AT5G54270, AT5G28450	1611	34	25147	5.50926	0.00122379	0.00122379	0.00667931				AT1G52230	AT1G29920	AT3G26170	AT2G18120	AT4G03500	AT3G58850	AT3G48970
GOTERM_BP_DIRECT	GO:0015979~photosynthesis	25	1.42694	5.61486e-06	AT3G47470, AT1G29920, AT1G44575, AT3G27690, AT1G15820, AT1G58300, AT2G34420, AT2G05070, AT1G43670, AT1G03130, AT1G52230, AT1G61520, AT3G56650, AT3G54890, AT4G19100, AT1G30510, AT1G55670, AT5G54270, AT5G28450, AT4G27440, AT1G69720, AT4G30720, AT5G45040, AT5G54190, AT3G56940	1172	138	18499	2.85944	0.00542604	0.00108757	0.00883533				AT3G56650	AT1G15550	AT1G01190	AT4G28720	AT4G14390	AT2G18060	AT5G59030
GOTERM_CC_DIRECT	GO:0030076~light-harvesting complex	9	0.513699	1.74292e-05	AT3G47470, AT1G29920, AT1G61520, AT2G34420, AT2G05070, AT3G54890, AT3G27690, AT5G54270, AT5G28450	1611	20	25147	7.0243	0.00410489	0.00205455	0.0224345				AT4G19100	AT3G54890	AT3G20100		AT4G03440	AT1G66140	AT3G17690			Photosynthesis	22
GOTERM_CC_DIRECT	GO:0009523~photosystem II	12	0.684932	2.93605e-05	AT3G47470, AT1G29920, AT1G61520, AT2G34420, AT2G05070, AT1G44575, AT3G54890, AT4G19100, AT3G27690, AT3G08940, AT5G54270, AT5G28450	1611	40	25147	4.68287	0.00690522	0.00230706	0.0377895				AT1G30510	AT3G27690	AT5G11330		AT4G14030	AT1G73870	AT2G46440			Response to light	8
GOTERM_CC_DIRECT	GO:0010287~plastoglobule	15	0.856164	0.000257198	AT1G52230, AT1G29920, AT3G47470, AT3G26840, AT1G61520, AT3G26820, AT3G54890, AT3G27690, AT1G15820, AT3G08940, AT5G54270, AT2G39730, AT3G02030, AT2G34420, AT2G05070	1611	75	25147	3.12191	0.0589006	0.0150621	0.330589				AT1G55670	AT3G08940	AT1G64940			AT5G65670	AT4G32500			Metabolic process	48
GOTERM_BP_DIRECT	GO:0018298~protein-chromophore linkage	11	0.627854	0.000413699	AT3G47470, AT1G29920, AT1G61520, AT2G34420, AT2G05070, AT3G54890, AT3G27690, AT1G15820, AT3G08940, AT5G54270, AT5G28450	1172	45	18499	3.85834	0.330321	0.043573	0.649028				AT4G27440		AT4G22710			AT5G63160	AT4G01010			Hormones	6
GOTERM_BP_DIRECT	GO:0009765~photosynthesis, light harvesting	5	0.285388	0.00719863	AT3G47470, AT1G61520, AT3G54890, AT5G54270, AT5G28450	1172	13	18499	6.07082	0.999089	0.3082	10.7465				AT1G69720		AT2G12190			AT4G01520	AT5G46240			Defense	8
GOTERM_BP_DIRECT	GO:0009645~response to low light intensity stimulus	4	0.228311	0.00730113	AT3G47470, AT1G61520, AT3G54890, AT2G06850	1172	7	18499	9.0195	0.999176	0.298853	10.8914				AT4G30720		AT1G66540			AT3G28857	AT2G28260			Transcription	153
GOTERM_CC_DIRECT	GO:0009534~chloroplast thylakoid	21	1.19863	0.0417973	AT3G47470, AT1G52230, AT1G29920, AT1G61520, AT3G56650, AT1G44575, AT3G54890, AT1G15820, AT3G08940, AT1G55670, AT5G54270, AT4G27440, AT3G18890, AT5G39830, AT2G34420, AT2G05070, AT5G54190, AT1G21500, AT1G03130, AT3G56940, AT1G75690	1611	206	25147	1.59127	0.999958	0.599893	42.2837				AT5G45040		AT1G64930			AT1G19050				Ion transport	12
GOTERM_CC_DIRECT	GO:0009579~thylakoid	19	1.08447	0.111949	AT3G47470, AT1G52230, AT1G29920, AT1G61520, AT3G56650, AT1G44575, AT1G52220, AT3G54890, AT3G27690, AT1G15820, AT3G08940, AT1G55670, AT5G54270, AT2G39730, AT5G39830, AT2G34420, AT2G05070, AT2G29650, AT1G03130	1611	206	25147	1.43972	1	0.864851	78.3111				AT5G54190		AT2G27010			AT4G12850
GOTERM_CC_DIRECT	GO:0009535~chloroplast thylakoid membrane	28	1.59817	0.474772	AT3G47470, AT1G29920, AT2G36145, AT1G52220, AT1G44575, AT3G27690, AT1G15820, AT3G08940, AT2G39730, AT2G10940, AT3G18890, AT3G25480, AT2G34420, AT2G05070, AT2G29650, AT1G03130, AT1G75690, AT1G52230, AT1G61520, AT3G54890, AT4G19100, AT1G55670, AT5G54270, AT5G28450, AT4G27440, AT2G29180, AT3G56940, AT4G35840	1611	407	25147	1.07388	1	0.995605	99.9749				AT3G56940		AT3G32047			AT5G32460
GOTERM_BP_DIRECT	GO:0009644~response to high light intensity	4	0.228311	0.685154	AT3G47470, AT1G61520, AT3G54890, AT5G54270	1172	55	18499	1.14794	1	0.999047	100				AT2G34420		AT4G15330			AT5G53980
																AT2G05070		AT3G26150			AT1G46480
Annotation Cluster 2	Enrichment Score: 2.358493740709941															AT1G15820		AT5G44620			AT4G16780
Category	Term	Count	%	PValue	Genes	List Total	Pop Hits	Pop Total	Fold Enrichment	Bonferroni	Benjamini	FDR				AT3G47470		AT1G02300			AT5G57660
GOTERM_BP_DIRECT	GO:0010218~response to far red light	11	0.627854	0.000846434	AT1G22770, AT1G29920, AT4G32280, AT2G01570, AT1G02340, AT3G54890, AT3G27690, AT4G16780, AT3G08940, AT3G28860, AT2G44910	1172	49	18499	3.54338	0.559807	0.0718804	1.3237				AT1G61520		AT2G12480			AT1G47655
GOTERM_BP_DIRECT	GO:0009637~response to blue light	11	0.627854	0.00137151	AT2G21150, AT1G22770, AT1G29920, AT2G36910, AT1G26260, AT5G53980, AT3G54890, AT3G27690, AT3G08940, AT3G28860, AT4G34530	1172	52	18499	3.33895	0.735498	0.0906211	2.13658				AT5G54270		AT4G15100			AT4G36160
GOTERM_BP_DIRECT	GO:0010114~response to red light	8	0.456621	0.0723979	AT2G21150, AT1G29920, AT4G32280, AT1G15550, AT3G54890, AT3G27690, AT3G48100, AT3G08940	1172	58	18499	2.17712	1	0.766939	69.3525				AT5G28450		AT4G11310			AT4G02670
																		AT4G30610			AT5G62920
Annotation Cluster 3	Enrichment Score: 2.0898886910120127																	AT3G43960			AT2G18300
Category	Term	Count	%	PValue	Genes	List Total	Pop Hits	Pop Total	Fold Enrichment	Bonferroni	Benjamini	FDR						AT2G27920			AT4G28790
GOTERM_MF_DIRECT	GO:0052689~carboxylic ester hydrolase activity	22	1.25571	0.000544342	AT3G53100, AT4G19420, AT4G28780, AT5G45280, AT1G67830, AT3G48460, AT5G23870, AT1G31550, AT1G53940, AT1G28610, AT3G15650, AT4G16690, AT1G28650, AT5G14930, AT1G28660, AT1G59030, AT5G45670, AT4G18970, AT1G29660, AT1G68620, AT1G71120, AT1G47480	1158	150	18171	2.30145	0.283783	0.0800566	0.803286						AT5G42230			AT3G56400
GOTERM_MF_DIRECT	GO:0016788~hydrolase activity, acting on ester bonds	16	0.913242	0.0183607	AT3G53100, AT4G28780, AT1G67830, AT3G48460, AT1G31550, AT5G58310, AT1G28610, AT3G16175, AT4G16690, AT1G28650, AT1G28660, AT5G45670, AT4G18970, AT1G29660, AT4G37150, AT1G71120	1158	130	18171	1.93129	0.999988	0.531076	24.0046						AT2G27420			AT3G28917
GOTERM_BP_DIRECT	GO:0016042~lipid catabolic process	17	0.97032	0.0537741	AT3G53100, AT4G28780, AT3G48460, AT1G31550, AT1G53940, AT1G28610, AT1G51440, AT1G28650, AT5G14930, AT1G28660, AT1G59030, AT5G45670, AT4G18970, AT3G47220, AT1G29660, AT5G03590, AT1G71120	1172	163	18499	1.6462	1	0.720638	58.0967						AT3G46490			AT5G65080
																		AT3G12203			AT4G38340
Annotation Cluster 4	Enrichment Score: 1.8966137525625806																	AT2G22980			AT3G59060
Category	Term	Count	%	PValue	Genes	List Total	Pop Hits	Pop Total	Fold Enrichment	Bonferroni	Benjamini	FDR						AT2G22970			AT4G34530
GOTERM_MF_DIRECT	GO:0020037~heme binding	40	2.28311	0.0029425	AT5G25130, AT5G19890, AT4G39510, AT2G02580, AT3G26170, AT3G30180, AT3G10520, AT1G01190, AT1G58300, AT3G03670, AT2G22420, AT3G20100, AT2G46950, AT2G12190, AT1G64930, AT1G20630, AT2G27010, AT4G15330, AT1G64900, AT5G63450, AT1G13100, AT2G37130, AT4G39480, AT5G36940, AT5G51890, AT2G24800, AT2G21910, AT4G15440, AT1G69720, AT1G16400, AT4G22710, AT1G64940, AT5G60230, AT1G44970, AT5G45040, AT1G66540, AT3…	1158	386	18171	1.62608	0.835758	0.259973	4.27113						AT4G12910			AT3G17690
GOTERM_MF_DIRECT	GO:0004497~monooxygenase activity	21	1.19863	0.00708293	AT4G13260, AT5G63450, AT4G39510, AT2G02580, AT1G13100, AT1G04180, AT3G26170, AT4G39480, AT3G30180, AT1G01190, AT2G21910, AT4G15440, AT5G11330, AT5G43890, AT2G46950, AT1G66540, AT1G63390, AT1G62620, AT1G65860, AT4G28720, AT2G23180	1158	173	18171	1.90477	0.987187	0.383775	9.99362						AT3G10450			AT1G25250
GOTERM_BP_DIRECT	GO:0044550~secondary metabolite biosynthetic process	18	1.0274	0.0102881	AT1G64900, AT5G25130, AT2G02580, AT1G13100, AT3G26170, AT1G01190, AT3G20100, AT5G11330, AT1G64940, AT4G22710, AT2G12190, AT1G66540, AT1G64930, AT2G27010, AT3G32047, AT4G15330, AT3G26150, AT5G44620	1172	145	18499	1.95941	0.999956	0.365864	15.0184						AT5G05590			AT1G09540
GOTERM_MF_DIRECT	GO:0016709~oxidoreductase activity, acting on paired donors, with incorporation or reduction of molecular oxygen, NAD(P)H as one donor, and incorporation of one atom of oxygen	18	1.0274	0.0139914	AT1G64900, AT5G25130, AT2G02580, AT1G13100, AT3G26170, AT1G01190, AT3G20100, AT1G16400, AT1G64940, AT4G22710, AT2G12190, AT1G66540, AT1G64930, AT2G27010, AT3G32047, AT4G15330, AT3G26150, AT5G44620	1158	149	18171	1.89564	0.999823	0.513139	18.8372						AT1G24909			AT5G46880
GOTERM_MF_DIRECT	GO:0019825~oxygen binding	25	1.42694	0.014411	AT5G25130, AT4G39510, AT2G02580, AT3G26170, AT3G10520, AT3G30180, AT1G01190, AT3G20100, AT2G12190, AT2G46950, AT1G64930, AT2G27010, AT4G15330, AT1G64900, AT5G63450, AT1G13100, AT4G39480, AT2G21910, AT1G16400, AT1G64940, AT4G22710, AT1G66540, AT3G26150, AT5G44620, AT2G23180	1158	234	18171	1.67646	0.999863	0.495646	19.3472						AT1G25083			AT4G17695
GOTERM_MF_DIRECT	GO:0005506~iron ion binding	32	1.82648	0.0244154	AT5G25130, AT4G39510, AT2G02580, AT3G26170, AT3G30180, AT1G01190, AT4G29890, AT4G34900, AT1G68080, AT3G20100, AT2G12190, AT2G46950, AT1G64930, AT2G27010, AT4G15330, AT1G48700, AT1G64900, AT1G14290, AT5G63450, AT1G13100, AT4G39480, AT2G21910, AT5G43660, AT4G15440, AT1G16400, AT4G22710, AT1G64940, AT1G66540, AT3G32047, AT3G26150, AT5G44620, AT2G23180	1158	336	18171	1.49445	1	0.589885	30.6596						AT1G07780			AT1G04880
GOTERM_MF_DIRECT	GO:0016705~oxidoreductase activity, acting on paired donors, with incorporation or reduction of molecular oxygen	16	0.913242	0.050144	AT5G63450, AT4G39510, AT2G02580, AT1G13100, AT3G26170, AT4G39480, AT3G30180, AT1G01190, AT2G21910, AT5G43660, AT4G15440, AT1G68080, AT2G46950, AT1G66540, AT1G48700, AT2G23180	1158	148	18171	1.6964	1	0.731254	53.3282						AT1G25155			AT1G71200
																		AT4G27070			AT2G43060
Annotation Cluster 5	Enrichment Score: 1.7025020808287104																	AT1G75500			AT5G64170
Category	Term	Count	%	PValue	Genes	List Total	Pop Hits	Pop Total	Fold Enrichment	Bonferroni	Benjamini	FDR						AT1G69370			AT1G70510
GOTERM_MF_DIRECT	GO:0050661~NADP binding	11	0.627854	0.00334543	AT3G52940, AT4G13260, AT5G13110, AT1G04180, AT1G09420, AT5G43890, AT1G63390, AT1G62620, AT1G65860, AT4G28720, AT1G24280	1158	58	18171	2.97601	0.871803	0.254318	4.84257						AT1G44800			AT5G50915
GOTERM_MF_DIRECT	GO:0004499~N,N-dimethylaniline monooxygenase activity	7	0.399543	0.00738037	AT4G13260, AT1G04180, AT5G43890, AT1G63390, AT1G62620, AT1G65860, AT4G28720	1158	28	18171	3.92293	0.989337	0.364977	10.3922						AT4G08300			AT1G02230
GOTERM_BP_DIRECT	GO:0009851~auxin biosynthetic process	7	0.399543	0.0273497	AT4G13260, AT1G04180, AT5G43890, AT4G24670, AT2G18120, AT4G28720, AT1G75500	1172	37	18499	2.98619	1	0.591678	35.3626						AT4G08290			AT5G03720
GOTERM_MF_DIRECT	GO:0103075~indole-3-pyruvate monooxygenase activity	4	0.228311	0.0288903	AT4G13260, AT1G04180, AT5G43890, AT4G28720	1158	11	18171	5.70608	1	0.61164	35.2245						AT3G43670			AT4G08150
GOTERM_MF_DIRECT	GO:0050660~flavin adenine dinucleotide binding	13	0.742009	0.157491	AT4G13260, AT1G75450, AT1G04180, AT2G22830, AT4G34900, AT5G44440, AT2G41510, AT5G43890, AT1G62620, AT1G63390, AT1G65860, AT4G28720, AT3G63440	1158	136	18171	1.49994	1	0.857066	92.101						AT4G14940			AT3G15540
																		AT4G12270			AT3G44490
Annotation Cluster 6	Enrichment Score: 1.489446081023849																	AT4G12280			AT2G46400
Category	Term	Count	%	PValue	Genes	List Total	Pop Hits	Pop Total	Fold Enrichment	Bonferroni	Benjamini	FDR									AT1G71030
GOTERM_MF_DIRECT	GO:0004185~serine-type carboxypeptidase activity	11	0.627854	0.00615129	AT1G71696, AT2G12480, AT3G12203, AT2G22980, AT2G22970, AT4G15100, AT4G30610, AT2G27920, AT5G42230, AT4G12910, AT3G10450	1158	63	18171	2.73982	0.977232	0.376744	8.73455									AT5G64530
GOTERM_BP_DIRECT	GO:0051603~proteolysis involved in cellular protein catabolic process	14	0.799087	0.0130609	AT1G02300, AT2G12480, AT3G12203, AT2G22980, AT2G22970, AT4G15100, AT4G11310, AT4G30610, AT3G43960, AT2G27920, AT5G42230, AT2G27420, AT4G12910, AT3G10450	1172	103	18499	2.14542	0.999997	0.399249	18.6886									AT1G15580
GOTERM_BP_DIRECT	GO:0019748~secondary metabolic process	6	0.342466	0.0253618	AT3G46490, AT3G12203, AT2G22980, AT2G22970, AT4G12910, AT3G10450	1172	27	18499	3.50758	1	0.576145	33.2522									AT1G52830
GOTERM_MF_DIRECT	GO:0016747~transferase activity, transferring acyl groups other than amino-acyl groups	11	0.627854	0.119946	AT4G24510, AT3G12203, AT2G22980, AT2G22970, AT5G16410, AT5G01210, AT4G12910, AT3G10450, AT5G42830, AT4G34250, AT1G01120	1158	103	18171	1.67581	1	0.831377	84.9324									AT1G01380
GOTERM_MF_DIRECT	GO:0004180~carboxypeptidase activity	4	0.228311	0.146106	AT3G12203, AT2G22970, AT4G12910, AT3G10450	1158	21	18171	2.9889	1	0.844632	90.3635									AT4G04260
																					AT3G21330
Annotation Cluster 7	Enrichment Score: 1.475115223012054																				AT4G12240
Category	Term	Count	%	PValue	Genes	List Total	Pop Hits	Pop Total	Fold Enrichment	Bonferroni	Benjamini	FDR									AT1G02340
GOTERM_BP_DIRECT	GO:0000162~tryptophan biosynthetic process	8	0.456621	0.000906163	AT5G05590, AT1G24909, AT1G25083, AT1G07780, AT1G25155, AT4G27070, AT1G75500, AT1G69370	1172	26	18499	4.85666	0.584582	0.0705905	1.41648									AT1G69570
GOTERM_MF_DIRECT	GO:0004049~anthranilate synthase activity	3	0.171233	0.0877961	AT1G24909, AT1G25083, AT1G25155	1158	8	18171	5.88439	1	0.790852	74.3635									AT2G31865
GOTERM_CC_DIRECT	GO:0005950~anthranilate synthase complex	3	0.171233	0.0886503	AT1G24909, AT1G25083, AT1G25155	1611	8	25147	5.85358	1	0.814592	69.7294									AT1G68190
GOTERM_BP_DIRECT	GO:0006541~glutamine metabolic process	5	0.285388	0.178311	AT5G38200, AT1G24909, AT1G66860, AT1G25083, AT1G25155	1172	35	18499	2.25488	1	0.912822	95.4521									AT4G34610
																					AT2G40200
Annotation Cluster 8	Enrichment Score: 1.3925302956407333																				AT1G09250
Category	Term	Count	%	PValue	Genes	List Total	Pop Hits	Pop Total	Fold Enrichment	Bonferroni	Benjamini	FDR									AT1G21150
GOTERM_BP_DIRECT	GO:0031347~regulation of defense response	11	0.627854	0.00738678	AT4G32570, AT1G32740, AT4G03450, AT3G12920, AT4G03500, AT4G14390, AT3G56400, AT4G03440, AT4G14030, AT2G40750, AT2G25000	1172	65	18499	2.67116	0.999242	0.289732	11.0123									AT2G22850
GOTERM_BP_DIRECT	GO:0071446~cellular response to salicylic acid stimulus	4	0.228311	0.0885917	AT4G03450, AT4G03500, AT4G14390, AT4G03440	1172	17	18499	3.71391	1	0.799141	76.7709									AT2G25000
GOTERM_BP_DIRECT	GO:2000031~regulation of salicylic acid mediated signaling pathway	4	0.228311	0.101522	AT4G03450, AT4G03500, AT4G14390, AT4G03440	1172	18	18499	3.50758	1	0.832794	81.4485									AT5G23930
																					AT5G48150
Annotation Cluster 9	Enrichment Score: 1.2350196377550806																				AT2G18328
Category	Term	Count	%	PValue	Genes	List Total	Pop Hits	Pop Total	Fold Enrichment	Bonferroni	Benjamini	FDR									AT3G47500
GOTERM_BP_DIRECT	GO:0032973~amino acid export	3	0.171233	0.0220463	AT1G44800, AT4G08300, AT4G08290	1172	4	18499	11.8381	1	0.564317	29.5881									AT4G32570
GOTERM_BP_DIRECT	GO:0043090~amino acid import	3	0.171233	0.0506304	AT1G44800, AT4G08300, AT4G08290	1172	6	18499	7.89206	1	0.715965	55.8515									AT5G39760
GOTERM_BP_DIRECT	GO:0080144~amino acid homeostasis	3	0.171233	0.0869041	AT1G44800, AT4G08300, AT4G08290	1172	8	18499	5.91905	1	0.810277	76.0848									AT5G18090
GOTERM_MF_DIRECT	GO:0015171~amino acid transmembrane transporter activity	8	0.456621	0.118341	AT2G38120, AT1G44800, AT2G36590, AT5G49630, AT1G77690, AT4G08300, AT4G08290, AT3G54830	1158	65	18171	1.93129	1	0.833958	84.5203									AT3G12730
																					AT5G39860
Annotation Cluster 10	Enrichment Score: 1.1085977880776046																				AT5G44180
Category	Term	Count	%	PValue	Genes	List Total	Pop Hits	Pop Total	Fold Enrichment	Bonferroni	Benjamini	FDR									AT5G43250
GOTERM_MF_DIRECT	GO:0003700~transcription factor activity, sequence-specific DNA binding	131	7.47717	0.017578	AT4G36540, AT5G44210, AT2G18060, AT1G66140, AT1G73870, AT5G65670, AT4G01520, AT4G12850, AT5G53980, AT1G46480, AT4G16780, AT2G45660, AT5G57660, AT1G47655, AT4G36160, AT4G02670, AT2G18300, AT4G28790, AT3G56400, AT5G43170, AT5G65080, AT4G38340, AT3G59060, AT4G34530, AT3G17690, AT1G25250, AT1G09540, AT3G54340, AT5G46880, AT4G17695, AT1G04880, AT1G71200, AT2G43060, AT1G70510, AT2G42380, AT5G50915, AT1…	1158	1711	18171	1.20141	0.999981	0.539991	23.102									AT4G39250
GOTERM_BP_DIRECT	GO:0006355~regulation of transcription, DNA-templated	153	8.73288	0.0508063	AT4G36540, AT5G44210, AT3G44660, AT5G43630, AT3G58850, AT2G18060, AT1G66140, AT1G73870, AT5G65670, AT5G63160, AT4G01520, AT3G28857, AT1G19050, AT4G12850, AT5G32460, AT5G53980, AT1G46480, AT4G16780, AT5G57660, AT1G47655, AT4G36160, AT4G02670, AT5G62920, AT2G18300, AT4G28790, AT3G56400, AT3G28917, AT5G65080, AT4G38340, AT3G59060, AT4G34530, AT3G17690, AT1G25250, AT1G09540, AT5G46880, AT4G17695, AT1…	1172	2119	18499	1.13968	1	0.708391	55.9801									AT5G43700
GOTERM_BP_DIRECT	GO:0006351~transcription, DNA-templated	135	7.70548	0.086864	AT4G36540, AT5G44210, AT3G44660, AT3G58850, AT2G18060, AT5G65670, AT4G01520, AT3G28857, AT1G19050, AT5G32460, AT5G53980, AT1G46480, AT4G16780, AT2G45660, AT1G47655, AT4G36160, AT4G02670, AT2G36490, AT5G62920, AT2G18300, AT4G28790, AT3G56400, AT5G43170, AT5G65080, AT3G28917, AT4G38340, AT3G59060, AT4G34530, AT3G17690, AT1G25250, AT3G54340, AT5G46880, AT4G17695, AT1G04880, AT2G43060, AT5G64170, AT2…	1172	1886	18499	1.12983	1	0.816095	76.0682									AT1G43640
GOTERM_MF_DIRECT	GO:0003677~DNA binding	132	7.53425	0.474113	AT1G20280, AT4G36540, AT1G05900, AT5G44210, AT2G35210, AT5G43630, AT2G18060, AT1G61410, AT5G45720, AT5G43530, AT4G01520, AT5G32460, AT1G46480, AT4G16780, AT1G47655, AT4G36160, AT4G02670, AT2G36490, AT5G50940, AT2G18300, AT4G28790, AT5G43170, AT3G28917, AT5G65080, AT4G38340, AT3G59060, AT4G34530, AT1G25250, AT1G09540, AT1G16590, AT3G54340, AT5G46880, AT4G17695, AT1G04880, AT1G71200, AT2G42380, AT5…	1158	2047	18171	1.01187	1	0.987441	99.9927									AT5G06710
																					AT4G14560
Annotation Cluster 11	Enrichment Score: 1.095283557550503																				AT1G26260
Category	Term	Count	%	PValue	Genes	List Total	Pop Hits	Pop Total	Fold Enrichment	Bonferroni	Benjamini	FDR									AT1G18400
GOTERM_BP_DIRECT	GO:0006825~copper ion transport	6	0.342466	0.0107388	AT2G28660, AT5G24580, AT3G24450, AT3G46900, AT3G48970, AT5G59030	1172	22	18499	4.30476	0.999971	0.365473	15.6253									AT2G22200
GOTERM_BP_DIRECT	GO:0030001~metal ion transport	11	0.627854	0.145768	AT2G28660, AT5G24580, AT5G05365, AT1G80900, AT3G24450, AT5G19090, AT3G48970, AT1G29820, AT1G29830, AT5G52740, AT1G51090	1172	108	18499	1.60764	1	0.897577	91.6198									AT1G24260
GOTERM_BP_DIRECT	GO:0046916~cellular transition metal ion homeostasis	8	0.456621	0.153293	AT2G28660, AT5G24580, AT5G05365, AT3G24450, AT5G19090, AT3G48970, AT5G52740, AT1G51090	1172	70	18499	1.8039	1	0.903368	92.709									AT3G18960
GOTERM_MF_DIRECT	GO:0046914~transition metal ion binding	8	0.456621	0.17327	AT2G28660, AT5G24580, AT5G05365, AT3G24450, AT5G19090, AT3G48970, AT5G52740, AT1G51090	1158	72	18171	1.74352	1	0.875426	94.0304									AT3G12320
																					AT5G41410
Annotation Cluster 12	Enrichment Score: 1.053907149779623																				AT1G73805
Category	Term	Count	%	PValue	Genes	List Total	Pop Hits	Pop Total	Fold Enrichment	Bonferroni	Benjamini	FDR									AT4G34060
GOTERM_BP_DIRECT	GO:0042391~regulation of membrane potential	6	0.342466	0.0336358	AT3G17690, AT2G46440, AT4G32500, AT4G01010, AT5G46240, AT2G28260	1172	29	18499	3.26568	1	0.633832	41.6324									AT1G22770
GOTERM_MF_DIRECT	GO:0030551~cyclic nucleotide binding	6	0.342466	0.0343763	AT3G17690, AT2G46440, AT4G32500, AT4G01010, AT5G46240, AT2G28260	1158	29	18171	3.24656	1	0.639807	40.4384									AT4G23750
GOTERM_MF_DIRECT	GO:0005249~voltage-gated potassium channel activity	6	0.342466	0.0499001	AT3G17690, AT2G46440, AT4G32500, AT4G01010, AT5G46240, AT2G28260	1158	32	18171	2.9422	1	0.744435	53.1504									AT1G02250
GOTERM_MF_DIRECT	GO:0030552~cAMP binding	4	0.228311	0.131098	AT3G17690, AT2G46440, AT4G01010, AT2G28260	1158	20	18171	3.13834	1	0.833811	87.5262									AT1G27045
GOTERM_MF_DIRECT	GO:0030553~cGMP binding	4	0.228311	0.131098	AT3G17690, AT2G46440, AT4G01010, AT2G28260	1158	20	18171	3.13834	1	0.833811	87.5262									AT1G69440
GOTERM_MF_DIRECT	GO:0005216~ion channel activity	3	0.171233	0.478849	AT3G17690, AT2G46440, AT4G01010	1158	25	18171	1.88301	1	0.987601	99.9936									AT2G22800
																					AT1G73830
Annotation Cluster 13	Enrichment Score: 1.0142965076272246																				AT3G23050
Category	Term	Count	%	PValue	Genes	List Total	Pop Hits	Pop Total	Fold Enrichment	Bonferroni	Benjamini	FDR									AT1G04240
GOTERM_BP_DIRECT	GO:0009399~nitrogen fixation	3	0.171233	0.0352127	AT5G16570, AT1G66200, AT5G37600	1172	5	18499	9.47048	1	0.618978	43.1133									AT2G40350
GOTERM_BP_DIRECT	GO:0006542~glutamine biosynthetic process	3	0.171233	0.067962	AT5G16570, AT1G66200, AT5G37600	1172	7	18499	6.76463	1	0.772955	66.9632									AT2G43140
GOTERM_MF_DIRECT	GO:0004356~glutamate-ammonia ligase activity	3	0.171233	0.0686763	AT5G16570, AT1G66200, AT5G37600	1158	7	18171	6.72502	1	0.766319	65.1421									AT5G10030
GOTERM_BP_DIRECT	GO:0042128~nitrate assimilation	4	0.228311	0.533386	AT5G16570, AT5G24400, AT1G66200, AT5G37600	1172	44	18499	1.43492	1	0.995444	99.9994									AT4G14550
																					AT3G06630
Annotation Cluster 14	Enrichment Score: 0.9618873692734943																				AT5G18000
Category	Term	Count	%	PValue	Genes	List Total	Pop Hits	Pop Total	Fold Enrichment	Bonferroni	Benjamini	FDR									AT1G06040
GOTERM_MF_DIRECT	GO:0016301~kinase activity	80	4.56621	0.0559456	AT5G38260, AT5G10930, AT3G05370, AT4G04710, AT1G61550, AT4G23320, AT2G23770, AT1G66750, AT5G59670, AT5G37790, AT5G43020, AT2G14440, AT4G08800, AT5G45820, AT1G69730, AT1G67470, AT3G28890, AT4G14350, AT3G23340, AT2G33050, AT3G08870, AT1G49730, AT1G80870, AT2G39110, AT1G78290, AT3G01840, AT2G25220, AT5G38250, AT5G28080, AT5G42440, AT1G79640, AT5G59660, AT1G66920, AT5G49780, AT4G04540, AT1G78530, AT1…	1158	1039	18171	1.20822	1	0.742661	57.3772									AT2G31180
GOTERM_BP_DIRECT	GO:0006468~protein phosphorylation	68	3.88128	0.0568127	AT5G38260, AT5G10930, AT4G04710, AT1G61550, AT4G23320, AT2G23770, AT1G66750, AT5G37790, AT5G43020, AT2G14440, AT5G45820, AT1G69730, AT1G21270, AT1G67470, AT4G14350, AT3G08870, AT2G39110, AT1G80870, AT1G78290, AT3G01840, AT2G25220, AT5G38250, AT5G28080, AT5G42440, AT1G79640, AT5G59660, AT1G66920, AT5G49780, AT4G04540, AT1G78530, AT4G21940, AT5G55560, AT5G57670, AT3G57730, AT5G65710, AT4G00970, AT1…	1172	870	18499	1.2337	1	0.73235	60.1649									AT2G40750
GOTERM_MF_DIRECT	GO:0004674~protein serine/threonine kinase activity	62	3.53881	0.0867361	AT5G38260, AT5G10930, AT1G61550, AT4G23320, AT5G59670, AT1G66750, AT5G43020, AT2G14440, AT4G08800, AT5G45820, AT1G69730, AT1G21270, AT1G67470, AT4G14350, AT3G23340, AT3G08870, AT1G49730, AT1G80870, AT1G78290, AT2G25220, AT5G38250, AT5G28080, AT5G42440, AT1G79640, AT5G59660, AT1G66920, AT5G49780, AT4G04540, AT1G78530, AT5G55560, AT5G57670, AT3G57730, AT5G65710, AT4G00970, AT1G48480, AT5G38240, AT4…	1158	804	18171	1.21006	1	0.795886	73.9187									AT1G66230
GOTERM_MF_DIRECT	GO:0005524~ATP binding	152	8.6758	0.515275	AT5G38260, AT5G10930, AT1G61550, AT4G04710, AT2G23770, AT1G66750, AT5G59670, AT5G43020, AT5G45720, AT5G43530, AT3G28510, AT4G08800, AT2G36910, AT1G69730, AT1G67470, AT1G74230, AT1G66200, AT5G66310, AT3G63110, AT3G08870, AT1G64400, AT5G43730, AT1G78290, AT2G25220, AT5G38250, AT1G71280, AT1G79640, AT5G59660, AT3G30770, AT5G17760, AT5G66910, AT5G49780, AT5G64330, AT2G35340, AT5G55810, AT1G78530, AT4…	1158	2372	18171	1.00554	1	0.991107	99.9978									AT1G76110
																					AT4G10600
Annotation Cluster 15	Enrichment Score: 0.9186858818728897																				AT5G28650
Category	Term	Count	%	PValue	Genes	List Total	Pop Hits	Pop Total	Fold Enrichment	Bonferroni	Benjamini	FDR									AT5G24110
GOTERM_BP_DIRECT	GO:0009308~amine metabolic process	4	0.228311	0.028452	AT3G43670, AT4G14940, AT4G12270, AT4G12280	1172	11	18499	5.73968	1	0.594345	36.5058									AT5G02810
GOTERM_MF_DIRECT	GO:0008131~primary amine oxidase activity	4	0.228311	0.146106	AT3G43670, AT4G14940, AT4G12270, AT4G12280	1158	21	18171	2.9889	1	0.844632	90.3635									AT5G15830
GOTERM_MF_DIRECT	GO:0048038~quinone binding	4	0.228311	0.421854	AT3G43670, AT4G14940, AT4G12270, AT4G12280	1158	37	18171	1.6964	1	0.983363	99.9701									AT5G02320
																					AT2G18350
Annotation Cluster 16	Enrichment Score: 0.8756315997416897																				AT5G60100
Category	Term	Count	%	PValue	Genes	List Total	Pop Hits	Pop Total	Fold Enrichment	Bonferroni	Benjamini	FDR									AT3G25730
GOTERM_BP_DIRECT	GO:0009693~ethylene biosynthetic process	5	0.285388	0.0786649	AT2G22810, AT1G62380, AT4G37770, AT3G59060, AT4G08040	1172	26	18499	3.03541	1	0.789169	72.4536									AT1G46768
GOTERM_MF_DIRECT	GO:0016847~1-aminocyclopropane-1-carboxylate synthase activity	3	0.171233	0.152241	AT2G22810, AT4G37770, AT4G08040	1158	11	18171	4.27956	1	0.851954	91.3397									AT1G68800
GOTERM_BP_DIRECT	GO:0009835~fruit ripening	3	0.171233	0.197148	AT2G22810, AT4G37770, AT4G08040	1172	13	18499	3.64249	1	0.927697	96.8427									AT5G45113
																					AT1G28560
Annotation Cluster 17	Enrichment Score: 0.8713168310941709																				AT2G44910
Category	Term	Count	%	PValue	Genes	List Total	Pop Hits	Pop Total	Fold Enrichment	Bonferroni	Benjamini	FDR									AT2G21900
GOTERM_BP_DIRECT	GO:0009725~response to hormone	5	0.285388	0.129817	AT2G44460, AT2G18300, AT2G44480, AT2G44910, AT3G03640	1172	31	18499	2.54583	1	0.874185	88.7877									AT2G46970
GOTERM_BP_DIRECT	GO:0019762~glucosinolate catabolic process	5	0.285388	0.129817	AT2G44460, AT1G54040, AT2G44480, AT3G16410, AT3G03640	1172	31	18499	2.54583	1	0.874185	88.7877									AT4G32280
GOTERM_MF_DIRECT	GO:0008422~beta-glucosidase activity	7	0.399543	0.144339	AT2G44460, AT2G44480, AT1G61810, AT1G45191, AT3G03640, AT3G47050, AT3G18070	1158	56	18171	1.96146	1	0.846435	90.064									AT3G50890
																					AT5G14750
Annotation Cluster 18	Enrichment Score: 0.8090644871247261																				AT5G64630
Category	Term	Count	%	PValue	Genes	List Total	Pop Hits	Pop Total	Fold Enrichment	Bonferroni	Benjamini	FDR									AT4G01680
GOTERM_BP_DIRECT	GO:0009823~cytokinin catabolic process	3	0.171233	0.067962	AT1G75450, AT2G41510, AT3G63440	1172	7	18499	6.76463	1	0.772955	66.9632									AT4G27310
GOTERM_MF_DIRECT	GO:0019139~cytokinin dehydrogenase activity	3	0.171233	0.0686763	AT1G75450, AT2G41510, AT3G63440	1158	7	18171	6.72502	1	0.766319	65.1421									AT3G23030
GOTERM_BP_DIRECT	GO:0009690~cytokinin metabolic process	3	0.171233	0.293024	AT1G75450, AT2G41510, AT3G63440	1172	17	18499	2.78543	1	0.965268	99.5732									AT1G80740
GOTERM_MF_DIRECT	GO:0016614~oxidoreductase activity, acting on CH-OH group of donors	5	0.285388	0.42439	AT4G34900, AT1G75450, AT5G44440, AT2G41510, AT3G63440	1158	52	18171	1.50882	1	0.983079	99.972									AT2G31230
																					AT1G63650
Annotation Cluster 19	Enrichment Score: 0.7484685418830787																				AT2G01570
Category	Term	Count	%	PValue	Genes	List Total	Pop Hits	Pop Total	Fold Enrichment	Bonferroni	Benjamini	FDR									AT4G24150
GOTERM_BP_DIRECT	GO:0006865~amino acid transport	7	0.399543	0.0875079	AT2G38120, AT5G19500, AT1G44800, AT2G36590, AT5G24920, AT1G77690, AT3G54830	1172	49	18499	2.25488	1	0.806655	76.3324									AT1G05690
GOTERM_MF_DIRECT	GO:0015171~amino acid transmembrane transporter activity	8	0.456621	0.118341	AT2G38120, AT1G44800, AT2G36590, AT5G49630, AT1G77690, AT4G08300, AT4G08290, AT3G54830	1158	65	18171	1.93129	1	0.833958	84.5203									AT2G42610
GOTERM_BP_DIRECT	GO:0003333~amino acid transmembrane transport	4	0.228311	0.548798	AT2G38120, AT5G19500, AT1G77690, AT3G54830	1172	45	18499	1.40303	1	0.996105	99.9996									AT5G47370
																					AT1G04550
Annotation Cluster 20	Enrichment Score: 0.7087011468714373																				AT5G58500
Category	Term	Count	%	PValue	Genes	List Total	Pop Hits	Pop Total	Fold Enrichment	Bonferroni	Benjamini	FDR									AT4G00950
GOTERM_BP_DIRECT	GO:0000160~phosphorelay signal transduction system	7	0.399543	0.101585	AT4G04402, AT5G62920, AT3G06630, AT1G19050, AT5G02810, AT5G60100, AT3G48100	1172	51	18499	2.16645	1	0.827844	81.4688									AT2G18550
GOTERM_MF_DIRECT	GO:0000156~phosphorelay response regulator activity	5	0.285388	0.18092	AT5G62920, AT1G19050, AT5G02810, AT5G60100, AT3G48100	1158	35	18171	2.24167	1	0.878676	94.7984									AT4G35900
GOTERM_BP_DIRECT	GO:0009736~cytokinin-activated signaling pathway	6	0.342466	0.406989	AT4G04402, AT5G62920, AT4G23750, AT1G19050, AT1G70510, AT3G48100	1172	66	18499	1.43492	1	0.986802	99.9732									AT3G48100
																					AT1G75390
Annotation Cluster 21	Enrichment Score: 0.6874896495069645																				AT3G57920
Category	Term	Count	%	PValue	Genes	List Total	Pop Hits	Pop Total	Fold Enrichment	Bonferroni	Benjamini	FDR									AT2G40340
GOTERM_MF_DIRECT	GO:0015144~carbohydrate transmembrane transporter activity	11	0.627854	0.0561977	AT3G05150, AT3G05155, AT2G29650, AT3G43790, AT3G05400, AT5G18840, AT1G08890, AT1G22710, AT5G43360, AT3G05160, AT5G43370	1158	89	18171	1.93942	1	0.731029	57.5455									AT1G05805
GOTERM_MF_DIRECT	GO:0005351~sugar:proton symporter activity	11	0.627854	0.0844251	AT3G05150, AT3G05155, AT2G29650, AT3G43790, AT3G05400, AT5G18840, AT1G08890, AT1G22710, AT5G43360, AT3G05160, AT5G43370	1158	96	18171	1.79801	1	0.805717	72.9238									AT1G04250
GOTERM_BP_DIRECT	GO:0035428~hexose transmembrane transport	5	0.285388	0.259853	AT3G05150, AT3G05155, AT3G05400, AT5G18840, AT1G08890	1172	41	18499	1.92489	1	0.957968	99.1219
GOTERM_BP_DIRECT	GO:0046323~glucose import	5	0.285388	0.332242	AT3G05150, AT3G05155, AT3G05400, AT5G18840, AT1G08890	1172	46	18499	1.71567	1	0.97593	99.8262
GOTERM_MF_DIRECT	GO:0005355~glucose transmembrane transporter activity	5	0.285388	0.350958	AT3G05150, AT3G05155, AT3G05400, AT5G18840, AT1G08890	1158	47	18171	1.66933	1	0.972145	99.8343
GOTERM_MF_DIRECT	GO:0022891~substrate-specific transmembrane transporter activity	4	0.228311	0.521715	AT1G08890, AT5G43360, AT3G05160, AT5G43370	1158	43	18171	1.45969	1	0.990991	99.9982
Annotation Cluster 22	Enrichment Score: 0.6353566704416049
Category	Term	Count	%	PValue	Genes	List Total	Pop Hits	Pop Total	Fold Enrichment	Bonferroni	Benjamini	FDR
GOTERM_BP_DIRECT	GO:0033386~geranylgeranyl diphosphate biosynthetic process	3	0.171233	0.150801	AT3G32040, AT2G18620, AT3G29430	1172	11	18499	4.30476	1	0.902639	92.3639
GOTERM_BP_DIRECT	GO:0045337~farnesyl diphosphate biosynthetic process	3	0.171233	0.197148	AT3G32040, AT2G18620, AT3G29430	1172	13	18499	3.64249	1	0.927697	96.8427
GOTERM_BP_DIRECT	GO:0033384~geranyl diphosphate biosynthetic process	3	0.171233	0.197148	AT3G32040, AT2G18620, AT3G29430	1172	13	18499	3.64249	1	0.927697	96.8427
GOTERM_MF_DIRECT	GO:0004337~geranyltranstransferase activity	3	0.171233	0.19894	AT3G32040, AT2G18620, AT3G29430	1158	13	18171	3.62116	1	0.888435	96.2586
GOTERM_MF_DIRECT	GO:0004311~farnesyltranstransferase activity	3	0.171233	0.222878	AT3G32040, AT2G18620, AT3G29430	1158	14	18171	3.36251	1	0.914012	97.613
GOTERM_MF_DIRECT	GO:0004161~dimethylallyltranstransferase activity	3	0.171233	0.247019	AT3G32040, AT2G18620, AT3G29430	1158	15	18171	3.13834	1	0.925412	98.5042
GOTERM_BP_DIRECT	GO:0016117~carotenoid biosynthetic process	3	0.171233	0.555896	AT3G32040, AT2G18620, AT3G29430	1172	29	18499	1.63284	1	0.996368	99.9997
Annotation Cluster 23	Enrichment Score: 0.6076228630350079
Category	Term	Count	%	PValue	Genes	List Total	Pop Hits	Pop Total	Fold Enrichment	Bonferroni	Benjamini	FDR
GOTERM_MF_DIRECT	GO:0008194~UDP-glycosyltransferase activity	12	0.684932	0.0562974	AT5G17040, AT3G43190, AT2G18560, AT5G17030, AT5G38010, AT5G20830, AT4G15280, AT5G59580, AT1G22340, AT2G30140, AT2G16890, AT5G01220	1158	101	18171	1.86436	1	0.718765	57.6119
GOTERM_BP_DIRECT	GO:0052696~flavonoid glucuronidation	11	0.627854	0.171485	AT5G17040, AT2G18560, AT5G17030, AT5G38010, AT5G37950, AT4G15280, AT1G22380, AT5G59580, AT1G22340, AT2G30140, AT2G16890	1172	112	18499	1.55023	1	0.917677	94.8198
GOTERM_MF_DIRECT	GO:0080044~quercetin 7-O-glucosyltransferase activity	10	0.570776	0.224968	AT5G17040, AT2G18560, AT5G17030, AT5G38010, AT5G37950, AT4G15280, AT1G22380, AT5G59580, AT1G22340, AT2G30140	1158	105	18171	1.49445	1	0.912926	97.7063
GOTERM_MF_DIRECT	GO:0080043~quercetin 3-O-glucosyltransferase activity	10	0.570776	0.241331	AT5G17040, AT2G18560, AT5G17030, AT5G38010, AT5G37950, AT4G15280, AT1G22380, AT5G59580, AT1G22340, AT2G30140	1158	107	18171	1.46651	1	0.923097	98.3279
GOTERM_BP_DIRECT	GO:0009813~flavonoid biosynthetic process	12	0.684932	0.311615	AT5G17040, AT2G18560, AT5G17030, AT5G38010, AT5G37950, AT4G15280, AT1G22380, AT5G59580, AT4G25310, AT1G22340, AT2G30140, AT2G16890	1172	145	18499	1.30627	1	0.972193	99.7194
GOTERM_CC_DIRECT	GO:0043231~intracellular membrane-bounded organelle	14	0.799087	0.413094	AT5G17040, AT3G47750, AT5G17030, AT4G17483, AT5G37950, AT1G22380, AT5G62670, AT2G18560, AT5G38010, AT4G15280, AT5G59580, AT1G22340, AT2G16890, AT2G29900	1611	186	25147	1.17491	1	0.9947	99.8951
GOTERM_MF_DIRECT	GO:0016758~transferase activity, transferring hexosyl groups	9	0.513699	0.827037	AT5G17030, AT5G38010, AT5G37950, AT1G22380, AT5G59580, AT3G28340, AT1G22340, AT2G30140, AT2G16890	1158	164	18171	0.86113	1	0.999745	100
Annotation Cluster 24	Enrichment Score: 0.6056119386352754
Category	Term	Count	%	PValue	Genes	List Total	Pop Hits	Pop Total	Fold Enrichment	Bonferroni	Benjamini	FDR
GOTERM_BP_DIRECT	GO:0009828~plant-type cell wall loosening	5	0.285388	0.191279	AT4G17030, AT2G40610, AT3G45960, AT3G29030, AT1G20190	1172	36	18499	2.19224	1	0.923579	96.4593
GOTERM_BP_DIRECT	GO:0009831~plant-type cell wall modification involved in multidimensional cell growth	4	0.228311	0.22528	AT2G40610, AT3G29030, AT1G10550, AT1G20190	1172	26	18499	2.42833	1	0.939837	98.1989
GOTERM_BP_DIRECT	GO:0009664~plant-type cell wall organization	8	0.456621	0.353813	AT2G37130, AT2G40610, AT5G51890, AT3G45960, AT2G24800, AT3G29030, AT3G03670, AT1G20190	1172	91	18499	1.38762	1	0.980116	99.8963
Annotation Cluster 25	Enrichment Score: 0.5799148242156316
Category	Term	Count	%	PValue	Genes	List Total	Pop Hits	Pop Total	Fold Enrichment	Bonferroni	Benjamini	FDR
GOTERM_MF_DIRECT	GO:0008422~beta-glucosidase activity	7	0.399543	0.144339	AT2G44460, AT2G44480, AT1G61810, AT1G45191, AT3G03640, AT3G47050, AT3G18070	1158	56	18171	1.96146	1	0.846435	90.064
GOTERM_MF_DIRECT	GO:0102483~scopolin beta-glucosidase activity	5	0.285388	0.277656	AT2G44460, AT2G44480, AT1G61810, AT1G45191, AT3G18070	1158	42	18171	1.86806	1	0.946713	99.1916
GOTERM_BP_DIRECT	GO:1901657~glycosyl compound metabolic process	3	0.171233	0.454322	AT1G61810, AT1G45191, AT3G18070	1172	24	18499	1.97302	1	0.991536	99.9927
Annotation Cluster 26	Enrichment Score: 0.5777891339024884
Category	Term	Count	%	PValue	Genes	List Total	Pop Hits	Pop Total	Fold Enrichment	Bonferroni	Benjamini	FDR
GOTERM_MF_DIRECT	GO:0019104~DNA N-glycosylase activity	3	0.171233	0.108258	AT4G34060, AT1G05900, AT2G36490	1158	9	18171	5.23057	1	0.819691	81.6804
GOTERM_BP_DIRECT	GO:0006284~base-excision repair	5	0.285388	0.218043	AT4G34060, AT1G05900, AT4G12740, AT3G12710, AT2G36490	1172	38	18499	2.07686	1	0.941415	97.915
GOTERM_MF_DIRECT	GO:0051539~4 iron, 4 sulfur cluster binding	4	0.228311	0.782765	AT4G34060, AT1G05900, AT4G12740, AT2G36490	1158	64	18171	0.980732	1	0.999406	100
Annotation Cluster 27	Enrichment Score: 0.4942026127159947
Category	Term	Count	%	PValue	Genes	List Total	Pop Hits	Pop Total	Fold Enrichment	Bonferroni	Benjamini	FDR
GOTERM_BP_DIRECT	GO:0042546~cell wall biogenesis	7	0.399543	0.177909	AT5G44670, AT4G18800, AT1G14100, AT2G06850, AT1G10550, AT3G48580, AT1G11545	1172	60	18499	1.84148	1	0.91502	95.4169
GOTERM_MF_DIRECT	GO:0016798~hydrolase activity, acting on glycosyl bonds	5	0.285388	0.336201	AT2G06850, AT4G12740, AT1G10550, AT3G48580, AT1G11545	1158	46	18171	1.70562	1	0.967967	99.7688
GOTERM_MF_DIRECT	GO:0016762~xyloglucan:xyloglucosyl transferase activity	4	0.228311	0.351525	AT2G06850, AT1G10550, AT3G48580, AT1G11545	1158	33	18171	1.90203	1	0.97099	99.8364
GOTERM_BP_DIRECT	GO:0010411~xyloglucan metabolic process	4	0.228311	0.501692	AT2G06850, AT1G10550, AT3G48580, AT1G11545	1172	42	18499	1.50325	1	0.993983	99.9983
Annotation Cluster 28	Enrichment Score: 0.4608018745673102
Category	Term	Count	%	PValue	Genes	List Total	Pop Hits	Pop Total	Fold Enrichment	Bonferroni	Benjamini	FDR
GOTERM_BP_DIRECT	GO:0030497~fatty acid elongation	3	0.171233	0.150801	AT3G10280, AT4G34250, AT1G01120	1172	11	18499	4.30476	1	0.902639	92.3639
GOTERM_BP_DIRECT	GO:0000038~very long-chain fatty acid metabolic process	3	0.171233	0.268973	AT3G10280, AT4G34250, AT1G01120	1172	16	18499	2.95952	1	0.961781	99.2775
GOTERM_MF_DIRECT	GO:0102338~3-oxo-lignoceronyl-CoA synthase activity	3	0.171233	0.390185	AT3G10280, AT4G34250, AT1G01120	1158	21	18171	2.24167	1	0.97846	99.9342
GOTERM_MF_DIRECT	GO:0102336~3-oxo-arachidoyl-CoA synthase activity	3	0.171233	0.390185	AT3G10280, AT4G34250, AT1G01120	1158	21	18171	2.24167	1	0.97846	99.9342
GOTERM_MF_DIRECT	GO:0102337~3-oxo-cerotoyl-CoA synthase activity	3	0.171233	0.390185	AT3G10280, AT4G34250, AT1G01120	1158	21	18171	2.24167	1	0.97846	99.9342
GOTERM_MF_DIRECT	GO:0016746~transferase activity, transferring acyl groups	7	0.399543	0.435579	AT3G02030, AT1G63050, AT3G10280, AT1G06520, AT4G34250, AT5G27730, AT1G01120	1158	83	18171	1.3234	1	0.983039	99.9791
GOTERM_BP_DIRECT	GO:0006633~fatty acid biosynthetic process	9	0.513699	0.566754	AT1G14290, AT5G27200, AT3G10280, AT3G02610, AT5G16230, AT4G25050, AT4G34250, AT1G64400, AT1G01120	1172	128	18499	1.10982	1	0.996545	99.9998
Annotation Cluster 29	Enrichment Score: 0.4399710427046486
Category	Term	Count	%	PValue	Genes	List Total	Pop Hits	Pop Total	Fold Enrichment	Bonferroni	Benjamini	FDR
GOTERM_MF_DIRECT	GO:0019901~protein kinase binding	5	0.285388	0.194029	AT2G44740, AT3G21870, AT2G30740, AT2G27960, AT4G12970	1158	36	18171	2.1794	1	0.885557	95.9041
GOTERM_BP_DIRECT	GO:0000079~regulation of cyclin-dependent protein serine/threonine kinase activity	3	0.171233	0.220921	AT2G44740, AT3G21870, AT1G66750	1172	14	18499	3.38231	1	0.94192	98.0326
GOTERM_MF_DIRECT	GO:0004693~cyclin-dependent protein serine/threonine kinase activity	5	0.285388	0.277656	AT2G44740, AT3G21870, AT4G37630, AT1G66750, AT2G27960	1158	42	18171	1.86806	1	0.946713	99.1916
GOTERM_BP_DIRECT	GO:0051726~regulation of cell cycle	7	0.399543	0.349633	AT1G20610, AT2G44740, AT3G21870, AT4G37630, AT1G20590, AT5G43080, AT2G27960	1172	76	18499	1.4538	1	0.979679	99.8852
GOTERM_MF_DIRECT	GO:0016538~cyclin-dependent protein serine/threonine kinase regulator activity	4	0.228311	0.369273	AT1G20610, AT1G20590, AT5G43080, AT2G27960	1158	34	18171	1.84608	1	0.974501	99.8916
GOTERM_BP_DIRECT	GO:0007049~cell cycle	8	0.456621	0.659708	AT1G20610, AT2G44740, AT3G21870, AT1G66750, AT1G20590, AT5G43080, AT4G09160, AT2G27960	1172	122	18499	1.03502	1	0.998816	100
GOTERM_BP_DIRECT	GO:0051301~cell division	12	0.684932	0.820883	AT1G20610, AT2G44740, AT3G21870, AT3G15770, AT1G46480, AT1G49910, AT4G37630, AT1G66750, AT1G20590, AT5G43080, AT4G09160, AT2G27960	1172	218	18499	0.868851	1	0.999909	100
Annotation Cluster 30	Enrichment Score: 0.36893818398380873
Category	Term	Count	%	PValue	Genes	List Total	Pop Hits	Pop Total	Fold Enrichment	Bonferroni	Benjamini	FDR
GOTERM_MF_DIRECT	GO:0030570~pectate lyase activity	4	0.228311	0.227869	AT5G63180, AT5G48900, AT4G13710, AT3G07010	1158	26	18171	2.41411	1	0.912735	97.8302
GOTERM_BP_DIRECT	GO:0045490~pectin catabolic process	7	0.399543	0.582888	AT5G63180, AT5G48900, AT3G49220, AT4G13710, AT4G02330, AT3G07010, AT2G43050	1172	97	18499	1.13906	1	0.997216	99.9999
GOTERM_MF_DIRECT	GO:0016829~lyase activity	7	0.399543	0.588728	AT5G63180, AT5G60230, AT5G48900, AT1G78970, AT4G13710, AT1G09890, AT3G07010	1158	97	18171	1.13239	1	0.994948	99.9998
Annotation Cluster 31	Enrichment Score: 0.3510640167521121
Category	Term	Count	%	PValue	Genes	List Total	Pop Hits	Pop Total	Fold Enrichment	Bonferroni	Benjamini	FDR
GOTERM_CC_DIRECT	GO:0005615~extracellular space	11	0.627854	0.33803	AT1G02300, AT1G71696, AT1G75450, AT5G09440, AT3G25905, AT4G11310, AT4G30610, AT4G16515, AT3G43960, AT2G27420, AT3G63440	1611	132	25147	1.3008	1	0.98803	99.5061
GOTERM_CC_DIRECT	GO:0005764~lysosome	4	0.228311	0.42537	AT1G02300, AT4G11310, AT3G43960, AT2G27420	1611	37	25147	1.68752	1	0.994647	99.9201
GOTERM_MF_DIRECT	GO:0004197~cysteine-type endopeptidase activity	5	0.285388	0.438872	AT1G02300, AT4G11310, AT3G43960, AT1G32850, AT2G27420	1158	53	18171	1.48035	1	0.982943	99.9808
GOTERM_MF_DIRECT	GO:0008234~cysteine-type peptidase activity	5	0.285388	0.624717	AT1G02300, AT2G07240, AT4G11310, AT3G43960, AT2G27420	1158	67	18171	1.17102	1	0.996357	100
Annotation Cluster 32	Enrichment Score: 0.33149294222458503
Category	Term	Count	%	PValue	Genes	List Total	Pop Hits	Pop Total	Fold Enrichment	Bonferroni	Benjamini	FDR
GOTERM_CC_DIRECT	GO:0005665~DNA-directed RNA polymerase II, core complex	4	0.228311	0.247771	AT3G16980, AT5G50940, AT4G15950, AT2G04630	1611	27	25147	2.31253	1	0.970884	97.44
GOTERM_CC_DIRECT	GO:0000419~DNA-directed RNA polymerase V complex	3	0.171233	0.43827	AT3G16980, AT4G15950, AT2G04630	1611	23	25147	2.03603	1	0.993533	99.9403
GOTERM_MF_DIRECT	GO:0003899~DNA-directed RNA polymerase activity	3	0.171233	0.93267	AT3G16980, AT4G15950, AT2G04630	1158	67	18171	0.702614	1	0.999987	100
Annotation Cluster 33	Enrichment Score: 0.3096909709592825
Category	Term	Count	%	PValue	Genes	List Total	Pop Hits	Pop Total	Fold Enrichment	Bonferroni	Benjamini	FDR
GOTERM_BP_DIRECT	GO:0043086~negative regulation of catalytic activity	6	0.342466	0.368634	AT2G47670, AT1G47960, AT5G20740, AT3G36659, AT2G01610, AT1G62770	1172	63	18499	1.50325	1	0.98129	99.928
GOTERM_MF_DIRECT	GO:0046910~pectinesterase inhibitor activity	9	0.513699	0.421485	AT2G47670, AT1G47960, AT5G20740, AT3G36659, AT2G01610, AT3G49220, AT4G02330, AT1G62770, AT2G43050	1158	112	18171	1.26094	1	0.984106	99.9699
GOTERM_MF_DIRECT	GO:0004857~enzyme inhibitor activity	5	0.285388	0.757793	AT1G47960, AT5G20740, AT2G01610, AT1G62770, AT2G43050	1158	80	18171	0.980732	1	0.999097	100
Annotation Cluster 34	Enrichment Score: 0.29071482770084844
Category	Term	Count	%	PValue	Genes	List Total	Pop Hits	Pop Total	Fold Enrichment	Bonferroni	Benjamini	FDR
GOTERM_CC_DIRECT	GO:0000974~Prp19 complex	3	0.171233	0.273374	AT3G16650, AT5G45990, AT3G13210	1611	16	25147	2.92679	1	0.972369	98.3608
GOTERM_CC_DIRECT	GO:0071013~catalytic step 2 spliceosome	4	0.228311	0.692589	AT3G16650, AT1G14640, AT5G45990, AT3G13210	1611	55	25147	1.13524	1	0.999783	100
GOTERM_CC_DIRECT	GO:0071011~precatalytic spliceosome	3	0.171233	0.708963	AT3G16650, AT5G45990, AT3G13210	1611	38	25147	1.23233	1	0.999757	100
Annotation Cluster 35	Enrichment Score: 0.289772509611663
Category	Term	Count	%	PValue	Genes	List Total	Pop Hits	Pop Total	Fold Enrichment	Bonferroni	Benjamini	FDR
GOTERM_BP_DIRECT	GO:0009992~cellular water homeostasis	4	0.228311	0.41809	AT4G23400, AT1G21270, AT2G36830, AT2G16850	1172	37	18499	1.70639	1	0.988277	99.9801
GOTERM_MF_DIRECT	GO:0015250~water channel activity	4	0.228311	0.456075	AT4G23400, AT3G26520, AT2G36830, AT2G16850	1158	39	18171	1.60941	1	0.985619	99.9879
GOTERM_BP_DIRECT	GO:0034220~ion transmembrane transport	3	0.171233	0.536685	AT4G23400, AT2G36830, AT2G16850	1172	28	18499	1.69116	1	0.995493	99.9994
GOTERM_MF_DIRECT	GO:0015254~glycerol channel activity	3	0.171233	0.67746	AT4G23400, AT2G36830, AT2G16850	1158	36	18171	1.30764	1	0.997841	100
Annotation Cluster 36	Enrichment Score: 0.2679192482073594
Category	Term	Count	%	PValue	Genes	List Total	Pop Hits	Pop Total	Fold Enrichment	Bonferroni	Benjamini	FDR
GOTERM_BP_DIRECT	GO:0006749~glutathione metabolic process	6	0.342466	0.355838	AT1G78320, AT4G39640, AT1G59670, AT1G10360, AT4G10000, AT1G10370	1172	62	18499	1.5275	1	0.979956	99.9013
GOTERM_MF_DIRECT	GO:0004364~glutathione transferase activity	5	0.285388	0.562745	AT1G78320, AT1G59670, AT1G10360, AT4G10000, AT1G10370	1158	62	18171	1.26546	1	0.993724	99.9995
GOTERM_BP_DIRECT	GO:0009407~toxin catabolic process	4	0.228311	0.563907	AT1G78320, AT1G59670, AT1G10360, AT1G10370	1172	46	18499	1.37253	1	0.996529	99.9998
GOTERM_BP_DIRECT	GO:0009636~response to toxic substance	4	0.228311	0.750849	AT1G78320, AT1G59670, AT1G10360, AT1G10370	1172	61	18499	1.03502	1	0.999654	100
Annotation Cluster 37	Enrichment Score: 0.2459671783936736
Category	Term	Count	%	PValue	Genes	List Total	Pop Hits	Pop Total	Fold Enrichment	Bonferroni	Benjamini	FDR
GOTERM_BP_DIRECT	GO:0000165~MAPK cascade	6	0.342466	0.355838	AT3G54340, AT4G18960, AT4G24540, AT5G65080, AT2G45660, AT1G24260	1172	62	18499	1.5275	1	0.979956	99.9013
GOTERM_MF_DIRECT	GO:0000977~RNA polymerase II regulatory region sequence-specific DNA binding	9	0.513699	0.573536	AT2G28340, AT3G54340, AT3G58120, AT2G42380, AT4G18960, AT4G24540, AT5G65080, AT2G45660, AT1G24260	1158	128	18171	1.10332	1	0.994329	99.9997
GOTERM_BP_DIRECT	GO:0045944~positive regulation of transcription from RNA polymerase II promoter	6	0.342466	0.895954	AT3G54340, AT4G18960, AT4G24540, AT5G65080, AT2G45660, AT1G24260	1172	123	18499	0.769958	1	0.99999	100
Annotation Cluster 38	Enrichment Score: 0.22351885818607264
Category	Term	Count	%	PValue	Genes	List Total	Pop Hits	Pop Total	Fold Enrichment	Bonferroni	Benjamini	FDR
GOTERM_BP_DIRECT	GO:0010501~RNA secondary structure unwinding	5	0.285388	0.558	AT5G19210, AT2G07750, AT1G71280, AT1G71370, AT5G11200	1172	62	18499	1.27291	1	0.996342	99.9997
GOTERM_MF_DIRECT	GO:0008026~ATP-dependent helicase activity	6	0.342466	0.582432	AT5G19210, AT2G07750, AT1G71280, AT1G35530, AT1G71370, AT5G11200	1158	80	18171	1.17688	1	0.994744	99.9998
GOTERM_MF_DIRECT	GO:0004004~ATP-dependent RNA helicase activity	6	0.342466	0.656998	AT5G19210, AT2G35340, AT2G07750, AT1G71280, AT1G71370, AT5G11200	1158	87	18171	1.08219	1	0.997428	100
Annotation Cluster 39	Enrichment Score: 0.15651333217020125
Category	Term	Count	%	PValue	Genes	List Total	Pop Hits	Pop Total	Fold Enrichment	Bonferroni	Benjamini	FDR
GOTERM_BP_DIRECT	GO:0018105~peptidyl-serine phosphorylation	6	0.342466	0.470043	AT4G04700, AT4G21940, AT4G04710, AT4G14350, AT3G23340, AT4G08800	1172	71	18499	1.33387	1	0.992427	99.9954
GOTERM_MF_DIRECT	GO:0009931~calcium-dependent protein serine/threonine kinase activity	3	0.171233	0.692066	AT4G04700, AT4G21940, AT4G04710	1158	37	18171	1.2723	1	0.997799	100
GOTERM_MF_DIRECT	GO:0004683~calmodulin-dependent protein kinase activity	3	0.171233	0.732626	AT4G04700, AT4G21940, AT4G04710	1158	40	18171	1.17688	1	0.998677	100
GOTERM_BP_DIRECT	GO:0046777~protein autophosphorylation	4	0.228311	0.992612	AT4G04700, AT4G21940, AT1G65790, AT4G04710	1172	135	18499	0.467678	1	1	100
Annotation Cluster 40	Enrichment Score: 0.15277373220724227
Category	Term	Count	%	PValue	Genes	List Total	Pop Hits	Pop Total	Fold Enrichment	Bonferroni	Benjamini	FDR
GOTERM_MF_DIRECT	GO:0046910~pectinesterase inhibitor activity	9	0.513699	0.421485	AT2G47670, AT1G47960, AT5G20740, AT3G36659, AT2G01610, AT3G49220, AT4G02330, AT1G62770, AT2G43050	1158	112	18171	1.26094	1	0.984106	99.9699
GOTERM_BP_DIRECT	GO:0045490~pectin catabolic process	7	0.399543	0.582888	AT5G63180, AT5G48900, AT3G49220, AT4G13710, AT4G02330, AT3G07010, AT2G43050	1172	97	18499	1.13906	1	0.997216	99.9999
GOTERM_CC_DIRECT	GO:0071944~cell periphery	5	0.285388	0.695342	AT2G34150, AT3G36659, AT3G49220, AT4G02330, AT2G43050	1611	73	25147	1.06915	1	0.999739	100
GOTERM_MF_DIRECT	GO:0030599~pectinesterase activity	5	0.285388	0.798102	AT3G36659, AT1G41830, AT3G49220, AT4G02330, AT2G43050	1158	85	18171	0.923042	1	0.99953	100
GOTERM_MF_DIRECT	GO:0045330~aspartyl esterase activity	3	0.171233	0.93267	AT3G49220, AT4G02330, AT2G43050	1158	67	18171	0.702614	1	0.999987	100
GOTERM_BP_DIRECT	GO:0042545~cell wall modification	3	0.171233	0.952809	AT3G49220, AT4G02330, AT2G43050	1172	74	18499	0.639897	1	1	100
Annotation Cluster 41	Enrichment Score: 0.14782354204206996
Category	Term	Count	%	PValue	Genes	List Total	Pop Hits	Pop Total	Fold Enrichment	Bonferroni	Benjamini	FDR
GOTERM_BP_DIRECT	GO:0032502~developmental process	6	0.342466	0.406989	AT5G45113, AT2G42870, AT3G55240, AT3G58850, AT1G21150, AT5G23930	1172	66	18499	1.43492	1	0.986802	99.9732
GOTERM_BP_DIRECT	GO:0042255~ribosome assembly	3	0.171233	0.674253	AT5G45113, AT1G21150, AT5G23930	1172	36	18499	1.31534	1	0.998925	100
GOTERM_MF_DIRECT	GO:0003727~single-stranded RNA binding	4	0.228311	0.689061	AT5G45113, AT4G15950, AT1G21150, AT5G23930	1158	55	18171	1.14122	1	0.997915	100
GOTERM_MF_DIRECT	GO:0003690~double-stranded DNA binding	5	0.285388	0.691296	AT5G45113, AT1G21150, AT2G28560, AT5G23930, AT5G11200	1158	73	18171	1.07477	1	0.997884	100
GOTERM_BP_DIRECT	GO:0008380~RNA splicing	4	0.228311	0.99335	AT5G45113, AT5G25230, AT1G21150, AT5G23930	1172	137	18499	0.460851	1	1	100
GOTERM_MF_DIRECT	GO:0019843~rRNA binding	3	0.171233	0.999146	AT5G45113, AT1G21150, AT5G23930	1158	143	18171	0.329197	1	1	100
Annotation Cluster 42	Enrichment Score: 0.1467421098130153
Category	Term	Count	%	PValue	Genes	List Total	Pop Hits	Pop Total	Fold Enrichment	Bonferroni	Benjamini	FDR
GOTERM_MF_DIRECT	GO:0016874~ligase activity	18	1.0274	0.492225	AT4G10160, AT4G24015, AT3G60220, AT5G16340, AT2G18600, AT5G13320, AT1G37150, AT5G02750, AT1G01680, AT4G23450, AT1G66040, AT3G19380, AT1G49780, AT3G12920, AT4G35480, AT1G57800, AT1G23030, AT1G01670	1158	260	18171	1.08635	1	0.988519	99.9956
GOTERM_BP_DIRECT	GO:0016567~protein ubiquitination	25	1.42694	0.852815	AT3G49970, AT4G10150, AT3G60220, AT1G30440, AT5G63160, AT5G10250, AT2G02350, AT2G16740, AT4G14030, AT1G23030, AT3G08570, AT4G10160, AT1G32740, AT5G26960, AT1G50280, AT1G01680, AT1G66040, AT5G64330, AT3G19380, AT1G67900, AT1G49780, AT3G12920, AT4G35480, AT1G57800, AT1G01670	1172	456	18499	0.865358	1	0.999959	100
GOTERM_MF_DIRECT	GO:0004842~ubiquitin-protein transferase activity	26	1.48402	0.864481	AT2G07140, AT3G60220, AT2G18600, AT3G54780, AT2G16740, AT3G22940, AT5G42350, AT3G49520, AT4G14030, AT1G23030, AT4G10160, AT1G32740, AT3G44120, AT4G22390, AT3G49510, AT5G02750, AT1G01680, AT4G23450, AT1G66040, AT3G28880, AT3G19380, AT1G49780, AT3G12920, AT1G57800, AT1G01670, AT4G37890	1158	475	18171	0.858915	1	0.999893	100
Annotation Cluster 43	Enrichment Score: 0.13093131802080807
Category	Term	Count	%	PValue	Genes	List Total	Pop Hits	Pop Total	Fold Enrichment	Bonferroni	Benjamini	FDR
GOTERM_MF_DIRECT	GO:0015297~antiporter activity	6	0.342466	0.686197	AT3G54900, AT2G04070, AT5G36940, AT4G23030, AT5G44050, AT1G61890	1158	90	18171	1.04611	1	0.997925	100
GOTERM_MF_DIRECT	GO:0015238~drug transmembrane transporter activity	4	0.228311	0.712205	AT2G04070, AT4G23030, AT5G44050, AT1G61890	1158	57	18171	1.10117	1	0.998365	100
GOTERM_BP_DIRECT	GO:0006855~drug transmembrane transport	4	0.228311	0.828232	AT2G04070, AT4G23030, AT5G44050, AT1G61890	1172	70	18499	0.90195	1	0.999924	100
Annotation Cluster 44	Enrichment Score: 0.08003437287059711
Category	Term	Count	%	PValue	Genes	List Total	Pop Hits	Pop Total	Fold Enrichment	Bonferroni	Benjamini	FDR
GOTERM_CC_DIRECT	GO:0005874~microtubule	10	0.570776	0.709606	AT1G70950, AT5G23860, AT3G44730, AT4G14150, AT5G66310, AT1G69230, AT1G73790, AT5G41310, AT5G51600, AT1G50010	1611	161	25147	0.969538	1	0.999698	100
GOTERM_BP_DIRECT	GO:0007018~microtubule-based movement	4	0.228311	0.779326	AT3G44730, AT4G14150, AT5G66310, AT5G41310	1172	64	18499	0.986508	1	0.999779	100
GOTERM_MF_DIRECT	GO:0003777~microtubule motor activity	4	0.228311	0.83128	AT3G44730, AT4G14150, AT5G66310, AT5G41310	1158	70	18171	0.896669	1	0.999758	100
GOTERM_CC_DIRECT	GO:0005871~kinesin complex	3	0.171233	0.898718	AT4G14150, AT5G66310, AT5G41310	1611	59	25147	0.793706	1	0.999997	100
GOTERM_MF_DIRECT	GO:0008017~microtubule binding	5	0.285388	0.963208	AT4G14150, AT5G66310, AT5G41310, AT3G02170, AT5G51600	1158	126	18171	0.622687	1	0.999998	100
Annotation Cluster 45	Enrichment Score: 0.05923148746555823
Category	Term	Count	%	PValue	Genes	List Total	Pop Hits	Pop Total	Fold Enrichment	Bonferroni	Benjamini	FDR
GOTERM_MF_DIRECT	GO:0001135~transcription factor activity, RNA polymerase II transcription factor recruiting	8	0.456621	0.801199	AT1G09540, AT5G02320, AT1G71030, AT5G14750, AT2G31180, AT4G01680, AT1G01380, AT1G66230	1158	141	18171	0.89031	1	0.999536	100
GOTERM_BP_DIRECT	GO:0030154~cell differentiation	16	0.913242	0.846799	AT2G28340, AT4G16515, AT4G18960, AT2G31180, AT4G24540, AT1G66230, AT1G22770, AT5G27230, AT1G09540, AT3G54340, AT1G71030, AT5G02320, AT4G17695, AT4G01680, AT2G45660, AT3G44735	1172	296	18499	0.853196	1	0.999954	100
GOTERM_MF_DIRECT	GO:0000981~RNA polymerase II transcription factor activity, sequence-specific DNA binding	8	0.456621	0.886554	AT1G09540, AT5G02320, AT1G71030, AT5G14750, AT2G31180, AT4G01680, AT1G01380, AT1G66230	1158	159	18171	0.78952	1	0.999937	100
GOTERM_BP_DIRECT	GO:0006357~regulation of transcription from RNA polymerase II promoter	9	0.513699	0.963492	AT1G09540, AT5G02320, AT1G71030, AT5G14750, AT2G31180, AT4G01680, AT3G49830, AT1G01380, AT1G66230	1172	213	18499	0.666935	1	1	100
Annotation Cluster 46	Enrichment Score: 0.04972729043125634
Category	Term	Count	%	PValue	Genes	List Total	Pop Hits	Pop Total	Fold Enrichment	Bonferroni	Benjamini	FDR
GOTERM_MF_DIRECT	GO:0000149~SNARE binding	3	0.171233	0.885715	AT3G29100, AT5G52990, AT1G61290	1158	57	18171	0.825879	1	0.999939	100
GOTERM_CC_DIRECT	GO:0031201~SNARE complex	3	0.171233	0.887503	AT3G29100, AT5G52990, AT1G61290	1611	57	25147	0.821556	1	0.999995	100
GOTERM_MF_DIRECT	GO:0005484~SNAP receptor activity	3	0.171233	0.902307	AT3G29100, AT5G52990, AT1G61290	1158	60	18171	0.784585	1	0.999962	100
Annotation Cluster 47	Enrichment Score: 0.001441853564667847
Category	Term	Count	%	PValue	Genes	List Total	Pop Hits	Pop Total	Fold Enrichment	Bonferroni	Benjamini	FDR
GOTERM_BP_DIRECT	GO:0043161~proteasome-mediated ubiquitin-dependent protein catabolic process	9	0.513699	0.99295	AT1G10110, AT3G12920, AT5G15790, AT1G05690, AT4G35480, AT2G04830, AT5G02750, AT1G45180, AT4G23450	1172	256	18499	0.554911	1	1	100
GOTERM_BP_DIRECT	GO:0000209~protein polyubiquitination	3	0.171233	0.995331	AT5G15790, AT5G02750, AT4G23450	1172	115	18499	0.41176	1	1	100
GOTERM_MF_DIRECT	GO:0061630~ubiquitin protein ligase activity	7	0.399543	0.999236	AT1G66040, AT5G15790, AT4G35480, AT1G57800, AT5G02750, AT1G45180, AT4G23450	1158	257	18171	0.427401	1	1	100
GOTERM_BP_DIRECT	GO:0042787~protein ubiquitination involved in ubiquitin-dependent protein catabolic process	4	0.228311	0.99924	AT5G15790, AT1G05690, AT5G02750, AT4G23450	1172	177	18499	0.356703	1	1	100
Annotation Cluster 48	Enrichment Score: 3.949954103130259E-5
Category	Term	Count	%	PValue	Genes	List Total	Pop Hits	Pop Total	Fold Enrichment	Bonferroni	Benjamini	FDR
GOTERM_CC_DIRECT	GO:0005840~ribosome	10	0.570776	0.999811	AT3G44590, AT1G54217, AT3G01790, AT3G12370, AT5G59240, AT5G02740, AT1G17560, AT2G37600, AT3G12915, AT5G14290	1611	360	25147	0.433599	1	1	100
GOTERM_MF_DIRECT	GO:0003735~structural constituent of ribosome	14	0.799087	0.999916	AT2G22500, AT3G44590, AT1G54217, AT5G51050, AT3G61111, AT3G01790, AT3G12370, AT2G26360, AT1G58380, AT5G66380, AT5G59240, AT1G17560, AT5G15260, AT2G37600	1158	475	18171	0.462493	1	1	100
GOTERM_BP_DIRECT	GO:0006412~translation	14	0.799087	1	AT2G22500, AT3G61111, AT1G58380, AT5G15260, AT2G37600, AT3G12915, AT1G54217, AT5G51050, AT3G01790, AT3G12370, AT2G26360, AT5G66380, AT5G59240, AT1G17560	1172	1121	18499	0.197126	1	1	100

## Sheet: Sheet2
Photosynthesis
Locus Identifier Gene Model Name Gene Model Description Gene Model Type Primary Gene Symbol All Gene Symbols
AT5G28450 AT5G28450.1 Chlorophyll A-B binding family protein;(source:Araport11) protein_coding
AT3G56940 AT3G56940.1 Encodes a putative ZIP protein with varying mRNA accumulation in leaves, stems and roots. Has a consensus carboxylate-bridged di-iron binding site. The mRNA is cell-to-cell mobile. protein_coding COPPER RESPONSE DEFECT 1 (CRD1) COPPER RESPONSE DEFECT 1 (CRD1); (CHL27); (ACSF)
AT5G45040 AT5G45040.1 Encodes a Class I cytochrome c family member possessing a high structural homology with photosynthetic cytochrome c(6) from cyanobacteria, but structurally and functionally distinct through the presence of a disulfide bond. protein_coding CYTOCHROME C6A (CYTC6A) CYTOCHROME C6A (CYTC6A)
AT1G43670 AT1G43670.1 Encodes a fructose-1,6-bisphosphatase. This enzyme, in addition to catalyzing the formation of fructose-6-phosphate for sucrose biosynthesis, appears to play a role in fructose-mediated signaling that is independent of its enzymatic activity. atcfbp-1/fins1 mutants have reduced photosynthetic rates, elevated levels of starch and reduced levels of sucrose during the day. Alth…
AT1G69720 AT1G69720.1 Encodes a member (HO3) of the heme oxygenase family. protein_coding HEME OXYGENASE 3 (ho3) HEME OXYGENASE 3 (ho3)
AT1G58300 AT1G58300.1 Encodes a member (HO4) of the heme oxygenase family. protein_coding HEME OXYGENASE 4 (ho4) HEME OXYGENASE 4 (ho4)
AT1G15820 AT1G15820.1 Lhcb6 protein (Lhcb6), light harvesting complex of photosystem II. protein_coding LIGHT HARVESTING COMPLEX PHOTOSYSTEM II SUBUNIT 6 (LHCB6) LIGHT HARVESTING COMPLEX PHOTOSYSTEM II SUBUNIT 6 (LHCB6); (CP24)
AT5G54270 AT5G54270.1 Lhcb3 protein is a component of the main light harvesting chlorophyll a/b-protein complex of Photosystem II (LHC II). protein_coding LIGHT-HARVESTING CHLOROPHYLL B-BINDING PROTEIN 3 (LHCB3) LIGHT-HARVESTING CHLOROPHYLL B-BINDING PROTEIN 3 (LHCB3); (LHCB3*1)
AT3G47470 AT3G47470.1 Encodes a chlorophyll a/b-binding protein that is more similar to the PSI Cab proteins than the PSII cab proteins. The predicted protein is about 20 amino acids shorter than most known Cab proteins. protein_coding LIGHT-HARVESTING CHLOROPHYLL-PROTEIN COMPLEX I SUBUNIT A4 (LHCA4) LIGHT-HARVESTING CHLOROPHYLL-PROTEIN COMPLEX I SUBUNIT A4 (LHCA4); (CAB4)
AT1G44575 AT1G44575.1 Encoding PSII-S (CP22), a ubiquitous pigment-binding protein associated with photosystem II (PSII) of higher plants. Involved in nonphotochemical quenching rather than in photosynthesis. Mutant has a normal violaxanthin cycle but has a limited capacity of quenching singlet excited chlorophylls and is tolerant to lipid peroxidation. protein_coding NONPHOTOCHEMICAL QUENCHING 4…
AT4G19100 AT4G19100.1 PAM68-like protein (DUF3464);(source:Araport11) protein_coding PHOTOSYNTHESIS AFFECTED MUTANT 68 (PAM68) PHOTOSYNTHESIS AFFECTED MUTANT 68 (PAM68)
AT1G61520 AT1G61520.1 PSI type III chlorophyll a/b-binding protein (Lhca3*1) The mRNA is cell-to-cell mobile. protein_coding PHOTOSYSTEM I LIGHT HARVESTING COMPLEX GENE 3 (LHCA3) PHOTOSYSTEM I LIGHT HARVESTING COMPLEX GENE 3 (LHCA3)
AT1G03130 AT1G03130.1 Encodes a protein predicted by sequence similarity with spinach PsaD to be photosystem I reaction center subunit II (PsaD2) protein_coding PHOTOSYSTEM I SUBUNIT D-2 (PSAD-2) PHOTOSYSTEM I SUBUNIT D-2 (PSAD-2)
AT1G55670 AT1G55670.1 Encodes subunit G of photosystem I, an 11-kDa membrane protein that plays an important role in electron transport between plastocyanin and PSI and is involved in the stability of the PSI complex. PSI-G subunit is bound to PSI-B and is in contact with Lhca1. The protein inserts into thylakoids by a direct or "spontaneous" pathway that does not involve the activities of any kn…
AT1G52230 AT1G52230.1 Phosphorylation of this protein is dependent on calcium. The mRNA is cell-to-cell mobile. protein_coding PHOTOSYSTEM I SUBUNIT H2 (PSAH2) (PSI-H);PHOTOSYSTEM I SUBUNIT H-2 (PSAH-2);PHOTOSYSTEM I SUBUNIT H2 (PSAH2)
AT2G05070 AT2G05070.1 Encodes Lhcb2.2. Belongs to the Lhc super-gene family encodes the light-harvesting chlorophyll a/b-binding (LHC) proteins that constitute the antenna system of the photosynthetic apparatus. protein_coding PHOTOSYSTEM II LIGHT HARVESTING COMPLEX GENE 2.2 (LHCB2.2) PHOTOSYSTEM II LIGHT HARVESTING COMPLEX GENE 2.2 (LHCB2.2);LIGHT-HARVESTING CHLOROPHYLL B-BINDING 2 (LHCB2)
AT2G34420 AT2G34420.1 Photosystem II type I chlorophyll a/b-binding protein protein_coding PHOTOSYSTEM II LIGHT HARVESTING COMPLEX GENE B1B2 (LHB1B2) PHOTOSYSTEM II LIGHT HARVESTING COMPLEX GENE B1B2 (LHB1B2);PHOTOSYSTEM II LIGHT HARVESTING COMPLEX GENE 1.5 (LHCB1.5)
AT4G30720 AT4G30720.1 Encodes a putative oxidoreductase/electron carrier detected in the chloroplast stroma that is essential to ensure a correct electron flow through the photosynthetic chain and, hence, photosynthesis efficiency and normal growth. Mutations in the Col-0 allele result in pale green pigmentation and defective growth. protein_coding PIGMENT DEFECTIVE 327 (PDE327) PIGMENT DEFECTIVE…
AT5G54190 AT5G54190.1 light-dependent NADPH:protochlorophyllide oxidoreductase A protein_coding PROTOCHLOROPHYLLIDE OXIDOREDUCTASE A (PORA) PROTOCHLOROPHYLLIDE OXIDOREDUCTASE A (PORA)
AT4G27440 AT4G27440.1 light-dependent NADPH:protochlorophyllide oxidoreductase B The mRNA is cell-to-cell mobile. protein_coding PROTOCHLOROPHYLLIDE OXIDOREDUCTASE B (PORB) PROTOCHLOROPHYLLIDE OXIDOREDUCTASE B (PORB)
AT3G56650 AT3G56650.1 thylakoid lumenal protein (Mog1/PsbP/DUF1795-like photosystem II reaction center PsbP family protein);(source:Araport11) protein_coding PSBP-DOMAIN PROTEIN 6 (PPD6) PSBP-DOMAIN PROTEIN 6 (PPD6)
AT1G30510 AT1G30510.2 Encodes a root-type ferredoxin:NADP(H) oxidoreductase. protein_coding ROOT FNR 2 (RFNR2) ROOT FNR 2 (ATRFNR2);ROOT FNR 2 (RFNR2)
Response to light
AT2G36910 AT2G36910.1 Belongs to the family of ATP-binding cassette (ABC) transporters. Also known as AtMDR1.Possibly regulates auxin-dependent responses by influencing basipetal auxin transport in the root. Exerts nonredundant, partially overlapping functions with the ABC transporter encoded by AT3G28860. PGP1 mediates cellular efflux of IAA and interacts with PIN genes that may confer an accele…
AT3G28860 AT3G28860.1 Encodes a member of the ATP-binding cassette (ABC) transporter family that is involved in auxin transport and is involved in postembryonic organ separation. Also known as AtMDR11 and PGP19. Possibly regulates auxin-dependent responses by influencing basipetal auxin transport in the root. Acts upstream of phyA in regulating hypocotyl elongation and gravitropic response. Exert…
AT1G29920 AT1G29920.1 Encodes lhcb1.1 a component of the LHCIIb light harvesting complex associated with photosystem II. protein_coding CHLOROPHYLL A/B-BINDING PROTEIN 2 (CAB2) CHLOROPHYLL A/B-BINDING PROTEIN 2 (CAB2); (AB165);LIGHT HARVESTING CHLOROPHYLL A/B-BINDING PROTEIN 1.1 (LHCB1.1)
AT1G15550 AT1G15550.1 Involved in later steps of the gibberellic acid biosynthetic pathway. Activated by AGAMOUS in a cal-1, ap1-1 background. Deletion of 208 bp from -1016 to -809 (&#916;-808) resulted in loss of GA-negative feedback (this sequence, which contains a 43-bp sequence GNFEI, was shown to be sufficient for GA-negative feedback). protein_coding GIBBERELLIN 3-OXIDASE 1 (GA3OX1) GA REQU…
AT1G22770 AT1G22770.1 Together with CONSTANTS (CO) and FLOWERING LOCUS T (FT), GIGANTEA promotes flowering under long days in a circadian clock-controlled flowering pathway. GI acts earlier than CO and FT in the pathway by increasing CO and FT mRNA abundance. Located in the nucleus. Regulates several developmental processes, including photoperiod-mediated flowering, phytochrome B signaling, circa…
AT3G08940 AT3G08940.2 Lhcb4.2 protein (Lhcb4.2, protein involved in the light harvesting complex of photosystem II The mRNA is cell-to-cell mobile. protein_coding LIGHT HARVESTING COMPLEX PHOTOSYSTEM II (LHCB4.2) LIGHT HARVESTING COMPLEX PHOTOSYSTEM II (LHCB4.2)
AT3G54890 AT3G54890.1 Encodes a component of the light harvesting complex associated with photosystem I. protein_coding PHOTOSYSTEM I LIGHT HARVESTING COMPLEX GENE 1 (LHCA1) PHOTOSYSTEM I LIGHT HARVESTING COMPLEX GENE 1 (LHCA1)
AT3G27690 AT3G27690.1 Encodes Lhcb2.4. Belongs to the Lhc super-gene family encodes the light-harvesting chlorophyll a/b-binding (LHC) proteins that constitute the antenna system of the photosynthetic apparatus. The mRNA is cell-to-cell mobile. protein_coding PHOTOSYSTEM II LIGHT HARVESTING COMPLEX GENE 2.3 (LHCB2.3) (LHCB2.4);LIGHT-HARVESTING CHLOROPHYLL B-BINDING 2 (LHCB2);PHOTOSYSTEM II LIGHT …
AT2G21150 AT2G21150.1 Encodes a nuclear localized XAP5 family protein involved in light regulation of the circadian clock and photomorphogenesis. XCT loss of function mutations also show decreased levels of DCL1, 3 and 4 and correspondingly lower levels of certain small RNAs suggesting a role in sRNA biogenesis. protein_coding XAP5 CIRCADIAN TIMEKEEPER (XCT) XAP5 CIRCADIAN TIMEKEEPER (XCT)
Metabolic process
AT1G25155 AT1G25155.1 Glutamine amidotransferase type 1 family protein;(source:Araport11) protein_coding
AT2G27420 AT2G27420.1 Cysteine proteinases superfamily protein;(source:Araport11) protein_coding
AT3G43960 AT3G43960.1 Encodes a putative cysteine proteinase. Mutants exhibit shorter root hairs under phosphate-deficient conditions. protein_coding
AT5G11330 AT5G11330.1 FAD/NAD(P)-binding oxidoreductase family protein;(source:Araport11) protein_coding
AT2G12190 AT2G12190.1 Cytochrome P450 superfamily protein;(source:Araport11) protein_coding
AT3G43670 AT3G43670.1 Copper amine oxidase family protein;(source:Araport11) protein_coding
AT3G46490 AT3G46490.1 2-oxoglutarate (2OG) and Fe(II)-dependent oxygenase superfamily protein;(source:Araport11) protein_coding
AT4G12270 AT4G12270.1 Copper amine oxidase family protein;(source:Araport11) protein_coding
AT1G24909 AT1G24909.1 Glutamine amidotransferase type 1 family protein;(source:Araport11) protein_coding
AT1G25083 AT1G25083.1 Glutamine amidotransferase type 1 family protein;(source:Araport11) protein_coding
AT3G32047 AT3G32047.1 Cytochrome P450 superfamily protein;(source:Araport11) protein_coding
AT1G66540 AT1G66540.1 Cytochrome P450 superfamily protein;(source:Araport11) protein_coding
AT4G12280 AT4G12280.1 copper amine oxidase family protein;(source:Araport11) protein_coding
AT1G02300 AT1G02300.1 Encodes a capase involved in stress induced cell death. protein_coding (ATCATHB1) (ATCATHB1)
AT4G15330 AT4G15330.1 cytochrome P450, family 705, subfamily A, polypeptide 1;(source:Araport11) protein_coding "CYTOCHROME P450, FAMILY 705, SUBFAMILY A, POLYPEPTIDE 1" (CYP705A1) "CYTOCHROME P450, FAMILY 705, SUBFAMILY A, POLYPEPTIDE 1" (CYP705A1)
AT3G20100 AT3G20100.1 member of CYP705A The mRNA is cell-to-cell mobile. protein_coding "CYTOCHROME P450, FAMILY 705, SUBFAMILY A, POLYPEPTIDE 19" (CYP705A19) "CYTOCHROME P450, FAMILY 705, SUBFAMILY A, POLYPEPTIDE 19" (CYP705A19)
AT2G27010 AT2G27010.1 member of CYP705A protein_coding "CYTOCHROME P450, FAMILY 705, SUBFAMILY A, POLYPEPTIDE 9" (CYP705A9) "CYTOCHROME P450, FAMILY 705, SUBFAMILY A, POLYPEPTIDE 9" (CYP705A9)
AT4G22710 AT4G22710.1 member of CYP706A protein_coding "CYTOCHROME P450, FAMILY 706, SUBFAMILY A, POLYPEPTIDE 2" (CYP706A2) "CYTOCHROME P450, FAMILY 706, SUBFAMILY A, POLYPEPTIDE 2" (CYP706A2)
AT5G44620 AT5G44620.1 member of CYP706A protein_coding "CYTOCHROME P450, FAMILY 706, SUBFAMILY A, POLYPEPTIDE 3" (CYP706A3) "CYTOCHROME P450, FAMILY 706, SUBFAMILY A, POLYPEPTIDE 3" (CYP706A3)
AT5G25130 AT5G25130.1 putative cytochrome P450 The mRNA is cell-to-cell mobile. protein_coding "CYTOCHROME P450, FAMILY 71, SUBFAMILY B, POLYPEPTIDE 12" (CYP71B12) "CYTOCHROME P450, FAMILY 71, SUBFAMILY B, POLYPEPTIDE 12" (CYP71B12)
AT3G26150 AT3G26150.1 putative cytochrome P450 protein_coding "CYTOCHROME P450, FAMILY 71, SUBFAMILY B, POLYPEPTIDE 16" (CYP71B16) "CYTOCHROME P450, FAMILY 71, SUBFAMILY B, POLYPEPTIDE 16" (CYP71B16)
AT3G26170 AT3G26170.1 putative cytochrome P450 protein_coding "CYTOCHROME P450, FAMILY 71, SUBFAMILY B, POLYPEPTIDE 19" (CYP71B19) "CYTOCHROME P450, FAMILY 71, SUBFAMILY B, POLYPEPTIDE 19" (CYP71B19)
AT1G13100 AT1G13100.1 putative cytochrome P450 protein_coding "CYTOCHROME P450, FAMILY 71, SUBFAMILY B, POLYPEPTIDE 29" (CYP71B29) "CYTOCHROME P450, FAMILY 71, SUBFAMILY B, POLYPEPTIDE 29" (CYP71B29)
AT2G02580 AT2G02580.1 member of CYP71B protein_coding "CYTOCHROME P450, FAMILY 71, SUBFAMILY B, POLYPEPTIDE 9" (CYP71B9) "CYTOCHROME P450, FAMILY 71, SUBFAMILY B, POLYPEPTIDE 9" (CYP71B9)
AT1G01190 AT1G01190.1 cytochrome P450, family 78, subfamily A, polypeptide 8;(source:Araport11) protein_coding "CYTOCHROME P450, FAMILY 78, SUBFAMILY A, POLYPEPTIDE 8" (CYP78A8) "CYTOCHROME P450, FAMILY 78, SUBFAMILY A, POLYPEPTIDE 8" (CYP78A8)
AT1G64940 AT1G64940.1 member of CYP89A protein_coding "CYTOCHROME P450, FAMILY 87, SUBFAMILY A, POLYPEPTIDE 6" (CYP89A6) "CYTOCHROME P450, FAMILY 87, SUBFAMILY A, POLYPEPTIDE 6" (CYP89A6)
AT1G64930 AT1G64930.1 member of CYP89A protein_coding "CYTOCHROME P450, FAMILY 87, SUBFAMILY A, POLYPEPTIDE 7" (CYP89A7) "CYTOCHROME P450, FAMILY 87, SUBFAMILY A, POLYPEPTIDE 7" (CYP89A7)
AT1G64900 AT1G64900.1 Encodes cytochrome P450 (CYP89A2). The mRNA is cell-to-cell mobile. protein_coding "CYTOCHROME P450, FAMILY 89, SUBFAMILY A, POLYPEPTIDE 2" (CYP89A2) "CYTOCHROME P450, FAMILY 89, SUBFAMILY A, POLYPEPTIDE 2" (CYP89A2); (CYP89)
AT4G14940 AT4G14940.1 atao1 gene of Arabidopsis thaliana encodes an extracellular copper amine oxidase expressed during early stages of vascular tissue development. protein_coding AMINE OXIDASE 1 (AO1) AMINE OXIDASE 1 (ATAO1);AMINE OXIDASE 1 (AO1)
AT4G30610 AT4G30610.1 Encodes a secreted glycosylated serine carboxypeptidase with broad substrate preference that is involved in brassinosteroid signalling via BRI1. It is proteolytically processed in vivo by a separate as yet unidentified protease. protein_coding BRI1 SUPPRESSOR 1 (BRS1) BRI1 SUPPRESSOR 1 (BRS1);SERINE CARBOXYPEPTIDASE 24 PRECURSOR (SCPL24)
AT1G69370 AT1G69370.1 Encodes chorismate mutase 3 (CM3). protein_coding CHORISMATE MUTASE 3 (CM3) CHORISMATE MUTASE 3 (CM3); (cm-3); (ATCM3)
AT4G11310 AT4G11310.1 cysteine proteinase precursor-like protein protein_coding CYSTEINE PROTEASE 1 (CP1) CYSTEINE PROTEASE 1 (CP1); (ATCP1)
AT1G07780 AT1G07780.3 Encodes phosphoribosylanthranilate isomerase which catalyzes the third step of the tryptophan biosynthetic pathway. Member of gene family. The mRNA is cell-to-cell mobile. protein_coding PHOSPHORIBOSYLANTHRANILATE ISOMERASE 1 (PAI1) PHOSPHORIBOSYLANTHRANILATE ISOMERASE 1 (PAI1);TRANSIENT RECEPTOR POTENTIAL 6 (TRP6)
AT5G05590 AT5G05590.1 Encodes phosphoribosylanthranilate isomerase which catalyzes the third step in the tryptophan biosynthetic pathway. protein_coding PHOSPHORIBOSYLANTHRANILATE ISOMERASE 2 (PAI2) PHOSPHORIBOSYLANTHRANILATE ISOMERASE 2 (PAI2)
AT2G22970 AT2G22970.3 serine carboxypeptidase-like 11;(source:Araport11) protein_coding SERINE CARBOXYPEPTIDASE-LIKE 11 (SCPL11) SERINE CARBOXYPEPTIDASE-LIKE 11 (SCPL11)
AT2G22980 AT2G22980.4 serine carboxypeptidase-like 13;(source:Araport11) protein_coding SERINE CARBOXYPEPTIDASE-LIKE 13 (SCPL13) SERINE CARBOXYPEPTIDASE-LIKE 13 (SCPL13)
AT3G12203 AT3G12203.1 serine carboxypeptidase-like 17;(source:Araport11) protein_coding SERINE CARBOXYPEPTIDASE-LIKE 17 (scpl17) SERINE CARBOXYPEPTIDASE-LIKE 17 (scpl17)
AT4G12910 AT4G12910.1 serine carboxypeptidase-like 20;(source:Araport11) protein_coding SERINE CARBOXYPEPTIDASE-LIKE 20 (scpl20) SERINE CARBOXYPEPTIDASE-LIKE 20 (scpl20)
AT4G15100 AT4G15100.1 serine carboxypeptidase-like 30;(source:Araport11) protein_coding SERINE CARBOXYPEPTIDASE-LIKE 30 (scpl30) SERINE CARBOXYPEPTIDASE-LIKE 30 (scpl30)
AT5G42230 AT5G42230.1 serine carboxypeptidase-like 41;(source:Araport11) protein_coding SERINE CARBOXYPEPTIDASE-LIKE 41 (scpl41) SERINE CARBOXYPEPTIDASE-LIKE 41 (scpl41)
AT2G12480 AT2G12480.2 serine carboxypeptidase-like 43;(source:Araport11) protein_coding SERINE CARBOXYPEPTIDASE-LIKE 43 (SCPL43) SERINE CARBOXYPEPTIDASE-LIKE 43 (SCPL43)
AT2G27920 AT2G27920.1 serine carboxypeptidase-like 51;(source:Araport11) protein_coding SERINE CARBOXYPEPTIDASE-LIKE 51 (SCPL51) SERINE CARBOXYPEPTIDASE-LIKE 51 (SCPL51)
AT3G10450 AT3G10450.1 serine carboxypeptidase-like 7;(source:Araport11) protein_coding SERINE CARBOXYPEPTIDASE-LIKE 7 (SCPL7) SERINE CARBOXYPEPTIDASE-LIKE 7 (SCPL7)
AT1G44800 AT1G44800.1 Encodes Siliques Are Red 1 (SIAR1). Functions as a bidirectional amino acid transporter that is crucial for the amino acid homeostasis of siliques. Member of nodulin MtN21-like transporter family. protein_coding SILIQUES ARE RED 1 (SIAR1) SILIQUES ARE RED 1 (SIAR1);USUALLY MULTIPLE ACIDS MOVE IN AND OUT TRANSPORTERS 18 (UMAMIT18)
AT4G27070 AT4G27070.1 Tryptophan synthase beta. Expressed at low levels in all tissues. The mRNA is cell-to-cell mobile. protein_coding TRYPTOPHAN SYNTHASE BETA-SUBUNIT 2 (TSB2) TRYPTOPHAN SYNTHASE BETA-SUBUNIT 2 (TSB2)
AT4G08300 AT4G08300.1 nodulin MtN21-like transporter family protein protein_coding USUALLY MULTIPLE ACIDS MOVE IN AND OUT TRANSPORTERS 17 (UMAMIT17) USUALLY MULTIPLE ACIDS MOVE IN AND OUT TRANSPORTERS 17 (UMAMIT17)
AT4G08290 AT4G08290.1 nodulin MtN21-like transporter family protein protein_coding USUALLY MULTIPLE ACIDS MOVE IN AND OUT TRANSPORTERS 20 (UMAMIT20) USUALLY MULTIPLE ACIDS MOVE IN AND OUT TRANSPORTERS 20 (UMAMIT20)
AT1G75500 AT1G75500.1 An Arabidopsis thaliana homolog of Medicago truncatula NODULIN21 (MtN21). The gene encodes a plant-specific, predicted integral membrane protein and is a member of the Plant-Drug/Metabolite Exporter (P-DME) family (Transporter Classification number: TC 2.A.7.3) and the nodulin MtN21-like transporter family. protein_coding WALLS ARE THIN 1 (WAT1) WALLS ARE THIN 1 (WAT1);USUAL…
Hormones
AT2G18120 AT2G18120.1 A member of SHI gene family. Arabidopsis thaliana has ten members that encode proteins with a RING finger-like zinc finger motif. Despite being highly divergent in sequence, many of the SHI-related genes are partially redundant in function and synergistically promote gynoecium, stamen and leaf development in Arabidopsis. protein_coding SHI-RELATED SEQUENCE 4 (SRS4) SHI-RELAT…
AT4G24670 AT4G24670.1 Encodes a protein with similarity to the TAA1 trytophan aminotransferase involved in IAA biosynthesis. Double mutant analyses suggest that this protein is involved in regulating many aspects of plant growth and development from embryogenesis to flower formation and plays a role in ethylene-mediated signaling.TAR2 is required for reprogramming root architecture in response to…
AT4G28720 AT4G28720.1 Auxin biosynthetic gene regulated by RVE1. Overexpression leads to suppression of bri1 phenotype. protein_coding YUCCA 8 (YUC8) CYTOKININ INDUCED ROOT CURLING 2 (CKRC2);YUCCA 8 (YUC8)
AT1G04180 AT1G04180.1 YUCCA 9;(source:Araport11) protein_coding YUCCA 9 (YUC9) YUCCA 9 (YUC9)
AT4G13260 AT4G13260.1 Encodes YUC2. Catalyzes conversion of IPA (indole-3-pyruvic acid) to IAA (indole-3-acetic acid) in auxin biosynthesis pathway. protein_coding YUCCA2 (YUC2) YUCCA2 (YUC2); (ATYUC2)
AT5G43890 AT5G43890.1 Encodes a YUCCA-like putative flavin monooxygenase, the activation tagging mutant has increased level of IAA, increased auxin response and phenotype of auxin overproduction, rescues erecta mutant phenotype protein_coding YUCCA5 (YUC5) SUPPRESSOR OF ER 1 (SUPER1);YUCCA5 (YUC5)
Defense
AT1G32740 AT1G32740.1 SBP (S-ribonuclease binding protein) family protein;(source:Araport11) protein_coding
AT4G03500 AT4G03500.1 Ankyrin repeat family protein;(source:Araport11) protein_coding
AT4G14390 AT4G14390.1 Ankyrin repeat family protein;(source:Araport11) protein_coding
AT4G03440 AT4G03440.1 Ankyrin repeat family protein;(source:Araport11) protein_coding
AT4G03450 AT4G03450.1 Ankyrin repeat family protein;(source:Araport11) protein_coding
AT3G12920 AT3G12920.1 Encodes one of the BRGs (BOI-related gene) involved in resistance to Botrytis cinerea. protein_coding BOI-RELATED GENE 3 (BRG3) BOI-RELATED GENE 3 (BRG3)
AT4G14030 AT4G14030.1 selenium-binding protein 1;(source:Araport11) protein_coding SELENIUM-BINDING PROTEIN 1 (SBP1) SELENIUM-BINDING PROTEIN 1 (SBP1); (ATSBP1)
AT4G32570 AT4G32570.1 TIFY domain protein 8;(source:Araport11) protein_coding TIFY DOMAIN PROTEIN 8 (TIFY8) TIFY DOMAIN PROTEIN 8 (TIFY8)
Transcription
AT3G18960 AT3G18960.1 AP2/B3-like transcriptional factor family protein;(source:Araport11) protein_coding
AT3G06630 AT3G06630.1 protein kinase family protein;(source:Araport11) protein_coding
AT1G47655 AT1G47655.1 Dof-type zinc finger DNA-binding family protein;(source:Araport11) protein_coding
AT2G40200 AT2G40200.1 basic helix-loop-helix (bHLH) DNA-binding superfamily protein;(source:Araport11) protein_coding
AT1G76110 AT1G76110.1 HMG (high mobility group) box protein with ARID/BRIGHT DNA-binding domain-containing protein;(source:Araport11) protein_coding
AT4G28790 AT4G28790.1 basic helix-loop-helix (bHLH) DNA-binding superfamily protein;(source:Araport11) protein_coding
AT5G45113 AT5G45113.1 mitochondrial transcription termination factor-related / mTERF-like protein;(source:Araport11) protein_coding
AT2G40350 AT2G40350.1 encodes a member of the DREB subfamily A-2 of ERF/AP2 transcription factor family. The protein contains one AP2 domain. There are eight members in this subfamily including DREB2A AND DREB2B that are involved in response to drought. protein_coding
AT2G22200 AT2G22200.1 encodes a member of the DREB subfamily A-6 of ERF/AP2 transcription factor family. The protein contains one AP2 domain. There are 8 members in this subfamily including RAP2.4. protein_coding
AT5G50915 AT5G50915.1 basic helix-loop-helix (bHLH) DNA-binding superfamily protein;(source:Araport11) protein_coding
AT4G10600 AT4G10600.1 RING/FYVE/PHD zinc finger superfamily protein;(source:Araport11) protein_coding
AT5G18090 AT5G18090.1 AP2/B3-like transcriptional factor family protein;(source:Araport11) protein_coding
AT1G21150 AT1G21150.1 Mitochondrial transcription termination factor family protein;(source:Araport11) protein_coding
AT4G12240 AT4G12240.1 zinc finger (C2H2 type) family protein;(source:Araport11) protein_coding
AT5G32460 AT5G32460.1 Transcriptional factor B3 family protein;(source:Araport11) protein_coding
AT3G12730 AT3G12730.1 Homeodomain-like superfamily protein;(source:Araport11) protein_coding
AT4G04260 AT4G04260.1 Bromo-adjacent homology (BAH) domain-containing protein;(source:Araport11) protein_coding
AT3G21330 AT3G21330.1 basic helix-loop-helix (bHLH) DNA-binding superfamily protein;(source:Araport11) protein_coding
AT5G23930 AT5G23930.1 Mitochondrial transcription termination factor family protein;(source:Araport11) protein_coding
AT2G43140 AT2G43140.2 bHLH129 is a nuclear localized basic helix loop helix protein. It has been shown to function as a transcriptional repressor. Overexpression of bHLH129 regulates root elongation and ABA response. protein_coding (BHLH129) (BHLH129)
AT2G40340 AT2G40340.1 Encodes a member of the DREB subfamily A-2 of ERF/AP2 transcription factor family. The protein contains one AP2 domain. There are eight members in this subfamily including DREB2A AND DREB2B that are involved in response to drought. protein_coding (DREB2C) (DREB2C); (AtERF48)
AT4G35900 AT4G35900.1 bZIP protein required for positive regulation of flowering. Mutants are late flowering. FD interacts with FT to promote flowering.Expressed in the shoot apex in floral anlagen, then declines in floral primordia. protein_coding (FD) (FD); (FD-1); (atbzip14)
AT5G47370 AT5G47370.1 homeobox-leucine zipper genes induced by auxin, but not by other phytohormones. Plays opposite roles in the shoot and root tissues in regulating auxin-mediated morphogenesis. protein_coding (HAT2) (HAT2)
AT2G22800 AT2G22800.1 Encodes homeobox protein HAT9. protein_coding (HAT9) (HAT9)
AT5G43250 AT5G43250.1 nuclear factor Y, subunit C13;(source:Araport11) protein_coding "NUCLEAR FACTOR Y, SUBUNIT C13" (NF-YC13) "NUCLEAR FACTOR Y, SUBUNIT C13" (NF-YC13)
AT1G05805 AT1G05805.1 basic helix-loop-helix (bHLH) DNA-binding superfamily protein;(source:Araport11) protein_coding ABA-RESPONSIVE KINASE SUBSTRATE 2 (AKS2) ABA-RESPONSIVE KINASE SUBSTRATE 2 (AKS2)
AT1G69440 AT1G69440.1 Encodes ARGONAUTE7, a member of the ARGONAUTE family, characterised by the presence of PAZ and PIWI domains. Involved in the regulation of developmental timing. Required for the accumulation of TAS3 ta-siRNAs but not for accumulation of miR171, miR173, miR390 or mi391. Localized in mature rosette leaves and floral buds. protein_coding ARGONAUTE7 (AGO7) ARGONAUTE7 (AGO7);ZIPP…
AT1G04880 AT1G04880.1 Encodes a ARID-HMG DNA-binding protein that functions in pollen tube growth through the regulation of gene expression by interacting with the transcription factors AGL66 and AGL104. protein_coding ARID-HMG DNA-BINDING PROTEIN 15 (HMGBD15) ARID-HMG DNA-BINDING PROTEIN 15 (AtHMGB15);ARID-HMG DNA-BINDING PROTEIN 15 (HMGBD15)
AT1G09250 AT1G09250.1 basic helix-loop-helix (bHLH) DNA-binding superfamily protein;(source:Araport11) protein_coding ATBS1 INTERACTING FACTOR 4 (AIF4) ATBS1 INTERACTING FACTOR 4 (AIF4)
AT5G43700 AT5G43700.1 Auxin inducible protein similar to transcription factors. protein_coding AUXIN INDUCIBLE 2-11 (ATAUX2-11) AUXIN INDUCIBLE 2-11 (ATAUX2-11);INDOLE-3-ACETIC ACID INDUCIBLE 4 (IAA4)
AT1G04250 AT1G04250.1 Transcription regulator acting as repressor of auxin-inducible gene expression. Auxin-inducible AUX/IAA gene. Short-lived nuclear protein with four conserved domains. Domain III has homology to beta alpha alpha dimerization and DNA binding domains. Involved in auxin signaling and is a positive modulator of natural leaf senescence. Auxin induces the degradation of the protein…
AT1G73870 AT1G73870.1 B-box type zinc finger protein with CCT domain-containing protein;(source:Araport11) protein_coding B-BOX DOMAIN PROTEIN 16 (BBX16) B-BOX DOMAIN PROTEIN 16 (BBX16);CONSTANS-LIKE 7 (COL7)
AT1G68190 AT1G68190.1 B-box zinc finger family protein;(source:Araport11) protein_coding B-BOX DOMAIN PROTEIN 27 (BBX27) B-BOX DOMAIN PROTEIN 27 (BBX27)
AT4G27310 AT4G27310.1 Encodes a B-box domain protein that negatively regulates photomorphogenic development by interfering with the binding of the transcription factor HY5 to target gene promoters. Degradation of BBX28 in darkness is dependent on COP1 and occurs via the 26S proteasome pathway. BBX28 acts as a key factor in the COP1-HY5 regulatory hub by maintaining proper HY5 activity to ensure n…
AT5G15830 AT5G15830.1 basic leucine-zipper 3;(source:Araport11) protein_coding BASIC LEUCINE-ZIPPER 3 (bZIP3) BASIC LEUCINE-ZIPPER 3 (AtbZIP3);BASIC LEUCINE-ZIPPER 3 (bZIP3)
AT1G75390 AT1G75390.1 basic leucine-zipper 44;(source:Araport11) protein_coding BASIC LEUCINE-ZIPPER 44 (bZIP44) BASIC LEUCINE-ZIPPER 44 (bZIP44);BASIC LEUCINE-ZIPPER 44 (AtbZIP44)
AT2G22850 AT2G22850.1 basic leucine-zipper 6;(source:Araport11) protein_coding BASIC LEUCINE-ZIPPER 6 (bZIP6) BASIC LEUCINE-ZIPPER 6 (AtbZIP6);BASIC LEUCINE-ZIPPER 6 (bZIP6)
AT4G34610 AT4G34610.1 BEL1-like homeodomain 6;(source:Araport11) protein_coding BEL1-LIKE HOMEODOMAIN 6 (BLH6) BEL1-LIKE HOMEODOMAIN 6 (BLH6)
AT5G41410 AT5G41410.1 Homeodomain protein required for ovule identity.Loss of function mutations show homeotic conversion of integuments to carpels.Forms heterodimers with STM and KNAT1. Interacts with AG-SEP heterodimers is thought to restrict WUS expression. BEL interacts with MADS box dimers composed of SEP1(or SEP3) and AG, SHP1, SHP2 and STK. The interaction of BEL1 with AG-SEP3 is required …
AT1G18400 AT1G18400.1 Encodes the brassinosteroid signaling component BEE1 (BR-ENHANCED EXPRESSION 1). Positively modulates the shade avoidance syndrome in Arabidopsis seedlings. protein_coding BR ENHANCED EXPRESSION 1 (BEE1) BR ENHANCED EXPRESSION 1 (BEE1)
AT4G36540 AT4G36540.1 Encodes the brassinosteroid signaling component BEE2 (BR-ENHANCED EXPRESSION 2). Positively modulates the shade avoidance syndrome in Arabidopsis seedlings. protein_coding BR ENHANCED EXPRESSION 2 (BEE2) BR ENHANCED EXPRESSION 2 (BEE2)
AT1G73830 AT1G73830.1 Encodes the brassinosteroid signaling component BEE3 (BR-ENHANCED EXPRESSION 3). Positively modulates the shade avoidance syndrome in Arabidopsis seedlings. protein_coding BR ENHANCED EXPRESSION 3 (BEE3) BR ENHANCED EXPRESSION 3 (BEE3)
AT5G63160 AT5G63160.1 BTB and TAZ domain protein. Short-lived nuclear-cytoplasmic protein targeted for degradation by the 26S proteosome pathway. Acts redundantly with BT2 and BT3 during female gametophyte development. protein_coding BTB AND TAZ DOMAIN PROTEIN 1 (bt1) BTB AND TAZ DOMAIN PROTEIN 1 (bt1)
AT1G05690 AT1G05690.1 BTB and TAZ domain protein. Acts redunantly with BT1 and BT2 during female gametophyte development. Acts with BT2 during male gametophyte development. protein_coding BTB AND TAZ DOMAIN PROTEIN 3 (bt3) BTB AND TAZ DOMAIN PROTEIN 3 (bt3)
AT1G80740 AT1G80740.1 ecotype Kl-0 chromomethylase (CMT1). A plant line expressing an RNAi construct directed against DMT4 has reduced agrobacterium-mediated tumor formation. protein_coding CHROMOMETHYLASE 1 (CMT1) CHROMOMETHYLASE 1 (CMT1);DNA METHYLTRANSFERASE 4 (DMT4)
AT5G57660 AT5G57660.1 CONSTANS-like 5;(source:Araport11) protein_coding CONSTANS-LIKE 5 (COL5) (ATCOL5);CONSTANS-LIKE 5 (COL5);B-BOX DOMAIN PROTEIN 6 (BBX6)
AT4G34530 AT4G34530.1 Encodes a transcription factor CIB1 (cryptochrome-interacting basic-helix-loop-helix). CIB1 interacts with CRY2 (cryptochrome 2) in a blue light-specific manner in yeast and Arabidopsis cells, and it acts together with additional CIB1-related proteins to promote CRY2-dependent floral initiation. CIB1 positively regulates FT expression. protein_coding CRYPTOCHROME-INTERACTING…
AT1G26260 AT1G26260.1 Encodes CIB5 (cryptochrome-interacting basic-helix-loop-helix). Related to CIB1 (AT4G34530). CIB5 interacts with CRY2 and forms heterodimer with CIB1 in vitro. Regulates flowering time redundantly with CIB1. protein_coding CRYPTOCHROME-INTERACTING BASIC-HELIX-LOOP-HELIX 5 (CIB5) CRYPTOCHROME-INTERACTING BASIC-HELIX-LOOP-HELIX 5 (CIB5)
AT1G71200 AT1G71200.1 bHLH160 transcription factor. Induced by copper deficiency and seems to mediate copper uptake along with SPL7. protein_coding CU-DEFICIENCY INDUCED TRANSCRIPTION FACTOR 1 (CITF1) CU-DEFICIENCY INDUCED TRANSCRIPTION FACTOR 1 (CITF1);BASIC HELIX LOOP HELIX 160 (BHLH160)
AT3G17690 AT3G17690.1 member of Cyclic nucleotide gated channel family protein_coding CYCLIC NUCLEOTIDE GATED CHANNEL 19 (CNGC19) CYCLIC NUCLEOTIDE-GATED CHANNEL 19 (ATCNGC19);CYCLIC NUCLEOTIDE GATED CHANNEL 19 (CNGC19)
AT3G47500 AT3G47500.1 Dof-type zinc finger domain-containing protein, identical to H-protein promoter binding factor-2a GI:3386546 from (Arabidopsis thaliana). Interacts with LKP2 and FKF1, but its overexpression does not change flowering time under short or long day conditions. protein_coding CYCLING DOF FACTOR 3 (CDF3) CYCLING DOF FACTOR 3 (CDF3)
AT1G69570 AT1G69570.1 CDF5 is a circadian regulated transcript that is antiphasic with respect to its natural antisense transcript (NAT) FLORE (AT1G69572).CDF5 transcript accumulation delays flowering. CDF5 links circadian oscillation and photoperiodism. protein_coding CYCLING DOF FACTOR 5 (CDF5) CYCLING DOF FACTOR 5 (CDF5)
AT4G23750 AT4G23750.1 encodes a member of the ERF (ethylene response factor) subfamily B-5 of ERF/AP2 transcription factor family. The protein contains one AP2 domain. There are 7 members in this subfamily. Monopteros target gene. CRF proteins relocalize to the nucleus in response to cytokinin. protein_coding CYTOKININ RESPONSE FACTOR 2 (CRF2) CYTOKININ RESPONSE FACTOR 2 (CRF2);TARGET OF MONOPTER…
AT4G34060 AT4G34060.1 Encodes a protein with 5-meC and thymine-DNA glycosylase activity with a preference for CpG and CpHpG sequences. Involved in maintaining methylation marks. protein_coding DEMETER-LIKE PROTEIN 3 (DML3) DEMETER-LIKE PROTEIN 3 (DML3)
AT1G63650 AT1G63650.1 Mutant has reduced trichomes, anthocyanin, and seed coat mucilage and abnormally patterned stomates. Mutants are defective in jasmonate-induced anthocyanin accumulation. Encodes a bHLH Transcription Factor 1. The protein is functionally redundant with GL3 and TT8 and interacts with TTG1, the myb proteins GL1, PAP1 and 2, CPC and TRY, and it will form heterodimers with GL3. E…
AT1G01380 AT1G01380.1 ETC1 is involved in trichome and root hair patterning in Arabidopsis. protein_coding ENHANCER OF TRY AND CPC 1 (ETC1) ENHANCER OF TRY AND CPC 1 (ETC1)
AT5G44210 AT5G44210.1 encodes a member of the ERF (ethylene response factor) subfamily B-1 of ERF/AP2 transcription factor family (ATERF-9). The protein contains one AP2 domain. There are 15 members in this subfamily including ATERF-3, ATERF-4, ATERF-7, and leafy petiole. protein_coding ERF DOMAIN PROTEIN 9 (ERF9) ERF DOMAIN PROTEIN 9 (ERF9);ERF DOMAIN PROTEIN 9 (ATERF9);ERF DOMAIN PROTEIN- 9 (AT…
AT3G25730 AT3G25730.1 ethylene response DNA binding factor 3;(source:Araport11) protein_coding ETHYLENE RESPONSE DNA BINDING FACTOR 3 (EDF3) ETHYLENE RESPONSE DNA BINDING FACTOR 3 (EDF3)
AT2G31230 AT2G31230.1 encodes a member of the ERF (ethylene response factor) subfamily B-3 of ERF/AP2 transcription factor family. The protein contains one AP2 domain. There are 18 members in this subfamily including ATERF-1, ATERF-2, AND ATERF-5. protein_coding ETHYLENE-RESPONSIVE ELEMENT BINDING FACTOR 15 (ERF15) ETHYLENE-RESPONSIVE ELEMENT BINDING FACTOR 15 (ATERF15);ETHYLENE-RESPONSIVE ELEMEN…
AT4G12850 AT4G12850.1 Encodes one of four FRS (FAR1-RELATED SEQUENCE) factor-like genes in Arabidopsis. FRS factors are characterized by having an N-terminal C2H2-type chelating motif of the WRKY- Glial Cell Missing1 family, a central core transposase domain of Mutator-like element transposases, and a C-terminal SWIM domain. The four FRF-like genes in Arabidopsis share only the N-terminal motif w…
AT5G64630 AT5G64630.2 Chromatin Assembly Factor-1 (CAF-1) p60 subunit. Involved in organization of the shoot and root apical meristems. In Arabidopsis, the three CAF-1 subunits are encoded by FAS1, FAS2 and, most likely, MSI1, respectively. Mutations in FAS1 or FAS2 lead to increased frequency of homologous recombination and T-DNA integration in Arabidopsis. protein_coding FASCIATA 2 (FAS2) FASCI…
AT1G22770 AT1G22770.1 Together with CONSTANTS (CO) and FLOWERING LOCUS T (FT), GIGANTEA promotes flowering under long days in a circadian clock-controlled flowering pathway. GI acts earlier than CO and FT in the pathway by increasing CO and FT mRNA abundance. Located in the nucleus. Regulates several developmental processes, including photoperiod-mediated flowering, phytochrome B signaling, circa…
AT4G24150 AT4G24150.1 Growth regulating factor encoding transcription activator. One of the nine members of a GRF gene family, containing nuclear targeting domain. Involved in leaf development and expressed in shoot and flower. protein_coding GROWTH-REGULATING FACTOR 8 (GRF8) (ATMIN10);GROWTH-REGULATING FACTOR 8 (GRF8);GROWTH-REGULATING FACTOR 8 (AtGRF8)
AT5G03720 AT5G03720.1 Member of Heat Stress Transcription Factor (Hsf) family. Expression is regulated by DREB2A and in turn HSFA3 regulates the expression of hsps Hsp18.1-CI and Hsp26.5-MII35S. Involved in establishing thermotolerence. protein_coding HEAT SHOCK TRANSCRIPTION FACTOR A3 (HSFA3) ARABIDOPSIS THALIANA HEAT SHOCK TRANSCRIPTION FACTOR A3 (AT-HSFA3);HEAT SHOCK TRANSCRIPTION FACTOR A3 (H…
AT3G44660 AT3G44660.1 histone deacetylase 10;(source:Araport11) protein_coding HISTONE DEACETYLASE 10 (hda10) HISTONE DEACETYLASE 10 (hda10)
AT3G44490 AT3G44490.1 histone deacetylase 17;(source:Araport11) protein_coding HISTONE DEACETYLASE 17 (hda17) HISTONE DEACETYLASE 17 (hda17)
AT5G06710 AT5G06710.1 Homeobox-leucine zipper protein. protein_coding HOMEOBOX FROM ARABIDOPSIS THALIANA (HAT14) HOMEOBOX FROM ARABIDOPSIS THALIANA (HAT14)
AT4G16780 AT4G16780.1 Encodes a homeodomain-leucine zipper protein that is rapidly and strongly induced by changes in the ratio of red to far-red light. It is also involved in cell expansion and cell proliferation and in the response to auxin. The mRNA is cell-to-cell mobile. protein_coding HOMEOBOX PROTEIN 2 (HB-2) HOMEOBOX PROTEIN 2 (ATHB-2); (HAT4);ARABIDOPSIS THALIANA HOMEOBOX PROTEIN 2 (ATHB…
AT2G18550 AT2G18550.1 Encodes a homeodomain leucine zipper class I (HD-Zip I) protein. protein_coding HOMEOBOX PROTEIN 21 (HB21) HOMEOBOX PROTEIN 21 (HB21);HOMEOBOX PROTEIN 21 (ATHB21);HOMEOBOX-2 (HB-2)
AT5G39760 AT5G39760.1 Functions together with TZP in co-regulation of the expression of blue-light dependent transcriptional regulators. Coassociates with and regulates the expression of light-regulated loci as well as transcriptional regulators to shape plant development in response to environmental stimuli with targets in RNA processing factors as well as proteins involved in salt stress and AB…
AT2G18350 AT2G18350.1 homeobox protein 24;(source:Araport11) protein_coding HOMEOBOX PROTEIN 24 (HB24) HOMEOBOX PROTEIN 24 (HB24);ZINC FINGER HOMEODOMAIN 6 (ZHD6);HOMEOBOX PROTEIN 24 (AtHB24)
AT3G50890 AT3G50890.1 homeobox protein 28;(source:Araport11) protein_coding HOMEOBOX PROTEIN 28 (HB28) HOMEOBOX PROTEIN 28 (AtHB28);HOMEOBOX PROTEIN 28 (HB28);ZINC FINGER HOMEODOMAIN 7 (ZHD7)
AT5G53980 AT5G53980.1 Encodes a homeodomain leucine zipper class I (HD-Zip I) protein. protein_coding HOMEOBOX PROTEIN 52 (HB52) HOMEOBOX PROTEIN 52 (ATHB52);HOMEOBOX PROTEIN 52 (HB52)
AT1G27045 AT1G27045.1 Encodes ATHB54, a member of the homeodomain leucine zipper (HD-Zip) family protein. Please note that this locus was split from AT1G27050 in the TAIR10 genome release (2010). Affymetrix ATH1 Probe Set linked to symbol ATHB54 is in fact directed against the product of the AT1G27050 locus (the mRNA coding for the RNA-recognition-motif protein). protein_coding HOMEOBOX PROTEIN 5…
AT5G46880 AT5G46880.1 homeobox-7;(source:Araport11) protein_coding HOMEOBOX-7 (HB-7) HOMEOBOX-7 (HB-7);HOMEODOMAIN GLABROUS 5 (HDG5)
AT2G44910 AT2G44910.1 Encodes a homeodomain protein whose expression displays a dependence on phyB for both red and far-red light response. Also involved in the shade avoidance syndrome. protein_coding HOMEOBOX-LEUCINE ZIPPER PROTEIN 4 (HB4) HOMEOBOX-LEUCINE ZIPPER PROTEIN 4 (ATHB4);ARABIDOPSIS THALIANA HOMEOBOX-LEUCINE ZIPPER PROTEIN 4 (ATHB-4);HOMEOBOX-LEUCINE ZIPPER PROTEIN 4 (HB4)
AT2G18300 AT2G18300.3 basic helix-loop-helix (bHLH) DNA-binding superfamily protein;(source:Araport11) protein_coding HOMOLOG OF BEE2 INTERACTING WITH IBH 1 (HBI1) HOMOLOG OF BEE2 INTERACTING WITH IBH 1 (HBI1)
AT2G43060 AT2G43060.1 ILI1 binding bHLH 1;(source:Araport11) protein_coding ILI1 BINDING BHLH 1 (IBH1) ILI1 BINDING BHLH 1 (IBH1); (ATIBH1)
AT4G02670 AT4G02670.1 indeterminate(ID)-domain 12;(source:Araport11) protein_coding INDETERMINATE(ID)-DOMAIN 12 (IDD12) INDETERMINATE(ID)-DOMAIN 12 (AtIDD12);INDETERMINATE(ID)-DOMAIN 12 (IDD12)
AT1G25250 AT1G25250.1 Encodes a transcription factor that, together with IDD14 and IDD15, regulates auxin biosynthesis and transport and thus aerial organ morphogenesis and gravitropic responses. protein_coding INDETERMINATE(ID)-DOMAIN 16 (IDD16) INDETERMINATE(ID)-DOMAIN 16 (AtIDD16);INDETERMINATE(ID)-DOMAIN 16 (IDD16)
AT1G52830 AT1G52830.1 An extragenic dominant suppressor of the hy2 mutant phenotype. Also exhibits aspects of constitutive photomorphogenetic phenotype in the absence of hy2. Mutants have dominant leaf curling phenotype shortened hypocotyls and reduced apical hook. Induced by indole-3-acetic acid. protein_coding INDOLE-3-ACETIC ACID 6 (IAA6) INDOLE-3-ACETIC ACID 6 (IAA6);SHORT HYPOCOTYL 1 (SHY1)
AT3G23050 AT3G23050.1 Transcription regulator acting as repressor of auxin-inducible gene expression. Plays role in the control of gravitropic growth and development in light-grown seedlings. Auxin induces the degradation of the protein in a dosage-dependent manner in a process mediated by AtRac1. Auxin induced the relocalization of the protein within the nucleus from a diffused nucleoplasmic pat…
AT4G14560 AT4G14560.1 auxin (indole-3-acetic acid) induced gene (IAA1) encoding a short-lived nuclear-localized transcriptional regulator protein. The mRNA is cell-to-cell mobile. protein_coding INDOLE-3-ACETIC ACID INDUCIBLE 1 (IAA1) INDOLE-3-ACETIC ACID INDUCIBLE 1 (IAA1);AUXIN RESISTANT 5 (AXR5)
AT1G04550 AT1G04550.2 IAA12/BDL plays a role in auxin-mediated processes of apical-basal patterning in the embryo. bdl mutants lack a primary root meristem protein_coding INDOLE-3-ACETIC ACID INDUCIBLE 12 (IAA12) INDOLE-3-ACETIC ACID INDUCIBLE 12 (IAA12);BODENLOS (BDL)
AT4G14550 AT4G14550.1 IAA14 is a member of the Aux/IAA protein family. Involved in lateral root development. Gain of function mutation decreases auxin-inducible gene expression. Protein is localized to the nucleus. Expressed in stele and root tip epidermis. Functions as a negative regulator of ARF7/19. protein_coding INDOLE-3-ACETIC ACID INDUCIBLE 14 (IAA14) INDOLE-3-ACETIC ACID INDUCIBLE 14 (IAA…
AT3G15540 AT3G15540.1 Primary auxin-responsive gene. Involved in the regulation stamen filaments development. protein_coding INDOLE-3-ACETIC ACID INDUCIBLE 19 (IAA19) INDOLE-3-ACETIC ACID INDUCIBLE 19 (IAA19);MASSUGU 2 (MSG2)
AT3G23030 AT3G23030.1 auxin inducible gene expressed in the nucleus protein_coding INDOLE-3-ACETIC ACID INDUCIBLE 2 (IAA2) INDOLE-3-ACETIC ACID INDUCIBLE 2 (IAA2)
AT4G32280 AT4G32280.1 indole-3-acetic acid inducible 29;(source:Araport11) protein_coding INDOLE-3-ACETIC ACID INDUCIBLE 29 (IAA29) INDOLE-3-ACETIC ACID INDUCIBLE 29 (IAA29)
AT1G15580 AT1G15580.1 auxin induced protein protein_coding INDOLE-3-ACETIC ACID INDUCIBLE 5 (IAA5) AUXIN-INDUCIBLE 2-27 (AUX2-27); (ATAUX2-27);INDOLE-3-ACETIC ACID INDUCIBLE 5 (IAA5)
AT5G65670 AT5G65670.1 auxin (indole-3-acetic acid) induced gene The mRNA is cell-to-cell mobile. protein_coding INDOLE-3-ACETIC ACID INDUCIBLE 9 (IAA9) INDOLE-3-ACETIC ACID INDUCIBLE 9 (IAA9)
AT4G17695 AT4G17695.1 Homeodomain-like superfamily protein;(source:Araport11) protein_coding KANADI 3 (KAN3) KANADI 3 (KAN3)
AT4G08150 AT4G08150.1 A member of class I knotted1-like homeobox gene family (together with KNAT2). Similar to the knotted1 (kn1) homeobox gene of maize. Normally expressed in the peripheral and rib zone of shoot apical meristem but not in the leaf primordia. It is also expressed in the fourth floral whorl, in the region that would become style, particularly in the cell surrounding the transmitti…
AT1G70510 AT1G70510.1 A member of class I knotted1-like homeobox gene family (together with KNAT1). Similar to the knotted1 (kn1) homeobox gene of maize. KNAT2 acts synergistically with cytokinins and antagonistically with ethylene based on ectopic expression studies in different mutant backgrounds and hormone treatments. In addition, KNAT2 is negatively regulated by AS and YABBY genes. KNAT2 is …
AT2G42610 AT2G42610.1 LIGHT-DEPENDENT SHORT HYPOCOTYLS-like protein (DUF640);(source:Araport11) protein_coding LIGHT SENSITIVE HYPOCOTYLS 10 (LSH10) LIGHT SENSITIVE HYPOCOTYLS 10 (LSH10)
AT5G58500 AT5G58500.1 LIGHT-DEPENDENT SHORT HYPOCOTYLS-like protein (DUF640);(source:Araport11) protein_coding LIGHT SENSITIVE HYPOCOTYLS 5 (LSH5) LIGHT SENSITIVE HYPOCOTYLS 5 (LSH5)
AT1G02340 AT1G02340.1 Encodes a light-inducible, nuclear bHLH protein involved in phytochrome signaling. Mutants exhibit a long-hypocotyl phenotype only under far-red light but not under red light and are defective in other phytochrome A-related responses. Mutants also show blue light response defects. HFR1 interacts with COP1, co-localizes to the nuclear specks and is ubiquinated by COP1. protei…
AT5G65080 AT5G65080.1 Is upregulated during vernalization and regulates flowering time. Encodes MADS-domain protein. Two variants encoding proteins of 198 and 184 amino acids have been reported. protein_coding MADS AFFECTING FLOWERING 5 (MAF5) MADS AFFECTING FLOWERING 5 (MAF5);AGAMOUS-LIKE 68 (AGL68)
AT4G00950 AT4G00950.1 hypothetical protein (DUF688);(source:Araport11) protein_coding MATERNAL EFFECT EMBRYO ARREST 47 (MEE47) MATERNAL EFFECT EMBRYO ARREST 47 (MEE47)
AT3G28917 AT3G28917.1 mini zinc finger 2;(source:Araport11) protein_coding MINI ZINC FINGER 2 (MIF2) MINI ZINC FINGER 2 (MIF2)
AT2G31180 AT2G31180.1 Member of the R2R3 factor gene family. protein_coding MYB DOMAIN PROTEIN 14 (MYB14) ARABIDOPSIS THALIANA MYB DOMAIN PROTEIN 14 (ATMYB14); (MYB14AT);MYB DOMAIN PROTEIN 14 (MYB14)
AT1G66230 AT1G66230.1 Encodes a putative transcription factor (MYB20). protein_coding MYB DOMAIN PROTEIN 20 (MYB20) MYB DOMAIN PROTEIN 20 (AtMYB20);MYB DOMAIN PROTEIN 20 (MYB20)
AT5G02320 AT5G02320.1 Encodes a putative c-MYB-like transcription factor of the MYB3R factor gene family (MYB3R5). protein_coding MYB DOMAIN PROTEIN 3R-5 (MYB3R-5) ARABIDOPSIS THALIANA MYB DOMAIN PROTEIN 3R5 (ATMYB3R5);MYB DOMAIN PROTEIN 3R-5 (MYB3R-5)
AT4G01680 AT4G01680.2 Encodes a putative transcription factor (MYB55). protein_coding MYB DOMAIN PROTEIN 55 (MYB55) MYB DOMAIN PROTEIN 55 (MYB55)
AT1G09540 AT1G09540.1 Encodes putative transcription factor. Mutants lack of mucilage extrusion from the seeds during imbibition. Reduced quantities of mucilage are deposited during the development of the seed coat epidermis in myb61 mutants. Expressed in guard cells,loss of function mutations show an increase in stomatal pore opening suggesting a role in ABA independent regulation of stomatal po…
AT5G14750 AT5G14750.1 Encodes a MyB-related protein containing R2 and R3 repeats, involved in root and hypocotyl epidermal cell fate determination. Loss of function mutations make extra root hairs. Nuclear localized protein is a positive regulator for expression of CAPRICE (CPC). protein_coding MYB DOMAIN PROTEIN 66 (MYB66) WEREWOLF (WER);MYB DOMAIN PROTEIN 66 (ATMYB66);WEREWOLF 1 (WER1);MYB DOMA…
AT1G71030 AT1G71030.1 Encodes a putative myb family transcription factor. In contrast to most other myb-like proteins its myb domain consists of a single repeat. A proline-rich region potentially involved in transactivation is found in the C-terminal part of the protein. Its transcript accumulates mainly in leaves. protein_coding MYB-LIKE 2 (MYBL2) ARABIDOPSIS MYB-LIKE 2 (ATMYBL2);MYB-LIKE 2 (MYB…
AT1G02230 AT1G02230.1 NAC domain containing protein 4;(source:Araport11) protein_coding NAC DOMAIN CONTAINING PROTEIN 4 (NAC004) NAC DOMAIN CONTAINING PROTEIN 4 (ANAC004);NAC DOMAIN CONTAINING PROTEIN 4 (NAC004)
AT1G02250 AT1G02250.1 Encodes a member of the NAC family of transcription factors. ANAC005 contains sequences specifying both nuclear and plasma membrane targeting. Overexpression results in increased xylem differentiation suggesting ANAC005 promotes xylem formation. protein_coding NAC DOMAIN CONTAINING PROTEIN 5 (NAC005) NAC DOMAIN CONTAINING PROTEIN 5 (anac005);NAC DOMAIN CONTAINING PROTEIN 5 (…
AT4G01520 AT4G01520.1 NAC domain containing protein 67;(source:Araport11) protein_coding NAC DOMAIN CONTAINING PROTEIN 67 (NAC067) NAC DOMAIN CONTAINING PROTEIN 67 (NAC067);NAC DOMAIN CONTAINING PROTEIN 67 (anac067)
AT4G36160 AT4G36160.1 Encodes a NAC-domain transcription factor that is expressed in developing xylem. Over expression of this protein causes ectopic secondary cell wall growth. Complements some of the cell wall defects seen in SND1/NST1 double mutants. protein_coding NAC DOMAIN CONTAINING PROTEIN 76 (NAC076) VASCULAR-RELATED NAC-DOMAIN 2 (VND2);NAC DOMAIN CONTAINING PROTEIN 76 (ANAC076);NAC DOMA…
AT5G64170 AT5G64170.2 dentin sialophosphoprotein-like protein;(source:Araport11) protein_coding NIGHT LIGHT-INDUCIBLE AND CLOCK-REGULATED 1 (LNK1) NIGHT LIGHT-INDUCIBLE AND CLOCK-REGULATED 1 (LNK1)
AT3G12320 AT3G12320.1 hypothetical protein;(source:Araport11) protein_coding NIGHT LIGHT-INDUCIBLE AND CLOCK-REGULATED 3 (LNK3) NIGHT LIGHT-INDUCIBLE AND CLOCK-REGULATED 3 (LNK3)
AT4G38340 AT4G38340.1 Chip-seq data indicates bZIP1 binds to the NLP3 promoter. protein_coding NIN-LIKE PROTEIN 3 (NLP3) NIN-LIKE PROTEIN 3 (NLP3)
AT5G39860 AT5G39860.1 Encodes PRE1 (PACLOBUTRAZOL RESISTANCE1). PRE1 and IBH1 form a pair of antagonistic HLH/bHLH transcription factors that function downstream of BZR1 to mediate brassinosteroid regulation of cell elongation. BNQ1 is directly and negatively regulated by AP3 and PI in petals.Required for appropriate regulation of flowering time. protein_coding PACLOBUTRAZOL RESISTANCE1 (PRE1) PA…
AT3G28857 AT3G28857.1 Encodes a atypical member of the bHLH (basic helix-loop-helix) family transcriptional factors. protein_coding PACLOBUTRAZOL RESISTANCE 5 (PRE5) PACLOBUTRAZOL RESISTANCE 5 (PRE5)
AT3G58850 AT3G58850.1 Encodes PHYTOCHROME RAPIDLY REGULATED2 (PAR2), an atypical basic helix-loop-helix (bHLP) protein. Closely related to PAR1 (At2g42870). Up regulated after simulated shade perception. Acts in the nucleus to control plant development and as a negative regulator of shade avoidance response. Functions as transcriptional repressor of auxin-responsive genes SAUR15 (AT4G38850) and S…
AT5G48150 AT5G48150.1 Member of GRAS gene family. Semi-dominant mutant has a reduced response to far-red light and appears to act early in the phytochrome A signaling pathway. protein_coding PHYTOCHROME A SIGNAL TRANSDUCTION 1 (PAT1) PHYTOCHROME A SIGNAL TRANSDUCTION 1 (PAT1)
AT2G46970 AT2G46970.1 encodes a novel Myc-related bHLH transcription factor, which physically associated with APRR1/TOC1 and is a member of PIF3 transcription factor family. protein_coding PHYTOCHROME INTERACTING FACTOR 3-LIKE 1 (PIL1) PHYTOCHROME INTERACTING FACTOR 3-LIKE 1 (PIL1)
AT3G59060 AT3G59060.2 Encodes a novel Myc-related bHLH transcription factor, which physically associated with APRR1/TOC1 and is a member of PIF3 transcription factor family. Involved in shade avoidance. Functions as negative regulator of PhyB. Protein levels are modulated by phytochrome B. protein_coding PHYTOCHROME INTERACTING FACTOR 3-LIKE 6 (PIL6) PHYTOCHROME INTERACTING FACTOR 3-LIKE 6 (PIL6)…
AT2G31865 AT2G31865.2 poly(ADP-ribose) glycohydrolase 2;(source:Araport11) protein_coding POLY(ADP-RIBOSE) GLYCOHYDROLASE 2 (PARG2) POLY(ADP-RIBOSE) GLYCOHYDROLASE 2 (PARG2); (ATPARG2)
AT5G60100 AT5G60100.2 Encodes pseudo-response regulator 3 (APRR3/PRR3). PRR3 transcript levels vary in a circadian pattern with peak expression at dusk under long and short day conditions. PRR3 affects the period of the circadian clock and seedlings with reduced levels of PRR3 have shorter periods, based on transcriptional assays of clock-regulated genes. PRR3 is expressed in the vasculature of c…
AT5G02810 AT5G02810.1 PRR7 and PRR9 are partially redundant essential components of a temperature-sensitive circadian system. CCA1 and LHY had a positive effect on PRR7 expression levels. Acts as transcriptional repressor of CCA1 and LHY. protein_coding PSEUDO-RESPONSE REGULATOR 7 (PRR7) PSEUDO-RESPONSE REGULATOR 7 (PRR7); (APRR7)
AT4G39250 AT4G39250.1 RAD-like 1;(source:Araport11) protein_coding RAD-LIKE 1 (RL1) RAD-LIKE 1 (ATRL1);RADIALIS-LIKE SANT/MYB 2 (RSM2);RAD-LIKE 1 (RL1)
AT2G18328 AT2G18328.1 RAD-like 4;(source:Araport11) protein_coding RAD-LIKE 4 (RL4) RAD-LIKE 4 (ATRL4);RAD-LIKE 4 (RL4)
AT1G46768 AT1G46768.1 encodes a member of the DREB subfamily A-5 of ERF/AP2 transcription factor family (RAP2.1). The protein contains one AP2 domain. There are 16 members in this subfamily including RAP2.9 and RAP2.10. protein_coding RELATED TO AP2 1 (RAP2.1) RELATED TO AP2 1 (RAP2.1)
AT2G01570 AT2G01570.1 Member of the VHIID/DELLA regulatory family. Contains homopolymeric serine and threonine residues, a putative nuclear localization signal, leucine heptad repeats, and an LXXLL motif. Putative transcriptional regulator repressing the gibberellin response and integration of phytohormone signalling. DELLAs repress cell proliferation and expansion that drives plant growth. The p…
AT3G48100 AT3G48100.1 Encodes a transcription repressor that mediates a negative feedback loop in cytokinin signalling. ARR5 expression is upregulated by Class I KNOX genes. Arr5 protein is stabilized by cytokinin in a two-component phosphorelay. protein_coding RESPONSE REGULATOR 5 (RR5) ARABIDOPSIS THALIANA RESPONSE REGULATOR 2 (ATRR2);INDUCED BY CYTOKININ 6 (IBC6);RESPONSE REGULATOR 5 (RR5);RES…
AT5G62920 AT5G62920.1 Encodes a Type-A response regulator that is responsive to cytokinin treatment. Its C-ter domain is very short in comparison to other Arabidopsis ARRs (17 total). Arr6 protein is stabilized by cytokinin. protein_coding RESPONSE REGULATOR 6 (ARR6) RESPONSE REGULATOR 6 (ARR6)
AT1G19050 AT1G19050.1 Encodes a member of the Arabidopsis response regulator (ARR) family, most closely related to ARR15. A two-component response regulator protein containing a phosphate accepting domain in the receiver domain but lacking a DNA binding domain in the output domain. Involved in response to cytokinin and meristem stem cell maintenance. Arr7 protein is stabilized by cytokinin. prote…
AT5G44180 AT5G44180.1 Homeodomain-like transcriptional regulator;(source:Araport11) protein_coding RINGLET 2 (RLT2) RINGLET 2 (RLT2)
AT1G06040 AT1G06040.1 Encodes salt tolerance protein (STO) which confers salt tolerance to yeast cells. Fully complements calcineurin deficient yeast but does not encode a phosphoprotein phosphatase. Sequence has similarities to CONSTANS. STO co-localizes with COP1 and plays a role in light signaling.STO transcript levels are regulated by photoperiod and phtyohormones. STO competes with FLC in th…
AT1G73805 AT1G73805.1 Encodes SAR Deficient 1 (SARD1), a key regulator for ICS1 (Isochorismate Synthase 1) induction and salicylic acid (SA) synthesis. protein_coding SAR DEFICIENT 1 (SARD1) SAR DEFICIENT 1 (SARD1)
AT1G24260 AT1G24260.2 Member of the MADs box transcription factor family. SEP3 is redundant with SEP1 and 2. Flowers of SEP1/2/3 triple mutants show a conversion of petals and stamens to sepals.SEP3 forms heterotetrameric complexes with other MADS box family members and binds to the CArG box motif. protein_coding SEPALLATA3 (SEP3) SEPALLATA3 (SEP3);AGAMOUS-LIKE 9 (AGL9)
AT1G28560 AT1G28560.2 Encodes a protein similar to human SNAP50. Mutants display different temperature sensitivities in the dedifferentiation of cells from different organs. Mutation inhibits the dedifferentiation-associated accumulation of U-snRNAs and some other small RNA species encoded by independent-type genes carrying the USE and TATA box. Required for the elevation of cell proliferation co…
AT1G04240 AT1G04240.1 SHY2/IAA3 regulates multiple auxin responses in roots. It is induced rapidly by IAA, and has been shown to be phosphorylated by oat phytochrome A in vitro. protein_coding SHORT HYPOCOTYL 2 (SHY2) SHORT HYPOCOTYL 2 (SHY2);INDOLE-3-ACETIC ACID INDUCIBLE 3 (IAA3)
AT3G57920 AT3G57920.1 Encodes a putative transcriptional regulator that is involved in the vegetative to reproductive phase transition. Expression is regulated by MIR156b. protein_coding SQUAMOSA PROMOTER BINDING PROTEIN-LIKE 15 (SPL15) SQUAMOSA PROMOTER BINDING PROTEIN-LIKE 15 (SPL15)
AT5G43630 AT5G43630.1 Encodes a zinc knuckle protein that negatively regulates morning specific growth. The role of TZP in hypocotyl elongation was established through a QTL analysis of BayXSha RIL populations. The Bay-0 allele contains a deletion causing a frameshift mutation. TZP is under circadian control and acts to regulate morning-specific hypocotyl growth. The mRNA is cell-to-cell mobile. …
AT1G68800 AT1G68800.1 Encodes a TCP transcription factor, closely related to teosinte branched1, arrests axillary bud development and prevents axillary bud outgrowth. Transcription level and mutant phenotype are weaker than its homolog BRC1 (At3G18550). protein_coding TCP DOMAIN PROTEIN 12 (TCP12) BRANCHED 2 (BRC2);TCP DOMAIN PROTEIN 12 (TCP12)
AT5G10030 AT5G10030.1 Encodes a member of basic leucine zipper transcription gene family. Nomenclature according to Xiang, et al. (1997). protein_coding TGACG MOTIF-BINDING FACTOR 4 (TGA4) TGACG MOTIF-BINDING FACTOR 4 (TGA4);OCS ELEMENT BINDING FACTOR 4 (OBF4)
AT4G32570 AT4G32570.1 TIFY domain protein 8;(source:Araport11) protein_coding TIFY DOMAIN PROTEIN 8 (TIFY8) TIFY DOMAIN PROTEIN 8 (TIFY8)
AT1G43640 AT1G43640.1 Member of TLP family protein_coding TUBBY LIKE PROTEIN 5 (TLP5) TUBBY LIKE PROTEIN 5 (AtTLP5);TUBBY LIKE PROTEIN 5 (TLP5)
AT2G18060 AT2G18060.1 Encodes a NAC-domain transcription factor that is expressed in developing vessels and protoxylem. Along with other members of this family, VND1 appears to regulate the development of genes required for secondary cell wall biosynthesis. protein_coding VASCULAR RELATED NAC-DOMAIN PROTEIN 1 (VND1) VASCULAR RELATED NAC-DOMAIN PROTEIN 1 (VND1);ARABIDOPSIS NAC DOMAIN CONTAINING PR…
AT5G18000 AT5G18000.1 Encodes VERDANDI (VDD), a putative transcription factor belonging to the reproductive meristem (REM) family. VDD is a direct target of the MADS domain ovule identity complex. Mutation in VDD affects embryo sac differentiation. protein_coding VERDANDI (VDD) VERDANDI (VDD)
AT5G24110 AT5G24110.1 member of WRKY Transcription Factor; Group III protein_coding WRKY DNA-BINDING PROTEIN 30 (WRKY30) WRKY DNA-BINDING PROTEIN 30 (WRKY30);ARABIDOPSIS THALIANA WRKY DNA-BINDING PROTEIN 30 (ATWRKY30)
AT2G46400 AT2G46400.1 Encodes a WRKY transcription factor that contributes to the feedforward inhibition of osmotic/salt stress-dependent LR inhibition via regulation of ABA signaling and auxin homeostasis. protein_coding WRKY DNA-BINDING PROTEIN 46 (WRKY46) WRKY DNA-BINDING PROTEIN 46 (WRKY46);WRKY DNA-BINDING PROTEIN 46 (ATWRKY46)
AT2G40750 AT2G40750.1 member of WRKY Transcription Factor; Group III protein_coding WRKY DNA-BINDING PROTEIN 54 (WRKY54) WRKY DNA-BINDING PROTEIN 54 (WRKY54);WRKY DNA-BINDING PROTEIN 54 (ATWRKY54)
AT2G21900 AT2G21900.1 member of WRKY Transcription Factor; Group II-c protein_coding WRKY DNA-BINDING PROTEIN 59 (WRKY59) WRKY DNA-BINDING PROTEIN 59 (WRKY59); (AtWRKY59)
AT2G25000 AT2G25000.1 Pathogen-induced transcription factor. Forms protein complexes with itself and with WRKY40. Coexpression with WRKY18 or WRKY40 made plants more susceptible to both P. syringae and B. cinerea. WRKY18, WRKY40, and WRKY60 have partially redundant roles in response to the hemibiotrophic bacterial pathogen Pseudomonas syringae and the necrotrophic fungal pathogen Botrytis cinerea…
AT3G56400 AT3G56400.1 Member of WRKY Transcription Factor; Group III. Function as activator of SA-dependent defense genes and a repressor of JA-regulated genes. WRKY70-controlled suppression of JA-signaling is partly executed by NPR1. protein_coding WRKY DNA-BINDING PROTEIN 70 (WRKY70) WRKY DNA-BINDING PROTEIN 70 (WRKY70);ARABIDOPSIS THALIANA WRKY DNA-BINDING PROTEIN 70 (ATWRKY70)
AT5G28650 AT5G28650.1 member of WRKY Transcription Factor; Group II-d protein_coding WRKY DNA-BINDING PROTEIN 74 (WRKY74) WRKY DNA-BINDING PROTEIN 74 (WRKY74);ARABIDOPSIS THALIANA WRKY DNA-BINDING PROTEIN 74 (ATWRKY74)
AT1G46480 AT1G46480.1 Encodes WOX4, a WUSCHEL-related homeobox gene family member with 65 amino acids in its homeodomain. Proteins in this family contain a sequence of eight residues (TLPLFPMH) downstream of the homeodomain called the WUS box. This protein also contains an acidic domain approximately 10 residues upstream of the WUS box. Part of the TDIF-TDR-WOX4 signaling pathway that plays a cru…
AT5G64530 AT5G64530.1 xylem NAC domain 1;(source:Araport11) protein_coding XYLEM NAC DOMAIN 1 (XND1) ARABIDOPSIS NAC DOMAIN CONTAINING PROTEIN 104 (ANAC104);XYLEM NAC DOMAIN 1 (XND1)
AT1G66140 AT1G66140.1 Encodes a zinc finger protein containing only a single zinc finger. protein_coding ZINC FINGER PROTEIN 4 (ZFP4) ZINC FINGER PROTEIN 4 (ZFP4)
Ion transport
AT5G24580 AT5G24580.1 Heavy metal transport/detoxification superfamily protein;(source:Araport11) protein_coding
AT3G48970 AT3G48970.1 Heavy metal transport/detoxification superfamily protein;(source:Araport11) protein_coding
AT3G24450 AT3G24450.1 Heavy metal transport/detoxification superfamily protein;(source:Araport11) protein_coding
AT2G28660 AT2G28660.1 Chloroplast-targeted copper chaperone protein;(source:Araport11) protein_coding
AT5G59030 AT5G59030.1 encodes a putative copper transport protein that contains copper-binding motif and functionally complements in copper-transport defective yeast strains protein_coding COPPER TRANSPORTER 1 (COPT1) COPPER TRANSPORTER 1 (COPT1)
AT3G46900 AT3G46900.1 encodes a member of copper transporter family and functionally complements a high affinity copper transporter mutant in yeast protein_coding COPPER TRANSPORTER 2 (COPT2) COPPER TRANSPORTER 2 (COPT2)
AT3G17690 AT3G17690.1 member of Cyclic nucleotide gated channel family protein_coding CYCLIC NUCLEOTIDE GATED CHANNEL 19 (CNGC19) CYCLIC NUCLEOTIDE-GATED CHANNEL 19 (ATCNGC19);CYCLIC NUCLEOTIDE GATED CHANNEL 19 (CNGC19)
AT4G01010 AT4G01010.1 member of Cyclic nucleotide gated channel family protein_coding CYCLIC NUCLEOTIDE-GATED CHANNEL 13 (CNGC13) CYCLIC NUCLEOTIDE-GATED CHANNEL 13 (ATCNGC13);CYCLIC NUCLEOTIDE-GATED CHANNEL 13 (CNGC13)
AT2G28260 AT2G28260.1 member of Cyclic nucleotide gated channel family protein_coding CYCLIC NUCLEOTIDE-GATED CHANNEL 15 (CNGC15) CYCLIC NUCLEOTIDE-GATED CHANNEL 15 (ATCNGC15);CYCLIC NUCLEOTIDE-GATED CHANNEL 15 (CNGC15)
AT2G46440 AT2G46440.1 Member of Cyclic nucleotide gated channel family. Positive regulator of resistance against avirulent fungal pathogen. The mRNA is cell-to-cell mobile. protein_coding CYCLIC NUCLEOTIDE-GATED CHANNELS (CNGC11) CYCLIC NUCLEOTIDE-GATED CHANNEL 11 (ATCNGC11);CYCLIC NUCLEOTIDE-GATED CHANNEL 11 (CNGC11);CYCLIC NUCLEOTIDE-GATED CHANNELS (CNGC11)
AT4G32500 AT4G32500.1 Encodes AKT5, a member of the Shaker family potassium ion (K+) channel. This family includes five groups based on phylogenetic analysis (FEBS Letters (2007) 581: 2357): I (inward rectifying channel): AKT1 (AT2G26650), AKT5 (AT4G32500) and SPIK (also known as AKT6, AT2G25600); II (inward rectifying channel): KAT1 (AT5G46240) and KAT2 (AT4G18290); III (weakly inward rectifying…
AT5G46240 AT5G46240.1 Encodes a potassium channel protein (KAT1). ABA triggers KAT1 endocytosis both in epidermal cells as well as guard cells. Upon removal of ABA, KAT1 is recycled back to the plasma membrane. KAT1 is localized within 0.5?0.6 &#956;m diameter microdomains at the plasma membrane surface. KAT1 belongs to the Shaker family K+ channel. This family includes five groups based on phylo…
