# Supplementary material for: TANDEM ZINC‐FINGER/PLUS3 integrates light signaling and flowering regulatory pathways at the chromatin level
Source: New Phytol. 2025 May 12;247(2):706–18. doi: 10.1111/nph.70213 (PMC12177312; doi:10.1111/nph.70213)
Supplement: Supplementary file 17 — Table S17 TANDEM ZINC‐FINGER/PLUS3 targets identified by ChIP‐seq at Zeitgeber 0.5 and 15 associated with Figs 4, S5. [file NPH-247-706-s018.xlsx]

## Sheet: TZP_0.5_vs_ZP_15
New Phytologist Supporting Information
Article title: TANDEM ZINC-FINGER/PLUS3 integrates light signaling and flowering regulatory pathways at the chromatin level
Authors: Giorgio Perrella, Elisa Vellutini, Allan Beveridge, Graham Hamilton, Pawel Herzyk and Eirini Kaiserli
Article acceptance date: 21 April 2025
Table S17: TZP targets identified by ChIPseq at Zeitgeber 0.5 and 15 associated with Fig. 4.
TZP_0.5 unique	TZP_15 unique	Common
AT3G54570	AT2G17630	AT1G60910
AT1G67670	AT1G06620	AT4G20670 (2,1)
AT1G34330	AT5G07780	AT1G31910
AT5G40275	AT1G60850	AT2G14210
AT3G24240	AT1G30755	AT4G39180
AT2G11200	AT3G44713	AT4G23150 (2,1)
AT3G45870	AT2G16040	AT2G02650
AT1G14240	AT1G01260	AT1G23810
AT2G07440	AT4G21680	AT4G17914
AT2G07363	AT4G29090	AT4G00752
AT4G04110	AT1G71720	AT2G07755
AT5G37320	AT3G13970	AT2G44660
AT3G49130	AT1G32420	AT2G07684 (1,2)
AT1G08140	AT4G27700	AT1G62000
AT1G27461	AT1G58430	AT3G46482
AT2G35110	AT3G59765	AT5G44110
AT3G12890	AT1G72530	AT1G26558
AT2G07505	AT5G02220	AT3G05440
AT4G10760	AT1G02065	AT3G54520
AT1G73220	AT5G47370	AT5G66817
AT4G31940	AT3G63510	AT2G02660
AT4G00232	AT4G27580	AT1G43730
AT5G07150	AT1G78670	AT2G15042 (2,1)
AT4G00236	AT5G06390	AT1G51805
AT5G40942	AT1G80630	AT1G52950
AT3G02900	AT2G29628	AT4G34131
AT3G07780	AT1G21910	AT5G39750
AT2G45940	AT4G24977	AT4G05612
AT3G52150	AT5G60270	AT1G68580
AT2G34440	AT3G14050	AT5G58650
AT2G21730	AT3G48720	AT4G13250
AT1G27930	AT5G55380	AT2G15460
AT1G28930	AT2G39435	AT3G42160
AT3G05780	AT5G25290	AT1G52415
AT4G28680	AT4G28040	AT3G20570
AT3G09385	AT5G08139	AT2G41900
AT5G28800	AT1G79950	AT2G14800
AT2G13840	AT3G06670	AT1G65681
AT1G47810	AT4G21240	AT2G38980
AT2G10735	AT5G54420	ATMG00830
AT1G63580	AT5G65660	AT1G26560
AT3G28320	AT2G45820	AT2G07783 (1,2)
AT2G20362	AT2G24360	AT4G03960
AT5G61700	AT3G01510	AT2G16340
AT3G18630	AT2G26730	AT1G05030 (3,3)
AT1G07025	AT3G59060	AT2G36910 (3,1)
AT1G17440	AT3G16300	AT5G35195
AT4G21065	AT2G18530	ATMG00940
AT3G09130	AT5G67245	AT4G23300
AT1G29580	AT1G56220	AT2G07826 (1,2)
AT4G03370	AT4G27310	AT3G46250
AT1G37140	AT5G38190	AT3G47790
AT5G11990	AT5G28040	AT2G36920
AT3G42940	AT1G10850	AT2G36885
AT5G18362	AT5G22450	AT3G29639
AT3G28910	AT1G17615	AT5G28667
AT3G26900	AT5G17760	AT3G30430
AT1G29640 (2)	AT1G03530	AT2G07774
AT5G54820	AT2G12905	AT2G07674
AT1G27270	AT5G62060	AT1G50800
AT5G37970	AT3G24340	AT5G10680
AT5G22430	AT1G80440 (2)	AT3G44670
AT3G19508	AT1G47700	AT2G10602
AT5G28465 (2)	AT2G35612	AT2G12200
AT5G60920	AT2G07763	AT2G07798
AT5G28463	AT2G34238	AT4G27160
AT3G11945	AT1G20770	AT5G29231
AT3G43660	AT5G27950	AT4G08991
AT1G30710	AT4G22590	AT5G46030
AT2G14410	AT1G63750	AT1G11950
AT1G09540	AT2G43340	AT2G03110
AT5G65005	AT5G16375	AT5G57630
AT4G26340	AT1G20850	AT2G10430
AT2G04220	AT3G43870	AT4G16950
AT5G28527	AT1G55580	AT2G07745
AT2G27160	AT1G35500	AT4G37540
AT5G28520	AT2G29970	AT2G07695
AT5G38010	AT1G16130	AT2G07692 (1,2)
AT2G12170	AT3G17120	AT5G12980
AT5G39400	AT3G17650	AT1G29090
AT1G57570	AT3G24110	AT4G03945
AT3G03070	AT3G61545	AT3G55650
AT4G09430	AT1G56120	AT2G14540
AT1G06890	AT3G17490	AT1G13360
AT2G07290	AT2G19460	AT2G07669
AT2G43220	AT3G27090	AT2G07664
AT1G30360	AT1G02230	AT1G13640
AT4G30870	AT3G16830	AT1G36922
AT2G44580	AT3G48515	AT5G28720
AT1G63860	AT1G03180	AT1G24265
AT1G20730	AT1G61380	AT2G35280
AT1G43600	AT5G58070	AT4G08347
AT2G47510	AT4G16600
AT5G18740	AT3G17560
AT5G08610	AT1G15980
AT5G57320	AT4G09965
AT1G36595	AT1G02990
AT1G62914	AT4G15550
AT4G31110	AT1G14920
AT3G17190	AT5G06760
AT5G49138 (2)	AT4G19420
AT1G66020	AT5G19410
AT4G03170	AT4G24240
AT4G13770	AT5G64541
AT2G13680	AT5G07580
AT5G46510	AT5G09280
AT5G44900	AT4G32970
AT4G06489	AT5G13730
AT1G29720	AT1G14350
AT3G26612	AT5G64395
AT3G20155	AT2G31820
AT3G24080	AT2G04070
AT5G17740	AT4G30120
AT3G55590	AT5G09960
AT1G29962	AT5G63320
AT5G07700	AT5G59820
AT1G09610	AT2G39200
AT1G15772	AT5G32440
AT3G29040	AT1G20890
AT1G05894	AT2G24550
AT2G34290	AT2G36060
AT3G47920	AT2G42365
AT3G42640	AT5G61820
AT1G72670	AT1G77040
AT1G05577	AT5G12010
AT3G45440	AT4G32020
AT1G33220	AT1G74840
AT1G57800	AT3G12020
AT1G31720	AT2G25030
AT3G62750	AT3G02170
AT3G63290	AT3G30210
AT3G30867	AT3G06510
AT2G06010	AT3G15605
AT2G15340 (2)	AT3G24300
AT2G02310	AT1G23820
AT2G28740	AT5G37260
AT1G02950	AT3G46110
AT1G02952	AT5G65430
AT3G61400	AT2G45910
AT4G04409	AT2G13610
AT2G19970	AT4G16780
AT3G21900	AT4G24610
AT3G20557	AT2G38170
AT3G20180	AT5G55840
AT3G20475	AT4G22730
AT5G44460	AT1G03870 (2)
AT3G04460	AT5G51270
AT1G22740	AT2G16190
AT1G30950	AT4G26090
AT3G03080	AT5G06140
AT4G14020	AT2G34930
AT1G25240	AT2G46308
AT4G11250	AT3G24050
AT1G03320	AT2G44920
AT3G60470	AT3G03990
AT3G43490	AT3G62980
AT4G16563	AT4G08580
AT2G34220	AT4G32160
AT4G12920	AT4G26000
AT2G13145	AT5G40480
AT4G08900	AT3G51540
AT3G26380	AT5G64980
AT2G03640	AT5G06860
AT4G29610	AT5G14110
AT2G20465	AT1G04250
AT1G19930	AT5G01810
AT1G49880	AT4G19460
AT5G62750 (2)	AT3G27840
AT4G18195	AT2G40802
AT5G65330	AT1G59900
AT1G29570	AT5G59540
AT2G24165	AT3G08960
AT4G25430	AT5G63880
AT4G28930	AT1G30825
AT4G30996	AT3G01030
AT2G14660	AT1G30140
AT5G17080	AT5G39050
AT5G38930	AT4G03350
AT5G11220	AT4G15610
AT3G02960	AT5G24930
AT3G20940	AT1G05680
AT1G49260	AT1G07670
AT5G23010	AT1G11020
AT1G31270	AT2G36890
AT4G10730	AT5G42920
AT2G31770	AT4G09930
AT1G17420	AT4G24400
AT5G24100	AT1G01490
AT5G30420	AT5G18590
AT1G30700	AT1G67900
AT2G45510	AT1G18075
AT2G11983	AT2G43130
AT1G57590	AT4G25030
AT4G15040	AT1G65830
AT5G06200	AT2G34650
AT5G38386	AT3G19850
AT1G55546	AT4G37460
AT5G24400	AT3G24170
AT3G23800	AT5G48380
AT1G22780	AT5G03210
AT1G43720	AT2G41550
AT2G29950	AT3G22370
AT1G62020	AT2G07760
AT2G14247	AT5G56550
AT1G43665	AT3G11285
AT5G47340	AT3G12930
AT1G22010	AT1G29110
AT4G15680	AT2G44490
AT3G21460	AT3G02140
AT2G04150	AT2G02630
AT3G42780	AT4G00440
AT4G32640	AT1G13245 (2)
AT1G52942	AT1G29500
AT5G29040	AT3G27845
AT5G29044	AT2G44670
AT2G12190	AT2G21210
AT1G66470	AT2G25200
AT1G23530	AT3G18170
AT3G28870	AT3G14840
AT3G44130	AT1G76600 (2)
AT1G31050	AT2G39865
AT3G24000	AT5G55930
AT5G38680	AT4G24660
AT2G23149	AT4G39350
AT4G29600	AT2G47070
AT3G26540	AT1G04000
AT2G07981	AT1G48230
AT4G27150	AT5G20190
AT5G04900	AT2G47390
AT1G51260	AT2G05920
AT4G08410	AT4G25080
AT1G11620	AT4G02660
AT5G58890	AT3G27690
AT3G20160	AT1G49540
AT3G44180	AT1G76990
AT3G45950	AT3G58120
AT4G26330	AT4G38850
AT1G78530	AT5G24155
AT2G14750	AT2G27180
AT5G61160	AT1G60940
AT1G05560	AT2G45170
AT2G31035	AT5G44290
AT5G06740	AT5G61600
AT1G06260	AT4G18890
AT4G34440	AT5G57800
AT4G00920	AT3G05220
AT5G28920 (2)	AT2G18460
AT1G47440	AT2G01930
AT3G50290	AT5G18030
AT2G38240	AT5G67455
AT4G19880	AT2G47160
AT4G31250	AT3G44261
AT3G43722	AT2G32340
AT2G34030	AT3G15680
AT5G18160	AT5G59690
AT4G19191	AT5G49760
AT5G33258	AT1G14260
AT1G46408	AT2G28140
AT2G03934	AT1G25300
AT2G11280	AT4G22980
AT1G29740	AT1G70560
AT2G07673	AT3G16857
AT2G41910	AT2G32970
AT1G50960	AT1G63460
AT5G54370	AT4G19850
AT5G47980	AT2G23320
AT5G26650	AT3G45780
AT2G09840	AT1G78040
AT4G21090	AT1G65710
AT5G13910	AT5G26692
AT3G43820	AT3G22886
AT2G15029	AT3G45140
AT3G44070	AT3G53350
AT4G37483	AT2G30930
AT5G48100	AT1G01060
AT1G45229	AT5G39860
AT5G12240	AT1G13740
AT1G74140	AT4G09420
AT5G39880	AT2G03810
AT4G14305	AT1G28304
AT1G69792	AT3G50240
AT3G24600	AT4G13340
AT4G02770	AT1G68526
AT5G49180	AT2G14530
AT1G67790	AT5G02021
AT5G09600	AT1G07630
AT4G38840	AT2G24830
AT5G51800	AT1G13110
AT5G45000	AT1G18990
AT4G01170	AT1G02813
AT4G02871	AT1G30350
AT2G04032	AT5G03370
AT5G23890	AT2G07738
AT5G11060	AT5G65440
AT1G50080	AT5G35190
AT4G00380	AT2G07732
AT5G23575	AT2G42550
AT4G03570	AT5G60680
AT5G10890	AT4G35770 (2)
AT3G44250	AT5G67630
AT2G32350	AT1G43950
AT1G53410	AT1G22710
AT2G11870	AT1G67300
AT2G02340	AT1G43260
AT5G02990	AT5G05170
AT5G36220	AT1G70895
AT3G59550	AT2G30695
AT1G24650	AT5G61240
AT1G10920	AT5G62162
AT3G49020	AT2G40320
AT4G12270	AT5G60840
AT2G45840	AT2G25440
AT5G45140	AT3G29450 (2)
AT3G43340	AT3G46630
AT2G33775	AT3G60897
AT4G33320	AT1G51090
AT2G15640 (2)	AT1G68220
AT1G66000	AT2G30050
AT1G30590	AT3G08680
AT1G53480	AT2G17120
AT1G05950	AT3G12150
AT4G21130	AT1G49160
AT5G35603	AT5G01090
AT2G47750	AT1G16110
AT3G46130	AT3G15950
AT1G03820	AT1G34310
AT3G45720	AT4G39040
AT5G54410	AT5G36925
AT3G53065	AT3G61520
AT3G10680	AT1G69100
AT3G22350	AT2G31730
AT2G26620	AT2G30600
AT5G27620	AT4G37070
AT3G14920	AT4G25500
AT2G15740	AT2G32260
AT3G21970	AT4G19710
AT5G38910	AT1G03220
AT3G23770	AT4G32410
AT5G16920	AT3G50140
AT1G47655	AT2G28105
AT5G41300	AT1G31930
AT5G47000	AT1G06160
AT3G09640	AT2G42720
AT4G13494	AT2G45020
AT4G24120	AT1G05710
AT2G06912	AT5G02200
AT2G45300	AT4G35410
AT2G16575	AT2G26695
AT3G27720	AT3G27270
AT3G11350	AT2G42250
AT1G77320	AT1G17345
AT4G02830	AT4G27654
AT5G34882	AT3G07470
AT5G01140	AT3G12280
AT2G11270	AT5G21940
AT4G32212	AT1G61880
AT3G50300	AT2G46160
AT4G37160	AT1G14280
AT1G20925	AT1G78830
AT2G07310	AT1G03030
AT2G02540	AT1G01620
AT2G14045	AT5G63040
AT2G11930	AT4G36920
AT4G10670	AT2G16960
AT1G49530	AT1G09520
AT2G04041	AT1G23710
AT4G16960	AT1G29690
AT2G15490	AT1G23490
AT5G20340	AT2G41400
AT1G30790	AT4G33080
AT5G23030	AT1G23870
AT3G30805	AT1G06410
AT5G28470 (2)	AT1G30016
AT3G21175	AT2G45960
AT1G56430	AT2G09388
AT1G76750	AT4G27970
AT1G60410	AT3G07350
AT3G13210	AT2G07775
AT3G23650	AT1G55690
AT5G58600	AT4G18710
AT1G07810	AT5G11740
AT3G30290	AT5G46310
AT4G29990	AT2G07676
AT2G26700	AT2G03930
AT3G22250	AT1G18382
AT5G38005	AT3G12920
AT2G20208	AT2G16080
AT5G22240	AT1G70160
AT3G19940	AT2G47010
AT3G56610	AT1G51940
AT1G42120	AT5G67280
AT1G14110	AT1G76185
AT2G41270	AT3G15350
AT1G36920	AT1G47570
AT1G28070	AT2G45660
AT1G36925	AT2G35635
AT3G42880	AT5G51460
AT3G14981	AT5G01420
AT1G11145	AT5G57887
AT4G06611	AT5G20020
AT1G35610	AT2G32160
AT5G03858	AT3G59880
AT2G42900	AT2G32630
AT2G30310	AT4G34760
AT5G12090	AT3G61060
AT5G53770	AT4G23630
AT1G49560	AT5G15310
AT5G38940	AT4G19530
AT4G04610	AT3G15850
AT4G18920	AT1G13880
AT2G12230 (2)	AT5G37250
AT4G16267	AT3G08760
AT4G33145	AT5G62030
AT2G13116	AT4G31075
AT3G32960	AT2G45360
AT5G43211	AT3G49970
AT4G08267	AT2G46830
AT3G43280	AT4G30030
	AT2G30490
	AT2G07799
	AT5G09810
	AT3G04732
	AT2G05520
	AT4G11650
	AT5G44780
	AT2G16620
	AT3G05340
	AT4G35750
	AT2G07687
	AT1G01550
	AT4G05632
	AT3G10390
	AT3G55665
	AT3G44310
	AT2G01670
	AT3G61840
	AT2G32190
	AT3G50390
	ATMG00310
	AT5G51760
	AT4G01380
	AT4G21570
	AT2G28130
	AT2G46680
	AT1G16150
	AT1G73830
	AT1G25440
	AT1G25520
	AT4G00810
	AT3G20310
	AT3G56980
	AT5G64735
	AT1G30690
	AT5G32460
	AT1G78700
	AT3G31900
	AT3G44950
	AT5G42053
	AT2G39950
	AT1G20500
	AT5G13400
	AT5G26900
	AT2G21650
	AT4G37640
	AT5G13760
	AT3G18282
	AT1G76710
	AT5G08335
	AT2G18090
	AT5G16730
	AT2G38890
	AT3G13860
	AT5G05440
	AT3G08600
	AT1G07170
	AT4G15200
	AT1G50420
	AT1G78020
	AT1G61460
	AT1G76170
	AT2G46720
	AT5G55940
	AT3G05900
	AT5G61970
	AT5G67230
	AT1G26150
	AT3G04120
	AT1G32230
	AT5G13100
	AT2G40130
	AT3G57860
	AT1G10840
	AT1G56350
	AT1G13220
	AT2G23321
	AT1G74960
	AT1G75430
	AT1G70400
	AT4G38430
	AT5G40340
	AT1G30330
	AT2G11630
	AT4G16500
	AT4G32120
	AT4G08250
	AT3G12630
	AT5G38210
	AT4G09770
	AT2G42280
	AT4G27730
	AT5G18470
	AT1G04370
	AT2G31230
	AT3G09020
	AT3G20850
	AT1G26270
	AT2G24100
	AT3G47780
	AT1G26420
	AT2G35859
	AT5G60090
	AT1G72500
	AT3G25870
	AT1G17880
	AT5G11242
	AT4G02733
	AT5G02410
	AT1G05510
	AT1G25560
	AT4G10595
	AT1G15340
	AT3G26932
	AT2G41990
	AT3G19274
	AT1G62301
	AT2G33030
	AT4G03540
	AT1G29670
	AT2G20350
	AT4G09080
	AT3G19085
	AT5G42650
	AT3G24190
	AT3G14362
	AT5G63110
	AT1G75020
	AT2G14460
	AT5G12470
	AT2G41090
	AT3G45260
	AT5G66820
	AT1G14740
	AT5G63620
	AT2G23470
	AT1G77290
	AT2G37820
	AT2G29065
	AT4G32030
	AT1G01430
	AT5G44680
	AT2G43200
	AT3G13450
	AT3G23250
	AT5G28010
	AT4G23190
	AT3G06500
	AT2G23690
	AT2G17295
	AT4G09731
	AT5G54770
	AT1G49780
	AT1G34690
	AT5G41675
	AT3G48990
	AT3G06280
	AT5G51550
	AT1G09070
	AT2G07713
	AT2G16430
	AT2G38646
	AT3G63090
	AT2G03620
	AT3G05936 (2)
	AT4G14310
	AT2G23180
	AT5G53290
	AT4G39403
	AT1G80850
	AT1G17360
	AT3G05110
	AT1G69120
	AT5G60760
	AT1G68320
	AT2G22730
	AT3G02260
	AT1G20110
	AT5G61455
	AT1G23100
	AT2G46225
	AT3G50790
	AT3G26235
	AT3G21320
	AT5G11200
	AT2G45680
	AT4G30430
	AT1G17620
	AT1G69530
	AT1G45243
	AT1G13260
	AT3G28820

## Sheet: TZP 0.5
TZP 0.5 unique	Number of binding	fold change	position		gene description				feature	fold change	distancetoFeature
AT1G29640	2	1.64-1.90	-1968	-1068	AT1G29640|F15D2.20|F15D2_20				AT3G05440	1.6539	-2568
AT5G49138	2	1.76-2.04	-1423	277	antisense gene				AT2G45300	1.63336	-2561
AT5G28920	2	1.79-1.92	-1272	428	AT5G28920|F7P1.1				AT2G14247	1.61829	-2548
AT2G15640	2	4.58-9.04	-2295	-1645	F-box family protein				AT4G08900	1.56339	-2547	ARGAH1
AT2G15340	2	2.05-1.59	-1487	163	glycine-rich protein				AT2G07783	1.64201	-2546	#N/A
AT5G62750	2	1.60-1.66	-1983	-583	hypothetical protein				AT1G76750	1.8393	-2490	EC1.1
AT5G28470	2	1.63-1.61	-2051	-51	Major facilitator superfamily protein				AT1G15772	1.5906	-2489
AT2G12230	2	1.82-2.80	-2161	-861	pseudogene of P-loop containing nucleoside triphosphate hydrolases superfamily protein				AT2G14410	2.0411	-2471	#N/A
AT5G28465	2	1.70-2.05	-2114	-464	uncharacterised				AT1G24650	2.16925	-2470	TMK2
AT1G55546	1	1.80698	172		2-C-methyl-D-erythritol 4-phosphate cytidylyltransferase;(source:Araport11) protein_coding				AT1G05560	1.68136	-2453	UGT1
AT1G60410	1	1.84805	168		A paternally expressed imprinted gene. protein_coding				AT2G07695	1.64123	-2451
AT5G61700	1	1.8493	136		ABC2 homolog 16(ABCA12) Arabidopsis thaliana				AT2G29950	1.59304	-2435	EFL1
AT2G34440	1	1.75735	-200		AGAMOUS-like 29(AGL29) Arabidopsis thaliana				AT4G16950	2.52375	-2433	RPP5
AT5G26650	1	2.04038	165		AGAMOUS-like 36(AGL36) Arabidopsis thaliana				AT2G14750	1.50743	-2432	APK1
AT4G11250	1	1.66243	72		AGAMOUS-like 52(AGL52) Arabidopsis thaliana				AT4G23150	2.91547	-2431	CRK7
AT5G65330	1	1.54227	124		AGAMOUS-like 78(AGL78) Arabidopsis thaliana				AT1G52942	3.03419	-2422	#N/A
AT5G58890	1	1.85123	168		AGAMOUS-like 82(AGL82) Arabidopsis thaliana				AT5G46030	2.9486	-2417
AT1G46408	1	2.29336	285		AGAMOUS-like 97(AGL97) Arabidopsis thaliana				AT2G41900	2.69357	-2405
AT2G26700	1	1.57898	54		AGC (cAMP-dependent, cGMP-dependent and protein kinase C) kinase family protein(PID2) Arabidopsis thaliana				AT5G33258	1.87004	-2390	#N/A
AT4G03170	1	1.86115	118		AP2/B3-like transcriptional factor family protein(AT4G03170) Arabidopsis thaliana				AT1G05030	2.9881	-2383
AT2G14750	1	1.50743	-2432		APS kinase(APK) Arabidopsis thaliana				AT5G27620	1.78824	-2374	CYCH;1
AT3G24240	1	1.52903	126		AT3G24240|RGFR1|RGI1|RGF1 INSENSITIVE 1|K13K6.1				AT5G46510	1.74659	-2351
AT1G28070	1	1.63231	-1246		ATP-dependent RNA helicase;(source:Araport11) protein_coding				AT4G04110	2.45929	-2341
AT5G20340	1	2.06144	-137		beta-1,3-glucanase 5(BG5) Arabidopsis thaliana				AT5G23890	1.85061	-2339
AT2G34030	1	2.12275	-636		Calcium-binding EF-hand family protein;(source:Araport11) protein_coding				AT3G14981	1.61389	-2310
AT2G11270	1	1.53252	-2220		citrate synthase-like protein;(source:Araport11) protein_coding				AT2G15640	4.58671	-2295
AT3G30805	1	1.9326	-875		Class II aminoacyl-tRNA and biotin synthetases superfamily protein(AT3G30805) Arabidopsis thaliana				AT2G06912	2.24665	-2292	#N/A
AT3G45440	1	1.71096	-666		Concanavalin A-like lectin protein kinase family protein(AT3G45440) Arabidopsis thaliana				AT1G10920	1.99409	-2282	LOV1
AT5G06740	1	2.1377	156		Concanavalin A-like lectin protein kinase family protein(AT5G06740) Arabidopsis thaliana				AT5G43211	1.5621	-2264
AT3G13210	1	1.63703	279		crooked neck protein, putative / cell cycle protein;(source:Araport11) protein_coding				AT4G02770	1.6538	-2255	PSAD1
AT4G03570	1	2.13723	505		Cystatin/monellin superfamily protein;(source:Araport11) protein_coding				AT1G06890	1.69035	-2249	UXT3
AT1G35610	1	1.60164	-962		Cysteine/Histidine-rich C1 domain family protein;(source:Araport11) protein_coding				AT2G34220	1.66183	-2236	MEE20
AT3G21970	1	1.80719	-9		cysteine-rich repeat secretory protein, putative (DUF26);(source:Araport11) protein_coding				AT3G04460	1.61099	-2234	PEX12
AT4G29600	1	1.5994	172		Cytidine/deoxycytidylate deaminase family protein;(source:Araport11) protein_coding				AT1G05950	1.62918	-2229
AT5G36220	1	1.85668	-1717		cytochrome p450 81d1(CYP81D1) Arabidopsis thaliana				AT4G28680	1.72417	-2220	TYRDC
AT2G12190	1	1.95295	-1655		Cytochrome P450 superfamily protein(AT2G12190) Arabidopsis thaliana				AT2G11270	1.53252	-2220
AT3G30290	1	1.51635	-1854		cytochrome P450, family 702, subfamily A, polypeptide 8(CYP702A8) Arabidopsis thaliana				AT1G50800	5.51791	-2212	#N/A
AT2G45510	1	1.77345	376		cytochrome P450, family 704, subfamily A, polypeptide 2(CYP704A2) Arabidopsis thaliana				AT4G32640	2.0591	-2201
AT3G20940	1	2.08339	-17		cytochrome P450, family 705, subfamily A, polypeptide 30(CYP705A30) Arabidopsis thaliana				AT5G08610	1.67129	-2195	RH26
AT3G44250	1	1.61591	324		cytochrome P450, family 71, subfamily B, polypeptide 38(CYP71B38) Arabidopsis thaliana				AT2G12230	1.82808	-2161	#N/A
AT4G31940	1	1.78482	162		cytochrome P450, family 82, subfamily C, polypeptide 4(CYP82C4) Arabidopsis thaliana				AT3G46250	6.3544	-2143	#N/A
AT4G13770	1	1.87095	-1889		cytochrome P450, family 83, subfamily A, polypeptide 1(CYP83A1) Arabidopsis thaliana				AT2G13840	1.93963	-2124
AT3G53065	1	1.74323	-73		D-galactoside/L-rhamnose binding SUEL lectin protein;(source:Araport11) protein_coding				AT3G52150	1.79932	-2124	PSRP2
AT5G45000	1	2.15347	317		Disease resistance protein (TIR-NBS-LRR class) family(AT5G45000) Arabidopsis thaliana				AT2G47510	1.69134	-2118	FUM1
AT5G46510	1	1.74659	-2351		Disease resistance protein (TIR-NBS-LRR class) family(AT5G46510) Arabidopsis thaliana				AT5G28465	1.70405	-2114	#N/A
AT4G09430	1	2.16136	-1432		disease resistance protein (TIR-NBS-LRR class)(AT4G09430) Arabidopsis thaliana				AT3G42940	2.33669	-2113
AT4G16960	1	1.63528	-1293		disease resistance protein (TIR-NBS-LRR class)(AT4G16960) Arabidopsis thaliana				AT2G42900	1.77596	-2107
AT1G47655	1	2.37082	-1515		Dof-type zinc finger DNA-binding family protein(AT1G47655) Arabidopsis thaliana				AT1G30360	1.55551	-2065	ERD4
AT2G04041	1	1.82094	-1006		ECA1 gametogenesis family protein (DUF784);(source:Araport11) protein_coding				AT2G36910	2.07954	-2064	ABCB1
AT5G34882	1	1.53865	-955		Encodes a ECA1 gametogenesis related family protein protein_coding				AT4G17914	2.4429	-2059	#N/A
AT3G45720	1	1.73086	-1396		Encodes a member of the NAXT NPF subfamily. protein_coding				AT5G12090	1.88075	-2053
AT4G16267	1	1.60311	248		Encodes a Plant thionin family protein [pseudogene] pseudogene				AT5G28470	1.62926	-2051
AT1G07810	1	1.93055	-1115		ER-type Ca2+-ATPase 1(ECA1) Arabidopsis thaliana				AT1G30590	1.82765	-2045
AT5G16920	1	1.66462	-111		Fasciclin-like arabinogalactan family protein;(source:Araport11) protein_coding				AT2G10430	1.75421	-2024	#N/A
AT3G49020	1	1.7321	421		FBD, F-box and Leucine Rich Repeat domains containing protein;(source:Araport11) protein_coding				AT1G20925	1.92029	-2023	PILS1
AT1G11620	1	1.81554	67		F-box and associated interaction domains-containing protein;(source:Araport11) protein_coding				AT2G15740	1.59214	-2015
AT1G30790	1	1.6023	137		F-box and associated interaction domains-containing protein;(source:Araport11) protein_coding				AT3G42780	1.77205	-2013
AT2G11200	1	1.98782	-24		F-box family protein				AT5G62750	1.60245	-1983
AT5G02990	1	1.55855	281		galactose oxidase/kelch repeat protein;(source:Araport11) protein_coding				AT4G32212	1.84805	-1980	#N/A
AT1G14240	1	1.50191	298		GDA1/CD39 nucleoside phosphatase family protein(AT1G14240) Arabidopsis thaliana				AT2G07774	1.51709	-1977
AT2G30310	1	1.92005	-105		GDSL-motif esterase/acyltransferase/lipase. Enzyme group with broad substrate specificity that may catalyze acyltr				AT1G03820	1.7628	-1972
AT4G19880	1	1.72751	-794		Glutathione S-transferase family protein;(source:Araport11) protein_coding				AT1G29640	1.64385	-1968
AT3G44070	1	2.3406	-1612		Glycosyl hydrolase family 35 protein;(source:Araport11) protein_coding				AT1G24265	1.87682	-1965
AT5G23890	1	1.85061	-2339		GPI-anchored adhesin-like protein;(source:Araport11) protein_coding				AT1G17420	2.10171	-1961	LOX3
AT3G42640	1	1.78599	141		H[+]-ATPase 8(HA8) Arabidopsis thaliana				AT2G14045	1.68442	-1950
AT4G08267	1	1.70621	-1704		hAT transposon superfamily protein;(source:Araport11) protein_coding				AT1G11950	1.6264	-1942
AT4G18920	1	2.10522	-355		histone acetyltransferase (DUF1264);(source:Araport11) protein_coding				AT4G08410	2.19765	-1941
AT2G28740	1	1.73304	-1555		histone H4(HIS4) Arabidopsis thaliana				AT4G24120	1.58404	-1941	YSL1
AT2G02540	1	1.68664	503		homeobox protein 21(HB21) Arabidopsis thaliana				AT5G18362	1.80813	-1938	#N/A
AT5G11060	1	1.69793	-1668		homeobox protein knotted-1-like 4(KNAT4) Arabidopsis thaliana				AT2G07505	2.15347	-1921
AT1G49560	1	1.50509	496		Homeodomain-like superfamily protein(AT1G49560) Arabidopsis thaliana				AT2G10735	1.67205	-1894	#N/A
AT3G50290	1	1.87576	-222		HXXXD-type acyl-transferase family protein;(source:Araport11) protein_coding				AT4G13770	1.87095	-1889	CYP83A1
AT5G47980	1	1.73631	412		HXXXD-type acyl-transferase family protein;(source:Araport11) protein_coding				AT2G03110	2.41361	-1886
AT3G50300	1	1.85084	445		HXXXD-type acyl-transferase family protein;(source:Araport11) protein_coding				AT4G16563	1.59782	-1877
AT1G67670	1	1.71969	-823		hypothetical protein				AT3G07780	1.68603	-1869	OBE1
AT3G32960	1	2.49983	23		hypothetical protein (DUF1985);(source:Araport11) protein_coding				AT1G57800	1.81092	-1867	VIM5
AT5G35603	1	1.69342	-971		hypothetical protein (DUF3287);(source:Araport11) protein_coding				AT3G30290	1.51635	-1854	CYP702A8
AT1G66000	1	1.7311	-44		hypothetical protein (DUF577);(source:Araport11) protein_coding				AT4G15040	1.80539	-1828
AT5G01140	1	1.76128	-241		hypothetical protein (DUF674);(source:Araport11) protein_coding				AT3G46130	2.21263	-1814	ATMYB48
AT1G11145	1	1.75746	316		hypothetical protein (DUF674);(source:Araport11) protein_coding				AT2G32350	1.71767	-1795
AT3G20155	1	1.64326	-1385		hypothetical protein(AT3G20155) Arabidopsis thaliana				AT2G16340	2.96769	-1784
AT1G43720	1	1.93064	120		hypothetical protein;(source:Araport11) protein_coding				AT4G30870	1.58951	-1777	MUS81
AT3G42780	1	1.77205	-2013		hypothetical protein;(source:Araport11) protein_coding				AT3G30867	1.83453	-1769	#N/A
AT2G15029	1	1.79328	121		hypothetical protein;(source:Araport11) protein_coding				AT2G02660	3.54311	-1754
AT1G05950	1	1.62918	-2229		hypothetical protein;(source:Araport11) protein_coding				AT1G22740	1.83392	-1750	RABG3B
AT2G07310	1	1.72301	387		hypothetical protein;(source:Araport11) protein_coding				AT5G22240	2.02662	-1739	OFP10
AT1G36920	1	1.66	-1612		hypothetical protein;(source:Araport11) protein_coding				AT5G36220	1.85668	-1717	CYP81D1
AT1G36925	1	2.21041	-86		hypothetical protein;(source:Araport11) protein_coding				AT5G23575	1.67831	-1710
AT3G14981	1	1.61389	-2310		hypothetical protein;(source:Araport11) protein_coding				AT5G53770	1.70783	-1706
AT4G33145	1	1.68664	-986		hypothetical protein;(source:Araport11) protein_coding				AT4G08267	1.70621	-1704
AT5G43211	1	1.5621	-2264		hypothetical protein;(source:Araport11) protein_coding				AT4G04610	2.13069	-1703	APR1
AT3G43280	1	1.59774	501		hypothetical protein;(source:Araport11) protein_coding				AT1G05030	6.76411	-1683
AT5G13910	1	2.36005	385		Integrase-type DNA-binding superfamily protein(LEP) Arabidopsis thaliana				AT5G11060	1.69793	-1668	KNAT4
AT3G23650	1	1.65496	296		kinase-like protein;(source:Araport11) protein_coding				AT1G49880	1.51371	-1667	ERV1
AT1G24650	1	2.16925	-2470		Leucine-rich repeat protein kinase family protein(AT1G24650) Arabidopsis thaliana				AT5G29040	2.3371	-1663	#N/A
AT4G31250	1	1.64102	501		Leucine-rich repeat protein kinase family protein(AT4G31250) Arabidopsis thaliana				AT2G12190	1.95295	-1655
AT5G07150	1	1.82524	-1220		Leucine-rich repeat protein kinase family protein(AT5G07150) Arabidopsis thaliana				AT1G43665	1.78558	-1646
AT5G24100	1	1.57035	434		Leucine-rich repeat protein kinase family protein(AT5G24100) Arabidopsis thaliana				AT2G15640	9.04458	-1645
AT3G42880	1	2.09301	313		Leucine-rich repeat protein kinase family protein(PRK3) Arabidopsis thaliana				AT1G63860	1.97348	-1645
AT4G29990	1	1.80587	-70		Leucine-rich repeat transmembrane protein kinase protein(AT4G29990) Arabidopsis thaliana				AT2G06010	1.54119	-1614	ORG4
AT1G29720	1	1.5994	-1227		Leucine-rich repeat transmembrane protein kinase(AT1G29720) Arabidopsis thaliana				AT3G44070	2.3406	-1612
AT1G29740	1	1.75181	197		Leucine-rich repeat transmembrane protein kinase(AT1G29740) Arabidopsis thaliana				AT1G36920	1.66	-1612
AT1G17420	1	2.10171	-1961		lipoxygenase 3(LOX3) Arabidopsis thaliana				AT1G43600	1.73236	-1607
AT3G05780	1	1.51425	-742		lon protease 3(LON3) Arabidopsis thaliana				AT1G05577	1.86617	-1602
AT1G51260	1	1.73529	-459		lysophosphatidyl acyltransferase 3(LPAT3) Arabidopsis thaliana				AT4G39180	7.26252	-1595	SFH2
AT1G49260	1	1.85801	-70		mechanosensitive ion channel-like protein;(source:Araport11) protein_coding				AT5G60920	1.53454	-1571	COB
AT3G26380	1	1.72324	-1015		Melibiase family protein(AT3G26380) Arabidopsis thaliana				AT2G28740	1.73304	-1555	HIS4
AT2G16575	1	1.82953	-52		mucin;(source:Araport11) protein_coding				AT2G10602	1.62758	-1545
AT3G20475	1	1.6013	396		MUTS-homologue 5(MSH5) Arabidopsis thaliana				AT1G62020	2.00288	-1534
AT3G28910	1	1.69008	-507		myb domain protein 30(MYB30) Arabidopsis thaliana				AT3G24080	1.61748	-1526
AT3G46130	1	2.21263	-1814		myb domain protein 48(MYB48) Arabidopsis thaliana				AT5G04900	1.64818	-1524	NOL
AT1G09540	1	1.5989	491		myb domain protein 61(MYB61) Arabidopsis thaliana				AT3G62750	1.70449	-1521	BGLU8
AT5G07700	1	1.65416	175		myb domain protein 76(MYB76) Arabidopsis thaliana				AT1G47655	2.37082	-1515	DOF1.6
AT5G10890	1	1.74262	-1283		myosin heavy chain-like protein;(source:Araport11) protein_coding				AT1G31720	1.54608	-1502
AT1G10920	1	1.99409	-2282		NB-ARC domain-containing disease resistance protein(LOV1) Arabidopsis thaliana				AT2G15340	2.05011	-1487
AT5G45140	1	2.42174	-712		nuclear RNA polymerase C2(NRPC2) Arabidopsis thaliana				AT5G28720	2.91403	-1481
AT2G45840	1	1.61284	339		O-glucosyltransferase rumi-like protein (DUF821);(source:Araport11) protein_coding				AT3G27720	1.8492	-1476	ARI4
AT1G73220	1	1.78869	124		organic cation/carnitine transporter1(OCT1) Arabidopsis thaliana				AT3G14920	1.6556	-1475
AT5G38005	1	1.5292	33		other_RNA;(source:Araport11) other_rna				AT1G43730	2.07229	-1466
AT5G40275	1	2.10171	-199		other_RNA;(source:Araport11) other_rna				AT3G63290	1.7905	-1445
AT3G28870	1	1.8832	-55		paired amphipathic helix SIN3-like protein;(source:Araport11) protein_coding				AT2G14660	1.90872	-1441
AT3G14920	1	1.6556	-1475		Peptide-N4-(N-acetyl-beta-glucosaminyl)asparagine amidase A protein;(source:Araport11) protein_coding				AT4G09430	2.16136	-1432
AT5G47000	1	1.63703	483		Peroxidase superfamily protein;(source:Araport11) protein_coding				AT5G29044	1.75102	-1431	#N/A
AT4G14305	1	2.39516	-435		Peroxisomal membrane 22 kDa (Mpv17/PMP22) family protein;(source:Araport11) protein_coding				AT4G37160	1.9234	-1426	sks15
AT2G42900	1	1.77596	-2107		Plant basic secretory protein (BSP) family protein;(source:Araport11) protein_coding				AT5G49138	1.76631	-1423
AT3G54570	1	1.87314	-1348		Plant calmodulin-binding protein-like protein				AT4G21065	1.70442	-1404	PCMP-H28
AT5G49180	1	1.84744	-743		Plant invertase/pectin methylesterase inhibitor superfamily(AT5G49180) Arabidopsis thaliana				AT3G45720	1.73086	-1396	NPF2.1
AT5G17740	1	2.1695	-716		P-loop containing nucleoside triphosphate hydrolases superfamily protein(AT5G17740) Arabidopsis thaliana				AT3G20155	1.64326	-1385
AT5G08610	1	1.67129	-2195		P-loop containing nucleoside triphosphate hydrolases superfamily protein(PDE340) Arabidopsis thaliana				AT2G03640	1.6756	-1383
AT5G58600	1	1.56994	-1225		Pmr5/Cas1p GDSL/SGNH-like acyl-esterase family protein (DUF828)(PMR5) Arabidopsis thaliana				AT4G26340	1.94666	-1380
AT2G13840	1	1.93963	-2124		Polymerase/histidinol phosphatase-like protein(AT2G13840) Arabidopsis thaliana				AT4G03960	3.50408	-1378
AT1G34330	1	1.88936	-245		Possibly not a pseudogene based on evidence for transcription (RNA-seq) and translation (Ribo-seq) described in PMI				AT5G18740	1.84249	-1377
AT3G45950	1	1.6464	18		Pre-mRNA splicing Prp18-interacting factor;(source:Araport11) protein_coding				AT1G60910	1.76817	-1367
AT1G53410	1	1.7966	-740		pre-tRNA tRNA-Cys (anticodon: GCA);(source:Araport11, TAIR10) pre_trna				AT1G52415	1.8832	-1366
AT1G42120	1	2.80489	-214		pre-tRNA tRNA-Met;(source:Araport11, TAIR10) pre_trna				AT2G07440	2.01148	-1350
AT3G56610	1	1.78394	-716		prolamin-like protein;(source:Araport11) protein_coding				AT3G54570	1.87314	-1348
AT1G78530	1	1.96188	-641		Protein kinase superfamily protein(AT1G78530) Arabidopsis thaliana				AT3G44180	1.78904	-1345
AT2G34290	1	2.08898	-970		Protein kinase superfamily protein(AT2G34290) Arabidopsis thaliana				AT2G15042	3.39062	-1315
AT2G41910	1	1.88133	144		Protein kinase superfamily protein(AT2G41910) Arabidopsis thaliana				AT4G26330	1.64863	-1308	UNE17
AT4G10730	1	1.97023	-917		Protein kinase superfamily protein(AT4G10730) Arabidopsis thaliana				AT4G16960	1.63528	-1293
AT5G12090	1	1.88075	-2053		Protein kinase superfamily protein(AT5G12090) Arabidopsis thaliana				AT1G27461	1.59273	-1287
AT4G34440	1	1.76695	372		Protein kinase superfamily protein(PERK5) Arabidopsis thaliana				AT3G21175	2.0894	-1286	GATA24
AT5G51800	1	1.59583	359		Protein kinase superfamily protein;(source:Araport11) protein_coding				AT3G26900	1.6921	-1286	SKL1
AT1G52942	1	3.03419	-2422		Pseudogene of AT2G18120; SRS4 (SHI-RELATED SEQUENCE 4) pseudogene				AT2G15460	2.47037	-1284
AT2G11983	1	1.83177	-486		Pseudogene of AT3G17910; SURF1 (SURFEIT 1) pseudogene				AT2G44580	1.5578	-1284
AT5G03858	1	1.76663	-418		Pseudogene of AT5G03960; IQD12 (IQ-domain 12); calmodulin binding protein pseudogene				AT5G10890	1.74262	-1283
AT3G43820	1	2.03971	-74		pseudogene of Copper amine oxidase family protein;(source:Araport11) pseudogene				AT1G47440	1.59182	-1283	#N/A
AT2G13116	1	2.08428	-1170		pseudogene of F-box and associated interaction domains-containing protein;(source:Araport11) pseudogene				AT1G26560	2.66969	-1278	BGLU40
AT2G11930	1	2.08107	-841		pseudogene of hypothetical protein (Protein of unknown function;(source:Araport11) pseudogene				AT4G13250	2.09942	-1274	NYC1
AT2G11870	1	1.56219	79		pseudogene of hypothetical protein;(source:Araport11) pseudogene				AT5G66817	2.58266	-1272
AT4G06611	1	1.76762	125		pseudogene of hypothetical protein;(source:Araport11) pseudogene				AT5G28920	1.79766	-1272
AT2G06912	1	2.24665	-2292		pseudogene of nucleic acid binding / zinc ion binding protein;(source:Araport11) pseudogene				AT2G03934	1.63703	-1270	#N/A
AT2G24165	1	1.79908	-1105		pseudogene of receptor like protein 30;(source:Araport11) pseudogene				AT5G38940	2.35089	-1257
AT1G47440	1	1.59182	-1283		pseudogene of S-locus related protein SLR1;(source:Araport11) pseudogene				AT1G28070	1.63231	-1246
AT2G41270	1	1.62713	2		pseudogene of strictosidine synthase-like 2;(source:Araport11) pseudogene				AT5G28800	1.56236	-1230	#N/A
AT5G41300	1	1.90432	46		Receptor-like protein kinase-related family protein;(source:Araport11) protein_coding				AT1G29720	1.5994	-1227	RFK1
AT4G30870	1	1.58951	-1777		Restriction endonuclease, type II-like superfamily protein(MUS81) Arabidopsis thaliana				AT1G31910	3.36825	-1226	PMK
AT1G22780	1	1.82524	-1214		Ribosomal protein S13/S18 family(PFL) Arabidopsis thaliana				AT5G58600	1.56994	-1225	PMR5
AT5G38910	1	1.58122	89		RmlC-like cupins superfamily protein(AT5G38910) Arabidopsis thaliana				AT3G24000	1.53378	-1224	PCMP-H87
AT5G38930	1	1.99744	-23		RmlC-like cupins superfamily protein(AT5G38930) Arabidopsis thaliana				AT5G07150	1.82524	-1220
AT5G38940	1	2.35089	-1257		RmlC-like cupins superfamily protein(AT5G38940) Arabidopsis thaliana				AT2G31035	2.36744	-1217
AT1G30590	1	1.82765	-2045		RNA polymerase I specific transcription initiation factor RRN3 protein;(source:Araport11) protein_coding				AT1G22780	1.82524	-1214	RPS18C
AT1G66470	1	1.92367	136		ROOT HAIR DEFECTIVE6(RHD6) Arabidopsis thaliana				AT1G29570	1.9119	-1210
AT4G32640	1	2.0591	-2201		Sec23/Sec24 protein transport family protein;(source:Araport11) protein_coding				AT5G47340	1.51333	-1207
AT4G15040	1	1.80539	-1828		Subtilisin-like serine endopeptidase family protein(AT4G15040) Arabidopsis thaliana				AT4G31110	1.85692	-1196	WAKL18
AT4G26330	1	1.64863	-1308		Subtilisin-like serine endopeptidase family protein(UNE17) Arabidopsis thaliana				AT1G08140	1.83706	-1189	CHX6A
AT3G44180	1	1.78904	-1345		syntaxin-related family protein;(source:Araport11) protein_coding				AT4G19191	2.1292	-1178	PCMP-E1
AT3G24000	1	1.53378	-1224		Tetratricopeptide repeat (TPR)-like superfamily protein;(source:Araport11) protein_coding				AT3G02900	1.95101	-1176
AT4G37483	1	1.64219	-130		This gene encodes a small protein and has either evidence of transcription or purifying selection. protein_cod				AT2G13116	2.08428	-1170	#N/A
AT4G04110	1	2.45929	-2341		Toll-Interleukin-Resistance (TIR) domain family protein(AT4G04110) Arabidopsis thaliana				AT2G35110	1.53411	-1163	NAP1
AT5G44900	1	1.88929	-46		Toll-Interleukin-Resistance (TIR) domain family protein(AT5G44900) Arabidopsis thaliana				AT2G07692	1.55762	-1156
AT1G17440	1	1.87908	-916		Transcription initiation factor TFIID subunit A(EER4) Arabidopsis thaliana				AT5G11990	2.10486	-1154
AT5G23575	1	1.67831	-1710		Transmembrane CLPTM1 family protein;(source:Araport11) protein_coding				AT3G30430	1.91993	-1152
AT5G39880	1	1.7713	13		transmembrane protein;(source:Araport11) protein_coding				AT3G47790	1.8566	-1130	ABCA8
AT1G05560	1	1.68136	-2453		UDP-glucosyltransferase 75B1(UGT75B1) Arabidopsis thaliana				AT1G07810	1.93055	-1115	ECA1
AT2G15490	1	1.50935	165		UDP-glycosyltransferase 73B4(UGT73B4) Arabidopsis thaliana				AT2G47750	1.53725	-1109	GH3.9
AT3G22250	1	1.75691	-903		UDP-Glycosyltransferase superfamily protein(AT3G22250) Arabidopsis thaliana				AT5G48100	1.85942	-1106	TT10
AT5G38010	1	2.04688	125		UDP-Glycosyltransferase superfamily protein(AT5G38010) Arabidopsis thaliana				AT2G24165	1.79908	-1105	#N/A
AT3G45870	1	1.52335	148		USUALLY MULTIPLE ACIDS MOVE IN AND OUT TRANSPORTERS 3				AT1G29580	1.74901	-1093
AT4G31110	1	1.85692	-1196		Wall-associated kinase family protein(AT4G31110) Arabidopsis thaliana				AT5G09600	2.83974	-1092	SDH3-1
AT1G57800	1	1.81092	-1867		zinc finger (C3HC4-type RING finger) family protein(VIM5) Arabidop				AT2G20362	1.57229	-1090
AT1G29570	1	1.9119	-1210		Zinc finger C-x8-C-x5-C-x3-H type family protein(AT1G29570) Arabidopsis thaliana				AT4G03370	2.27618	-1085
AT2G07440	1	2.01148	-1350		two-component responsive regulator-related / response regulator protein-like protein;(source:Araport11) protein_cod				AT1G27930	1.71849	-1081
AT2G07363	1	1.77596	356		#N/A				AT1G29640	1.9031	-1068
AT5G37320	1	2.01046	69		hypothetical protein (DUF674);(source:Araport11) protein_coding				AT1G02950	1.76277	-1048	ATGSTF4
AT3G49130	1	1.88057	-103		SWAP (Suppressor-of-White-APricot)/surp RNA-binding domain-containing protein;(source:Araport11) protein_cod				AT4G21130	2.03923	-1046	EMB2271
AT1G08140	1	1.83706	-1189		member of Putative Na+/H+ antiporter family protein_coding CATION/H+ EXCHANGER 6A (CHX6A) CATION/H+ EXCHANGER				AT1G09610	1.60203	-1044	GXM1
AT1G27461	1	1.59273	-1287		hypothetical protein;(source:Araport11) protein_coding				AT3G43722	1.68561	-1043	#N/A
AT2G35110	1	1.53411	-1163		Component of the WAVE protein complex which act as activators of ARP2/3 complex involved in actin nucleation. Requi				AT1G06260	1.58354	-1030
AT3G12890	1	1.73555	-99		Encodes a protein belonging to a class of CCT (CONSTANS, CONSTANS-like, TOC1) domain proteins. The protein contains				AT3G26380	1.72324	-1015
AT2G07505	1	2.15347	-1921		zinc ion binding protein;(source:Araport11) protein_coding				AT2G07745	1.52372	-1007
AT4G10760	1	1.77558	-699		Encodes a member of a core set of mRNA m6A writer proteins and is required for N6-adenosine methylation of mRNA.				AT2G04041	1.82094	-1006
AT4G00232	1	1.91798	221		DNA-binding storekeeper protein-related transcriptional regulator;(source:Araport11) protein_coding				AT2G07684	1.55217	-1005
AT4G00236	1	2.30868	459		pseudogene of Leucine-rich repeat transmembrane protein kinase protein;(source:Araport11) pseudogene				AT1G28930	1.90439	-990
AT5G40942	1	1.63254	134		Annotated as pseudogene of ribonucleoside-diphosphate reductase small chain/ ribonucleotide reductase.Probably not				AT1G57590	1.9358	-987	PAE2
AT3G02900	1	1.95101	-1176		Low-density receptor-like protein;(source:Araport11) protein_coding				AT4G33145	1.68664	-986
AT3G07780	1	1.68603	-1869		Encodes a nuclear PHD finger protein that is functionally redundant with OBE2 and plays an important role in the ma				AT5G35603	1.69342	-971
AT2G45940	1	1.6556	-13		hypothetical protein (DUF295);(source:Araport11) protein_coding				AT2G34290	2.08898	-970
AT3G52150	1	1.79932	-2124		RNA-binding (RRM/RBD/RNP motifs) family protein;(source:Araport11) protein_coding PLASTID-SPECI&#64257;C RIBO				AT2G36910	1.78394	-964	ABCB1
AT2G21730	1	2.38445	-144		cinnamyl alcohol dehydrogenase homolog 2;(source:Araport11) protein_coding CINNAMYL ALCOHOL DEHYDROGENASE HOMO				AT1G35610	1.60164	-962
AT1G27930	1	1.71849	-1081		Function unknown. Interacts with eIF3. protein_coding				AT5G34882	1.53865	-955
AT1G28930	1	1.90439	-990		pre-tRNA tRNA-Pro (anticodon: TGG);(source:Araport11, TAIR10) pre_trna				AT2G07664	2.80372	-947	#N/A
AT4G28680	1	1.72417	-2220		Encodes a stress-induced tyrosine decarboxylase (TyrDC). Recombinant (His)6-TyrDC expressed in E. coli catalyzes				AT4G37540	1.60869	-935	LBD39
AT3G09385	1	1.73591	265		pseudogene of Galactose oxidase/kelch repeat superfamily protein;(source:Araport11) pseudogene				AT3G18630	1.63639	-932	UNG
AT5G28800	1	1.56236	-1230		#N/A				AT1G77320	1.60365	-932	MEI1
AT1G47810	1	1.66949	-4		F-box and associated interaction domains-containing protein;(source:Araport11) protein_coding				AT2G07798	1.6059	-919
AT2G10735	1	1.67205	-1894		pseudogene of hypothetical protein;(source:Araport11) pseudogene				AT4G10730	1.97023	-917
AT1G63580	1	1.56071	67		Encodes a plasma membrane-localized protein with two DUF26 domains and a GPI anchor domain. protein_coding				AT1G17440	1.87908	-916	TAF12B
AT3G28320	1	1.70336	196		transmembrane protein;(source:Araport11) protein_coding				AT3G22250	1.75691	-903	UGT82A1
AT2G20362	1	1.57229	-1090		transmembrane protein;(source:Araport11) protein_coding				AT3G30805	1.9326	-875
AT3G18630	1	1.63639	-932		Encodes a uracil-DNA glycosylase (UDG) involved in a base excision DNA repair pathway in mitochondria. protein_cod				AT2G12230	2.80386	-861	#N/A
AT1G07025	1	1.60187	508		Mitochondrial substrate carrier family protein;(source:Araport11) protein_coding				AT1G67790	1.79732	-851	SEOC
AT4G21065	1	1.70442	-1404		Tetratricopeptide repeat (TPR)-like superfamily protein;(source:Araport11) protein_coding				AT5G28463	4.72744	-846
AT3G09130	1	1.51766	-162		hypothetical protein;(source:Araport11) protein_coding				AT3G11945	1.70828	-846	PDS2
AT1G29580	1	1.74901	-1093		mediator of RNA polymerase II transcription subunit;(source:Araport11) protein_coding				AT2G11930	2.08107	-841	#N/A
AT4G03370	1	2.27618	-1085		Ubiquitin family protein;(source:Araport11) protein_coding				AT2G07981	1.59663	-836
AT1G37140	1	1.90343	191		Amember of mei2-like gene family; phylogenetic analysis revealed that it belongs to the fourth clade of mei2-like p				AT4G33320	3.01112	-834
AT5G11990	1	2.10486	-1154		proline-rich family protein;(source:Araport11) protein_coding				AT1G67670	1.71969	-823
AT3G42940	1	2.33669	-2113		C3HC4-type RING finger protein;(source:Araport11) protein_coding				AT5G24400	1.68136	-813	EMB2024
AT5G18362	1	1.80813	-1938		#N/A				AT5G28520	1.69988	-810	JAL40
AT3G26900	1	1.6921	-1286		Encodes a protein with some sequence similarity to shikimate kinases, but a truncated form of this protein (lacking				AT5G44110	2.95397	-808	ABCI21
AT5G54820	1	1.9326	141		F-box/RNI-like superfamily protein;(source:Araport11) protein_coding				AT3G26540	2.2499	-806	PCMP-A5
AT1G27270	1	1.9535	23		Paired amphipathic helix (PAH2) superfamily protein;(source:Araport11) protein_coding				ATMG00940	1.56664	-803	ORF164
AT5G37970	1	1.6769	-566		S-adenosyl-L-methionine-dependent methyltransferase superfamily protein;(source:Araport11) protein_coding				AT4G05612	4.04466	-794
AT5G22430	1	1.56219	-140		Pollen Ole e 1 allergen and extensin family protein;(source:Araport11) protein_coding				AT4G19880	1.72751	-794
AT3G19508	1	1.64943	-630		complex 1 protein, LYR family protein;(source:Araport11) protein_coding				AT1G50080	1.74763	-774
AT5G60920	1	1.53454	-1571		Encodes a glycosylphosphatidylinositol-anchored protein localized primarily in the plasma membrane of the longitudi				AT2G20465	1.66687	-756
AT5G28463	1	4.72744	-846		transmembrane protein;(source:Araport11) protein_coding				AT5G49180	1.84744	-743	PME58
AT3G11945	1	1.70828	-846		Encodes a protein involved in plastoquinone-9 biosynthesis. The enzyme possesses homogentisate prenyltransferase ac				AT3G05780	1.51425	-742	LON3
AT3G43660	1	1.61192	-224		The gene encodes a putative nodulin-like21 protein. protein_coding				AT1G53410	1.7966	-740
AT1G30710	1	1.79441	-30		FAD-binding Berberine family protein;(source:Araport11) protein_coding (ATBBE9) (ATBBE9)				AT5G17740	2.1695	-716
AT2G14410	1	2.0411	-2471		pseudogene of myosin heavy chain-like protein;(source:Araport11) pseudogene				AT3G56610	1.78394	-716
AT5G65005	1	1.98782	-74		Polynucleotidyl transferase, ribonuclease H-like superfamily protein;(source:Araport11) protein_coding				AT5G45140	2.42174	-712	NRPC2
AT4G26340	1	1.94666	-1380		F-box/RNI-like/FBD-like domains-containing protein;(source:Araport11) protein_coding				AT2G07755	1.53133	-708
AT2G04220	1	1.67674	-151		DUF868 family protein (DUF868);(source:Araport11) protein_coding				AT4G10760	1.77558	-699	MTA
AT5G28527	1	1.71704	284		pseudogene of F-box associated ubiquitination effector family protein;(source:Araport11) pseudogene				AT1G13640	1.63063	-688	PI4KG6
AT2G27160	1	1.54197	-434		hypothetical protein;(source:Araport11) protein_coding				AT3G20570	1.90903	-679	ENODL9
AT5G28520	1	1.69988	-810		Mannose-binding lectin superfamily protein;(source:Araport11) protein_coding				AT3G45440	1.71096	-666
AT2G12170	1	1.70069	-426		hypothetical protein;(source:Araport11) protein_coding				AT3G03080	1.66431	-649
AT5G39400	1	1.66117	63		Calcium/lipid-binding (CaLB) phosphatase;(source:Araport11) protein_coding PHOSPHATASE AND TENSIN HOMOLOG DELE				AT1G78530	1.96188	-641
AT1G57570	1	2.26056	162		Mannose-binding lectin superfamily protein;(source:Araport11) protein_coding				AT2G34030	2.12275	-636
AT3G03070	1	2.18763	-394		NADH-ubiquinone oxidoreductase-like protein;(source:Araport11) protein_coding				AT3G19508	1.64943	-630
AT1G06890	1	1.69035	-2249		UXT3 is a member of the NST-KT subfamily of nucleotide/sugar transporters. It is localized to the golgi and functi				AT2G07673	1.5872	-628
AT2G07290	1	2.13441	89		hypothetical protein;(source:Araport11) protein_coding				AT4G04409	2.24729	-620	#N/A
AT2G43220	1	1.72763	331		Cysteine/Histidine-rich C1 domain family protein;(source:Araport11) protein_coding				AT2G02650	3.90435	-611
AT1G30360	1	1.55551	-2065		Early-responsive to dehydration stress protein (ERD4);(source:Araport11) protein_coding EARLY-RESPONSIVE TO				AT2G14210	1.81919	-608	ANR1
AT2G44580	1	1.5578	-1284		zinc ion binding protein;(source:Araport11) protein_coding				AT2G23149	1.86299	-607	#N/A
AT1G63860	1	1.97348	-1645		Disease resistance protein (TIR-NBS-LRR class) family;(source:Araport11) protein_coding				AT3G54520	1.6786	-600
AT1G20730	1	1.60555	144		transport/golgi organization-like protein, putative (DUF833);(source:Araport11) protein_coding				AT4G13494	1.55989	-597	MIR863A
AT1G43600	1	1.73236	-1607		Haloacid dehalogenase-like hydrolase (HAD) superfamily protein;(source:Araport11) protein_coding				AT1G52950	5.60455	-583
AT2G47510	1	1.69134	-2118		Encodes a mitochondrial-localized protein. The FUM1 gene appears to be essential, suggesting that FUM1 may play a c				AT5G62750	1.66453	-583
AT5G18740	1	1.84249	-1377		hypothetical protein (DUF3444);(source:Araport11) protein_coding				AT1G36922	1.91745	-576
AT5G57320	1	1.6133	60		actin filament bundling protein P-115-ABP protein;(source:Araport11) protein_coding VILLIN 5 (VLN5) VILLIN 5 (V				AT3G02960	1.53177	-574	HIPP08
AT1G36595	1	1.99006	-475		pseudogene of F-box/RNI-like/FBD-like domains-containing protein;(source:Araport11) pseudogene				AT5G37970	1.6769	-566
AT1G62914	1	2.26041	124		pentatricopeptide (PPR) repeat-containing protein;(source:Araport11) protein_coding				AT5G12240	1.5578	-555
AT3G17190	1	1.86775	58		hypothetical protein;(source:Araport11) protein_coding				AT1G72670	1.66977	-547	iqd8
AT1G66020	1	1.84614	197		Terpenoid cyclases/Protein prenyltransferases superfamily protein;(source:Araport11) protein_coding TERPENE SYN				AT1G68580	1.57763	-535
AT2G13680	1	1.75805	402		Responsible for the synthesis of callose deposited at the primary cell wall of meiocytes, tetrads and microspores.				AT3G24600	1.74318	-533
AT4G06489	1	2.17225	-293		pseudogene of hypothetical protein;(source:Araport11) pseudogene				AT3G28910	1.69008	-507	MYB30
AT3G26612	1	2.02079	267		Has been identified as a translated small open reading frame by ribosome profiling. other_rna SHORT OPEN				AT3G29639	2.09397	-501
AT3G24080	1	1.61748	-1526		KRR1 family protein;(source:Araport11) protein_coding				AT2G38980	1.94478	-496	#N/A
AT3G55590	1	1.82474	401		Glucose-1-phosphate adenylyltransferase family protein;(source:Araport11) protein_coding				AT5G29231	2.08892	-490	#N/A
AT1G29962	1	2.04467	-130		AGAMOUS-like 64;(source:Araport11) protein_coding AGAMOUS-LIKE 64 (AGL64) AGAMOUS-LIKE 64 (AGL64)				AT2G36885	2.06976	-489
AT1G09610	1	1.60203	-1044		glucuronoxylan 4-O-methyltransferase-like protein (DUF579);(source:Araport11) protein_coding GLUCURONOXYLAN METH				AT2G11983	1.83177	-486	#N/A
AT1G15772	1	1.5906	-2489		mediator of RNA polymerase II transcription subunit;(source:Araport11) protein_coding				AT1G36595	1.99006	-475	#N/A
AT3G29040	1	1.74281	189		cysteine-rich repeat secretory protein, putative (DUF26);(source:Araport11) protein_coding				AT2G26620	2.01597	-465
AT1G05894	1	1.53975	247		hypothetical protein;(source:Araport11) protein_coding				AT5G28465	2.05757	-464	#N/A
AT3G47920	1	1.69889	-2		Ta11-like non-LTR retrotransposon;(source:Araport11) protein_coding				AT2G44660	2.75835	-461
AT1G72670	1	1.66977	-547		IQ-domain 8;(source:Araport11) protein_coding IQ-DOMAIN 8 (iqd8) IQ-DOMAIN 8 (iqd8)				AT1G51260	1.73529	-459	LPAT3
AT1G05577	1	1.86617	-1602		UPSTREAM OF FLC protein (DUF966);(source:Araport11) protein_coding				AT3G46482	7.84085	-445	#N/A
AT1G33220	1	1.89899	28		Glycosyl hydrolase superfamily protein;(source:Araport11) protein_coding				AT4G14305	2.39516	-435
AT1G31720	1	1.54608	-1502		chitin synthase, putative (DUF1218);(source:Araport11) protein_coding MODIFYING WALL LIGNIN-1 (MWL1) MODIFYING W				AT2G27160	1.54197	-434
AT3G62750	1	1.70449	-1521		Encodes a putative beta glucosidase, expressed in the peroxisome. protein_coding BETA GLUCOSIDASE 8 (BGLU8)				AT2G12170	1.70069	-426
AT3G63290	1	1.7905	-1445		2-oxoglutarate (2OG) and Fe(II)-dependent oxygenase superfamily protein;(source:Araport11) protein_coding				AT5G03858	1.76663	-418	#N/A
AT3G30867	1	1.83453	-1769		pseudogene of EAP30/Vps36 family protein;(source:Araport11) pseudogene				AT5G12980	1.80212	-416
AT2G06010	1	1.54119	-1614		encodes a novel protein whose expression level is induced in lines overexpressing salicylic-acid (SA)-inducible Ara				AT5G35195	2.83623	-401
AT2G02310	1	1.7347	430		phloem protein 2-B6;(source:Araport11) protein_coding PHLOEM PROTEIN 2-B6 (PP2-B6) PHLOEM PROTEIN 2-B6 (PP2-B6				AT2G04150	1.59578	-394	#N/A
AT1G02950	1	1.76277	-1048		Encodes glutathione transferase belonging to the phi class of GSTs. Naming convention according to Wagner et al. (2				AT3G03070	2.18763	-394
AT1G02952	1	1.80813	-54		Potential natural antisense gene, locus overlaps with AT1G02950 antisense_long_noncoding_rna				AT4G21090	2.20544	-362	MFDX2
AT3G61400	1	1.61207	-56		1-aminocyclopropane-1-carboxylate oxidase-like protein protein_coding				AT4G18920	2.10522	-355	OBAP2B
AT4G04409	1	2.24729	-620		Pseudogene of AT3G54560; HTA11; DNA binding protein pseudogene				AT1G05030	3.93954	-333
AT2G19970	1	2.11322	426		CAP (Cysteine-rich secretory proteins, Antigen 5, and Pathogenesis-related 1 protein) superfamily protein;(source:A				AT2G14540	3.581	-294	ATSRP2
AT3G21900	1	2.31912	-143		Receptor-like protein kinase-related family protein;(source:Araport11) protein_coding				AT4G06489	2.17225	-293	#N/A
AT3G20557	1	1.6648	-287		hypothetical protein;(source:Araport11) protein_coding VASCULAR-RELATED UNKNOWN PROTEIN 3 (VUP3) VASCULAR-RE				AT3G20557	1.6648	-287	VUP3
AT3G20180	1	1.59969	441		Copper transport protein family(AT3G20180) Arabidopsis thaliana				AT4G34131	1.58793	-282	UGT73B3
AT5G44460	1	1.66734	-26		calmodulin like 43;(source:Araport11) protein_coding CALMODULIN LIKE 43 (CML43) CALMODULIN LIKE 43 (CML43)				AT1G25240	1.59232	-281
AT3G04460	1	1.61099	-2234		peroxin-12(PEX12) Arabidopsis thaliana				AT5G38386	2.05903	-278
AT1G22740	1	1.83392	-1750		GTP-binding protein Rab7 protein_coding RAB GTPASE HOMOLOG G3B (RABG3B) (RAB7);RAB GTPASE HOMOLOG				AT5G28667	1.62529	-262	#N/A
AT1G30950	1	2.26115	470		F-box family protein(UFO) Arabidopsis thaliana				AT2G07826	1.78635	-260	#N/A
AT3G03080	1	1.66431	-649		Zinc-binding dehydrogenase family protein;(source:Araport11) protein_coding				AT4G00380	1.62339	-259	FDM2
AT4G14020	1	2.11797	336		Rapid alkalinization factor (RALF) family protein;(source:Araport11) protein_coding				AT1G50960	1.53942	-249	GA2OX7
AT1G25240	1	1.59232	-281		ENTH/VHS/GAT family protein;(source:Araport11) protein_coding				AT1G34330	1.88936	-245	#N/A
AT1G03320	1	1.55009	23		hypothetical protein;(source:Araport11) protein_coding				AT5G01140	1.76128	-241
AT3G60470	1	1.5896	487		transmembrane protein, putative (DUF247);(source:Araport11) protein_coding				AT4G20670	2.21829	-239	CRRSP41
AT3G43490	1	2.562	-159		Zinc knuckle (CCHC-type) family protein;(source:Araport11) protein_coding				AT2G14800	8.34884	-232
AT4G16563	1	1.59782	-1877		Eukaryotic aspartyl protease family protein;(source:Araport11) protein_coding				AT2G02340	1.84623	-226	PP2B8
AT2G34220	1	1.66183	-2236		ubiquitin carboxyl-terminal hydrolase-like protein, putative (DUF627 and DUF629);(source:Araport11) protein_cod				AT3G43660	1.61192	-224
AT4G12920	1	1.53138	114		Eukaryotic aspartyl protease family protein;(source:Araport11) protein_coding UNDEAD (UND) UNDEAD (UND)				AT3G50290	1.87576	-222
AT2G13145	1	1.77448	-31		pseudogene of Basic-leucine zipper (bZIP) transcription factor family protein;(source:Araport11) pseudogene				AT1G42120	2.80489	-214
AT4G08900	1	1.56339	-2547		Encodes an arginase, likely to be involved in polyamine biosynthesis in pollen. protein_coding ARGININE AMIDOHYDRO				AT4G15680	1.79632	-202	GRXS4
AT2G03640	1	1.6756	-1383		Nuclear transport factor 2 (NTF2) family protein with RNA binding (RRM-RBD-RNP motifs) domain-containing protein;(s				AT2G34440	1.75735	-200	AGL29
AT4G29610	1	1.50681	-48		Cytidine/deoxycytidylate deaminase family protein;(source:Araport11) protein_coding				AT5G40275	2.10171	-199
AT2G20465	1	1.66687	-756		Encodes a defensin-like (DEFL) family protein. protein_coding				AT3G21460	1.80587	-192	GRXS10
AT1G19930	1	1.79825	180		Galactose oxidase/kelch repeat superfamily protein;(source:Araport11) protein_coding				AT4G10670	2.07539	-177	GTC2
AT1G49880	1	1.51371	-1667		Encodes Erv1, a component of the mitochondrial intermembrane space assembly machinery involved in the import pathwa				AT1G30700	1.66864	-170
AT4G18195	1	1.70568	106		Member of a family of proteins related to PUP1, a purine transporter. May be involved in the transport of purine an				AT4G08991	1.90588	-165	#N/A
AT4G25430	1	1.83699	339		hypothetical protein;(source:Araport11) protein_coding TON1 RECRUITING MOTIF 23 (TRM23) TON1 RECRUITING MOT				AT3G09130	1.51766	-162
AT4G28930	1	1.76455	-22		hypothetical protein;(source:Araport11) protein_coding				AT3G43490	2.562	-159
AT4G30996	1	1.83313	505		NKS1, a plant-specific gene, encodes a 19 kDa endomembrane-localized protein. It is part of SOS independent ion hom				AT4G00752	2.21973	-155	PUX9
AT2G14660	1	1.90872	-1441		thymocyte nuclear-like protein;(source:Araport11) protein_coding				AT2G04220	1.67674	-151
AT5G17080	1	1.64447	56		Cysteine proteinases superfamily protein;(source:Araport11) protein_coding				AT4G02830	1.61134	-145
AT5G11220	1	1.63225	143		hypothetical protein;(source:Araport11) protein_coding				AT2G21730	2.38445	-144	CAD2
AT3G02960	1	1.53177	-574		Heavy metal transport/detoxification superfamily protein(AT3G02960)				AT3G21900	2.31912	-143	CRRSP16
AT5G23010	1	2.17641	208		Encodes a methylthioalkylmalate synthase, catalyzes the condensation reactions of the first two rounds of methionin				AT5G22430	1.56219	-140
AT1G31270	1	2.09431	51		hypothetical protein;(source:Araport11) protein_coding				AT5G20340	2.06144	-137	BG5
AT2G31770	1	1.56485	321		RING/U-box superfamily protein;(source:Araport11) protein_coding ARIADNE 9 (ARI9) ARIADNE 9 (ARI9);AR				AT3G55650	2.79154	-135
AT5G30420	1	1.74206	265		pseudogene of myosin heavy chain-like protein;(source:Araport11) pseudogene				AT1G29962	2.04467	-130	AGL64
AT1G30700	1	1.66864	-170		FAD-binding Berberine family protein;(source:Araport11) protein_coding (ATBBE8) (ATBBE8)				AT4G37483	1.64219	-130
AT1G57590	1	1.9358	-987		Pectinacetylesterase family protein;(source:Araport11) protein_coding PECTIN ACETYESTERASE 2 (PAE2) PECTIN ACET				AT2G33775	1.5944	-125	RALFL19
AT5G06200	1	1.75204	67		Uncharacterized protein family (UPF0497);(source:Araport11) protein_coding CASPARIAN STRIP MEMBRANE DOMAIN PRO				AT3G44130	1.62621	-120
AT5G38386	1	2.05903	-278		F-box/RNI-like superfamily protein;(source:Araport11) protein_coding				AT2G15042	3.50732	-115
AT5G24400	1	1.68136	-813		Encodes a protein with 6-phosphoglucunolactonase activity that localizes to the chloroplasts and the peroxisome. Ho				AT5G16920	1.66462	-111
AT3G23800	1	1.59688	296		selenium-binding protein 3;(source:Araport11) protein_coding SELENIUM-BINDING PROTEIN 3 (SBP3) SELENIUM-BI				AT4G12270	1.61636	-108
AT2G29950	1	1.59304	-2435		ELF4-like 1;(source:Araport11) protein_coding ELF4-LIKE 1 (ELF4-L1) ELF4-LIKE 1 (ELF4-L1)				AT3G22350	2.11206	-105
AT1G62020	1	2.00288	-1534		Coatomer, alpha subunit;(source:Araport11) protein_coding				AT2G30310	1.92005	-105
AT2G14247	1	1.61829	-2548		Expressed protein;(source:Araport11) protein_coding				AT3G49130	1.88057	-103
AT1G43665	1	1.78558	-1646		Bifunctional inhibitor/lipid-transfer protein/seed storage 2S albumin superfamily protein;(source:Araport11) pro				AT3G12890	1.73555	-99	ASML2
AT5G47340	1	1.51333	-1207		alpha/beta-Hydrolases superfamily protein;(source:Araport11) protein_coding				AT4G27150	1.56541	-91	AT2S2
AT1G22010	1	1.9326	329		hypothetical protein;(source:Araport11) protein_coding				AT1G36925	2.21041	-86
AT4G15680	1	1.79632	-202		Thioredoxin superfamily protein;(source:Araport11) protein_coding (GRXS4) (GRXS4)				AT5G65005	1.98782	-74
AT3G21460	1	1.80587	-192		Glutaredoxin family protein;(source:Araport11) protein_coding				AT3G43820	2.03971	-74	#N/A
AT2G04150	1	1.59578	-394		pseudogene of F-box family protein pseudogene				AT3G53065	1.74323	-73
AT5G29040	1	2.3371	-1663		pseudogene of myosin heavy chain-like protein;(source:Araport11) pseudogene				AT1G49260	1.85801	-70
AT5G29044	1	1.75102	-1431		#N/A				AT4G29990	1.80587	-70
AT1G23530	1	1.57118	205		transmembrane protein;(source:Araport11) protein_coding				AT1G51805	1.96416	-60
AT3G44130	1	1.62621	-120		F-box and associated interaction domains-containing protein(AT3G44130)				AT3G61400	1.61207	-56
AT1G31050	1	1.54848	390		basic helix-loop-helix (bHLH) DNA-binding superfamily protein;(source:Araport11) protein_coding				AT3G28870	1.8832	-55
AT5G38680	1	1.8099	-24		Galactose oxidase/kelch repeat superfamily protein;(source:Araport11) protein_coding				AT1G02952	1.80813	-54
AT2G23149	1	1.86299	-607		#N/A				AT2G16575	1.82953	-52
AT3G26540	1	2.2499	-806		RGFR3 is a leucine--rich repeat receptor kinase that, together with RGFR1 and RGFR2, binds ROOT GROWTH FACTORS and				AT5G28470	1.60939	-51
AT2G07981	1	1.59663	-836		hypothetical protein;(source:Araport11) protein_coding				AT4G29610	1.50681	-48	CDA6
AT4G27150	1	1.56541	-91		seed storage albumin 2;(source:Araport11) protein_coding SEED STORAGE ALBUMIN 2 (SESA2) (AT2S2);SEED STORA				AT5G44900	1.88929	-46
AT5G04900	1	1.64818	-1524		Encodes a chlorophyll b reducatase involved in the degradation of chlorophyll b and LHCII (light harvesting complex				AT1G23810	2.47271	-45
AT4G08410	1	2.19765	-1941		Proline-rich extensin-like family protein;(source:Araport11) protein_coding				AT1G66000	1.7311	-44
AT3G20160	1	1.83503	155		Terpenoid synthases superfamily protein;(source:Araport11) protein_coding POLYPRENYL PYROPHOSPHATE SYNTHASE 2				AT2G13145	1.77448	-31	#N/A
AT5G61160	1	2.10976	376		anthocyanin 5-aromatic acyltransferase 1;(source:Araport11) protein_coding ANTHOCYANIN 5-AROMATIC ACYLTRANSFER				AT1G30710	1.79441	-30
AT2G31035	1	2.36744	-1217		oxysterol-binding-like protein;(source:Araport11) protein_coding				AT5G44460	1.66734	-26	CML43
AT1G06260	1	1.58354	-1030		Cysteine peptidase,activity detected in leaf and flower. protein_coding				AT2G11200	1.98782	-24
AT4G00920	1	1.80724	283		COP1-interacting protein-like protein;(source:Araport11) protein_coding				AT5G38680	1.8099	-24
AT2G38240	1	1.66014	403		One of 4 paralogs encoding a 2-oxoglutarate/Fe(II)-dependent oxygenases that hydroxylates JA to 12-OH-JA. pro				AT5G38930	1.99744	-23
AT3G43722	1	1.68561	-1043		#N/A				AT4G28930	1.76455	-22
AT5G18160	1	2.34706	430		F-box and associated interaction domains-containing protein;(source:Araport11) protein_coding				AT3G20940	2.08339	-17	CYP705A30
AT4G19191	1	2.1292	-1178		Tetratricopeptide repeat (TPR)-like superfamily protein;(source:Araport11) protein_coding				AT2G11280	1.61887	-16	#N/A
AT5G33258	1	1.87004	-2390		pseudogene of hypothetical protein;(source:Araport11) pseudogene				AT2G45940	1.6556	-13
AT2G03934	1	1.63703	-1270		Encodes a defensin-like (DEFL) family protein. pseudogene				AT3G21970	1.80719	-9	CRRSP26
AT2G11280	1	1.61887	-16		pseudogene of P-loop nucleoside triphosphate hydrolases superfamily protein with CH (Calponin Homology) domain-cont				AT1G47810	1.66949	-4
AT2G07673	1	1.5872	-628		hypothetical protein;(source:Araport11) protein_coding				AT3G47920	1.69889	-2
AT1G50960	1	1.53942	-249		Encodes a protein with gibberellin 2-oxidase activity which acts specifically on C-20 gibberellins. DDF1 binds to G				AT2G41270	1.62713	2	#N/A
AT5G54370	1	1.8604	267		Late embryogenesis abundant (LEA) protein-like protein;(source:Araport11) protein_coding				AT1G56430	1.59897	6	NAS4
AT2G09840	1	2.02612	494		nucleic acid/zinc ion-binding protein;(source:Araport11) protein_coding				AT5G57630	2.28778	8	CIPK21
AT4G21090	1	2.20544	-362		MITOCHONDRIAL FERREDOXIN 2;(source:Araport11) protein_coding MITOCHONDRIAL FERREDOXIN 2 (MFDX2) MITOCHONDRI				AT5G39880	1.7713	13
AT5G48100	1	1.85942	-1106		Encodes a protein that is similar to laccase-like polyphenol oxidases. Involved in lignin and flavonoids biosynthe				AT1G13360	2.29947	17
AT1G45229	1	1.82438	297		transmembrane protein;(source:Araport11) protein_coding				AT2G04032	1.79642	18	ZIP7
AT5G12240	1	1.5578	-555		octanoyltransferase;(source:Araport11) protein_coding				AT3G45950	1.6464	18
AT1G74140	1	1.51509	145		Rhomboid-related intramembrane serine protease family protein;(source:Araport11) protein_coding				AT3G32960	2.49983	23
AT1G69792	1	1.72646	328		Encodes a microRNA that targets both APS and AST family members. MicroRNAs are regulatory RNAs with a mature length				AT1G27270	1.9535	23
AT3G24600	1	1.74318	-533		late embryogenesis abundant protein, group 2;(source:Araport11) protein_coding				AT1G03320	1.55009	23
AT4G02770	1	1.6538	-2255		Encodes a protein predicted by sequence similarity with spinach PsaD to be photosystem I reaction center subunit II				AT1G33220	1.89899	28
AT1G67790	1	1.79732	-851		sieve element occlusion protein;(source:Araport11) protein_coding				AT5G38005	1.5292	33
AT5G09600	1	2.83974	-1092		Encodes one of the membrane anchor subunits of the mitochondrial respiratory complex II. The protein is encoded by				AT5G41300	1.90432	46	CRRSP59
AT4G38840	1	1.5896	109		SAUR-like auxin-responsive protein family;(source:Araport11) protein_coding SMALL AUXIN UPREGULATED RNA 14 (SAU				AT1G31270	2.09431	51
AT4G01170	1	2.17019	353		hypothetical protein;(source:Araport11) protein_coding				AT3G43340	2.11206	51
AT4G02871	1	2.07284	133		#N/A				AT1G14110	2.04589	53	FUT9
AT2G04032	1	1.79642	18		zinc transporter 7 precursor;(source:Araport11) protein_coding ZINC TRANSPORTER 7 PRECURSOR (ZIP7) ZINC TRANSP				AT2G26700	1.57898	54	PID2
AT1G50080	1	1.74763	-774		ribonuclease;(source:Araport11) protein_coding				AT5G17080	1.64447	56
AT4G00380	1	1.62339	-259		Belongs to a subgroup of SGS3-like proteins that act redundantly in RNA-directed DNA methylation: AT1G15910 (FDM1),				AT3G17190	1.86775	58
AT2G32350	1	1.71767	-1795		Ubiquitin-like superfamily protein;(source:Araport11) protein_coding				AT1G62000	2.54538	59
AT2G02340	1	1.84623	-226		phloem protein 2-B8;(source:Araport11) protein_coding PHLOEM PROTEIN 2-B8 (PP2-B8) PHLOEM PROTEIN 2-B8 (PP2-B8				AT2G20208	1.70828	60	LCR60
AT3G59550	1	1.84047	396		Encodes an alpha-kleisin protein that is localized primarily in the nucleolus and is essential for megagametogenesi				AT5G57320	1.6133	60	VLN5
AT4G12270	1	1.61636	-108		Copper amine oxidase family protein;(source:Araport11) protein_coding				AT5G23030	1.66533	62	TET12
AT3G43340	1	2.11206	51		Pseudouridine synthase family protein;(source:Araport11) protein_coding				AT5G39400	1.66117	63	PTEN1
AT2G33775	1	1.5944	-125		Member of a diversely expressed predicted peptide family showing sequence similarity to tobacco Rapid Alkalinizatio				AT3G42160	1.87527	67
AT4G33320	1	3.01112	-834		myosin-4 protein (DUF641);(source:Araport11) protein_coding				AT1G11620	1.81554	67
AT1G53480	1	1.57102	212		Encodes MRD1 (mto 1 responding down). Down-regulated in mto1-1 mutant that over-accumulates soluble methionine.				AT5G06200	1.75204	67	CASP4
AT4G21130	1	2.03923	-1046		similar to man and yeast U3-55K genes, involved in processing of pre-ribosomal RNA. protein_coding EMBRYO DEFE				AT1G63580	1.56071	67	CRRSP6
AT2G47750	1	1.53725	-1109		Encodes GH3.9, a member of the GH3 family auxin-responsive genes. gh3.9-1 mutants had greater primary root length,				AT5G37320	2.01046	69
AT1G03820	1	1.7628	-1972		E6-like protein;(source:Araport11) protein_coding				AT1G49530	1.75858	71	GGPP6
AT5G54410	1	2.00667	456		hypothetical protein;(source:Araport11) protein_coding				AT4G11250	1.66243	72	AGL52
AT3G10680	1	1.72497	227		SLI1 is a heat shock like protein that is found in sieve elements, sieve plates and spherical bodies peripheral to				AT2G11870	1.56219	79	#N/A
AT3G22350	1	2.11206	-105		F-box and associated interaction domains-containing protein(AT3G22350)				AT5G38910	1.58122	89
AT2G26620	1	2.01597	-465		Pectin lyase-like superfamily protein;(source:Araport11) protein_coding				AT2G07290	2.13441	89
AT5G27620	1	1.78824	-2374		core cell cycle genes The mRNA is cell-to-cell mobile. protein_coding CYCLIN H;1 (CYCH;1) CYCLIN H;1 (CYCH;1)				ATMG00830	1.69031	92	CCB382
AT2G15740	1	1.59214	-2015		Member of a small family of zinc finger containing putative transcription factors.Similar to GAZ. protein_cod				AT2G07674	1.76217	99
AT3G23770	1	1.52881	156		O-Glycosyl hydrolases family 17 protein;(source:Araport11) protein_coding				AT2G36920	2.40719	102
AT3G09640	1	1.69904	144		Encodes a cytosolic ascorbate peroxidase APX2. Ascorbate peroxidases are enzymes that scavenge hydrogen peroxide i				AT4G27160	1.82993	104	AT2S3
AT4G13494	1	1.55989	-597		Encodes a microRNA of unknown function. MicroRNAs are regulatory RNAs with a mature length of ~21-nucleotides that				AT4G18195	1.70568	106	PUP8
AT4G24120	1	1.58404	-1941		Member of a small family of oligopeptide transporters similar to the yellow stripe locus of maize (ZmYS1). pro				AT4G38840	1.5896	109
AT2G45300	1	1.63336	-2561		encodes 3-phosphoshikimate 1-carboxyvinyltransferase / 5-enolpyruvylshikimate-3-phosphate / EPSP synthase involved				AT4G12920	1.53138	114	UND
AT3G27720	1	1.8492	-1476		IBR domain containing protein;(source:Araport11) protein_coding ARIADNE 4 (ARI4) ARABIDOPSIS ARIADNE				AT4G03170	1.86115	118
AT3G11350	1	1.78076	505		Pentatricopeptide repeat (PPR) superfamily protein;(source:Araport11) protein_coding				AT4G23150	1.72064	119	CRK7
AT1G77320	1	1.60365	-932		Mutant is defective in meiosis and produces abnormal microspores. Encodes a BRCT-domain-containing protein that cou				AT1G43720	1.93064	120
AT4G02830	1	1.61134	-145		hypothetical protein;(source:Araport11) protein_coding				AT2G15029	1.79328	121
AT4G32212	1	1.84805	-1980		unknown pseudogene pseudogene				AT1G62914	2.26041	124
AT4G37160	1	1.9234	-1426		SKU5 similar 15;(source:Araport11) protein_coding SKU5 SIMILAR 15 (sks15) SKU5 SIMILAR 15 (sks15)				AT1G73220	1.78869	124	OCT1
AT1G20925	1	1.92029	-2023		Auxin efflux carrier family protein;(source:Araport11) protein_coding PIN-LIKES 1 (PILS1) PIN-LIKES 1 (PILS1)				AT5G65330	1.54227	124	AGL78
AT2G14045	1	1.68442	-1950		c-Myc-binding protein;(source:Araport11) protein_coding				AT5G38010	2.04688	125	UGT76E9
AT4G10670	1	2.07539	-177		Homologous to yeast SPT16, a general chromatin factor required for transcription protein_coding (GTC2) (G				AT5G39750	2.45516	125	AGL81
AT1G49530	1	1.75858	71		encodes a mitochondria-targeted geranylgeranyl pyrophosphate synthase protein_coding GERANYLGERANYL PYROPHOSPHAT				AT4G06611	1.76762	125	#N/A
AT5G23030	1	1.66533	62		Member of TETRASPANIN family protein_coding TETRASPANIN12 (TET12) TETRASPANIN12 (TET12)				AT3G24240	1.52903	126	RCH2
AT3G21175	1	2.0894	-1286		member of a novel family of plant-specific GATA-type transcription factors. protein_coding ZIM-LIKE 1 (ZML1)				AT2G07669	1.55989	126
AT1G56430	1	1.59897	6		Encodes a protein with nicotianamine synthase activity. protein_coding NICOTIANAMINE SYNTHASE 4 (NAS4) NICOTIANAMI				AT4G02871	2.07284	133	#N/A
AT1G76750	1	1.8393	-2490		Encodes a small cysteine-rich protein that is secreted by the egg cell during gamete interactions. The regulated se				AT5G40942	1.63254	134	#N/A
AT2G20208	1	1.70828	60		Encodes a member of a family of small,secreted, cysteine rich protein with sequence similarity to the PCP (pollen c				AT1G66470	1.92367	136	BHLH83
AT5G22240	1	2.02662	-1739		Ovate family protein;(source:Araport11) protein_coding (OFP10) (OFP10);ARABIDOPSIS THALIANA OVATE FAMILY				AT5G61700	1.8493	136	ABCA12
AT3G19940	1	1.74787	339		Encodes a hexose-H(+) symporter that catalyzes the high-affinity uptake of glucose, galactose and mannose that is i				AT1G30790	1.6023	137
AT1G14110	1	2.04589	53		member of xyloglucan fucosyltransferase family protein_coding FUCOSYLTRANSFERASE 9 (FUT9) FUCOSYLTRANSFERASE				AT2G12200	1.76455	137
AT5G53770	1	1.70783	-1706		Nucleotidyltransferase family protein;(source:Araport11) protein_coding TRF4/5-LIKE (TRL) TRF4/5-LIKE				AT5G54820	1.9326	141
AT4G04610	1	2.13069	-1703		Encodes a protein disulfide isomerase-like (PDIL) protein, a member of a multigene family within the thioredoxin (T				AT3G42640	1.78599	141	AHA8
									AT5G11220	1.63225	143
									AT2G41910	1.88133	144
									AT3G09640	1.69904	144	APX2
									AT1G20730	1.60555	144
									AT1G74140	1.51509	145	RBL17
									AT3G45870	1.52335	148
									AT4G08347	1.77715	152	#N/A
									AT3G20160	1.83503	155
									AT5G06740	2.1377	156
									AT3G23770	1.52881	156
									AT1G57570	2.26056	162	JAL14
									AT4G31940	1.78482	162	CYP82C4
									AT2G15340	1.59748	163
									AT5G26650	2.04038	165	AGL36
									AT2G15490	1.50935	165	UGT73B4
									AT4G23300	2.63042	168	CRK22
									AT5G58890	1.85123	168	AGL82
									AT1G60410	1.84805	168
									AT1G55546	1.80698	172
									AT4G29600	1.5994	172	CDA7
									AT1G65681	4.34161	175	EXPB6
									AT5G07700	1.65416	175	MYB76
									AT5G58650	1.60869	176	PSY1
									AT1G19930	1.79825	180
									AT3G29040	1.74281	189	CRRSP13
									AT1G37140	1.90343	191	MCT1
									AT3G28320	1.70336	196
									AT1G66020	1.84614	197	TPS26
									AT1G29740	1.75181	197
									AT1G23530	1.57118	205
									AT5G23010	2.17641	208	MAM1
									AT1G53480	1.57102	212	MRD1
									AT5G10680	1.90652	216
									AT4G00232	1.91798	221
									AT3G10680	1.72497	227
									AT4G03945	2.8713	228
									AT1G05894	1.53975	247
									AT4G16267	1.60311	248	#N/A
									AT2G35280	2.98675	250
									AT3G09385	1.73591	265	#N/A
									AT5G30420	1.74206	265	#N/A
									AT3G26612	2.02079	267
									AT5G54370	1.8604	267
									AT5G49138	2.04713	277
									AT3G13210	1.63703	279
									AT5G02990	1.55855	281
									AT4G00920	1.80724	283
									AT5G28527	1.71704	284	#N/A
									AT1G46408	2.29336	285	AGL97
									AT2G36910	2.02736	286	ABCB1
									AT3G23800	1.59688	296	SBP3
									AT3G23650	1.65496	296
									AT1G45229	1.82438	297
									AT1G14240	1.50191	298	APY3
									AT3G42880	2.09301	313	PRK3
									AT1G11145	1.75746	316
									AT5G45000	2.15347	317
									AT2G31770	1.56485	321	ARI9
									AT3G44250	1.61591	324	CYP71B38
									AT1G69792	1.72646	328	MIR395D
									AT1G22010	1.9326	329
									AT2G43220	1.72763	331
									AT4G14020	2.11797	336
									AT4G25430	1.83699	339
									AT3G19940	1.74787	339	STP10
									AT2G45840	1.61284	339
									AT4G01170	2.17019	353
									AT3G44670	3.0996	355
									AT2G07363	1.77596	356	#N/A
									AT5G51800	1.59583	359
									AT4G34440	1.76695	372	PERK5
									AT5G61160	2.10976	376	ACT
									AT2G45510	1.77345	376	CYP704A2
									AT5G13910	2.36005	385	LEP
									AT2G07310	1.72301	387
									AT1G26558	2.41251	389
									AT1G31050	1.54848	390
									AT3G59550	1.84047	396	SYN3
									AT3G20475	1.6013	396	MSH5
									AT3G55590	1.82474	401
									AT2G13680	1.75805	402	CALS5
									AT2G38240	1.66014	403	ANS
									AT4G20670	2.0887	411	CRRSP41
									AT5G47980	1.73631	412	BAHD1
									AT3G49020	1.7321	421
									AT2G19970	2.11322	426
									AT5G28920	1.92156	428
									AT5G18160	2.34706	430
									AT2G02310	1.7347	430	PP2B6
									AT5G24100	1.57035	434
									AT3G20180	1.59969	441
									AT3G50300	1.85084	445
									AT1G29090	2.47503	452
									AT5G54410	2.00667	456
									AT4G00236	2.30868	459	#N/A
									AT1G30950	2.26115	470	UFO
									AT5G47000	1.63703	483	PER65
									AT3G60470	1.5896	487
									AT1G09540	1.5989	491	MYB61
									AT2G09840	2.02612	494
									AT1G49560	1.50509	496	HHO6
									AT3G43280	1.59774	501
									AT4G31250	1.64102	501
									AT2G02540	1.68664	503	ZHD3
									AT4G03570	2.13723	505
									AT4G30996	1.83313	505
									AT3G11350	1.78076	505
									AT1G07025	1.60187	508

## Sheet: TZP 0.5 GO
Annotation Cluster 1	Enrichment Score: 0.999795269117255
Category	Term	Count	%	PValue	Genes	List Total	Pop Hits	Pop Total	Fold Enrichment	Bonferroni	Benjamini	FDR
GOTERM_MF_DIRECT	GO:0019825~oxygen binding	8	1.95122	0.0297503	AT3G44250, AT3G30290, AT2G45510, AT2G12190, AT5G36220, AT4G13770, AT4G31940, AT3G20940	231	234	18171	2.68931	0.99937	0.914258	32.3519
GOTERM_MF_DIRECT	GO:0016709~oxidoreductase activity, acting on paired donors, with incorporation or reduction of molecular oxygen, NAD(P)H as one donor, and incorporation of one atom of oxygen	6	1.46341	0.0411873	AT3G44250, AT2G12190, AT5G36220, AT4G13770, AT4G31940, AT3G20940	231	149	18171	3.16761	0.999965	0.923129	41.9755
GOTERM_BP_DIRECT	GO:0033609~oxalate metabolic process	3	0.731707	0.0500534	AT5G38940, AT5G38910, AT5G38930	223	30	18499	8.29552	1	0.976447	50.6719
GOTERM_MF_DIRECT	GO:0046564~oxalate decarboxylase activity	3	0.731707	0.0550283	AT5G38940, AT5G38910, AT5G38930	231	30	18171	7.86623	0.999999	0.936841	51.9285
GOTERM_MF_DIRECT	GO:0020037~heme binding	10	2.43902	0.0578462	AT3G44250, AT3G30290, AT2G45510, AT2G12190, AT3G09640, AT5G36220, AT4G13770, AT4G31940, AT5G47000, AT3G20940	231	386	18171	2.03788	1	0.911362	53.751
GOTERM_BP_DIRECT	GO:0045944~positive regulation of transcription from RNA polymerase II promoter	5	1.21951	0.0609251	AT5G58890, AT1G46408, AT5G27620, AT1G29962, AT5G26650	223	123	18499	3.37216	1	0.978159	57.8985
GOTERM_MF_DIRECT	GO:0045735~nutrient reservoir activity	4	0.97561	0.0632128	AT5G38940, AT5G38910, AT5G38930, AT4G27150	231	72	18171	4.37013	1	0.89732	57.0466
GOTERM_BP_DIRECT	GO:0044550~secondary metabolite biosynthetic process	5	1.21951	0.0973317	AT3G44250, AT2G12190, AT5G36220, AT4G31940, AT3G20940	223	145	18499	2.86052	1	0.995201	75.5671
GOTERM_BP_DIRECT	GO:0031146~SCF-dependent proteasomal ubiquitin-dependent protein catabolic process	5	1.21951	0.102942	AT1G30950, AT3G22350, AT1G11620, AT3G44130, AT2G11200	223	148	18499	2.80254	1	0.992962	77.576
GOTERM_CC_DIRECT	GO:0043231~intracellular membrane-bounded organelle	6	1.46341	0.105284	AT3G22250, AT3G42640, AT5G61700, AT5G38010, AT2G15490, AT5G47340	338	186	25147	2.39998	0.999998	0.999998	71.8949
GOTERM_MF_DIRECT	GO:0000982~transcription factor activity, RNA polymerase II core promoter proximal region sequence-specific binding	3	0.731707	0.119191	AT5G58890, AT1G46408, AT5G26650	231	47	18171	5.021	1	0.967961	80.6494
GOTERM_MF_DIRECT	GO:0046983~protein dimerization activity	8	1.95122	0.119646	AT5G58890, AT1G46408, AT4G11250, AT1G29962, AT5G26650, AT1G66470, AT2G34440, AT5G65330	231	325	18171	1.9363	1	0.955369	80.7782
GOTERM_MF_DIRECT	GO:0030145~manganese ion binding	3	0.731707	0.127609	AT5G38940, AT5G38910, AT5G38930	231	49	18171	4.81606	1	0.951598	82.9107
GOTERM_MF_DIRECT	GO:0005506~iron ion binding	8	1.95122	0.134883	AT3G44250, AT3G30290, AT2G45510, AT2G12190, AT5G36220, AT4G13770, AT4G31940, AT3G20940	231	336	18171	1.87291	1	0.947456	84.6655
GOTERM_MF_DIRECT	GO:0008194~UDP-glycosyltransferase activity	4	0.97561	0.136425	AT1G05560, AT3G22250, AT5G38010, AT2G15490	231	101	18171	3.11534	1	0.936261	85.0155
GOTERM_MF_DIRECT	GO:0030247~polysaccharide binding	4	0.97561	0.145192	AT1G33220, AT4G31110, AT3G23770, AT5G20340	231	104	18171	3.02547	1	0.935052	86.8692
GOTERM_MF_DIRECT	GO:0080044~quercetin 7-O-glucosyltransferase activity	4	0.97561	0.148155	AT1G05560, AT3G22250, AT5G38010, AT2G15490	231	105	18171	2.99666	1	0.926346	87.4462
GOTERM_MF_DIRECT	GO:0000987~core promoter proximal region sequence-specific DNA binding	3	0.731707	0.149218	AT5G58890, AT1G46408, AT5G26650	231	54	18171	4.37013	1	0.914939	87.6474
GOTERM_BP_DIRECT	GO:0052696~flavonoid glucuronidation	4	0.97561	0.151735	AT1G05560, AT3G22250, AT5G38010, AT2G15490	223	112	18499	2.96268	1	0.998737	89.6141
GOTERM_MF_DIRECT	GO:0080043~quercetin 3-O-glucosyltransferase activity	4	0.97561	0.15414	AT1G05560, AT3G22250, AT5G38010, AT2G15490	231	107	18171	2.94065	1	0.909526	88.5409
GOTERM_BP_DIRECT	GO:0008152~metabolic process	7	1.70732	0.158157	AT1G05560, AT3G22250, AT5G38010, AT4G15040, AT4G26330, AT2G15490, AT1G51260	223	303	18499	1.91646	1	0.996696	90.6454
GOTERM_MF_DIRECT	GO:0043531~ADP binding	5	1.21951	0.168874	AT1G63860, AT4G16960, AT1G10920, AT5G46510, AT4G09430	231	170	18171	2.3136	1	0.918522	90.8718
GOTERM_BP_DIRECT	GO:0046916~cellular transition metal ion homeostasis	3	0.731707	0.205193	AT3G20155, AT3G02960, AT3G20180	223	70	18499	3.55522	1	0.996259	95.7598
GOTERM_MF_DIRECT	GO:0046914~transition metal ion binding	3	0.731707	0.231383	AT3G20155, AT3G02960, AT3G20180	231	72	18171	3.2776	1	0.945997	96.6815
GOTERM_MF_DIRECT	GO:0016301~kinase activity	17	4.14634	0.243788	AT4G34440, AT4G31110, AT2G41910, AT5G06740, AT2G26700, AT5G51800, AT4G10730, AT3G42880, AT1G29720, AT4G31250, AT1G29740, AT2G34290, AT3G23650, AT5G12090, AT1G78530, AT2G14750, AT3G45440	231	1039	18171	1.28706	1	0.94841	97.3116
GOTERM_BP_DIRECT	GO:0006468~protein phosphorylation	14	3.41463	0.247011	AT4G31110, AT5G06740, AT2G26700, AT3G42880, AT1G24650, AT1G29720, AT1G29740, AT4G31250, AT3G24240, AT5G07150, AT1G78530, AT4G29990, AT3G45440, AT5G24100	223	870	18499	1.33491	1	0.997738	97.9846
GOTERM_BP_DIRECT	GO:0009813~flavonoid biosynthetic process	4	0.97561	0.252687	AT1G05560, AT3G22250, AT5G38010, AT2G15490	223	145	18499	2.28842	1	0.997278	98.1839
GOTERM_MF_DIRECT	GO:0001135~transcription factor activity, RNA polymerase II transcription factor recruiting	4	0.97561	0.264676	AT3G28910, AT1G09540, AT5G07700, AT3G46130	231	141	18171	2.23156	1	0.956093	98.1291
GOTERM_MF_DIRECT	GO:0004672~protein kinase activity	9	2.19512	0.268229	AT4G29990, AT4G34440, AT5G06740, AT2G26700, AT1G24650, AT5G27620, AT4G31250, AT5G07150, AT5G24100	231	482	18171	1.4688	1	0.952543	98.2427
GOTERM_BP_DIRECT	GO:0030154~cell differentiation	6	1.46341	0.283438	AT1G30950, AT3G28910, AT1G09540, AT3G21175, AT5G07700, AT3G46130	223	296	18499	1.68152	1	0.998343	98.9814
GOTERM_MF_DIRECT	GO:0016705~oxidoreductase activity, acting on paired donors, with incorporation or reduction of molecular oxygen	4	0.97561	0.288702	AT3G30290, AT2G45510, AT4G13770, AT4G31940	231	148	18171	2.12601	1	0.959116	98.7828
GOTERM_CC_DIRECT	GO:0019005~SCF ubiquitin ligase complex	5	1.21951	0.292	AT1G30950, AT3G22350, AT1G11620, AT3G44130, AT2G11200	338	204	25147	1.82351	1	0.998739	98.0544
GOTERM_MF_DIRECT	GO:0004674~protein serine/threonine kinase activity	13	3.17073	0.314956	AT4G34440, AT4G31110, AT2G26700, AT5G06740, AT3G42880, AT1G24650, AT1G29720, AT1G29740, AT4G31250, AT3G24240, AT1G78530, AT3G45440, AT5G24100	231	804	18171	1.2719	1	0.967237	99.2519
GOTERM_MF_DIRECT	GO:0000981~RNA polymerase II transcription factor activity, sequence-specific DNA binding	4	0.97561	0.325482	AT3G28910, AT1G09540, AT5G07700, AT3G46130	231	159	18171	1.97893	1	0.963593	99.3877
GOTERM_MF_DIRECT	GO:0016758~transferase activity, transferring hexosyl groups	4	0.97561	0.343418	AT1G05560, AT3G22250, AT5G38010, AT2G15490	231	164	18171	1.91859	1	0.963534	99.568
GOTERM_BP_DIRECT	GO:0030001~metal ion transport	3	0.731707	0.372713	AT3G20155, AT3G02960, AT3G20180	223	108	18499	2.30431	1	0.999564	99.8368
GOTERM_MF_DIRECT	GO:0004497~monooxygenase activity	4	0.97561	0.373459	AT3G30290, AT2G45510, AT4G13770, AT4G31940	231	173	18171	1.81878	1	0.971703	99.7644
GOTERM_MF_DIRECT	GO:0004553~hydrolase activity, hydrolyzing O-glycosyl compounds	5	1.21951	0.384151	AT1G33220, AT3G23770, AT3G53065, AT5G20340, AT3G62750	231	248	18171	1.58593	1	0.965933	99.8114
GOTERM_BP_DIRECT	GO:0006952~defense response	10	2.43902	0.39119	AT5G45000, AT1G17420, AT5G44900, AT4G04110, AT5G58600, AT4G16960, AT1G10920, AT5G20340, AT5G46510, AT4G09430	223	658	18499	1.26072	1	0.99962	99.8919
GOTERM_CC_DIRECT	GO:0046658~anchored component of plasma membrane	4	0.97561	0.412212	AT5G60920, AT1G33220, AT3G23770, AT5G20340	338	174	25147	1.71033	1	0.99985	99.7671
GOTERM_BP_DIRECT	GO:0009733~response to auxin	5	1.21951	0.454668	AT3G28910, AT2G47750, AT1G09540, AT4G38840, AT5G07700	223	290	18499	1.43026	1	0.999799	99.9762
GOTERM_BP_DIRECT	GO:0007165~signal transduction	7	1.70732	0.456737	AT5G45000, AT1G63860, AT5G44900, AT4G04110, AT4G16960, AT5G46510, AT4G09430	223	450	18499	1.29041	1	0.999738	99.9774
GOTERM_BP_DIRECT	GO:0006357~regulation of transcription from RNA polymerase II promoter	4	0.97561	0.472537	AT3G28910, AT1G09540, AT5G07700, AT3G46130	223	213	18499	1.55784	1	0.999761	99.985
GOTERM_MF_DIRECT	GO:0004842~ubiquitin-protein transferase activity	7	1.70732	0.559472	AT1G30950, AT3G22350, AT3G04460, AT1G11620, AT3G44130, AT1G57800, AT2G11200	231	475	18171	1.15923	1	0.993267	99.9975
GOTERM_MF_DIRECT	GO:0005524~ATP binding	30	7.31707	0.609593	AT4G34440, AT4G31110, AT2G41910, AT1G24650, AT1G73220, AT4G31250, AT3G24240, AT2G34290, AT5G08610, AT3G05780, AT5G07150, AT2G14750, AT3G42640, AT1G07810, AT5G24100, AT5G17740, AT5G06740, AT2G26700, AT3G20475, AT4G10730, AT3G42880, AT1G29720, AT1G29740, AT3G30805, AT1G78530, AT5G12090, AT4G29990, AT5G61700, AT1G14240, AT3G45440	231	2372	18171	0.994886	1	0.995764	99.9995
GOTERM_CC_DIRECT	GO:0005618~cell wall	8	1.95122	0.67613	AT5G38940, AT5G38910, AT1G22780, AT5G38930, AT4G15040, AT4G26330, AT5G49180, AT3G26380	338	588	25147	1.01224	1	0.999957	99.9997
GOTERM_MF_DIRECT	GO:0003700~transcription factor activity, sequence-specific DNA binding	20	4.87805	0.758861	AT2G15740, AT3G21175, AT5G13910, AT1G46408, AT2G02540, AT5G07700, AT5G11060, AT3G28910, AT5G58890, AT1G09540, AT1G29962, AT1G49560, AT4G11250, AT5G26650, AT1G47655, AT1G31050, AT3G46130, AT1G66470, AT2G34440, AT5G65330	231	1711	18171	0.91949	1	0.999379	100
GOTERM_MF_DIRECT	GO:0044212~transcription regulatory region DNA binding	4	0.97561	0.771822	AT3G28910, AT1G09540, AT5G07700, AT3G46130	231	319	18171	0.986362	1	0.999453	100
GOTERM_CC_DIRECT	GO:0048046~apoplast	6	1.46341	0.794105	AT5G38940, AT1G06260, AT5G38910, AT5G38930, AT5G48100, AT2G33775	338	494	25147	0.903637	1	0.999935	100
GOTERM_BP_DIRECT	GO:0006351~transcription, DNA-templated	20	4.87805	0.820885	AT1G30950, AT5G13910, AT5G27620, AT1G46408, AT2G02540, AT5G22240, AT5G07700, AT5G45140, AT3G28910, AT5G58890, AT4G00232, AT1G29962, AT1G49560, AT4G11250, AT4G03170, AT1G47655, AT5G26650, AT3G46130, AT2G34440, AT5G65330	223	1886	18499	0.879694	1	1	100
GOTERM_MF_DIRECT	GO:0003677~DNA binding	23	5.60976	0.821847	AT5G13910, AT1G17440, AT1G46408, AT2G13840, AT2G02540, AT5G07700, AT5G11060, AT5G45140, AT3G28910, AT5G58890, AT2G28740, AT1G09540, AT1G29570, AT1G49560, AT4G11250, AT4G03170, AT5G26650, AT1G47655, AT3G46130, AT1G66470, AT4G30870, AT2G34440, AT5G65330	231	2047	18171	0.883846	1	0.999814	100
GOTERM_BP_DIRECT	GO:0006355~regulation of transcription, DNA-templated	21	5.12195	0.898982	AT2G15740, AT1G30950, AT5G13910, AT1G17440, AT5G27620, AT2G02540, AT5G07700, AT2G14045, AT5G11060, AT3G28910, AT1G09540, AT4G00232, AT1G49560, AT4G11250, AT4G03170, AT1G47655, AT1G31050, AT3G46130, AT1G27270, AT2G34440, AT5G65330	223	2119	18499	0.822113	1	1	100
GOTERM_MF_DIRECT	GO:0043565~sequence-specific DNA binding	6	1.46341	0.932958	AT3G28910, AT1G09540, AT2G02540, AT5G07700, AT3G46130, AT3G05780	231	676	18171	0.698186	1	0.999995	100
GOTERM_MF_DIRECT	GO:0016757~transferase activity, transferring glycosyl groups	4	0.97561	0.95383	AT1G05560, AT3G22250, AT5G38010, AT2G15490	231	499	18171	0.63056	1	0.999999	100
GOTERM_MF_DIRECT	GO:0030533~triplet codon-amino acid adaptor activity	3	0.731707	0.997375	AT1G53410, AT1G28930, AT1G42120	231	631	18171	0.373989	1	1	100
GOTERM_BP_DIRECT	GO:0006414~translational elongation	3	0.731707	0.998276	AT1G53410, AT1G28930, AT1G42120	223	703	18499	0.354005	1	1	100
GOTERM_BP_DIRECT	GO:0006412~translation	4	0.97561	0.999896	AT1G22780, AT1G53410, AT1G28930, AT1G42120	223	1121	18499	0.296004	1	1	100
Category	Term	Count	%	PValue	Genes	List Total	Pop Hits	Pop Total	Fold Enrichment	Bonferroni	Benjamini	FDR
Category	Term	Count	%	PValue	Genes	List Total	Pop Hits	Pop Total	Fold Enrichment	Bonferroni	Benjamini	FDR
Category	Term	Count	%	PValue	Genes	List Total	Pop Hits	Pop Total	Fold Enrichment	Bonferroni	Benjamini	FDR
Category	Term	Count	%	PValue	Genes	List Total	Pop Hits	Pop Total	Fold Enrichment	Bonferroni	Benjamini	FDR
Category	Term	Count	%	PValue	Genes	List Total	Pop Hits	Pop Total	Fold Enrichment	Bonferroni	Benjamini	FDR
Category	Term	Count	%	PValue	Genes	List Total	Pop Hits	Pop Total	Fold Enrichment	Bonferroni	Benjamini	FDR
Category	Term	Count	%	PValue	Genes	List Total	Pop Hits	Pop Total	Fold Enrichment	Bonferroni	Benjamini	FDR
Category	Term	Count	%	PValue	Genes	List Total	Pop Hits	Pop Total	Fold Enrichment	Bonferroni	Benjamini	FDR
Category	Term	Count	%	PValue	Genes	List Total	Pop Hits	Pop Total	Fold Enrichment	Bonferroni	Benjamini	FDR
Category	Term	Count	%	PValue	Genes	List Total	Pop Hits	Pop Total	Fold Enrichment	Bonferroni	Benjamini	FDR
Category	Term	Count	%	PValue	Genes	List Total	Pop Hits	Pop Total	Fold Enrichment	Bonferroni	Benjamini	FDR
Annotation Cluster 2	Enrichment Score: 0.971809855387441
Annotation Cluster 3	Enrichment Score: 0.8205642499758397
Annotation Cluster 4	Enrichment Score: 0.6873404736689203
Annotation Cluster 5	Enrichment Score: 0.591415826909805
Annotation Cluster 6	Enrichment Score: 0.5840439784914825
Annotation Cluster 7	Enrichment Score: 0.546144845403869
Annotation Cluster 8	Enrichment Score: 0.5067943476372291
Annotation Cluster 9	Enrichment Score: 0.5016950311194894
Annotation Cluster 10	Enrichment Score: 0.3461129615587586
Annotation Cluster 11	Enrichment Score: 0.08425336319727102
Annotation Cluster 12	Enrichment Score: 6.453283713276521E-4

## Sheet: TZP 15 GO
Annotation Cluster 1	Enrichment Score: 4.6380767081649745
Category	Term	Count	%	PValue	Genes	List Total	Pop Hits	Pop Total	Fold Enrichment	Bonferroni	Benjamini	FDR
GOTERM_MF_DIRECT	GO:0003700~transcription factor activity, sequence-specific DNA binding	67	11.1481	2.65942e-07	AT1G01260, AT4G24240, AT2G36890, AT3G45260, AT2G21650, AT3G16857, AT3G24050, AT4G16780, AT1G73830, AT1G43950, AT2G45660, AT3G01030, AT1G25440, AT5G53290, AT3G59060, AT5G07580, AT2G20350, AT1G74840, AT1G13260, AT1G78700, AT3G23250, AT5G37260, AT5G46310, AT5G15310, AT1G68320, AT3G30210, AT5G59820, AT2G42280, AT4G08250, AT1G55580, AT5G24930, AT1G02230, AT1G14920, AT2G31730, AT1G17880, AT1G04370, AT1…	371	1711	18171	1.91792	8.08431e-05	8.08431e-05	0.000356096
GOTERM_BP_DIRECT	GO:0009723~response to ethylene	15	2.49584	4.33789e-07	AT2G01930, AT1G70560, AT2G05520, AT1G01060, AT1G14920, AT1G74840, AT2G31730, AT1G06160, AT1G32230, AT1G31930, AT1G05710, AT3G23250, AT5G37260, AT5G15310, AT2G46830	397	124	18499	5.63673	0.000252433	0.000126225	0.000638
GOTERM_BP_DIRECT	GO:0006351~transcription, DNA-templated	67	11.1481	4.22619e-05	AT1G01260, AT2G29065, AT4G24240, AT2G36890, AT3G45260, AT5G67630, AT5G63320, AT3G10390, AT2G21650, AT5G32460, AT3G16857, AT4G16780, AT1G73830, AT1G43950, AT2G45660, AT5G53290, AT3G59060, AT5G07580, AT2G20350, AT1G74840, AT1G02065, AT1G13260, AT1G78700, AT5G37260, AT2G40130, AT5G59820, AT4G08250, AT2G29970, AT1G15340, AT1G55580, AT1G02230, AT3G16830, AT1G14920, AT1G04370, AT1G17880, AT3G12280, AT1…	397	1886	18499	1.65535	0.0242969	0.00613036	0.0621394
GOTERM_BP_DIRECT	GO:0006355~regulation of transcription, DNA-templated	73	12.1464	4.68281e-05	AT1G01260, AT2G29065, AT4G24240, AT2G36890, AT3G45260, AT3G10390, AT2G21650, AT5G32460, AT3G16857, AT4G16780, AT1G73830, AT1G43950, AT4G26000, AT1G25440, AT5G53290, AT3G59060, AT5G07580, AT2G20350, AT1G74840, AT1G02065, AT1G13260, AT1G78700, AT3G23250, AT5G37260, AT5G46310, AT5G15310, AT1G68320, AT3G30210, AT2G40130, AT5G59820, AT2G42280, AT4G08250, AT2G29970, AT1G15340, AT1G55580, AT5G24930, AT1…	397	2119	18499	1.60528	0.0268866	0.00543609	0.0688512
GOTERM_BP_DIRECT	GO:0009739~response to gibberellin	11	1.83028	5.16224e-05	AT2G36890, AT5G37260, AT1G69530, AT5G15310, AT2G45660, AT1G01060, AT1G74840, AT2G31730, AT1G14920, AT1G50420, AT2G46830	397	99	18499	5.17744	0.0295981	0.00499498	0.0758976
GOTERM_MF_DIRECT	GO:0003677~DNA binding	64	10.6489	0.00053266	AT1G01260, AT2G36890, AT3G45260, AT3G10390, AT2G21650, AT3G24340, AT5G32460, AT3G16857, AT4G16780, AT1G73830, AT1G43950, AT5G53290, AT3G59060, AT5G07580, AT2G20350, AT1G74840, AT1G02065, AT1G13260, AT1G78700, AT3G23250, AT5G37260, AT5G15310, AT1G68320, AT3G30210, AT1G07630, AT2G42280, AT5G59690, AT3G29450, AT1G15340, AT1G02230, AT1G04370, AT3G12280, AT1G69120, AT4G18890, AT4G24660, AT2G45820, AT5…	371	2047	18171	1.53132	0.149535	0.0777933	0.710884
GOTERM_BP_DIRECT	GO:0009753~response to jasmonic acid	12	1.99667	0.00054788	AT3G45140, AT3G23250, AT2G36890, AT5G42650, AT5G37260, AT5G15310, AT1G01060, AT1G21910, AT4G35770, AT1G74840, AT1G06160, AT2G46830	397	156	18499	3.58438	0.27309	0.0348186	0.802784
GOTERM_MF_DIRECT	GO:0004674~protein serine/threonine kinase activity	29	4.82529	0.00410305	AT1G10850, AT3G14840, AT5G01810, AT5G67280, AT2G34650, AT5G51270, AT1G60940, AT4G33080, AT3G45780, AT1G16130, AT5G44290, AT2G26730, AT2G45910, AT5G60270, AT1G51940, AT3G08680, AT1G16150, AT4G24400, AT1G49160, AT5G49760, AT1G16110, AT5G38210, AT4G23190, AT1G61380, AT4G22730, AT1G61460, AT4G18710, AT1G26150, AT1G56120	371	804	18171	1.76664	0.713465	0.268365	5.3565
GOTERM_MF_DIRECT	GO:0004672~protein kinase activity	20	3.32779	0.00487333	AT1G10850, AT3G14840, AT5G01810, AT5G67280, AT3G08680, AT2G34650, AT3G08760, AT4G24400, AT5G60090, AT1G49160, AT1G60940, AT1G61380, AT4G23190, AT2G18530, AT4G18710, AT3G45780, AT3G24190, AT5G48380, AT1G26150, AT2G26730	371	482	18171	2.0323	0.773523	0.256973	6.33198
GOTERM_BP_DIRECT	GO:0006468~protein phosphorylation	31	5.15807	0.00697019	AT1G10850, AT3G14840, AT5G01810, AT5G67280, AT2G34650, AT3G08760, AT5G51270, AT1G60940, AT4G33080, AT1G16130, AT3G24190, AT2G24360, AT5G44290, AT2G26730, AT2G45910, AT5G60270, AT1G51940, AT3G08680, AT1G16150, AT4G24400, AT1G49160, AT5G60090, AT1G16110, AT4G23190, AT4G22730, AT1G61460, AT2G18530, AT4G18710, AT5G48380, AT1G26150, AT1G56120	397	870	18499	1.66035	0.982937	0.268855	9.77596
GOTERM_MF_DIRECT	GO:0016301~kinase activity	34	5.65724	0.00772192	AT2G42550, AT5G01810, AT5G67280, AT2G34650, AT3G08760, AT5G51270, AT1G60940, AT1G03030, AT4G33080, AT2G25440, AT3G45780, AT1G16130, AT3G14050, AT2G24360, AT5G44290, AT2G45910, AT1G26270, AT3G15680, AT5G60270, AT1G51940, AT3G08680, AT1G16150, AT4G24400, AT1G49160, AT5G60090, AT5G49760, AT1G16110, AT4G23190, AT1G61380, AT1G61460, AT2G18530, AT4G18710, AT5G48380, AT1G56120	371	1039	18171	1.60276	0.905256	0.324811	9.85926
GOTERM_MF_DIRECT	GO:0004805~trehalose-phosphatase activity	4	0.665557	0.00848293	AT5G51460, AT4G22590, AT1G23870, AT1G06410	371	21	18171	9.32923	0.924966	0.309247	10.7805
GOTERM_BP_DIRECT	GO:0070413~trehalose metabolism in response to stress	4	0.665557	0.00972357	AT5G51460, AT4G22590, AT1G23870, AT1G06410	397	21	18499	8.87561	0.99661	0.315537	13.3862
GOTERM_MF_DIRECT	GO:0044212~transcription regulatory region DNA binding	14	2.32945	0.0141118	AT5G59820, AT3G20310, AT1G01260, AT2G36890, AT1G01060, AT1G21910, AT5G61600, AT3G24050, AT3G23250, AT3G30210, AT5G15310, AT1G68320, AT1G14350, AT2G23320	371	319	18171	2.14952	0.986707	0.381253	17.3291
GOTERM_BP_DIRECT	GO:0005992~trehalose biosynthetic process	4	0.665557	0.0157901	AT5G51460, AT4G22590, AT1G23870, AT1G06410	397	25	18499	7.45552	0.999905	0.439512	20.8708
GOTERM_MF_DIRECT	GO:0000977~RNA polymerase II regulatory region sequence-specific DNA binding	8	1.33111	0.0158993	AT3G56980, AT3G24050, AT3G58120, AT4G32410, AT5G05170, AT2G45660, AT4G39350, AT1G69120	371	128	18171	3.06115	0.992344	0.38567	19.3138
GOTERM_BP_DIRECT	GO:0009751~response to salicylic acid	9	1.4975	0.0186225	AT2G36890, AT5G37260, AT2G05520, AT1G68320, AT5G15310, AT1G01060, AT1G21910, AT1G74840, AT2G46830	397	155	18499	2.70563	0.999982	0.455455	24.1548
GOTERM_BP_DIRECT	GO:0006357~regulation of transcription from RNA polymerase II promoter	10	1.66389	0.0401693	AT3G56980, AT3G23250, AT2G36890, AT3G30210, AT1G68320, AT5G15310, AT5G67630, AT1G74840, AT1G14350, AT3G12280	397	213	18499	2.18765	1	0.629984	45.2827
GOTERM_MF_DIRECT	GO:0005524~ATP binding	61	10.1498	0.0430708	AT2G42550, AT1G10850, AT3G14840, AT5G67280, AT3G47780, AT3G08760, AT5G67630, AT1G60940, AT3G24340, AT3G24190, AT5G44290, AT3G50240, AT5G09810, AT2G26730, AT2G45910, AT1G26270, AT5G60270, AT4G24400, AT5G17760, AT5G38210, AT1G16110, AT1G61380, AT4G19710, AT2G18530, AT4G30120, AT1G07670, AT2G40130, AT4G37640, AT3G13860, AT5G01810, AT3G48990, AT2G34650, AT1G20500, AT5G51270, AT1G03030, AT4G33080, AT3…	371	2372	18171	1.25956	0.999998	0.703798	44.5399
GOTERM_MF_DIRECT	GO:0000981~RNA polymerase II transcription factor activity, sequence-specific DNA binding	8	1.33111	0.0444137	AT3G23250, AT2G36890, AT3G30210, AT1G68320, AT5G15310, AT3G29450, AT2G16040, AT1G14350	371	159	18171	2.46432	0.999999	0.683647	45.573
GOTERM_MF_DIRECT	GO:0001046~core promoter sequence-specific DNA binding	4	0.665557	0.0446208	AT5G64980, AT2G42280, AT1G05710, AT2G31730	371	39	18171	5.02343	0.999999	0.656111	45.7308
GOTERM_MF_DIRECT	GO:0001228~transcriptional activator activity, RNA polymerase II transcription regulatory region sequence-specific binding	5	0.831947	0.0476312	AT5G64980, AT2G42280, AT3G24050, AT1G05710, AT2G31730	371	67	18171	3.65511	1	0.628079	47.9763
GOTERM_BP_DIRECT	GO:0009833~plant-type primary cell wall biogenesis	3	0.499168	0.067403	AT4G32410, AT5G05170, AT4G39350	397	20	18499	6.98955	1	0.753515	64.1681
GOTERM_MF_DIRECT	GO:0016760~cellulose synthase (UDP-forming) activity	3	0.499168	0.10405	AT4G32410, AT5G05170, AT4G39350	371	27	18171	5.44205	1	0.859807	77.0342
GOTERM_BP_DIRECT	GO:0030154~cell differentiation	11	1.83028	0.105088	AT4G36920, AT3G24050, AT3G23250, AT2G36890, AT3G30210, AT1G68320, AT5G15310, AT2G45660, AT3G12280, AT1G69120, AT1G02065	397	296	18499	1.73164	1	0.817409	80.4655
GOTERM_BP_DIRECT	GO:0006366~transcription from RNA polymerase II promoter	4	0.665557	0.152268	AT5G64980, AT2G42280, AT1G05710, AT2G31730	397	63	18499	2.95854	1	0.876316	91.1926
GOTERM_MF_DIRECT	GO:0001135~transcription factor activity, RNA polymerase II transcription factor recruiting	6	0.998336	0.160958	AT3G23250, AT2G36890, AT3G30210, AT1G68320, AT5G15310, AT1G14350	371	141	18171	2.08419	1	0.948384	90.4619
GOTERM_MF_DIRECT	GO:0016759~cellulose synthase activity	3	0.499168	0.166276	AT4G32410, AT5G05170, AT4G39350	371	36	18171	4.08154	1	0.936971	91.2403
GOTERM_MF_DIRECT	GO:0008017~microtubule binding	5	0.831947	0.255213	AT2G45170, AT3G12020, AT5G27950, AT3G50240, AT3G02170	371	126	18171	1.94359	1	0.972209	98.0658
GOTERM_BP_DIRECT	GO:0030244~cellulose biosynthetic process	3	0.499168	0.266491	AT4G32410, AT5G05170, AT4G39350	397	47	18499	2.97428	1	0.952978	98.9518
GOTERM_CC_DIRECT	GO:0005871~kinesin complex	3	0.499168	0.358307	AT3G12020, AT5G27950, AT3G50240	536	59	25147	2.38556	1	0.979522	99.4967
GOTERM_BP_DIRECT	GO:0007018~microtubule-based movement	3	0.499168	0.399376	AT3G12020, AT5G27950, AT3G50240	397	64	18499	2.18423	1	0.981856	99.9446
GOTERM_BP_DIRECT	GO:0030001~metal ion transport	4	0.665557	0.408233	AT1G01490, AT3G05220, AT2G03620, AT1G51090	397	108	18499	1.72581	1	0.982944	99.9554
GOTERM_MF_DIRECT	GO:0003777~microtubule motor activity	3	0.499168	0.418654	AT3G12020, AT5G27950, AT3G50240	371	70	18171	2.09908	1	0.995899	99.9299
GOTERM_MF_DIRECT	GO:0046914~transition metal ion binding	3	0.499168	0.432679	AT1G01490, AT3G05220, AT1G51090	371	72	18171	2.04077	1	0.996146	99.9494
GOTERM_BP_DIRECT	GO:0046916~cellular transition metal ion homeostasis	3	0.499168	0.44377	AT1G01490, AT3G05220, AT1G51090	397	70	18499	1.99701	1	0.985981	99.9821
GOTERM_MF_DIRECT	GO:0004190~aspartic-type endopeptidase activity	3	0.499168	0.493423	AT1G69100, AT1G03220, AT4G30030	371	81	18171	1.81402	1	0.998098	99.9889
GOTERM_MF_DIRECT	GO:0030533~triplet codon-amino acid adaptor activity	14	2.32945	0.523992	AT1G65830, AT3G11285, AT1G77040, AT3G61545, AT5G41675, AT2G07763, AT5G67455, AT3G27845, AT2G45020, AT5G64735, AT1G61880, AT3G48515, AT5G16375, AT4G31075	371	631	18171	1.08668	1	0.998416	99.9952
GOTERM_MF_DIRECT	GO:0016705~oxidoreductase activity, acting on paired donors, with incorporation or reduction of molecular oxygen	4	0.665557	0.58309	AT1G13110, AT5G42650, AT2G30490, AT2G23180	371	148	18171	1.32374	1	0.998908	99.9992
GOTERM_BP_DIRECT	GO:0006414~translational elongation	15	2.49584	0.647323	AT1G65830, AT3G11285, AT1G77040, AT4G00810, AT3G61545, AT5G41675, AT2G07763, AT5G67455, AT3G27845, AT2G45020, AT5G64735, AT1G61880, AT3G48515, AT5G16375, AT4G31075	397	703	18499	0.994246	1	0.999135	100
GOTERM_BP_DIRECT	GO:0071555~cell wall organization	7	1.16473	0.666934	AT4G19420, AT5G67230, AT4G13340, AT4G32410, AT5G05170, AT3G50240, AT4G39350	397	314	18499	1.03879	1	0.999305	100
GOTERM_MF_DIRECT	GO:0004497~monooxygenase activity	4	0.665557	0.687516	AT1G13110, AT5G42650, AT2G30490, AT2G23180	371	173	18171	1.13245	1	0.999541	100
GOTERM_BP_DIRECT	GO:0030163~protein catabolic process	3	0.499168	0.695233	AT1G69100, AT1G03220, AT4G30030	397	112	18499	1.24813	1	0.999456	100
GOTERM_MF_DIRECT	GO:0005506~iron ion binding	6	0.998336	0.817481	AT5G57800, AT1G13110, AT5G42650, AT2G30490, AT2G42250, AT2G23180	371	336	18171	0.874615	1	0.999885	100
GOTERM_MF_DIRECT	GO:0019825~oxygen binding	4	0.665557	0.858538	AT1G13110, AT5G42650, AT2G42250, AT2G23180	371	234	18171	0.837238	1	0.999965	100
GOTERM_MF_DIRECT	GO:0020037~heme binding	5	0.831947	0.956548	AT1G13110, AT5G42650, AT2G30490, AT2G42250, AT2G23180	371	386	18171	0.634436	1	0.999999	100
GOTERM_BP_DIRECT	GO:0006508~proteolysis	6	0.998336	0.983512	AT1G20850, AT1G69100, AT1G03220, AT2G05920, AT4G30030, AT1G29110	397	500	18499	0.559164	1	1	100
GOTERM_BP_DIRECT	GO:0006412~translation	16	2.66223	0.983729	AT1G65830, AT3G11285, AT1G77040, AT2G07732, AT3G61545, AT5G41675, AT2G07763, AT5G67455, AT2G45020, AT3G27845, AT5G64735, AT1G61880, AT3G48515, AT5G16375, AT3G27840, AT4G31075	397	1121	18499	0.665077	1	1	100
Category	Term	Count	%	PValue	Genes	List Total	Pop Hits	Pop Total	Fold Enrichment	Bonferroni	Benjamini	FDR
Category	Term	Count	%	PValue	Genes	List Total	Pop Hits	Pop Total	Fold Enrichment	Bonferroni	Benjamini	FDR
Category	Term	Count	%	PValue	Genes	List Total	Pop Hits	Pop Total	Fold Enrichment	Bonferroni	Benjamini	FDR
Category	Term	Count	%	PValue	Genes	List Total	Pop Hits	Pop Total	Fold Enrichment	Bonferroni	Benjamini	FDR
Category	Term	Count	%	PValue	Genes	List Total	Pop Hits	Pop Total	Fold Enrichment	Bonferroni	Benjamini	FDR
Category	Term	Count	%	PValue	Genes	List Total	Pop Hits	Pop Total	Fold Enrichment	Bonferroni	Benjamini	FDR
Category	Term	Count	%	PValue	Genes	List Total	Pop Hits	Pop Total	Fold Enrichment	Bonferroni	Benjamini	FDR
Category	Term	Count	%	PValue	Genes	List Total	Pop Hits	Pop Total	Fold Enrichment	Bonferroni	Benjamini	FDR
Category	Term	Count	%	PValue	Genes	List Total	Pop Hits	Pop Total	Fold Enrichment	Bonferroni	Benjamini	FDR
Category	Term	Count	%	PValue	Genes	List Total	Pop Hits	Pop Total	Fold Enrichment	Bonferroni	Benjamini	FDR
Category	Term	Count	%	PValue	Genes	List Total	Pop Hits	Pop Total	Fold Enrichment	Bonferroni	Benjamini	FDR
Annotation Cluster 2	Enrichment Score: 3.910290288451901
Annotation Cluster 3	Enrichment Score: 2.0667829060087266
Annotation Cluster 4	Enrichment Score: 1.9617478449519539
Annotation Cluster 5	Enrichment Score: 1.2741484580111944
Annotation Cluster 6	Enrichment Score: 1.1633207937649523
Annotation Cluster 7	Enrichment Score: 0.9136845071918301
Annotation Cluster 8	Enrichment Score: 0.4539010044622452
Annotation Cluster 9	Enrichment Score: 0.3685892971656791
Annotation Cluster 10	Enrichment Score: 0.15889297114375484
Annotation Cluster 11	Enrichment Score: 0.15728999680333638
Annotation Cluster 12	Enrichment Score: 0.11400755816498132

## Sheet: TZP 15
TZP 15 unique	Number of binding	fold change	position		gene description							feature	fold change	distancetoFeature
AT1G80440	2	2.1-1.7	-257	393	Encodes a member of a family of F-box proteins, called the KISS ME DEADLY (KMD) family, that targets type-B ARR proteins for degradation and is involved in the negative regulation of the cytokinin response. Also named as KFB20, a member of a group of Kelch repeat F-box proteins that negatively regulate phenylpropanoid biosynthesis by targeting the phenypropanoid biosynthesis enzyme phenylalanine …							AT4G16600	1.59002	-2539
AT1G03870	2	1.54-1.76	-560	190	fasciclin-like arabinogalactan-protein 9 (Fla9) protein_coding FASCICLIN-LIKE ARABINOOGALACTAN 9 (FLA9) FASCICLIN-LIKE ARABINOOGALACTAN 9 (FLA9)							AT1G14920	1.63581	-2526
AT1G13245	2	2.34-1.83	-1236	-36	ROTUNDIFOLIA like 17;(source:Araport11) protein_coding ROTUNDIFOLIA LIKE 17 (RTFL17) DEVIL 4 (DVL4);ROTUNDIFOLIA LIKE 17 (RTFL17)							AT3G13860	1.73969	-2521
AT1G76600	2	2.05-1.7	-1238	362	poly polymerase;(source:Araport11) protein_coding							AT4G16950	2.45063	-2483
AT4G35770	2	1.65-1.66	-191	409	Senescence-associated gene that is strongly induced by phosphate starvation. Transcripts are differentially regulated at the level of mRNA stability at different times of day. mRNAs are targets of the mRNA degradation pathway mediated by the downstream (DST) instability determinant. protein_coding SENESCENCE 1 (SEN1) SENESCENCE 1 (SEN1);DARK INDUCIBLE 1 (DIN1);ARABIDOPSIS THALIANA SENESCENCE 1 (A…							AT4G23150	2.28091	-2481
AT3G29450	2	3-2.8	-369	331	General transcription factor 2-related zinc finger protein;(source:Araport11) protein_coding							AT2G07760	2.22088	-2472
AT3G05936	2	1.6-1.57	-811	239	hypothetical protein;(source:Araport11) protein_coding							AT5G46030	3.09577	-2467
AT2G17630	1	1.79683	-735		Pyridoxal phosphate (PLP)-dependent transferases superfamily protein;(source:Araport11) protein_coding PHOSPHOSERINE AMINOTRANSFERASE 2 (PSAT2) PHOSPHOSERINE AMINOTRANSFERASE 2 (PSAT2)							AT2G32260	1.633	-2466
AT1G06620	1	1.59185	-501		encodes a protein whose sequence is similar to a 2-oxoglutarate-dependent dioxygenase The mRNA is cell-to-cell mobile. protein_coding							AT2G02630	5.92235	-2465
AT5G07780	1	2.54886	-2114		Encodes a class II formin that nucleates actin assembly, binds to the barbed-end of actin filaments and antagonizes the effect of FH1 on actin dynamics. The mRNA is cell-to-cell mobile. protein_coding FORMIN HOMOLOG 19 (FH19) (ATFH19);FORMIN HOMOLOG 19 (FH19)							AT2G03930	1.55109	-2451
AT1G60850	1	1.57448	-1938		DNA-directed RNA polymerase family protein;(source:Araport11) protein_coding (ATRPAC42) (AAC42); (ATRPAC42)							AT1G23100	1.82952	-2426
AT1G30755	1	1.72509	142		elongation factor G, putative (DUF668);(source:Araport11) protein_coding PSK SIMULATOR 2 (PSI2) PSK SIMULATOR 2 (PSI2)							AT3G05440	1.61878	-2418
AT3G44713	1	3.5164	-55		hypothetical protein;(source:Araport11) protein_coding							AT2G07695	1.63966	-2401
AT2G16040	1	2.30314	-617		hAT dimerization domain-containing protein / transposase-like protein;(source:Araport11) protein_coding							AT3G47780	1.74498	-2379
AT1G01260	1	1.8282	-1396		bHLH13 interacts with JAZ proteins, and functions redundantly with bHLH3, bHLH14 and bHLH17 to negatively regulate jasmonate responses. protein_coding JASMONATE ASSOCIATED MYC2 LIKE 2 (JAM2) JASMONATE ASSOCIATED MYC2 LIKE 2 (JAM2); (BHLH013); (BHLH13)							AT5G37260	1.881	-2362
AT4G21680	1	2.24265	-2285		Encodes a nitrate transporter (NRT1.8). Functions in nitrate removal from the xylem sap. Mediates cadmium tolerance. protein_coding NRT1/ PTR FAMILY 7.2 (NPF7.2) (ATNPF7.2);NRT1/ PTR FAMILY 7.2 (NPF7.2);NITRATE TRANSPORTER 1.8 (NRT1.8)							AT4G09930	1.95129	-2356
AT4G29090	1	1.57611	-628		Ribonuclease H-like superfamily protein;(source:Araport11) protein_coding							AT2G07799	1.66155	-2356
AT1G71720	1	1.72735	-471		Encodes a chloroplast localized protein that regulates the translation of Ycf1 by binding to its mRNA. It is involved in the biogenesis of photosynthetic complexes. protein_coding PIGMENT DEFECTIVE 338 (PDE338) PIGMENT DEFECTIVE 338 (PDE338);RBCL MRNA S1 BINDING DOMAIN PROTEIN (RLSB);PHOTOSYSTEM BIOGENESIS REGULATOR 1 (PBR1)							AT5G55380	1.67127	-2352
AT3G13970	1	1.71068	-1652		Ubiquitin-like superfamily protein;(source:Araport11) protein_coding AUTOPHAGY 12 B (APG12B) AUTOPHAGY 12 (APG12);AUTOPHAGY 12B (ATG12B);AUTOPHAGY 12 B (APG12B)							AT3G06280	1.50106	-2349
AT1G32420	1	1.55325	55		F-box and associated interaction domains-containing protein;(source:Araport11) protein_coding							AT5G35190	1.94047	-2331
AT4G27700	1	1.61752	223		Rhodanese/Cell cycle control phosphatase superfamily protein;(source:Araport11) protein_coding							AT3G14840	1.88135	-2307
AT1G58430	1	1.53955	-1147		Encodes an anther-specific proline-rich protein. protein_coding (RXF26) (RXF26)							AT4G19530	1.66827	-2294
AT3G59765	1	1.56942	289		Unknown gene other_rna							AT4G21680	2.24265	-2285
AT1G72530	1	1.8276	-349		plastid developmental protein DAG;(source:Araport11) protein_coding RNA EDITING-INTERACTING PROTEIN (RIP7) RNA EDITING-INTERACTING PROTEIN (RIP7)							AT1G05030	3.23536	-2283
AT5G02220	1	2.46328	246		cyclin-dependent kinase inhibitor;(source:Araport11) protein_coding SIAMESE-RELATED 4 (SMR4) SIAMESE-RELATED 4 (SMR4)							AT1G49540	2.08208	-2280
AT1G02065	1	1.84593	241		Encodes an SBP-box gene, a member of the SPL gene family. Mutants are affected in micro- and megasporogenesis, trichome formation on sepals, and stamen filament elongation. protein_coding SQUAMOSA PROMOTER BINDING PROTEIN-LIKE 8 (SPL8) SQUAMOSA PROMOTER BINDING PROTEIN-LIKE 8 (SPL8)							AT2G41900	2.80325	-2255
AT5G47370	1	1.97788	-491		homeobox-leucine zipper genes induced by auxin, but not by other phytohormones. Plays opposite roles in the shoot and root tissues in regulating auxin-mediated morphogenesis. protein_coding (HAT2) (HAT2)							AT1G30825	2.35271	-2241
AT3G63510	1	1.49732	-286		FMN-linked oxidoreductases superfamily protein;(source:Araport11) protein_coding							AT2G42280	1.77671	-2231
AT4G27580	1	1.71068	-953		phosphatidylinositol transfer SFH5-like protein;(source:Araport11) protein_coding							AT1G50800	5.61602	-2212
AT1G78670	1	1.80826	-295		gamma-glutamyl hydrolase 3;(source:Araport11) protein_coding GAMMA-GLUTAMYL HYDROLASE 3 (GGH3) GAMMA-GLUTAMYL HYDROLASE 3 (ATGGH3);GAMMA-GLUTAMYL HYDROLASE 3 (GGH3)							AT5G61455	2.10221	-2206
AT5G06390	1	1.5426	-701		FASCICLIN-like arabinogalactan protein 17 precursor;(source:Araport11) protein_coding FASCICLIN-LIKE ARABINOGALACTAN PROTEIN 17 PRECURSOR (FLA17) FASCICLIN-LIKE ARABINOGALACTAN PROTEIN 17 PRECURSOR (FLA17)							AT4G32020	2.23851	-2194
AT1G80630	1	1.54999	-94		RNI-like superfamily protein;(source:Araport11) protein_coding							AT1G78020	1.75333	-2193
AT2G29628	1	1.50174	257		hypothetical protein;(source:Araport11) protein_coding							AT5G39050	2.30091	-2186
AT1G21910	1	1.66438	-536		encodes a member of the DREB subfamily A-5 of ERF/AP2 transcription factor family. The protein contains one AP2 domain. There are 15 members in this subfamily including RAP2.1, RAP2.9 and RAP2.10. protein_coding DEHYDRATION RESPONSE ELEMENT-BINDING PROTEIN 26 (DREB26) DEHYDRATION RESPONSE ELEMENT-BINDING PROTEIN 26 (DREB26)							AT1G55690	1.94509	-2160
AT4G24977	1	1.83593	-526		Pseudogene of AT4G24972; TPD1 (TAPETUM DETERMINANT 1) pseudogene							AT1G70560	1.63116	-2155
AT5G60270	1	1.83233	-695		Concanavalin A-like lectin protein kinase family protein;(source:Araport11) protein_coding L-TYPE LECTIN RECEPTOR KINASE I.7 (LECRK-I.7) L-TYPE LECTIN RECEPTOR KINASE I.7 (LECRK-I.7)							AT5G60680	1.99762	-2145
AT3G14050	1	1.81372	-1686		RELA/SPOT homolog 2;(source:Araport11) protein_coding RELA/SPOT HOMOLOG 2 (RSH2) RELA/SPOT HOMOLOG 2 (RSH2);RELA/SPOT HOMOLOG 2 (ATRSH2);RELA-SPOT HOMOLOG 2 (AT-RSH2)							AT3G46250	6.69226	-2143
AT3G48720	1	2.05802	-523		Encodes a hydroxycinnamoyl-CoA: v-hydroxy fatty acid transferase involved in cutin synthesis. Mutants are almost devoid of ferulic acid. protein_coding DEFICIENT IN CUTIN FERULATE (DCF) DEFICIENT IN CUTIN FERULATE (DCF)							AT5G07780	2.54886	-2114
AT5G55380	1	1.67127	-2352		MBOAT (membrane bound O-acyl transferase) family protein;(source:Araport11) protein_coding							AT5G60840	1.86444	-2109
AT2G39435	1	1.7929	41		Phosphatidylinositol N-acetyglucosaminlytransferase subunit P-like protein;(source:Araport11) protein_coding TON1 RECRUITING MOTIF 18 (TRM18) TON1 RECRUITING MOTIF 18 (TRM18)							AT3G05220	1.55691	-2095
AT5G25290	1	1.66142	-1292		F-box protein (DUF295);(source:Araport11) protein_coding							AT3G27270	2.33163	-2080
AT4G28040	1	1.9903	-646		nodulin MtN21-like transporter family protein protein_coding USUALLY MULTIPLE ACIDS MOVE IN AND OUT TRANSPORTERS 33 (UMAMIT33) USUALLY MULTIPLE ACIDS MOVE IN AND OUT TRANSPORTERS 33 (UMAMIT33)							AT5G28010	1.89987	-2063
AT5G08139	1	1.62924	-845		RING/U-box superfamily protein;(source:Araport11) protein_coding							AT4G17914	2.86247	-2059
AT1G79950	1	1.61064	-1130		Encodes a homologue of human Regulator of Telomere Elongation Helicase1 (RTEL1). Plays a central role in the preservation of genome stability. protein_coding REGULATOR OF TELOMERE ELONGATION HELICASE1 (RTEL1) REGULATOR OF TELOMERE ELONGATION HELICASE1 (RTEL1)							AT5G59690	1.73669	-2052
AT3G06670	1	1.8528	348		SMEK1 forms a catalytically active complex with PP4 proteins. The complex has been shown to target and dephosphorylate HYL1 which in turn promotes miRNA biogenesis. Mutants have pleiotrophic phenotypes and decreased production of miRNA. SMEK1 accumulation is responsive to ABA. protein_coding SUPPRESSOR OF MEK 1 (SMEK1) PLATINUM SENSITIVE 2 LIKE (PSY2L);SUPPRESSOR OF MEK 1 (SMEK1)							AT2G31820	1.56768	-2050
AT4G21240	1	1.82711	439		F-box and associated interaction domains-containing protein;(source:Araport11) protein_coding							AT2G14460	2.43331	-2046
AT5G54420	1	1.66939	-104		hypothetical protein (DUF295);(source:Araport11) protein_coding							AT2G19460	1.55793	-2032
AT5G65660	1	1.81667	-1571		hydroxyproline-rich glycoprotein family protein;(source:Araport11) protein_coding							AT3G24300	1.95242	-2012
AT2G45820	1	2.1174	-409		Remorin family protein;(source:Araport11) protein_coding (REM1.3) (REM1.3)							AT1G04250	1.612	-2008
AT2G24360	1	1.58845	302		Protein kinase superfamily protein;(source:Araport11) protein_coding							AT1G56120	2.02227	-1978
AT3G01510	1	2.05514	-58		Encodes a putative phosphatase, LSF1, required for normal starch turnover in leaves. protein_coding LIKE SEX4 1 (LSF1) LIKE SEX4 1 (LSF1)							AT3G43870	2.37364	-1976
AT2G26730	1	2.01779	-207		Leucine-rich repeat protein kinase family protein;(source:Araport11) protein_coding							AT2G10430	1.78133	-1974
AT3G59060	1	1.69752	157		Encodes a novel Myc-related bHLH transcription factor, which physically associated with APRR1/TOC1 and is a member of PIF3 transcription factor family. Involved in shade avoidance. Functions as negative regulator of PhyB. Protein levels are modulated by phytochrome B. protein_coding PHYTOCHROME INTERACTING FACTOR 3-LIKE 6 (PIL6) PHYTOCHROME-INTERACTING FACTOR 5 (PIF5);PHYTOCHROME INTERACTING FACT…							AT5G24155	2.11513	-1973
AT3G16300	1	1.69832	157		Uncharacterized protein family (UPF0497);(source:Araport11) protein_coding CASP-LIKE PROTEIN 3A1 (CASPL3A1) CASP-LIKE PROTEIN 3A1 (CASPL3A1)							AT3G45780	1.83826	-1966
AT2G18530	1	2.31915	380		Protein kinase superfamily protein;(source:Araport11) protein_coding							AT1G24265	2.0108	-1965
AT5G67245	1	1.74457	62		hypothetical protein;(source:Araport11) protein_coding							AT2G43130	2.18192	-1964
AT1G56220	1	1.60562	-398		Dormancy/auxin associated family protein;(source:Araport11) protein_coding							AT2G32160	1.84728	-1963
AT4G27310	1	2.78844	-688		B-box type zinc finger family protein;(source:Araport11) protein_coding B-BOX DOMAIN PROTEIN 28 (BBX28) B-BOX DOMAIN PROTEIN 28 (BBX28)							AT1G14260	1.61985	-1956
AT5G38190	1	2.3164	-1138		myosin heavy chain-like protein;(source:Araport11) protein_coding							AT4G37070	2.96118	-1941
AT5G28040	1	2.07282	51		DNA-binding storekeeper protein-related transcriptional regulator;(source:Araport11) protein_coding							AT1G60850	1.57448	-1938
AT1G10850	1	1.50839	-647		Leucine-rich repeat protein kinase family protein;(source:Araport11) protein_coding							AT2G32630	1.61726	-1934
AT5G22450	1	1.75203	97		spectrin beta chain, brain;(source:Araport11) protein_coding							AT1G22710	1.60546	-1933
AT1G17615	1	1.6719	259		TN2 is an atypical TIR-NBS protein that lacks the LRR domain common in typical NLR receptors. It interacts with EXO70B1, a subunit of the exocyst complex. Loss of function mutants in TN2 can suppress EXO70B1 mutants suggesting that EXO70B1 acts through TN2. protein_coding TIR-NBS2 (TN2) TIR-NBS2 (TN2)							AT1G68220	1.53691	-1931
AT5G17760	1	1.63323	-1778		P-loop containing nucleoside triphosphate hydrolases superfamily protein;(source:Araport11) protein_coding							AT2G07774	1.6869	-1927
AT1G03530	1	1.51563	91		nuclear assembly factor 1;(source:Araport11) protein_coding NUCLEAR ASSEMBLY FACTOR 1 (NAF1) NUCLEAR ASSEMBLY FACTOR 1 (NAF1); (ATNAF1)							AT2G31230	1.94008	-1925
AT2G12905	1	3.14625	36		hypothetical protein;(source:Araport11) protein_coding							AT1G20850	1.60397	-1924
AT5G62060	1	1.50215	12		F-box and associated interaction domains-containing protein;(source:Araport11) protein_coding							AT2G07783	1.82958	-1896
AT3G24340	1	1.70084	-78		chromatin remodeling 40;(source:Araport11) protein_coding CHROMATIN REMODELING 40 (chr40) CHROMATIN REMODELING 40 (chr40)							AT2G21650	1.68971	-1883
AT1G47700	1	3.84953	-1625		hypothetical protein;(source:Araport11) protein_coding							AT3G47790	1.75309	-1880
AT2G35612	1	2.02003	501		copper amine oxidase family protein;(source:Araport11) protein_coding							AT4G16780	2.01574	-1864
AT2G07763	1	1.49087	-192		pre-tRNA tRNA-Cys (anticodon: GCA);(source:Araport11, TAIR10) pre_trna							AT2G17295	1.61781	-1842
AT2G34238	1	1.57715	-21		hypothetical protein;(source:Araport11) protein_coding							AT2G03110	2.22088	-1836
AT1G20770	1	1.52523	41		coiled-coil protein;(source:Araport11) protein_coding							AT2G16340	3.09577	-1834
AT5G27950	1	2.45928	-201		P-loop containing nucleoside triphosphate hydrolases superfamily protein;(source:Araport11) protein_coding							AT4G36920	1.50033	-1810
AT4G22590	1	1.74676	-970		Haloacid dehalogenase-like hydrolase (HAD) superfamily protein;(source:Araport11) protein_coding TREHALOSE-6-PHOSPHATE PHOSPHATASE G (TPPG) TREHALOSE-6-PHOSPHATE PHOSPHATASE G (TPPG)							AT1G49780	1.56323	-1781
AT1G63750	1	1.52759	-698		Disease resistance protein (TIR-NBS-LRR class) family;(source:Araport11) protein_coding							AT5G17760	1.63323	-1778
AT2G43340	1	1.94439	-347		hypothetical protein (DUF1685);(source:Araport11) protein_coding							AT1G17345	1.61684	-1773
AT5G16375	1	1.90525	-216		pre-tRNA tRNA-Ser (anticodon: AGA);(source:Araport11, TAIR10) pre_trna							AT2G31730	1.62646	-1771
AT1G20850	1	1.60397	-1924		Cysteine peptidase. Enzyme activity detected in leaf. protein_coding XYLEM CYSTEINE PEPTIDASE 2 (XCP2) XYLEM CYSTEINE PEPTIDASE 2 (XCP2)							AT3G07350	1.53194	-1768
AT3G43870	1	2.37364	-1976		hypothetical protein;(source:Araport11) protein_coding							AT2G02660	3.41674	-1754
AT1G55580	1	1.84251	-1211		Encodes a member of the GRAS family of putative transcriptional regulators. It is involved in the initiation of axillary meristems during both the vegetative and reproductive growth phases and functions upstream of REV and AXR1 in the regulation of shoot branching. protein_coding LATERAL SUPPRESSOR (LAS) SCARECROW-LIKE 18 (SCL18);LATERAL SUPPRESSOR (LAS)							AT1G05030	10.7589	-1733
AT1G35500	1	2.0063	-537		hypothetical protein;(source:Araport11) protein_coding							AT5G61970	1.72735	-1717
AT2G29970	1	1.63031	-136		Encodes a member of an eight-gene family (SMAX1 and SMAX1-like) that has weak similarity to AtHSP101, a ClpB chaperonin required for thermotolerance. The mRNA is cell-to-cell mobile. protein_coding SMAX1-LIKE 7 (SMXL7) SMAX1-LIKE 7 (SMXL7)							AT2G07684	1.59163	-1705
AT1G16130	1	1.70907	-291		Encodes a WAK-like receptor-like kinase with a cytoplasmic Ser/Thr protein kinase domain and an extracellular domain with EGF-like repeats. protein_coding WALL ASSOCIATED KINASE-LIKE 2 (WAKL2) WALL ASSOCIATED KINASE-LIKE 2 (WAKL2)							AT4G39180	8.41243	-1695
AT3G17120	1	1.76773	-196		transmembrane protein;(source:Araport11) protein_coding							AT3G19085	1.5132	-1689
AT3G17650	1	1.63116	-748		Arabidopsis thaliana metal-nicotianamine transporter YSL5 protein_coding YELLOW STRIPE LIKE 5 (YSL5) PIGMENT DEFECTIVE 321 (PDE321);YELLOW STRIPE LIKE 5 (YSL5)							AT3G14050	1.81372	-1686
AT3G24110	1	2.23663	63		Calcium-binding EF-hand family protein;(source:Araport11) protein_coding							AT2G25440	1.85073	-1685
AT3G61545	1	1.83253	-22		pre-tRNA tRNA-Glu (anticodon: CTC);(source:Araport11, TAIR10) pre_trna							AT5G26692	1.70407	-1679
AT1G56120	1	2.02227	-1978		Leucine-rich repeat transmembrane protein kinase;(source:Araport11) protein_coding							AT2G36060	1.98171	-1668
AT3G17490	1	1.67371	323		F-box and associated interaction domains-containing protein;(source:Araport11) protein_coding							AT3G13970	1.71068	-1652
AT2G19460	1	1.55793	-2032		DUF3511 domain protein (DUF3511);(source:Araport11) protein_coding							AT3G28820	2.21421	-1647
AT3G27090	1	1.77426	-190		DCD (Development and Cell Death) domain protein;(source:Araport11) protein_coding							AT1G47700	3.84953	-1625
AT1G02230	1	1.57639	-824		NAC domain containing protein 4;(source:Araport11) protein_coding NAC DOMAIN CONTAINING PROTEIN 4 (NAC004) NAC DOMAIN CONTAINING PROTEIN 4 (NAC004);NAC DOMAIN CONTAINING PROTEIN 4 (ANAC004)							AT5G32460	1.80071	-1602
AT3G16830	1	1.67966	-534		TOPLESS-related 2;(source:Araport11) protein_coding TOPLESS-RELATED 2 (TPR2) TOPLESS-RELATED 2 (TPR2)							AT1G02990	1.61278	-1585
AT3G48515	1	1.49341	-524		pre-tRNA tRNA-Tyr (anticodon: GTA);(source:Araport11, TAIR10) pre_trna							AT1G03220	1.6921	-1572
AT1G03180	1	1.81989	439		non-structural protein;(source:Araport11) protein_coding							AT5G65660	1.81667	-1571
AT1G61380	1	1.52413	-179		Encodes a membrane localized S-domain receptor kinase that is involved in lipopolysaccharide (LPS) sensing. SD1-29 detected LPS of Pseudomonas and Xanthomonas species for which it serves as a microbe associated molecular pattern triggering innate immunity. Loses of function mutants are hyper susceptible to P.syringae. protein_coding S-DOMAIN-1 29 (SD1-29) IPOOLIGOSACCHARIDE-SPECIFIC REDUCED ELICI…							AT2G14530	1.49476	-1571
AT5G58070	1	1.86683	209		Encodes a temperature-induced lipocalin TIL1. Involved in thermotolerance. Peripherally associated with plasma membrane. protein_coding TEMPERATURE-INDUCED LIPOCALIN (TIL) TEMPERATURE-INDUCED LIPOCALIN (TIL);TEMPERATURE-INDUCED LIPOCALIN (ATTIL)							AT5G55930	1.61631	-1565
AT4G16600	1	1.59002	-2539		Nucleotide-diphospho-sugar transferases superfamily protein;(source:Araport11) protein_coding PLANT GLYCOGENIN-LIKE STARCH INITIATION PROTEIN 8 (PGSIP8) PLANT GLYCOGENIN-LIKE STARCH INITIATION PROTEIN 8 (PGSIP8)							AT3G61060	1.7399	-1560
AT3G17560	1	1.72735	238		F-box and associated interaction domains-containing protein;(source:Araport11) protein_coding							AT5G03370	2.55904	-1557
AT1G15980	1	2.19346	-298		encodes a novel subunit of the chloroplast NAD(P)H dehydrogenase complex, involved in cyclic electron flow around photosystem I to produce ATP. protein_coding PHOTOSYNTHETIC NDH SUBCOMPLEX B 1 (PnsB1) NAD(P)H DEHYDROGENASE SUBUNIT 48 (NDH48);NDH-DEPENDENT CYCLIC ELECTRON FLOW 1 (NDF1);PHOTOSYNTHETIC NDH SUBCOMPLEX B 1 (PnsB1)							AT2G30490	1.60333	-1530
AT4G09965	1	2.15788	136		hypothetical protein;(source:Araport11) protein_coding							AT5G60760	1.49456	-1521
AT1G02990	1	1.61278	-1585		hypothetical protein;(source:Araport11) protein_coding							AT1G52415	1.78541	-1516
AT4G15550	1	1.90496	-23		UDP-glucose:indole-3-acetate beta-D-glucosyltransferase protein_coding INDOLE-3-ACETATE BETA-D-GLUCOSYLTRANSFERASE (IAGLU) INDOLE-3-ACETATE BETA-D-GLUCOSYLTRANSFERASE (IAGLU)							AT4G15610	2.63216	-1514
AT1G14920	1	1.63581	-2526		Similar to a putative transcription factor and transcriptional coactivators. Repressor of GA responses and involved in gibberellic acid mediated signaling. Member of the DELLA proteins that restrain the cell proliferation and expansion that drives plant growth. The protein undergoes degradation in response to GA via the 26S proteasome. GAI may be involved in reducing ROS accumulation in response …							AT3G45140	1.6909	-1510
AT5G06760	1	1.53981	-470		Encodes LEA4-5, a member of the Late Embryogenesis Abundant (LEA) proteins which typically accumulate in response to low water availability conditions imposed during development or by the environment. Most of the diverse set of LEA proteins can be grouped according to properties such as high hydrophilicity and high content of glycine or other small amino acids in what has been termed hydrophilins…							AT1G59900	1.5633	-1495
AT4G19420	1	1.75288	-412		Pectinacetylesterase family protein;(source:Araport11) protein_coding PECTIN ACETYLESTERASE 8 (PAE8) PECTIN ACETYLESTERASE 8 (PAE8)							AT1G72500	1.88723	-1494
AT5G19410	1	2.12666	-689		ABC-2 type transporter family protein;(source:Araport11) protein_coding ATP-BINDING CASSETTE G23 (ABCG23) ATP-BINDING CASSETTE G23 (ABCG23)							AT1G30350	1.69638	-1486
AT4G24240	1	1.50236	-116		Encodes a Ca-dependent calmodulin binding protein. Sequence similarity to the WRKY transcription factor gene family. protein_coding WRKY DNA-BINDING PROTEIN 7 (WRKY7) (ATWRKY7);WRKY DNA-BINDING PROTEIN 7 (WRKY7)							AT1G04000	2.21237	-1481
AT5G64541	1	1.56942	-364		#N/A							AT1G02813	1.61022	-1478
AT5G07580	1	1.67371	-304		encodes a member of the ERF (ethylene response factor) subfamily B-3 of ERF/AP2 transcription factor family. The protein contains one AP2 domain. There are 18 members in this subfamily including ATERF-1, ATERF-2, AND ATERF-5. protein_coding (ERF106) (ERF106)							AT1G43730	1.82472	-1466
AT5G09280	1	1.84171	497		Pectin lyase-like superfamily protein;(source:Araport11) protein_coding							AT4G33080	1.62865	-1462
AT4G32970	1	1.97412	-913		BRISC/BRCA1-A complex protein;(source:Araport11) protein_coding							AT3G20850	1.82994	-1457
AT5G13730	1	1.49686	137		Encodes sigma 4 factor, involved in regulating the activity of the plastid-encoded RNA polymerase PEP. Regulates the overall quantity of NDH complexes and thus influences NDH activity. protein_coding SIGMA FACTOR 4 (SIG4) (SIGD);SIGMA FACTOR 4 (SIG4)							AT1G05710	1.9931	-1450
AT1G14350	1	1.87985	-1153		Encodes a putative MYB transcription factor involved in stomata development, loss of FLP activity results in a failure of guard mother cells (GMCs) to adopt the guard cell fate, thus they continue to divide resulting in abnormal stomata consisting of clusters of numerous guard cell-like cells. This phenotype is enhanced in double mutants with MYB88. Its transcript levels change after inducing MUT…							AT4G24610	2.4157	-1441
AT5G64395	1	1.52835	297		This gene encodes a small protein and has either evidence of transcription or purifying selection. protein_coding							AT5G01090	1.83593	-1432
AT2G31820	1	1.56768	-2050		Ankyrin repeat family protein;(source:Araport11) protein_coding							AT5G28720	2.62468	-1431
AT2G04070	1	1.67888	190		Expression in rosette leaves is activated by high concentration of boron. protein_coding							AT4G02660	1.66672	-1429
AT4G30120	1	1.71383	-340		encodes a protein similar to Zn-ATPase, a P1B-type ATPases transport zinc protein_coding HEAVY METAL ATPASE 3 (HMA3) HEAVY METAL ATPASE 3 (HMA3);A. THALIANA HEAVY METAL ATPASE 3 (ATHMA3)							AT2G11630	1.73184	-1428
AT5G09960	1	1.82095	-220		sorbin/SH3 domain protein;(source:Araport11) protein_coding							AT3G21320	1.50236	-1409
AT5G63320	1	1.55691	-53		Encodes NPX1 (Nuclear Protein X1), a nuclear factor regulating abscisic acid responses. protein_coding NUCLEAR PROTEIN X1 (NPX1) NUCLEAR PROTEIN X1 (NPX1)							AT3G09020	1.60218	-1407
AT5G59820	1	1.50547	-372		Encodes a zinc finger protein involved in high light and cold acclimation. Overexpression of this putative transcription factor increases the expression level of 9 cold-responsive genes and represses the expression level of 15 cold-responsive genes, including CBF genes. Also, lines overexpressing this gene exhibits a small but reproducible increase in freeze tolerance. Because of the repression o…							AT1G01260	1.8282	-1396
AT2G39200	1	1.80961	-137		A member of a large family of seven-transmembrane domain proteins specific to plants, homologs of the barley mildew resistance locus o (MLO) protein. The Arabidopsis genome contains 15 genes encoding MLO proteins, with localization in plasma membrane. Phylogenetic analysis revealed four clades of closely-related AtMLO genes. ATMLO6 belongs to the clade IV, with AtMLO2, AtMLO3 and AtMLO12. The gen…							AT4G24660	2.04669	-1363
AT5G32440	1	2.22088	-1243		Ubiquitin system component Cue protein;(source:Araport11) protein_coding							AT5G61240	1.678	-1356
AT1G20890	1	1.59596	-127		caveolin-1 protein;(source:Araport11) protein_coding							AT1G76710	2.8458	-1324
AT2G24550	1	2.43518	22		major centromere autoantigen B-like protein;(source:Araport11) protein_coding							AT4G13250	1.85567	-1324
AT2G36060	1	1.98171	-1668		MMZ3/UEV1C encodes a protein that may play a role in DNA damage responses and error-free post-replicative DNA repair by participating in lysine-63-based polyubiquitination reactions. UEV1C can form diubiquitin and triubiquitin chains in combination with UBC13A/UBC35 in vitro. It can also functionally complement an mms2 mutation in budding yeast, both by increasing mms2 mutant viability in the pre…							AT5G42920	1.55109	-1305
AT2G42365	1	1.56519	-115		Potential natural antisense gene, locus overlaps with AT2G42360 and AT2G42370 antisense_long_noncoding_rna							AT2G47160	1.79025	-1303
AT5G61820	1	1.50866	94		stress up-regulated Nod 19 protein;(source:Araport11) protein_coding							AT1G18075	1.60783	-1298
AT1G77040	1	1.75774	-1075		pre-tRNA tRNA-Gln (anticodon: TTG);(source:Araport11, TAIR10) pre_trna							AT1G05510	1.55673	-1296
AT5G12010	1	1.67075	-1111		nuclease;(source:Araport11) protein_coding							AT5G25290	1.66142	-1292
AT4G32020	1	2.23851	-2194		serine/arginine repetitive matrix-like protein;(source:Araport11) protein_coding							AT2G15460	2.18032	-1284
AT1G74840	1	1.57312	155		Homeodomain-like superfamily protein;(source:Araport11) protein_coding							AT5G66817	2.99482	-1272
AT3G12020	1	1.63601	-348		P-loop containing nucleoside triphosphate hydrolases superfamily protein;(source:Araport11) protein_coding KINESIN 7.3 (KIN7.3) KINESIN 7.3 (KIN7.3)							AT3G18282	2.3237	-1264
AT2G25030	1	1.84318	-363		pseudogene of casein lytic proteinase B4;(source:Araport11) pseudogene							AT5G21940	1.53827	-1261
AT3G02170	1	1.91605	79		Encodes LONGIFOLIA2 (LNG2). Regulates leaf morphology by promoting cell expansion in the leaf-length direction. The LNG2 homologue LNG1 (At5g15580) has similar function. protein_coding LONGIFOLIA2 (LNG2) TON1 RECRUITING MOTIF 1 (TRM1);LONGIFOLIA2 (LNG2)							AT5G44780	1.737	-1260
AT3G30210	1	1.91988	-413		Encodes a putative transcription factor, member of the R2R3 factor gene family (MYB121). protein_coding MYB DOMAIN PROTEIN 121 (MYB121) MYB DOMAIN PROTEIN 121 (MYB121); (ATMYB121)							AT5G63110	1.91099	-1253
AT3G06510	1	1.69389	-730		Encodes a protein with beta-glucosidase and galactosyltransferase activity, mutants show increased sensitivity to freezing. Though it is classified as a family I glycosyl hydrolase, it has no hydrolase activity in vitro. protein_coding SENSITIVE TO FREEZING 2 (SFR2) SENSITIVE TO FREEZING 2 (SFR2)							AT5G32440	2.22088	-1243
AT3G15605	1	2.23697	-973		nucleic acid binding protein;(source:Araport11) protein_coding							AT1G76600	2.05792	-1238
AT3G24300	1	1.95242	-2012		Encodes a plasma membrane localized ammonium transporter. protein_coding AMMONIUM TRANSPORTER 1;3 (AMT1;3) AMMONIUM TRANSPORTER 1;3 (ATAMT1;3);AMMONIUM TRANSPORTER 1;3 (AMT1;3)							AT1G13245	2.34587	-1236
AT1G23820	1	1.53797	-315		Spermidine synthase. protein_coding SPERMIDINE SYNTHASE 1 (SPDS1) SPERMIDINE SYNTHASE 1 (SPDS1)							AT4G35410	2.27453	-1231
AT5G37260	1	1.881	-2362		Encodes a MYB family transcription factor Circadian 1 (CIR1). Involved in circadian regulation in Arabidopsis. protein_coding REVEILLE 2 (RVE2) CIRCADIAN 1 (CIR1);REVEILLE 2 (RVE2)							AT1G31910	2.94707	-1226
AT3G46110	1	1.60145	538		UPSTREAM OF FLC-like protein (DUF966);(source:Araport11) protein_coding							AT2G15042	3.91298	-1215
AT5G65430	1	2.01151	326		member of 14-3-3 proteins. This protein is reported to interact with the BZR1 transcription factor involved in brassinosteroid signaling and may affect the nucleocytoplasmic shuttling of BZR1 protein_coding GENERAL REGULATORY FACTOR 8 (GRF8) (ATMIN10);GENERAL REGULATORY FACTOR 8 (GRF8)							AT1G55580	1.84251	-1211
AT2G45910	1	1.49525	-824		U-box domain-containing protein kinase family protein;(source:Araport11) protein_coding							AT5G57800	1.51295	-1209
AT2G13610	1	1.51798	431		ABC-2 type transporter family protein;(source:Araport11) protein_coding ATP-BINDING CASSETTE G5 (ABCG5) ATP-BINDING CASSETTE G5 (ABCG5)							AT2G44490	2.40355	-1206
AT4G16780	1	2.01574	-1864		Encodes a homeodomain-leucine zipper protein that is rapidly and strongly induced by changes in the ratio of red to far-red light. It is also involved in cell expansion and cell proliferation and in the response to auxin. The mRNA is cell-to-cell mobile. protein_coding HOMEOBOX PROTEIN 2 (HB-2) HOMEOBOX PROTEIN 2 (ATHB-2);HOMEOBOX PROTEIN 2 (HB-2);ARABIDOPSIS THALIANA HOMEOBOX PROTEIN 2 (ATHB2); …							AT1G06410	2.58713	-1200
AT4G24610	1	2.4157	-1441		pesticidal crystal cry8Ba protein;(source:Araport11) protein_coding							AT4G26000	1.78003	-1196
AT2G38170	1	1.7634	-922		Encodes a high affinity vacuolar calcium antiporter. The residue His 338 is critical to Ca2+ transport activity. Disruption of CAX1 reduces manganese and zinc of shoot tissue and results in a decrease in the activity of vacuolar V-type proton ATPase. protein_coding CATION EXCHANGER 1 (CAX1) RARE COLD INDUCIBLE 4 (RCI4); (ATCAX1);CATION EXCHANGER 1 (CAX1)							AT4G03960	4.17682	-1178
AT5G55840	1	1.51584	-388		PPR superfamily protein;(source:Araport11) protein_coding							AT1G13740	1.62295	-1174
AT4G22730	1	1.52115	-181		Leucine-rich repeat protein kinase family protein;(source:Araport11) protein_coding							AT1G60910	2.22088	-1167
AT5G51270	1	1.50612	362		U-box domain-containing protein kinase family protein;(source:Araport11) protein_coding							AT1G67300	1.50813	-1161
AT2G16190	1	1.50934	-399		hypothetical protein;(source:Araport11) protein_coding							AT3G56980	1.97412	-1156
AT4G26090	1	2.48047	-938		Encodes a plasma membrane protein with leucine-rich repeat, leucine zipper, and P loop domains that confers resistance to Pseudomonas syringae infection by interacting with the avirulence gene avrRpt2. RPS2 protein interacts directly with plasma membrane associated protein RIN4 and this interaction is disrupted by avrRpt2. The mRNA is cell-to-cell mobile. protein_coding RESISTANT TO P. SYRINGAE 2…							AT1G14350	1.87985	-1153
AT5G06140	1	1.63464	-865		Homolog of yeast retromer subunit VPS5. Part of a retromer-like protein complex involved in endosome to lysosome protein transport. In roots it co-localizes with the PIN2 auxin efflux carrier. Involved in endocytic sorting of membrane proteins including PIN2, BOR1 and BRI1. protein_coding SORTING NEXIN 1 (SNX1) ARABIDOPSIS THALIANA SORTING NEXIN 1 (ATSNX1);SORTING NEXIN 1 (SNX1)							AT2G35859	1.63288	-1150
AT2G34930	1	1.6898	204		disease resistance family protein / LRR family protein;(source:Araport11) protein_coding							AT1G58430	1.53955	-1147
AT2G46308	1	1.55462	305		transmembrane protein;(source:Araport11) protein_coding							AT4G32030	1.57768	-1140
AT3G24050	1	1.49864	-473		Encodes a member of the GATA factor family of zinc finger transcription factors. protein_coding GATA TRANSCRIPTION FACTOR 1 (GATA1) GATA TRANSCRIPTION FACTOR 1 (GATA1)							AT5G38190	2.3164	-1138
AT2G44920	1	1.76574	-1137		Encodes a pentapeptide-repeat protein (PRP) composed of 25 repeats capped by N- and C-terminal a-helices. Unlike other PRPs, At2g44920 consists exclusively of type II b-turns protein_coding							AT2G44920	1.76574	-1137
AT3G03990	1	1.59845	-818		Encodes an alpha/beta hydrolase essential for strigolactone signaling. Degradation of the protein is promoted by strigolactone. The mRNA is cell-to-cell mobile. protein_coding DWARF 14 (D14) DWARF 14 (D14)							AT1G79950	1.61064	-1130
AT3G62980	1	1.97412	-75		Encodes an auxin receptor that mediates auxin-regulated transcription. It contains leucine-rich repeats and an F-box and interacts with ASK1, ASK2 and AtCUL1 to form SCF-TIR1, an SCF ubiquitin ligase complex. Related to yeast Grr1p and human SKP2 proteins, involved in ubiquitin-mediated processes. Required for normal response to auxin and repressed in response to flagellin. As part of the SCF com…							AT2G36890	2.41281	-1129
AT4G08580	1	2.52934	517		microfibrillar-associated protein-like protein;(source:Araport11) protein_coding							AT5G62030	1.85385	-1129
AT4G32160	1	1.49282	-355		Phox (PX) domain-containing protein;(source:Araport11) protein_coding							AT4G25500	2.14296	-1121
AT4G26000	1	1.78003	-1196		Encodes a novel Arabidopsis gene encoding a polypeptide with K-homology (KH) RNA-binding modules, which acts on vegetative growth and pistil development. Genetic studies suggest that PEP interacts with element(s) of the CLAVATA signaling pathway. protein_coding PEPPER (PEP) PEPPER (PEP)							AT5G12010	1.67075	-1111
AT5G40480	1	1.65625	-372		embryo defective 3012;(source:Araport11) protein_coding EMBRYO DEFECTIVE 3012 (EMB3012) EMBRYO DEFECTIVE 3012 (EMB3012)							AT2G07692	1.60397	-1106
AT3G51540	1	1.5804	-642		mucin-5AC-like protein;(source:Araport11) protein_coding							AT3G30430	2.24126	-1102
AT5G64980	1	1.80047	-365		transcription factor;(source:Araport11) protein_coding							AT3G15950	1.57361	-1098
AT5G06860	1	1.58084	-150		Encodes a polygalacturonase inhibiting protein involved in defense response. PGIPs inhibit the function of cell wall pectin degrading enzymes such as those produced by fungal pathogens. PGIP1 is induced by fungal infection. Suppressed in the proton sensitive stop1-mutant, but the transcription level was recovered by transformation of STOP2. Knockout mutant showed severe damage in the root tip in …							AT4G10595	1.64113	-1090
AT5G14110	1	1.72261	-318		peroxidase (DUF 3339);(source:Araport11) protein_coding							AT1G26560	3.356	-1078
AT1G04250	1	1.612	-2008		Transcription regulator acting as repressor of auxin-inducible gene expression. Auxin-inducible AUX/IAA gene. Short-lived nuclear protein with four conserved domains. Domain III has homology to beta alpha alpha dimerization and DNA binding domains. Involved in auxin signaling and is a positive modulator of natural leaf senescence. Auxin induces the degradation of the protein in a dosage-dependent…							AT1G77040	1.75774	-1075
AT5G01810	1	1.6451	-634		Encodes a CBL-interacting serine/threonine protein kinase, also has similarities to SOS2 kinase. protein_coding CBL-INTERACTING PROTEIN KINASE 15 (CIPK15) CBL-INTERACTING PROTEIN KINASE 15 (CIPK15);PROTEIN KINASE 10 (ATPK10);SOS3-INTERACTING PROTEIN 2 (SIP2);SMALL AND BASIC INTRINSIC PROTEIN 2 (SIP2);SNF1-RELATED PROTEIN KINASE 3.1 (SNRK3.1); (PKS3)							AT4G30430	2.2014	-1069
AT4G19460	1	1.49668	-45		UDP-Glycosyltransferase superfamily protein;(source:Araport11) protein_coding							AT1G29670	2.31432	-1063
AT3G27840	1	1.52686	-204		50S ribosomal protein L12-B protein_coding RIBOSOMAL PROTEIN L12-B (RPL12-B) RIBOSOMAL PROTEIN L12-B (RPL12-B)							AT2G32340	1.56135	-1047
AT2G40802	1	1.50672	-95		#N/A							AT4G27654	2.05004	-1045
AT1G59900	1	1.5633	-1495		encodes the e1 alpha subunit of the pyruvate dehydrogenase complex (PDC) The mRNA is cell-to-cell mobile. protein_coding PYRUVATE DEHYDROGENASE COMPLEX E1 ALPHA SUBUNIT (E1 ALPHA) PYRUVATE DEHYDROGENASE COMPLEX E1 ALPHA SUBUNIT (E1 ALPHA);PYRUVATE DEHYDROGENASE COMPLEX E1 ALPHA SUBUNIT (AT-E1 ALPHA)							AT5G64735	1.68195	-1035
AT5G59540	1	1.66984	-110		2-oxoglutarate (2OG) and Fe(II)-dependent oxygenase superfamily protein;(source:Araport11) protein_coding							AT5G18030	1.5157	-1035
AT3G08960	1	1.69832	34		ARM repeat superfamily protein;(source:Araport11) protein_coding							AT2G47010	1.63375	-1026
AT5G63880	1	1.68481	-374		SNF7 family protein;(source:Araport11) protein_coding (VPS20.1) (VPS20.1)							AT2G46830	1.72102	-1022
AT1G30825	1	2.35271	-2241		Involved in trichome maturation. mutant displays enlarged trichomes protein_coding DISTORTED TRICHOMES 2 (DIS2) DISTORTED TRICHOMES 2 (DIS2);ACTIN-RELATED PROTEIN C2A (ARPC2A)							AT2G45680	1.49225	-1011
AT3G01030	1	1.50784	243		C2H2 and C2HC zinc fingers superfamily protein;(source:Araport11) protein_coding							AT3G15350	1.86771	-1006
AT1G30140	1	4.78344	-177		Myb/SANT-like DNA-binding domain protein;(source:Araport11) protein_coding							AT5G66820	1.72966	-1006
AT5G39050	1	2.30091	-2186		Encodes a malonyltransferase that may play a role in phenolic xenobiotic detoxification. protein_coding PHENOLIC GLUCOSIDE MALONYLTRANSFERASE 1 (PMAT1) PHENOLIC GLUCOSIDE MALONYLTRANSFERASE 1 (PMAT1)							ATMG00310	1.66115	-1003
AT4G03350	1	3.74872	-141		EVE1 encodes a a novel ubiquitin family protein involved in the transition from the vegetative to the reproductive phase of growth. protein_coding ETERNALLY VEGETATIVE PHASE 1 (EVE1) ETERNALLY VEGETATIVE PHASE 1 (EVE1)							AT3G19850	1.87387	-995
AT4G15610	1	2.63216	-1514		Uncharacterized protein family (UPF0497);(source:Araport11) protein_coding CASP-LIKE PROTEIN 1D1 (CASPL1D1) CASP-LIKE PROTEIN 1D1 (CASPL1D1)							AT2G23470	4.57636	-991
AT5G24930	1	1.65477	16		zinc finger CONSTANS-like protein;(source:Araport11) protein_coding CONSTANS-LIKE 4 (COL4) (ATCOL4);B-BOX DOMAIN PROTEIN 5 (BBX5);CONSTANS-LIKE 4 (COL4)							AT1G77290	1.57929	-975
AT1G05680	1	1.72464	291		Encodes a UDP-glucosyltransferase, UGT74E2, that acts on IBA (indole-3-butyric acid) and affects auxin homeostasis. The transcript and protein levels of this enzyme are strongly induced by H2O2 and may allow integration of ROS (reactive oxygen species) and auxin signaling. This enzyme can also transfer glycosyl groups to several compounds related to the explosive TNT when this synthetic compound …							AT4G37460	1.96113	-974
AT1G07670	1	2.01718	95		endomembrane-type CA-ATPase 4;(source:Araport11) protein_coding ENDOMEMBRANE-TYPE CA-ATPASE 4 (ECA4) ENDOMEMBRANE-TYPE CA-ATPASE 4 (ECA4); (ATECA4)							AT3G15605	2.23697	-973
AT1G11020	1	1.80071	-691		RING/FYVE/PHD zinc finger superfamily protein;(source:Araport11) protein_coding							AT4G22590	1.74676	-970
AT2G36890	1	2.41281	-1129		"Putative homolog of the Blind gene in tomato. Together with RAX1 and RAX3 belong to the class R2R3 MYB genes; encoded by the Myb-like transcription factor MYB38, regulates axillary meristem formation. " The mRNA is cell-to-cell mobile. protein_coding REGULATOR OF AXILLARY MERISTEMS 2 (RAX2) BLUE INSENSITIVE TRAIT 1 (BIT1);MYB DOMAIN PROTEIN 38 (ATMYB38);MYB DOMAIN PROTEIN 38 (MYB38);REGULATOR OF…							AT2G07775	1.71133	-968
AT5G42920	1	1.55109	-1305		Encodes a component of the putative Arabidopsis THO/TREX complex: THO1 or HPR1 (At5g09860), THO2 (At1g24706), THO3 or TEX1 (At5g56130), THO5 (At5g42920, At1g45233), THO6 (At2g19430), and THO7 (At5g16790, At3g02950). THO/TREX complexes in animals have been implicated in the transport of mRNA precursors. Mutants of THO3/TEX1, THO1, THO6 accumulate reduced amount of small interfering (si)RNA, sugges…							AT2G07713	1.60477	-968
AT4G09930	1	1.95129	-2356		Avirulence induced gene (AIG1) family protein;(source:Araport11) protein_coding							AT5G67280	3.3842	-960
AT4G24400	1	1.71058	-556		Encodes a CBL (calcineurin B-like calcium sensor proteins) -interacting serine/threonine protein kinase. Regulates the low-affinity phase of the primary nitrate response. The mRNA is cell-to-cell mobile. protein_coding CBL-INTERACTING PROTEIN KINASE 8 (CIPK8) PROTEIN KINASE 11 (PKS11); (ATCIPK8);SNF1-RELATED PROTEIN KINASE 3.13 (SnRK3.13);CBL-INTERACTING PROTEIN KINASE 8 (CIPK8)							AT2G07745	1.5717	-957
AT1G01490	1	1.54374	358		Heavy metal transport/detoxification superfamily protein;(source:Araport11) protein_coding							AT2G07684	1.62656	-955
AT5G18590	1	1.93936	111		Galactose oxidase/kelch repeat superfamily protein;(source:Araport11) protein_coding							AT4G27580	1.71068	-953
AT1G67900	1	1.56917	-476		Phototropic-responsive NPH3 family protein;(source:Araport11) protein_coding							AT5G05440	2.16671	-950
AT1G18075	1	1.60783	-1298		Encodes a microRNA that targets several MYB family members. MicroRNAs are regulatory RNAs with a mature length of ~21-nucleotides that are processed from hairpin precursors by Dicer-like enzymes. MicroRNAs can negatively regulate gene expression by attenuating translation or by directing mRNA cleavage.Mature sequence: UUUGGAUUGAAGGGAGCUCUU. Functions redundantly with MIR159A. Plants that are doub…							AT1G34690	2.15651	-940
AT2G43130	1	2.18192	-1964		encodes a protein belonging to the Rab/Ypt family of small GTPases, which are implicated in intracellular vesicular traffic. protein_coding (ARA4) (ARA4); (ATRAB11F);ARABIDOPSIS RAB GTPASE HOMOLOG A5C (ATRABA5C); (ARA-4); (RABA5C)							AT4G26090	2.48047	-938
AT4G25030	1	1.50007	-514		Serine/Threonine-kinase;(source:Araport11) protein_coding							AT3G05110	1.86782	-931
AT1G65830	1	1.59084	-727		pre-tRNA tRNA-Ser (anticodon: AGA);(source:Araport11, TAIR10) pre_trna							AT2G38170	1.7634	-922
AT2G34650	1	1.53164	438		Encodes a protein serine/threonine kinase that may act as a positive regulator of cellular auxin efflux, as a a binary switch for PIN polarity, and as a negative regulator of auxin signaling. Recessive mutants exhibit similar phenotypes as pin-formed mutants in flowers and inflorescence but distinct phenotypes in cotyledons and leaves. Expressed in the vascular tissue proximal to root and shoot m…							AT2G07798	1.6216	-919
AT3G19850	1	1.87387	-995		Phototropic-responsive NPH3 family protein;(source:Araport11) protein_coding							AT2G28140	1.50852	-916
AT4G37460	1	1.96113	-974		Encodes a tetratricopeptide repeat domain containing protein that shows sequence similarity to those of transcriptional repressors in other organisms. Involved in mediating effector-triggered immunity. protein_coding SUPPRESSOR OF RPS4-RLD 1 (SRFR1) SUPPRESSOR OF RPS4-RLD 1 (SRFR1)							AT4G32970	1.97412	-913
AT3G24170	1	1.5697	312		Encodes a cytosolic glutathione reductase. protein_coding GLUTATHIONE-DISULFIDE REDUCTASE (GR1) GLUTATHIONE-DISULFIDE REDUCTASE (GR1);GLUTATHIONE-DISULFIDE REDUCTASE (ATGR1)							AT2G07664	2.27963	-897
AT5G48380	1	1.49101	159		Encodes a BAK1-interacting receptor-like kinase named BIR1. Negatively regulates multiple plant resistance signaling pathways, one of which is the SOBIR1(AT2G31880)-dependent pathway. protein_coding BAK1-INTERACTING RECEPTOR-LIKE KINASE 1 (BIR1) BAK1-INTERACTING RECEPTOR-LIKE KINASE 1 (BIR1)							AT4G37540	1.81396	-885
AT5G03210	1	1.61939	-179		Encodes a small polypeptide contributing to resistance to potyvirus. protein_coding DBP-INTERACTING PROTEIN 2 (DIP2) (ATDIP2);DBP-INTERACTING PROTEIN 2 (DIP2)							AT5G06140	1.63464	-865
AT2G41550	1	1.49982	223		Rho termination factor;(source:Araport11) protein_coding							AT1G68526	1.99159	-862
AT3G22370	1	1.79356	-391		Encodes AOX1a, an isoform of alternative oxidase that is expressed in rosettes, flowers, and root. The alternative oxidase of plant mitochondria transfers electrons from the ubiquinone pool to oxygen without energy conservations. It is regulated through transcriptional control and by pyruvate. Plays a role in shoot acclimation to low temperature. Also is capable of ameliorating reactive oxygen sp…							AT1G30330	1.92037	-862
AT2G07760	1	2.22088	-2472		Zinc knuckle (CCHC-type) family protein;(source:Araport11) protein_coding							AT5G42053	1.89143	-858
AT5G56550	1	1.79786	303		Encodes OXIDATIVE STRESS 3 (OXS3)&#65292; involved in tolerance to heavy metals and oxidative stress. protein_coding OXIDATIVE STRESS 3 (OXS3) OXIDATIVE STRESS 3 (ATOXS3);OXIDATIVE STRESS 3 (OXS3)							ATMG00940	1.97412	-853
AT3G11285	1	1.50269	-246		pre-tRNA tRNA-Arg (anticodon: CCT);(source:Araport11, TAIR10) pre_trna							AT2G01670	1.80289	-849
AT3G12930	1	2.02347	-607		Lojap-related protein;(source:Araport11) protein_coding DELAYED GREENING 238 (DG238) DELAYED GREENING 238 (DG238)							AT2G07783	1.58541	-846
AT1G29110	1	1.56883	-333		Cysteine proteinases superfamily protein;(source:Araport11) protein_coding							AT5G08139	1.62924	-845
AT2G44490	1	2.40355	-1206		Encodes a glycosyl hydrolase that localizes to peroxisomes and acts as a component of an inducible preinvasion resistance mechanism. Required for mlo resistance. The mRNA is cell-to-cell mobile. protein_coding PENETRATION 2 (PEN2) BETA GLUCOSIDASE 26 (BGLU26);PENETRATION 2 (PEN2)							AT3G12920	2.01574	-842
AT3G02140	1	1.55587	-212		Encodes a protein that acts in the nucleus and is an important negative regulator of ABA and salt stress responses, and could play a critical role in controlling root elongation, floral initiation and starch degradation. protein_coding TWO OR MORE ABRES-CONTAINING GENE 2 (TMAC2) TWO OR MORE ABRES-CONTAINING GENE 2 (TMAC2);ABI FIVE BINDING PROTEIN 4 (AFP4)							AT1G69530	1.56568	-836
AT2G02630	1	5.92235	-2465		Cysteine/Histidine-rich C1 domain family protein;(source:Araport11) protein_coding							AT3G20570	1.95927	-829
AT4G00440	1	1.77415	-579		GPI-anchored adhesin-like protein, putative (DUF3741);(source:Araport11) protein_coding TON1 RECRUITING MOTIF 15 (TRM15) TON1 RECRUITING MOTIF 15 (TRM15)							AT2G38646	2.4492	-826
AT1G29500	1	1.57473	-260		SAUR-like auxin-responsive protein family;(source:Araport11) protein_coding SMALL AUXIN UPREGULATED RNA 66 (SAUR66) SMALL AUXIN UPREGULATED RNA 66 (SAUR66)							AT2G28130	1.7203	-826
AT3G27845	1	1.73742	-239		pre-tRNA tRNA-Pro (anticodon: TGG);(source:Araport11, TAIR10) pre_trna							AT1G02230	1.57639	-824
AT2G44670	1	1.71614	-730		senescence-associated family protein (DUF581);(source:Araport11) protein_coding							AT2G45910	1.49525	-824
AT2G21210	1	1.6565	9		Putative auxin-regulated protein whose expression is downregulated in response to chitin oligomers. protein_coding SMALL AUXIN UPREGULATED RNA 6 (SAUR6) SMALL AUXIN UPREGULATED RNA 6 (SAUR6)							AT3G03990	1.59845	-818
AT2G25200	1	1.49101	104		hypothetical protein (DUF868);(source:Araport11) protein_coding							AT3G05936	1.60397	-811
AT3G18170	1	2.03187	58		Glycosyltransferase family 61 protein;(source:Araport11) protein_coding							AT2G07826	1.50924	-810
AT3G14840	1	1.88135	-2307		Encodes LRR-RLK protein that is localized to the plasma membrane and is involved in regulation of plant innate immunity to microbes. LIK1 is phosphorylated by CERK1, a kinase involved in chitin perception. The mRNA is cell-to-cell mobile. protein_coding LYSM RLK1-INTERACTING KINASE 1 (LIK1) LYSM RLK1-INTERACTING KINASE 1 (LIK1)							AT5G44110	2.24671	-808
AT2G39865	1	1.76752	-293		transmembrane protein;(source:Araport11) protein_coding							AT1G47570	1.75253	-805
AT5G55930	1	1.61631	-1565		oligopeptide transporter protein_coding OLIGOPEPTIDE TRANSPORTER 1 (OPT1) ARABIDOPSIS THALIANA OLIGOPEPTIDE TRANSPORTER 1 (ATOPT1);OLIGOPEPTIDE TRANSPORTER 1 (OPT1)							AT3G04120	1.49674	-800
AT4G24660	1	2.04669	-1363		homeobox protein 22;(source:Araport11) protein_coding HOMEOBOX PROTEIN 22 (HB22) MATERNAL EFFECT EMBRYO ARREST 68 (MEE68);HOMEOBOX PROTEIN 22 (HB22);HOMEOBOX PROTEIN 22 (ATHB22);ZINC FINGER HOMEODOMAIN 2 (ZHD2)							AT5G20190	1.49525	-793
AT4G39350	1	1.59766	-547		Encodes a cellulose synthase isomer, related to CESA6. As inferred from the null role of secondary wall-type CesAs, included in a set of five primary wall-type CesAs that may support trichome cell wall thickening. The mRNA is cell-to-cell mobile. protein_coding CELLULOSE SYNTHASE A2 (CESA2) CELLULOSE SYNTHASE A2 (CESA2); (ATCESA2); (ATH-A)							AT1G11950	2.5499	-792
AT2G47070	1	1.49363	-545		member of SPL gene family, encodes DNA binding proteins and putative transcription factors. All have the SBP-box, which encodes the SBP-domain, required for and sufficient for interaction with DNA. protein_coding SQUAMOSA PROMOTER BINDING PROTEIN-LIKE 1 (SPL1) SQUAMOSA PROMOTER BINDING PROTEIN-LIKE 1 (SPL1)							AT5G54770	2.01898	-792
AT1G04000	1	2.21237	-1481		hypothetical protein;(source:Araport11) protein_coding							AT1G51940	1.82958	-782
AT1G48230	1	1.69052	-161		Nucleotide/sugar transporter family protein protein_coding							AT5G51460	2.88788	-777
AT5G20190	1	1.49525	-793		Tetratricopeptide repeat (TPR)-like superfamily protein;(source:Araport11) protein_coding							AT5G20020	1.56958	-774
AT2G47390	1	1.86195	65		Prolyl oligopeptidase family protein;(source:Araport11) protein_coding							AT2G35635	1.68381	-770
AT2G05920	1	1.91928	-121		Subtilase family protein;(source:Araport11) protein_coding SUBTILASE 1.8 (SBT1.8) SUBTILASE 1.8 (SBT1.8)							AT4G02733	1.96021	-768
AT4G25080	1	1.51935	-446		Encodes a protein with methyltransferase activity responsible for the methylation of magnesium protoporphyrin IX. Mutants defective in this gene are affected in chlorophyll biosynthesis and show a reduction in the accumulation of a number of major thylakoid-associated proteins including components of PSI (LHCI), PSII (LHCII, D1, CP43) and the cytochrome b6f complex (Cytf). By contrast, no signifi…							AT2G33030	2.2271	-760
AT4G02660	1	1.66672	-1429		Beige/BEACH and WD40 domain-containing protein;(source:Araport11) protein_coding BEACH-DOMAIN HOMOLOG A2 (BCHA2) BEACH-DOMAIN HOMOLOG A2 (BCHA2)							AT5G44680	2.48527	-759
AT3G27690	1	1.63065	353		Encodes Lhcb2.4. Belongs to the Lhc super-gene family encodes the light-harvesting chlorophyll a/b-binding (LHC) proteins that constitute the antenna system of the photosynthetic apparatus. The mRNA is cell-to-cell mobile. protein_coding PHOTOSYSTEM II LIGHT HARVESTING COMPLEX GENE 2.3 (LHCB2.3) (LHCB2.4);LIGHT-HARVESTING CHLOROPHYLL B-BINDING 2 (LHCB2);PHOTOSYSTEM II LIGHT HARVESTING COMPLEX GEN…							AT2G30695	1.93039	-751
AT1G49540	1	2.08208	-2280		elongator protein 2;(source:Araport11) protein_coding ELONGATOR PROTEIN 2 (ELP2) ELONGATOR SUBUNIT 2 (AtELP2);ELONGATOR PROTEIN 2 (ELP2)							AT3G17650	1.63116	-748
AT1G76990	1	1.62932	-12		ACT domain repeat 3;(source:Araport11) protein_coding ACT DOMAIN REPEAT 3 (ACR3) ACT DOMAIN REPEAT 3 (ACR3)							AT1G01430	2.10823	-745
AT3G58120	1	1.94327	77		Encodes a member of the BZIP family of transcription factors. Forms heterodimers with the related protein AtbZIP34. Binds to G-boxes in vitro and is localized to the nucleus in onion epidermal cells. protein_coding (BZIP61) (BZIP61); (ATBZIP61)							AT2G17630	1.79683	-735
AT4G38850	1	2.39893	-521		mRNA is rapidly induced by auxin and is very short-lived. Has been used as a reporter gene in studying auxin mutants. protein_coding SMALL AUXIN UPREGULATED 15 (SAUR15) SMALL AUXIN UPREGULATED 15 (SAUR15);ARABIDOPSIS COLUMBIA SAUR GENE 1 (SAUR-AC1);ARABIDOPSIS THALIANA SMALL AUXIN UPREGULATED 15 (ATSAUR15);SMALL AUXIN UP RNA 1 FROM ARABIDOPSIS THALIANA ECOTYPE COLUMBIA (SAUR_AC1)							AT5G62162	1.69428	-735
AT5G24155	1	2.11513	-1973		FAD/NAD(P)-binding oxidoreductase family protein;(source:Araport11) protein_coding							AT3G44261	2.27587	-733
AT2G27180	1	1.81652	517		hypothetical protein;(source:Araport11) protein_coding							AT2G44670	1.71614	-730
AT1G60940	1	2.10464	267		encodes a member of SNF1-related protein kinases (SnRK2) whose activity is activated by ionic (salt) and non-ionic (mannitol) osmotic stress. protein_coding SNF1-RELATED PROTEIN KINASE 2.10 (SNRK2.10) SUCROSE NONFERMENTING 1-RELATED PROTEIN KINASE 2-10 (SNRK2-10);SNF1-RELATED KINASE 2B (SRK2B);SNF1-RELATED PROTEIN KINASE 2.10 (SNRK2.10)							AT3G06510	1.69389	-730
AT2G45170	1	2.07852	-214		Involved in autophagy. Under nutrient starvation the protein localizes to autophagosomes. protein_coding AUTOPHAGY 8E (ATG8E) AUTOPHAGY 8E (ATATG8E);AUTOPHAGY 8E (ATG8E)							AT3G06500	1.56987	-729
AT5G44290	1	2.16282	251		Protein kinase superfamily protein;(source:Araport11) protein_coding							AT1G65830	1.59084	-727
AT5G61600	1	2.22088	-70		encodes a member of the ERF (ethylene response factor) subfamily B-3 of ERF/AP2 transcription factor family. The protein contains one AP2 domain. There are 18 members in this subfamily including ATERF-1, ATERF-2, AND ATERF-5. protein_coding ETHYLENE RESPONSE FACTOR 104 (ERF104) ETHYLENE RESPONSE FACTOR 104 (ERF104)							AT1G13110	1.73558	-720
AT4G18890	1	1.49346	-272		BES1/BZR1 homolog 3;(source:Araport11) protein_coding BES1/BZR1 HOMOLOG 3 (BEH3) BES1/BZR1 HOMOLOG 3 (BEH3)							AT2G07755	1.81491	-708
AT5G57800	1	1.51295	-1209		encodes a transmembrane protein with similarity to the sterol desaturase family at the N-terminus and to the short-chain dehydrogenase/reductase family at the C-terminus. Mutant analyses indicate this protein is involved in cuticle membrane and wax biosynthesis. The mRNA is cell-to-cell mobile. protein_coding ECERIFERUM 3 (CER3) (YRE);ECERIFERUM 3 (CER3);FACELESS POLLEN 1 (FLP1); (WAX2)							AT5G06390	1.5426	-701
AT3G05220	1	1.55691	-2095		Heavy metal transport/detoxification superfamily protein;(source:Araport11) protein_coding							AT1G63750	1.52759	-698
AT2G18460	1	1.53114	380		like COV 3;(source:Araport11) protein_coding LIKE COV 3 (LCV3) LIKE COV 3 (LCV3)							AT5G60270	1.83233	-695
AT2G01930	1	1.56284	239		BASIC PENTACYSTEINE1 (BPC1) is a regulator of the homeotic Arabidopsis thaliana gene SEEDSTICK (STK), which controls ovule identity. BPC1 induces conformational changes by cooperative binding to purine-rich elements present in the STK regulatory sequence. STK is upregulated in bpc1 mutant. protein_coding BASIC PENTACYSTEINE1 (BPC1) BASIC PENTACYSTEINE1 (BPC1); (BBR);BASIC PENTACYSTEINE1 (ATBPC1)							AT4G05612	4.18048	-694
AT5G18030	1	1.5157	-1035		SAUR-like auxin-responsive protein family;(source:Araport11) protein_coding SMALL AUXIN UP RNA 21 (SAUR21) SMALL AUXIN UP RNA 21 (SAUR21)							AT1G11020	1.80071	-691
AT5G67455	1	1.56086	-322		pre-tRNA tRNA-Met;(source:Araport11, TAIR10) pre_trna							AT1G70400	1.5798	-690
AT2G47160	1	1.79025	-1303		Boron transporter. Protein accumulates in shoots and roots under conditions of boron deficiency and is degraded within several hours of restoring boron supply. Localized to the plasma membrane under B limitation, and to the cytoplasm after B application before degradation. Protein is transferred via the endosomes to the vacuole for degradation. Localized to the inner plasma membrane domain in the…							AT5G19410	2.12666	-689
AT3G44261	1	2.27587	-733		This gene encodes a small protein and has either evidence of transcription or purifying selection. protein_coding							AT4G27310	2.78844	-688
AT2G32340	1	1.56135	-1047		TraB family protein;(source:Araport11) protein_coding							AT1G20110	2.04693	-685
AT3G15680	1	1.6482	449		Ran BP2/NZF zinc finger-like superfamily protein;(source:Araport11) protein_coding							AT3G49970	1.54265	-684
AT5G59690	1	1.73669	-2052		Histone superfamily protein;(source:Araport11) protein_coding							AT1G34310	1.76584	-680
AT5G49760	1	1.96603	-272		Leucine-rich repeat protein kinase family protein;(source:Araport11) protein_coding							AT2G07676	1.51224	-669
AT1G14260	1	1.61985	-1956		RING/FYVE/PHD zinc finger superfamily protein;(source:Araport11) protein_coding							AT2G46225	1.55043	-661
AT2G28140	1	1.50852	-916		enabled-like protein (DUF1635);(source:Araport11) protein_coding							AT3G02260	1.52229	-661
AT1G25300	1	1.73127	-118		Octicosapeptide/Phox/Bem1p family protein;(source:Araport11) protein_coding							AT3G08680	1.82849	-660
AT4G22980	1	1.92476	-349		molybdenum cofactor sulfurase-like protein;(source:Araport11) protein_coding							AT4G37640	1.60173	-659
AT1G70560	1	1.63116	-2155		TAA1 is involved in the shade-induced production of indole-3-pyruvate (IPA), a precursor to IAA, a biologically active auxin. It is also involved in regulating many aspects of plant growth and development from embryogenesis to flower formation and plays a role in ethylene-mediated signaling. This enzyme can catalyze the formation of IPA from L-tryptophan. Though L-Trp is expected to be the prefer…							AT3G29639	2.64947	-651
AT3G16857	1	1.60606	-521		Encodes an Arabidopsis response regulator (ARR) protein that acts in concert with other type-B ARRs in the cytokinin signaling pathway. Also involved in cytokinin-dependent inhibition of hypocotyl elongation and cytokinin-dependent greening and shooting in tissue culture. ARR1, ARR10, and ARR12 are redundant regulators of drought response, with ARR1 being the most critical. ARR1, ARR10 and ARR12 …							AT1G10850	1.50839	-647
AT2G32970	1	2.20742	-601		G1/S-specific cyclin-E protein;(source:Araport11) protein_coding							AT4G28040	1.9903	-646
AT1G63460	1	1.52289	-116		Encodes GPX8 (glutathione peroxidase 8). Involved in the suppression of oxidative damages in nucleus and cytosol. The mRNA is cell-to-cell mobile. protein_coding GLUTATHIONE PEROXIDASE 8 (GPX8) GLUTATHIONE PEROXIDASE 8 (GPX8); (ATGPX8); (GPXL8)							AT3G51540	1.5804	-642
AT4G19850	1	1.70644	-157		encodes a protein similar to phloem protein 2 in cucumber. a member of a large gene family. protein_coding PHLOEM PROTEIN 2-A2 (PP2-A2) ARABIDOPSIS THALIANA PHLOEM PROTEIN 2-A2 (ATPP2-A2); (PP2A2);PHLOEM PROTEIN 2-A2 (PP2-A2)							AT2G38890	1.71219	-639
AT2G23320	1	2.90734	-283		Encodes WRKY DNA-binding protein 15 (WRKY15). protein_coding WRKY DNA-BINDING PROTEIN 15 (WRKY15) (ATWRKY15);WRKY DNA-BINDING PROTEIN 15 (WRKY15)							AT5G01810	1.6451	-634
AT3G45780	1	1.83826	-1966		Blue-light photoreceptor. Contains a light activated serine-threonine kinase domain and LOV1 and LOV2 repeats. Mutants are defective in blue-light response. Mediates blue light-induced growth enhancements. PHOT1 and PHOT2 mediate blue light-dependent activation of the plasma membrane H+-ATPase in guard cell protoplasts. PHOT1 undergoes blue-light-dependent autophosphorylation. At least eight phos…							AT3G05340	1.55462	-634
AT1G78040	1	1.8858	-388		Pollen Ole e 1 allergen and extensin family protein;(source:Araport11) protein_coding							AT4G29090	1.57611	-628
AT1G65710	1	1.85934	142		serine/arginine repetitive matrix-like protein;(source:Araport11) protein_coding							AT2G40130	1.95284	-620
AT5G26692	1	1.70407	-1679		Encodes a Plant thionin family protein protein_coding							AT2G16040	2.30314	-617
AT3G22886	1	1.49677	-421		Encodes a microRNA that targets ARF family members ARF6 and ARF8. Essential for fertility of both ovules and anthers. MicroRNAs are regulatory RNAs with a mature length of ~21-nucleotides that are processed from hairpin precursors by Dicer-like enzymes. MicroRNAs can negatively regulate gene expression by attenuating translation or by directing mRNA cleavage. Mature sequence: UGAAGCUGCCAGCAUGAUCU…							AT1G17360	1.5362	-614
AT3G45140	1	1.6909	-1510		Chloroplast lipoxygenase required for wound-induced jasmonic acid accumulation in Arabidopsis.Mutants are resistant to Staphylococcus aureus and accumulate salicylic acid upon infection. The mRNA is cell-to-cell mobile. protein_coding LIPOXYGENASE 2 (LOX2) LIPOXYGENASE 2 (LOX2);ARABIODOPSIS THALIANA LIPOXYGENASE 2 (ATLOX2)							AT1G26150	1.7438	-612
AT3G53350	1	1.533	-170		Encodes RIP3 (ROP interactive partner 3), a microtubule-binding protein that is anchored to the plasma membrane domains and promotes local microtubule disassembly, forming as specific pattern of secondary walls in xylem vessel cells. Localized at microtubules and interacts with the plant-specific kinesin AtKinesin-13A. protein_coding ROP INTERACTIVE PARTNER 3 (RIP3) ROP INTERACTIVE PARTNER 4 (RIP…							AT2G02650	3.87951	-611
AT2G30930	1	1.53878	-469		hypothetical protein;(source:Araport11) protein_coding							AT3G12930	2.02347	-607
AT1G01060	1	1.4902	21		LHY encodes a myb-related putative transcription factor involved in circadian rhythm along with another myb transcription factor CCA1 protein_coding LATE ELONGATED HYPOCOTYL (LHY) LATE ELONGATED HYPOCOTYL 1 (LHY1);LATE ELONGATED HYPOCOTYL (LHY)							AT2G32970	2.20742	-601
AT5G39860	1	1.59799	-367		Encodes PRE1 (PACLOBUTRAZOL RESISTANCE1). PRE1 and IBH1 form a pair of antagonistic HLH/bHLH transcription factors that function downstream of BZR1 to mediate brassinosteroid regulation of cell elongation. BNQ1 is directly and negatively regulated by AP3 and PI in petals.Required for appropriate regulation of flowering time. protein_coding PACLOBUTRAZOL RESISTANCE1 (PRE1) BANQUO 1 (BNQ1);PACLOBUT…							AT1G43950	1.71068	-598
AT1G13740	1	1.62295	-1174		Encodes a member of a small plant-specific gene family whose members interact with ABI5 and appear to be involved in mediating stress responses. AFP2 mutants affect a number of ABA mediated processes such as germination and response to osmotic and sugar stress. AFP2 nuclear localization is stress dependent. protein_coding ABI FIVE BINDING PROTEIN 2 (AFP2) ABI FIVE BINDING PROTEIN 2 (AFP2)							AT3G10390	1.60593	-593
AT4G09420	1	2.27783	-159		Disease resistance protein (TIR-NBS class);(source:Araport11) protein_coding							AT1G52950	4.90445	-583
AT2G03810	1	1.77994	-129		18S pre-ribosomal assembly protein gar2-like protein;(source:Araport11) protein_coding							AT4G00440	1.77415	-579
AT1G28304	1	1.62027	-167		#N/A							AT5G60090	1.67863	-575
AT3G50240	1	1.62124	-62		Encodes a kinesin-related protein. protein_coding (KICP-02) (KICP-02)							AT1G16110	1.5573	-573
AT4G13340	1	2.14578	490		Leucine-rich repeat (LRR) family protein;(source:Araport11) protein_coding LEUCINE-RICH REPEAT/EXTENSIN 3 (LRX3) LEUCINE-RICH REPEAT/EXTENSIN 3 (LRX3)							AT1G61880	2.43082	-571
AT1G68526	1	1.99159	-862		hypothetical protein;(source:Araport11) protein_coding							AT4G09731	2.00192	-567
AT2G14530	1	1.49476	-1571		Encodes a member of the TBL (TRICHOME BIREFRINGENCE-LIKE) gene family containing a plant-specific DUF231 (domain of unknown function) domain. TBL gene family has 46 members, two of which (TBR/AT5G06700 and TBL3/AT5G01360) have been shown to be involved in the synthesis and deposition of secondary wall cellulose, presumably by influencing the esterification state of pectic polymers. A nomenclature…							AT1G03870	1.5466	-560
AT5G02021	1	1.65225	78		#N/A							AT1G14740	1.75108	-559
AT1G07630	1	1.61147	-497		Encodes a protein phosphatase 2C like gene, similar to POL. Involved in leaf development. Knockout mutants have abnormally shaped leaves. protein_coding POL-LIKE 5 (PLL5) POL-LIKE 5 (PLL5)							AT1G25560	1.4918	-559
AT2G24830	1	1.65308	230		zinc finger (CCCH-type) family protein / D111/G-patch domain-containing protein;(source:Araport11) protein_coding							AT2G14210	2.05405	-558
AT1G13110	1	1.73558	-720		member of CYP71B The mRNA is cell-to-cell mobile. protein_coding "CYTOCHROME P450, FAMILY 71 SUBFAMILY B, POLYPEPTIDE 7" (CYP71B7) "CYTOCHROME P450, FAMILY 71 SUBFAMILY B, POLYPEPTIDE 7" (CYP71B7)							AT4G24400	1.71058	-556
AT1G18990	1	1.59963	39		myosin-binding protein, putative (Protein of unknown function, DUF593);(source:Araport11) protein_coding							AT2G07692	1.5827	-556
AT1G02813	1	1.61022	-1478		pectinesterase (Protein of unknown function, DUF538);(source:Araport11) protein_coding							AT4G39350	1.59766	-547
AT1G30350	1	1.69638	-1486		Pectin lyase-like superfamily protein;(source:Araport11) protein_coding							AT5G18470	1.57689	-547
AT5G03370	1	2.55904	-1557		acylphosphatase family;(source:Araport11) protein_coding							AT2G47070	1.49363	-545
AT2G07738	1	1.57535	436		hypothetical protein;(source:Araport11) protein_coding							AT3G08600	1.67134	-544
AT5G65440	1	1.68481	-271		transmembrane protein;(source:Araport11) protein_coding							AT1G35500	2.0063	-537
AT5G35190	1	1.94047	-2331		proline-rich extensin-like family protein;(source:Araport11) protein_coding EXTENSIN 13 (EXT13) EXTENSIN 13 (EXT13)							AT1G21910	1.66438	-536
AT2G07732	1	1.60571	-526		Ribulose bisphosphate carboxylase large chain, catalytic domain-containing protein;(source:Araport11) protein_coding							AT1G20500	1.6309	-535
AT2G42550	1	1.66313	54		Protein kinase superfamily protein;(source:Araport11) protein_coding							AT3G16830	1.67966	-534
AT5G60680	1	1.99762	-2145		transcription initiation factor TFIID subunit (Protein of unknown function, DUF584);(source:Araport11) protein_coding							AT1G50420	1.59903	-533
AT5G67630	1	2.22867	-56		P-loop containing nucleoside triphosphate hydrolases superfamily protein;(source:Araport11) protein_coding							AT1G36922	1.99748	-526
AT1G43950	1	1.71068	-598		auxin response factor 23;(source:Araport11) protein_coding AUXIN RESPONSE FACTOR 23 (ARF23) AUXIN RESPONSE FACTOR 23 (ARF23)							AT4G24977	1.83593	-526
AT1G22710	1	1.60546	-1933		Encodes for a high-affinity transporter essential for phloem loading and long-distance transport. A major sucrose transporter, AtSUC2 can also transport a wide range of physiological and synthetic glucose conjugates with both &#945;- or &#946;-linkage. protein_coding SUCROSE-PROTON SYMPORTER 2 (SUC2) SUCROSE-PROTON SYMPORTER 2 (SUC2);ARABIDOPSIS THALIANA SUCROSE-PROTON SYMPORTER 2 (ATSUC2);SUCROS…							AT2G07732	1.60571	-526
AT1G67300	1	1.50813	-1161		Major facilitator superfamily protein;(source:Araport11) protein_coding							AT1G25520	2.22088	-525
AT1G43260	1	1.98553	-253		hAT transposon superfamily protein;(source:Araport11) protein_coding							AT3G48515	1.49341	-524
AT5G05170	1	1.57419	-86		Encodes a cellulose synthase isomer. CESA3 mutants have cellulose defect in the primary cell wall. Multiple lines of evidence suggest that CESA3, along with CESA1 and CESA6 are present in the same plasma membrane complex for cellulose biosynthesis. As inferred from the null role of secondary wall-type CesAs, included in a set of five primary wall-type CesAs that may support trichome cell wall thi…							AT3G48720	2.05802	-523
AT1G70895	1	1.59956	-99		Member of a large family of putative ligands homologous to the Clavata3 gene. Consists of a single exon. protein_coding CLAVATA3/ESR-RELATED 17 (CLE17) CLAVATA3/ESR-RELATED 17 (CLE17)							AT4G38850	2.39893	-521
AT2G30695	1	1.93039	-751		bacterial trigger factor;(source:Araport11) protein_coding							AT5G57887	1.70492	-521
AT5G61240	1	1.678	-1356		Leucine-rich repeat (LRR) family protein;(source:Araport11) protein_coding							AT3G16857	1.60606	-521
AT5G62162	1	1.69428	-735		Encodes a phosphate starvation-responsive microRNA that targets PHO2, an E2-UBC that negatively affects shoot phosphate content. miR399 can be negatively regulated by members of the non-coding gene families IPS1 and At4. MicroRNAs are regulatory RNAs with a mature length of ~21-nucleotides that are processed from hairpin precursors by Dicer-like enzymes. MicroRNAs can negatively regulate gene exp…							AT4G30030	2.17518	-516
AT2G40320	1	2.14789	-47		Encodes a member of the TBL (TRICHOME BIREFRINGENCE-LIKE) gene family containing a plant-specific DUF231 (domain of unknown function) domain. TBL gene family has 46 members, two of which (TBR/AT5G06700 and TBL3/AT5G01360) have been shown to be involved in the synthesis and deposition of secondary wall cellulose, presumably by influencing the esterification state of pectic polymers. A nomenclature…							AT4G25030	1.50007	-514
AT5G60840	1	1.86444	-2109		hypothetical protein;(source:Araport11) protein_coding							AT3G12630	1.73558	-508
AT2G25440	1	1.85073	-1685		receptor like protein 20;(source:Araport11) protein_coding RECEPTOR LIKE PROTEIN 20 (RLP20) RECEPTOR LIKE PROTEIN 20 (RLP20);RECEPTOR LIKE PROTEIN 20 (AtRLP20)							AT2G23180	1.62939	-507
AT3G46630	1	1.74054	-43		DCL protein (DUF3223);(source:Araport11) protein_coding							AT1G23710	1.97071	-501
AT3G60897	1	1.65826	-229		#N/A							AT1G06620	1.59185	-501
AT1G51090	1	1.62433	-437		Heavy metal associated domain containing protein involved in plant immunity.Mutants show an increase in root length under NO stress and reduction in root length under H2O2 stress conditions. Mutants show increases in defense responses to pathogens including hypersensitive lesions, increased resistance and induction of SAR genes. protein_coding (ATHMAD1) (ATHMAD1)							AT3G54520	1.74843	-500
AT1G68220	1	1.53691	-1931		aerobic coproporphyrinogen-III oxidase (DUF1218);(source:Araport11) protein_coding							AT1G07630	1.61147	-497
AT2G30050	1	1.85073	-101		transducin family protein / WD-40 repeat family protein;(source:Araport11) protein_coding							AT3G46482	7.89647	-495
AT3G08680	1	1.82849	-660		Leucine-rich repeat protein kinase family protein;(source:Araport11) protein_coding							AT4G03540	1.63952	-492
AT2G17120	1	1.61939	-97		Induction of chitin-responsive genes by chitin treatment is not blocked in the mutant. It contains a C-terminal GPI anchor signal and is an ortholog of OsCEBiP. protein_coding LYSM-CONTAINING RECEPTOR PROTEIN 1 (LYP1) LYSM DOMAIN GPI-ANCHORED PROTEIN 2 PRECURSOR (LYM2);CEBIP-LIKE 1 (CL-1);LYSM-CONTAINING RECEPTOR PROTEIN 1 (LYP1)							AT5G47370	1.97788	-491
AT3G12150	1	1.66703	150		alpha/beta hydrolase family protein;(source:Araport11) protein_coding							AT1G75430	1.70837	-490
AT1G49160	1	1.63596	-109		Encodes a member of the WNK family (9 members in all) of protein kinases, the structural design of which is clearly distinct from those of other known protein kinases, such as receptor-like kinases and mitogen-activated protein kinases. Its protein_coding (WNK7) (WNK7)							AT2G24100	1.94451	-486
AT5G01090	1	1.83593	-1432		Concanavalin A-like lectin family protein;(source:Araport11) protein_coding							AT5G67230	1.64409	-478
AT1G16110	1	1.5573	-573		Encodes a WAK-like receptor-like kinase with a cytoplasmic Ser/Thr protein kinase domain and an extracellular domain with EGF-like repeats. It has been shown to be localized to the cell wall. protein_coding WALL ASSOCIATED KINASE-LIKE 6 (WAKL6) WALL ASSOCIATED KINASE-LIKE 6 (WAKL6)							AT1G67900	1.56917	-476
AT3G15950	1	1.57361	-1098		Similar to TSK-associating protein 1 (TSA1), contains 10 EFE repeats, a novel repeat sequence unique to plants. Expressed preferentially in the roots.Protein is localized to ER bodies- an endoplasmic reticulum derived structure. Loss of function mutations lack ER bodies. protein_coding (NAI2) (NAI2)							AT3G24050	1.49864	-473
AT1G34310	1	1.76584	-680		auxin response factor 12;(source:Araport11) protein_coding AUXIN RESPONSE FACTOR 12 (ARF12) AUXIN RESPONSE FACTOR 12 (ARF12)							AT5G11242	1.59448	-472
AT4G39040	1	1.87461	-44		RNA-binding CRS1 / YhbY (CRM) domain protein;(source:Araport11) protein_coding CRM FAMILY MEMBER SUBFAMILY 4 (CFM4) CRM FAMILY MEMBER SUBFAMILY 4 (CFM4)							AT1G71720	1.72735	-471
AT5G36925	1	2.19127	-106		hypothetical protein;(source:Araport11) protein_coding ARACIN1 (ARACIN1) ARACIN1 (ARACIN1)							AT5G06760	1.53981	-470
AT3G61520	1	2.30451	24		Pentatricopeptide repeat (PPR) superfamily protein;(source:Araport11) protein_coding							AT2G30930	1.53878	-469
AT1G69100	1	1.71522	-249		Eukaryotic aspartyl protease family protein;(source:Araport11) protein_coding							AT1G13260	2.74298	-468
AT2G31730	1	1.62646	-1771		basic helix-loop-helix (bHLH) DNA-binding superfamily protein;(source:Araport11) protein_coding							AT5G13760	1.51231	-464
AT2G30600	1	1.75574	-76		BTB/POZ domain-containing protein;(source:Araport11) protein_coding							AT2G05520	1.56228	-462
AT4G37070	1	2.96118	-1941		Patatin-related phospholipase A. Expressed strongly and exclusively in roots. AtplaIVA-null mutants have reduced lateral root development. Phosphorylation by calcium-dependent protein kinases in vitro enhances its activity. protein_coding (PLP1) PHOSPHOLIPASE A IVA (AtPLAIVA); (PLP1); (PLA IVA)							AT2G44660	3.00604	-461
AT4G25500	1	2.14296	-1121		Encodes an arginine/serine-rich splicing factor. The transcript is alternatively spliced and is differentially expressed in different tissues (flowers, roots, stems, and leaves) examined. Barta et al (2010) have proposed a nomenclature for Serine/Arginine-Rich Protein Splicing Factors (SR proteins): Plant Cell. 2010, 22:2926. RS40 binds to HYL1 and co-localizes to the nuclear dicing body. Along w…							AT3G15850	1.51386	-459
AT2G32260	1	1.633	-2466		phosphorylcholine cytidylyltransferase;(source:Araport11) protein_coding PHOSPHORYLCHOLINE CYTIDYLYLTRANSFERASE (CCT1) PHOSPHORYLCHOLINE CYTIDYLYLTRANSFERASE (CCT1); (ATCCT1)							AT1G13220	1.84658	-456
AT4G19710	1	1.57929	-155		Encodes a bifunctional aspartate kinase/homoserine dehydrogenase. These two activities catalyze the first and the third steps toward the synthesis of the essential amino acids threonine, isoleucine and methionine. protein_coding ASPARTATE KINASE-HOMOSERINE DEHYDROGENASE II (AK-HSDH II) ASPARTATE KINASE-HOMOSERINE DEHYDROGENASE (AK-HSDH);ASPARTATE KINASE-HOMOSERINE DEHYDROGENASE II (AK-HSDH II)							AT5G51550	1.89901	-455
AT1G03220	1	1.6921	-1572		Eukaryotic aspartyl protease family protein;(source:Araport11) protein_coding							AT5G11740	2.14478	-451
AT4G32410	1	1.52088	215		Encodes a cellulose synthase isomer. CESA1 mutants have cellulose defect in the primary cell wall. Multiple lines of evidence suggest that CESA1, along with CESA3 and CESA6 are present in the same plasma membrane complex for cellulose biosynthesis. lasma membrane complex for cellulose biosynthesis. As inferred from the null role of secondary wall-type CesAs, included in a set of five primary wall…							AT1G78700	1.52104	-449
AT3G50140	1	1.7626	14		transmembrane protein, putative (DUF247);(source:Araport11) protein_coding							AT2G38980	2.05692	-446
AT2G28105	1	1.50205	347		replication factor-A carboxy-terminal domain protein;(source:Araport11) protein_coding							AT4G25080	1.51935	-446
AT1G31930	1	1.88438	-235		Encodes XLG3 (extra-large G protein 3) that shows significant similarity to the G protein alpha subunit in its C terminal region. Involved in the regulation of root morphological and growth responses. protein_coding EXTRA-LARGE GTP-BINDING PROTEIN 3 (XLG3) EXTRA-LARGE GTP-BINDING PROTEIN 3 (XLG3)							AT1G74960	1.56156	-441
AT1G06160	1	1.58449	-404		encodes a member of the ERF (ethylene response factor) subfamily B-3 of ERF/AP2 transcription factor family. The protein contains one AP2 domain. There are 18 members in this subfamily including ATERF-1, ATERF-2, AND ATERF-5. protein_coding OCTADECANOID-RESPONSIVE ARABIDOPSIS AP2/ERF 59 (ORA59) OCTADECANOID-RESPONSIVE ARABIDOPSIS AP2/ERF 59 (ORA59)							AT1G51090	1.62433	-437
AT2G42720	1	1.6594	141		FBD, F-box, Skp2-like and Leucine Rich Repeat domains containing protein;(source:Araport11) protein_coding							AT1G68580	1.81965	-435
AT2G45020	1	1.58634	289		pre-tRNA tRNA-Arg (anticodon: TCT);(source:Araport11, TAIR10) pre_trna							AT1G73830	1.54441	-423
AT1G05710	1	1.9931	-1450		basic helix-loop-helix (bHLH) DNA-binding superfamily protein;(source:Araport11) protein_coding							AT3G31900	4.37343	-421
AT5G02200	1	1.76574	-260		Encodes a small plant-specific protein with both nuclear localization and nuclear export signals that is specifically required, together with FHY1, for the light-regulated nuclear accumulation of phyA. protein_coding FAR-RED-ELONGATED HYPOCOTYL1-LIKE (FHL) FAR-RED-ELONGATED HYPOCOTYL1-LIKE (FHL)							AT3G22886	1.49677	-421
AT4G35410	1	2.27453	-1231		Clathrin adaptor complex small chain family protein;(source:Araport11) protein_coding							AT1G17880	1.51226	-418
AT2G26695	1	1.51534	402		Ran BP2/NZF zinc finger-like superfamily protein;(source:Araport11) protein_coding							AT1G16150	1.74106	-415
AT3G27270	1	2.33163	-2080		TRAM, LAG1 and CLN8 (TLC) lipid-sensing domain containing protein;(source:Araport11) protein_coding							AT3G30210	1.91988	-413
AT2G42250	1	1.62634	-351		member of CYP712A protein_coding "CYTOCHROME P450, FAMILY 712, SUBFAMILY A, POLYPEPTIDE 1" (CYP712A1) "CYTOCHROME P450, FAMILY 712, SUBFAMILY A, POLYPEPTIDE 1" (CYP712A1)							AT4G19420	1.75288	-412
AT1G17345	1	1.61684	-1773		SAUR-like auxin-responsive protein family;(source:Araport11) protein_coding SMALL AUXIN UPREGULATED RNA 77 (SAUR77) SMALL AUXIN UPREGULATED RNA 77 (SAUR77)							AT5G13100	1.74607	-410
AT4G27654	1	2.05004	-1045		transmembrane protein;(source:Araport11) protein_coding							AT2G45820	2.1174	-409
AT3G07470	1	1.76948	121		transmembrane protein, putative (Protein of unknown function, DUF538);(source:Araport11) protein_coding							AT2G41990	1.6451	-407
AT3G12280	1	1.70973	20		Encodes a retinoblastoma homologue RETINOBLASTOMA-RELATED protein (RBR or RBR1). RBR controls nuclear proliferation in the female gametophyte. Also required for correct differentiation of male gametophytic cell types. Regulates stem cell maintenance in Arabidopsis roots. Involved in the determination of cell cycle arrest in G1 phase after sucrose starvation. RBR1 is also involved in regulation of…							AT1G06160	1.58449	-404
AT5G21940	1	1.53827	-1261		hybrid signal transduction histidine kinase M-like protein;(source:Araport11) protein_coding							AT5G35195	2.78386	-401
AT1G61880	1	2.43082	-571		pre-tRNA tRNA-Trp (anticodon: CCA);(source:Araport11, TAIR10) pre_trna							AT2G16190	1.50934	-399
AT2G46160	1	1.88903	-333		RING/U-box superfamily protein;(source:Araport11) protein_coding							AT1G56220	1.60562	-398
AT1G14280	1	1.60397	-377		Encodes phytochrome kinase substrate 2. PKS proteins are critical for hypocotyl phototropism. Forms a complex with Phot1, Phot2 and NPH3. protein_coding PHYTOCHROME KINASE SUBSTRATE 2 (PKS2) PHYTOCHROME KINASE SUBSTRATE 2 (PKS2)							AT3G22370	1.79356	-391
AT1G78830	1	1.96178	452		Curculin-like (mannose-binding) lectin family protein;(source:Araport11) protein_coding							AT2G36885	2.23131	-389
AT1G03030	1	1.95584	-278		P-loop containing nucleoside triphosphate hydrolases superfamily protein;(source:Araport11) protein_coding							AT1G78040	1.8858	-388
AT1G01620	1	1.60184	102		a member of the plasma membrane intrinsic protein subfamily PIP1. localizes to the plasma membrane and exhibits water transport activity in Xenopus oocyte. expressed ubiquitously and protein level decreases slightly during leaf development. protein_coding PLASMA MEMBRANE INTRINSIC PROTEIN 1C (PIP1C) PLASMA MEMBRANE INTRINSIC PROTEIN 1C (PIP1C);PLASMA MEMBRANE INTRINSIC PROTEIN 1;3 (PIP1;3); (TMP-…							AT5G55840	1.51584	-388
AT5G63040	1	1.75333	104		transmembrane protein;(source:Araport11) protein_coding							AT1G14280	1.60397	-377
AT4G36920	1	1.50033	-1810		Encodes a floral homeotic gene, a member of the AP2/EREBP (ethylene responsive element binding protein) class of transcription factors and is involved in the specification of floral organ identity, establishment of floral meristem identity, suppression of floral meristem indeterminancy, and development of the ovule and seed coat. AP2 also has a role in controlling seed mass. Dominant negative all…							AT5G63880	1.68481	-374
AT2G16960	1	1.55691	417		ARM repeat superfamily protein;(source:Araport11) protein_coding							AT5G40480	1.65625	-372
AT1G09520	1	1.87996	-250		hypothetical protein;(source:Araport11) protein_coding							AT5G59820	1.50547	-372
AT1G23710	1	1.97071	-501		hypothetical protein (DUF1645);(source:Araport11) protein_coding							AT3G29450	2.99685	-369
AT1G29690	1	2.3063	73		Encodes a protein containing a domain with significant homology to the MACPF (membrane attack complex and perforin) domain of complements and perforin proteins that are involved in innate immunity in animals. Transgenic <i>cad1-1</i> mutant plants show lesions seen in the hypersensitive response, as well as a spontaneous activation of expression of pathogenesis-related genes and leading to a 32-f…							AT1G32230	1.80835	-368
AT1G23490	1	1.62042	-283		Gene encoding ADP-ribosylation factor and similar to other ARFs and ARF-like proteins. A member of ARF GTPase family. Arabidopsis has 21 known members, known to be essential for vesicle coating and uncoating and functions in GTP-binding. The gene is shown to play a role in cell division, cell expansion and cellulose production using antisense construct. protein_coding ADP-RIBOSYLATION FACTOR 1 (A…							AT5G39860	1.59799	-367
AT2G41400	1	1.50466	393		Pollen Ole e 1 allergen and extensin family protein;(source:Araport11) protein_coding							AT5G64980	1.80047	-365
AT4G33080	1	1.62865	-1462		AGC (cAMP-dependent, cGMP-dependent and protein kinase C) kinase family protein;(source:Araport11) protein_coding							AT5G64541	1.56942	-364
AT1G23870	1	2.2305	-279		Encodes an enzyme putatively involved in trehalose biosynthesis. The protein has a trehalose synthase (TPS)-like domain that may or may not be active as well as a trehalose phosphatase (TPP)-like domain. The mRNA is cell-to-cell mobile. protein_coding TREHALOSE-PHOSPHATASE/SYNTHASE 9 (TPS9) TREHALOSE-PHOSPHATASE/SYNTHASE 9 (ATTPS9);TREHALOSE-PHOSPHATASE/SYNTHASE 9 (TPS9);TREHALOSE -6-PHOSPHATASE …							AT2G25030	1.84318	-363
AT1G06410	1	2.58713	-1200		Encodes an enzyme putatively involved in trehalose biosynthesis. Though the protein has both trehalose-6-phosphate synthase (TPS)-like and trehalose-6-phosphate phosphatase (TPP)-like domains, neither activity has been detected in enzymatic assays nor has the protein been able to complement yeast TPS or TPP mutants. protein_coding TREHALOSE-PHOSPHATASE/SYNTHASE 7 (TPS7) TREHALOSE-PHOSPHATASE/SYNT…							AT4G32160	1.49282	-355
AT1G30016	1	1.57124	365		#N/A							AT2G42250	1.62634	-351
AT2G45960	1	1.54577	-345		a member of the plasma membrane intrinsic protein subfamily PIP1. localizes to the plasma membrane and exhibits water transport activity in Xenopus oocyte. expressed ubiquitously and protein level decreases slightly during leaf development. protein_coding PLASMA MEMBRANE INTRINSIC PROTEIN 1B (PIP1B) PLASMA MEMBRANE INTRINSIC PROTEIN 1B (PIP1B);NAMED PLASMA MEMBRANE INTRINSIC PROTEIN 1;2 (PIP1;2);…							AT4G22980	1.92476	-349
AT2G09388	1	1.90009	-56		hypothetical protein;(source:Araport11) protein_coding							AT1G72530	1.8276	-349
AT4G27970	1	1.61939	332		Encodes a protein with ten predicted transmembrane helices. The SLAH2 protein has similarity to the SLAC1 protein involved in ion homeostasis in guard cells. But, it is not expressed in guard cells and cannot complement a slac1-2 mutant suggesting that it performs a different function. SLAH2:GFP localizes to the plasma membrane. protein_coding SLAC1 HOMOLOGUE 2 (SLAH2) SLAC1 HOMOLOGUE 2 (SLAH2)							AT3G12020	1.63601	-348
AT3G07350	1	1.53194	-1768		sulfate/thiosulfate import ATP-binding protein, putative (DUF506);(source:Araport11) protein_coding							AT2G43340	1.94439	-347
AT2G07775	1	1.71133	-968		hypothetical protein;(source:Araport11) protein_coding							AT3G20310	1.70913	-345
AT1G55690	1	1.94509	-2160		Sec14p-like phosphatidylinositol transfer family protein;(source:Araport11) protein_coding							AT2G45960	1.54577	-345
AT4G18710	1	1.53514	-323		Encodes BIN2, a member of the ATSK (shaggy-like kinase) family. BIN2 functions in the cross-talk between auxin and brassinosteroid signaling pathways. BIN2 regulates root epidermal cell fate specification by phosphorylating EGL3 and TTG1. BIN2-mediated phosphorylation appears to promote BZR1 export from the nucleus. KIB1 interacts with BIN2 blocking its interaction with substrates and promotes BI…							AT4G30120	1.71383	-340
AT5G11740	1	2.14478	-451		Encodes arabinogalactan protein (AGP15). The mRNA is cell-to-cell mobile. protein_coding ARABINOGALACTAN PROTEIN 15 (AGP15) (ATAGP15);ARABINOGALACTAN PROTEIN 15 (AGP15)							AT1G05030	3.69468	-333
AT5G46310	1	1.54084	28		WRKY family transcription factor;(source:Araport11) protein_coding							AT2G46160	1.88903	-333
AT2G07676	1	1.51224	-669		hypothetical protein;(source:Araport11) protein_coding							AT1G29110	1.56883	-333
AT2G03930	1	1.55109	-2451		hypothetical protein (DUF239);(source:Araport11) protein_coding							AT5G08335	1.83492	-329
AT1G18382	1	1.97412	49		Potential natural antisense gene, locus overlaps with AT1G18380 antisense_long_noncoding_rna							AT1G76185	1.74979	-325
AT3G12920	1	2.01574	-842		Encodes one of the BRGs (BOI-related gene) involved in resistance to Botrytis cinerea. protein_coding BOI-RELATED GENE 3 (BRG3) BOI-RELATED GENE 3 (BRG3)							AT4G18710	1.53514	-323
AT2G16080	1	1.7255	490		pseudogene of Polynucleotidyl transferase;(source:Araport11) pseudogene							AT5G67455	1.56086	-322
AT1G70160	1	1.51122	-249		zinc finger MYND domain protein;(source:Araport11) protein_coding							AT1G75020	1.75077	-318
AT2G47010	1	1.63375	-1026		calcium/calcium/calmodulin-dependent Serine/Threonine-kinase;(source:Araport11) protein_coding							AT5G14110	1.72261	-318
AT1G51940	1	1.82958	-782		Encodes a LysM-containing receptor-like kinase. Induction of chitin-responsive genes by chitin treatment is not blocked in the mutant. Based on protein sequence alignment analysis, it has a typical RD signaling domain in its catalytic loop and possesses autophosphorylation activity.It is required for the suppression of defense responses in absence of pathogen infection or upon abscisic acid treat…							AT1G17620	1.66842	-316
AT5G67280	1	3.3842	-960		receptor-like kinase;(source:Araport11) protein_coding RECEPTOR-LIKE KINASE (RLK) RECEPTOR-LIKE KINASE (RLK)							AT1G23820	1.53797	-315
AT1G76185	1	1.74979	-325		NADH-ubiquinone oxidoreductase chain;(source:Araport11) protein_coding							AT2G07826	1.69698	-310
AT3G15350	1	1.86771	-1006		Core-2/I-branching beta-1,6-N-acetylglucosaminyltransferase family protein;(source:Araport11) protein_coding							AT4G00752	2.39556	-305
AT1G47570	1	1.75253	-805		RING/U-box superfamily protein;(source:Araport11) protein_coding							AT5G38210	1.64017	-305
AT2G45660	1	1.73874	397		Controls flowering and is required for CO to promote flowering. It acts downstream of FT. Overexpression of (SOC1) AGL20 suppresses not only the late flowering of plants that have functional FRI and FLC alleles but also the delayed phase transitions during the vegetative stages of development. AGL20/SOC1 acts with AGL24 to promote flowering and inflorescence meristem identity.AGL20 upregulates ex…							AT5G07580	1.67371	-304
AT2G35635	1	1.68381	-770		encodes a ubiquitin-like protein that contains tandem repeats of the ubiquitin coding region, but at least one repeat per gene encodes a protein with amino acid substitutions. The mRNA is cell-to-cell mobile. protein_coding UBIQUITIN 7 (UBQ7) RELATED TO UBIQUITIN 2 (RUB2);UBIQUITIN 7 (UBQ7)							AT1G15980	2.19346	-298
AT5G51460	1	2.88788	-777		homologous to the C-terminal part of microbial trehalose-6-phosphate phosphatases protein_coding (ATTPPA) TREHALOSE-6-PHOSPHATE PHOSPHATASE A (TPPA); (ATTPPA)							AT1G78670	1.80826	-295
AT5G01420	1	1.5379	64		Glutaredoxin family protein;(source:Araport11) protein_coding							AT2G29065	1.83464	-293
AT5G57887	1	1.70492	-521		transmembrane protein;(source:Araport11) protein_coding							AT2G39865	1.76752	-293
AT5G20020	1	1.56958	-774		A member of RAN GTPase gene family. Encodes a small soluble GTP-binding protein. Likely to be involved in nuclear translocation of proteins. May also be involved in cell cycle progression. protein_coding RAS-RELATED GTP-BINDING NUCLEAR PROTEIN 2 (RAN2) RAS-RELATED GTP-BINDING NUCLEAR PROTEIN 2 (RAN2)							AT1G16130	1.70907	-291
AT2G32160	1	1.84728	-1963		S-adenosyl-L-methionine-dependent methyltransferases superfamily protein;(source:Araport11) protein_coding							AT1G01550	1.93299	-289
AT3G59880	1	1.50788	431		hypothetical protein;(source:Araport11) protein_coding							AT1G13640	1.52501	-288
AT2G32630	1	1.61726	-1934		Pentatricopeptide repeat (PPR-like) superfamily protein;(source:Araport11) protein_coding							AT4G08250	1.92076	-287
AT4G34760	1	1.77519	-71		SAUR-like auxin-responsive protein family;(source:Araport11) protein_coding SMALL AUXIN UPREGULATED RNA 50 (SAUR50) SMALL AUXIN UPREGULATED RNA 50 (SAUR50)							AT3G63510	1.49732	-286
AT3G61060	1	1.7399	-1560		phloem protein 2-A13;(source:Araport11) protein_coding PHLOEM PROTEIN 2-A13 (PP2-A13) PHLOEM PROTEIN 2-A13 (AtPP2-A13);PHLOEM PROTEIN 2-A13 (PP2-A13)							AT2G23320	2.90734	-283
AT4G23630	1	1.79103	391		VIRB2-interacting protein 1;(source:Araport11) protein_coding VIRB2-INTERACTING PROTEIN 1 (BTI1) RETICULAN LIKE PROTEIN B1 (RTNLB1);VIRB2-INTERACTING PROTEIN 1 (BTI1)							AT1G23490	1.62042	-283
AT5G15310	1	1.5635	-121		Member of the R2R3 factor gene family. protein_coding MYB DOMAIN PROTEIN 16 (MYB16) MYB DOMAIN PROTEIN 16 (ATMYB16);MYB DOMAIN PROTEIN 16 (MYB16); (ATMIXTA)							AT2G43200	1.53981	-280
AT4G19530	1	1.66827	-2294		Encodes a TIR-NB-LRR resistance protein. Transient expression in tobacco induces cell death. protein_coding							AT1G23870	2.2305	-279
AT3G15850	1	1.51386	-459		Chloroplastic enzyme responsible for the synthesis of 16:1 fatty acids from galactolipids and sulpholipids. Uses ferredoxin as electron donor. The mRNA is cell-to-cell mobile. protein_coding FATTY ACID DESATURASE 5 (FAD5) FATTY ACID DESATURASE 5 (FAD5);FATTY ACID DESATURASE B (FADB); (ATADS3); (ADS3); (JB67)							AT1G03030	1.95584	-278
AT1G13880	1	1.58024	-173		ELM2 domain-containing protein;(source:Araport11) protein_coding (ELM2) (ELM2)							AT1G80850	1.72287	-278
AT5G37250	1	2.04219	357		RING/U-box superfamily protein;(source:Araport11) protein_coding							AT1G56350	1.49456	-278
AT3G08760	1	1.5635	139		Encodes an osmotic stress-inducible kinase that functions as a negative regulator of osmotic stress signaling in plants. protein_coding (ATSIK) (ATSIK)							AT1G04370	1.55317	-277
AT5G62030	1	1.85385	-1129		diphthamide synthesis DPH2 family protein;(source:Araport11) protein_coding							AT5G49760	1.96603	-272
AT4G31075	1	1.56361	0		pre-tRNA tRNA-Arg (anticodon: TCT);(source:Araport11, TAIR10) pre_trna							AT4G18890	1.49346	-272
AT2G45360	1	1.66142	508		ankyrin repeat/KH domain protein (DUF1442);(source:Araport11) protein_coding							AT2G41090	1.82994	-271
AT3G49970	1	1.54265	-684		Phototropic-responsive NPH3 family protein;(source:Araport11) protein_coding							AT5G65440	1.68481	-271
AT2G46830	1	1.72102	-1022		Encodes a transcriptional repressor that performs overlapping functions with LHY in a regulatory feedback loop that is closely associated with the circadian oscillator of Arabidopsis. Binds to the evening element in the promoter of TOC1 and represses TOC1 transcription. CCA1 and LHY colocalize in the nucleus and form heterodimers in vivo. CCA1 and LHY function synergistically in regulating circad…							AT5G51760	1.60118	-266
AT4G30030	1	2.17518	-516		Eukaryotic aspartyl protease family protein;(source:Araport11) protein_coding							AT3G44310	2.04522	-264
AT2G30490	1	1.60333	-1530		Encodes a cinnamate-4-hydroxylase. Mutations in this gene impact phenylpropanoid metabolism, growth and development. protein_coding CINNAMATE-4-HYDROXYLASE (C4H) REDUCED EPRDERMAL FLUORESCENCE 3 (REF3); (CYP73A5);CINNAMATE 4-HYDROXYLASE (ATC4H);CINNAMATE-4-HYDROXYLASE (C4H)							AT5G28667	1.53881	-262
AT2G07799	1	1.66155	-2356		Pseudogene of ATMG00260 pseudogene							AT5G02200	1.76574	-260
AT5G09810	1	1.9596	-197		Member of Actin gene family.Mutants are defective in germination and root growth. The mRNA is cell-to-cell mobile. protein_coding ACTIN 7 (ACT7) (ATACT7);ACTIN 7 (ACT7);ACTIN 2 (ACT2)							AT1G29500	1.57473	-260
AT3G04732	1	1.72943	84		#N/A							AT1G80440	2.11201	-257
AT2G05520	1	1.56228	-462		Encodes a glycine-rich protein that is expressed mainly in stems and leaves. AtGRP3 functions in root size determination during development and in Al stress. mRNA levels are upregulated in response to ABA, salicylic acid and ethylene but downregulated in response to desiccation. The mRNA is cell-to-cell mobile. protein_coding GLYCINE-RICH PROTEIN 3 (GRP-3) GLYCINE-RICH PROTEIN 3 (ATGRP-3);GLYCINE…							AT2G03620	2.05263	-255
AT4G11650	1	1.63244	396		osmotin-like protein protein_coding OSMOTIN 34 (OSM34) OSMOTIN 34 (OSM34);OSMOTIN 34 (ATOSM34)							AT3G24190	2.99268	-253
AT5G44780	1	1.737	-1260		high molecular weight subunit-like glutenin;(source:Araport11) protein_coding MULTIPLE ORGANELLAR RNA EDITING FACTOR 4 (MORF4) MULTIPLE ORGANELLAR RNA EDITING FACTOR 4 (MORF4)							AT1G43260	1.98553	-253
AT2G16620	1	2.11821	318		Protein kinase superfamily protein;(source:Araport11) protein_coding							AT1G09520	1.87996	-250
AT3G05340	1	1.55462	-634		Tetratricopeptide repeat (TPR)-like superfamily protein;(source:Araport11) protein_coding							AT1G69100	1.71522	-249
AT4G35750	1	1.54823	462		SEC14 cytosolic factor family protein / phosphoglyceride transfer family protein;(source:Araport11) protein_coding							AT1G70160	1.51122	-249
AT2G07687	1	1.88656	101		Cytochrome c oxidase, subunit III;(source:Araport11) protein_coding							AT3G11285	1.50269	-246
AT1G01550	1	1.93299	-289		Encodes a protein with no functionally characterized domains that to prevent the synthesis of a novel substance that moves from the root to the shoot, where it modifies shoot growth by interfering with auxin signaling. Synthesis and delivery of this substance requires neither phloem nor endodermis. protein_coding BYPASS 1 (BPS1) BYPASS 1 (BPS1)							AT2G14540	3.71869	-244
AT4G05632	1	2.1372	-114		hypothetical protein;(source:Araport11) protein_coding							AT5G16730	1.68509	-243
AT3G10390	1	1.60593	-593		Encodes a plant homolog of a SWIRM domain containing protein found in histone deacetylase complexes in mammals. Lesions in FLD result in hyperacetylation of histones in FLC chromatin, up-regulation of FLC expression and extremely delayed flowering. FLD plays a key role in regulating the reproductive competence of the shoot and results in different developmental phase transitions in Arabidopsis. p…							AT3G27845	1.73742	-239
AT3G55665	1	2.07559	-141		Plant self-incompatibility protein S1 family;(source:Araport11) protein_coding							AT1G31930	1.88438	-235
AT3G44310	1	2.04522	-264		Mutants are resistant to indole-3-acetonitrile (IAN). NIT1 catalyzes the terminal activation step in indole-acetic acid biosynthesis. Predominantly expressed isoform of nitrilase isoenzyme family. Aggregation of NIT1 in cells directly abutting wound sites is one of the earliest events associated with wound and herbicide-induced cell death. The protein undergoes thiolation following treatment with…							AT2G23690	3.0989	-233
AT2G01670	1	1.80289	-849		nudix hydrolase homolog 17;(source:Araport11) protein_coding NUDIX HYDROLASE HOMOLOG 17 (NUDT17) NUDIX HYDROLASE HOMOLOG 17 (NUDT17);NUDIX HYDROLASE HOMOLOG 17 (atnudt17)							AT3G60897	1.65826	-229
AT3G61840	1	1.56568	334		auxin response factor, putative (DUF688);(source:Araport11) protein_coding							AT1G07170	1.59397	-223
AT2G32190	1	1.61346	-198		cysteine-rich/transmembrane domain A-like protein;(source:Araport11) protein_coding							AT5G09960	1.82095	-220
AT3G50390	1	1.58154	426		Transducin/WD40 repeat-like superfamily protein;(source:Araport11) protein_coding							AT5G16375	1.90525	-216
ATMG00310	1	1.66115	-1003		RNA-directed DNA polymerase (reverse transcriptase)-related family protein;(source:Araport11) protein_coding (ORF154) (ORF154)							AT2G45170	2.07852	-214
AT5G51760	1	1.60118	-266		Encodes AHG1 (ABA-hypersensitive germination 1), a putative protein phosphatase 2C (PP2C). Expressed in seeds. AHG1 functions in seed development and germination. protein_coding ABA-HYPERSENSITIVE GERMINATION 1 (AHG1) ABA-HYPERSENSITIVE GERMINATION 1 (AHG1)							AT2G18090	1.53121	-214
AT4G01380	1	2.35607	-74		plastocyanin-like domain-containing protein;(source:Araport11) protein_coding							AT3G02140	1.55587	-212
AT4G21570	1	1.80769	381		organic solute transporter ostalpha protein (DUF300);(source:Araport11) protein_coding							AT3G23250	1.54077	-209
AT2G28130	1	1.7203	-826		actin protein 2/3 complex subunit-like protein;(source:Araport11) protein_coding							AT2G26730	2.01779	-207
AT2G46680	1	1.66203	249		encodes a putative transcription factor that contains a homeodomain closely linked to a leucine zipper motif. Transcript is detected in all tissues examined. Is transcriptionally regulated in an ABA-dependent manner and may act in a signal transduction pathway which mediates a drought response. protein_coding HOMEOBOX 7 (HB-7) HOMEOBOX 7 (HB-7);ARABIDOPSIS THALIANA HOMEOBOX 7 (ATHB7);HOMEOBOX 7 (…							AT1G30690	1.55462	-207
AT1G16150	1	1.74106	-415		Encodes a WAK-like receptor-like kinase with a cytoplasmic Ser/Thr protein kinase domain and an extracellular domain with EGF-like repeats. Likely involved in Arabidopsis root mineral responses to Zn2+, Cu2+, K+, Na+ and Ni+. The mRNA is cell-to-cell mobile. protein_coding WALL ASSOCIATED KINASE-LIKE 4 (WAKL4) WALL ASSOCIATED KINASE-LIKE 4 (WAKL4)							AT3G27840	1.52686	-204
AT1G73830	1	1.54441	-423		Encodes the brassinosteroid signaling component BEE3 (BR-ENHANCED EXPRESSION 3). Positively modulates the shade avoidance syndrome in Arabidopsis seedlings. protein_coding BR ENHANCED EXPRESSION 3 (BEE3) BR ENHANCED EXPRESSION 3 (BEE3)							AT5G27950	2.45928	-201
AT1G25440	1	1.62345	310		B-box type zinc finger protein with CCT domain-containing protein;(source:Araport11) protein_coding B-BOX DOMAIN PROTEIN 15 (BBX15) B-BOX DOMAIN PROTEIN 15 (BBX15)							AT2G32190	1.61346	-198
AT1G25520	1	2.22088	-525		Uncharacterized protein family (UPF0016);(source:Araport11) protein_coding							AT5G09810	1.9596	-197
AT4G00810	1	2.51921	-101		60S acidic ribosomal protein family;(source:Araport11) protein_coding							AT3G17120	1.76773	-196
AT3G20310	1	1.70913	-345		Encodes a member of the ERF (ethylene response factor) subfamily B-1 of ERF/AP2 transcription factor family (ATERF-7). The protein contains one AP2 domain. Phosphorylated by PKS3 in vitro. Involved in ABA-mediated responses. Acts as a repressor of GCC box?mediated transcription together with AtSin3 and HDA19. protein_coding ETHYLENE RESPONSE FACTOR 7 (ERF7) (ATERF-7);ETHYLENE RESPONSE FACTOR 7 (E…							AT3G44950	2.52188	-195
AT3G56980	1	1.97412	-1156		Encodes a member of the basic helix-loop-helix transcription factor protein. protein_coding BASIC HELIX-LOOP-HELIX 39 (BHLH39) BASIC HELIX-LOOP-HELIX 39 (BHLH39);OBP3-RESPONSIVE GENE 3 (ORG3); (BHLH039)							AT2G07763	1.49087	-192
AT5G64735	1	1.68195	-1035		pre-tRNA tRNA-His (anticodon: GTG);(source:Araport11, TAIR10) pre_trna							AT4G35770	1.65142	-191
AT1G30690	1	1.55462	-207		Sec14p-like phosphatidylinositol transfer family protein;(source:Araport11) protein_coding (PATL4) (PATL4)							AT3G27090	1.77426	-190
AT5G32460	1	1.80071	-1602		Transcriptional factor B3 family protein;(source:Araport11) protein_coding							AT5G40340	1.87745	-184
AT1G78700	1	1.52104	-449		BES1/BZR1 homolog 4;(source:Araport11) protein_coding BES1/BZR1 HOMOLOG 4 (BEH4) BES1/BZR1 HOMOLOG 4 (BEH4)							AT2G14800	7.23843	-182
AT3G31900	1	4.37343	-421		ATP-dependent helicase family protein;(source:Araport11) protein_coding							AT4G22730	1.52115	-181
AT3G44950	1	2.52188	-195		glycine-rich protein;(source:Araport11) protein_coding							AT5G03210	1.61939	-179
AT5G42053	1	1.89143	-858		This gene encodes a small protein and has either evidence of transcription or purifying selection. protein_coding							AT1G61380	1.52413	-179
AT2G39950	1	1.58231	139		flocculation protein;(source:Araport11) protein_coding							AT1G30140	4.78344	-177
AT1G20500	1	1.6309	-535		AMP-dependent synthetase and ligase family protein;(source:Araport11) protein_coding							AT1G13880	1.58024	-173
AT5G13400	1	1.61252	23		Major facilitator superfamily protein;(source:Araport11) protein_coding							AT3G53350	1.533	-170
AT5G26900	1	3.23879	-2		No expression of gene detected yet. protein_coding CELL DIVISION CYCLE 20.4 (CDC20.4) (AtCDC20.4);CELL DIVISION CYCLE 20.4 (CDC20.4)							AT1G28304	1.62027	-167
AT2G21650	1	1.68971	-1883		RSM1 is a member of a small sub-family of single MYB transcription factors. Analysis of overexpressin lines indicate its involvement during early morphogenesis. protein_coding MATERNAL EFFECT EMBRYO ARREST 3 (MEE3) MATERNAL EFFECT EMBRYO ARREST 3 (MEE3);RADIALIS-LIKE SANT/MYB 1 (RSM1);ARABIDOPSIS RAD-LIKE 2 (ATRL2)							AT4G38430	1.53922	-166
AT4G37640	1	1.60173	-659		Encodes a calmodulin-regulated Ca(2+)-pump located in the endoplasmic reticulum. Belongs to plant 2B ATPase's with an N-terminal autoinhibitor. protein_coding CALCIUM ATPASE 2 (ACA2) CALCIUM ATPASE 2 (ACA2)							AT4G08991	2.01413	-165
AT5G13760	1	1.51231	-464		Plasma-membrane choline transporter family protein;(source:Araport11) protein_coding							AT1G48230	1.69052	-161
AT3G18282	1	2.3237	-1264		hypothetical protein;(source:Araport11) protein_coding							AT4G09420	2.27783	-159
AT1G76710	1	2.8458	-1324		SET domain group 26;(source:Araport11) protein_coding ASH1-RELATED PROTEIN 1 (ASHH1) SET DOMAIN GROUP 26 (SDG26);ASH1-RELATED PROTEIN 1 (ASHH1)							AT4G19850	1.70644	-157
AT5G08335	1	1.83492	-329		Encodes an isoprenyl cysteine methylatransferase (ICMT) involved in the post-translational processing of proteins that have a C-terminal CaaX box. This protein appears to have higher catalytic activity and a higher transcript expression level than the other ICMT present in Arabidopsis (At5g23320). Analysis of ICMT RNAi lines suggests that this protein is involved in flower and stem development. p…							AT4G19710	1.57929	-155
AT2G18090	1	1.53121	-214		PHD finger family protein / SWIB complex BAF60b domain-containing protein / GYF domain-containing protein;(source:Araport11) protein_coding							AT5G06860	1.58084	-150
AT5G16730	1	1.68509	-243		Encodes a microtubule-associated protein. The mRNA is cell-to-cell mobile. protein_coding							AT4G03350	3.74872	-141
AT2G38890	1	1.71219	-639		hypothetical protein;(source:Araport11) protein_coding							AT3G55665	2.07559	-141
AT3G13860	1	1.73969	-2521		heat shock protein 60-3A;(source:Araport11) protein_coding HEAT SHOCK PROTEIN 60-3A (HSP60-3A) HEAT SHOCK PROTEIN 60-3A (HSP60-3A)							AT2G39200	1.80961	-137
AT5G05440	1	2.16671	-950		Encodes a member of the PYR (pyrabactin resistance )/PYL(PYR1-like)/RCAR (regulatory components of ABA receptor) family proteins with 14 members. PYR/PYL/RCAR family proteins function as abscisic acid sensors. Mediate ABA-dependent regulation of protein phosphatase 2Cs ABI1 and ABI2. protein_coding PYRABACTIN RESISTANCE 1-LIKE 5 (PYL5) PYRABACTIN RESISTANCE 1-LIKE 5 (PYL5); (ATPYL5);REGULATORY CO…							AT2G29970	1.63031	-136
AT3G08600	1	1.67134	-544		transmembrane protein, putative (DUF1191);(source:Araport11) protein_coding							AT2G03810	1.77994	-129
AT1G07170	1	1.59397	-223		Similar to human splicing factor 3b, 14 kda subunit, SF3b14b. protein_coding							AT2G23321	2.21174	-128
AT4G15200	1	1.83096	509		Actin nucleation factor that directs the formation of actin cables in pollen tubes. Involved in cytoplasmic streaming and polarized growth in pollen tubes. protein_coding FORMIN 3 (FH3) FORMIN 3 (FH3);FORMIN 3 (AFH3)							AT1G20890	1.59596	-127
AT1G50420	1	1.59903	-533		Encodes a scarecrow-like protein (SCL3) Putative transcription factors interacting with the gene product of VHA-B1 (vacuolar ATPase subunit B1; as shown through yeast two-hybrid assay). protein_coding SCARECROW-LIKE 3 (SCL3) SCARECROW-LIKE 3 (SCL-3);SCARECROW-LIKE 3 (SCL3)							AT4G14310	2.45515	-126
AT1G78020	1	1.75333	-2193		senescence-associated family protein, putative (DUF581);(source:Araport11) protein_coding							AT5G11200	1.64284	-124
AT1G61460	1	1.90046	113		G-type lectin S-receptor-like Serine/Threonine-kinase;(source:Araport11) protein_coding							AT2G05920	1.91928	-121
AT1G76170	1	2.01766	25		2-thiocytidine tRNA biosynthesis protein, TtcA;(source:Araport11) protein_coding							AT5G15310	1.5635	-121
AT2G46720	1	1.68737	517		Encodes KCS13, a member of the 3-ketoacyl-CoA synthase family involved in the biosynthesis of VLCFA (very long chain fatty acids). protein_coding 3-KETOACYL-COA SYNTHASE 13 (KCS13) HIGH CARBON DIOXIDE (HIC);3-KETOACYL-COA SYNTHASE 13 (KCS13)							AT2G20350	1.64134	-119
AT5G55940	1	1.63457	148		Uncharacterized protein family (UPF0172);(source:Araport11) protein_coding EMBRYO DEFECTIVE 2731 (emb2731) EMBRYO DEFECTIVE 2731 (emb2731)							AT1G25300	1.73127	-118
AT3G05900	1	1.54177	-66		neurofilament protein-like protein;(source:Araport11) protein_coding							AT1G63460	1.52289	-116
AT5G61970	1	1.72735	-1717		signal recognition particle-related / SRP-like protein;(source:Araport11) protein_coding							AT4G24240	1.50236	-116
AT5G67230	1	1.64409	-478		Encodes a member of the GT43 family glycosyltransferases involved in glucuronoxylan biosynthesis: AT2G37090 (IRX9) and AT1G27600 (IRX9-L or I9H, IRX9 homolog); AT4G36890 (IRX14) and AT5G67230 (IRX14-L or I14H, IRX14 homolog). They form two functionally non-redundant groups essential for the normal elongation of glucuronoxylan backbone. I9H functions redundantly with IRX9, I14H is redundant with I…							AT2G42365	1.56519	-115
AT1G26150	1	1.7438	-612		Encodes a member of the proline-rich extensin-like receptor kinase (PERK) family. This family consists of 15 predicted receptor kinases (PMID: 15653807). protein_coding PROLINE-RICH EXTENSIN-LIKE RECEPTOR KINASE 10 (PERK10) PROLINE-RICH EXTENSIN-LIKE RECEPTOR KINASE 10 (AtPERK10);PROLINE-RICH EXTENSIN-LIKE RECEPTOR KINASE 10 (PERK10)							AT4G05632	2.1372	-114
AT3G04120	1	1.49674	-800		encodes cytosolic GADPH (C subunit) involved in the glycolytic pathway but also interacts with H2O2 potentially placing it in a signalling cascade induced by ROS. The mRNA is cell-to-cell mobile. protein_coding GLYCERALDEHYDE-3-PHOSPHATE DEHYDROGENASE C SUBUNIT 1 (GAPC1) GLYCERALDEHYDE-3-PHOSPHATE DEHYDROGENASE C SUBUNIT (GAPC);GLYCERALDEHYDE-3-PHOSPHATE DEHYDROGENASE C SUBUNIT 1 (GAPC1); (GAPC-1)							AT3G13450	1.60096	-114
AT1G32230	1	1.80835	-368		Encodes a protein belonging to the (ADP-ribosyl)transferase domain-containing subfamily of WWE protein-protein interaction domain protein family. Superoxide radicals are necessary and sufficient to propagate cell death or lesion formation in rcd1 mutants. Without stress treatment, RCD1 is localized in the nucleus. Under high salt or oxidative stress, RCD1 is found not only in the nucleus but also…							AT5G59540	1.66984	-110
AT5G13100	1	1.74607	-410		Gap junction beta-4 protein;(source:Araport11) protein_coding							AT1G49160	1.63596	-109
AT2G40130	1	1.95284	-620		Encodes a member of an eight-gene family (SMAX1 and SMAX1-like) that has weak similarity to AtHSP101, a ClpB chaperonin required for thermotolerance. protein_coding SMAX1-LIKE 8 (SMXL8) SMAX1-LIKE 8 (SMXL8)							AT5G36925	2.19127	-106
AT3G57860	1	1.97948	486		Encodes a protein that controls entry into the second meiotic division. Negatively regulates the Anaphase-Promoting Complex/Cyclosome. protein_coding UV-B-INSENSITIVE 4-LIKE (UVI4-LIKE) UV-B-INSENSITIVE 4-LIKE (UVI4-LIKE);GIGAS CELL 1 (GIG1);OMISSION OF SECOND DIVISION (OSD1)							AT5G54420	1.66939	-104
AT1G10840	1	1.50924	220		Encodes eukaryotic initiation factor 3H1 subunit (TIF3H1). protein_coding TRANSLATION INITIATION FACTOR 3 SUBUNIT H1 (TIF3H1) TRANSLATION INITIATION FACTOR 3 SUBUNIT H1 (TIF3H1)							AT4G00810	2.51921	-101
AT1G56350	1	1.49456	-278		Peptide chain release factor 2;(source:Araport11) protein_coding							AT2G30050	1.85073	-101
AT1G13220	1	1.84658	-456		Encodes a nuclear coiled-coil protein related to the carrot peripheral nuclear protein NMCP1 that is involved in the determination of plant nuclear structure. protein_coding LITTLE NUCLEI2 (LINC2) LITTLE NUCLEI2 (LINC2);CROWDED NUCLEI 2 (CRWN2)							AT1G70895	1.59956	-99
AT2G23321	1	2.21174	-128		hypothetical protein;(source:Araport11) protein_coding							AT2G17120	1.61939	-97
AT1G74960	1	1.56156	-441		Encodes a plastidic beta-ketoacyl-ACP synthase II, involved in fatty acid elongation from 16:0-ACP to 18:0-ACP. Homozygous knock-out mutants are embryo lethal, indicating early embryo development is sensitive to elevated 16:0. protein_coding FATTY ACID BIOSYNTHESIS 1 (FAB1) BETA-KETOACYL-ACP SYNTHETASE 2 (KAS2);FATTY ACID BIOSYNTHESIS 1 (FAB1)							AT2G40802	1.50672	-95
AT1G75430	1	1.70837	-490		BEL1-like homeodomain 11;(source:Araport11) protein_coding BEL1-LIKE HOMEODOMAIN 11 (BLH11) BEL1-LIKE HOMEODOMAIN 11 (BLH11)							AT5G02410	1.66689	-94
AT1G70400	1	1.5798	-690		NOSIC domain protein;(source:Araport11) protein_coding							AT1G80630	1.54999	-94
AT4G38430	1	1.53922	-166		Member of the RopGEF (guanine nucleotide exchange factor) family, containing the novel PRONE domain (plant-specific Rop nucleotide exchanger), which is exclusively active towards members of the Rop subfamily, also known as DUF315). Interacts with ROP1 but the whole protein lacks Rho guanyl-nucleotide exchange factor activity in vitro. The DUF315/PRONE domain is sufficient to confer RopGEF catalyt…							AT2G37820	1.70268	-92
AT5G40340	1	1.87745	-184		Tudor/PWWP/MBT superfamily protein;(source:Araport11) protein_coding							AT5G05170	1.57419	-86
AT1G30330	1	1.92037	-862		Encodes a member of the auxin response factor family. Mediates auxin response via expression of auxin regulated genes. Acts redundantly with ARF8 to control stamen elongation and flower maturation. Expression of ARF6 is controlled by miR167. protein_coding AUXIN RESPONSE FACTOR 6 (ARF6) AUXIN RESPONSE FACTOR 6 (ARF6)							AT3G55650	2.79892	-85
AT2G11630	1	1.73184	-1428		pseudogene of hAT transposon superfamily protein;(source:Araport11) pseudogene							AT3G24340	1.70084	-78
AT4G16500	1	1.88035	122		Cystatin/monellin superfamily protein;(source:Araport11) protein_coding PHYTOCYSTATIN 4 (CYS4) (ATCYS4);PHYTOCYSTATIN 4 (CYS4)							AT2G30600	1.75574	-76
AT4G32120	1	1.64359	255		Encodes a hydroxyproline O-galactosyltransferase. protein_coding HYDROXYPROLINE O-GALACTOSYLTRANSFERASE 2 (HPGT2) HYDROXYPROLINE O-GALACTOSYLTRANSFERASE 2 (HPGT2)							AT3G62980	1.97412	-75
AT4G08250	1	1.92076	-287		GRAS family transcription factor;(source:Araport11) protein_coding							AT4G01380	2.35607	-74
AT3G12630	1	1.73558	-508		Encodes a protein with E3 ligase activity that acts as a positive regulator of stress responses in Arabidopsis. protein_coding STRESS ASSOCIATED PROTEIN 5 (SAP5) STRESS ASSOCIATED PROTEIN 5 (SAP5)							AT4G34760	1.77519	-71
AT5G38210	1	1.64017	-305		Protein kinase family protein;(source:Araport11) protein_coding LEAF RUST 10 DISEASE-RESISTANCE LOCUS RECEPTOR- LIKE PROTEIN KINASE-LIKE 3 (LRK10L3) LEAF RUST 10 DISEASE-RESISTANCE LOCUS RECEPTOR- LIKE PROTEIN KINASE-LIKE 3 (LRK10L3)							AT5G61600	2.22088	-70
AT4G09770	1	1.56768	162		TRAF-like family protein;(source:Araport11) protein_coding							AT3G19274	1.93503	-69
AT2G42280	1	1.77671	-2231		basic helix-loop-helix (bHLH) DNA-binding superfamily protein;(source:Araport11) protein_coding FLOWERING BHLH 4 (FBH4) ABA-RESPONSIVE KINASE SUBSTRATE 3 (AKS3);FLOWERING BHLH 4 (FBH4)							AT3G05900	1.54177	-66
AT4G27730	1	2.22884	178		oligopeptide transporter protein_coding OLIGOPEPTIDE TRANSPORTER 1 (OPT6) ARABIDOPSIS THALIANA OLIGOPEPTIDE TRANSPORTER 6 (ATOPT6);OLIGOPEPTIDE TRANSPORTER 1 (OPT6)							AT3G50240	1.62124	-62
AT5G18470	1	1.57689	-547		Curculin-like (mannose-binding) lectin family protein;(source:Araport11) protein_coding							AT4G09080	1.53753	-61
AT1G04370	1	1.55317	-277		encodes a member of the ERF (ethylene response factor) subfamily B-3 of ERF/AP2 transcription factor family. The protein contains one AP2 domain. There are 18 members in this subfamily including ATERF-1, ATERF-2, AND ATERF-5. protein_coding ETHYLENE-RESPONSIVE ELEMENT BINDING FACTOR 14 (ERF14) ETHYLENE-RESPONSIVE ELEMENT BINDING FACTOR 14 (ATERF14);ETHYLENE-RESPONSIVE ELEMENT BINDING FACTOR 14 (E…							AT3G01510	2.05514	-58
AT2G31230	1	1.94008	-1925		encodes a member of the ERF (ethylene response factor) subfamily B-3 of ERF/AP2 transcription factor family. The protein contains one AP2 domain. There are 18 members in this subfamily including ATERF-1, ATERF-2, AND ATERF-5. protein_coding ETHYLENE-RESPONSIVE ELEMENT BINDING FACTOR 15 (ERF15) ETHYLENE-RESPONSIVE ELEMENT BINDING FACTOR 15 (ERF15);ETHYLENE-RESPONSIVE ELEMENT BINDING FACTOR 15 (ATE…							AT5G67630	2.22867	-56
AT3G09020	1	1.60218	-1407		alpha 1,4-glycosyltransferase family protein;(source:Araport11) protein_coding							AT2G09388	1.90009	-56
AT3G20850	1	1.82994	-1457		proline-rich family protein;(source:Araport11) protein_coding							AT3G44713	3.5164	-55
AT1G26270	1	1.8635	57		Phosphatidylinositol 3- and 4-kinase family protein;(source:Araport11) protein_coding							AT5G63320	1.55691	-53
AT2G24100	1	1.94451	-486		ATP-dependent DNA helicase;(source:Araport11) protein_coding ALTERED SEED GERMINATION 1 (ASG1) ALTERED SEED GERMINATION 1 (ASG1)							AT2G40320	2.14789	-47
AT3G47780	1	1.74498	-2379		member of ATH subfamily The mRNA is cell-to-cell mobile. protein_coding ATP-BINDING CASSETTE A7 (ABCA7) A. THALIANA ABC2 HOMOLOG 6 (ATATH6);ATP-BINDING CASSETTE A7 (ABCA7);ABC2 HOMOLOG 6 (ATH6)							AT4G19460	1.49668	-45
AT1G26420	1	1.6328	4		FAD-binding Berberine family protein;(source:Araport11) protein_coding (ATBBE7) (ATBBE7)							AT4G39040	1.87461	-44
AT2G35859	1	1.63288	-1150		Potential natural antisense gene, locus overlaps with AT2G35860 antisense_long_noncoding_rna							AT3G46630	1.74054	-43
AT5G60090	1	1.67863	-575		Protein kinase superfamily protein;(source:Araport11) protein_coding							AT1G69120	1.89571	-37
AT1G72500	1	1.88723	-1494		inter alpha-trypsin inhibitor, heavy chain-like protein;(source:Araport11) protein_coding							AT1G13245	1.83853	-36
AT3G25870	1	1.57848	233		hypothetical protein;(source:Araport11) protein_coding							AT3G42160	1.73506	-33
AT1G17880	1	1.51226	-418		basic transcription factor 3;(source:Araport11) protein_coding BASIC TRANSCRIPTION FACTOR 3 (BTF3) (ATBTF3);BASIC TRANSCRIPTION FACTOR 3 (BTF3)							AT5G53290	1.51231	-33
AT5G11242	1	1.59448	-472		pseudogene of ribosomal protein pseudogene							AT4G15550	1.90496	-23
AT4G02733	1	1.96021	-768		F-box family protein;(source:Araport11) protein_coding							AT4G03945	2.59103	-22
AT5G02410	1	1.66689	-94		Encodes ALG10, an ER-resident alpha1,2-glucosyltransferase that is required for lipid-linked oligosaccharide biosynthesis and subsequently for normal leaf development and abiotic stress response. protein_coding HOMOLOG OF YEAST ALG10 (ALG10) HOMOLOG OF YEAST ALG10 (ALG10)							AT3G61545	1.83253	-22
AT1G05510	1	1.55673	-1296		Protein is tyrosine-phosphorylated and its phosphorylation state is modulated in response to ABA in Arabidopsis thaliana seeds. protein_coding OIL BODY-ASSOCIATED PROTEIN 1A (OBAP1A) OIL BODY-ASSOCIATED PROTEIN 1A (OBAP1A)							AT2G34238	1.57715	-21
AT1G25560	1	1.4918	-559		Encodes a member of the RAV transcription factor family that contains AP2 and B3 binding domains. Involved in the regulation of flowering under long days. Loss of function results in early flowering. Overexpression causes late flowering and repression of expression of FT. Novel transcriptional regulator involved in ethylene signaling. Promoter bound by EIN3. EDF1 in turn, binds to promoter elemen…							AT3G50790	1.5691	-18
AT4G10595	1	1.64113	-1090		Encodes a member of a family of small,secreted, cysteine rich protein with sequence similarity to the PCP (pollen coat protein) gene family. protein_coding LOW-MOLECULAR-WEIGHT CYSTEINE-RICH 2 (LCR2) LOW-MOLECULAR-WEIGHT CYSTEINE-RICH 2 (LCR2)							AT1G76990	1.62932	-12
AT1G15340	1	1.54543	139		Protein containing methyl-CpG-binding domain.Has sequence similarity to human MBD proteins. protein_coding METHYL-CPG-BINDING DOMAIN 10 (MBD10) METHYL-CPG-BINDING DOMAIN 10 (MBD10)							AT1G51805	2.40909	-10
AT3G26932	1	1.72908	520		dsRNA-binding protein 3;(source:Araport11) protein_coding DSRNA-BINDING PROTEIN 3 (DRB3) DSRNA-BINDING PROTEIN 3 (DRB3)							AT5G26900	3.23879	-2
AT2G41990	1	1.6451	-407		late embryogenesis abundant protein;(source:Araport11) protein_coding COMPANION OF CELLULOSE SYNTHASE 3 (CC3) COMPANION OF CELLULOSE SYNTHASE 3 (CC3)							AT4G31075	1.56361	0
AT3G19274	1	1.93503	-69		hypothetical protein;(source:Araport11) protein_coding							AT4G27160	2.06385	4
AT1G62301	1	1.5832	485		#N/A							AT1G26420	1.6328	4
AT2G33030	1	2.2271	-760		receptor like protein 25;(source:Araport11) protein_coding RECEPTOR LIKE PROTEIN 25 (RLP25) RECEPTOR LIKE PROTEIN 25 (AtRLP25);RECEPTOR LIKE PROTEIN 25 (RLP25)							AT2G21210	1.6565	9
AT4G03540	1	1.63952	-492		Uncharacterized protein family (UPF0497);(source:Araport11) protein_coding CASP-LIKE PROTEIN 1C1 (CASPL1C1) CASP-LIKE PROTEIN 1C1 (CASPL1C1)							AT5G62060	1.50215	12
AT1G29670	1	2.31432	-1063		GDSL-motif esterase/acyltransferase/lipase. Enzyme group with broad substrate specificity that may catalyze acyltransfer or hydrolase reactions with lipid and non-lipid substrates. The mRNA is cell-to-cell mobile. protein_coding							AT3G50140	1.7626	14
AT2G20350	1	1.64134	-119		encodes a member of the ERF (ethylene response factor) subfamily B-6 of ERF/AP2 transcription factor family. The protein contains one AP2 domain. There are 12 members in this subfamily including RAP2.11. protein_coding							AT5G24930	1.65477	16
AT4G09080	1	1.53753	-61		Component of the translocon outer membrane (TOC) complex. Forms the outer envelope translocation channel (beta-barrel). Plays a role in preprotein conductance. Imported into chloroplast. Knockout mutants have abnormal etioplasts. protein_coding TRANSLOCON AT THE OUTER ENVELOPE MEMBRANE OF CHLOROPLASTS 75-IV (TOC75-IV) TRANSLOCON OUTER MEMBRANE COMPLEX 75-IV (ATTOC75-IV);TRANSLOCON AT THE OUTER EN…							AT4G34131	1.70182	18
AT3G19085	1	1.5132	-1689		F-box/RNI/FBD-like domain protein;(source:Araport11) protein_coding							AT3G12280	1.70973	20
AT5G42650	1	1.71698	295		Encodes a member of the cytochrome p450 CYP74 gene family that functions as an allene oxide synthase. This enzyme catalyzes dehydration of the hydroperoxide to an unstable allene oxide in the JA biosynthetic pathway. It shows a dual catalytic activity, the major one being a 13-AOS but also expressing a 9-AOS activity. CFA-Leu, CFA-Val, CFA-Met and CFA-Ala can induce the expression of AOS. protein…							AT1G01060	1.4902	21
AT3G24190	1	2.99268	-253		Protein kinase superfamily protein;(source:Araport11) protein_coding							AT2G24550	2.43518	22
AT3G14362	1	1.99676	467		ROTUNDIFOLIA like 10;(source:Araport11) protein_coding ROTUNDIFOLIA LIKE 10 (RTFL10) DEVIL 19 (DVL19);ROTUNDIFOLIA LIKE 10 (RTFL10)							AT5G13400	1.61252	23
AT5G63110	1	1.91099	-1253		RPD3-like histone deacetylase. HDA6 mutations specifically increase the expression of auxin-responsive transgenes, suggesting a role in transgene silencing. protein_coding HISTONE DEACETYLASE 6 (HDA6) (AXE1);HISTONE DEACETYLASE 6 (ATHDA6);HISTONE DEACETYLASE 6 (HDA6); (RPD3B); (SIL1);RNA-MEDIATED TRANSCRIPTIONAL SILENCING 1 (RTS1)							AT3G61520	2.30451	24
AT1G75020	1	1.75077	-318		lysophosphatidyl acyltransferase 4;(source:Araport11) protein_coding LYSOPHOSPHATIDYL ACYLTRANSFERASE 4 (LPAT4) LYSOPHOSPHATIDYL ACYLTRANSFERASE 4 (LPAT4)							AT1G76170	2.01766	25
AT2G14460	1	2.43331	-2046		hypothetical protein;(source:Araport11) protein_coding							AT5G58650	2.23485	26
AT5G12470	1	1.60587	186		UvrABC system C protein, putative (DUF3411);(source:Araport11) protein_coding RETICULATA-RELATED 4 (RER4) RETICULATA-RELATED 4 (RER4)							AT5G46310	1.54084	28
AT2G41090	1	1.82994	-271		Encodes a cytoplasmic, calcium binding calmodulin variant. CML10 interacts with phosphomannomutase (PMM)in vivo and increases its activity thereby affecting ascorbic acid biosynthesis. Its expression is induced by oxidative and other stress. The mRNA is cell-to-cell mobile. protein_coding CALMODULIN LIKE 10 (CML10) CALMODULIN LIKE 10 (CML10)							AT3G08960	1.69832	34
AT3G45260	1	1.82576	98		BIB is a member of the BIRD family of zinc finger proteins that includes JKD. BIB functions redundantly with JKD to retain SHR in the nucleus and thereby restrict SHR movement in root tissues. protein_coding BALDIBIS (BIB) BALDIBIS (BIB)							AT2G12905	3.14625	36
AT5G66820	1	1.72966	-1006		transmembrane protein;(source:Araport11) protein_coding							AT1G18990	1.59963	39
AT1G14740	1	1.75108	-559		Encodes a PHD-finger protein that, with TTA1, is redundantly required for MP-dependent embryonic root meristem initiation. protein_coding TITANIA 1 (TTA1) (OBE3);TITANIA 1 (TTA1)							AT2G39435	1.7929	41
AT5G63620	1	1.53842	333		GroES-like zinc-binding alcohol dehydrogenase family protein;(source:Araport11) protein_coding (HER2) (HER2)							AT1G20770	1.52523	41
AT2G23470	1	4.57636	-991		root UVB sensitive protein (Protein of unknown function, DUF647);(source:Araport11) protein_coding ROOT UV-B SENSITIVE 4 (RUS4) ROOT UV-B SENSITIVE 4 (RUS4)							AT3G26235	1.79786	45
AT1G77290	1	1.57929	-975		Glutathione S-transferase family protein;(source:Araport11) protein_coding							AT1G18382	1.97412	49
AT2G37820	1	1.70268	-92		Cysteine/Histidine-rich C1 domain family protein;(source:Araport11) protein_coding							AT2G07674	1.68912	49
AT2G29065	1	1.83464	-293		GRAS family transcription factor;(source:Araport11) protein_coding							AT5G28040	2.07282	51
AT4G32030	1	1.57768	-1140		hypothetical protein;(source:Araport11) protein_coding							AT2G42550	1.66313	54
AT1G01430	1	2.10823	-745		Encodes a member of the TBL (TRICHOME BIREFRINGENCE-LIKE) gene family containing a plant-specific DUF231 (domain of unknown function) domain. TBL gene family has 46 members, two of which (TBR/AT5G06700 and TBL3/AT5G01360) have been shown to be involved in the synthesis and deposition of secondary wall cellulose, presumably by influencing the esterification state of pectic polymers. A nomenclature…							AT1G23810	2.83779	55
AT5G44680	1	2.48527	-759		DNA glycosylase superfamily protein;(source:Araport11) protein_coding							AT1G32420	1.55325	55
AT2G43200	1	1.53981	-280		S-adenosyl-L-methionine-dependent methyltransferases superfamily protein;(source:Araport11) protein_coding							AT1G26270	1.8635	57
AT3G13450	1	1.60096	-114		branched chain alpha-keto acid dehydrogenase E1 beta protein_coding DARK INDUCIBLE 4 (DIN4) DARK INDUCIBLE 4 (DIN4)							AT3G18170	2.03187	58
AT3G23250	1	1.54077	-209		Member of the R2R3 factor gene family. protein_coding MYB DOMAIN PROTEIN 15 (MYB15) (ATY19);MYB DOMAIN PROTEIN 15 (MYB15);MYB DOMAIN PROTEIN 15 (ATMYB15)							AT1G68320	1.98872	58
AT5G28010	1	1.89987	-2063		Polyketide cyclase/dehydrase and lipid transport superfamily protein;(source:Araport11) protein_coding							AT5G67245	1.74457	62
AT4G23190	1	1.85073	83		Encodes putative receptor-like protein kinase that is induced by the soil-borne vascular bacteria, Ralstonia solanacearum. Naming convention from Chen et al 2003 (PMID 14756307) protein_coding CYSTEINE-RICH RLK (RECEPTOR-LIKE PROTEIN KINASE) 11 (CRK11) RECEPTOR LIKE PROTEIN KINASE 3 (AT-RLK3);CYSTEINE-RICH RLK (RECEPTOR-LIKE PROTEIN KINASE) 11 (CRK11)							AT3G24110	2.23663	63
AT3G06500	1	1.56987	-729		Encodes an alkaline/neutral invertase which localizes in mitochondria. It may be modulating hormone balance in relation to the radicle emergence. Mutants display severely reduced shoot growth and reduced oxygen consumption. Mutant root development is not affected as reported for A/N-InvA mutant (inva) plants. The mRNA is cell-to-cell mobile. protein_coding ALKALINE/NEUTRAL INVERTASE C (A/N-InvC) …							AT5G01420	1.5379	64
AT2G23690	1	3.0989	-233		HTH-type transcriptional regulator;(source:Araport11) protein_coding							AT2G47390	1.86195	65
AT2G17295	1	1.61781	-1842		snoRNA;(source:Araport11) small_nucleolar_rna							AT1G29690	2.3063	73
AT4G09731	1	2.00192	-567		This gene encodes a small protein and has either evidence of transcription or purifying selection. protein_coding							AT3G58120	1.94327	77
AT5G54770	1	2.01898	-792		Encodes a thiamine biosynthetic gene that has a dual function in thiamine biosynthesis and mitochondrial DNA damage tolerance. It appears to be involved in producing the thiazole portion of thiamine (vitamin B1). A crystal structure of the protein reveals that it forms a 2-ring homo-octamer. The mRNA is cell-to-cell mobile. protein_coding (THI1) (THI1);THIAMINE4 (THI4);THIAZOLE REQUIRING (TZ)							AT5G02021	1.65225	78
AT1G49780	1	1.56323	-1781		plant U-box 26;(source:Araport11) protein_coding PLANT U-BOX 26 (PUB26) PLANT U-BOX 26 (PUB26)							AT3G02170	1.91605	79
AT1G34690	1	2.15651	-940		pseudogene of maturase K;(source:Araport11) pseudogene							AT4G23190	1.85073	83
AT5G41675	1	1.85746	407		pre-tRNA tRNA-Met;(source:Araport11, TAIR10) pre_trna							AT3G04732	1.72943	84
AT3G48990	1	1.56883	179		Encodes an oxalyl-CoA synthetase and is required for oxalate degradation, for normal seed development, and for defense against an oxalate-producing fungal pathogen. protein_coding ACYL-ACTIVATING ENZYME 3 (AAE3) ACYL-ACTIVATING ENZYME 3 (AAE3)							AT1G03530	1.51563	91
AT3G06280	1	1.50106	-2349		F-box associated ubiquitination effector family protein;(source:Araport11) protein_coding							ATMG00830	1.85845	92
AT5G51550	1	1.89901	-455		EXORDIUM like 3;(source:Araport11) protein_coding EXORDIUM LIKE 3 (EXL3) EXORDIUM LIKE 3 (EXL3)							AT5G61820	1.50866	94
AT1G09070	1	2.08598	447		SRC2 specifically binds the peptide PIEPPPHH, and moves from ER to a vacuole fraction where it gets internalized. Involved in Protein Storage Vacuole targeting. The mRNA is cell-to-cell mobile. protein_coding SOYBEAN GENE REGULATED BY COLD-2 (SRC2) SOYBEAN GENE REGULATED BY COLD-2 (SRC2); (ATSRC2);SOYBEAN GENE REGULATED BY COLD-2 ((AT)SRC2)							AT1G07670	2.01718	95
AT2G07713	1	1.60477	-968		hypothetical protein;(source:Araport11) protein_coding							AT5G22450	1.75203	97
AT2G16430	1	1.51955	232		purple acid phosphatase 10;(source:Araport11) protein_coding PURPLE ACID PHOSPHATASE 10 (PAP10) (ATPAP10);PURPLE ACID PHOSPHATASE 10 (PAP10)							AT3G45260	1.82576	98
AT2G38646	1	2.4492	-826		hypothetical protein;(source:Araport11) protein_coding							AT2G07687	1.88656	101
AT3G63090	1	1.75628	472		Ubiquitin carboxyl-terminal hydrolase family protein;(source:Araport11) protein_coding							AT2G36920	2.18259	102
AT2G03620	1	2.05263	-255		Transmembrane magnesium transporter. One of nine family members. protein_coding MAGNESIUM TRANSPORTER 3 (MGT3) MAGNESIUM TRANSPORTER 3 (MGT3); (AtMRS2-5); (AtMGT3); (MRS2-5)							AT1G01620	1.60184	102
AT4G14310	1	2.45515	-126		Transducin/WD40 repeat-like superfamily protein;(source:Araport11) protein_coding							AT5G63040	1.75333	104
AT2G23180	1	1.62939	-507		member of CYP96A protein_coding "CYTOCHROME P450, FAMILY 96, SUBFAMILY A, POLYPEPTIDE 1" (CYP96A1) "CYTOCHROME P450, FAMILY 96, SUBFAMILY A, POLYPEPTIDE 1" (CYP96A1)							AT2G25200	1.49101	104
AT5G53290	1	1.51231	-33		encodes a member of the ERF (ethylene response factor) subfamily B-5 of ERF/AP2 transcription factor family. The protein contains one AP2 domain. There are 7 members in this subfamily. protein_coding CYTOKININ RESPONSE FACTOR 3 (CRF3) CYTOKININ RESPONSE FACTOR 3 (CRF3)							AT2G10602	1.91545	105
AT4G39403	1	1.93241	349		Encodes a 36 amino acid polypeptide that is necessary for correct responses to cytokinins and auxins, correct cell expansion in the root, and for vascular patterning in the leaf. Mutation of PLS results in an enhanced ethylene-response phenotype, defective auxin transport and homeostasis, and altered microtubule sensitivity to inhibitors. protein_coding POLARIS (PLS) POLARIS (PLS)							AT5G18590	1.93936	111
AT1G80850	1	1.72287	-278		DNA glycosylase superfamily protein;(source:Araport11) protein_coding							AT1G61460	1.90046	113
AT1G17360	1	1.5362	-614		LOW protein: protein phosphatase 1 regulatory subunit-like protein;(source:Araport11) protein_coding							AT3G07470	1.76948	121
AT3G05110	1	1.86782	-931		early endosome antigen-like protein, putative (DUF3444);(source:Araport11) protein_coding							AT4G16500	1.88035	122
AT1G69120	1	1.89571	-37		Floral homeotic gene encoding a MADS domain protein homologous to SRF transcription factors. Specifies floral meristem and sepal identity. Required for the transcriptional activation of AGAMOUS. Interacts with LEAFY.Binds to promoter and regulates the expression of flowering time genes SVP, SOC1 and AGL24. protein_coding APETALA1 (AP1) APETALA1 (AP1); (ATAP1);AGAMOUS-LIKE 7 (AGL7)							AT5G39750	2.34338	125
AT5G60760	1	1.49456	-1521		P-loop containing nucleoside triphosphate hydrolases superfamily protein;(source:Araport11) protein_coding							AT4G09965	2.15788	136
AT1G68320	1	1.98872	58		putative transcription factor: R2R3-MYB transcription family. Involved in regulation of phosphate starvation responses and gibberellic acid biosynthesis. protein_coding MYB DOMAIN PROTEIN 62 (MYB62) (BW62C); (BW62B);MYB DOMAIN PROTEIN 62 (AtMYB62);MYB DOMAIN PROTEIN 62 (MYB62)							AT5G13730	1.49686	137
AT2G22730	1	1.52565	436		Major facilitator superfamily protein;(source:Araport11) protein_coding							AT2G39950	1.58231	139
AT3G02260	1	1.52229	-661		Calossin-like protein required for polar auxin transport protein_coding BIG (BIG) BIG (BIG);CORYMBOSA1 (CRM1);DARK OVER-EXPRESSION OF CAB 1 (DOC1);ATTENUATED SHADE AVOIDANCE 1 (ASA1);LOW PHOSPHATE-RESISTANT ROOT 1 (LPR1);TRANSPORT INHIBITOR RESPONSE 3 (TIR3);UMBRELLA 1 (UMB1)							AT3G08760	1.5635	139
AT1G20110	1	2.04693	-685		Encodes a protein that is localized to the peripheral membrane of late endosomal compartments. Involved in the regulation of mulitivesicular/prevacuolar compartment protein sorting. Loss of function mutations are embryo lethal. Regulates IRT1-dependent metal transport and metal homeostasis. The mRNA is cell-to-cell mobile. protein_coding FYVE-DOMAIN PROTEIN 1 (FYVE1) FYVE DOMAIN PROTEIN REQUIRED …							AT1G15340	1.54543	139
AT5G61455	1	2.10221	-2206		U2-7;(source:Araport11) small_nuclear_rna (U2.7) (U2.7)							AT2G42720	1.6594	141
AT1G23100	1	1.82952	-2426		GroES-like family protein;(source:Araport11) protein_coding							AT1G45243	1.8747	142
AT2G46225	1	1.55043	-661		Encodes a subunit of the WAVE complex. The WAVE complex is required for activation of ARP2/3 complex which functions in actin microfilament nucleation and branching. One of four ABI-like proteins. protein_coding ABI-1-LIKE 1 (ABIL1) ABI-1-LIKE 1 (ABIL1)							AT1G65710	1.85934	142
AT3G50790	1	1.5691	-18		esterase/lipase/thioesterase family protein;(source:Araport11) protein_coding							AT1G30755	1.72509	142
AT3G26235	1	1.79786	45		hypothetical protein;(source:Araport11) protein_coding							AT5G55940	1.63457	148
AT3G21320	1	1.50236	-1409		EARLY FLOWERING protein;(source:Araport11) protein_coding							AT3G12150	1.66703	150
AT5G11200	1	1.64284	-124		One of two genes encoding an ATP-dependent RNA helicase that localizes predominantly to euchromatic regions of Arabidopsis nuclei, and associates with genes transcribed by RNA polymerase II independently from the presence of introns. It is not detected at non-transcribed loci. It interacts with ssRNA, dsRNA and dsDNA, but not with ssDNA. Its ATPase activity is stimulated by RNA and dsDNA and its …							AT1G74840	1.57312	155
AT2G45680	1	1.49225	-1011		TCP family transcription factor;(source:Araport11) protein_coding TCP DOMAIN PROTEIN 9 (TCP9) TCP DOMAIN PROTEIN 9 (TCP9)							AT3G16300	1.69832	157
AT4G30430	1	2.2014	-1069		Member of TETRASPANIN family protein_coding TETRASPANIN9 (TET9) TETRASPANIN9 (TET9)							AT3G59060	1.69752	157
AT1G17620	1	1.66842	-316		Late embryogenesis abundant (LEA) hydroxyproline-rich glycoprotein family;(source:Araport11) protein_coding							AT5G57630	1.98872	158
AT1G69530	1	1.56568	-836		Member of Alpha-Expansin Gene Family. Naming convention from the Expansin Working Group (Kende et al, Plant Mol Bio). Involved in the formation of nematode-induced syncytia in roots of Arabidopsis thaliana. protein_coding EXPANSIN A1 (EXPA1) EXPANSIN A1 (ATEXPA1);EXPANSIN 1 (EXP1);EXPANSIN A1 (EXPA1); (ATEXP1); (ATHEXP ALPHA 1.2); (AT-EXP1)							AT1G62000	2.91012	159
AT1G45243	1	1.8747	142		Cysteine/Histidine-rich C1 domain family protein;(source:Araport11) protein_coding							AT5G48380	1.49101	159
AT1G13260	1	2.74298	-468		Encodes an AP2/B3 domain transcription factor which is upregulated in response to low temperature. It contains a B3 DNA binding domain. It has circadian regulation and may function as a negative growth regulator. The mRNA is cell-to-cell mobile. protein_coding RELATED TO ABI3/VP1 1 (RAV1) RELATED TO ABI3/VP1 1 (RAV1); (ATRAV1);ETHYLENE RESPONSE DNA BINDING FACTOR 4 (EDF4)							AT4G09770	1.56768	162
AT3G28820	1	2.21421	-1647		mediator of RNA polymerase II transcription subunit-like protein, putative (DUF1216);(source:Araport11) protein_coding							AT1G65681	5.2405	175
												AT2G07669	1.59956	176
												AT4G27730	2.22884	178
												AT3G48990	1.56883	179
												AT5G12470	1.60587	186
												AT1G03870	1.76574	190
												AT2G04070	1.67888	190
												AT2G35280	2.35438	200
												AT2G34930	1.6898	204
												AT5G58070	1.86683	209
												AT4G32410	1.52088	215
												AT5G10680	1.96021	216
												AT4G23300	2.35336	218
												AT1G10840	1.50924	220
												AT4G27700	1.61752	223
												AT2G41550	1.49982	223
												AT2G24830	1.65308	230
												AT2G16430	1.51955	232
												AT3G25870	1.57848	233
												AT2G36910	2.06551	236
												AT3G17560	1.72735	238
												AT3G05936	1.57645	239
												AT2G01930	1.56284	239
												AT1G02065	1.84593	241
												AT3G01030	1.50784	243
												AT5G02220	2.46328	246
												AT2G46680	1.66203	249
												AT5G44290	2.16282	251
												AT4G08347	2.13863	252
												AT4G32120	1.64359	255
												AT2G29628	1.50174	257
												AT1G17615	1.6719	259
												AT1G60940	2.10464	267
												AT1G13360	1.98343	267
												AT2G12200	1.76642	287
												AT2G45020	1.58634	289
												AT3G59765	1.56942	289
												AT1G05680	1.72464	291
												AT5G42650	1.71698	295
												AT5G64395	1.52835	297
												AT2G24360	1.58845	302
												AT5G56550	1.79786	303
												AT2G46308	1.55462	305
												AT5G29231	2.81009	310
												AT1G25440	1.62345	310
												AT3G24170	1.5697	312
												AT2G16620	2.11821	318
												AT3G17490	1.67371	323
												AT5G65430	2.01151	326
												AT3G29450	2.80111	331
												AT4G27970	1.61939	332
												AT5G63620	1.53842	333
												AT5G12980	2.15038	334
												AT3G61840	1.56568	334
												AT2G28105	1.50205	347
												AT3G06670	1.8528	348
												AT4G39403	1.93241	349
												AT3G27690	1.63065	353
												AT3G44670	2.79034	355
												AT5G37250	2.04219	357
												AT1G01490	1.54374	358
												AT1G76600	1.69678	362
												AT5G51270	1.50612	362
												AT1G30016	1.57124	365
												AT2G18530	2.31915	380
												AT2G18460	1.53114	380
												AT4G21570	1.80769	381
												AT1G26558	2.62302	389
												AT4G23630	1.79103	391
												AT1G80440	1.66005	393
												AT2G41400	1.50466	393
												AT4G11650	1.63244	396
												AT2G45660	1.73874	397
												AT2G26695	1.51534	402
												AT5G41675	1.85746	407
												AT4G35770	1.66413	409
												AT4G20670	2.13983	411
												AT2G16960	1.55691	417
												AT3G50390	1.58154	426
												AT2G13610	1.51798	431
												AT3G59880	1.50788	431
												AT2G07738	1.57535	436
												AT2G22730	1.52565	436
												AT2G34650	1.53164	438
												AT4G21240	1.82711	439
												AT1G03180	1.81989	439
												AT1G09070	2.08598	447
												AT3G15680	1.6482	449
												AT1G78830	1.96178	452
												AT4G35750	1.54823	462
												AT3G14362	1.99676	467
												AT3G63090	1.75628	472
												AT1G62301	1.5832	485
												AT3G57860	1.97948	486
												AT4G13340	2.14578	490
												AT2G16080	1.7255	490
												AT5G09280	1.84171	497
												AT2G35612	2.02003	501
												AT1G29090	2.46765	502
												AT2G45360	1.66142	508
												AT4G15200	1.83096	509
												AT4G08580	2.52934	517
												AT2G27180	1.81652	517
												AT2G46720	1.68737	517
												AT3G26932	1.72908	520
												AT3G46110	1.60145	538

## Sheet: common
common	Number of binding	fold change 0.5			fold change 15			position 0.5			position 15			gene description
AT2G36910	3 (0.5, 1 (15)	2.07954	1.78394	2.02736	2.06551			-2064	-964	286	236			Belongs to the family of ATP-binding cassette (ABC) transporters. Also known as AtMDR1.Possibly regulates auxin-dependent responses by
AT1G05030	3 (0.5) 3(15)	2.9881	6.76411	3.93954	3.23536	10.7589	3.69468	-2383	-1683	-333	-2283	-1733	-333	Major facilitator superfamily protein;(source:Araport11) protein_coding
AT4G20670	2 (0.5), 1 (15)	2.21829	2.0887		2.13983			-239	411		411			cysteine-rich repeat secretory-like protein;(source:Araport11) protein_coding
AT4G23150	2 (0.5), 1 (15)	2.91547	1.72064		2.28091			-2431	119		-2481			Encodes a cysteine-rich receptor-like protein kinase. protein_coding CYSTEINE-RICH RLK (RECEPTOR-LIKE PROTEIN KINASE) 7 (CRK7)
AT2G15042	2 (0.5), 1 (15)	3.39062	3.50732		3.91298			-1315	-115		-1215			Leucine-rich repeat (LRR) family protein;(source:Araport11) protein_coding
AT2G07684	1 (0.5), 2 (15)	1.55217			1.62656	1.59163		-1005			-955	-1705		hypothetical protein;(source:Araport11) protein_coding
AT2G07783	1 (0.5), 2 (15)	1.64201			1.58541	1.82958		-2546			-846	-1896		pseudogene of cytochrome C biogenesis 382;(source:Araport11) pseudogene
AT2G07826	1 (0.5), 2 (15)	1.78635			1.50924	1.69698		-260			-810	-310		Pseudogene of ATMG01210 pseudogene
AT2G07692	1 (0.5), 2 (15)	1.55762			1.60397	1.5827		-1156			-1106	-556		hypothetical protein;(source:Araport11) protein_coding
AT1G60910	1	1.76817			2.22088			-1367			-1167			pre-tRNA tRNA-Gly (anticodon: GCC);(source:Araport11, TAIR10) pre_trna
AT1G31910	1	3.36825			2.94707			-1226			-1226			GHMP kinase family protein;(source:Araport11) protein_coding
AT2G14210	1	1.81919			2.05405			-608			-558			MADS box gene, transcription factor protein_coding AGAMOUS-LIKE 44 (AGL44) ARABIDOPSIS NITRATE REGULATED 1 (ANR1);AGAMOUS-LIKE 44
AT4G39180	1	7.26252			8.41243			-1595			-1695			encodes a protein that complements the function of a sec14(ts) mutant of S. cerevisiae protein_coding SECRETION 14 (SEC14) ARABIDO
AT2G02650	1	3.90435			3.87951			-611			-611			Ribonuclease H-like superfamily protein;(source:Araport11) protein_coding
AT1G23810	1	2.47271			2.83779			-45			55			Paired amphipathic helix (PAH2) superfamily protein;(source:Araport11) protein_coding
AT4G17914	1	2.4429			2.86247			-2059			-2059			pseudogene of ubiquitin-specific protease pseudogene
AT4G00752	1	2.21973			2.39556			-155			-305			UBX domain-containing protein;(source:Araport11) protein_coding
AT2G07755	1	1.53133			1.81491			-708			-708			pre-tRNA tRNA-Met;(source:Araport11, TAIR10) pre_trna
AT2G44660	1	2.75835			3.00604			-461			-461			ALG6, ALG8 glycosyltransferase family;(source:Araport11) protein_coding
AT3G46482	1	7.84085			7.89647			-445			-495			pseudogene of RNA-directed DNA polymerase (reverse transcriptase)-related family protein;(source:Araport11) pseudogene
AT5G44110	1	2.95397			2.24671			-808			-808			Encodes a member of the NAP subfamily of ABC transporters whose expression pattern is regulated by light and sucrose. protein_coding
AT1G26558	1	2.41251			2.62302			389			389			other_RNA;(source:Araport11) other_rna
AT3G05440	1	1.6539			1.61878			-2568			-2418			C2 domain-containing protein;(source:Araport11) protein_coding
AT3G54520	1	1.6786			1.74843			-600			-500			hypothetical protein;(source:Araport11) protein_coding
AT5G66817	1	2.58266			2.99482			-1272			-1272			pre-tRNA tRNA-Gly (anticodon: GCC);(source:Araport11, TAIR10) pre_trna
AT2G02660	1	3.54311			3.41674			-1754			-1754			F-box associated ubiquitination effector family protein;(source:Araport11) protein_coding
AT1G43730	1	2.07229			1.82472			-1466			-1466			RNA-directed DNA polymerase (reverse transcriptase)-related family protein;(source:Araport11) protein_coding
AT1G51805	1	1.96416			2.40909			-60			-10			Leucine-rich repeat protein kinase family protein;(source:Araport11) protein_coding
AT1G52950	1	5.60455			4.90445			-583			-583			Nucleic acid-binding, OB-fold-like protein;(source:Araport11) protein_coding
AT4G34131	1	1.58793			1.70182			-282			18			UDP-glucosyl transferase 73B3;(source:Araport11) protein_coding UDP-GLUCOSYL TRANSFERASE 73B3 (UGT73B3) UDP-GLUCOSYL TRANSFERAS
AT5G39750	1	2.45516			2.34338			125			125			AGAMOUS-like 81;(source:Araport11) protein_coding AGAMOUS-LIKE 81 (AGL81) AGAMOUS-LIKE 81 (AGL81);EMBRYO DEFECTIVE 3008 (EMB3008)
AT4G05612	1	4.04466			4.18048			-794			-694			hypothetical protein;(source:Araport11) protein_coding
AT1G68580	1	1.57763			1.81965			-535			-435			Agenet and bromo-adjacent homology (BAH) domain-containing protein;(source:Araport11) protein_coding
AT5G58650	1	1.60869			2.23485			176			26			Encodes PSY1, an18-aa tyrosine-sulfated glycopeptide that promotes cellular proliferation and expansion. PSY1 is widely expressed in va
AT4G13250	1	2.09942			1.85567			-1274			-1324			Encodes a chlorophyll b reductase involved in the degradation of chlorophyll b and LHCII (light harvesting complex II). protein_coding
AT2G15460	1	2.47037			2.18032			-1284			-1284			Pectin lyase-like superfamily protein;(source:Araport11) protein_coding
AT3G42160	1	1.87527			1.73506			67			-33			Pectin lyase-like superfamily protein;(source:Araport11) protein_coding
AT1G52415	1	1.8832			1.78541			-1366			-1516			Bifunctional inhibitor/lipid-transfer protein/seed storage 2S albumin superfamily protein;(source:Araport11) protein_coding
AT3G20570	1	1.90903			1.95927			-679			-829			early nodulin-like protein 9;(source:Araport11) protein_coding EARLY NODULIN-LIKE PROTEIN 9 (ENODL9) (AtENODL9);EARLY NODULIN-LIKE
AT2G41900	1	2.69357			2.80325			-2405			-2255			CCCH-type zinc finger protein with ARM repeat domain-containing protein;(source:Araport11) protein_coding OXIDATIVE STRESS 2 (OXS
AT2G14800	1	8.34884			7.23843			-232			-182			hypothetical protein;(source:Araport11) protein_coding
AT1G65681	1	4.34161			5.2405			175			175			Encodes a beta-expansin EXPB6. Thought to be a pseudogene in Columbia, but a full-length gene in Landsberg erecta (Plant J 44:409-419,
AT2G38980	1	1.94478			2.05692			-496			-446			pseudogene of cationic amino acid transporter 4;(source:Araport11) pseudogene
ATMG00830	1	1.69031			1.85845			92			92			cytochrome c biogenesis orf382 protein_coding CYTOCHROME C BIOGENESIS 382 (CCB382) CYTOCHROME C BIOGENESIS 382 (CCB382)
AT1G26560	1	2.66969			3.356			-1278			-1078			beta glucosidase 40;(source:Araport11) protein_coding BETA GLUCOSIDASE 40 (BGLU40) BETA GLUCOSIDASE 40 (BGLU40)
AT4G03960	1	3.50408			4.17682			-1378			-1178			Encodes an atypical dual-speci&#64257;city phosphatase involved in the negative regulation of defense response to a bacterial pathogen,
AT2G16340	1	2.96769			3.09577			-1784			-1834			hypothetical protein;(source:Araport11) protein_coding
AT5G35195	1	2.83623			2.78386			-401			-401			Encodes a defensin-like (DEFL) family protein. protein_coding
ATMG00940	1	1.56664			1.97412			-803			-853			DNA binding protein;(source:Araport11) protein_coding (ORF164) (ORF164)
AT4G23300	1	2.63042			2.35336			168			218			Encodes a cysteine-rich receptor-like protein kinase. protein_coding CYSTEINE-RICH RLK (RECEPTOR-LIKE PROTEIN KINASE) 22 (CRK22)
AT3G46250	1	6.3544			6.69226			-2143			-2143			pseudogene of receptor protein kinase-like protein;(source:Araport11) pseudogene
AT3G47790	1	1.8566			1.75309			-1130			-1880			member of ATH subfamily protein_coding ATP-BINDING CASSETTE A8 (ABCA8) (ATATH7);ATP-BINDING CASSETTE A8 (ABCA8);ABC2 HOMOLOG 7 (ATH7)
AT2G36920	1	2.40719			2.18259			102			102			B3 domain protein;(source:Araport11) protein_coding
AT2G36885	1	2.06976			2.23131			-489			-389			translation initiation factor;(source:Araport11) protein_coding
AT3G29639	1	2.09397			2.64947			-501			-651			hypothetical protein;(source:Araport11) protein_coding
AT5G28667	1	1.62529			1.53881			-262			-262			pseudogene of nuclease;(source:Araport11) pseudogene
AT3G30430	1	1.91993			2.24126			-1152			-1102			F-box family protein;(source:Araport11) protein_coding
AT2G07774	1	1.51709			1.6869			-1977			-1927			hypothetical protein;(source:Araport11) protein_coding
AT2G07674	1	1.76217			1.68912			99			49			#N/A
AT1G50800	1	5.51791			5.61602			-2212			-2212			#N/A
AT5G10680	1	1.90652			1.96021			216			216			calmodulin-binding protein-like protein;(source:Araport11) protein_coding
AT3G44670	1	3.0996			2.79034			355			355			Disease resistance protein (TIR-NBS-LRR class) family;(source:Araport11) protein_coding DANGEROUS MIX2H (DM2H) DANGEROUS MIX2H
AT2G10602	1	1.62758			1.91545			-1545			105			hypothetical protein;(source:Araport11) protein_coding
AT2G12200	1	1.76455			1.76642			137			287			P-loop containing nucleoside triphosphate hydrolases superfamily protein;(source:Araport11) protein_coding
AT2G07798	1	1.6059			1.6216			-919			-919			hypothetical protein;(source:Araport11) protein_coding
AT4G27160	1	1.82993			2.06385			104			4			seed storage albumin 3;(source:Araport11) protein_coding SEED STORAGE ALBUMIN 3 (SESA3) SEED STORAGE ALBUMIN 3 (SESA3); (AT2S3)
AT5G29231	1	2.08892			2.81009			-490			310			#N/A
AT4G08991	1	1.90588			2.01413			-165			-165			Pseudogene of AT4G14145 pseudogene
AT5G46030	1	2.9486			3.09577			-2417			-2467			transcription elongation factor-like protein;(source:Araport11) protein_coding
AT1G11950	1	1.6264			2.5499			-1942			-792			Transcription factor jumonji (jmjC) domain-containing protein;(source:Araport11) protein_coding
AT2G03110	1	2.41361			2.22088			-1886			-1836			putative RNA-binding protein;(source:Araport11) protein_coding
AT5G57630	1	2.28778			1.98872			8			158			CBL-interacting protein kinase.When mutated plants are hypersensitive to salt and osmotic stress. protein_coding CBL-INTERACTING
AT2G10430	1	1.75421			1.78133			-2024			-1974			pseudogene of hypothetical protein;(source:Araport11) pseudogene
AT4G16950	1	2.52375			2.45063			-2433			-2483			Contains a putative nucleotide binding site and leucine-rich repeats. Similar to the plant resistance genes N and L6, and to the toll a
AT2G07745	1	1.52372			1.5717			-1007			-957			pre-tRNA tRNA-Tyr (anticodon: GTA);(source:Araport11, TAIR10) pre_trna
AT4G37540	1	1.60869			1.81396			-935			-885			LOB domain-containing protein 39;(source:Araport11) protein_coding LOB DOMAIN-CONTAINING PROTEIN 39 (LBD39) LOB DOMAIN-CONT
AT2G07695	1	1.64123			1.63966			-2451			-2401			Cytochrome C oxidase subunit II-like, transmembrane domain-containing protein;(source:Araport11) protein_coding
AT5G12980	1	1.80212			2.15038			-416			334			Cell differentiation, Rcd1-like protein;(source:Araport11) protein_coding
AT1G29090	1	2.47503			2.46765			452			502			Cysteine proteinases superfamily protein;(source:Araport11) protein_coding
AT4G03945	1	2.8713			2.59103			228			-22			Plant invertase/pectin methylesterase inhibitor superfamily protein;(source:Araport11) protein_coding
AT3G55650	1	2.79154			2.79892			-135			-85			Pyruvate kinase family protein;(source:Araport11) protein_coding
AT2G14540	1	3.581			3.71869			-294			-244			serpin 2;(source:Araport11) protein_coding SERPIN 2 (SRP2) (ATSRP2);SERPIN 2 (SRP2)
AT1G13360	1	2.29947			1.98343			17			267			hypothetical protein;(source:Araport11) protein_coding
AT2G07669	1	1.55989			1.59956			126			176			hypothetical protein;(source:Araport11) protein_coding
AT2G07664	1	2.80372			2.27963			-947			-897			Pseudogene of ATMG01040 pseudogene
AT1G13640	1	1.63063			1.52501			-688			-288			Phosphatidylinositol 3- and 4-kinase family protein;(source:Araport11) protein_coding
AT1G36922	1	1.91745			1.99748			-576			-526			hypothetical protein;(source:Araport11) protein_coding
AT5G28720	1	2.91403			2.62468			-1481			-1431			hypothetical protein;(source:Araport11) protein_coding
AT1G24265	1	1.87682			2.0108			-1965			-1965			bZIP transcription factor, putative (DUF1664);(source:Araport11) protein_coding
AT2G35280	1	2.98675			2.35438			250			200			F-box family protein;(source:Araport11) protein_coding
AT4G08347	1	1.77715			2.13863			152			252			pseudogene of Ta11-like non-LTR retrotransposon;(source:Araport11) pseudogene
AT1G62000	1	2.54538			2.91012			59			159			Encodes a member of a mucilage protein family. Predicted in silico to be glycosylated. protein_coding TESTA ABUNDANT 1 (TBA1) TESTA A

## Sheet: common GO
Annotation Cluster 1	Enrichment Score: 0.7905161804427157
Category	Term	Count	%	PValue	Genes	List Total	Pop Hits	Pop Total	Fold Enrichment	Bonferroni	Benjamini	FDR
GOTERM_MF_DIRECT	GO:0005524~ATP binding	11	12.5	0.0467774	AT1G31910, AT4G23150, AT2G36910, AT5G44110, AT2G12200, AT5G57630, AT1G13640, AT3G47790, AT1G51805, AT4G16950, AT4G23300	44	2372	18171	1.91516	0.972485	0.972485	39.5156
GOTERM_MF_DIRECT	GO:0016301~kinase activity	6	6.81818	0.0971399	AT4G23150, AT5G57630, AT1G13640, AT1G51805, AT3G55650, AT4G23300	44	1039	18171	2.38485	0.999531	0.978335	65.7836
GOTERM_BP_DIRECT	GO:0006468~protein phosphorylation	4	4.54545	0.264414	AT4G23150, AT5G57630, AT1G51805, AT4G23300	39	870	18499	2.18084	1	0.998155	96.2397
GOTERM_MF_DIRECT	GO:0004674~protein serine/threonine kinase activity	3	3.40909	0.573081	AT4G23150, AT5G57630, AT4G23300	44	804	18171	1.54096	1	0.999976	99.9868
Annotation Cluster 2	Enrichment Score: 0.6256146705865127
Category	Term	Count	%	PValue	Genes	List Total	Pop Hits	Pop Total	Fold Enrichment	Bonferroni	Benjamini	FDR
GOTERM_BP_DIRECT	GO:0006414~translational elongation	4	4.54545	0.174385	AT5G66817, AT2G07755, AT1G60910, AT2G07745	39	703	18499	2.69891	1	0.994688	87.0901
GOTERM_MF_DIRECT	GO:0030533~triplet codon-amino acid adaptor activity	4	4.54545	0.18699	AT5G66817, AT2G07755, AT1G60910, AT2G07745	44	631	18171	2.61792	1	0.994345	88.6119
GOTERM_BP_DIRECT	GO:0006412~translation	4	4.54545	0.40722	AT5G66817, AT2G07755, AT1G60910, AT2G07745	39	1121	18499	1.69254	1	0.999213	99.6252

## Sheet: Venn diagramm
Venn diagramm
Promoter and TSS regions only (-2500 to +500)
TZP ZT 0.5	TZP ZT 15	common
418	610	92

## Sheet: Sheet3
AT5G61700	ABC2 homolog 16(ABCA12) Arabidopsis thaliana
AT2G26700	AGC (cAMP-dependent, cGMP-dependent and protein kinase C) kinase family protein(PID2) Arabidopsis thaliana
AT2G14750	APS kinase(APK) Arabidopsis thaliana
AT3G30805	Class II aminoacyl-tRNA and biotin synthetases superfamily protein(AT3G30805) Arabidopsis thaliana
AT3G45440	Concanavalin A-like lectin protein kinase family protein(AT3G45440) Arabidopsis thaliana
AT5G06740	Concanavalin A-like lectin protein kinase family protein(AT5G06740) Arabidopsis thaliana
AT1G07810	ER-type Ca2+-ATPase 1(ECA1) Arabidopsis thaliana
AT1G14240	GDA1/CD39 nucleoside phosphatase family protein(AT1G14240) Arabidopsis thaliana
AT3G42640	H[+]-ATPase 8(HA8) Arabidopsis thaliana
AT1G24650	Leucine-rich repeat protein kinase family protein(AT1G24650) Arabidopsis thaliana
AT4G31250	Leucine-rich repeat protein kinase family protein(AT4G31250) Arabidopsis thaliana
AT5G07150	Leucine-rich repeat protein kinase family protein(AT5G07150) Arabidopsis thaliana
AT5G24100	Leucine-rich repeat protein kinase family protein(AT5G24100) Arabidopsis thaliana
AT3G42880	Leucine-rich repeat protein kinase family protein(PRK3) Arabidopsis thaliana
AT3G24240	Leucine-rich repeat receptor-like protein kinase family protein(AT3G24240) Arabidopsis thaliana
AT4G29990	Leucine-rich repeat transmembrane protein kinase protein(AT4G29990) Arabidopsis thaliana
AT1G29720	Leucine-rich repeat transmembrane protein kinase(AT1G29720) Arabidopsis thaliana
AT1G29740	Leucine-rich repeat transmembrane protein kinase(AT1G29740) Arabidopsis thaliana
AT3G20475	MUTS-homologue 5(MSH5) Arabidopsis thaliana
AT5G17740	P-loop containing nucleoside triphosphate hydrolases superfamily protein(AT5G17740) Arabidopsis thaliana
AT5G08610	P-loop containing nucleoside triphosphate hydrolases superfamily protein(PDE340) Arabidopsis thaliana
AT1G78530	Protein kinase superfamily protein(AT1G78530) Arabidopsis thaliana
AT2G34290	Protein kinase superfamily protein(AT2G34290) Arabidopsis thaliana
AT2G41910	Protein kinase superfamily protein(AT2G41910) Arabidopsis thaliana
AT4G10730	Protein kinase superfamily protein(AT4G10730) Arabidopsis thaliana
AT5G12090	Protein kinase superfamily protein(AT5G12090) Arabidopsis thaliana
AT4G34440	Protein kinase superfamily protein(PERK5) Arabidopsis thaliana
AT4G31110	Wall-associated kinase family protein(AT4G31110) Arabidopsis thaliana
AT3G05780	lon protease 3(LON3) Arabidopsis thaliana
AT1G73220	organic cation/carnitine transporter1(OCT1) Arabidopsis thaliana
AT2G34440	AGAMOUS-like 29(AGL29) Arabidopsis thaliana
AT5G26650	AGAMOUS-like 36(AGL36) Arabidopsis thaliana
AT4G11250	AGAMOUS-like 52(AGL52) Arabidopsis thaliana
AT5G65330	AGAMOUS-like 78(AGL78) Arabidopsis thaliana
AT5G58890	AGAMOUS-like 82(AGL82) Arabidopsis thaliana
AT1G46408	AGAMOUS-like 97(AGL97) Arabidopsis thaliana
AT4G03170	AP2/B3-like transcriptional factor family protein(AT4G03170) Arabidopsis thaliana
AT1G47655	Dof-type zinc finger DNA-binding family protein(AT1G47655) Arabidopsis thaliana
AT1G49560	Homeodomain-like superfamily protein(AT1G49560) Arabidopsis thaliana
AT5G13910	Integrase-type DNA-binding superfamily protein(LEP) Arabidopsis thaliana
AT2G13840	Polymerase/histidinol phosphatase-like protein(AT2G13840) Arabidopsis thaliana
AT1G66470	ROOT HAIR DEFECTIVE6(RHD6) Arabidopsis thaliana
AT4G30870	Restriction endonuclease, type II-like superfamily protein(MUS81) Arabidopsis thaliana
AT1G17440	Transcription initiation factor TFIID subunit A(EER4) Arabidopsis thaliana
AT1G29570	Zinc finger C-x8-C-x5-C-x3-H type family protein(AT1G29570) Arabidopsis thaliana
AT2G28740	histone H4(HIS4) Arabidopsis thaliana
AT2G02540	homeobox protein 21(HB21) Arabidopsis thaliana
AT5G11060	homeobox protein knotted-1-like 4(KNAT4) Arabidopsis thaliana
AT3G28910	myb domain protein 30(MYB30) Arabidopsis thaliana
AT3G46130	myb domain protein 48(MYB48) Arabidopsis thaliana
AT1G09540	myb domain protein 61(MYB61) Arabidopsis thaliana
AT5G07700	myb domain protein 76(MYB76) Arabidopsis thaliana
AT5G45140	nuclear RNA polymerase C2(NRPC2) Arabidopsis thaliana
AT2G12190	Cytochrome P450 superfamily protein(AT2G12190) Arabidopsis thaliana
AT3G30290	cytochrome P450, family 702, subfamily A, polypeptide 8(CYP702A8) Arabidopsis thaliana
AT2G45510	cytochrome P450, family 704, subfamily A, polypeptide 2(CYP704A2) Arabidopsis thaliana
AT3G20940	cytochrome P450, family 705, subfamily A, polypeptide 30(CYP705A30) Arabidopsis thaliana
AT3G44250	cytochrome P450, family 71, subfamily B, polypeptide 38(CYP71B38) Arabidopsis thaliana
AT4G31940	cytochrome P450, family 82, subfamily C, polypeptide 4(CYP82C4) Arabidopsis thaliana
AT4G13770	cytochrome P450, family 83, subfamily A, polypeptide 1(CYP83A1) Arabidopsis thaliana
AT5G36220	cytochrome p450 81d1(CYP81D1) Arabidopsis thaliana
AT5G45000	Disease resistance protein (TIR-NBS-LRR class) family(AT5G45000) Arabidopsis thaliana
AT5G46510	Disease resistance protein (TIR-NBS-LRR class) family(AT5G46510) Arabidopsis thaliana
AT1G10920	NB-ARC domain-containing disease resistance protein(LOV1) Arabidopsis thaliana
AT5G58600	Pmr5/Cas1p GDSL/SGNH-like acyl-esterase family protein (DUF828)(PMR5) Arabidopsis thaliana
AT4G04110	Toll-Interleukin-Resistance (TIR) domain family protein(AT4G04110) Arabidopsis thaliana
AT5G44900	Toll-Interleukin-Resistance (TIR) domain family protein(AT5G44900) Arabidopsis thaliana
AT5G20340	beta-1,3-glucanase 5(BG5) Arabidopsis thaliana
AT4G09430	disease resistance protein (TIR-NBS-LRR class)(AT4G09430) Arabidopsis thaliana
AT4G16960	disease resistance protein (TIR-NBS-LRR class)(AT4G16960) Arabidopsis thaliana
AT1G17420	lipoxygenase 3(LOX3) Arabidopsis thaliana
AT3G26380	Melibiase family protein(AT3G26380) Arabidopsis thaliana
AT5G49180	Plant invertase/pectin methylesterase inhibitor superfamily(AT5G49180) Arabidopsis thaliana
AT1G22780	Ribosomal protein S13/S18 family(PFL) Arabidopsis thaliana
AT5G38910	RmlC-like cupins superfamily protein(AT5G38910) Arabidopsis thaliana
AT5G38930	RmlC-like cupins superfamily protein(AT5G38930) Arabidopsis thaliana
AT5G38940	RmlC-like cupins superfamily protein(AT5G38940) Arabidopsis thaliana
AT4G15040	Subtilisin-like serine endopeptidase family protein(AT4G15040) Arabidopsis thaliana
AT4G26330	Subtilisin-like serine endopeptidase family protein(UNE17) Arabidopsis thaliana
AT4G15040	Subtilisin-like serine endopeptidase family protein(AT4G15040) Arabidopsis thaliana
AT4G26330	Subtilisin-like serine endopeptidase family protein(UNE17) Arabidopsis thaliana
AT3G22250	UDP-Glycosyltransferase superfamily protein(AT3G22250) Arabidopsis thaliana
AT5G38010	UDP-Glycosyltransferase superfamily protein(AT5G38010) Arabidopsis thaliana
AT1G05560	UDP-glucosyltransferase 75B1(UGT75B1) Arabidopsis thaliana
AT2G15490	UDP-glycosyltransferase 73B4(UGT73B4) Arabidopsis thaliana
AT1G51260	lysophosphatidyl acyltransferase 3(LPAT3) Arabidopsis thaliana
AT3G20180	Copper transport protein family(AT3G20180) Arabidopsis thaliana
AT3G02960	Heavy metal transport/detoxification superfamily protein(AT3G02960)	Arabidopsis	thaliana
AT3G20155	hypothetical protein(AT3G20155) Arabidopsis thaliana
AT1G11620	F-box and associated interaction domains-containing protein(AT1G11620)	Arabidopsis	thaliana
AT3G22350	F-box and associated interaction domains-containing protein(AT3G22350)	Arabidopsis	thaliana
AT3G44130	F-box and associated interaction domains-containing protein(AT3G44130)	Arabidopsis	thaliana
AT1G30950	F-box family protein(UFO) Arabidopsis thaliana
AT3G04460	peroxin-12(PEX12) Arabidopsis thaliana
AT1G57800	zinc finger (C3HC4-type RING finger) family protein(VIM5) Arabidop	sis thalian	a
AT4G03370	Ubiquitin family protein;(source:Araport11) protein_coding
AT3G55590	Glucose-1-phosphate adenylyltransferase family protein;(source:Araport11) protein_coding
AT2G45840	O-glucosyltransferase rumi-like protein (DUF821);(source:Araport11) protein_coding
AT1G30590	RNA polymerase I specific transcription initiation factor RRN3 protein;(source:Araport11) protein_coding
AT1G20730	transport/golgi organization-like protein, putative (DUF833);(source:Araport11) protein_coding
AT5G40275	other_RNA;(source:Araport11) other_rna
AT2G10735	pseudogene of hypothetical protein;(source:Araport11) pseudogene
AT1G62914	pentatricopeptide (PPR) repeat-containing protein;(source:Araport11) protein_coding
AT1G27930	Function unknown. Interacts with eIF3. protein_coding
AT3G42940	C3HC4-type RING finger protein;(source:Araport11) protein_coding
AT2G14410	pseudogene of myosin heavy chain-like protein;(source:Araport11) pseudogene
AT5G37970	S-adenosyl-L-methionine-dependent methyltransferase superfamily protein;(source:Araport11) protein_coding
AT1G47440	pseudogene of S-locus related protein SLR1;(source:Araport11) pseudogene
AT5G51800	Protein kinase superfamily protein;(source:Araport11) protein_coding
AT4G33145	hypothetical protein;(source:Araport11) protein_coding
AT1G63580	Encodes a plasma membrane-localized protein with two DUF26 domains and a GPI anchor domain. protein_coding
AT1G49260	mechanosensitive ion channel-like protein;(source:Araport11) protein_coding
AT2G11983	Pseudogene of AT3G17910; SURF1 (SURFEIT 1) pseudogene
AT3G50290	HXXXD-type acyl-transferase family protein;(source:Araport11) protein_coding
AT2G24165	pseudogene of receptor like protein 30;(source:Araport11) pseudogene
AT3G42780	hypothetical protein;(source:Araport11) protein_coding
AT3G24000	Tetratricopeptide repeat (TPR)-like superfamily protein;(source:Araport11) protein_coding
AT2G42900	Plant basic secretory protein (BSP) family protein;(source:Araport11) protein_coding
AT1G11620	F-box and associated interaction domains-containing protein;(source:Araport11) protein_coding
AT2G19970	CAP (Cysteine-rich secretory proteins, Antigen 5, and Pathogenesis-related 1 protein) superfamily protein;(source:A	raport11) protein_coding
AT2G07310	hypothetical protein;(source:Araport11) protein_coding
AT2G11270	citrate synthase-like protein;(source:Araport11) protein_coding
AT2G43220	Cysteine/Histidine-rich C1 domain family protein;(source:Araport11) protein_coding
AT2G45940	hypothetical protein (DUF295);(source:Araport11) protein_coding
AT1G52942	Pseudogene of AT2G18120; SRS4 (SHI-RELATED SEQUENCE 4) pseudogene
AT5G01140	hypothetical protein (DUF674);(source:Araport11) protein_coding
AT1G55546	2-C-methyl-D-erythritol 4-phosphate cytidylyltransferase;(source:Araport11) protein_coding
AT5G41300	Receptor-like protein kinase-related family protein;(source:Araport11) protein_coding
AT2G03640	Nuclear transport factor 2 (NTF2) family protein with RNA binding (RRM-RBD-RNP motifs) domain-containing protein;(s	ource:Araport11) protein_coding
AT3G43820	pseudogene of Copper amine oxidase family protein;(source:Araport11) pseudogene
AT3G61400	1-aminocyclopropane-1-carboxylate oxidase-like protein protein_coding
AT4G37483	This gene encodes a small protein and has either evidence of transcription or purifying selection. protein_cod	ing
AT3G17190	hypothetical protein;(source:Araport11) protein_coding
AT1G53410	pre-tRNA tRNA-Cys (anticodon: GCA);(source:Araport11, TAIR10) pre_trna
AT5G23575	Transmembrane CLPTM1 family protein;(source:Araport11) protein_coding
AT2G44580	zinc ion binding protein;(source:Araport11) protein_coding
AT1G25240	ENTH/VHS/GAT family protein;(source:Araport11) protein_coding
AT3G13210	crooked neck protein, putative / cell cycle protein;(source:Araport11) protein_coding
AT1G28930	pre-tRNA tRNA-Pro (anticodon: TGG);(source:Araport11, TAIR10) pre_trna
AT1G11145	hypothetical protein (DUF674);(source:Araport11) protein_coding
AT3G53065	D-galactoside/L-rhamnose binding SUEL lectin protein;(source:Araport11) protein_coding
AT5G35603	hypothetical protein (DUF3287);(source:Araport11) protein_coding
AT1G43720	hypothetical protein;(source:Araport11) protein_coding
AT2G41270	pseudogene of strictosidine synthase-like 2;(source:Araport11) pseudogene
AT3G28870	paired amphipathic helix SIN3-like protein;(source:Araport11) protein_coding
AT2G13145	pseudogene of Basic-leucine zipper (bZIP) transcription factor family protein;(source:Araport11) pseudogene
AT3G21970	cysteine-rich repeat secretory protein, putative (DUF26);(source:Araport11) protein_coding
AT2G15029	hypothetical protein;(source:Araport11) protein_coding
AT3G03070	NADH-ubiquinone oxidoreductase-like protein;(source:Araport11) protein_coding
AT4G32640	Sec23/Sec24 protein transport family protein;(source:Araport11) protein_coding
AT1G27270	Paired amphipathic helix (PAH2) superfamily protein;(source:Araport11) protein_coding
AT3G45950	Pre-mRNA splicing Prp18-interacting factor;(source:Araport11) protein_coding
AT1G66000	hypothetical protein (DUF577);(source:Araport11) protein_coding
AT1G29580	mediator of RNA polymerase II transcription subunit;(source:Araport11) protein_coding
AT4G00232	DNA-binding storekeeper protein-related transcriptional regulator;(source:Araport11) protein_coding
AT5G11220	hypothetical protein;(source:Araport11) protein_coding
AT4G28930	hypothetical protein;(source:Araport11) protein_coding
AT5G34882	Encodes a ECA1 gametogenesis related family protein protein_coding
AT2G11870	pseudogene of hypothetical protein;(source:Araport11) pseudogene
AT1G31270	hypothetical protein;(source:Araport11) protein_coding
AT5G10890	myosin heavy chain-like protein;(source:Araport11) protein_coding
AT4G29610	Cytidine/deoxycytidylate deaminase family protein;(source:Araport11) protein_coding
AT5G47980	HXXXD-type acyl-transferase family protein;(source:Araport11) protein_coding
AT3G19508	complex 1 protein, LYR family protein;(source:Araport11) protein_coding
AT1G30790	F-box and associated interaction domains-containing protein;(source:Araport11) protein_coding
AT1G19930	Galactose oxidase/kelch repeat superfamily protein;(source:Araport11) protein_coding
AT4G29600	Cytidine/deoxycytidylate deaminase family protein;(source:Araport11) protein_coding
AT5G02990	galactose oxidase/kelch repeat protein;(source:Araport11) protein_coding
AT4G08267	hAT transposon superfamily protein;(source:Araport11) protein_coding
AT4G16563	Eukaryotic aspartyl protease family protein;(source:Araport11) protein_coding
AT5G47340	alpha/beta-Hydrolases superfamily protein;(source:Araport11) protein_coding
AT4G06489	pseudogene of hypothetical protein;(source:Araport11) pseudogene
AT4G19880	Glutathione S-transferase family protein;(source:Araport11) protein_coding
AT4G03570	Cystatin/monellin superfamily protein;(source:Araport11) protein_coding
AT3G44180	syntaxin-related family protein;(source:Araport11) protein_coding
AT3G29040	cysteine-rich repeat secretory protein, putative (DUF26);(source:Araport11) protein_coding
AT3G43490	Zinc knuckle (CCHC-type) family protein;(source:Araport11) protein_coding
AT5G38005	other_RNA;(source:Araport11) other_rna
AT1G57570	Mannose-binding lectin superfamily protein;(source:Araport11) protein_coding
AT2G34030	Calcium-binding EF-hand family protein;(source:Araport11) protein_coding
AT2G07505	zinc ion binding protein;(source:Araport11) protein_coding
AT5G37320	hypothetical protein (DUF674);(source:Araport11) protein_coding
AT2G06912	pseudogene of nucleic acid binding / zinc ion binding protein;(source:Araport11) pseudogene
AT3G50300	HXXXD-type acyl-transferase family protein;(source:Araport11) protein_coding
AT5G29040	pseudogene of myosin heavy chain-like protein;(source:Araport11) pseudogene
AT3G56610	prolamin-like protein;(source:Araport11) protein_coding
AT3G44070	Glycosyl hydrolase family 35 protein;(source:Araport11) protein_coding
AT2G27160	hypothetical protein;(source:Araport11) protein_coding
AT2G11930	pseudogene of hypothetical protein (Protein of unknown function;(source:Araport11) pseudogene
AT4G16267	Encodes a Plant thionin family protein [pseudogene] pseudogene
AT3G45720	Encodes a member of the NAXT NPF subfamily. protein_coding
AT2G16575	mucin;(source:Araport11) protein_coding
AT4G14305	Peroxisomal membrane 22 kDa (Mpv17/PMP22) family protein;(source:Araport11) protein_coding
AT1G35610	Cysteine/Histidine-rich C1 domain family protein;(source:Araport11) protein_coding
AT1G15772	mediator of RNA polymerase II transcription subunit;(source:Araport11) protein_coding
AT5G23890	GPI-anchored adhesin-like protein;(source:Araport11) protein_coding
AT2G07673	hypothetical protein;(source:Araport11) protein_coding
AT3G21900	Receptor-like protein kinase-related family protein;(source:Araport11) protein_coding
AT3G20180	Copper transport protein family;(source:Araport11) protein_coding
AT5G43211	hypothetical protein;(source:Araport11) protein_coding
AT1G42120	pre-tRNA tRNA-Met;(source:Araport11, TAIR10) pre_trna
AT5G39880	transmembrane protein;(source:Araport11) protein_coding
AT2G11280	pseudogene of P-loop nucleoside triphosphate hydrolases superfamily protein with CH (Calponin Homology) domain-cont	aining protein;(source:Araport11) pseudogene
AT2G07981	hypothetical protein;(source:Araport11) protein_coding
AT3G09385	pseudogene of Galactose oxidase/kelch repeat superfamily protein;(source:Araport11) pseudogene
AT3G24080	KRR1 family protein;(source:Araport11) protein_coding
AT1G05894	hypothetical protein;(source:Araport11) protein_coding
AT3G14920	Peptide-N4-(N-acetyl-beta-glucosaminyl)asparagine amidase A protein;(source:Araport11) protein_coding
AT5G28527	pseudogene of F-box associated ubiquitination effector family protein;(source:Araport11) pseudogene
AT3G32960	hypothetical protein (DUF1985);(source:Araport11) protein_coding
AT3G44130	F-box and associated interaction domains-containing protein;(source:Araport11) protein_coding
AT3G49020	FBD, F-box and Leucine Rich Repeat domains containing protein;(source:Araport11) protein_coding
AT1G05950	hypothetical protein;(source:Araport11) protein_coding
AT1G33220	Glycosyl hydrolase superfamily protein;(source:Araport11) protein_coding
AT2G31035	oxysterol-binding-like protein;(source:Araport11) protein_coding
AT1G23530	transmembrane protein;(source:Araport11) protein_coding
AT5G17080	Cysteine proteinases superfamily protein;(source:Araport11) protein_coding
AT5G18160	F-box and associated interaction domains-containing protein;(source:Araport11) protein_coding
AT1G36925	hypothetical protein;(source:Araport11) protein_coding
AT1G36595	pseudogene of F-box/RNI-like/FBD-like domains-containing protein;(source:Araport11) pseudogene
AT3G30867	pseudogene of EAP30/Vps36 family protein;(source:Araport11) pseudogene
AT5G18740	hypothetical protein (DUF3444);(source:Araport11) protein_coding
AT1G43600	Haloacid dehalogenase-like hydrolase (HAD) superfamily protein;(source:Araport11) protein_coding
AT4G01170	hypothetical protein;(source:Araport11) protein_coding
AT1G31050	basic helix-loop-helix (bHLH) DNA-binding superfamily protein;(source:Araport11) protein_coding
AT1G02952	Potential natural antisense gene, locus overlaps with AT1G02950 antisense_long_noncoding_rna
AT2G07440	two-component responsive regulator-related / response regulator protein-like protein;(source:Araport11) protein_cod	ing
AT2G04150	pseudogene of F-box family protein pseudogene
AT3G02960	Heavy metal transport/detoxification superfamily protein;(source:Araport11) protein_coding
AT5G16920	Fasciclin-like arabinogalactan family protein;(source:Araport11) protein_coding
AT1G36920	hypothetical protein;(source:Araport11) protein_coding
AT1G22010	hypothetical protein;(source:Araport11) protein_coding
AT4G18920	histone acetyltransferase (DUF1264);(source:Araport11) protein_coding
AT1G50080	ribonuclease;(source:Araport11) protein_coding
AT5G38386	F-box/RNI-like superfamily protein;(source:Araport11) protein_coding
AT4G00920	COP1-interacting protein-like protein;(source:Araport11) protein_coding
AT3G21460	Glutaredoxin family protein;(source:Araport11) protein_coding
AT5G65005	Polynucleotidyl transferase, ribonuclease H-like superfamily protein;(source:Araport11) protein_coding
AT2G14660	thymocyte nuclear-like protein;(source:Araport11) protein_coding
AT3G26540	RGFR3 is a leucine--rich repeat receptor kinase that, together with RGFR1 and RGFR2, binds ROOT GROWTH FACTORS and	is required for establishing the gradient of PLETHORA1 and PLETHORA2 essential for proper root growth and development. protein_coding
AT1G34330	Possibly not a pseudogene based on evidence for transcription (RNA-seq) and translation (Ribo-seq) described in PMI	D:27791167 pseudogene
AT1G67790	sieve element occlusion protein;(source:Araport11) protein_coding
AT2G09840	nucleic acid/zinc ion-binding protein;(source:Araport11) protein_coding
AT4G14020	Rapid alkalinization factor (RALF) family protein;(source:Araport11) protein_coding
AT3G43660	The gene encodes a putative nodulin-like21 protein. protein_coding
AT3G24600	late embryogenesis abundant protein, group 2;(source:Araport11) protein_coding
AT5G47000	Peroxidase superfamily protein;(source:Araport11) protein_coding
AT3G14981	hypothetical protein;(source:Araport11) protein_coding
AT3G60470	transmembrane protein, putative (DUF247);(source:Araport11) protein_coding
AT3G09130	hypothetical protein;(source:Araport11) protein_coding
AT1G63860	Disease resistance protein (TIR-NBS-LRR class) family;(source:Araport11) protein_coding
AT4G33320	myosin-4 protein (DUF641);(source:Araport11) protein_coding
AT1G28070	ATP-dependent RNA helicase;(source:Araport11) protein_coding
AT5G12240	octanoyltransferase;(source:Araport11) protein_coding
AT2G07290	hypothetical protein;(source:Araport11) protein_coding
AT3G43340	Pseudouridine synthase family protein;(source:Araport11) protein_coding
AT3G02900	Low-density receptor-like protein;(source:Araport11) protein_coding
AT1G47810	F-box and associated interaction domains-containing protein;(source:Araport11) protein_coding
AT4G00236	pseudogene of Leucine-rich repeat transmembrane protein kinase protein;(source:Araport11) pseudogene
AT5G22430	Pollen Ole e 1 allergen and extensin family protein;(source:Araport11) protein_coding
AT5G11990	proline-rich family protein;(source:Araport11) protein_coding
AT2G12170	hypothetical protein;(source:Araport11) protein_coding
AT4G08410	Proline-rich extensin-like family protein;(source:Araport11) protein_coding
AT1G27461	hypothetical protein;(source:Araport11) protein_coding
AT2G26620	Pectin lyase-like superfamily protein;(source:Araport11) protein_coding
AT5G28463	transmembrane protein;(source:Araport11) protein_coding
AT5G38680	Galactose oxidase/kelch repeat superfamily protein;(source:Araport11) protein_coding
AT2G04041	ECA1 gametogenesis family protein (DUF784);(source:Araport11) protein_coding
AT3G11350	Pentatricopeptide repeat (PPR) superfamily protein;(source:Araport11) protein_coding
AT2G03934	Encodes a defensin-like (DEFL) family protein. pseudogene
AT5G03858	Pseudogene of AT5G03960; IQD12 (IQ-domain 12); calmodulin binding protein pseudogene
AT3G23770	O-Glycosyl hydrolases family 17 protein;(source:Araport11) protein_coding
AT2G04220	DUF868 family protein (DUF868);(source:Araport11) protein_coding
AT2G13116	pseudogene of F-box and associated interaction domains-containing protein;(source:Araport11) pseudogene
AT2G30310	GDSL-motif esterase/acyltransferase/lipase. Enzyme group with broad substrate specificity that may catalyze acyltr	ansfer or hydrolase reactions with lipid and non-lipid substrates. protein_coding
AT1G07025	Mitochondrial substrate carrier family protein;(source:Araport11) protein_coding
AT1G60410	A paternally expressed imprinted gene. protein_coding
AT5G54410	hypothetical protein;(source:Araport11) protein_coding
AT2G20465	Encodes a defensin-like (DEFL) family protein. protein_coding
AT4G06611	pseudogene of hypothetical protein;(source:Araport11) pseudogene
AT2G14045	c-Myc-binding protein;(source:Araport11) protein_coding
AT3G28320	transmembrane protein;(source:Araport11) protein_coding
AT5G54820	F-box/RNI-like superfamily protein;(source:Araport11) protein_coding
AT3G23650	kinase-like protein;(source:Araport11) protein_coding
AT3G43280	hypothetical protein;(source:Araport11) protein_coding
AT2G20362	transmembrane protein;(source:Araport11) protein_coding
AT2G45300	encodes 3-phosphoshikimate 1-carboxyvinyltransferase / 5-enolpyruvylshikimate-3-phosphate / EPSP synthase involved	in chorismate biosynthesis The mRNA is cell-to-cell mobile. protein_coding
AT2G14247	Expressed protein;(source:Araport11) protein_coding
AT4G19191	Tetratricopeptide repeat (TPR)-like superfamily protein;(source:Araport11) protein_coding
AT1G05577	UPSTREAM OF FLC protein (DUF966);(source:Araport11) protein_coding
AT2G32350	Ubiquitin-like superfamily protein;(source:Araport11) protein_coding
AT3G47920	Ta11-like non-LTR retrotransposon;(source:Araport11) protein_coding
AT1G43665	Bifunctional inhibitor/lipid-transfer protein/seed storage 2S albumin superfamily protein;(source:Araport11) pro	tein_coding
AT5G30420	pseudogene of myosin heavy chain-like protein;(source:Araport11) pseudogene
AT1G45229	transmembrane protein;(source:Araport11) protein_coding
AT4G32212	unknown pseudogene pseudogene
AT4G21065	Tetratricopeptide repeat (TPR)-like superfamily protein;(source:Araport11) protein_coding
AT4G04409	Pseudogene of AT3G54560; HTA11; DNA binding protein pseudogene
AT3G03080	Zinc-binding dehydrogenase family protein;(source:Araport11) protein_coding
AT1G03320	hypothetical protein;(source:Araport11) protein_coding
AT1G03820	E6-like protein;(source:Araport11) protein_coding
AT1G74140	Rhomboid-related intramembrane serine protease family protein;(source:Araport11) protein_coding
AT3G22350	F-box and associated interaction domains-containing protein;(source:Araport11) protein_coding
AT5G28520	Mannose-binding lectin superfamily protein;(source:Araport11) protein_coding
AT1G62020	Coatomer, alpha subunit;(source:Araport11) protein_coding
AT5G33258	pseudogene of hypothetical protein;(source:Araport11) pseudogene
AT4G02830	hypothetical protein;(source:Araport11) protein_coding
AT4G12270	Copper amine oxidase family protein;(source:Araport11) protein_coding
AT3G63290	2-oxoglutarate (2OG) and Fe(II)-dependent oxygenase superfamily protein;(source:Araport11) protein_coding
AT5G54370	Late embryogenesis abundant (LEA) protein-like protein;(source:Araport11) protein_coding
AT3G49130	SWAP (Suppressor-of-White-APricot)/surp RNA-binding domain-containing protein;(source:Araport11) protein_cod	ing
AT4G26340	F-box/RNI-like/FBD-like domains-containing protein;(source:Araport11) protein_coding
AT1G06260	Cysteine peptidase,activity detected in leaf and flower. protein_coding
AT1G30700	FAD-binding Berberine family protein;(source:Araport11) protein_coding (ATBBE8) (ATBBE8)
AT1G30710	FAD-binding Berberine family protein;(source:Araport11) protein_coding (ATBBE9) (ATBBE9)
AT4G15680	Thioredoxin superfamily protein;(source:Araport11) protein_coding (GRXS4) (GRXS4)
AT4G10670	Homologous to yeast SPT16, a general chromatin factor required for transcription protein_coding (GTC2) (G	TC2)
AT5G22240	Ovate family protein;(source:Araport11) protein_coding (OFP10) (OFP10);ARABIDOPSIS THALIANA OVATE FAMILY	PROTEIN 10 (ATOFP10)
AT3G59550	Encodes an alpha-kleisin protein that is localized primarily in the nucleolus and is essential for megagametogenesi	s and plays an important role in pollen development. alpha-kleisins are core components of meiotic and mitotic cohesin complexes. protein_coding (SYN3) (SYN3); (ATSYN3);SISTER CHROMATID COHESION 1 PROTEIN 3 (AtRAD21.2)
AT3G12890	Encodes a protein belonging to a class of CCT (CONSTANS, CONSTANS-like, TOC1) domain proteins. The protein contains	a 43 amino acid-long sequence with high homology to the CCT domain but does not have any B-box or GATA-type zinc finger domains. Functions as a transcriptional activator and regulates the expression of at least a subset of sugar-inducible genes. protein_coding ACTIVATOR OF SPOMIN::LUC2 (ASML2) ACTIVATOR OF SPOMIN::LUC2 (ASML2)
AT1G29962	AGAMOUS-like 64;(source:Araport11) protein_coding AGAMOUS-LIKE 64 (AGL64) AGAMOUS-LIKE 64 (AGL64)
AT5G61160	anthocyanin 5-aromatic acyltransferase 1;(source:Araport11) protein_coding ANTHOCYANIN 5-AROMATIC ACYLTRANSFER	ASE 1 (AACT1) P-COUMAROYL-COA:AGMATINE N4-P-COUMAROYL TRANSFERASE (ACT);ANTHOCYANIN 5-AROMATIC ACYLTRANSFERASE 1 (AACT1)
AT4G04610	Encodes a protein disulfide isomerase-like (PDIL) protein, a member of a multigene family within the thioredoxin (T	RX) superfamily. This protein also belongs to the adenosine 5'-phosphosulfate reductase-like (APRL) group. The mRNA is cell-to-cell mobile. protein_coding APS REDUCTASE 1 (APR1) APS REDUCTASE 1 (APR1); (ATAPR1);PAPS REDUCTASE HOMOLOG 19 (PRH19); (APR)
AT4G08900	Encodes an arginase, likely to be involved in polyamine biosynthesis in pollen. protein_coding ARGININE AMIDOHYDRO	LASE 1 (ARGAH1) ARGININE AMIDOHYDROLASE 1 (ARGAH1)
AT3G27720	IBR domain containing protein;(source:Araport11) protein_coding ARIADNE 4 (ARI4) ARABIDOPSIS ARIADNE	14 (ATARI14);ARABIDOPSIS ARIADNE 4 (ATARI4);ARIADNE 4 (ARI4);ARIADNE 14 (ARI14)
AT2G31770	RING/U-box superfamily protein;(source:Araport11) protein_coding ARIADNE 9 (ARI9) ARIADNE 9 (ARI9);AR	ABIDOPSIS ARIADNE 9 (ATARI9)
AT3G09640	Encodes a cytosolic ascorbate peroxidase APX2. Ascorbate peroxidases are enzymes that scavenge hydrogen peroxide i	n plant cells. Eight types of APX have been described for Arabidopsis: three cytosolic (APX1, APX2, APX6), two chloroplastic types (stromal sAPX, thylakoid tAPX), and three microsomal (APX3, APX4, APX5) isoforms. protein_coding ASCORBATE PEROXIDASE 2 (APX2) ASCORBATE PEROXIDASE 2 (APX2); (ATAPX2);ASCORBATE PEROXIDASE 1B (APX1B)
AT3G62750	Encodes a putative beta glucosidase, expressed in the peroxisome. protein_coding BETA GLUCOSIDASE 8 (BGLU8)	BETA GLUCOSIDASE 8 (BGLU8)
AT2G13680	Responsible for the synthesis of callose deposited at the primary cell wall of meiocytes, tetrads and microspores.	Required for exine formation during microgametogenesis and for pollen viability. Highest expression in meiocytes, tetrads, microspores and mature pollen. protein_coding CALLOSE SYNTHASE 5 (CALS5) CALLOSE SYNTHASE 5 (CALS5);ARABIDOPSIS THALIANA GLUCAN SYNTHASE-LIKE 2 (ATGSL02);GLUCAN SYNTHASE-LIKE 2 (GLS2)
AT5G44460	calmodulin like 43;(source:Araport11) protein_coding CALMODULIN LIKE 43 (CML43) CALMODULIN LIKE 43 (CML43)
AT5G06200	Uncharacterized protein family (UPF0497);(source:Araport11) protein_coding CASPARIAN STRIP MEMBRANE DOMAIN PRO	TEIN 4 (CASP4) CASPARIAN STRIP MEMBRANE DOMAIN PROTEIN 4 (CASP4)
AT1G08140	member of Putative Na+/H+ antiporter family protein_coding CATION/H+ EXCHANGER 6A (CHX6A) CATION/H+ EXCHANGER	6A (CHX6A);CATION/H+ EXCHANGER 6A (ATCHX6A)
AT2G21730	cinnamyl alcohol dehydrogenase homolog 2;(source:Araport11) protein_coding CINNAMYL ALCOHOL DEHYDROGENASE HOMO	LOG 2 (CAD2) CINNAMYL ALCOHOL DEHYDROGENASE HOMOLOG 2 (CAD2); (ATCAD2)
AT5G60920	Encodes a glycosylphosphatidylinositol-anchored protein localized primarily in the plasma membrane of the longitudi	nal sides of root cells. Necessary for oriented cell expansion in Arabidopsis. Cob mutants have abnormal roots that expand radially rather than longitudinally under certain growth conditions. protein_coding COBRA (COB) COBRA (COB)
AT5G27620	core cell cycle genes The mRNA is cell-to-cell mobile. protein_coding CYCLIN H;1 (CYCH;1) CYCLIN H;1 (CYCH;1)
AT1G30360	Early-responsive to dehydration stress protein (ERD4);(source:Araport11) protein_coding EARLY-RESPONSIVE TO	DEHYDRATION 4 (ERD4) EARLY-RESPONSIVE TO DEHYDRATION 4 (ERD4)
AT1G76750	Encodes a small cysteine-rich protein that is secreted by the egg cell during gamete interactions. The regulated se	cretion of EC1 by the egg cell upon sperm-egg interaction is proposed to ensure the appropriate localization of the cell-fusion machinery in distinct sperm membrane domains to accomplish gamete fusion. protein_coding EGG CELL 1.1 (EC1.1) EGG CELL 1.1 (EC1.1)
AT2G29950	ELF4-like 1;(source:Araport11) protein_coding ELF4-LIKE 1 (ELF4-L1) ELF4-LIKE 1 (ELF4-L1)
AT5G24400	Encodes a protein with 6-phosphoglucunolactonase activity that localizes to the chloroplasts and the peroxisome. Ho	wever, mutant phenotypes observed in pgl3 mutant plants can be complemented with a chloroplast-targeted version of the protein. PGL3 likely functions in the oxidative branch of the pentose phosphate pathway. pgl3 mutant phenotypes suggest that it is important in pathogen defense and maintenance of cellular redox homeostasis. protein_coding EMBRYO DEFECTIVE 2024 (emb2024) EMBRYO DEFECTIVE 2024 (em…
AT4G21130	similar to man and yeast U3-55K genes, involved in processing of pre-ribosomal RNA. protein_coding EMBRYO DEFE	CTIVE 2271 (EMB2271) EMBRYO DEFECTIVE 2271 (EMB2271)
AT1G49880	Encodes Erv1, a component of the mitochondrial intermembrane space assembly machinery involved in the import pathwa	y of the small intermembrane space proteins. It contains a Cys-X-Cys shuttle disulfide and oxidizes thioredoxin in vitro. protein_coding ERV1 (Erv1) ERV1 (Erv1); (AtErv1);EMBRYO DEFECTIVE 3106 (EMB3106)
AT4G00380	Belongs to a subgroup of SGS3-like proteins that act redundantly in RNA-directed DNA methylation: AT1G15910 (FDM1),	AT4G00380 (FDM2), AT3G12550 (FDM3), AT1G13790 (FDM4), AT1G80790 (FDM5). protein_coding FACTOR OF DNA METHYLATION 2 (FDM2) FACTOR OF DNA METHYLATION 2 (FDM2);IDN2 PARALOG 2 (IDP2);INVOLVED IN DE NOVO 2 (IDN2) - LIKE 2 (INDL2)
AT1G14110	member of xyloglucan fucosyltransferase family protein_coding FUCOSYLTRANSFERASE 9 (FUT9) FUCOSYLTRANSFERASE	9 (FUT9); (ATFUT9)
AT2G47510	Encodes a mitochondrial-localized protein. The FUM1 gene appears to be essential, suggesting that FUM1 may play a c	rucial role as a fumarase in the tricarboxylic acid cycle. protein_coding FUMARASE 1 (FUM1) FUMARASE 1 (FUM1)
AT2G15740	Member of a small family of zinc finger containing putative transcription factors.Similar to GAZ. protein_cod	ing GAZ-LIKE 1 (GAL1) GAZ-LIKE 1 (GAL1)
AT1G49530	encodes a mitochondria-targeted geranylgeranyl pyrophosphate synthase protein_coding GERANYLGERANYL PYROPHOSPHAT	E SYNTHASE 6 (GGPS6) GERANYLGERANYL PYROPHOSPHATE SYNTHASE 6 (GGPS6); (GFPPS3);GERANYLGERANYL PYROPHOSPHATE SYNTHASE 1 (GGPPS1)
AT1G50960	Encodes a protein with gibberellin 2-oxidase activity which acts specifically on C-20 gibberellins. DDF1 binds to G	A2OX7 and regulates its expression in response to salt stress. protein_coding GIBBERELLIN 2-OXIDASE 7 (GA2OX7) ARABIDOPSIS THALIANA GIBBERELLIN 2-OXIDASE 7 (ATGA2OX7);GIBBERELLIN 2-OXIDASE 7 (GA2OX7)
AT1G09610	glucuronoxylan 4-O-methyltransferase-like protein (DUF579);(source:Araport11) protein_coding GLUCURONOXYLAN METH	YLTRANSFERASE 3 (GXM3) GLUCURONOXYLAN METHYLTRANSFERASE 3 (GXM3)
AT1G02950	Encodes glutathione transferase belonging to the phi class of GSTs. Naming convention according to Wagner et al. (2	002). protein_coding GLUTATHIONE S-TRANSFERASE F4 (GSTF4) GLUTATHIONE S-TRANSFERASE F4 (ATGSTF4);GLUTATHIONE S-TRANSFERASE F4 (GSTF4);GLUTATHIONE S-TRANSFERASE 31 (GST31)
AT2G35110	Component of the WAVE protein complex which act as activators of ARP2/3 complex involved in actin nucleation. Requi	red for trichome morphogenesis. Mutant displays distorted trichomes, a phenotype that can be phenocopied by treatment of WT plants with actin-interacting drugs. Its ER localization is independent of upstream SPK1 activation signaling and the physical association with the WAVE/SCAR Regulatory complex binding partner SRA1. ER-localized NAP1 has little colocalization with actin and represent the ina…
AT3G11945	Encodes a protein involved in plastoquinone-9 biosynthesis. The enzyme possesses homogentisate prenyltransferase ac	tivity and was shown to use solanesyl diphosphate, farnesyl diphosphate and geranylgeranyldiphosphate as prenyl donors, but not phytyldiphosphate. This gene At3g11945 derives from a split of At3g11950, publications Tian et al (2007) and Sadre et al (2006) refer to this gene as At3g11950. protein_coding HOMOGENTISATE PRENYLTRANSFERASE (HST) PHYTOENE DESATURATION 2 (PDS2);HOMOGENTISATE PRENYLTRANSF…
AT1G72670	IQ-domain 8;(source:Araport11) protein_coding IQ-DOMAIN 8 (iqd8) IQ-DOMAIN 8 (iqd8)
AT2G38240	One of 4 paralogs encoding a 2-oxoglutarate/Fe(II)-dependent oxygenases that hydroxylates JA to 12-OH-JA. pro	tein_coding JASMONATE-INDUCED OXYGENASE4 (JOX4) JASMONATE-INDUCED OXYGENASE4 (JOX4);JASMONIC ACID OXIDASE 4 (JAO4)
AT4G28680	Encodes a stress-induced tyrosine decarboxylase (TyrDC). Recombinant (His)6-TyrDC expressed in E. coli catalyzes	the conversion of L-tyrosine to tyramine. Recombinant TyrDC forms tetramers. protein_coding L-TYROSINE DECARBOXYLASE (TYRDC) L-TYROSINE DECARBOXYLASE (TYRDC); (ATTYDC);L-TYROSINE DECARBOXYLASE (TYDC);L-TYROSINE DECARBOXYLASE 1 (TYRDC1)
AT2G20208	Encodes a member of a family of small,secreted, cysteine rich protein with sequence similarity to the PCP (pollen c	oat protein) gene family. protein_coding LOW-MOLECULAR-WEIGHT CYSTEINE-RICH 60 (LCR60) LOW-MOLECULAR-WEIGHT CYSTEINE-RICH 60 (LCR60)
AT2G34220	ubiquitin carboxyl-terminal hydrolase-like protein, putative (DUF627 and DUF629);(source:Araport11) protein_cod	ing MATERNAL EFFECT EMBRYO ARREST 20 (MEE20) MATERNAL EFFECT EMBRYO ARREST 20 (MEE20)
AT1G37140	Amember of mei2-like gene family; phylogenetic analysis revealed that it belongs to the fourth clade of mei2-like p	roteins, with conserved C-terminal RNA recognition motif (RRM) only. MCT1 expression is increased in the presence of ABA and RNAi suppression showed increased germination rates in the presence of ABA. protein_coding MEI2 C-TERMINAL RRM ONLY LIKE 1 (MCT1) MEI2 C-TERMINAL RRM ONLY LIKE 1 (MCT1)
AT1G77320	Mutant is defective in meiosis and produces abnormal microspores. Encodes a BRCT-domain-containing protein that cou	ld be specific to the meiotic cell cycle and that plays a crucial role in some DNA repair events independent of SPO11 DSB recombination repair. protein_coding MEIOSIS DEFECTIVE 1 (MEI1) MEIOSIS DEFECTIVE 1 (MEI1)
AT5G23010	Encodes a methylthioalkylmalate synthase, catalyzes the condensation reactions of the first two rounds of methionin	e chain elongation in the biosynthesis of methionine-derived glucosinolates. The mRNA is cell-to-cell mobile. protein_coding METHYLTHIOALKYLMALATE SYNTHASE 1 (MAM1) METHYLTHIOALKYLMALATE SYNTHASE 1 (MAM1);2-ISOPROPYLMALATE SYNTHASE 3 (IMS3)
AT1G69792	Encodes a microRNA that targets both APS and AST family members. MicroRNAs are regulatory RNAs with a mature length	of ~21-nucleotides that are processed from hairpin precursors by Dicer-like enzymes. MicroRNAs can negatively regulate gene expression by attenuating translation or by directing mRNA cleavage.Mature sequence: CUGAAGUGUUUGGGGGAACUC. Predicted targets are ATP sulfurylases. miRNA_primary_transcript MICRORNA395D (MIR395D) MICRORNA395D (MIR395D);MICRORNA 395 (MIR395)
AT4G13494	Encodes a microRNA of unknown function. MicroRNAs are regulatory RNAs with a mature length of ~21-nucleotides that	are processed from hairpin precursors by Dicer-like enzymes. MicroRNAs can negatively regulate gene expression by attenuating translation or by directing mRNA cleavage. Mature sequence: UUGAGAGCAACAAGACAUAAU miRNA_primary_transcript MICRORNA863A (MIR863A) MICRORNA863A (MIR863A)
AT4G21090	MITOCHONDRIAL FERREDOXIN 2;(source:Araport11) protein_coding MITOCHONDRIAL FERREDOXIN 2 (MFDX2) MITOCHONDRI	AL FERREDOXIN 2 (MFDX2);ARABIDOPSIS MITOCHONDRIAL FERREDOXIN 2 (ATMFDX2)
AT1G31720	chitin synthase, putative (DUF1218);(source:Araport11) protein_coding MODIFYING WALL LIGNIN-1 (MWL1) MODIFYING W	ALL LIGNIN-1 (MWL1)
AT4G10760	Encodes a member of a core set of mRNA m6A writer proteins and is required for N6-adenosine methylation of mRNA.	protein_coding MRNAADENOSINE METHYLASE (MTA) EMBRYO DEFECTIVE 1706 (EMB1706);MRNAADENOSINE METHYLASE (MTA)
AT1G53480	Encodes MRD1 (mto 1 responding down). Down-regulated in mto1-1 mutant that over-accumulates soluble methionine.	protein_coding MTO 1 RESPONDING DOWN 1 (MRD1) ARABIDOPSIS MTO 1 RESPONDING DOWN 1 (ATMRD1);MTO 1 RESPONDING DOWN 1 (MRD1)
AT4G30996	NKS1, a plant-specific gene, encodes a 19 kDa endomembrane-localized protein. It is part of SOS independent ion hom	eostasis regulation pathway. protein_coding NA(+)- AND K(+)-SENSITIVE 1 (NKS1) NA(+)- AND K(+)-SENSITIVE 1 (NKS1)
AT1G56430	Encodes a protein with nicotianamine synthase activity. protein_coding NICOTIANAMINE SYNTHASE 4 (NAS4) NICOTIANAMI	NE SYNTHASE 4 (NAS4);ARABIDOPSIS THALIANA NICOTIANAMINE SYNTHASE 4 (ATNAS4)
AT5G04900	Encodes a chlorophyll b reducatase involved in the degradation of chlorophyll b and LHCII (light harvesting complex	II). protein_coding NYC1-LIKE (NOL) NYC1-LIKE (NOL)
AT3G07780	Encodes a nuclear PHD finger protein that is functionally redundant with OBE2 and plays an important role in the ma	intenance and/or establishment of the root and shoot apical meristems. The mRNA is cell-to-cell mobile. protein_coding OBERON1 (OBE1) OBERON1 (OBE1)
AT2G06010	encodes a novel protein whose expression level is induced in lines overexpressing salicylic-acid (SA)-inducible Ara	bidopsis DNA binding with one finger (Dof) transcription factor, called OBF-binding protein 3. protein_coding OBP3-RESPONSIVE GENE 4 (ORG4) OBP3-RESPONSIVE GENE 4 (ORG4)
AT1G57590	Pectinacetylesterase family protein;(source:Araport11) protein_coding PECTIN ACETYESTERASE 2 (PAE2) PECTIN ACET	YESTERASE 2 (PAE2);PECTIN ACETYESTERASE 2 (ATPAE2)
AT3G04460	RING finger protein involved in peroxisome biogenesis. Also involved in peroxisomal import of nitric oxide synthas	e. Has been demonstrated to have E3 ubiquitin ligase activity. protein_coding PEROXIN-12 (PEX12) PEROXIN-12 (PEX12);PEROXIN-12 (ATPEX12);ABERRANT PEROXISOME MORPHOLOGY 4 (APM4)
AT2G02310	phloem protein 2-B6;(source:Araport11) protein_coding PHLOEM PROTEIN 2-B6 (PP2-B6) PHLOEM PROTEIN 2-B6 (PP2-B6	);PHLOEM PROTEIN 2-B6 (AtPP2-B6)
AT2G02340	phloem protein 2-B8;(source:Araport11) protein_coding PHLOEM PROTEIN 2-B8 (PP2-B8) PHLOEM PROTEIN 2-B8 (PP2-B8	);PHLOEM PROTEIN 2-B8 (AtPP2-B8)
AT5G39400	Calcium/lipid-binding (CaLB) phosphatase;(source:Araport11) protein_coding PHOSPHATASE AND TENSIN HOMOLOG DELE	TED ON CHROMOSOME TEN 1 (PTEN1) PHOSPHATASE AND TENSIN HOMOLOG DELETED ON CHROMOSOME TEN 1 (PTEN1); (ATPTEN1)
AT4G02770	Encodes a protein predicted by sequence similarity with spinach PsaD to be photosystem I reaction center subunit II	(PsaD1) protein_coding PHOTOSYSTEM I SUBUNIT D-1 (PSAD-1) PHOTOSYSTEM I SUBUNIT D-1 (PSAD-1)
AT1G20925	Auxin efflux carrier family protein;(source:Araport11) protein_coding PIN-LIKES 1 (PILS1) PIN-LIKES 1 (PILS1)
AT3G52150	RNA-binding (RRM/RBD/RNP motifs) family protein;(source:Araport11) protein_coding PLASTID-SPECI&#64257;C RIBO	SOMAL PROTEIN 2 (PSRP2) PLASTID-SPECI&#64257;C RIBOSOMAL PROTEIN 2 (PSRP2)
AT3G20160	Terpenoid synthases superfamily protein;(source:Araport11) protein_coding POLYPRENYL PYROPHOSPHATE SYNTHASE 2	(PPPS2) POLYPRENYL PYROPHOSPHATE SYNTHASE 2 (PPPS2)
AT4G18195	Member of a family of proteins related to PUP1, a purine transporter. May be involved in the transport of purine an	d purine derivatives such as cytokinins, across the plasma membrane. protein_coding PURINE PERMEASE 8 (PUP8) ARABIDOPSIS THALIANA PURINE PERMEASE 8 (ATPUP8);PURINE PERMEASE 8 (PUP8)
AT2G47750	Encodes GH3.9, a member of the GH3 family auxin-responsive genes. gh3.9-1 mutants had greater primary root length,	increased sensitivity to indole-3-acetic acid (IAA)-mediated root growth inhibition, but no obvious effects on apical dominance or leaf morphology. protein_coding PUTATIVE INDOLE-3-ACETIC ACID-AMIDO SYNTHETASE GH3.9 (GH3.9) PUTATIVE INDOLE-3-ACETIC ACID-AMIDO SYNTHETASE GH3.9 (GH3.9)
AT1G22740	GTP-binding protein Rab7 protein_coding RAB GTPASE HOMOLOG G3B (RABG3B) (RAB7);RAB GTPASE HOMOLOG	G3B (RABG3B); (RAB75); (ATRABG3B)
AT2G33775	Member of a diversely expressed predicted peptide family showing sequence similarity to tobacco Rapid Alkalinizatio	n Factor (RALF), and is believed to play an essential role in the physiology of Arabidopsis. Consists of a single exon and is characterized by a conserved C-terminal motif and N-terminal signal peptide. protein_coding RALF-LIKE 19 (RALFL19) RALF-LIKE 19 (RALFL19)
AT5G40942	Annotated as pseudogene of ribonucleoside-diphosphate reductase small chain/ ribonucleotide reductase.Probably not	a pseudogene based on evidence for transcription (RNA-seq) and translation (Ribo-seq) described in PMID:27791167 pseudogene RIBONUCLEOTIDE REDUCTASE 2B (RNR2B) RIBONUCLEOTIDE REDUCTASE 2B (RNR2B)
AT4G27150	seed storage albumin 2;(source:Araport11) protein_coding SEED STORAGE ALBUMIN 2 (SESA2) (AT2S2);SEED STORA	GE ALBUMIN 2 (SESA2)
AT3G23800	selenium-binding protein 3;(source:Araport11) protein_coding SELENIUM-BINDING PROTEIN 3 (SBP3) SELENIUM-BI	NDING PROTEIN 3 (SBP3)
AT3G26900	Encodes a protein with some sequence similarity to shikimate kinases, but a truncated form of this protein (lacking	a putative N-terminal chloroplast transit peptide) does not have shikimate kinase activity in vitro. skl1-3 mutants have a variegated phenotype and skl1-8 mutants have an albino phenotype consistent with the observation of chloroplast defects in these mutants. protein_coding SHIKIMATE KINASE-LIKE 1 (SKL1) ARABIDOPSIS THALIANA SHIKIMATE KINASE-LIKE 1 (ATSKL1);SHIKIMATE KINASE-LIKE 1 (SKL1)
AT3G26612	Has been identified as a translated small open reading frame by ribosome profiling. other_rna SHORT OPEN	READING FRAME 28 (SORF28) SHORT OPEN READING FRAME 28 (SORF28)
AT3G10680	SLI1 is a heat shock like protein that is found in sieve elements, sieve plates and spherical bodies peripheral to	the mitochondria. Mutants show increased phloem feeding by aphids and decreased heat tolerance. protein_coding SIEVE ELEMENT-LINING CHAPERONE 1 (SLI1) SIEVE ELEMENT-LINING CHAPERONE 1 (SLI1)
AT4G37160	SKU5 similar 15;(source:Araport11) protein_coding SKU5 SIMILAR 15 (sks15) SKU5 SIMILAR 15 (sks15)
AT4G38840	SAUR-like auxin-responsive protein family;(source:Araport11) protein_coding SMALL AUXIN UPREGULATED RNA 14 (SAU	R14) SMALL AUXIN UPREGULATED RNA 14 (SAUR14)
AT5G09600	Encodes one of the membrane anchor subunits of the mitochondrial respiratory complex II. The protein is encoded by	the nuclear genome but is imported into the mitochondrion. There are two genes that encode this protein, the other is SDH3-2. protein_coding SUCCINATE DEHYDROGENASE 3-1 (SDH3-1) SUCCINATE DEHYDROGENASE 3-1 (SDH3-1)
AT3G19940	Encodes a hexose-H(+) symporter that catalyzes the high-affinity uptake of glucose, galactose and mannose that is i	nduced under low-glucose conditions in pollen tubes. protein_coding SUGAR TRANSPORT PROTEIN 10 (STP10) SUGAR TRANSPORT PROTEIN 10 (STP10)
AT1G66020	Terpenoid cyclases/Protein prenyltransferases superfamily protein;(source:Araport11) protein_coding TERPENE SYN	THASE 26 (TPS26) TERPENE SYNTHASE 26 (TPS26)
AT5G23030	Member of TETRASPANIN family protein_coding TETRASPANIN12 (TET12) TETRASPANIN12 (TET12)
AT4G25430	hypothetical protein;(source:Araport11) protein_coding TON1 RECRUITING MOTIF 23 (TRM23) TON1 RECRUITING MOT	IF 23 (TRM23)
AT5G48100	Encodes a protein that is similar to laccase-like polyphenol oxidases. Involved in lignin and flavonoids biosynthe	sis. It has four conserved copper binding domains. Expressed in developing testa, where it colocalizes with the flavonoid end products proanthocyanidins and flavonols. Mutant plants exhibited a delay in developmentally determined browning of the testa, characterized by the pale brown color of seed coat. The tt10 mutant seeds accumulate more epicatechin monomers and more soluble proanthocyanidins …
AT5G53770	Nucleotidyltransferase family protein;(source:Araport11) protein_coding TRF4/5-LIKE (TRL) TRF4/5-LIKE	(TRL)
AT1G06890	UXT3 is a member of the NST-KT subfamily of nucleotide/sugar transporters. It is localized to the golgi and functi	ons as a UDP-Xyl transporter. protein_coding UDP-XYLOSE TRANSPORTER3 (UXT3) UDP-XYLOSE TRANSPORTER3 (UXT3)
AT4G12920	Eukaryotic aspartyl protease family protein;(source:Araport11) protein_coding UNDEAD (UND) UNDEAD (UND)
AT1G30950	Required for the proper identity of the floral meristem. Involved in establishing the whorled pattern of floral org	ans, in the control of specification of the floral meristem, and in the activation of APETALA3 and PISTILLATA. UFO is found at the AP3 promoter in a LFY-dependent manner, suggesting that it works with LFY to regulate AP3 expression. UFO may also promote the ubiquitylation of LFY. protein_coding UNUSUAL FLORAL ORGANS (UFO) UNUSUAL FLORAL ORGANS (UFO)
AT3G18630	Encodes a uracil-DNA glycosylase (UDG) involved in a base excision DNA repair pathway in mitochondria. protein_cod	ing URACIL DNA GLYCOSYLASE (UNG) URACIL DNA GLYCOSYLASE (UNG);URACIL DNA GLYCOSYLASE (ATUNG)
AT3G20557	hypothetical protein;(source:Araport11) protein_coding VASCULAR-RELATED UNKNOWN PROTEIN 3 (VUP3) VASCULAR-RE	LATED UNKNOWN PROTEIN 3 (VUP3)
AT5G57320	actin filament bundling protein P-115-ABP protein;(source:Araport11) protein_coding VILLIN 5 (VLN5) VILLIN 5 (V	LN5)
AT4G24120	Member of a small family of oligopeptide transporters similar to the yellow stripe locus of maize (ZmYS1). pro	tein_coding YELLOW STRIPE LIKE 1 (YSL1) YELLOW STRIPE LIKE 1 (ATYSL1);YELLOW STRIPE LIKE 1 (YSL1)
AT3G21175	member of a novel family of plant-specific GATA-type transcription factors. protein_coding ZIM-LIKE 1 (ZML1)	(TIFY2B);GATA TRANSCRIPTION FACTOR 24 (GATA24);ZIM LIKE 1 (ZML1);ZIM-LIKE 1 (ZML1)
AT2G04032	zinc transporter 7 precursor;(source:Araport11) protein_coding ZINC TRANSPORTER 7 PRECURSOR (ZIP7) ZINC TRANSP	ORTER 7 PRECURSOR (ZIP7)
The query fo	r the following t	erms resulted in no hits: AT2G07363 AT5G28800 AT5G18362 AT5G29044 AT2G23149 AT3G43722 AT4G02871

## Sheet: Sheet5
Locus Identifier	Gene Model Description Gene Model Type Primary Gene Symbol All Gene Symbols
AT5G37250	RING/U-box superfamily protein;(source:Araport11) protein_coding
AT1G04000	hypothetical protein;(source:Araport11) protein_coding
AT4G22730	Leucine-rich repeat protein kinase family protein;(source:Araport11) protein_coding
AT4G09930	Avirulence induced gene (AIG1) family protein;(source:Araport11) protein_coding
AT5G55380	MBOAT (membrane bound O-acyl transferase) family protein;(source:Araport11) protein_coding
AT2G42720	FBD, F-box, Skp2-like and Leucine Rich Repeat domains containing protein;(source:Araport11) protein_coding
AT1G55690	Sec14p-like phosphatidylinositol transfer family protein;(source:Araport11) protein_coding
AT3G15350	Core-2/I-branching beta-1,6-N-acetylglucosaminyltransferase family protein;(source:Araport11) protein_coding
AT1G30350	Pectin lyase-like superfamily protein;(source:Araport11) protein_coding
AT4G33080	AGC (cAMP-dependent, cGMP-dependent and protein kinase C) kinase family protein;(source:Araport11) protein_coding
AT2G18530	Protein kinase superfamily protein;(source:Araport11) protein_coding
AT2G44920	Encodes a pentapeptide-repeat protein (PRP) composed of 25 repeats capped by N- and C-terminal a-helices. Unlike other PRPs, At2g44920 consists exclusively of type II b-turns protein_coding
AT3G05900	neurofilament protein-like protein;(source:Araport11) protein_coding
AT1G20500	AMP-dependent synthetase and ligase family protein;(source:Araport11) protein_coding
AT1G20770	coiled-coil protein;(source:Araport11) protein_coding
AT1G02813	pectinesterase (Protein of unknown function, DUF538);(source:Araport11) protein_coding
AT1G32420	F-box and associated interaction domains-containing protein;(source:Araport11) protein_coding
AT2G11630	pseudogene of hAT transposon superfamily protein;(source:Araport11) pseudogene
AT2G30930	hypothetical protein;(source:Araport11) protein_coding
AT2G31820	Ankyrin repeat family protein;(source:Araport11) protein_coding
AT5G63040	transmembrane protein;(source:Araport11) protein_coding
AT2G16080	pseudogene of Polynucleotidyl transferase;(source:Araport11) pseudogene
AT1G48230	Nucleotide/sugar transporter family protein protein_coding
AT4G32970	BRISC/BRCA1-A complex protein;(source:Araport11) protein_coding
AT5G61970	signal recognition particle-related / SRP-like protein;(source:Araport11) protein_coding
AT3G59765	Unknown gene other_rna
AT2G28130	actin protein 2/3 complex subunit-like protein;(source:Araport11) protein_coding
AT4G21570	organic solute transporter ostalpha protein (DUF300);(source:Araport11) protein_coding
AT5G18590	Galactose oxidase/kelch repeat superfamily protein;(source:Araport11) protein_coding
AT1G43260	hAT transposon superfamily protein;(source:Araport11) protein_coding
AT3G24110	Calcium-binding EF-hand family protein;(source:Araport11) protein_coding
AT2G07713	hypothetical protein;(source:Araport11) protein_coding
AT1G03180	non-structural protein;(source:Araport11) protein_coding
AT2G17295	snoRNA;(source:Araport11) small_nucleolar_rna
AT3G27845	pre-tRNA tRNA-Pro (anticodon: TGG);(source:Araport11, TAIR10) pre_trna
AT4G19460	UDP-Glycosyltransferase superfamily protein;(source:Araport11) protein_coding
AT2G47390	Prolyl oligopeptidase family protein;(source:Araport11) protein_coding
AT4G32160	Phox (PX) domain-containing protein;(source:Araport11) protein_coding
AT3G28820	mediator of RNA polymerase II transcription subunit-like protein, putative (DUF1216);(source:Araport11) protein_coding
AT2G25200	hypothetical protein (DUF868);(source:Araport11) protein_coding
AT4G19530	Encodes a TIR-NB-LRR resistance protein. Transient expression in tobacco induces cell death. protein_coding
AT5G42053	This gene encodes a small protein and has either evidence of transcription or purifying selection. protein_coding
AT2G46308	transmembrane protein;(source:Araport11) protein_coding
AT4G31075	pre-tRNA tRNA-Arg (anticodon: TCT);(source:Araport11, TAIR10) pre_trna
AT1G47570	RING/U-box superfamily protein;(source:Araport11) protein_coding
AT5G60680	transcription initiation factor TFIID subunit (Protein of unknown function, DUF584);(source:Araport11) protein_coding
AT3G27270	TRAM, LAG1 and CLN8 (TLC) lipid-sensing domain containing protein;(source:Araport11) protein_coding
AT5G13760	Plasma-membrane choline transporter family protein;(source:Araport11) protein_coding
AT3G20850	proline-rich family protein;(source:Araport11) protein_coding
AT2G34930	disease resistance family protein / LRR family protein;(source:Araport11) protein_coding
AT5G09280	Pectin lyase-like superfamily protein;(source:Araport11) protein_coding
AT2G38890	hypothetical protein;(source:Araport11) protein_coding
AT1G56120	Leucine-rich repeat transmembrane protein kinase;(source:Araport11) protein_coding
AT4G00810	60S acidic ribosomal protein family;(source:Araport11) protein_coding
AT4G27700	Rhodanese/Cell cycle control phosphatase superfamily protein;(source:Araport11) protein_coding
AT5G67630	P-loop containing nucleoside triphosphate hydrolases superfamily protein;(source:Araport11) protein_coding
AT1G05710	basic helix-loop-helix (bHLH) DNA-binding superfamily protein;(source:Araport11) protein_coding
AT5G62030	diphthamide synthesis DPH2 family protein;(source:Araport11) protein_coding
AT3G27090	DCD (Development and Cell Death) domain protein;(source:Araport11) protein_coding
AT1G76170	2-thiocytidine tRNA biosynthesis protein, TtcA;(source:Araport11) protein_coding
AT3G18282	hypothetical protein;(source:Araport11) protein_coding
AT1G76600	poly polymerase;(source:Araport11) protein_coding
AT2G32970	G1/S-specific cyclin-E protein;(source:Araport11) protein_coding
AT1G76185	NADH-ubiquinone oxidoreductase chain;(source:Araport11) protein_coding
AT5G61820	stress up-regulated Nod 19 protein;(source:Araport11) protein_coding
AT5G32460	Transcriptional factor B3 family protein;(source:Araport11) protein_coding
AT3G19850	Phototropic-responsive NPH3 family protein;(source:Araport11) protein_coding
AT1G80850	DNA glycosylase superfamily protein;(source:Araport11) protein_coding
AT5G32440	Ubiquitin system component Cue protein;(source:Araport11) protein_coding
AT5G62060	F-box and associated interaction domains-containing protein;(source:Araport11) protein_coding
AT1G17360	LOW protein: protein phosphatase 1 regulatory subunit-like protein;(source:Araport11) protein_coding
AT3G06280	F-box associated ubiquitination effector family protein;(source:Araport11) protein_coding
AT5G65660	hydroxyproline-rich glycoprotein family protein;(source:Araport11) protein_coding
AT4G32020	serine/arginine repetitive matrix-like protein;(source:Araport11) protein_coding
AT3G07350	sulfate/thiosulfate import ATP-binding protein, putative (DUF506);(source:Araport11) protein_coding
AT2G32190	cysteine-rich/transmembrane domain A-like protein;(source:Araport11) protein_coding
AT5G49760	Leucine-rich repeat protein kinase family protein;(source:Araport11) protein_coding
AT2G12905	hypothetical protein;(source:Araport11) protein_coding
AT5G60760	P-loop containing nucleoside triphosphate hydrolases superfamily protein;(source:Araport11) protein_coding
AT3G50390	Transducin/WD40 repeat-like superfamily protein;(source:Araport11) protein_coding
AT5G08139	RING/U-box superfamily protein;(source:Araport11) protein_coding
AT4G21240	F-box and associated interaction domains-containing protein;(source:Araport11) protein_coding
AT3G07470	transmembrane protein, putative (Protein of unknown function, DUF538);(source:Araport11) protein_coding
AT1G01490	Heavy metal transport/detoxification superfamily protein;(source:Araport11) protein_coding
AT3G01030	C2H2 and C2HC zinc fingers superfamily protein;(source:Araport11) protein_coding
AT1G63750	Disease resistance protein (TIR-NBS-LRR class) family;(source:Araport11) protein_coding
AT2G07676	hypothetical protein;(source:Araport11) protein_coding
AT1G77290	Glutathione S-transferase family protein;(source:Araport11) protein_coding
AT5G12010	nuclease;(source:Araport11) protein_coding
AT1G17620	Late embryogenesis abundant (LEA) hydroxyproline-rich glycoprotein family;(source:Araport11) protein_coding
AT3G63510	FMN-linked oxidoreductases superfamily protein;(source:Araport11) protein_coding
AT2G32160	S-adenosyl-L-methionine-dependent methyltransferases superfamily protein;(source:Araport11) protein_coding
AT4G25030	Serine/Threonine-kinase;(source:Araport11) protein_coding
AT2G16620	Protein kinase superfamily protein;(source:Araport11) protein_coding
AT3G29450	General transcription factor 2-related zinc finger protein;(source:Araport11) protein_coding
AT4G09965	hypothetical protein;(source:Araport11) protein_coding
AT3G15680	Ran BP2/NZF zinc finger-like superfamily protein;(source:Araport11) protein_coding
AT4G27654	transmembrane protein;(source:Araport11) protein_coding
AT5G46310	WRKY family transcription factor;(source:Araport11) protein_coding
AT1G35500	hypothetical protein;(source:Araport11) protein_coding
AT5G24155	FAD/NAD(P)-binding oxidoreductase family protein;(source:Araport11) protein_coding
AT3G49970	Phototropic-responsive NPH3 family protein;(source:Araport11) protein_coding
AT4G08250	GRAS family transcription factor;(source:Araport11) protein_coding
AT5G54420	hypothetical protein (DUF295);(source:Araport11) protein_coding
AT2G43200	S-adenosyl-L-methionine-dependent methyltransferases superfamily protein;(source:Araport11) protein_coding
AT4G08580	microfibrillar-associated protein-like protein;(source:Araport11) protein_coding
AT2G38646	hypothetical protein;(source:Araport11) protein_coding
AT5G64735	pre-tRNA tRNA-His (anticodon: GTG);(source:Araport11, TAIR10) pre_trna
AT1G10850	Leucine-rich repeat protein kinase family protein;(source:Araport11) protein_coding
AT5G13100	Gap junction beta-4 protein;(source:Araport11) protein_coding
AT3G24190	Protein kinase superfamily protein;(source:Araport11) protein_coding
AT2G44670	senescence-associated family protein (DUF581);(source:Araport11) protein_coding
AT5G03370	acylphosphatase family;(source:Araport11) protein_coding
AT2G24830	zinc finger (CCCH-type) family protein / D111/G-patch domain-containing protein;(source:Araport11) protein_coding
AT5G27950	P-loop containing nucleoside triphosphate hydrolases superfamily protein;(source:Araport11) protein_coding
AT3G44713	hypothetical protein;(source:Araport11) protein_coding
AT1G67300	Major facilitator superfamily protein;(source:Araport11) protein_coding
AT5G57887	transmembrane protein;(source:Araport11) protein_coding
AT5G17760	P-loop containing nucleoside triphosphate hydrolases superfamily protein;(source:Araport11) protein_coding
AT1G25520	Uncharacterized protein family (UPF0016);(source:Araport11) protein_coding
AT5G41675	pre-tRNA tRNA-Met;(source:Araport11, TAIR10) pre_trna
AT2G29065	GRAS family transcription factor;(source:Araport11) protein_coding
AT2G28140	enabled-like protein (DUF1635);(source:Araport11) protein_coding
AT2G39865	transmembrane protein;(source:Araport11) protein_coding
AT3G08960	ARM repeat superfamily protein;(source:Araport11) protein_coding
AT2G35612	copper amine oxidase family protein;(source:Araport11) protein_coding
AT3G61520	Pentatricopeptide repeat (PPR) superfamily protein;(source:Araport11) protein_coding
AT2G04070	Expression in rosette leaves is activated by high concentration of boron. protein_coding
AT4G09770	TRAF-like family protein;(source:Araport11) protein_coding
AT5G64395	This gene encodes a small protein and has either evidence of transcription or purifying selection. protein_coding
AT3G55665	Plant self-incompatibility protein S1 family;(source:Araport11) protein_coding
AT1G30140	Myb/SANT-like DNA-binding domain protein;(source:Araport11) protein_coding
AT4G01380	plastocyanin-like domain-containing protein;(source:Araport11) protein_coding
AT2G02630	Cysteine/Histidine-rich C1 domain family protein;(source:Araport11) protein_coding
AT1G70160	zinc finger MYND domain protein;(source:Araport11) protein_coding
AT2G32340	TraB family protein;(source:Araport11) protein_coding
AT3G21320	EARLY FLOWERING protein;(source:Araport11) protein_coding
AT2G20350	encodes a member of the ERF (ethylene response factor) subfamily B-6 of ERF/AP2 transcription factor family. The protein contains one AP2 domain. There are 12 members in this subfamily including RAP2.11. protein_coding
AT3G17560	F-box and associated interaction domains-containing protein;(source:Araport11) protein_coding
AT5G16730	Encodes a microtubule-associated protein. The mRNA is cell-to-cell mobile. protein_coding
AT2G45360	ankyrin repeat/KH domain protein (DUF1442);(source:Araport11) protein_coding
AT2G41550	Rho termination factor;(source:Araport11) protein_coding
AT4G24610	pesticidal crystal cry8Ba protein;(source:Araport11) protein_coding
AT5G01420	Glutaredoxin family protein;(source:Araport11) protein_coding
AT3G46630	DCL protein (DUF3223);(source:Araport11) protein_coding
AT2G22730	Major facilitator superfamily protein;(source:Araport11) protein_coding
AT2G03810	18S pre-ribosomal assembly protein gar2-like protein;(source:Araport11) protein_coding
AT2G09388	hypothetical protein;(source:Araport11) protein_coding
AT2G07763	pre-tRNA tRNA-Cys (anticodon: GCA);(source:Araport11, TAIR10) pre_trna
AT3G18170	Glycosyltransferase family 61 protein;(source:Araport11) protein_coding
AT5G55840	PPR superfamily protein;(source:Araport11) protein_coding
AT1G14260	RING/FYVE/PHD zinc finger superfamily protein;(source:Araport11) protein_coding
AT4G24977	Pseudogene of AT4G24972; TPD1 (TAPETUM DETERMINANT 1) pseudogene
AT5G21940	hybrid signal transduction histidine kinase M-like protein;(source:Araport11) protein_coding
AT1G68220	aerobic coproporphyrinogen-III oxidase (DUF1218);(source:Araport11) protein_coding
AT5G44680	DNA glycosylase superfamily protein;(source:Araport11) protein_coding
AT1G03220	Eukaryotic aspartyl protease family protein;(source:Araport11) protein_coding
AT5G20190	Tetratricopeptide repeat (TPR)-like superfamily protein;(source:Araport11) protein_coding
AT4G09420	Disease resistance protein (TIR-NBS class);(source:Araport11) protein_coding
AT2G23690	HTH-type transcriptional regulator;(source:Araport11) protein_coding
AT5G28010	Polyketide cyclase/dehydrase and lipid transport superfamily protein;(source:Araport11) protein_coding
AT3G61840	auxin response factor, putative (DUF688);(source:Araport11) protein_coding
AT1G18382	Potential natural antisense gene, locus overlaps with AT1G18380 antisense_long_noncoding_rna
AT3G26235	hypothetical protein;(source:Araport11) protein_coding
AT5G40340	Tudor/PWWP/MBT superfamily protein;(source:Araport11) protein_coding
AT3G61545	pre-tRNA tRNA-Glu (anticodon: CTC);(source:Araport11, TAIR10) pre_trna
AT3G08680	Leucine-rich repeat protein kinase family protein;(source:Araport11) protein_coding
AT5G13400	Major facilitator superfamily protein;(source:Araport11) protein_coding
AT5G09960	sorbin/SH3 domain protein;(source:Araport11) protein_coding
AT5G61240	Leucine-rich repeat (LRR) family protein;(source:Araport11) protein_coding
AT2G07687	Cytochrome c oxidase, subunit III;(source:Araport11) protein_coding
AT1G56350	Peptide chain release factor 2;(source:Araport11) protein_coding
AT3G15605	nucleic acid binding protein;(source:Araport11) protein_coding
AT4G05632	hypothetical protein;(source:Araport11) protein_coding
AT1G65710	serine/arginine repetitive matrix-like protein;(source:Araport11) protein_coding
AT1G29110	Cysteine proteinases superfamily protein;(source:Araport11) protein_coding
AT5G16375	pre-tRNA tRNA-Ser (anticodon: AGA);(source:Araport11, TAIR10) pre_trna
AT5G28040	DNA-binding storekeeper protein-related transcriptional regulator;(source:Araport11) protein_coding
AT5G64980	transcription factor;(source:Araport11) protein_coding
AT2G41400	Pollen Ole e 1 allergen and extensin family protein;(source:Araport11) protein_coding
AT1G09520	hypothetical protein;(source:Araport11) protein_coding
AT5G38190	myosin heavy chain-like protein;(source:Araport11) protein_coding
AT2G34238	hypothetical protein;(source:Araport11) protein_coding
AT1G11020	RING/FYVE/PHD zinc finger superfamily protein;(source:Araport11) protein_coding
AT2G19460	DUF3511 domain protein (DUF3511);(source:Araport11) protein_coding
AT2G03930	hypothetical protein (DUF239);(source:Araport11) protein_coding
AT2G07760	Zinc knuckle (CCHC-type) family protein;(source:Araport11) protein_coding
AT4G22980	molybdenum cofactor sulfurase-like protein;(source:Araport11) protein_coding
AT2G32630	Pentatricopeptide repeat (PPR-like) superfamily protein;(source:Araport11) protein_coding
AT4G02733	F-box family protein;(source:Araport11) protein_coding
AT1G25300	Octicosapeptide/Phox/Bem1p family protein;(source:Araport11) protein_coding
AT3G43870	hypothetical protein;(source:Araport11) protein_coding
AT1G78020	senescence-associated family protein, putative (DUF581);(source:Araport11) protein_coding
AT3G09020	alpha 1,4-glycosyltransferase family protein;(source:Araport11) protein_coding
AT1G70400	NOSIC domain protein;(source:Araport11) protein_coding
AT1G72500	inter alpha-trypsin inhibitor, heavy chain-like protein;(source:Araport11) protein_coding
AT4G32030	hypothetical protein;(source:Araport11) protein_coding
AT5G59690	Histone superfamily protein;(source:Araport11) protein_coding
AT2G39950	flocculation protein;(source:Araport11) protein_coding
AT1G78040	Pollen Ole e 1 allergen and extensin family protein;(source:Araport11) protein_coding
AT3G08600	transmembrane protein, putative (DUF1191);(source:Araport11) protein_coding
AT1G45243	Cysteine/Histidine-rich C1 domain family protein;(source:Araport11) protein_coding
AT5G11242	pseudogene of ribosomal protein pseudogene
AT5G14110	peroxidase (DUF 3339);(source:Araport11) protein_coding
AT5G25290	F-box protein (DUF295);(source:Araport11) protein_coding
AT2G30695	bacterial trigger factor;(source:Araport11) protein_coding
AT4G35750	SEC14 cytosolic factor family protein / phosphoglyceride transfer family protein;(source:Araport11) protein_coding
AT3G17490	F-box and associated interaction domains-containing protein;(source:Araport11) protein_coding
AT2G35859	Potential natural antisense gene, locus overlaps with AT2G35860 antisense_long_noncoding_rna
AT2G23321	hypothetical protein;(source:Araport11) protein_coding
AT5G59540	2-oxoglutarate (2OG) and Fe(II)-dependent oxygenase superfamily protein;(source:Araport11) protein_coding
AT2G07738	hypothetical protein;(source:Araport11) protein_coding
AT5G60840	hypothetical protein;(source:Araport11) protein_coding
AT3G46110	UPSTREAM OF FLC-like protein (DUF966);(source:Araport11) protein_coding
AT1G34690	pseudogene of maturase K;(source:Araport11) pseudogene
AT1G61460	G-type lectin S-receptor-like Serine/Threonine-kinase;(source:Araport11) protein_coding
AT1G23100	GroES-like family protein;(source:Araport11) protein_coding
AT3G51540	mucin-5AC-like protein;(source:Araport11) protein_coding
AT3G05936	hypothetical protein;(source:Araport11) protein_coding
AT4G29090	Ribonuclease H-like superfamily protein;(source:Araport11) protein_coding
AT1G80630	RNI-like superfamily protein;(source:Araport11) protein_coding
AT5G51270	U-box domain-containing protein kinase family protein;(source:Araport11) protein_coding
AT4G30030	Eukaryotic aspartyl protease family protein;(source:Araport11) protein_coding
AT5G44290	Protein kinase superfamily protein;(source:Araport11) protein_coding
AT2G43340	hypothetical protein (DUF1685);(source:Araport11) protein_coding
AT2G26695	Ran BP2/NZF zinc finger-like superfamily protein;(source:Araport11) protein_coding
AT3G63090	Ubiquitin carboxyl-terminal hydrolase family protein;(source:Araport11) protein_coding
AT1G20890	caveolin-1 protein;(source:Araport11) protein_coding
AT2G24360	Protein kinase superfamily protein;(source:Araport11) protein_coding
AT2G18090	PHD finger family protein / SWIB complex BAF60b domain-containing protein / GYF domain-containing protein;(source:Araport11) protein_coding
AT2G14460	hypothetical protein;(source:Araport11) protein_coding
AT1G02990	hypothetical protein;(source:Araport11) protein_coding
AT3G05110	early endosome antigen-like protein, putative (DUF3444);(source:Araport11) protein_coding
AT3G19085	F-box/RNI/FBD-like domain protein;(source:Araport11) protein_coding
AT1G56220	Dormancy/auxin associated family protein;(source:Araport11) protein_coding
AT1G69100	Eukaryotic aspartyl protease family protein;(source:Araport11) protein_coding
AT5G65440	transmembrane protein;(source:Araport11) protein_coding
AT1G23710	hypothetical protein (DUF1645);(source:Araport11) protein_coding
AT1G47700	hypothetical protein;(source:Araport11) protein_coding
AT2G29628	hypothetical protein;(source:Araport11) protein_coding
AT2G16040	hAT dimerization domain-containing protein / transposase-like protein;(source:Araport11) protein_coding
AT5G60090	Protein kinase superfamily protein;(source:Araport11) protein_coding
AT1G77040	pre-tRNA tRNA-Gln (anticodon: TTG);(source:Araport11, TAIR10) pre_trna
AT2G16960	ARM repeat superfamily protein;(source:Araport11) protein_coding
AT1G78830	Curculin-like (mannose-binding) lectin family protein;(source:Araport11) protein_coding
AT2G37820	Cysteine/Histidine-rich C1 domain family protein;(source:Araport11) protein_coding
AT3G44261	This gene encodes a small protein and has either evidence of transcription or purifying selection. protein_coding
AT2G27180	hypothetical protein;(source:Araport11) protein_coding
AT3G05340	Tetratricopeptide repeat (TPR)-like superfamily protein;(source:Araport11) protein_coding
AT1G68526	hypothetical protein;(source:Araport11) protein_coding
AT3G11285	pre-tRNA tRNA-Arg (anticodon: CCT);(source:Araport11, TAIR10) pre_trna
AT1G74840	Homeodomain-like superfamily protein;(source:Araport11) protein_coding
AT3G17120	transmembrane protein;(source:Araport11) protein_coding
AT3G12150	alpha/beta hydrolase family protein;(source:Araport11) protein_coding
AT4G14310	Transducin/WD40 repeat-like superfamily protein;(source:Araport11) protein_coding
AT5G26692	Encodes a Plant thionin family protein protein_coding
AT1G65830	pre-tRNA tRNA-Ser (anticodon: AGA);(source:Araport11, TAIR10) pre_trna
AT5G66820	transmembrane protein;(source:Araport11) protein_coding
AT1G67900	Phototropic-responsive NPH3 family protein;(source:Araport11) protein_coding
AT2G28105	replication factor-A carboxy-terminal domain protein;(source:Araport11) protein_coding
AT3G31900	ATP-dependent helicase family protein;(source:Araport11) protein_coding
AT3G25870	hypothetical protein;(source:Araport11) protein_coding
AT2G07799	Pseudogene of ATMG00260 pseudogene
AT3G48515	pre-tRNA tRNA-Tyr (anticodon: GTA);(source:Araport11, TAIR10) pre_trna
AT2G07732	Ribulose bisphosphate carboxylase large chain, catalytic domain-containing protein;(source:Araport11) protein_coding
AT3G59880	hypothetical protein;(source:Araport11) protein_coding
AT2G25030	pseudogene of casein lytic proteinase B4;(source:Araport11) pseudogene
AT3G50140	transmembrane protein, putative (DUF247);(source:Araport11) protein_coding
AT1G61880	pre-tRNA tRNA-Trp (anticodon: CCA);(source:Araport11, TAIR10) pre_trna
AT2G16190	hypothetical protein;(source:Araport11) protein_coding
AT2G45020	pre-tRNA tRNA-Arg (anticodon: TCT);(source:Araport11, TAIR10) pre_trna
AT2G31730	basic helix-loop-helix (bHLH) DNA-binding superfamily protein;(source:Araport11) protein_coding
AT1G18990	myosin-binding protein, putative (Protein of unknown function, DUF593);(source:Araport11) protein_coding
AT5G22450	spectrin beta chain, brain;(source:Araport11) protein_coding
AT5G18470	Curculin-like (mannose-binding) lectin family protein;(source:Araport11) protein_coding
AT5G67455	pre-tRNA tRNA-Met;(source:Araport11, TAIR10) pre_trna
AT5G67245	hypothetical protein;(source:Araport11) protein_coding
AT1G03030	P-loop containing nucleoside triphosphate hydrolases superfamily protein;(source:Araport11) protein_coding
AT2G46160	RING/U-box superfamily protein;(source:Araport11) protein_coding
AT2G47010	calcium/calcium/calmodulin-dependent Serine/Threonine-kinase;(source:Araport11) protein_coding
AT2G30600	BTB/POZ domain-containing protein;(source:Araport11) protein_coding
AT3G05220	Heavy metal transport/detoxification superfamily protein;(source:Araport11) protein_coding
AT4G09731	This gene encodes a small protein and has either evidence of transcription or purifying selection. protein_coding
AT1G26270	Phosphatidylinositol 3- and 4-kinase family protein;(source:Araport11) protein_coding
AT2G30050	transducin family protein / WD-40 repeat family protein;(source:Araport11) protein_coding
AT2G24550	major centromere autoantigen B-like protein;(source:Araport11) protein_coding
AT3G19274	hypothetical protein;(source:Araport11) protein_coding
AT2G42365	Potential natural antisense gene, locus overlaps with AT2G42360 and AT2G42370 antisense_long_noncoding_rna
AT3G50790	esterase/lipase/thioesterase family protein;(source:Araport11) protein_coding
AT2G26730	Leucine-rich repeat protein kinase family protein;(source:Araport11) protein_coding
AT1G06620	encodes a protein whose sequence is similar to a 2-oxoglutarate-dependent dioxygenase The mRNA is cell-to-cell mobile. protein_coding
AT4G27580	phosphatidylinositol transfer SFH5-like protein;(source:Araport11) protein_coding
AT3G44950	glycine-rich protein;(source:Araport11) protein_coding
AT2G45910	U-box domain-containing protein kinase family protein;(source:Araport11) protein_coding
AT1G07170	Similar to human splicing factor 3b, 14 kda subunit, SF3b14b. protein_coding
AT2G42550	Protein kinase superfamily protein;(source:Araport11) protein_coding
AT2G07775	hypothetical protein;(source:Araport11) protein_coding
AT4G35410	Clathrin adaptor complex small chain family protein;(source:Araport11) protein_coding
AT5G01090	Concanavalin A-like lectin family protein;(source:Araport11) protein_coding
AT1G29670	GDSL-motif esterase/acyltransferase/lipase. Enzyme group with broad substrate specificity that may catalyze acyltransfer or hydrolase reactions with lipid and non-lipid substrates. The mRNA is cell-to-cell mobile. protein_coding
AT2G43130	encodes a protein belonging to the Rab/Ypt family of small GTPases, which are implicated in intracellular vesicular traffic. protein_coding (ARA4) (ARA4); (ATRAB11F);ARABIDOPSIS RAB GTPASE HOMOLOG A5C (ATRABA5C); (ARA-4); (RABA5C)
AT1G26420	FAD-binding Berberine family protein;(source:Araport11) protein_coding (ATBBE7) (ATBBE7)
AT1G51090	Heavy metal associated domain containing protein involved in plant immunity.Mutants show an increase in root length under NO stress and reduction in root length under H2O2 stress conditions. Mutants show increases in defense responses to pathogens including hypersensitive lesions, increased resistance and induction of SAR genes. protein_coding (ATHMAD1) (ATHMAD1)
AT1G60850	DNA-directed RNA polymerase family protein;(source:Araport11) protein_coding (ATRPAC42) (AAC42); (ATRPAC42)
AT3G08760	Encodes an osmotic stress-inducible kinase that functions as a negative regulator of osmotic stress signaling in plants. protein_coding (ATSIK) (ATSIK)
AT5G08335	Encodes an isoprenyl cysteine methylatransferase (ICMT) involved in the post-translational processing of proteins that have a C-terminal CaaX box. This protein appears to have higher catalytic activity and a higher transcript expression level than the other ICMT present in Arabidopsis (At5g23320). Analysis of ICMT RNAi lines suggests that this protein is involved in flower and stem development. p…
AT5G51460	homologous to the C-terminal part of microbial trehalose-6-phosphate phosphatases protein_coding (ATTPPA) TREHALOSE-6-PHOSPHATE PHOSPHATASE A (TPPA); (ATTPPA)
AT3G58120	Encodes a member of the BZIP family of transcription factors. Forms heterodimers with the related protein AtbZIP34. Binds to G-boxes in vitro and is localized to the nucleus in onion epidermal cells. protein_coding (BZIP61) (BZIP61); (ATBZIP61)
AT1G13880	ELM2 domain-containing protein;(source:Araport11) protein_coding (ELM2) (ELM2)
AT5G07580	encodes a member of the ERF (ethylene response factor) subfamily B-3 of ERF/AP2 transcription factor family. The protein contains one AP2 domain. There are 18 members in this subfamily including ATERF-1, ATERF-2, AND ATERF-5. protein_coding (ERF106) (ERF106)
AT5G47370	homeobox-leucine zipper genes induced by auxin, but not by other phytohormones. Plays opposite roles in the shoot and root tissues in regulating auxin-mediated morphogenesis. protein_coding (HAT2) (HAT2)
AT5G63620	GroES-like zinc-binding alcohol dehydrogenase family protein;(source:Araport11) protein_coding (HER2) (HER2)
AT3G50240	Encodes a kinesin-related protein. protein_coding (KICP-02) (KICP-02)
AT3G15950	Similar to TSK-associating protein 1 (TSA1), contains 10 EFE repeats, a novel repeat sequence unique to plants. Expressed preferentially in the roots.Protein is localized to ER bodies- an endoplasmic reticulum derived structure. Loss of function mutations lack ER bodies. protein_coding (NAI2) (NAI2)
ATMG00310	RNA-directed DNA polymerase (reverse transcriptase)-related family protein;(source:Araport11) protein_coding (ORF154) (ORF154)
AT1G30690	Sec14p-like phosphatidylinositol transfer family protein;(source:Araport11) protein_coding (PATL4) (PATL4)
AT4G37070	Patatin-related phospholipase A. Expressed strongly and exclusively in roots. AtplaIVA-null mutants have reduced lateral root development. Phosphorylation by calcium-dependent protein kinases in vitro enhances its activity. protein_coding (PLP1) PHOSPHOLIPASE A IVA (AtPLAIVA); (PLP1); (PLA IVA)
AT2G45820	Remorin family protein;(source:Araport11) protein_coding (REM1.3) (REM1.3)
AT1G58430	Encodes an anther-specific proline-rich protein. protein_coding (RXF26) (RXF26)
AT5G54770	Encodes a thiamine biosynthetic gene that has a dual function in thiamine biosynthesis and mitochondrial DNA damage tolerance. It appears to be involved in producing the thiazole portion of thiamine (vitamin B1). A crystal structure of the protein reveals that it forms a 2-ring homo-octamer. The mRNA is cell-to-cell mobile. protein_coding (THI1) (THI1);THIAMINE4 (THI4);THIAZOLE REQUIRING (TZ)
AT5G42920	Encodes a component of the putative Arabidopsis THO/TREX complex: THO1 or HPR1 (At5g09860), THO2 (At1g24706), THO3 or TEX1 (At5g56130), THO5 (At5g42920, At1g45233), THO6 (At2g19430), and THO7 (At5g16790, At3g02950). THO/TREX complexes in animals have been implicated in the transport of mRNA precursors. Mutants of THO3/TEX1, THO1, THO6 accumulate reduced amount of small interfering (si)RNA, sugges…
AT5G61455	U2-7;(source:Araport11) small_nuclear_rna (U2.7) (U2.7)
AT5G63880	SNF7 family protein;(source:Araport11) protein_coding (VPS20.1) (VPS20.1)
AT1G49160	Encodes a member of the WNK family (9 members in all) of protein kinases, the structural design of which is clearly distinct from those of other known protein kinases, such as receptor-like kinases and mitogen-activated protein kinases. Its protein_coding (WNK7) (WNK7)
AT1G13110	member of CYP71B The mRNA is cell-to-cell mobile. protein_coding "CYTOCHROME P450, FAMILY 71 SUBFAMILY B, POLYPEPTIDE 7" (CYP71B7) "CYTOCHROME P450, FAMILY 71 SUBFAMILY B, POLYPEPTIDE 7" (CYP71B7)
AT2G42250	member of CYP712A protein_coding "CYTOCHROME P450, FAMILY 712, SUBFAMILY A, POLYPEPTIDE 1" (CYP712A1) "CYTOCHROME P450, FAMILY 712, SUBFAMILY A, POLYPEPTIDE 1" (CYP712A1)
AT2G23180	member of CYP96A protein_coding "CYTOCHROME P450, FAMILY 96, SUBFAMILY A, POLYPEPTIDE 1" (CYP96A1) "CYTOCHROME P450, FAMILY 96, SUBFAMILY A, POLYPEPTIDE 1" (CYP96A1)
AT2G46720	Encodes KCS13, a member of the 3-ketoacyl-CoA synthase family involved in the biosynthesis of VLCFA (very long chain fatty acids). protein_coding 3-KETOACYL-COA SYNTHASE 13 (KCS13) HIGH CARBON DIOXIDE (HIC);3-KETOACYL-COA SYNTHASE 13 (KCS13)
AT5G51760	Encodes AHG1 (ABA-hypersensitive germination 1), a putative protein phosphatase 2C (PP2C). Expressed in seeds. AHG1 functions in seed development and germination. protein_coding ABA-HYPERSENSITIVE GERMINATION 1 (AHG1) ABA-HYPERSENSITIVE GERMINATION 1 (AHG1)
AT1G13740	Encodes a member of a small plant-specific gene family whose members interact with ABI5 and appear to be involved in mediating stress responses. AFP2 mutants affect a number of ABA mediated processes such as germination and response to osmotic and sugar stress. AFP2 nuclear localization is stress dependent. protein_coding ABI FIVE BINDING PROTEIN 2 (AFP2) ABI FIVE BINDING PROTEIN 2 (AFP2)
AT2G46225	Encodes a subunit of the WAVE complex. The WAVE complex is required for activation of ARP2/3 complex which functions in actin microfilament nucleation and branching. One of four ABI-like proteins. protein_coding ABI-1-LIKE 1 (ABIL1) ABI-1-LIKE 1 (ABIL1)
AT1G76990	ACT domain repeat 3;(source:Araport11) protein_coding ACT DOMAIN REPEAT 3 (ACR3) ACT DOMAIN REPEAT 3 (ACR3)
AT5G09810	Member of Actin gene family.Mutants are defective in germination and root growth. The mRNA is cell-to-cell mobile. protein_coding ACTIN 7 (ACT7) (ATACT7);ACTIN 7 (ACT7);ACTIN 2 (ACT2)
AT3G48990	Encodes an oxalyl-CoA synthetase and is required for oxalate degradation, for normal seed development, and for defense against an oxalate-producing fungal pathogen. protein_coding ACYL-ACTIVATING ENZYME 3 (AAE3) ACYL-ACTIVATING ENZYME 3 (AAE3)
AT1G23490	Gene encoding ADP-ribosylation factor and similar to other ARFs and ARF-like proteins. A member of ARF GTPase family. Arabidopsis has 21 known members, known to be essential for vesicle coating and uncoating and functions in GTP-binding. The gene is shown to play a role in cell division, cell expansion and cellulose production using antisense construct. protein_coding ADP-RIBOSYLATION FACTOR 1 (A…
AT2G45660	Controls flowering and is required for CO to promote flowering. It acts downstream of FT. Overexpression of (SOC1) AGL20 suppresses not only the late flowering of plants that have functional FRI and FLC alleles but also the delayed phase transitions during the vegetative stages of development. AGL20/SOC1 acts with AGL24 to promote flowering and inflorescence meristem identity.AGL20 upregulates ex…
AT3G06500	Encodes an alkaline/neutral invertase which localizes in mitochondria. It may be modulating hormone balance in relation to the radicle emergence. Mutants display severely reduced shoot growth and reduced oxygen consumption. Mutant root development is not affected as reported for A/N-InvA mutant (inva) plants. The mRNA is cell-to-cell mobile. protein_coding ALKALINE/NEUTRAL INVERTASE C (A/N-InvC) …
AT5G42650	Encodes a member of the cytochrome p450 CYP74 gene family that functions as an allene oxide synthase. This enzyme catalyzes dehydration of the hydroperoxide to an unstable allene oxide in the JA biosynthetic pathway. It shows a dual catalytic activity, the major one being a 13-AOS but also expressing a 9-AOS activity. CFA-Leu, CFA-Val, CFA-Met and CFA-Ala can induce the expression of AOS. protein…
AT2G24100	ATP-dependent DNA helicase;(source:Araport11) protein_coding ALTERED SEED GERMINATION 1 (ASG1) ALTERED SEED GERMINATION 1 (ASG1)
AT3G22370	Encodes AOX1a, an isoform of alternative oxidase that is expressed in rosettes, flowers, and root. The alternative oxidase of plant mitochondria transfers electrons from the ubiquinone pool to oxygen without energy conservations. It is regulated through transcriptional control and by pyruvate. Plays a role in shoot acclimation to low temperature. Also is capable of ameliorating reactive oxygen sp…
AT3G24300	Encodes a plasma membrane localized ammonium transporter. protein_coding AMMONIUM TRANSPORTER 1;3 (AMT1;3) AMMONIUM TRANSPORTER 1;3 (ATAMT1;3);AMMONIUM TRANSPORTER 1;3 (AMT1;3)
AT4G36920	Encodes a floral homeotic gene, a member of the AP2/EREBP (ethylene responsive element binding protein) class of transcription factors and is involved in the specification of floral organ identity, establishment of floral meristem identity, suppression of floral meristem indeterminancy, and development of the ovule and seed coat. AP2 also has a role in controlling seed mass. Dominant negative all…
AT1G69120	Floral homeotic gene encoding a MADS domain protein homologous to SRF transcription factors. Specifies floral meristem and sepal identity. Required for the transcriptional activation of AGAMOUS. Interacts with LEAFY.Binds to promoter and regulates the expression of flowering time genes SVP, SOC1 and AGL24. protein_coding APETALA1 (AP1) APETALA1 (AP1); (ATAP1);AGAMOUS-LIKE 7 (AGL7)
AT5G11740	Encodes arabinogalactan protein (AGP15). The mRNA is cell-to-cell mobile. protein_coding ARABINOGALACTAN PROTEIN 15 (AGP15) (ATAGP15);ARABINOGALACTAN PROTEIN 15 (AGP15)
AT5G36925	hypothetical protein;(source:Araport11) protein_coding ARACIN1 (ARACIN1) ARACIN1 (ARACIN1)
AT4G25500	Encodes an arginine/serine-rich splicing factor. The transcript is alternatively spliced and is differentially expressed in different tissues (flowers, roots, stems, and leaves) examined. Barta et al (2010) have proposed a nomenclature for Serine/Arginine-Rich Protein Splicing Factors (SR proteins): Plant Cell. 2010, 22:2926. RS40 binds to HYL1 and co-localizes to the nuclear dicing body. Along w…
AT1G76710	SET domain group 26;(source:Araport11) protein_coding ASH1-RELATED PROTEIN 1 (ASHH1) SET DOMAIN GROUP 26 (SDG26);ASH1-RELATED PROTEIN 1 (ASHH1)
AT4G19710	Encodes a bifunctional aspartate kinase/homoserine dehydrogenase. These two activities catalyze the first and the third steps toward the synthesis of the essential amino acids threonine, isoleucine and methionine. protein_coding ASPARTATE KINASE-HOMOSERINE DEHYDROGENASE II (AK-HSDH II) ASPARTATE KINASE-HOMOSERINE DEHYDROGENASE (AK-HSDH);ASPARTATE KINASE-HOMOSERINE DEHYDROGENASE II (AK-HSDH II)
AT3G47780	member of ATH subfamily The mRNA is cell-to-cell mobile. protein_coding ATP-BINDING CASSETTE A7 (ABCA7) A. THALIANA ABC2 HOMOLOG 6 (ATATH6);ATP-BINDING CASSETTE A7 (ABCA7);ABC2 HOMOLOG 6 (ATH6)
AT5G19410	ABC-2 type transporter family protein;(source:Araport11) protein_coding ATP-BINDING CASSETTE G23 (ABCG23) ATP-BINDING CASSETTE G23 (ABCG23)
AT2G13610	ABC-2 type transporter family protein;(source:Araport11) protein_coding ATP-BINDING CASSETTE G5 (ABCG5) ATP-BINDING CASSETTE G5 (ABCG5)
AT3G13970	Ubiquitin-like superfamily protein;(source:Araport11) protein_coding AUTOPHAGY 12 B (APG12B) AUTOPHAGY 12 (APG12);AUTOPHAGY 12B (ATG12B);AUTOPHAGY 12 B (APG12B)
AT2G45170	Involved in autophagy. Under nutrient starvation the protein localizes to autophagosomes. protein_coding AUTOPHAGY 8E (ATG8E) AUTOPHAGY 8E (ATATG8E);AUTOPHAGY 8E (ATG8E)
AT1G04250	Transcription regulator acting as repressor of auxin-inducible gene expression. Auxin-inducible AUX/IAA gene. Short-lived nuclear protein with four conserved domains. Domain III has homology to beta alpha alpha dimerization and DNA binding domains. Involved in auxin signaling and is a positive modulator of natural leaf senescence. Auxin induces the degradation of the protein in a dosage-dependent…
AT1G34310	auxin response factor 12;(source:Araport11) protein_coding AUXIN RESPONSE FACTOR 12 (ARF12) AUXIN RESPONSE FACTOR 12 (ARF12)
AT1G43950	auxin response factor 23;(source:Araport11) protein_coding AUXIN RESPONSE FACTOR 23 (ARF23) AUXIN RESPONSE FACTOR 23 (ARF23)
AT1G30330	Encodes a member of the auxin response factor family. Mediates auxin response via expression of auxin regulated genes. Acts redundantly with ARF8 to control stamen elongation and flower maturation. Expression of ARF6 is controlled by miR167. protein_coding AUXIN RESPONSE FACTOR 6 (ARF6) AUXIN RESPONSE FACTOR 6 (ARF6)
AT1G25440	B-box type zinc finger protein with CCT domain-containing protein;(source:Araport11) protein_coding B-BOX DOMAIN PROTEIN 15 (BBX15) B-BOX DOMAIN PROTEIN 15 (BBX15)
AT4G27310	B-box type zinc finger family protein;(source:Araport11) protein_coding B-BOX DOMAIN PROTEIN 28 (BBX28) B-BOX DOMAIN PROTEIN 28 (BBX28)
AT5G48380	Encodes a BAK1-interacting receptor-like kinase named BIR1. Negatively regulates multiple plant resistance signaling pathways, one of which is the SOBIR1(AT2G31880)-dependent pathway. protein_coding BAK1-INTERACTING RECEPTOR-LIKE KINASE 1 (BIR1) BAK1-INTERACTING RECEPTOR-LIKE KINASE 1 (BIR1)
AT3G45260	BIB is a member of the BIRD family of zinc finger proteins that includes JKD. BIB functions redundantly with JKD to retain SHR in the nucleus and thereby restrict SHR movement in root tissues. protein_coding BALDIBIS (BIB) BALDIBIS (BIB)
AT3G56980	Encodes a member of the basic helix-loop-helix transcription factor protein. protein_coding BASIC HELIX-LOOP-HELIX 39 (BHLH39) BASIC HELIX-LOOP-HELIX 39 (BHLH39);OBP3-RESPONSIVE GENE 3 (ORG3); (BHLH039)
AT2G01930	BASIC PENTACYSTEINE1 (BPC1) is a regulator of the homeotic Arabidopsis thaliana gene SEEDSTICK (STK), which controls ovule identity. BPC1 induces conformational changes by cooperative binding to purine-rich elements present in the STK regulatory sequence. STK is upregulated in bpc1 mutant. protein_coding BASIC PENTACYSTEINE1 (BPC1) BASIC PENTACYSTEINE1 (BPC1); (BBR);BASIC PENTACYSTEINE1 (ATBPC1)
AT1G17880	basic transcription factor 3;(source:Araport11) protein_coding BASIC TRANSCRIPTION FACTOR 3 (BTF3) (ATBTF3);BASIC TRANSCRIPTION FACTOR 3 (BTF3)
AT4G02660	Beige/BEACH and WD40 domain-containing protein;(source:Araport11) protein_coding BEACH-DOMAIN HOMOLOG A2 (BCHA2) BEACH-DOMAIN HOMOLOG A2 (BCHA2)
AT1G75430	BEL1-like homeodomain 11;(source:Araport11) protein_coding BEL1-LIKE HOMEODOMAIN 11 (BLH11) BEL1-LIKE HOMEODOMAIN 11 (BLH11)
AT4G18890	BES1/BZR1 homolog 3;(source:Araport11) protein_coding BES1/BZR1 HOMOLOG 3 (BEH3) BES1/BZR1 HOMOLOG 3 (BEH3)
AT1G78700	BES1/BZR1 homolog 4;(source:Araport11) protein_coding BES1/BZR1 HOMOLOG 4 (BEH4) BES1/BZR1 HOMOLOG 4 (BEH4)
AT3G02260	Calossin-like protein required for polar auxin transport protein_coding BIG (BIG) BIG (BIG);CORYMBOSA1 (CRM1);DARK OVER-EXPRESSION OF CAB 1 (DOC1);ATTENUATED SHADE AVOIDANCE 1 (ASA1);LOW PHOSPHATE-RESISTANT ROOT 1 (LPR1);TRANSPORT INHIBITOR RESPONSE 3 (TIR3);UMBRELLA 1 (UMB1)
AT3G12920	Encodes one of the BRGs (BOI-related gene) involved in resistance to Botrytis cinerea. protein_coding BOI-RELATED GENE 3 (BRG3) BOI-RELATED GENE 3 (BRG3)
AT1G73830	Encodes the brassinosteroid signaling component BEE3 (BR-ENHANCED EXPRESSION 3). Positively modulates the shade avoidance syndrome in Arabidopsis seedlings. protein_coding BR ENHANCED EXPRESSION 3 (BEE3) BR ENHANCED EXPRESSION 3 (BEE3)
AT4G18710	Encodes BIN2, a member of the ATSK (shaggy-like kinase) family. BIN2 functions in the cross-talk between auxin and brassinosteroid signaling pathways. BIN2 regulates root epidermal cell fate specification by phosphorylating EGL3 and TTG1. BIN2-mediated phosphorylation appears to promote BZR1 export from the nucleus. KIB1 interacts with BIN2 blocking its interaction with substrates and promotes BI…
AT1G01550	Encodes a protein with no functionally characterized domains that to prevent the synthesis of a novel substance that moves from the root to the shoot, where it modifies shoot growth by interfering with auxin signaling. Synthesis and delivery of this substance requires neither phloem nor endodermis. protein_coding BYPASS 1 (BPS1) BYPASS 1 (BPS1)
AT4G37640	Encodes a calmodulin-regulated Ca(2+)-pump located in the endoplasmic reticulum. Belongs to plant 2B ATPase's with an N-terminal autoinhibitor. protein_coding CALCIUM ATPASE 2 (ACA2) CALCIUM ATPASE 2 (ACA2)
AT2G41090	Encodes a cytoplasmic, calcium binding calmodulin variant. CML10 interacts with phosphomannomutase (PMM)in vivo and increases its activity thereby affecting ascorbic acid biosynthesis. Its expression is induced by oxidative and other stress. The mRNA is cell-to-cell mobile. protein_coding CALMODULIN LIKE 10 (CML10) CALMODULIN LIKE 10 (CML10)
AT4G03540	Uncharacterized protein family (UPF0497);(source:Araport11) protein_coding CASP-LIKE PROTEIN 1C1 (CASPL1C1) CASP-LIKE PROTEIN 1C1 (CASPL1C1)
AT4G15610	Uncharacterized protein family (UPF0497);(source:Araport11) protein_coding CASP-LIKE PROTEIN 1D1 (CASPL1D1) CASP-LIKE PROTEIN 1D1 (CASPL1D1)
AT3G16300	Uncharacterized protein family (UPF0497);(source:Araport11) protein_coding CASP-LIKE PROTEIN 3A1 (CASPL3A1) CASP-LIKE PROTEIN 3A1 (CASPL3A1)
AT2G38170	Encodes a high affinity vacuolar calcium antiporter. The residue His 338 is critical to Ca2+ transport activity. Disruption of CAX1 reduces manganese and zinc of shoot tissue and results in a decrease in the activity of vacuolar V-type proton ATPase. protein_coding CATION EXCHANGER 1 (CAX1) RARE COLD INDUCIBLE 4 (RCI4); (ATCAX1);CATION EXCHANGER 1 (CAX1)
AT5G01810	Encodes a CBL-interacting serine/threonine protein kinase, also has similarities to SOS2 kinase. protein_coding CBL-INTERACTING PROTEIN KINASE 15 (CIPK15) CBL-INTERACTING PROTEIN KINASE 15 (CIPK15);PROTEIN KINASE 10 (ATPK10);SOS3-INTERACTING PROTEIN 2 (SIP2);SMALL AND BASIC INTRINSIC PROTEIN 2 (SIP2);SNF1-RELATED PROTEIN KINASE 3.1 (SNRK3.1); (PKS3)
AT4G24400	Encodes a CBL (calcineurin B-like calcium sensor proteins) -interacting serine/threonine protein kinase. Regulates the low-affinity phase of the primary nitrate response. The mRNA is cell-to-cell mobile. protein_coding CBL-INTERACTING PROTEIN KINASE 8 (CIPK8) PROTEIN KINASE 11 (PKS11); (ATCIPK8);SNF1-RELATED PROTEIN KINASE 3.13 (SnRK3.13);CBL-INTERACTING PROTEIN KINASE 8 (CIPK8)
AT5G26900	No expression of gene detected yet. protein_coding CELL DIVISION CYCLE 20.4 (CDC20.4) (AtCDC20.4);CELL DIVISION CYCLE 20.4 (CDC20.4)
AT4G32410	Encodes a cellulose synthase isomer. CESA1 mutants have cellulose defect in the primary cell wall. Multiple lines of evidence suggest that CESA1, along with CESA3 and CESA6 are present in the same plasma membrane complex for cellulose biosynthesis. lasma membrane complex for cellulose biosynthesis. As inferred from the null role of secondary wall-type CesAs, included in a set of five primary wall…
AT4G39350	Encodes a cellulose synthase isomer, related to CESA6. As inferred from the null role of secondary wall-type CesAs, included in a set of five primary wall-type CesAs that may support trichome cell wall thickening. The mRNA is cell-to-cell mobile. protein_coding CELLULOSE SYNTHASE A2 (CESA2) CELLULOSE SYNTHASE A2 (CESA2); (ATCESA2); (ATH-A)
AT3G24340	chromatin remodeling 40;(source:Araport11) protein_coding CHROMATIN REMODELING 40 (chr40) CHROMATIN REMODELING 40 (chr40)
AT2G30490	Encodes a cinnamate-4-hydroxylase. Mutations in this gene impact phenylpropanoid metabolism, growth and development. protein_coding CINNAMATE-4-HYDROXYLASE (C4H) REDUCED EPRDERMAL FLUORESCENCE 3 (REF3); (CYP73A5);CINNAMATE 4-HYDROXYLASE (ATC4H);CINNAMATE-4-HYDROXYLASE (C4H)
AT2G46830	Encodes a transcriptional repressor that performs overlapping functions with LHY in a regulatory feedback loop that is closely associated with the circadian oscillator of Arabidopsis. Binds to the evening element in the promoter of TOC1 and represses TOC1 transcription. CCA1 and LHY colocalize in the nucleus and form heterodimers in vivo. CCA1 and LHY function synergistically in regulating circad…
AT1G70895	Member of a large family of putative ligands homologous to the Clavata3 gene. Consists of a single exon. protein_coding CLAVATA3/ESR-RELATED 17 (CLE17) CLAVATA3/ESR-RELATED 17 (CLE17)
AT2G41990	late embryogenesis abundant protein;(source:Araport11) protein_coding COMPANION OF CELLULOSE SYNTHASE 3 (CC3) COMPANION OF CELLULOSE SYNTHASE 3 (CC3)
AT5G24930	zinc finger CONSTANS-like protein;(source:Araport11) protein_coding CONSTANS-LIKE 4 (COL4) (ATCOL4);B-BOX DOMAIN PROTEIN 5 (BBX5);CONSTANS-LIKE 4 (COL4)
AT5G05170	Encodes a cellulose synthase isomer. CESA3 mutants have cellulose defect in the primary cell wall. Multiple lines of evidence suggest that CESA3, along with CESA1 and CESA6 are present in the same plasma membrane complex for cellulose biosynthesis. As inferred from the null role of secondary wall-type CesAs, included in a set of five primary wall-type CesAs that may support trichome cell wall thi…
AT1G29690	Encodes a protein containing a domain with significant homology to the MACPF (membrane attack complex and perforin) domain of complements and perforin proteins that are involved in innate immunity in animals. Transgenic <i>cad1-1</i> mutant plants show lesions seen in the hypersensitive response, as well as a spontaneous activation of expression of pathogenesis-related genes and leading to a 32-f…
AT4G39040	RNA-binding CRS1 / YhbY (CRM) domain protein;(source:Araport11) protein_coding CRM FAMILY MEMBER SUBFAMILY 4 (CFM4) CRM FAMILY MEMBER SUBFAMILY 4 (CFM4)
AT4G23190	Encodes putative receptor-like protein kinase that is induced by the soil-borne vascular bacteria, Ralstonia solanacearum. Naming convention from Chen et al 2003 (PMID 14756307) protein_coding CYSTEINE-RICH RLK (RECEPTOR-LIKE PROTEIN KINASE) 11 (CRK11) RECEPTOR LIKE PROTEIN KINASE 3 (AT-RLK3);CYSTEINE-RICH RLK (RECEPTOR-LIKE PROTEIN KINASE) 11 (CRK11)
AT5G53290	encodes a member of the ERF (ethylene response factor) subfamily B-5 of ERF/AP2 transcription factor family. The protein contains one AP2 domain. There are 7 members in this subfamily. protein_coding CYTOKININ RESPONSE FACTOR 3 (CRF3) CYTOKININ RESPONSE FACTOR 3 (CRF3)
AT3G13450	branched chain alpha-keto acid dehydrogenase E1 beta protein_coding DARK INDUCIBLE 4 (DIN4) DARK INDUCIBLE 4 (DIN4)
AT5G03210	Encodes a small polypeptide contributing to resistance to potyvirus. protein_coding DBP-INTERACTING PROTEIN 2 (DIP2) (ATDIP2);DBP-INTERACTING PROTEIN 2 (DIP2)
AT3G48720	Encodes a hydroxycinnamoyl-CoA: v-hydroxy fatty acid transferase involved in cutin synthesis. Mutants are almost devoid of ferulic acid. protein_coding DEFICIENT IN CUTIN FERULATE (DCF) DEFICIENT IN CUTIN FERULATE (DCF)
AT1G21910	encodes a member of the DREB subfamily A-5 of ERF/AP2 transcription factor family. The protein contains one AP2 domain. There are 15 members in this subfamily including RAP2.1, RAP2.9 and RAP2.10. protein_coding DEHYDRATION RESPONSE ELEMENT-BINDING PROTEIN 26 (DREB26) DEHYDRATION RESPONSE ELEMENT-BINDING PROTEIN 26 (DREB26)
AT3G12930	Lojap-related protein;(source:Araport11) protein_coding DELAYED GREENING 238 (DG238) DELAYED GREENING 238 (DG238)
AT1G30825	Involved in trichome maturation. mutant displays enlarged trichomes protein_coding DISTORTED TRICHOMES 2 (DIS2) DISTORTED TRICHOMES 2 (DIS2);ACTIN-RELATED PROTEIN C2A (ARPC2A)
AT3G26932	dsRNA-binding protein 3;(source:Araport11) protein_coding DSRNA-BINDING PROTEIN 3 (DRB3) DSRNA-BINDING PROTEIN 3 (DRB3)
AT3G03990	Encodes an alpha/beta hydrolase essential for strigolactone signaling. Degradation of the protein is promoted by strigolactone. The mRNA is cell-to-cell mobile. protein_coding DWARF 14 (D14) DWARF 14 (D14)
AT5G57800	encodes a transmembrane protein with similarity to the sterol desaturase family at the N-terminus and to the short-chain dehydrogenase/reductase family at the C-terminus. Mutant analyses indicate this protein is involved in cuticle membrane and wax biosynthesis. The mRNA is cell-to-cell mobile. protein_coding ECERIFERUM 3 (CER3) (YRE);ECERIFERUM 3 (CER3);FACELESS POLLEN 1 (FLP1); (WAX2)
AT1G49540	elongator protein 2;(source:Araport11) protein_coding ELONGATOR PROTEIN 2 (ELP2) ELONGATOR SUBUNIT 2 (AtELP2);ELONGATOR PROTEIN 2 (ELP2)
AT5G55940	Uncharacterized protein family (UPF0172);(source:Araport11) protein_coding EMBRYO DEFECTIVE 2731 (emb2731) EMBRYO DEFECTIVE 2731 (emb2731)
AT5G40480	embryo defective 3012;(source:Araport11) protein_coding EMBRYO DEFECTIVE 3012 (EMB3012) EMBRYO DEFECTIVE 3012 (EMB3012)
AT1G07670	endomembrane-type CA-ATPase 4;(source:Araport11) protein_coding ENDOMEMBRANE-TYPE CA-ATPASE 4 (ECA4) ENDOMEMBRANE-TYPE CA-ATPASE 4 (ECA4); (ATECA4)
AT4G03350	EVE1 encodes a a novel ubiquitin family protein involved in the transition from the vegetative to the reproductive phase of growth. protein_coding ETERNALLY VEGETATIVE PHASE 1 (EVE1) ETERNALLY VEGETATIVE PHASE 1 (EVE1)
AT5G61600	encodes a member of the ERF (ethylene response factor) subfamily B-3 of ERF/AP2 transcription factor family. The protein contains one AP2 domain. There are 18 members in this subfamily including ATERF-1, ATERF-2, AND ATERF-5. protein_coding ETHYLENE RESPONSE FACTOR 104 (ERF104) ETHYLENE RESPONSE FACTOR 104 (ERF104)
AT3G20310	Encodes a member of the ERF (ethylene response factor) subfamily B-1 of ERF/AP2 transcription factor family (ATERF-7). The protein contains one AP2 domain. Phosphorylated by PKS3 in vitro. Involved in ABA-mediated responses. Acts as a repressor of GCC box?mediated transcription together with AtSin3 and HDA19. protein_coding ETHYLENE RESPONSE FACTOR 7 (ERF7) (ATERF-7);ETHYLENE RESPONSE FACTOR 7 (E…
AT1G04370	encodes a member of the ERF (ethylene response factor) subfamily B-3 of ERF/AP2 transcription factor family. The protein contains one AP2 domain. There are 18 members in this subfamily including ATERF-1, ATERF-2, AND ATERF-5. protein_coding ETHYLENE-RESPONSIVE ELEMENT BINDING FACTOR 14 (ERF14) ETHYLENE-RESPONSIVE ELEMENT BINDING FACTOR 14 (ATERF14);ETHYLENE-RESPONSIVE ELEMENT BINDING FACTOR 14 (E…
AT2G31230	encodes a member of the ERF (ethylene response factor) subfamily B-3 of ERF/AP2 transcription factor family. The protein contains one AP2 domain. There are 18 members in this subfamily including ATERF-1, ATERF-2, AND ATERF-5. protein_coding ETHYLENE-RESPONSIVE ELEMENT BINDING FACTOR 15 (ERF15) ETHYLENE-RESPONSIVE ELEMENT BINDING FACTOR 15 (ERF15);ETHYLENE-RESPONSIVE ELEMENT BINDING FACTOR 15 (ATE…
AT5G51550	EXORDIUM like 3;(source:Araport11) protein_coding EXORDIUM LIKE 3 (EXL3) EXORDIUM LIKE 3 (EXL3)
AT1G69530	Member of Alpha-Expansin Gene Family. Naming convention from the Expansin Working Group (Kende et al, Plant Mol Bio). Involved in the formation of nematode-induced syncytia in roots of Arabidopsis thaliana. protein_coding EXPANSIN A1 (EXPA1) EXPANSIN A1 (ATEXPA1);EXPANSIN 1 (EXP1);EXPANSIN A1 (EXPA1); (ATEXP1); (ATHEXP ALPHA 1.2); (AT-EXP1)
AT5G35190	proline-rich extensin-like family protein;(source:Araport11) protein_coding EXTENSIN 13 (EXT13) EXTENSIN 13 (EXT13)
AT1G31930	Encodes XLG3 (extra-large G protein 3) that shows significant similarity to the G protein alpha subunit in its C terminal region. Involved in the regulation of root morphological and growth responses. protein_coding EXTRA-LARGE GTP-BINDING PROTEIN 3 (XLG3) EXTRA-LARGE GTP-BINDING PROTEIN 3 (XLG3)
AT5G02200	Encodes a small plant-specific protein with both nuclear localization and nuclear export signals that is specifically required, together with FHY1, for the light-regulated nuclear accumulation of phyA. protein_coding FAR-RED-ELONGATED HYPOCOTYL1-LIKE (FHL) FAR-RED-ELONGATED HYPOCOTYL1-LIKE (FHL)
AT5G06390	FASCICLIN-like arabinogalactan protein 17 precursor;(source:Araport11) protein_coding FASCICLIN-LIKE ARABINOGALACTAN PROTEIN 17 PRECURSOR (FLA17) FASCICLIN-LIKE ARABINOGALACTAN PROTEIN 17 PRECURSOR (FLA17)
AT1G03870	fasciclin-like arabinogalactan-protein 9 (Fla9) protein_coding FASCICLIN-LIKE ARABINOOGALACTAN 9 (FLA9) FASCICLIN-LIKE ARABINOOGALACTAN 9 (FLA9)
AT1G74960	Encodes a plastidic beta-ketoacyl-ACP synthase II, involved in fatty acid elongation from 16:0-ACP to 18:0-ACP. Homozygous knock-out mutants are embryo lethal, indicating early embryo development is sensitive to elevated 16:0. protein_coding FATTY ACID BIOSYNTHESIS 1 (FAB1) BETA-KETOACYL-ACP SYNTHETASE 2 (KAS2);FATTY ACID BIOSYNTHESIS 1 (FAB1)
AT3G15850	Chloroplastic enzyme responsible for the synthesis of 16:1 fatty acids from galactolipids and sulpholipids. Uses ferredoxin as electron donor. The mRNA is cell-to-cell mobile. protein_coding FATTY ACID DESATURASE 5 (FAD5) FATTY ACID DESATURASE 5 (FAD5);FATTY ACID DESATURASE B (FADB); (ATADS3); (ADS3); (JB67)
AT2G42280	basic helix-loop-helix (bHLH) DNA-binding superfamily protein;(source:Araport11) protein_coding FLOWERING BHLH 4 (FBH4) ABA-RESPONSIVE KINASE SUBSTRATE 3 (AKS3);FLOWERING BHLH 4 (FBH4)
AT3G10390	Encodes a plant homolog of a SWIRM domain containing protein found in histone deacetylase complexes in mammals. Lesions in FLD result in hyperacetylation of histones in FLC chromatin, up-regulation of FLC expression and extremely delayed flowering. FLD plays a key role in regulating the reproductive competence of the shoot and results in different developmental phase transitions in Arabidopsis. p…
AT4G15200	Actin nucleation factor that directs the formation of actin cables in pollen tubes. Involved in cytoplasmic streaming and polarized growth in pollen tubes. protein_coding FORMIN 3 (FH3) FORMIN 3 (FH3);FORMIN 3 (AFH3)
AT5G07780	Encodes a class II formin that nucleates actin assembly, binds to the barbed-end of actin filaments and antagonizes the effect of FH1 on actin dynamics. The mRNA is cell-to-cell mobile. protein_coding FORMIN HOMOLOG 19 (FH19) (ATFH19);FORMIN HOMOLOG 19 (FH19)
AT1G14350	Encodes a putative MYB transcription factor involved in stomata development, loss of FLP activity results in a failure of guard mother cells (GMCs) to adopt the guard cell fate, thus they continue to divide resulting in abnormal stomata consisting of clusters of numerous guard cell-like cells. This phenotype is enhanced in double mutants with MYB88. Its transcript levels change after inducing MUT…
AT1G20110	Encodes a protein that is localized to the peripheral membrane of late endosomal compartments. Involved in the regulation of mulitivesicular/prevacuolar compartment protein sorting. Loss of function mutations are embryo lethal. Regulates IRT1-dependent metal transport and metal homeostasis. The mRNA is cell-to-cell mobile. protein_coding FYVE-DOMAIN PROTEIN 1 (FYVE1) FYVE DOMAIN PROTEIN REQUIRED …
AT1G78670	gamma-glutamyl hydrolase 3;(source:Araport11) protein_coding GAMMA-GLUTAMYL HYDROLASE 3 (GGH3) GAMMA-GLUTAMYL HYDROLASE 3 (ATGGH3);GAMMA-GLUTAMYL HYDROLASE 3 (GGH3)
AT3G24050	Encodes a member of the GATA factor family of zinc finger transcription factors. protein_coding GATA TRANSCRIPTION FACTOR 1 (GATA1) GATA TRANSCRIPTION FACTOR 1 (GATA1)
AT5G65430	member of 14-3-3 proteins. This protein is reported to interact with the BZR1 transcription factor involved in brassinosteroid signaling and may affect the nucleocytoplasmic shuttling of BZR1 protein_coding GENERAL REGULATORY FACTOR 8 (GRF8) (ATMIN10);GENERAL REGULATORY FACTOR 8 (GRF8)
AT1G14920	Similar to a putative transcription factor and transcriptional coactivators. Repressor of GA responses and involved in gibberellic acid mediated signaling. Member of the DELLA proteins that restrain the cell proliferation and expansion that drives plant growth. The protein undergoes degradation in response to GA via the 26S proteasome. GAI may be involved in reducing ROS accumulation in response …
AT1G63460	Encodes GPX8 (glutathione peroxidase 8). Involved in the suppression of oxidative damages in nucleus and cytosol. The mRNA is cell-to-cell mobile. protein_coding GLUTATHIONE PEROXIDASE 8 (GPX8) GLUTATHIONE PEROXIDASE 8 (GPX8); (ATGPX8); (GPXL8)
AT3G24170	Encodes a cytosolic glutathione reductase. protein_coding GLUTATHIONE-DISULFIDE REDUCTASE (GR1) GLUTATHIONE-DISULFIDE REDUCTASE (GR1);GLUTATHIONE-DISULFIDE REDUCTASE (ATGR1)
AT3G04120	encodes cytosolic GADPH (C subunit) involved in the glycolytic pathway but also interacts with H2O2 potentially placing it in a signalling cascade induced by ROS. The mRNA is cell-to-cell mobile. protein_coding GLYCERALDEHYDE-3-PHOSPHATE DEHYDROGENASE C SUBUNIT 1 (GAPC1) GLYCERALDEHYDE-3-PHOSPHATE DEHYDROGENASE C SUBUNIT (GAPC);GLYCERALDEHYDE-3-PHOSPHATE DEHYDROGENASE C SUBUNIT 1 (GAPC1); (GAPC-1)
AT2G05520	Encodes a glycine-rich protein that is expressed mainly in stems and leaves. AtGRP3 functions in root size determination during development and in Al stress. mRNA levels are upregulated in response to ABA, salicylic acid and ethylene but downregulated in response to desiccation. The mRNA is cell-to-cell mobile. protein_coding GLYCINE-RICH PROTEIN 3 (GRP-3) GLYCINE-RICH PROTEIN 3 (ATGRP-3);GLYCINE…
AT3G13860	heat shock protein 60-3A;(source:Araport11) protein_coding HEAT SHOCK PROTEIN 60-3A (HSP60-3A) HEAT SHOCK PROTEIN 60-3A (HSP60-3A)
AT4G30120	encodes a protein similar to Zn-ATPase, a P1B-type ATPases transport zinc protein_coding HEAVY METAL ATPASE 3 (HMA3) HEAVY METAL ATPASE 3 (HMA3);A. THALIANA HEAVY METAL ATPASE 3 (ATHMA3)
AT5G63110	RPD3-like histone deacetylase. HDA6 mutations specifically increase the expression of auxin-responsive transgenes, suggesting a role in transgene silencing. protein_coding HISTONE DEACETYLASE 6 (HDA6) (AXE1);HISTONE DEACETYLASE 6 (ATHDA6);HISTONE DEACETYLASE 6 (HDA6); (RPD3B); (SIL1);RNA-MEDIATED TRANSCRIPTIONAL SILENCING 1 (RTS1)
AT2G46680	encodes a putative transcription factor that contains a homeodomain closely linked to a leucine zipper motif. Transcript is detected in all tissues examined. Is transcriptionally regulated in an ABA-dependent manner and may act in a signal transduction pathway which mediates a drought response. protein_coding HOMEOBOX 7 (HB-7) HOMEOBOX 7 (HB-7);ARABIDOPSIS THALIANA HOMEOBOX 7 (ATHB7);HOMEOBOX 7 (…
AT4G16780	Encodes a homeodomain-leucine zipper protein that is rapidly and strongly induced by changes in the ratio of red to far-red light. It is also involved in cell expansion and cell proliferation and in the response to auxin. The mRNA is cell-to-cell mobile. protein_coding HOMEOBOX PROTEIN 2 (HB-2) HOMEOBOX PROTEIN 2 (ATHB-2);HOMEOBOX PROTEIN 2 (HB-2);ARABIDOPSIS THALIANA HOMEOBOX PROTEIN 2 (ATHB2); …
AT4G24660	homeobox protein 22;(source:Araport11) protein_coding HOMEOBOX PROTEIN 22 (HB22) MATERNAL EFFECT EMBRYO ARREST 68 (MEE68);HOMEOBOX PROTEIN 22 (HB22);HOMEOBOX PROTEIN 22 (ATHB22);ZINC FINGER HOMEODOMAIN 2 (ZHD2)
AT5G11200	One of two genes encoding an ATP-dependent RNA helicase that localizes predominantly to euchromatic regions of Arabidopsis nuclei, and associates with genes transcribed by RNA polymerase II independently from the presence of introns. It is not detected at non-transcribed loci. It interacts with ssRNA, dsRNA and dsDNA, but not with ssDNA. Its ATPase activity is stimulated by RNA and dsDNA and its …
AT5G02410	Encodes ALG10, an ER-resident alpha1,2-glucosyltransferase that is required for lipid-linked oligosaccharide biosynthesis and subsequently for normal leaf development and abiotic stress response. protein_coding HOMOLOG OF YEAST ALG10 (ALG10) HOMOLOG OF YEAST ALG10 (ALG10)
AT4G32120	Encodes a hydroxyproline O-galactosyltransferase. protein_coding HYDROXYPROLINE O-GALACTOSYLTRANSFERASE 2 (HPGT2) HYDROXYPROLINE O-GALACTOSYLTRANSFERASE 2 (HPGT2)
AT4G15550	UDP-glucose:indole-3-acetate beta-D-glucosyltransferase protein_coding INDOLE-3-ACETATE BETA-D-GLUCOSYLTRANSFERASE (IAGLU) INDOLE-3-ACETATE BETA-D-GLUCOSYLTRANSFERASE (IAGLU)
AT5G67230	Encodes a member of the GT43 family glycosyltransferases involved in glucuronoxylan biosynthesis: AT2G37090 (IRX9) and AT1G27600 (IRX9-L or I9H, IRX9 homolog); AT4G36890 (IRX14) and AT5G67230 (IRX14-L or I14H, IRX14 homolog). They form two functionally non-redundant groups essential for the normal elongation of glucuronoxylan backbone. I9H functions redundantly with IRX9, I14H is redundant with I…
AT1G01260	bHLH13 interacts with JAZ proteins, and functions redundantly with bHLH3, bHLH14 and bHLH17 to negatively regulate jasmonate responses. protein_coding JASMONATE ASSOCIATED MYC2 LIKE 2 (JAM2) JASMONATE ASSOCIATED MYC2 LIKE 2 (JAM2); (BHLH013); (BHLH13)
AT3G12020	P-loop containing nucleoside triphosphate hydrolases superfamily protein;(source:Araport11) protein_coding KINESIN 7.3 (KIN7.3) KINESIN 7.3 (KIN7.3)
AT1G80440	Encodes a member of a family of F-box proteins, called the KISS ME DEADLY (KMD) family, that targets type-B ARR proteins for degradation and is involved in the negative regulation of the cytokinin response. Also named as KFB20, a member of a group of Kelch repeat F-box proteins that negatively regulate phenylpropanoid biosynthesis by targeting the phenypropanoid biosynthesis enzyme phenylalanine …
AT5G60270	Concanavalin A-like lectin protein kinase family protein;(source:Araport11) protein_coding L-TYPE LECTIN RECEPTOR KINASE I.7 (LECRK-I.7) L-TYPE LECTIN RECEPTOR KINASE I.7 (LECRK-I.7)
AT1G01060	LHY encodes a myb-related putative transcription factor involved in circadian rhythm along with another myb transcription factor CCA1 protein_coding LATE ELONGATED HYPOCOTYL (LHY) LATE ELONGATED HYPOCOTYL 1 (LHY1);LATE ELONGATED HYPOCOTYL (LHY)
AT5G06760	Encodes LEA4-5, a member of the Late Embryogenesis Abundant (LEA) proteins which typically accumulate in response to low water availability conditions imposed during development or by the environment. Most of the diverse set of LEA proteins can be grouped according to properties such as high hydrophilicity and high content of glycine or other small amino acids in what has been termed hydrophilins…
AT1G55580	Encodes a member of the GRAS family of putative transcriptional regulators. It is involved in the initiation of axillary meristems during both the vegetative and reproductive growth phases and functions upstream of REV and AXR1 in the regulation of shoot branching. protein_coding LATERAL SUPPRESSOR (LAS) SCARECROW-LIKE 18 (SCL18);LATERAL SUPPRESSOR (LAS)
AT5G38210	Protein kinase family protein;(source:Araport11) protein_coding LEAF RUST 10 DISEASE-RESISTANCE LOCUS RECEPTOR- LIKE PROTEIN KINASE-LIKE 3 (LRK10L3) LEAF RUST 10 DISEASE-RESISTANCE LOCUS RECEPTOR- LIKE PROTEIN KINASE-LIKE 3 (LRK10L3)
AT4G13340	Leucine-rich repeat (LRR) family protein;(source:Araport11) protein_coding LEUCINE-RICH REPEAT/EXTENSIN 3 (LRX3) LEUCINE-RICH REPEAT/EXTENSIN 3 (LRX3)
AT2G18460	like COV 3;(source:Araport11) protein_coding LIKE COV 3 (LCV3) LIKE COV 3 (LCV3)
AT3G01510	Encodes a putative phosphatase, LSF1, required for normal starch turnover in leaves. protein_coding LIKE SEX4 1 (LSF1) LIKE SEX4 1 (LSF1)
AT3G45140	Chloroplast lipoxygenase required for wound-induced jasmonic acid accumulation in Arabidopsis.Mutants are resistant to Staphylococcus aureus and accumulate salicylic acid upon infection. The mRNA is cell-to-cell mobile. protein_coding LIPOXYGENASE 2 (LOX2) LIPOXYGENASE 2 (LOX2);ARABIODOPSIS THALIANA LIPOXYGENASE 2 (ATLOX2)
AT1G13220	Encodes a nuclear coiled-coil protein related to the carrot peripheral nuclear protein NMCP1 that is involved in the determination of plant nuclear structure. protein_coding LITTLE NUCLEI2 (LINC2) LITTLE NUCLEI2 (LINC2);CROWDED NUCLEI 2 (CRWN2)
AT3G02170	Encodes LONGIFOLIA2 (LNG2). Regulates leaf morphology by promoting cell expansion in the leaf-length direction. The LNG2 homologue LNG1 (At5g15580) has similar function. protein_coding LONGIFOLIA2 (LNG2) TON1 RECRUITING MOTIF 1 (TRM1);LONGIFOLIA2 (LNG2)
AT4G10595	Encodes a member of a family of small,secreted, cysteine rich protein with sequence similarity to the PCP (pollen coat protein) gene family. protein_coding LOW-MOLECULAR-WEIGHT CYSTEINE-RICH 2 (LCR2) LOW-MOLECULAR-WEIGHT CYSTEINE-RICH 2 (LCR2)
AT3G14840	Encodes LRR-RLK protein that is localized to the plasma membrane and is involved in regulation of plant innate immunity to microbes. LIK1 is phosphorylated by CERK1, a kinase involved in chitin perception. The mRNA is cell-to-cell mobile. protein_coding LYSM RLK1-INTERACTING KINASE 1 (LIK1) LYSM RLK1-INTERACTING KINASE 1 (LIK1)
AT2G17120	Induction of chitin-responsive genes by chitin treatment is not blocked in the mutant. It contains a C-terminal GPI anchor signal and is an ortholog of OsCEBiP. protein_coding LYSM-CONTAINING RECEPTOR PROTEIN 1 (LYP1) LYSM DOMAIN GPI-ANCHORED PROTEIN 2 PRECURSOR (LYM2);CEBIP-LIKE 1 (CL-1);LYSM-CONTAINING RECEPTOR PROTEIN 1 (LYP1)
AT1G51940	Encodes a LysM-containing receptor-like kinase. Induction of chitin-responsive genes by chitin treatment is not blocked in the mutant. Based on protein sequence alignment analysis, it has a typical RD signaling domain in its catalytic loop and possesses autophosphorylation activity.It is required for the suppression of defense responses in absence of pathogen infection or upon abscisic acid treat…
AT1G75020	lysophosphatidyl acyltransferase 4;(source:Araport11) protein_coding LYSOPHOSPHATIDYL ACYLTRANSFERASE 4 (LPAT4) LYSOPHOSPHATIDYL ACYLTRANSFERASE 4 (LPAT4)
AT2G03620	Transmembrane magnesium transporter. One of nine family members. protein_coding MAGNESIUM TRANSPORTER 3 (MGT3) MAGNESIUM TRANSPORTER 3 (MGT3); (AtMRS2-5); (AtMGT3); (MRS2-5)
AT4G25080	Encodes a protein with methyltransferase activity responsible for the methylation of magnesium protoporphyrin IX. Mutants defective in this gene are affected in chlorophyll biosynthesis and show a reduction in the accumulation of a number of major thylakoid-associated proteins including components of PSI (LHCI), PSII (LHCII, D1, CP43) and the cytochrome b6f complex (Cytf). By contrast, no signifi…
AT2G21650	RSM1 is a member of a small sub-family of single MYB transcription factors. Analysis of overexpressin lines indicate its involvement during early morphogenesis. protein_coding MATERNAL EFFECT EMBRYO ARREST 3 (MEE3) MATERNAL EFFECT EMBRYO ARREST 3 (MEE3);RADIALIS-LIKE SANT/MYB 1 (RSM1);ARABIDOPSIS RAD-LIKE 2 (ATRL2)
AT1G15340	Protein containing methyl-CpG-binding domain.Has sequence similarity to human MBD proteins. protein_coding METHYL-CPG-BINDING DOMAIN 10 (MBD10) METHYL-CPG-BINDING DOMAIN 10 (MBD10)
AT1G18075	Encodes a microRNA that targets several MYB family members. MicroRNAs are regulatory RNAs with a mature length of ~21-nucleotides that are processed from hairpin precursors by Dicer-like enzymes. MicroRNAs can negatively regulate gene expression by attenuating translation or by directing mRNA cleavage.Mature sequence: UUUGGAUUGAAGGGAGCUCUU. Functions redundantly with MIR159A. Plants that are doub…
AT3G22886	Encodes a microRNA that targets ARF family members ARF6 and ARF8. Essential for fertility of both ovules and anthers. MicroRNAs are regulatory RNAs with a mature length of ~21-nucleotides that are processed from hairpin precursors by Dicer-like enzymes. MicroRNAs can negatively regulate gene expression by attenuating translation or by directing mRNA cleavage. Mature sequence: UGAAGCUGCCAGCAUGAUCU…
AT5G62162	Encodes a phosphate starvation-responsive microRNA that targets PHO2, an E2-UBC that negatively affects shoot phosphate content. miR399 can be negatively regulated by members of the non-coding gene families IPS1 and At4. MicroRNAs are regulatory RNAs with a mature length of ~21-nucleotides that are processed from hairpin precursors by Dicer-like enzymes. MicroRNAs can negatively regulate gene exp…
AT2G39200	A member of a large family of seven-transmembrane domain proteins specific to plants, homologs of the barley mildew resistance locus o (MLO) protein. The Arabidopsis genome contains 15 genes encoding MLO proteins, with localization in plasma membrane. Phylogenetic analysis revealed four clades of closely-related AtMLO genes. ATMLO6 belongs to the clade IV, with AtMLO2, AtMLO3 and AtMLO12. The gen…
AT2G36060	MMZ3/UEV1C encodes a protein that may play a role in DNA damage responses and error-free post-replicative DNA repair by participating in lysine-63-based polyubiquitination reactions. UEV1C can form diubiquitin and triubiquitin chains in combination with UBC13A/UBC35 in vitro. It can also functionally complement an mms2 mutation in budding yeast, both by increasing mms2 mutant viability in the pre…
AT5G44780	high molecular weight subunit-like glutenin;(source:Araport11) protein_coding MULTIPLE ORGANELLAR RNA EDITING FACTOR 4 (MORF4) MULTIPLE ORGANELLAR RNA EDITING FACTOR 4 (MORF4)
AT3G30210	Encodes a putative transcription factor, member of the R2R3 factor gene family (MYB121). protein_coding MYB DOMAIN PROTEIN 121 (MYB121) MYB DOMAIN PROTEIN 121 (MYB121); (ATMYB121)
AT3G23250	Member of the R2R3 factor gene family. protein_coding MYB DOMAIN PROTEIN 15 (MYB15) (ATY19);MYB DOMAIN PROTEIN 15 (MYB15);MYB DOMAIN PROTEIN 15 (ATMYB15)
AT5G15310	Member of the R2R3 factor gene family. protein_coding MYB DOMAIN PROTEIN 16 (MYB16) MYB DOMAIN PROTEIN 16 (ATMYB16);MYB DOMAIN PROTEIN 16 (MYB16); (ATMIXTA)
AT1G68320	putative transcription factor: R2R3-MYB transcription family. Involved in regulation of phosphate starvation responses and gibberellic acid biosynthesis. protein_coding MYB DOMAIN PROTEIN 62 (MYB62) (BW62C); (BW62B);MYB DOMAIN PROTEIN 62 (AtMYB62);MYB DOMAIN PROTEIN 62 (MYB62)
AT1G02230	NAC domain containing protein 4;(source:Araport11) protein_coding NAC DOMAIN CONTAINING PROTEIN 4 (NAC004) NAC DOMAIN CONTAINING PROTEIN 4 (NAC004);NAC DOMAIN CONTAINING PROTEIN 4 (ANAC004)
AT3G44310	Mutants are resistant to indole-3-acetonitrile (IAN). NIT1 catalyzes the terminal activation step in indole-acetic acid biosynthesis. Predominantly expressed isoform of nitrilase isoenzyme family. Aggregation of NIT1 in cells directly abutting wound sites is one of the earliest events associated with wound and herbicide-induced cell death. The protein undergoes thiolation following treatment with…
AT4G21680	Encodes a nitrate transporter (NRT1.8). Functions in nitrate removal from the xylem sap. Mediates cadmium tolerance. protein_coding NRT1/ PTR FAMILY 7.2 (NPF7.2) (ATNPF7.2);NRT1/ PTR FAMILY 7.2 (NPF7.2);NITRATE TRANSPORTER 1.8 (NRT1.8)
AT1G03530	nuclear assembly factor 1;(source:Araport11) protein_coding NUCLEAR ASSEMBLY FACTOR 1 (NAF1) NUCLEAR ASSEMBLY FACTOR 1 (NAF1); (ATNAF1)
AT5G63320	Encodes NPX1 (Nuclear Protein X1), a nuclear factor regulating abscisic acid responses. protein_coding NUCLEAR PROTEIN X1 (NPX1) NUCLEAR PROTEIN X1 (NPX1)
AT2G01670	nudix hydrolase homolog 17;(source:Araport11) protein_coding NUDIX HYDROLASE HOMOLOG 17 (NUDT17) NUDIX HYDROLASE HOMOLOG 17 (NUDT17);NUDIX HYDROLASE HOMOLOG 17 (atnudt17)
AT1G06160	encodes a member of the ERF (ethylene response factor) subfamily B-3 of ERF/AP2 transcription factor family. The protein contains one AP2 domain. There are 18 members in this subfamily including ATERF-1, ATERF-2, AND ATERF-5. protein_coding OCTADECANOID-RESPONSIVE ARABIDOPSIS AP2/ERF 59 (ORA59) OCTADECANOID-RESPONSIVE ARABIDOPSIS AP2/ERF 59 (ORA59)
AT1G05510	Protein is tyrosine-phosphorylated and its phosphorylation state is modulated in response to ABA in Arabidopsis thaliana seeds. protein_coding OIL BODY-ASSOCIATED PROTEIN 1A (OBAP1A) OIL BODY-ASSOCIATED PROTEIN 1A (OBAP1A)
AT5G55930	oligopeptide transporter protein_coding OLIGOPEPTIDE TRANSPORTER 1 (OPT1) ARABIDOPSIS THALIANA OLIGOPEPTIDE TRANSPORTER 1 (ATOPT1);OLIGOPEPTIDE TRANSPORTER 1 (OPT1)
AT4G27730	oligopeptide transporter protein_coding OLIGOPEPTIDE TRANSPORTER 1 (OPT6) ARABIDOPSIS THALIANA OLIGOPEPTIDE TRANSPORTER 6 (ATOPT6);OLIGOPEPTIDE TRANSPORTER 1 (OPT6)
AT4G11650	osmotin-like protein protein_coding OSMOTIN 34 (OSM34) OSMOTIN 34 (OSM34);OSMOTIN 34 (ATOSM34)
AT5G56550	Encodes OXIDATIVE STRESS 3 (OXS3)&#65292; involved in tolerance to heavy metals and oxidative stress. protein_coding OXIDATIVE STRESS 3 (OXS3) OXIDATIVE STRESS 3 (ATOXS3);OXIDATIVE STRESS 3 (OXS3)
AT5G39860	Encodes PRE1 (PACLOBUTRAZOL RESISTANCE1). PRE1 and IBH1 form a pair of antagonistic HLH/bHLH transcription factors that function downstream of BZR1 to mediate brassinosteroid regulation of cell elongation. BNQ1 is directly and negatively regulated by AP3 and PI in petals.Required for appropriate regulation of flowering time. protein_coding PACLOBUTRAZOL RESISTANCE1 (PRE1) BANQUO 1 (BNQ1);PACLOBUT…
AT4G19420	Pectinacetylesterase family protein;(source:Araport11) protein_coding PECTIN ACETYLESTERASE 8 (PAE8) PECTIN ACETYLESTERASE 8 (PAE8)
AT2G44490	Encodes a glycosyl hydrolase that localizes to peroxisomes and acts as a component of an inducible preinvasion resistance mechanism. Required for mlo resistance. The mRNA is cell-to-cell mobile. protein_coding PENETRATION 2 (PEN2) BETA GLUCOSIDASE 26 (BGLU26);PENETRATION 2 (PEN2)
AT4G26000	Encodes a novel Arabidopsis gene encoding a polypeptide with K-homology (KH) RNA-binding modules, which acts on vegetative growth and pistil development. Genetic studies suggest that PEP interacts with element(s) of the CLAVATA signaling pathway. protein_coding PEPPER (PEP) PEPPER (PEP)
AT5G39050	Encodes a malonyltransferase that may play a role in phenolic xenobiotic detoxification. protein_coding PHENOLIC GLUCOSIDE MALONYLTRANSFERASE 1 (PMAT1) PHENOLIC GLUCOSIDE MALONYLTRANSFERASE 1 (PMAT1)
AT3G61060	phloem protein 2-A13;(source:Araport11) protein_coding PHLOEM PROTEIN 2-A13 (PP2-A13) PHLOEM PROTEIN 2-A13 (AtPP2-A13);PHLOEM PROTEIN 2-A13 (PP2-A13)
AT4G19850	encodes a protein similar to phloem protein 2 in cucumber. a member of a large gene family. protein_coding PHLOEM PROTEIN 2-A2 (PP2-A2) ARABIDOPSIS THALIANA PHLOEM PROTEIN 2-A2 (ATPP2-A2); (PP2A2);PHLOEM PROTEIN 2-A2 (PP2-A2)
AT2G32260	phosphorylcholine cytidylyltransferase;(source:Araport11) protein_coding PHOSPHORYLCHOLINE CYTIDYLYLTRANSFERASE (CCT1) PHOSPHORYLCHOLINE CYTIDYLYLTRANSFERASE (CCT1); (ATCCT1)
AT2G17630	Pyridoxal phosphate (PLP)-dependent transferases superfamily protein;(source:Araport11) protein_coding PHOSPHOSERINE AMINOTRANSFERASE 2 (PSAT2) PHOSPHOSERINE AMINOTRANSFERASE 2 (PSAT2)
AT1G15980	encodes a novel subunit of the chloroplast NAD(P)H dehydrogenase complex, involved in cyclic electron flow around photosystem I to produce ATP. protein_coding PHOTOSYNTHETIC NDH SUBCOMPLEX B 1 (PnsB1) NAD(P)H DEHYDROGENASE SUBUNIT 48 (NDH48);NDH-DEPENDENT CYCLIC ELECTRON FLOW 1 (NDF1);PHOTOSYNTHETIC NDH SUBCOMPLEX B 1 (PnsB1)
AT3G27690	Encodes Lhcb2.4. Belongs to the Lhc super-gene family encodes the light-harvesting chlorophyll a/b-binding (LHC) proteins that constitute the antenna system of the photosynthetic apparatus. The mRNA is cell-to-cell mobile. protein_coding PHOTOSYSTEM II LIGHT HARVESTING COMPLEX GENE 2.3 (LHCB2.3) (LHCB2.4);LIGHT-HARVESTING CHLOROPHYLL B-BINDING 2 (LHCB2);PHOTOSYSTEM II LIGHT HARVESTING COMPLEX GEN…
AT3G45780	Blue-light photoreceptor. Contains a light activated serine-threonine kinase domain and LOV1 and LOV2 repeats. Mutants are defective in blue-light response. Mediates blue light-induced growth enhancements. PHOT1 and PHOT2 mediate blue light-dependent activation of the plasma membrane H+-ATPase in guard cell protoplasts. PHOT1 undergoes blue-light-dependent autophosphorylation. At least eight phos…
AT3G59060	Encodes a novel Myc-related bHLH transcription factor, which physically associated with APRR1/TOC1 and is a member of PIF3 transcription factor family. Involved in shade avoidance. Functions as negative regulator of PhyB. Protein levels are modulated by phytochrome B. protein_coding PHYTOCHROME INTERACTING FACTOR 3-LIKE 6 (PIL6) PHYTOCHROME-INTERACTING FACTOR 5 (PIF5);PHYTOCHROME INTERACTING FACT…
AT1G14280	Encodes phytochrome kinase substrate 2. PKS proteins are critical for hypocotyl phototropism. Forms a complex with Phot1, Phot2 and NPH3. protein_coding PHYTOCHROME KINASE SUBSTRATE 2 (PKS2) PHYTOCHROME KINASE SUBSTRATE 2 (PKS2)
AT4G16500	Cystatin/monellin superfamily protein;(source:Araport11) protein_coding PHYTOCYSTATIN 4 (CYS4) (ATCYS4);PHYTOCYSTATIN 4 (CYS4)
AT1G71720	Encodes a chloroplast localized protein that regulates the translation of Ycf1 by binding to its mRNA. It is involved in the biogenesis of photosynthetic complexes. protein_coding PIGMENT DEFECTIVE 338 (PDE338) PIGMENT DEFECTIVE 338 (PDE338);RBCL MRNA S1 BINDING DOMAIN PROTEIN (RLSB);PHOTOSYSTEM BIOGENESIS REGULATOR 1 (PBR1)
AT2G34650	Encodes a protein serine/threonine kinase that may act as a positive regulator of cellular auxin efflux, as a a binary switch for PIN polarity, and as a negative regulator of auxin signaling. Recessive mutants exhibit similar phenotypes as pin-formed mutants in flowers and inflorescence but distinct phenotypes in cotyledons and leaves. Expressed in the vascular tissue proximal to root and shoot m…
AT4G16600	Nucleotide-diphospho-sugar transferases superfamily protein;(source:Araport11) protein_coding PLANT GLYCOGENIN-LIKE STARCH INITIATION PROTEIN 8 (PGSIP8) PLANT GLYCOGENIN-LIKE STARCH INITIATION PROTEIN 8 (PGSIP8)
AT1G49780	plant U-box 26;(source:Araport11) protein_coding PLANT U-BOX 26 (PUB26) PLANT U-BOX 26 (PUB26)
AT2G45960	a member of the plasma membrane intrinsic protein subfamily PIP1. localizes to the plasma membrane and exhibits water transport activity in Xenopus oocyte. expressed ubiquitously and protein level decreases slightly during leaf development. protein_coding PLASMA MEMBRANE INTRINSIC PROTEIN 1B (PIP1B) PLASMA MEMBRANE INTRINSIC PROTEIN 1B (PIP1B);NAMED PLASMA MEMBRANE INTRINSIC PROTEIN 1;2 (PIP1;2);…
AT1G01620	a member of the plasma membrane intrinsic protein subfamily PIP1. localizes to the plasma membrane and exhibits water transport activity in Xenopus oocyte. expressed ubiquitously and protein level decreases slightly during leaf development. protein_coding PLASMA MEMBRANE INTRINSIC PROTEIN 1C (PIP1C) PLASMA MEMBRANE INTRINSIC PROTEIN 1C (PIP1C);PLASMA MEMBRANE INTRINSIC PROTEIN 1;3 (PIP1;3); (TMP-…
AT1G07630	Encodes a protein phosphatase 2C like gene, similar to POL. Involved in leaf development. Knockout mutants have abnormally shaped leaves. protein_coding POL-LIKE 5 (PLL5) POL-LIKE 5 (PLL5)
AT4G39403	Encodes a 36 amino acid polypeptide that is necessary for correct responses to cytokinins and auxins, correct cell expansion in the root, and for vascular patterning in the leaf. Mutation of PLS results in an enhanced ethylene-response phenotype, defective auxin transport and homeostasis, and altered microtubule sensitivity to inhibitors. protein_coding POLARIS (PLS) POLARIS (PLS)
AT5G06860	Encodes a polygalacturonase inhibiting protein involved in defense response. PGIPs inhibit the function of cell wall pectin degrading enzymes such as those produced by fungal pathogens. PGIP1 is induced by fungal infection. Suppressed in the proton sensitive stop1-mutant, but the transcription level was recovered by transformation of STOP2. Knockout mutant showed severe damage in the root tip in …
AT1G26150	Encodes a member of the proline-rich extensin-like receptor kinase (PERK) family. This family consists of 15 predicted receptor kinases (PMID: 15653807). protein_coding PROLINE-RICH EXTENSIN-LIKE RECEPTOR KINASE 10 (PERK10) PROLINE-RICH EXTENSIN-LIKE RECEPTOR KINASE 10 (AtPERK10);PROLINE-RICH EXTENSIN-LIKE RECEPTOR KINASE 10 (PERK10)
AT1G30755	elongation factor G, putative (DUF668);(source:Araport11) protein_coding PSK SIMULATOR 2 (PSI2) PSK SIMULATOR 2 (PSI2)
AT2G16430	purple acid phosphatase 10;(source:Araport11) protein_coding PURPLE ACID PHOSPHATASE 10 (PAP10) (ATPAP10);PURPLE ACID PHOSPHATASE 10 (PAP10)
AT5G05440	Encodes a member of the PYR (pyrabactin resistance )/PYL(PYR1-like)/RCAR (regulatory components of ABA receptor) family proteins with 14 members. PYR/PYL/RCAR family proteins function as abscisic acid sensors. Mediate ABA-dependent regulation of protein phosphatase 2Cs ABI1 and ABI2. protein_coding PYRABACTIN RESISTANCE 1-LIKE 5 (PYL5) PYRABACTIN RESISTANCE 1-LIKE 5 (PYL5); (ATPYL5);REGULATORY CO…
AT1G59900	encodes the e1 alpha subunit of the pyruvate dehydrogenase complex (PDC) The mRNA is cell-to-cell mobile. protein_coding PYRUVATE DEHYDROGENASE COMPLEX E1 ALPHA SUBUNIT (E1 ALPHA) PYRUVATE DEHYDROGENASE COMPLEX E1 ALPHA SUBUNIT (E1 ALPHA);PYRUVATE DEHYDROGENASE COMPLEX E1 ALPHA SUBUNIT (AT-E1 ALPHA)
AT1G32230	Encodes a protein belonging to the (ADP-ribosyl)transferase domain-containing subfamily of WWE protein-protein interaction domain protein family. Superoxide radicals are necessary and sufficient to propagate cell death or lesion formation in rcd1 mutants. Without stress treatment, RCD1 is localized in the nucleus. Under high salt or oxidative stress, RCD1 is found not only in the nucleus but also…
AT5G20020	A member of RAN GTPase gene family. Encodes a small soluble GTP-binding protein. Likely to be involved in nuclear translocation of proteins. May also be involved in cell cycle progression. protein_coding RAS-RELATED GTP-BINDING NUCLEAR PROTEIN 2 (RAN2) RAS-RELATED GTP-BINDING NUCLEAR PROTEIN 2 (RAN2)
AT2G25440	receptor like protein 20;(source:Araport11) protein_coding RECEPTOR LIKE PROTEIN 20 (RLP20) RECEPTOR LIKE PROTEIN 20 (RLP20);RECEPTOR LIKE PROTEIN 20 (AtRLP20)
AT2G33030	receptor like protein 25;(source:Araport11) protein_coding RECEPTOR LIKE PROTEIN 25 (RLP25) RECEPTOR LIKE PROTEIN 25 (AtRLP25);RECEPTOR LIKE PROTEIN 25 (RLP25)
AT5G67280	receptor-like kinase;(source:Araport11) protein_coding RECEPTOR-LIKE KINASE (RLK) RECEPTOR-LIKE KINASE (RLK)
AT2G36890	"Putative homolog of the Blind gene in tomato. Together with RAX1 and RAX3 belong to the class R2R3 MYB genes; encoded by the Myb-like transcription factor MYB38, regulates axillary meristem formation. " The mRNA is cell-to-cell mobile. protein_coding REGULATOR OF AXILLARY MERISTEMS 2 (RAX2) BLUE INSENSITIVE TRAIT 1 (BIT1);MYB DOMAIN PROTEIN 38 (ATMYB38);MYB DOMAIN PROTEIN 38 (MYB38);REGULATOR OF…
AT1G79950	Encodes a homologue of human Regulator of Telomere Elongation Helicase1 (RTEL1). Plays a central role in the preservation of genome stability. protein_coding REGULATOR OF TELOMERE ELONGATION HELICASE1 (RTEL1) REGULATOR OF TELOMERE ELONGATION HELICASE1 (RTEL1)
AT3G14050	RELA/SPOT homolog 2;(source:Araport11) protein_coding RELA/SPOT HOMOLOG 2 (RSH2) RELA/SPOT HOMOLOG 2 (RSH2);RELA/SPOT HOMOLOG 2 (ATRSH2);RELA-SPOT HOMOLOG 2 (AT-RSH2)
AT1G13260	Encodes an AP2/B3 domain transcription factor which is upregulated in response to low temperature. It contains a B3 DNA binding domain. It has circadian regulation and may function as a negative growth regulator. The mRNA is cell-to-cell mobile. protein_coding RELATED TO ABI3/VP1 1 (RAV1) RELATED TO ABI3/VP1 1 (RAV1); (ATRAV1);ETHYLENE RESPONSE DNA BINDING FACTOR 4 (EDF4)
AT2G47160	Boron transporter. Protein accumulates in shoots and roots under conditions of boron deficiency and is degraded within several hours of restoring boron supply. Localized to the plasma membrane under B limitation, and to the cytoplasm after B application before degradation. Protein is transferred via the endosomes to the vacuole for degradation. Localized to the inner plasma membrane domain in the…
AT4G26090	Encodes a plasma membrane protein with leucine-rich repeat, leucine zipper, and P loop domains that confers resistance to Pseudomonas syringae infection by interacting with the avirulence gene avrRpt2. RPS2 protein interacts directly with plasma membrane associated protein RIN4 and this interaction is disrupted by avrRpt2. The mRNA is cell-to-cell mobile. protein_coding RESISTANT TO P. SYRINGAE 2…
AT3G16857	Encodes an Arabidopsis response regulator (ARR) protein that acts in concert with other type-B ARRs in the cytokinin signaling pathway. Also involved in cytokinin-dependent inhibition of hypocotyl elongation and cytokinin-dependent greening and shooting in tissue culture. ARR1, ARR10, and ARR12 are redundant regulators of drought response, with ARR1 being the most critical. ARR1, ARR10 and ARR12 …
AT5G59820	Encodes a zinc finger protein involved in high light and cold acclimation. Overexpression of this putative transcription factor increases the expression level of 9 cold-responsive genes and represses the expression level of 15 cold-responsive genes, including CBF genes. Also, lines overexpressing this gene exhibits a small but reproducible increase in freeze tolerance. Because of the repression o…
AT5G12470	UvrABC system C protein, putative (DUF3411);(source:Araport11) protein_coding RETICULATA-RELATED 4 (RER4) RETICULATA-RELATED 4 (RER4)
AT3G12280	Encodes a retinoblastoma homologue RETINOBLASTOMA-RELATED protein (RBR or RBR1). RBR controls nuclear proliferation in the female gametophyte. Also required for correct differentiation of male gametophytic cell types. Regulates stem cell maintenance in Arabidopsis roots. Involved in the determination of cell cycle arrest in G1 phase after sucrose starvation. RBR1 is also involved in regulation of…
AT5G37260	Encodes a MYB family transcription factor Circadian 1 (CIR1). Involved in circadian regulation in Arabidopsis. protein_coding REVEILLE 2 (RVE2) CIRCADIAN 1 (CIR1);REVEILLE 2 (RVE2)
AT3G27840	50S ribosomal protein L12-B protein_coding RIBOSOMAL PROTEIN L12-B (RPL12-B) RIBOSOMAL PROTEIN L12-B (RPL12-B)
AT1G72530	plastid developmental protein DAG;(source:Araport11) protein_coding RNA EDITING-INTERACTING PROTEIN (RIP7) RNA EDITING-INTERACTING PROTEIN (RIP7)
AT2G23470	root UVB sensitive protein (Protein of unknown function, DUF647);(source:Araport11) protein_coding ROOT UV-B SENSITIVE 4 (RUS4) ROOT UV-B SENSITIVE 4 (RUS4)
AT4G38430	Member of the RopGEF (guanine nucleotide exchange factor) family, containing the novel PRONE domain (plant-specific Rop nucleotide exchanger), which is exclusively active towards members of the Rop subfamily, also known as DUF315). Interacts with ROP1 but the whole protein lacks Rho guanyl-nucleotide exchange factor activity in vitro. The DUF315/PRONE domain is sufficient to confer RopGEF catalyt…
AT3G53350	Encodes RIP3 (ROP interactive partner 3), a microtubule-binding protein that is anchored to the plasma membrane domains and promotes local microtubule disassembly, forming as specific pattern of secondary walls in xylem vessel cells. Localized at microtubules and interacts with the plant-specific kinesin AtKinesin-13A. protein_coding ROP INTERACTIVE PARTNER 3 (RIP3) ROP INTERACTIVE PARTNER 4 (RIP…
AT3G14362	ROTUNDIFOLIA like 10;(source:Araport11) protein_coding ROTUNDIFOLIA LIKE 10 (RTFL10) DEVIL 19 (DVL19);ROTUNDIFOLIA LIKE 10 (RTFL10)
AT1G13245	ROTUNDIFOLIA like 17;(source:Araport11) protein_coding ROTUNDIFOLIA LIKE 17 (RTFL17) DEVIL 4 (DVL4);ROTUNDIFOLIA LIKE 17 (RTFL17)
AT1G61380	Encodes a membrane localized S-domain receptor kinase that is involved in lipopolysaccharide (LPS) sensing. SD1-29 detected LPS of Pseudomonas and Xanthomonas species for which it serves as a microbe associated molecular pattern triggering innate immunity. Loses of function mutants are hyper susceptible to P.syringae. protein_coding S-DOMAIN-1 29 (SD1-29) IPOOLIGOSACCHARIDE-SPECIFIC REDUCED ELICI…
AT1G50420	Encodes a scarecrow-like protein (SCL3) Putative transcription factors interacting with the gene product of VHA-B1 (vacuolar ATPase subunit B1; as shown through yeast two-hybrid assay). protein_coding SCARECROW-LIKE 3 (SCL3) SCARECROW-LIKE 3 (SCL-3);SCARECROW-LIKE 3 (SCL3)
AT4G35770	Senescence-associated gene that is strongly induced by phosphate starvation. Transcripts are differentially regulated at the level of mRNA stability at different times of day. mRNAs are targets of the mRNA degradation pathway mediated by the downstream (DST) instability determinant. protein_coding SENESCENCE 1 (SEN1) SENESCENCE 1 (SEN1);DARK INDUCIBLE 1 (DIN1);ARABIDOPSIS THALIANA SENESCENCE 1 (A…
AT3G06510	Encodes a protein with beta-glucosidase and galactosyltransferase activity, mutants show increased sensitivity to freezing. Though it is classified as a family I glycosyl hydrolase, it has no hydrolase activity in vitro. protein_coding SENSITIVE TO FREEZING 2 (SFR2) SENSITIVE TO FREEZING 2 (SFR2)
AT5G02220	cyclin-dependent kinase inhibitor;(source:Araport11) protein_coding SIAMESE-RELATED 4 (SMR4) SIAMESE-RELATED 4 (SMR4)
AT5G13730	Encodes sigma 4 factor, involved in regulating the activity of the plastid-encoded RNA polymerase PEP. Regulates the overall quantity of NDH complexes and thus influences NDH activity. protein_coding SIGMA FACTOR 4 (SIG4) (SIGD);SIGMA FACTOR 4 (SIG4)
AT4G27970	Encodes a protein with ten predicted transmembrane helices. The SLAH2 protein has similarity to the SLAC1 protein involved in ion homeostasis in guard cells. But, it is not expressed in guard cells and cannot complement a slac1-2 mutant suggesting that it performs a different function. SLAH2:GFP localizes to the plasma membrane. protein_coding SLAC1 HOMOLOGUE 2 (SLAH2) SLAC1 HOMOLOGUE 2 (SLAH2)
AT5G18030	SAUR-like auxin-responsive protein family;(source:Araport11) protein_coding SMALL AUXIN UP RNA 21 (SAUR21) SMALL AUXIN UP RNA 21 (SAUR21)
AT4G38850	mRNA is rapidly induced by auxin and is very short-lived. Has been used as a reporter gene in studying auxin mutants. protein_coding SMALL AUXIN UPREGULATED 15 (SAUR15) SMALL AUXIN UPREGULATED 15 (SAUR15);ARABIDOPSIS COLUMBIA SAUR GENE 1 (SAUR-AC1);ARABIDOPSIS THALIANA SMALL AUXIN UPREGULATED 15 (ATSAUR15);SMALL AUXIN UP RNA 1 FROM ARABIDOPSIS THALIANA ECOTYPE COLUMBIA (SAUR_AC1)
AT4G34760	SAUR-like auxin-responsive protein family;(source:Araport11) protein_coding SMALL AUXIN UPREGULATED RNA 50 (SAUR50) SMALL AUXIN UPREGULATED RNA 50 (SAUR50)
AT2G21210	Putative auxin-regulated protein whose expression is downregulated in response to chitin oligomers. protein_coding SMALL AUXIN UPREGULATED RNA 6 (SAUR6) SMALL AUXIN UPREGULATED RNA 6 (SAUR6)
AT1G29500	SAUR-like auxin-responsive protein family;(source:Araport11) protein_coding SMALL AUXIN UPREGULATED RNA 66 (SAUR66) SMALL AUXIN UPREGULATED RNA 66 (SAUR66)
AT1G17345	SAUR-like auxin-responsive protein family;(source:Araport11) protein_coding SMALL AUXIN UPREGULATED RNA 77 (SAUR77) SMALL AUXIN UPREGULATED RNA 77 (SAUR77)
AT2G29970	Encodes a member of an eight-gene family (SMAX1 and SMAX1-like) that has weak similarity to AtHSP101, a ClpB chaperonin required for thermotolerance. The mRNA is cell-to-cell mobile. protein_coding SMAX1-LIKE 7 (SMXL7) SMAX1-LIKE 7 (SMXL7)
AT2G40130	Encodes a member of an eight-gene family (SMAX1 and SMAX1-like) that has weak similarity to AtHSP101, a ClpB chaperonin required for thermotolerance. protein_coding SMAX1-LIKE 8 (SMXL8) SMAX1-LIKE 8 (SMXL8)
AT1G60940	encodes a member of SNF1-related protein kinases (SnRK2) whose activity is activated by ionic (salt) and non-ionic (mannitol) osmotic stress. protein_coding SNF1-RELATED PROTEIN KINASE 2.10 (SNRK2.10) SUCROSE NONFERMENTING 1-RELATED PROTEIN KINASE 2-10 (SNRK2-10);SNF1-RELATED KINASE 2B (SRK2B);SNF1-RELATED PROTEIN KINASE 2.10 (SNRK2.10)
AT5G06140	Homolog of yeast retromer subunit VPS5. Part of a retromer-like protein complex involved in endosome to lysosome protein transport. In roots it co-localizes with the PIN2 auxin efflux carrier. Involved in endocytic sorting of membrane proteins including PIN2, BOR1 and BRI1. protein_coding SORTING NEXIN 1 (SNX1) ARABIDOPSIS THALIANA SORTING NEXIN 1 (ATSNX1);SORTING NEXIN 1 (SNX1)
AT1G09070	SRC2 specifically binds the peptide PIEPPPHH, and moves from ER to a vacuole fraction where it gets internalized. Involved in Protein Storage Vacuole targeting. The mRNA is cell-to-cell mobile. protein_coding SOYBEAN GENE REGULATED BY COLD-2 (SRC2) SOYBEAN GENE REGULATED BY COLD-2 (SRC2); (ATSRC2);SOYBEAN GENE REGULATED BY COLD-2 ((AT)SRC2)
AT1G23820	Spermidine synthase. protein_coding SPERMIDINE SYNTHASE 1 (SPDS1) SPERMIDINE SYNTHASE 1 (SPDS1)
AT2G47070	member of SPL gene family, encodes DNA binding proteins and putative transcription factors. All have the SBP-box, which encodes the SBP-domain, required for and sufficient for interaction with DNA. protein_coding SQUAMOSA PROMOTER BINDING PROTEIN-LIKE 1 (SPL1) SQUAMOSA PROMOTER BINDING PROTEIN-LIKE 1 (SPL1)
AT1G02065	Encodes an SBP-box gene, a member of the SPL gene family. Mutants are affected in micro- and megasporogenesis, trichome formation on sepals, and stamen filament elongation. protein_coding SQUAMOSA PROMOTER BINDING PROTEIN-LIKE 8 (SPL8) SQUAMOSA PROMOTER BINDING PROTEIN-LIKE 8 (SPL8)
AT3G12630	Encodes a protein with E3 ligase activity that acts as a positive regulator of stress responses in Arabidopsis. protein_coding STRESS ASSOCIATED PROTEIN 5 (SAP5) STRESS ASSOCIATED PROTEIN 5 (SAP5)
AT2G05920	Subtilase family protein;(source:Araport11) protein_coding SUBTILASE 1.8 (SBT1.8) SUBTILASE 1.8 (SBT1.8)
AT1G22710	Encodes for a high-affinity transporter essential for phloem loading and long-distance transport. A major sucrose transporter, AtSUC2 can also transport a wide range of physiological and synthetic glucose conjugates with both &#945;- or &#946;-linkage. protein_coding SUCROSE-PROTON SYMPORTER 2 (SUC2) SUCROSE-PROTON SYMPORTER 2 (SUC2);ARABIDOPSIS THALIANA SUCROSE-PROTON SYMPORTER 2 (ATSUC2);SUCROS…
AT3G06670	SMEK1 forms a catalytically active complex with PP4 proteins. The complex has been shown to target and dephosphorylate HYL1 which in turn promotes miRNA biogenesis. Mutants have pleiotrophic phenotypes and decreased production of miRNA. SMEK1 accumulation is responsive to ABA. protein_coding SUPPRESSOR OF MEK 1 (SMEK1) PLATINUM SENSITIVE 2 LIKE (PSY2L);SUPPRESSOR OF MEK 1 (SMEK1)
AT4G37460	Encodes a tetratricopeptide repeat domain containing protein that shows sequence similarity to those of transcriptional repressors in other organisms. Involved in mediating effector-triggered immunity. protein_coding SUPPRESSOR OF RPS4-RLD 1 (SRFR1) SUPPRESSOR OF RPS4-RLD 1 (SRFR1)
AT2G45680	TCP family transcription factor;(source:Araport11) protein_coding TCP DOMAIN PROTEIN 9 (TCP9) TCP DOMAIN PROTEIN 9 (TCP9)
[truncated: 32 more rows]

[truncated: 1 more sheets: Sheet8]
