# Supplementary material for: TANDEM ZINC‐FINGER/PLUS3 integrates light signaling and flowering regulatory pathways at the chromatin level
Source: New Phytol. 2025 May 12;247(2):706–18. doi: 10.1111/nph.70213 (PMC12177312; doi:10.1111/nph.70213)
Supplement: Supplementary file 18 — Table S18 Overlap of TANDEM ZINC‐FINGER/PLUS3 targets identified by RNA‐seq and ChIP‐seq at Zeitgeber 0.5 and 15 associated with Fig. S5. Please note: Wiley is not responsible for the content or functionality of any Supporting Information supplied by the authors. Any queries (other than missing material) should be directed to the New Phytologist Central Office. [file NPH-247-706-s003.xlsx]

## Sheet: Foglio1
New Phytologist Supporting Information
Article title: TANDEM ZINC-FINGER/PLUS3 integrates light signaling and flowering regulatory pathways at the chromatin level
Authors: Giorgio Perrella, Elisa Vellutini, Allan Beveridge, Graham Hamilton, Pawel Herzyk and Eirini Kaiserli
Article acceptance date: 21 April 2025
Table S18: Overlap of TZP targets identified by RNAseq and ChIPseq at Zeitgeber 0.5 and 15 associated with Fig. S5.
TZP 0.5	Col-0 vs tzp ZT 0.5			TZP 0.5	Col-0 vs tzp 15					Overlap TZP 0.5 RNA col0 tzp 0.5	Overlap TZP 0.5 RNA col0 tzp 15
AT3G54570	AT5G43630			AT3G54570	AT5G11330					AT3G18630	AT1G73220
AT1G67670	AT1G53480			AT1G67670	AT3G56210					AT4G21065	AT2G14247
AT1G34330	AT4G25990			AT1G34330	AT5G26270					AT5G38010	AT1G53480
AT5G40275	AT5G62920			AT5G40275	AT4G39480					AT4G09430	AT1G29090
AT3G24240	AT1G14520			AT3G24240	AT2G13547					AT4G16563
AT2G11200	AT1G53880			AT2G11200	AT5G65080					AT4G29610
AT3G45870	AT1G79110			AT3G45870	AT2G02990					AT4G18195
AT1G14240	AT3G46650			AT1G14240	AT5G01600					AT1G30700
AT2G07440	AT5G43270			AT2G07440	AT5G44440					AT3G23800
AT2G07363	AT2G42170			AT2G07363	AT2G38220					AT2G29950
AT4G04110	AT5G25560			AT4G04110	AT3G15720					AT2G14247
AT5G37320	AT5G40850			AT5G37320	AT3G21370					AT4G15680
AT3G49130	AT5G50915			AT3G49130	AT3G50980					AT4G26330
AT1G08140	AT1G28610			AT1G08140	AT3G44120					AT5G61160
AT1G27461	AT2G37180			AT1G27461	AT2G43050					AT5G06740
AT2G35110	AT5G45820			AT2G35110	ATCG00040					AT2G38240
AT3G12890	AT5G58570			AT3G12890	AT5G63450					AT2G33775
AT2G07505	AT3G02620			AT2G07505	AT3G60950					AT1G53480
AT4G10760	AT5G22880			AT4G10760	AT1G80130					AT2G47750
AT1G73220	AT3G46130			AT1G73220	AT2G31141					AT3G46130
AT4G31940	AT4G00040			AT4G31940	AT1G02770					AT1G47655
AT4G00232	AT4G02130			AT4G00232	AT2G18600					AT4G24120
AT5G07150	AT4G34790			AT5G07150	AT4G31870					AT1G49530
AT4G00236	AT1G53887			AT4G00236	AT1G77120					AT2G15490
AT5G40942	AT2G15620			AT5G40942	AT5G43840					AT4G04610
AT3G02900	AT2G46780			AT3G02900	ATCG00720					AT2G07774
AT3G07780	AT1G17665			AT3G07780	AT2G46950					AT4G37540
AT2G45940	AT1G51090			AT2G45940	AT5G05290					AT1G29090
AT3G52150	AT3G24520			AT3G52150	AT1G29090
AT2G34440	AT4G23750			AT2G34440	AT2G42540
AT2G21730	AT5G54130			AT2G21730	ATCG00670
AT1G27930	AT5G54470			AT1G27930	AT2G36870
AT1G28930	AT2G45660			AT1G28930	AT1G23010
AT3G05780	AT3G06145			AT3G05780	AT2G38530
AT4G28680	AT4G29310			AT4G28680	AT1G64110
AT3G09385	AT3G10310			AT3G09385	ATCG00280
AT5G28800	AT4G32570			AT5G28800	AT2G31980
AT2G13840	AT2G48121			AT2G13840	AT1G73220
AT1G47810	AT4G34750			AT1G47810	AT5G54190
AT2G10735	AT5G06190			AT2G10735	AT1G17020
AT1G63580	AT4G15710			AT1G63580	AT2G23110
AT3G28320	AT5G03995			AT3G28320	AT1G30760
AT2G20362	AT2G46310			AT2G20362	AT5G50600
AT5G61700	AT2G40230			AT5G61700	AT5G03860
AT3G18630	AT5G54660			AT3G18630	ATCG00800
AT1G07025	AT3G30720			AT1G07025	ATCG01040
AT1G17440	AT5G13870			AT1G17440	ATCG00490
AT4G21065	AT5G03960			AT4G21065	AT1G80555
AT3G09130	AT2G43445			AT3G09130	AT4G25490
AT1G29580	AT2G40530			AT1G29580	AT4G02670
AT4G03370	AT4G37540			AT4G03370	AT2G32460
AT1G37140	AT5G09240			AT1G37140	ATCG00020
AT5G11990	AT4G02380			AT5G11990	AT1G62710
AT3G42940	AT4G12170			AT3G42940	AT4G12240
AT5G18362	AT1G16820			AT5G18362	AT2G07140
AT3G28910	AT3G27870			AT3G28910	AT2G34080
AT3G26900	AT1G33720			AT3G26900	AT1G19750
AT1G29640	AT1G49200			AT1G29640	AT5G10625
AT5G54820	AT3G01940			AT5G54820	ATCG00270
AT1G27270	AT1G68238			AT1G27270	ATCG01130
AT5G37970	AT1G34245			AT5G37970	AT2G42530
AT5G22430	AT2G16750			AT5G22430	ATCG00790
AT3G19508	AT3G62930			AT3G19508	ATCG00750
AT5G28465	AT3G45930			AT5G28465	AT2G07687
AT5G60920	AT2G31150			AT5G60920	ATCG00430
AT5G28463	AT5G64970			AT5G28463	AT3G02480
AT3G11945	AT2G14900			AT3G11945	AT4G14690
AT3G43660	AT2G40720			AT3G43660	AT2G29380
AT1G30710	AT1G13300			AT1G30710	AT5G48190
AT2G14410	AT5G52810			AT2G14410	AT2G39030
AT1G09540	AT1G22030			AT1G09540	ATCG00150
AT5G65005	AT5G50240			AT5G65005	AT5G53980
AT4G26340	AT2G41310			AT4G26340	AT3G21720
AT2G04220	AT3G25670			AT2G04220	AT3G27250
AT5G28527	AT1G19440			AT5G28527	AT1G52855
AT2G27160	AT5G38050			AT2G27160	AT1G22600
AT5G28520	AT1G45015			AT5G28520	AT1G13430
AT5G38010	AT5G27890			AT5G38010	AT1G71250
AT2G12170	AT3G48720			AT2G12170	AT4G10560
AT5G39400	AT4G33130			AT5G39400	AT3G48520
AT1G57570	AT3G58810			AT1G57570	ATCG00350
AT3G03070	AT3G59320			AT3G03070	AT4G22960
AT4G09430	AT3G21660			AT4G09430	AT2G07739
AT1G06890	AT4G25480			AT1G06890	AT3G14362
AT2G07290	AT3G57040			AT2G07290	AT2G04070
AT2G43220	AT1G70985			AT2G43220	AT2G47770
AT1G30360	AT5G62720			AT1G30360	AT3G12320
AT4G30870	AT4G09970			AT4G30870	AT4G36430
AT2G44580	AT4G38400			AT2G44580	ATCG00170
AT1G63860	AT5G58980			AT1G63860	ATCG00130
AT1G20730	AT4G08040			AT1G20730	AT1G78190
AT1G43600	AT5G56370			AT1G43600	AT1G51402
AT2G47510	AT4G16563			AT2G47510	ATMG01360
AT5G18740	AT3G63160			AT5G18740	AT5G54040
AT5G08610	AT1G73300			AT5G08610	AT5G39890
AT5G57320	AT2G02130			AT5G57320	AT2G40170
AT1G36595	AT1G19050			AT1G36595	ATCG01100
AT1G62914	AT2G29890			AT1G62914	AT4G12480
AT4G31110	AT4G38580			AT4G31110	ATCG00500
AT3G17190	AT5G26790			AT3G17190	AT4G11547
AT5G49138	AT4G26330			AT5G49138	AT1G06980
AT1G66020	AT2G42720			AT1G66020	AT1G77405
AT4G03170	AT4G01580			AT4G03170	ATCG00160
AT4G13770	AT3G16700			AT4G13770	ATCG00120
AT2G13680	AT2G24535			AT2G13680	AT5G40100
AT5G46510	AT1G20490			AT5G46510	ATCG00860
AT5G44900	AT2G33810			AT5G44900	ATCG01280
AT4G06489	AT4G37580			AT4G06489	AT3G52780
AT1G29720	AT5G13840			AT1G29720	AT2G28190
AT3G26612	AT1G69040			AT3G26612	AT4G35720
AT3G20155	AT3G25980			AT3G20155	AT3G21380
AT3G24080	AT4G19870			AT3G24080	AT4G21490
AT5G17740	AT4G07868			AT5G17740	AT2G15400
AT3G55590	AT1G53875			AT3G55590	AT1G75830
AT1G29962	AT5G55250			AT1G29962	AT3G10280
AT5G07700	AT1G67865			AT5G07700	AT5G65850
AT1G09610	AT5G57685			AT1G09610	AT1G75580
AT1G15772	AT5G11300			AT1G15772	AT1G18100
AT3G29040	AT5G14750			AT3G29040	AT2G33175
AT1G05894	AT3G18070			AT1G05894	ATMG00220
AT2G34290	AT5G20885			AT2G34290	AT1G77765
AT3G47920	AT5G64980			AT3G47920	AT1G29490
AT3G42640	AT2G23560			AT3G42640	AT4G21020
AT1G72670	AT2G20815			AT1G72670	ATCG00360
AT1G05577	AT2G43840			AT1G05577	AT5G11140
AT3G45440	AT3G22410			AT3G45440	AT5G40800
AT1G33220	AT5G11070			AT1G33220	AT1G34440
AT1G57800	AT1G29600			AT1G57800	AT1G74870
AT1G31720	AT4G19590			AT1G31720	AT2G07776
AT3G62750	AT5G10250			AT3G62750	AT5G43630
AT3G63290	AT5G19170			AT3G63290	AT1G53480
AT3G30867	AT2G14760			AT3G30867	AT3G56360
AT2G06010	AT1G69710			AT2G06010	AT5G05250
AT2G15340	AT1G68870			AT2G15340	AT1G53887
AT2G02310	AT1G11545			AT2G02310	AT1G53890
AT2G28740	AT1G53890			AT2G28740	AT4G31970
AT1G02950	AT1G26210			AT1G02950	AT5G49730
AT1G02952	AT3G59330			AT1G02952	AT4G21326
AT3G61400	AT3G09910			AT3G61400	AT2G30766
AT4G04409	AT3G25493			AT4G04409	AT4G14400
AT2G19970	AT5G59720			AT2G19970	AT1G53880
AT3G21900	AT1G53680			AT3G21900	AT1G60830
AT3G20557	AT2G37170			AT3G20557	AT1G53875
AT3G20180	AT1G74660			AT3G20180	AT3G30720
AT3G20475	AT1G12160			AT3G20475	AT2G33810
AT5G44460	AT4G23496			AT5G44460	AT5G44530
AT3G04460	AT1G43605			AT3G04460	AT1G31290
AT1G22740	AT1G16220			AT1G22740	AT2G32870
AT1G30950	AT5G19970			AT1G30950	AT4G12170
AT3G03080	AT1G52710			AT3G03080	AT5G02780
AT4G14020	AT2G39920			AT4G14020	AT4G16920
AT1G25240	AT1G75750			AT1G25240	AT5G15537
AT4G11250	AT5G61940			AT4G11250	AT1G78720
AT1G03320	AT1G32740			AT1G03320	AT4G08620
AT3G60470	AT4G03205			AT3G60470	AT3G46710
AT3G43490	AT2G23130			AT3G43490	AT1G53900
AT4G16563	AT3G49950			AT4G16563	AT1G67865
AT2G34220	AT1G24260			AT2G34220	AT2G40750
AT4G12920	AT3G44960			AT4G12920	AT1G53870
AT2G13145	AT3G15400			AT2G13145	AT3G09450
AT4G08900	AT5G22470			AT4G08900	AT1G53885
AT3G26380	AT4G12450			AT3G26380	AT1G53903
AT2G03640	AT3G49055			AT2G03640	AT5G64700
AT4G29610	AT2G44740			AT4G29610	AT4G26470
AT2G20465	AT1G11170			AT2G20465	AT2G46790
AT1G19930	AT5G01740			AT1G19930	AT5G35480
AT1G49880	AT1G15640			AT1G49880	AT3G46770
AT5G62750	AT1G07450			AT5G62750	AT2G29300
AT4G18195	AT1G35255			AT4G18195	AT1G66930
AT5G65330	AT1G72230			AT5G65330	AT5G04150
AT1G29570	AT4G25750			AT1G29570	AT3G18260
AT2G24165	AT5G25830			AT2G24165	AT3G59340
AT4G25430	AT1G14970			AT4G25430	AT5G39860
AT4G28930	AT3G56960			AT4G28930	AT1G18960
AT4G30996	AT4G32800			AT4G30996	AT5G43370
AT2G14660	AT5G38344			AT2G14660	AT5G64190
AT5G17080	AT1G06475			AT5G17080	AT4G03500
AT5G38930	AT3G51720			AT5G38930	AT1G02430
AT5G11220	AT3G61920			AT5G11220	AT1G71200
AT3G02960	AT3G23510			AT3G02960	AT5G45080
AT3G20940	AT5G48500			AT3G20940	AT4G38830
AT1G49260	AT5G47470			AT1G49260	AT1G15960
AT5G23010	AT5G45970			AT5G23010	AT2G45900
AT1G31270	AT5G05790			AT1G31270	AT3G23480
AT4G10730	AT1G68825			AT4G10730	AT2G34530
AT2G31770	AT4G30830			AT2G31770	AT3G42180
AT1G17420	AT1G80745			AT1G17420	AT4G22305
AT5G24100	AT2G40480			AT5G24100	AT1G48500
AT5G30420	AT3G49550			AT5G30420	AT1G01660
AT1G30700	AT5G51720			AT1G30700	AT1G68935
AT2G45510	AT2G02120			AT2G45510	AT1G67000
AT2G11983	AT3G45160			AT2G11983	AT1G17610
AT1G57590	AT2G27740			AT1G57590	AT1G11080
AT4G15040	AT1G18360			AT4G15040	AT1G62320
AT5G06200	AT5G43490			AT5G06200	AT2G23270
AT5G38386	AT1G11080			AT5G38386	AT5G24420
AT1G55546	AT2G45480			AT1G55546	AT5G49780
AT5G24400	AT4G21720			AT5G24400	AT4G10510
AT3G23800	AT1G04778			AT3G23800	AT4G23420
AT1G22780	AT1G64690			AT1G22780	AT5G17450
AT1G43720	AT1G32930			AT1G43720	AT4G23130
AT2G29950	AT3G44735			AT2G29950	AT3G54040
AT1G62020	AT1G25054			AT1G62020	AT5G55460
AT2G14247	AT1G76870			AT2G14247	AT5G14400
AT1G43665	AT2G01530			AT1G43665	AT3G61113
AT5G47340	AT3G01015			AT5G47340	AT3G62510
AT1G22010	AT5G54230			AT1G22010	AT2G28970
AT4G15680	AT2G28160			AT4G15680	AT3G51030
AT3G21460	AT3G46320			AT3G21460	AT5G40980
AT2G04150	AT1G62620			AT2G04150	AT4G21840
AT3G42780	AT5G60890			AT3G42780	AT2G14247
AT4G32640	AT5G18840			AT4G32640	AT1G30190
AT1G52942	AT5G45080			AT1G52942	AT4G07940
AT5G29040	AT1G30510			AT5G29040	AT3G58810
AT5G29044	AT3G51470			AT5G29044	AT3G18070
AT2G12190	AT2G35600			AT2G12190	AT5G37980
AT1G66470	AT5G13790			AT1G66470	AT3G45860
AT1G23530	AT1G74890			AT1G23530	AT1G68800
AT3G28870	AT5G09978			AT3G28870	AT4G25090
AT3G44130	AT5G18730			AT3G44130	AT3G22231
AT1G31050	AT5G47600			AT1G31050	AT4G30120
AT3G24000	AT2G18010			AT3G24000	AT5G03350
AT5G38680	AT1G15215			AT5G38680	AT3G46270
AT2G23149	AT3G11260			AT2G23149	AT5G10250
AT4G29600	AT1G49230			AT4G29600	AT2G04066
AT3G26540	AT1G68880			AT3G26540	AT1G53490
AT2G07981	AT3G58720			AT2G07981	AT4G14780
AT4G27150	AT1G27380			AT4G27150	AT2G27930
AT5G04900	AT5G02370			AT5G04900	AT1G58320
AT1G51260	AT4G05380			AT1G51260	AT5G35375
AT4G08410	AT4G15670			AT4G08410	AT1G29041
AT1G11620	AT3G15650			AT1G11620	AT1G78750
AT5G58890	AT3G08000			AT5G58890	AT5G67410
AT3G20160	AT1G44830			AT3G20160	AT1G08035
AT3G44180	AT1G05540			AT3G44180	AT3G18300
AT3G45950	AT4G29710			AT3G45950	AT5G11360
AT4G26330	AT2G30900			AT4G26330	AT1G71330
AT1G78530	AT1G52825			AT1G78530	AT3G22235
AT2G14750	AT1G65370			AT2G14750
AT5G61160	AT3G24463			AT5G61160
AT1G05560	AT1G61260			AT1G05560
AT2G31035	AT2G16740			AT2G31035
AT5G06740	AT2G43535			AT5G06740
AT1G06260	AT4G18460			AT1G06260
AT4G34440	AT3G53100			AT4G34440
AT4G00920	AT1G78720			AT4G00920
AT5G28920	AT4G11950			AT5G28920
AT1G47440	AT2G22750			AT1G47440
AT3G50290	AT4G34760			AT3G50290
AT2G38240	AT4G16400			AT2G38240
AT4G19880	AT1G18140			AT4G19880
AT4G31250	AT5G24275			AT4G31250
AT3G43722	AT1G65480			AT3G43722
AT2G34030	AT4G09810			AT2G34030
AT5G18160	AT1G49530			AT5G18160
AT4G19191	AT1G45616			AT4G19191
AT5G33258	AT3G11000			AT5G33258
AT1G46408	AT3G47675			AT1G46408
AT2G03934	AT2G40320			AT2G03934
AT2G11280	AT1G63140			AT2G11280
AT1G29740	AT5G47950			AT1G29740
AT2G07673	AT1G47655			AT2G07673
AT2G41910	AT3G29370			AT2G41910
AT1G50960	AT2G02680			AT1G50960
AT5G54370	AT3G20200			AT5G54370
AT5G47980	AT5G48290			AT5G47980
AT5G26650	AT4G14130			AT5G26650
AT2G09840	AT5G07130			AT2G09840
AT4G21090	AT5G67110			AT4G21090
AT5G13910	AT1G12100			AT5G13910
AT3G43820	AT1G53490			AT3G43820
AT2G15029	AT4G33985			AT2G15029
AT3G44070	AT2G34430			AT3G44070
AT4G37483	AT1G53940			AT4G37483
AT5G48100	AT5G51795			AT5G48100
AT1G45229	AT1G04040			AT1G45229
AT5G12240	AT3G51280			AT5G12240
AT1G74140	AT2G31085			AT1G74140
AT5G39880	AT5G37210			AT5G39880
AT4G14305	AT5G47160			AT4G14305
AT1G69792	AT5G28030			AT1G69792
AT3G24600	AT5G08460			AT3G24600
AT4G02770	AT5G42690			AT4G02770
AT5G49180	AT5G42600			AT5G49180
AT1G67790	AT1G07490			AT1G67790
AT5G09600	AT5G66610			AT5G09600
AT4G38840	AT4G22230			AT4G38840
AT5G51800	AT2G40435			AT5G51800
AT5G45000	AT3G28455			AT5G45000
AT4G01170	AT3G01710			AT4G01170
AT4G02871	AT2G24970			AT4G02871
AT2G04032	AT3G63110			AT2G04032
AT5G23890	AT4G13620			AT5G23890
AT5G11060	AT3G05870			AT5G11060
AT1G50080	AT2G02000			AT1G50080
AT4G00380	AT3G27027			AT4G00380
AT5G23575	AT2G36090			AT5G23575
AT4G03570	AT3G45390			AT4G03570
AT5G10890	AT4G12545			AT5G10890
AT3G44250	AT1G23300			AT3G44250
AT2G32350	AT1G09000			AT2G32350
AT1G53410	AT2G19590			AT1G53410
AT2G11870	AT1G70860			AT2G11870
AT2G02340	AT4G33120			AT2G02340
AT5G02990	AT5G66800			AT5G02990
AT5G36220	AT2G34210			AT5G36220
AT3G59550	AT5G20640			AT3G59550
AT1G24650	AT1G03920			AT1G24650
AT1G10920	AT5G10830			AT1G10920
AT3G49020	AT5G66740			AT3G49020
AT4G12270	AT2G37440			AT4G12270
AT2G45840	AT2G38465			AT2G45840
AT5G45140	AT1G52830			AT5G45140
AT3G43340	AT4G15680			AT3G43340
AT2G33775	AT1G72210			AT2G33775
AT4G33320	AT1G07880			AT4G33320
AT2G15640	AT3G45420			AT2G15640
AT1G66000	AT3G23800			AT1G66000
AT1G30590	AT1G26680			AT1G30590
AT1G53480	AT3G09922			AT1G53480
AT1G05950	AT3G63470			AT1G05950
AT4G21130	AT5G49390			AT4G21130
AT5G35603	AT3G48480			AT5G35603
AT2G47750	AT5G46690			AT2G47750
AT3G46130	AT1G54215			AT3G46130
AT1G03820	AT4G18280			AT1G03820
AT3G45720	AT4G27435			AT3G45720
AT5G54410	AT4G17680			AT5G54410
AT3G53065	AT1G74500			AT3G53065
AT3G10680	AT2G28250			AT3G10680
AT3G22350	AT1G64320			AT3G22350
AT2G26620	AT5G28010			AT2G26620
AT5G27620	AT3G48600			AT5G27620
AT3G14920	AT3G32047			AT3G14920
AT2G15740	AT2G02020			AT2G15740
AT3G21970	AT4G36740			AT3G21970
AT5G38910	AT1G07260			AT5G38910
AT3G23770	AT5G56540			AT3G23770
AT5G16920	AT5G03120			AT5G16920
AT1G47655	AT3G61660			AT1G47655
AT5G41300	AT4G16920			AT5G41300
AT5G47000	AT3G57860			AT5G47000
AT3G09640	AT4G25150			AT3G09640
AT4G13494	AT2G26360			AT4G13494
AT4G24120	AT5G38010			AT4G24120
AT2G06912	AT2G05180			AT2G06912
AT2G45300	AT2G01580			AT2G45300
AT2G16575	AT3G57540			AT2G16575
AT3G27720	AT4G05631			AT3G27720
AT3G11350	AT5G57690			AT3G11350
AT1G77320	AT3G12870			AT1G77320
AT4G02830	AT5G37000			AT4G02830
AT5G34882	AT2G40750			AT5G34882
AT5G01140	AT5G13920			AT5G01140
AT2G11270	AT1G76780			AT2G11270
AT4G32212	AT5G06400			AT4G32212
AT3G50300	AT5G19040			AT3G50300
AT4G37160	ATMG01370			AT4G37160
AT1G20925	AT2G30370			AT1G20925
AT2G07310	AT4G15660			AT2G07310
AT2G02540	AT2G27010			AT2G02540
AT2G14045	AT1G66460			AT2G14045
AT2G11930	AT1G44030			AT2G11930
AT4G10670	AT4G12550			AT4G10670
AT1G49530	AT5G41030			AT1G49530
AT2G04041	AT2G39500			AT2G04041
AT4G16960	AT3G13404			AT4G16960
AT2G15490	AT3G62740			AT2G15490
AT5G20340	AT3G25190			AT5G20340
AT1G30790	AT1G22990			AT1G30790
AT5G23030	AT1G08270			AT5G23030
AT3G30805	AT4G15075			AT3G30805
AT5G28470	AT4G07940			AT5G28470
AT3G21175	AT1G74400			AT3G21175
AT1G56430	AT5G07560			AT1G56430
AT1G76750	AT1G23340			AT1G76750
AT1G60410	AT5G07650			AT1G60410
AT3G13210	AT1G60450			AT3G13210
AT3G23650	AT3G27150			AT3G23650
AT5G58600	AT1G23000			AT5G58600
AT1G07810	AT5G20635			AT1G07810
AT3G30290	AT2G26515			AT3G30290
AT4G29990	AT2G36830			AT4G29990
AT2G26700	AT4G08760			AT2G26700
AT3G22250	AT2G35150			AT3G22250
AT5G38005	AT4G29550			AT5G38005
AT2G20208	AT4G35783			AT2G20208
AT5G22240	AT1G11570			AT5G22240
AT3G19940	AT1G27660			AT3G19940
AT3G56610	AT1G48330			AT3G56610
AT1G42120	AT4G00890			AT1G42120
AT1G14110	AT5G47500			AT1G14110
AT2G41270	AT1G70430			AT2G41270
AT1G36920	AT2G24010			AT1G36920
AT1G28070	AT3G45700			AT1G28070
AT1G36925	AT1G29560			AT1G36925
AT3G42880	AT3G55310			AT3G42880
AT3G14981	AT2G30505			AT3G14981
AT1G11145	AT3G20898			AT1G11145
AT4G06611	AT1G14630			AT4G06611
AT1G35610	AT1G62045			AT1G35610
AT5G03858	AT2G42570			AT5G03858
AT2G42900	AT1G16060			AT2G42900
AT2G30310	AT3G17730			AT2G30310
AT5G12090	AT1G20930			AT5G12090
AT5G53770	AT1G03180			AT5G53770
AT1G49560	AT2G46890			AT1G49560
AT5G38940	AT4G22212			AT5G38940
AT4G04610	AT3G59240			AT4G04610
AT4G18920	AT4G13800			AT4G18920
AT2G12230	AT5G67390			AT2G12230
AT4G16267	AT1G77270			AT4G16267
AT4G33145	AT1G66800			AT4G33145
AT2G13116	AT1G05650			AT2G13116
AT3G32960	AT5G65420			AT3G32960
AT5G43211	AT3G18880			AT5G43211
AT4G08267	AT5G15840			AT4G08267
AT3G43280	AT5G60880			AT3G43280
AT1G60910	AT4G01575			AT1G60910
AT4G20670	AT3G26445			AT4G20670
AT1G31910	AT5G11590			AT1G31910
AT2G14210	AT1G20700			AT2G14210
AT4G39180	AT4G23340			AT4G39180
AT4G23150	AT4G35390			AT4G23150
AT2G02650	AT3G54260			AT2G02650
AT1G23810	AT1G52700			AT1G23810
AT4G17914	AT5G25580			AT4G17914
AT4G00752	AT5G23750			AT4G00752
AT2G07755	AT1G71920			AT2G07755
AT2G44660	AT5G03570			AT2G44660
AT2G07684	AT5G45730			AT2G07684
AT1G62000	AT1G55330			AT1G62000
AT3G46482	AT5G45440			AT3G46482
AT5G44110	AT1G67460			AT5G44110
AT1G26558	AT5G60310			AT1G26558
AT3G05440	AT4G00670			AT3G05440
AT3G54520	AT1G09155			AT3G54520
AT5G66817	AT1G60030			AT5G66817
AT2G02660	AT2G38380			AT2G02660
AT1G43730	AT5G10605			AT1G43730
AT2G15042	AT1G61667			AT2G15042
AT1G51805	AT3G56620			AT1G51805
AT1G52950	AT5G58180			AT1G52950
AT4G34131	AT4G32780			AT4G34131
AT5G39750	AT1G22260			AT5G39750
AT4G05612	AT5G62730			AT4G05612
AT1G68580	AT1G79620			AT1G68580
AT5G58650	AT2G27402			AT5G58650
AT4G13250	AT2G30933			AT4G13250
AT2G15460	AT1G59670			AT2G15460
AT3G42160	AT2G26750			AT3G42160
AT1G52415	AT2G33793			AT1G52415
AT3G20570	AT1G52650			AT3G20570
AT2G41900	AT4G33280			AT2G41900
AT2G14800	AT5G25380			AT2G14800
AT1G65681	AT1G72200			AT1G65681
AT2G38980	AT4G23690			AT2G38980
ATMG00830	AT1G16630			ATMG00830
AT1G26560	AT1G11160			AT1G26560
AT2G07783	AT4G37240			AT2G07783
AT4G03960	AT3G48900			AT4G03960
AT2G16340	AT5G24352			AT2G16340
AT1G05030	AT5G47360			AT1G05030
AT2G36910	AT4G24540			AT2G36910
AT5G35195	AT3G62510			AT5G35195
ATMG00940	ATMG01080			ATMG00940
AT4G23300	AT2G35585			AT4G23300
AT2G07826	AT2G33775			AT2G07826
AT3G46250	AT3G20450			AT3G46250
AT3G47790	AT4G03600			AT3G47790
AT2G36920	AT5G15600			AT2G36920
AT2G36885	AT4G03610			AT2G36885
AT3G29639	AT1G75250			AT3G29639
AT5G28667	AT2G39880			AT5G28667
AT3G30430	AT2G41470			AT3G30430
AT2G07774	AT1G09350			AT2G07774
AT2G07674	AT3G51290			AT2G07674
AT1G50800	AT1G70850			AT1G50800
AT5G10680	AT1G43650			AT5G10680
AT3G44670	AT4G21065			AT3G44670
AT2G10602	AT1G25250			AT2G10602
AT2G12200	AT5G01070			AT2G12200
AT2G07798	AT1G54120			AT2G07798
AT4G27160	AT1G47610			AT4G27160
AT5G29231	AT1G02450			AT5G29231
AT4G08991	AT1G62870			AT4G08991
AT5G46030	AT2G47750			AT5G46030
AT1G11950	AT4G15380			AT1G11950
AT2G03110	AT1G26540			AT2G03110
AT5G57630	AT5G18690			AT5G57630
AT2G10430	AT1G31950			AT2G10430
AT4G16950	AT1G17400			AT4G16950
AT2G07745	AT3G45070			AT2G07745
AT4G37540	AT1G53700			AT4G37540
AT2G07695	AT3G16380			AT2G07695
AT2G07692	AT1G16916			AT2G07692
AT5G12980	AT1G51460			AT5G12980
AT1G29090	AT1G10400			AT1G29090
AT4G03945	AT2G24320			AT4G03945
AT3G55650	AT3G05620			AT3G55650
AT2G14540	AT5G50740			AT2G14540
AT1G13360	AT3G02000			AT1G13360
AT2G07669	AT2G05655			AT2G07669
AT2G07664	AT5G35640			AT2G07664
AT1G13640	AT2G01520			AT1G13640
AT1G36922	ATCG00330			AT1G36922
AT5G28720	AT5G62940			AT5G28720
AT1G24265	AT2G17070			AT1G24265
AT2G35280	AT5G03250			AT2G35280
AT4G08347	AT5G42500			AT4G08347
	AT3G09960
	AT2G34925
	AT1G62520
	AT2G05632
	AT2G42110
	AT5G23840
	AT2G22930
	AT3G18630
	AT3G18300
	AT1G30840
	AT2G45900
	AT3G46710
	AT3G59370
	AT1G73120
	AT5G53660
	AT5G66330
	AT2G31920
	AT4G03965
	AT3G06035
	AT5G43540
	AT4G17340
	AT4G21820
	AT2G02061
	AT1G75125
	AT4G29610
	AT3G04854
	AT4G13860
	AT1G07610
	AT3G50120
	AT3G02885
	AT5G25310
	AT1G05490
	AT1G70260
	AT3G49920
	AT1G61710
	AT1G63100
	AT2G40205
	AT1G80340
	AT5G01840
	AT2G17442
	AT4G19560
	AT3G45840
	AT1G01370
	AT5G14150
	AT3G17717
	AT3G03450
	AT1G06660
	AT4G18610
	AT5G53250
	AT2G21880
	AT3G54730
	AT4G21340
	AT5G11570
	AT1G71420
	AT3G13840
	AT2G33350
	AT3G47220
	AT5G16570
	AT4G04745
	AT3G26350
	AT5G02640
	AT3G48160
	AT1G78815
	AT1G13635
	AT5G14690
	AT4G15700
	AT5G03130
	AT4G18260
	AT2G26760
	AT5G67060
	AT1G15825
	AT3G04700
	AT2G37100
	AT2G07774
	AT1G13790
	AT2G34940
	AT5G65090
	AT4G26590
	AT1G54217
	AT5G18970
	AT2G05185
	AT5G28650
	AT4G16857
	AT3G24020
	AT4G38300
	AT3G56210
	AT1G80840
	AT3G26200
	AT3G15356
	AT2G29350
	AT2G02010
	AT4G31500
	AT2G26560
	AT5G47220
	AT1G33590
	AT2G41240
	AT2G29460
	AT3G09440
	AT3G49620
	AT2G14247
	AT4G22690
	AT1G21130
	AT1G69920
	AT2G38530
	AT1G18570
	AT5G67310
	AT1G15520
	AT4G39830
	AT3G56710
	AT5G02490
	AT3G26830
	AT3G07390
	AT3G28210
	AT1G61810
	AT3G50930
	AT1G51680
	AT4G39950
	AT2G38470
	AT5G05730
	AT1G02930
	AT3G02840
	AT1G05300
	AT2G45570
	AT4G14365
	AT4G02330
	AT3G51660
	AT5G18470
	AT5G26340
	AT2G04400
	AT2G31865
	AT4G21120
	AT5G12930
	AT1G69930
	AT1G26380
	AT3G55970
	AT2G43570
	AT2G23170
	AT4G19460
	AT3G46660
	AT4G36220
	AT1G02660
	AT4G30530
	AT3G28580
	AT1G74100
	AT1G33960
	AT4G25900
	AT4G04610
	AT5G59820
	AT1G61800
	AT1G01480
	AT5G38710
	AT2G45220
	AT4G37640
	AT5G22300
	AT2G24200
	AT4G23180
	AT2G30550
	AT1G44130
	AT1G13340
	AT2G31880
	AT5G35735
	AT4G33050
	AT1G20620
	AT2G15390
	AT3G22890
	AT1G13520
	AT1G32350
	AT3G48850
	AT4G37990
	AT3G09405
	AT2G43510
	AT4G11170
	AT5G07010
	AT1G04980
	AT3G54150
	AT4G35630
	AT1G58340
	AT3G16530
	AT2G32190
	AT4G17490
	AT4G34230
	AT4G37370
	AT1G32960
	AT1G19180
	AT3G61280
	AT1G66920
	AT1G55020
	AT1G25220
	AT4G15236
	AT3G54640
	AT3G14050
	AT5G48540
	AT4G36880
	AT4G12120
	AT5G41750
	AT1G57990
	AT5G26270
	AT3G05400
	AT2G26530
	AT2G25460
	AT5G38900
	AT4G22710
	AT2G25297
	AT1G79680
	AT3G04720
	AT1G08920
	AT5G15870
	AT3G22060
	AT1G02920
	AT4G18253
	AT4G23170
	AT3G44300
	AT3G25610
	AT1G52100
	AT3G49120
	AT4G12290
	AT5G05600
	AT2G38870
	AT5G27420
	AT1G59870
	AT2G42360
	AT2G38220
	AT4G21390
	AT4G08770
	AT5G26920
	AT3G28340
	AT1G65690
	AT1G09500
	AT1G55450
	AT1G75000
	AT1G33030
	AT2G30490
	AT2G34500
	AT5G07830
	AT1G05675
	AT1G78410
	AT2G41100
	AT5G48850
	AT2G04160
	AT1G24145
	AT1G68620
	AT2G35930
	AT2G29990
	AT1G28190
	AT1G36370
	AT5G17990
	AT1G19610
	AT1G78850
	AT3G44970
	AT5G13080
	AT3G28930
	AT5G24160
	AT4G17500
	AT1G51760
	AT1G06800
	AT4G39480
	AT1G12200
	AT5G64905
	AT3G60120
	AT2G43000
	AT1G76930
	AT3G44720
	AT2G35980
	AT1G29690
	AT5G39520
	AT1G08940
	AT5G54810
	AT3G28540
	AT3G08970
	AT5G25250
	AT5G43570
	AT1G57630
	AT4G35110
	AT1G72330
	AT3G26840
	AT2G43120
	AT1G04770
	AT4G18250
	AT1G68450
	AT2G04100
	AT2G38860
	AT4G27260
	AT5G01500
	AT1G13210
	AT5G03610
	AT4G23210
	AT3G05630
	AT4G18950
	AT5G61160
	AT2G25000
	AT4G27070
	AT5G48400
	AT1G36622
	AT5G14640
	AT5G26220
	AT2G32660
	AT4G01700
	AT1G11300
	AT1G64160
	AT5G49690
	AT4G39980
	AT3G26320
	AT2G29470
	AT1G02390
	AT1G61820
	AT3G12700
	AT4G02520
	AT4G23810
	AT5G56960
	AT4G12490
	AT1G02580
	AT2G18680
	AT2G29720
	AT2G28210
	AT5G47230
	AT1G30700
	AT5G46350
	AT5G47910
	AT3G46080
	AT1G26390
	AT1G78830
	AT1G14540
	AT1G33600
	AT3G09010
	AT4G37390
	AT4G11280
	AT5G67340
	AT4G33920
	AT4G11850
	AT3G61190
	AT1G74080
	AT2G26440
	AT3G45130
	AT3G23250
	AT1G74360
	AT2G23320
	AT2G02930
	AT5G57220
	AT5G05590
	AT5G13200
	AT4G39640
	AT3G21080
	AT5G41100
	AT2G05940
	AT3G48000
	AT5G04340
	AT1G76070
	AT3G16650
	AT1G29860
	AT2G30860
	AT4G22470
	AT3G25760
	AT4G39940
	AT2G44480
	AT4G34200
	AT4G04220
	AT4G26260
	AT2G19810
	AT1G19020
	AT5G01540
	AT1G67520
	AT4G23100
	AT1G74010
	AT2G20560
	AT2G24180
	AT5G25260
	AT5G04930
	AT1G26410
	AT2G39030
	AT5G60900
	AT5G65600
	AT1G26420
	AT3G49570
	AT3G53180
	AT5G65690
	AT5G20960
	AT1G78310
	AT1G67980
	AT4G04490
	AT4G12500
	AT5G14470
	AT4G23700
	AT4G25110
	AT4G26120
	AT4G28350
	AT2G15080
	AT4G18170
	AT1G09932
	AT3G21520
	AT2G40095
	AT1G17380
	AT3G23550
	AT3G21780
	AT3G15518
	AT4G37670
	AT5G62020
	AT3G22370
	AT2G36220
	AT5G41761
	AT4G25810
	AT1G21120
	AT2G30750
	AT5G19890
	AT3G52400
	AT1G62420
	AT5G13550
	AT5G36880
	AT5G45380
	AT5G64750
	AT2G37710
	AT4G11470
	AT1G59590
	AT5G52760
	AT2G34930
	AT1G47510
	AT2G25470
	AT1G14370
	AT1G21250
	AT1G17020
	AT3G09020
	AT3G12580
	AT1G73480
	AT5G52640
	AT3G60140
	AT1G67810
	AT4G23280
	AT4G37310
	AT3G13310
	AT1G67000
	AT1G22410
	AT1G03740
	AT1G16670
	AT3G07800
	AT4G39670
	AT4G28703
	AT2G19190
	AT1G06160
	AT4G37520
	AT1G80300
	AT5G52450
	AT3G23570
	AT5G20950
	AT2G18690
	AT1G15125
	AT5G39580
	AT1G56240
	AT3G62150
	AT1G25390
	AT5G13820
	AT5G04310
	AT3G50950
	AT2G23770
	AT5G57035
	AT5G34930
	AT1G54010
	AT1G66700
	AT5G63680
	AT1G09480
	AT4G26910
	AT1G74310
	AT3G18830
	AT3G56970
	AT4G36500
	AT3G02040
	AT3G08870
	AT2G25735
	AT5G13740
	AT1G24100
	AT3G03870
	AT3G01830
	AT3G07090
	AT2G20320
	AT4G28085
	AT3G48640
	AT1G76600
	AT3G13950
	AT1G27670
	AT4G37530
	AT4G31800
	AT3G49110
	AT1G16420
	AT3G19930
	AT4G34180
	AT3G18290
	AT1G49570
	AT5G54500
	AT2G34960
	AT3G08760
	AT4G11521
	AT5G20050
	AT1G05680
	AT5G44990
	AT4G19970
	AT1G61360
	AT1G66160
	AT5G13490
	AT4G12480
	AT2G23450
	AT1G66090
	AT2G47190
	AT3G26230
	AT1G32940
	AT5G40780
	AT3G59700
	AT4G23190
	AT1G80820
	AT3G50740
	AT1G04100
	AT2G31945
	AT1G03230
	AT5G25930
	AT5G51440
	AT5G63980
	AT4G30490
	AT3G22260
	AT5G06320
	AT2G38240
	AT2G14080
	AT5G04020
	AT5G61560
	AT2G37040
	AT3G48890
	AT1G22360
	AT3G14200
	AT1G80160
	AT5G64110
	AT4G36040
	AT3G58750
	AT1G64400
	AT2G38250
	AT1G45145
	AT4G32940
	AT1G61440
	AT3G07350
	AT1G64610
	AT3G04220
	AT1G16130
	AT1G15790
	AT4G26200
	AT2G27660
	AT1G77120
	AT2G44490
	AT5G01550
	AT1G53430
	AT1G27020
	AT2G32680
	AT4G37290
	AT5G61210
	AT3G53230
	AT3G14840
	AT5G17380
	AT1G17147
	AT4G03410
	AT5G57010
	AT1G66880
	AT5G46080
	AT2G40340
	AT3G57260
	AT3G50900
	AT1G80440
	AT1G01560
	AT5G10695
	AT3G05360
	AT1G30755
	AT4G28460
	AT3G10120
	AT1G73540
	AT1G12240
	AT2G33150
	AT4G32810
	AT5G47850
	AT1G58420
	AT5G12300
	AT1G52890
	AT4G08850
	AT2G30770
	AT4G21380
	AT5G44070
	AT5G43440
	AT3G10450
	AT1G70810
	AT3G26740
	AT5G04230
	AT2G27389
	AT4G19370
	AT1G21240
	AT5G64660
	AT1G68390
	AT4G21680
	AT3G46230
	AT1G64065
	AT5G06730
	AT3G13790
	AT1G56145
	AT1G17745
	AT4G01010
	AT4G27300
	AT4G18880
	AT3G24503
	AT5G20000
	AT5G59530
	AT4G17230
	AT1G69890
	AT1G48000
	AT3G55840
	AT2G39210
	AT4G37900
	AT3G22800
	AT4G20860
	AT5G44720
	AT5G33290
	AT2G25440
	AT1G32928
	AT4G39580
	AT4G18890
	AT2G32240
	AT5G54160
	AT2G15220
	AT5G54490
	AT3G51090
	AT1G13110
	AT3G13330
	AT2G46400
	AT5G23510
	AT5G66790
	AT4G23030
	AT1G08050
	AT4G36990
	AT4G01360
	AT5G18130
	AT4G20000
	AT1G56140
	AT5G45110
	AT2G43620
	AT3G16150
	AT5G55930
	AT3G25900
	AT2G25090
	AT5G60100
	AT1G14200
	AT2G39518
	AT1G77210
	AT5G08790
	AT3G30775
	AT4G28270
	AT3G47800
	AT3G19010
	AT2G27310
	AT3G06470
	AT1G26240
	AT2G39400
	AT2G16900
	AT1G01680
	AT5G64510
	AT5G13320
	AT5G48370
	AT4G20830
	AT2G15480
	AT4G26270
	AT4G01250
	AT4G21903
	AT2G40330
	AT5G11520
	AT1G10990
	AT1G15040
	AT5G49520
	AT2G17740
	AT5G61890
	AT1G69880
	AT3G46680
	AT2G04080
	AT2G33600
	AT5G06870
	AT5G42830
	AT3G12910
	AT3G25250
	AT5G17650
	AT2G15490
	AT1G62300
	AT4G21920
	AT1G24140
	AT3G63380
	AT4G14680
	AT3G26020
	AT4G01750
	AT5G65110
	AT2G46650
	AT1G25400
	AT1G28380
	AT4G19810
	AT5G19550
	AT2G20610
	AT5G57510
	AT1G80460
	AT1G72520
	AT1G27730
	AT4G23150
	AT5G42010
	AT5G50200
	AT1G31930
	AT5G27220
	AT1G73810
	AT2G02220
	AT5G53870
	AT5G44568
	AT1G75220
	AT5G48410
	AT3G26290
	AT4G15975
	AT3G49580
	AT1G60730
	AT5G39030
	AT1G51890
	AT5G10760
	AT4G23200
	AT4G03510
	AT5G48657
	AT2G29340
	AT2G37940
	AT1G26800
	AT3G46110
	AT1G61560
	AT1G19510
	AT2G38340
	AT1G71520
	AT5G10210
	AT1G51620
	AT4G27730
	AT5G18480
	AT1G66580
	AT5G44390
	AT3G56200
	AT5G64120
	AT1G63840
	AT1G68690
	AT3G25770
	AT5G11210
	AT5G28646
	AT3G46690
	AT2G27690
	AT1G10700
	AT2G41835
	AT1G67070
	AT2G40000
	AT3G57740
	AT3G01650
	AT4G23130
	AT3G13080
	AT5G63250
	AT5G43580
	AT3G13430
	AT2G21620
	AT3G10320
	AT3G28940
	AT5G37490
	AT1G74020
	AT1G47560
	AT2G20960
	AT1G20630
	AT5G55560
	AT2G32030
	AT5G51465
	AT4G37770
	AT5G51830
	AT2G06050
	AT1G44350
	AT4G16760
	AT4G36820
	AT5G27380
	AT3G52450
	AT2G35730
	AT5G65300
	AT1G07135
	AT2G46430
	AT1G76390
	AT1G14870
	AT4G19975
	AT4G40020
	AT1G29290
	AT2G01340
	AT2G30250
	AT2G29490
	AT3G26170
	AT3G53150
	AT1G52000
	AT1G14780
	AT5G40240
	AT3G06490
	AT5G42440
	AT5G39670
	AT1G28680
	AT1G07400
	AT1G05340
	AT5G24110
	AT1G14550
	AT4G26288
	AT3G57520
	AT4G16260
	AT5G63620
	AT2G45360
	AT1G64660
	AT3G11402
	AT2G44130
	AT4G15120
	AT2G29100
	AT4G04540
	AT5G64410
	AT5G43190
	AT5G49780
	AT1G32170
	AT2G44980
	AT2G20562
	AT3G47780
	AT1G09240
	AT5G53450
	AT4G33420
	AT1G21326
	AT2G36780
	AT5G48430
	AT4G35180
	AT2G30720
	AT3G18250
	AT1G51800
	AT1G17250
	AT2G15760
	AT3G04070
	AT4G38550
	AT1G30135
	AT3G51450
	AT1G30620
	AT1G22400
	AT1G61750
	AT1G76650
	AT4G03460
	AT5G35370
	AT5G46050
	AT3G11840
	AT3G14620
	AT3G01970
	AT1G30730
	AT2G33160
	AT2G47240
	AT5G41080
	AT1G04280
	AT1G63350
	AT5G22250
	AT1G65820
	AT4G23550
	AT2G18193
	AT1G22180
	AT4G16820
	AT1G02220
	AT1G36640
	AT1G35210
	AT4G03320
	AT2G18670
	AT5G19880
	AT4G21070
	AT4G15610
	AT2G29110
	AT3G60680
	AT1G09970
	AT3G01990
	AT1G10585
	AT4G05020
	AT4G36670
	AT1G16300
	AT5G61590
	AT5G38250
	AT1G11200
	AT3G55470
	AT1G15385
	AT1G07000
	AT5G42460
	AT5G39050
	AT5G16170
	AT4G11890
	AT2G33120
	AT1G47600
	AT4G14630
	AT4G11650
	AT1G61120
	AT5G49850
	AT1G21550
	AT3G55880
	AT1G65970
	AT2G10440
	AT1G70520
	AT4G23230
	AT1G02940
	AT5G67080
	AT4G22590
	AT5G63130
	AT2G04040
	AT4G23220
	AT5G14180
	AT4G25940
	AT4G10960
	AT1G74590
	AT1G21520
	AT3G04640
	AT5G44567
	AT5G20710
	AT5G19230
	AT5G04040
	AT1G63720
	AT1G26250
	AT5G66640
	AT3G04420
	AT3G49370
	AT4G02280
	AT2G29120
	AT4G24120
	AT1G65500
	AT4G18520
	AT1G78460
	AT1G35230
	AT2G29950
	AT1G74650
	AT2G37430
	AT3G04110
	AT4G29050
	AT4G24430
	AT3G15720
	AT1G30720
	AT3G46280
	AT5G38310
	AT5G64790
	AT4G33810
	AT1G03220
	AT4G13920
	AT5G42380
	AT1G76410
	AT4G13410
	AT1G65390
	AT1G23390
	AT1G14330
	AT1G20510
	AT3G22160
	AT1G69480
	AT4G15530
	AT2G32210
	AT1G49000
	AT4G34250
	AT3G44860
	AT2G28630
	AT5G12030
	AT5G37600
	AT1G70290
	AT5G01380
	AT5G01100
	AT5G08240
	AT4G39030
	AT2G18600
	AT5G15120
	AT4G14368
	AT1G07630
	AT5G25440
	AT5G42930
	AT3G28740
	AT2G20142
	AT1G07620
	AT5G62520
	AT3G62590
	AT3G10985
	AT5G12020
	AT1G72280
	AT2G26150
	AT5G14730
	AT5G56870
	AT5G54860
	AT1G75450
	AT5G20480
	AT1G72060
	AT3G55950
	AT2G36770
	AT5G27230
	AT1G57650
	AT2G17040
	AT1G21110
	AT5G63010
	AT2G35170
	AT4G23140
	AT3G04690
	AT2G22880
	AT3G28450
	AT3G56980
	AT1G10140
	AT3G09830
	AT5G53990
	AT4G30140
	AT1G18590
	AT1G54100
	AT1G55510
	AT5G22530
	AT2G23010
	AT4G04700
	AT3G26910
	AT1G19310
	AT3G53160
	AT5G66070
	AT2G46740
	AT4G22680
	AT3G05390
	AT5G39100
	AT5G05340
	AT5G12340
	AT5G07440
	AT5G18170
	AT5G20940
	AT1G61610
	AT3G26220
	AT4G36030
	AT3G01290
	AT1G65790
	AT1G56060
	AT3G09350
	AT5G14700
	AT2G41850
	AT1G01340
	AT2G39660
	AT1G08930
	AT3G26500
	AT2G21640
	AT2G02370
	AT4G14560
	AT5G24230
	AT5G04150
	AT1G21400
	AT3G09520
	AT2G23270
	AT3G29970
	AT3G26210
	AT5G20230
	AT1G63440
	AT1G53625
	AT1G71697
	AT3G10930
	AT3G02550
	AT1G24150
	AT1G07040
	AT5G13750
	AT2G39200
	AT5G42530
	AT3G51540
	AT2G13547
	AT5G10300
	AT1G68840
	AT1G55180
	AT3G47340
	AT1G80920
	AT1G10040
	AT3G02875
	AT1G02230
	AT4G39890
	AT2G29740
	AT4G23320
	AT4G39270
	AT4G32650
	AT4G39230
	AT5G65870
	AT5G03210
	AT4G15280
	AT4G23010
	AT4G17660
	AT3G20470
	AT1G70440
	AT5G13220
	AT3G60270
	AT1G62760
	AT5G16360
	AT1G78190
	AT3G20410
	AT5G25910
	AT2G37290
	AT1G15670
	AT5G26170
	AT1G18390
	AT5G13210
	AT1G12030
	AT3G55090
	AT3G47480
	AT1G34180
	AT2G22860
	AT3G26820
	AT5G27520
	AT5G49450
	AT1G77640
	AT5G57240
	AT1G05310
	AT1G22985
	AT3G02800
	AT5G63750
	AT2G18660
	AT4G14370
	AT2G03410
	AT4G30060
	AT1G79360
	AT1G69490
	AT1G28480
	AT2G48090
	AT5G04190
	AT2G04050
	AT2G26010
	AT4G04960
	AT3G02240
	AT3G45060
	AT2G21500
	AT4G18430
	AT1G72900
	AT1G02610
	AT1G22570
	AT5G48530
	AT5G05850
	AT3G16770
	AT1G21100
	AT1G25275
	AT1G28370
	AT2G40740
	AT1G11100
	AT4G11480
	AT5G39020
	AT5G58840
	AT3G24310
	AT4G10500
	AT3G48840
	AT5G44585
	AT1G31130
	AT3G54420
	AT5G16370
	AT2G32020
	AT3G06850
	AT1G79120
	AT1G62290
	AT5G09440
	AT4G01540
	AT5G06740
	AT5G52940
	AT4G30230
	AT5G43450
	AT5G52320
	AT1G13530
	AT2G32140
	AT2G18700
	AT1G03850
	AT2G28120
	AT2G25200
	AT4G33930
	AT3G21700
	AT1G66040
	AT1G47890
	AT4G14103
	AT1G66480
	AT2G17880
	AT1G34140
	AT2G46750
	AT2G43140
	AT3G15500
	AT5G44563
	AT1G08315
	AT5G22270
	AT1G65610
	AT3G54510
	AT3G21305
	AT1G56600
	AT5G24530
	AT2G44370
	AT3G16510
	AT4G36430
	AT3G20660
	AT1G77380
	AT2G43590
	AT5G39110
	AT3G10815
	AT1G10070
	AT3G63010
	AT4G15990
	AT1G15010
	AT2G38940
	AT1G52200
	AT1G66465
	AT5G28830
	AT2G02810
	AT1G53540
	AT5G06860
	AT1G51790
	AT4G31970
	AT1G10340
	AT3G19615
	AT3G11180
	AT3G46930
	AT2G37980
	AT2G03360
	AT1G10050
	AT5G07460
	AT2G03760
	AT5G62360
	AT2G46240
	AT1G13480
	AT5G60730
	AT4G13310
	AT5G43590
	AT3G28850
	AT3G21370
	AT1G73260
	AT4G26090
	AT2G31230
	AT5G39090
	AT5G40010
	AT3G11570
	AT4G04710
	AT1G77000
	AT4G24000
	AT1G19380
	AT5G11610
	AT1G63590
	AT1G16150
	AT2G02990
	AT2G40180
	AT1G76590
	AT2G01670
	AT4G31380
	AT1G20350
	AT2G28400
	AT1G75830
	AT2G43050
	AT5G05300
	AT4G18910
	AT5G24660
	AT2G16060
	AT4G28550
	AT4G11070
	AT4G15100
	AT4G36110
	AT1G36940
	AT1G33610
	AT2G14610
	AT3G14070
	AT2G14560
	AT1G79450
	AT4G10910
	AT4G18990
	AT5G53830
	AT1G76980
	AT1G71030
	AT4G28420
	AT3G19660
	AT3G29810
	AT4G37150
	AT5G20400
	AT1G70140
	AT3G49780
	AT4G32950
	AT1G09560
	AT4G37030
	AT3G50480
	AT3G29000
	AT1G65730
	AT5G45240
	AT2G42065
	AT5G44690
	AT5G04380
	AT1G18860
	AT3G48520
	AT1G13470
	AT3G21351
	AT1G18970
	AT4G33980
	AT5G51890
	AT1G51470
	AT2G27080
	AT3G24650
	AT5G11410
	AT4G18195
	AT4G13395
	AT2G03505
	AT4G15233
	AT5G28610
	AT1G74000
	AT4G31330
	AT4G24110
	AT5G07610
	AT5G16340
	AT2G01300
	AT2G39350
	AT1G70170
	AT1G16110
	AT1G67920
	AT3G12510
	AT1G76960
	AT1G35350
	AT3G45660
	AT5G57910
	AT3G48390
	AT2G41260
	AT1G09930
	AT5G39890
	AT1G52040
	AT5G44565
	AT2G44790
	AT3G26930
	AT5G44910
	AT1G67100
	AT2G46150
	AT4G32480
	AT5G45090
	AT3G23230
	AT5G24200
	AT4G38825
	AT1G29090
	AT1G07900
	AT1G72416
	AT5G03355
	AT5G36140
	AT2G43610
	AT3G60540
	AT5G60530
	AT3G12170
	AT4G27450
	AT2G02350
	AT1G65845
	AT5G09750
	AT1G02360
	AT5G49680
	AT4G21840
	AT1G66600
	AT3G46090
	AT5G18290
	AT1G30370
	AT5G24240
	AT1G22890
	AT3G45290
	AT5G24090
	AT5G25180
	AT1G20080
	AT5G02780
	AT1G19200
	AT1G07160
	AT4G11910
	AT1G51960
	AT2G31020
	AT5G02630
	AT1G48605
	AT3G50470
	AT1G30757
	AT1G75490
	AT4G18940
	AT5G62150
	AT5G11140
	AT1G60750
	AT3G44830
	AT4G37060
	AT4G35480
	AT1G68765
	AT4G12350
	AT5G40180
	AT3G04320
	AT4G27290
	AT3G45140
	AT2G32460
	AT1G17240
	AT5G43420
	AT5G44480
	AT2G25510
	AT2G29410
	AT1G15415
	AT5G51190
	AT2G03250
	AT2G29430
	AT1G05575
	AT1G64170
	AT3G13610
	AT4G21865
	AT3G01345
	AT4G03450
	AT1G75040
	AT3G21320
	AT4G04480
	AT4G14450
	AT1G63320
	AT4G09430
	AT4G27460
	AT5G20850
	AT5G07760
	AT3G15450
	AT2G44070
	AT3G01600
	AT5G04200
	AT1G59950
	AT1G56300
	AT5G54000
	AT3G47380
	AT3G22910
	AT2G33130
	AT5G01881
	AT4G23610
	AT5G57190
	AT5G09800
	AT5G46295
	AT2G33710
	AT3G11460
	AT2G34600
	AT4G10020
	AT1G69720
	AT5G12420
	AT4G11370
	AT5G10140
	AT1G26820
	AT5G39970
	AT5G54550
	AT4G12470
	AT1G60740
	AT5G36925
	AT4G06746
	AT1G69050
	AT1G43640
	AT5G17040
	AT4G20690
	AT5G25920

## Sheet: Foglio2
TZP 15		Col-0 vs tzp ZT 0.5				TZP 15		Col-0 vs tzp 15			Overlap TZP 15 RNA col0 tzp 0.5	Overlap TZP 15 RNA col0 tzp 15
AT2G17630		AT5G43630				AT2G17630		AT5G11330			AT1G30755	AT2G04070
AT1G06620		AT1G53480				AT1G06620		AT3G56210			AT4G21680	AT4G30120
AT5G07780		AT4G25990				AT5G07780		AT5G26270			AT3G14050	AT5G39860
AT1G60850		AT5G62920				AT1G60850		AT4G39480			AT3G48720	AT2G07687
AT1G30755		AT1G14520				AT1G30755		AT2G13547			AT4G22590	AT3G14362
AT3G44713		AT1G53880				AT3G44713		AT5G65080			AT1G16130	AT1G29090
AT2G16040		AT1G79110				AT2G16040		AT2G02990			AT1G02230
AT1G01260		AT3G46650				AT1G01260		AT5G01600			AT1G03180
AT4G21680		AT5G43270				AT4G21680		AT5G44440			AT5G59820
AT4G29090		AT2G42170				AT4G29090		AT2G38220			AT2G39200
AT1G71720		AT5G25560				AT1G71720		AT3G15720			AT3G46110
AT3G13970		AT5G40850				AT3G13970		AT3G21370			AT4G26090
AT1G32420		AT5G50915				AT1G32420		AT3G50980			AT2G34930
AT4G27700		AT1G28610				AT4G27700		AT3G44120			AT3G51540
AT1G58430		AT2G37180				AT1G58430		AT2G43050			AT5G64980
AT3G59765		AT5G45820				AT3G59765		ATCG00040			AT5G06860
AT1G72530		AT5G58570				AT1G72530		AT5G63450			AT4G19460
AT5G02220		AT3G02620				AT5G02220		AT3G60950			AT5G39050
AT1G02065		AT5G22880				AT1G02065		AT1G80130			AT4G15610
AT5G47370		AT3G46130				AT5G47370		AT2G31141			AT1G05680
AT3G63510		AT4G00040				AT3G63510		AT1G02770			AT5G03210
AT4G27580		AT4G02130				AT4G27580		AT2G18600			AT3G22370
AT1G78670		AT4G34790				AT1G78670		AT4G31870			AT2G44490
AT5G06390		AT1G53887				AT5G06390		AT1G77120			AT2G25200
AT1G80630		AT2G15620				AT1G80630		AT5G43840			AT3G14840
AT2G29628		AT2G46780				AT2G29628		ATCG00720			AT5G55930
AT1G21910		AT1G17665				AT1G21910		AT2G46950			AT4G18890
AT4G24977		AT1G51090				AT4G24977		AT5G05290			AT2G23320
AT5G60270		AT3G24520				AT5G60270		AT1G29090			AT3G45140
AT3G14050		AT4G23750				AT3G14050		AT2G42540			AT1G07630
AT3G48720		AT5G54130				AT3G48720		ATCG00670			AT1G13110
AT5G55380		AT5G54470				AT5G55380		AT2G36870			AT2G40320
AT2G39435		AT2G45660				AT2G39435		AT1G23010			AT2G25440
AT5G25290		AT3G06145				AT5G25290		AT2G38530			AT1G51090
AT4G28040		AT4G29310				AT4G28040		AT1G64110			AT1G16110
AT5G08139		AT3G10310				AT5G08139		ATCG00280			AT5G36925
AT1G79950		AT4G32570				AT1G79950		AT2G31980			AT1G03220
AT3G06670		AT2G48121				AT3G06670		AT1G73220			AT1G31930
AT4G21240		AT4G34750				AT4G21240		AT5G54190			AT1G06160
AT5G54420		AT5G06190				AT5G54420		AT1G17020			AT2G42720
AT5G65660		AT4G15710				AT5G65660		AT2G23110			AT1G78830
AT2G45820		AT5G03995				AT2G45820		AT1G30760			AT1G29690
AT2G24360		AT2G46310				AT2G24360		AT5G50600			AT3G07350
AT3G01510		AT2G40230				AT3G01510		AT5G03860			AT2G45660
AT2G26730		AT5G54660				AT2G26730		ATCG00800			AT4G34760
AT3G59060		AT3G30720				AT3G59060		ATCG01040			AT3G08760
AT3G16300		AT5G13870				AT3G16300		ATCG00490			AT2G45360
AT2G18530		AT5G03960				AT2G18530		AT1G80555			AT2G30490
AT5G67245		AT2G43445				AT5G67245		AT4G25490			AT4G11650
AT1G56220		AT2G40530				AT1G56220		AT4G02670			AT2G01670
AT4G27310		AT4G37540				AT4G27310		AT2G32460			AT2G32190
AT5G38190		AT5G09240				AT5G38190		ATCG00020			AT1G16150
AT5G28040		AT4G02380				AT5G28040		AT1G62710			AT3G56980
AT1G10850		AT4G12170				AT1G10850		AT4G12240			AT4G37640
AT5G22450		AT1G16820				AT5G22450		AT2G07140			AT3G57860
AT1G17615		AT3G27870				AT1G17615		AT2G34080			AT4G27730
AT5G17760		AT1G33720				AT5G17760		AT1G19750			AT5G18470
AT1G03530		AT1G49200				AT1G03530		AT5G10625			AT2G31230
AT2G12905		AT3G01940				AT2G12905		ATCG00270			AT3G09020
AT5G62060		AT1G68238				AT5G62060		ATCG01130			AT3G47780
AT3G24340		AT1G34245				AT3G24340		AT2G42530			AT1G26420
AT1G80440		AT2G16750				AT1G80440		ATCG00790			AT5G63620
AT1G47700		AT3G62930				AT1G47700		ATCG00750			AT3G23250
AT2G35612		AT3G45930				AT2G35612		AT2G07687			AT5G28010
AT2G07763		AT2G31150				AT2G07763		ATCG00430			AT4G23190
AT2G34238		AT5G64970				AT2G34238		AT3G02480			AT3G21320
AT1G20770		AT2G14900				AT1G20770		AT4G14690			AT2G07774
AT5G27950		AT2G40720				AT5G27950		AT2G29380			AT4G37540
AT4G22590		AT1G13300				AT4G22590		AT5G48190			AT1G29090
AT1G63750		AT5G52810				AT1G63750		AT2G39030
AT2G43340		AT1G22030				AT2G43340		ATCG00150
AT5G16375		AT5G50240				AT5G16375		AT5G53980
AT1G20850		AT2G41310				AT1G20850		AT3G21720
AT3G43870		AT3G25670				AT3G43870		AT3G27250
AT1G55580		AT1G19440				AT1G55580		AT1G52855
AT1G35500		AT5G38050				AT1G35500		AT1G22600
AT2G29970		AT1G45015				AT2G29970		AT1G13430
AT1G16130		AT5G27890				AT1G16130		AT1G71250
AT3G17120		AT3G48720				AT3G17120		AT4G10560
AT3G17650		AT4G33130				AT3G17650		AT3G48520
AT3G24110		AT3G58810				AT3G24110		ATCG00350
AT3G61545		AT3G59320				AT3G61545		AT4G22960
AT1G56120		AT3G21660				AT1G56120		AT2G07739
AT3G17490		AT4G25480				AT3G17490		AT3G14362
AT2G19460		AT3G57040				AT2G19460		AT2G04070
AT3G27090		AT1G70985				AT3G27090		AT2G47770
AT1G02230		AT5G62720				AT1G02230		AT3G12320
AT3G16830		AT4G09970				AT3G16830		AT4G36430
AT3G48515		AT4G38400				AT3G48515		ATCG00170
AT1G03180		AT5G58980				AT1G03180		ATCG00130
AT1G61380		AT4G08040				AT1G61380		AT1G78190
AT5G58070		AT5G56370				AT5G58070		AT1G51402
AT4G16600		AT4G16563				AT4G16600		ATMG01360
AT3G17560		AT3G63160				AT3G17560		AT5G54040
AT1G15980		AT1G73300				AT1G15980		AT5G39890
AT4G09965		AT2G02130				AT4G09965		AT2G40170
AT1G02990		AT1G19050				AT1G02990		ATCG01100
AT4G15550		AT2G29890				AT4G15550		AT4G12480
AT1G14920		AT4G38580				AT1G14920		ATCG00500
AT5G06760		AT5G26790				AT5G06760		AT4G11547
AT4G19420		AT4G26330				AT4G19420		AT1G06980
AT5G19410		AT2G42720				AT5G19410		AT1G77405
AT4G24240		AT4G01580				AT4G24240		ATCG00160
AT5G64541		AT3G16700				AT5G64541		ATCG00120
AT5G07580		AT2G24535				AT5G07580		AT5G40100
AT5G09280		AT1G20490				AT5G09280		ATCG00860
AT4G32970		AT2G33810				AT4G32970		ATCG01280
AT5G13730		AT4G37580				AT5G13730		AT3G52780
AT1G14350		AT5G13840				AT1G14350		AT2G28190
AT5G64395		AT1G69040				AT5G64395		AT4G35720
AT2G31820		AT3G25980				AT2G31820		AT3G21380
AT2G04070		AT4G19870				AT2G04070		AT4G21490
AT4G30120		AT4G07868				AT4G30120		AT2G15400
AT5G09960		AT1G53875				AT5G09960		AT1G75830
AT5G63320		AT5G55250				AT5G63320		AT3G10280
AT5G59820		AT1G67865				AT5G59820		AT5G65850
AT2G39200		AT5G57685				AT2G39200		AT1G75580
AT5G32440		AT5G11300				AT5G32440		AT1G18100
AT1G20890		AT5G14750				AT1G20890		AT2G33175
AT2G24550		AT3G18070				AT2G24550		ATMG00220
AT2G36060		AT5G20885				AT2G36060		AT1G77765
AT2G42365		AT5G64980				AT2G42365		AT1G29490
AT5G61820		AT2G23560				AT5G61820		AT4G21020
AT1G77040		AT2G20815				AT1G77040		ATCG00360
AT5G12010		AT2G43840				AT5G12010		AT5G11140
AT4G32020		AT3G22410				AT4G32020		AT5G40800
AT1G74840		AT5G11070				AT1G74840		AT1G34440
AT3G12020		AT1G29600				AT3G12020		AT1G74870
AT2G25030		AT4G19590				AT2G25030		AT2G07776
AT3G02170		AT5G10250				AT3G02170		AT5G43630
AT3G30210		AT5G19170				AT3G30210		AT1G53480
AT3G06510		AT2G14760				AT3G06510		AT3G56360
AT3G15605		AT1G69710				AT3G15605		AT5G05250
AT3G24300		AT1G68870				AT3G24300		AT1G53887
AT1G23820		AT1G11545				AT1G23820		AT1G53890
AT5G37260		AT1G53890				AT5G37260		AT4G31970
AT3G46110		AT1G26210				AT3G46110		AT5G49730
AT5G65430		AT3G59330				AT5G65430		AT4G21326
AT2G45910		AT3G09910				AT2G45910		AT2G30766
AT2G13610		AT3G25493				AT2G13610		AT4G14400
AT4G16780		AT5G59720				AT4G16780		AT1G53880
AT4G24610		AT1G53680				AT4G24610		AT1G60830
AT2G38170		AT2G37170				AT2G38170		AT1G53875
AT5G55840		AT1G74660				AT5G55840		AT3G30720
AT4G22730		AT1G12160				AT4G22730		AT2G33810
AT1G03870		AT4G23496				AT1G03870		AT5G44530
AT5G51270		AT1G43605				AT5G51270		AT1G31290
AT2G16190		AT1G16220				AT2G16190		AT2G32870
AT4G26090		AT5G19970				AT4G26090		AT4G12170
AT5G06140		AT1G52710				AT5G06140		AT5G02780
AT2G34930		AT2G39920				AT2G34930		AT4G16920
AT2G46308		AT1G75750				AT2G46308		AT5G15537
AT3G24050		AT5G61940				AT3G24050		AT1G78720
AT2G44920		AT1G32740				AT2G44920		AT4G08620
AT3G03990		AT4G03205				AT3G03990		AT3G46710
AT3G62980		AT2G23130				AT3G62980		AT1G53900
AT4G08580		AT3G49950				AT4G08580		AT1G67865
AT4G32160		AT1G24260				AT4G32160		AT2G40750
AT4G26000		AT3G44960				AT4G26000		AT1G53870
AT5G40480		AT3G15400				AT5G40480		AT3G09450
AT3G51540		AT5G22470				AT3G51540		AT1G53885
AT5G64980		AT4G12450				AT5G64980		AT1G53903
AT5G06860		AT3G49055				AT5G06860		AT5G64700
AT5G14110		AT2G44740				AT5G14110		AT4G26470
AT1G04250		AT1G11170				AT1G04250		AT2G46790
AT5G01810		AT5G01740				AT5G01810		AT5G35480
AT4G19460		AT1G15640				AT4G19460		AT3G46770
AT3G27840		AT1G07450				AT3G27840		AT2G29300
AT2G40802		AT1G35255				AT2G40802		AT1G66930
AT1G59900		AT1G72230				AT1G59900		AT5G04150
AT5G59540		AT4G25750				AT5G59540		AT3G18260
AT3G08960		AT5G25830				AT3G08960		AT3G59340
AT5G63880		AT1G14970				AT5G63880		AT5G39860
AT1G30825		AT3G56960				AT1G30825		AT1G18960
AT3G01030		AT4G32800				AT3G01030		AT5G43370
AT1G30140		AT5G38344				AT1G30140		AT5G64190
AT5G39050		AT1G06475				AT5G39050		AT4G03500
AT4G03350		AT3G51720				AT4G03350		AT1G02430
AT4G15610		AT3G61920				AT4G15610		AT1G71200
AT5G24930		AT3G23510				AT5G24930		AT5G45080
AT1G05680		AT5G48500				AT1G05680		AT4G38830
AT1G07670		AT5G47470				AT1G07670		AT1G15960
AT1G11020		AT5G45970				AT1G11020		AT2G45900
AT2G36890		AT5G05790				AT2G36890		AT3G23480
AT5G42920		AT1G68825				AT5G42920		AT2G34530
AT4G09930		AT4G30830				AT4G09930		AT3G42180
AT4G24400		AT1G80745				AT4G24400		AT4G22305
AT1G01490		AT2G40480				AT1G01490		AT1G48500
AT5G18590		AT3G49550				AT5G18590		AT1G01660
AT1G67900		AT5G51720				AT1G67900		AT1G68935
AT1G18075		AT2G02120				AT1G18075		AT1G67000
AT2G43130		AT3G45160				AT2G43130		AT1G17610
AT4G25030		AT2G27740				AT4G25030		AT1G11080
AT1G65830		AT1G18360				AT1G65830		AT1G62320
AT2G34650		AT5G43490				AT2G34650		AT2G23270
AT3G19850		AT1G11080				AT3G19850		AT5G24420
AT4G37460		AT2G45480				AT4G37460		AT5G49780
AT3G24170		AT4G21720				AT3G24170		AT4G10510
AT5G48380		AT1G04778				AT5G48380		AT4G23420
AT5G03210		AT1G64690				AT5G03210		AT5G17450
AT2G41550		AT1G32930				AT2G41550		AT4G23130
AT3G22370		AT3G44735				AT3G22370		AT3G54040
AT2G07760		AT1G25054				AT2G07760		AT5G55460
AT5G56550		AT1G76870				AT5G56550		AT5G14400
AT3G11285		AT2G01530				AT3G11285		AT3G61113
AT3G12930		AT3G01015				AT3G12930		AT3G62510
AT1G29110		AT5G54230				AT1G29110		AT2G28970
AT2G44490		AT2G28160				AT2G44490		AT3G51030
AT3G02140		AT3G46320				AT3G02140		AT5G40980
AT2G02630		AT1G62620				AT2G02630		AT4G21840
AT4G00440		AT5G60890				AT4G00440		AT2G14247
AT1G13245		AT5G18840				AT1G13245		AT1G30190
AT1G29500		AT5G45080				AT1G29500		AT4G07940
AT3G27845		AT1G30510				AT3G27845		AT3G58810
AT2G44670		AT3G51470				AT2G44670		AT3G18070
AT2G21210		AT2G35600				AT2G21210		AT5G37980
AT2G25200		AT5G13790				AT2G25200		AT3G45860
AT3G18170		AT1G74890				AT3G18170		AT1G68800
AT3G14840		AT5G09978				AT3G14840		AT4G25090
AT1G76600		AT5G18730				AT1G76600		AT3G22231
AT2G39865		AT5G47600				AT2G39865		AT4G30120
AT5G55930		AT2G18010				AT5G55930		AT5G03350
AT4G24660		AT1G15215				AT4G24660		AT3G46270
AT4G39350		AT3G11260				AT4G39350		AT5G10250
AT2G47070		AT1G49230				AT2G47070		AT2G04066
AT1G04000		AT1G68880				AT1G04000		AT1G53490
AT1G48230		AT3G58720				AT1G48230		AT4G14780
AT5G20190		AT1G27380				AT5G20190		AT2G27930
AT2G47390		AT5G02370				AT2G47390		AT1G58320
AT2G05920		AT4G05380				AT2G05920		AT5G35375
AT4G25080		AT4G15670				AT4G25080		AT1G29041
AT4G02660		AT3G15650				AT4G02660		AT1G78750
AT3G27690		AT3G08000				AT3G27690		AT5G67410
AT1G49540		AT1G44830				AT1G49540		AT1G08035
AT1G76990		AT1G05540				AT1G76990		AT3G18300
AT3G58120		AT4G29710				AT3G58120		AT5G11360
AT4G38850		AT2G30900				AT4G38850		AT1G71330
AT5G24155		AT1G52825				AT5G24155		AT3G22235
AT2G27180		AT1G65370				AT2G27180
AT1G60940		AT3G24463				AT1G60940
AT2G45170		AT1G61260				AT2G45170
AT5G44290		AT2G16740				AT5G44290
AT5G61600		AT2G43535				AT5G61600
AT4G18890		AT4G18460				AT4G18890
AT5G57800		AT3G53100				AT5G57800
AT3G05220		AT1G78720				AT3G05220
AT2G18460		AT4G11950				AT2G18460
AT2G01930		AT2G22750				AT2G01930
AT5G18030		AT4G34760				AT5G18030
AT5G67455		AT4G16400				AT5G67455
AT2G47160		AT1G18140				AT2G47160
AT3G44261		AT5G24275				AT3G44261
AT2G32340		AT1G65480				AT2G32340
AT3G15680		AT4G09810				AT3G15680
AT5G59690		AT1G49530				AT5G59690
AT5G49760		AT1G45616				AT5G49760
AT1G14260		AT3G11000				AT1G14260
AT2G28140		AT3G47675				AT2G28140
AT1G25300		AT2G40320				AT1G25300
AT4G22980		AT1G63140				AT4G22980
AT1G70560		AT5G47950				AT1G70560
AT3G16857		AT1G47655				AT3G16857
AT2G32970		AT3G29370				AT2G32970
AT1G63460		AT2G02680				AT1G63460
AT4G19850		AT3G20200				AT4G19850
AT2G23320		AT5G48290				AT2G23320
AT3G45780		AT4G14130				AT3G45780
AT1G78040		AT5G07130				AT1G78040
AT1G65710		AT5G67110				AT1G65710
AT5G26692		AT1G12100				AT5G26692
AT3G22886		AT1G53490				AT3G22886
AT3G45140		AT4G33985				AT3G45140
AT3G53350		AT2G34430				AT3G53350
AT2G30930		AT1G53940				AT2G30930
AT1G01060		AT5G51795				AT1G01060
AT5G39860		AT1G04040				AT5G39860
AT1G13740		AT3G51280				AT1G13740
AT4G09420		AT2G31085				AT4G09420
AT2G03810		AT5G37210				AT2G03810
AT1G28304		AT5G47160				AT1G28304
AT3G50240		AT5G28030				AT3G50240
AT4G13340		AT5G08460				AT4G13340
AT1G68526		AT5G42690				AT1G68526
AT2G14530		AT5G42600				AT2G14530
AT5G02021		AT1G07490				AT5G02021
AT1G07630		AT5G66610				AT1G07630
AT2G24830		AT4G22230				AT2G24830
AT1G13110		AT2G40435				AT1G13110
AT1G18990		AT3G28455				AT1G18990
AT1G02813		AT3G01710				AT1G02813
AT1G30350		AT2G24970				AT1G30350
AT5G03370		AT3G63110				AT5G03370
AT2G07738		AT4G13620				AT2G07738
AT5G65440		AT3G05870				AT5G65440
AT5G35190		AT2G02000				AT5G35190
AT2G07732		AT3G27027				AT2G07732
AT2G42550		AT2G36090				AT2G42550
AT5G60680		AT3G45390				AT5G60680
AT4G35770		AT4G12545				AT4G35770
AT5G67630		AT1G23300				AT5G67630
AT1G43950		AT1G09000				AT1G43950
AT1G22710		AT2G19590				AT1G22710
AT1G67300		AT1G70860				AT1G67300
AT1G43260		AT4G33120				AT1G43260
AT5G05170		AT5G66800				AT5G05170
AT1G70895		AT2G34210				AT1G70895
AT2G30695		AT5G20640				AT2G30695
AT5G61240		AT1G03920				AT5G61240
AT5G62162		AT5G10830				AT5G62162
AT2G40320		AT5G66740				AT2G40320
AT5G60840		AT2G37440				AT5G60840
AT2G25440		AT2G38465				AT2G25440
AT3G29450		AT1G52830				AT3G29450
AT3G46630		AT4G15680				AT3G46630
AT3G60897		AT1G72210				AT3G60897
AT1G51090		AT1G07880				AT1G51090
AT1G68220		AT3G45420				AT1G68220
AT2G30050		AT3G23800				AT2G30050
AT3G08680		AT1G26680				AT3G08680
AT2G17120		AT3G09922				AT2G17120
AT3G12150		AT3G63470				AT3G12150
AT1G49160		AT5G49390				AT1G49160
AT5G01090		AT3G48480				AT5G01090
AT1G16110		AT5G46690				AT1G16110
AT3G15950		AT1G54215				AT3G15950
AT1G34310		AT4G18280				AT1G34310
AT4G39040		AT4G27435				AT4G39040
AT5G36925		AT4G17680				AT5G36925
AT3G61520		AT1G74500				AT3G61520
AT1G69100		AT2G28250				AT1G69100
AT2G31730		AT1G64320				AT2G31730
AT2G30600		AT5G28010				AT2G30600
AT4G37070		AT3G48600				AT4G37070
AT4G25500		AT3G32047				AT4G25500
AT2G32260		AT2G02020				AT2G32260
AT4G19710		AT4G36740				AT4G19710
AT1G03220		AT1G07260				AT1G03220
AT4G32410		AT5G56540				AT4G32410
AT3G50140		AT5G03120				AT3G50140
AT2G28105		AT3G61660				AT2G28105
AT1G31930		AT4G16920				AT1G31930
AT1G06160		AT3G57860				AT1G06160
AT2G42720		AT4G25150				AT2G42720
AT2G45020		AT2G26360				AT2G45020
AT1G05710		AT5G38010				AT1G05710
AT5G02200		AT2G05180				AT5G02200
AT4G35410		AT2G01580				AT4G35410
AT2G26695		AT3G57540				AT2G26695
AT3G27270		AT4G05631				AT3G27270
AT2G42250		AT5G57690				AT2G42250
AT1G17345		AT3G12870				AT1G17345
AT4G27654		AT5G37000				AT4G27654
AT3G07470		AT2G40750				AT3G07470
AT3G12280		AT5G13920				AT3G12280
AT5G21940		AT1G76780				AT5G21940
AT1G61880		AT5G06400				AT1G61880
AT2G46160		AT5G19040				AT2G46160
AT1G14280		ATMG01370				AT1G14280
AT1G78830		AT2G30370				AT1G78830
AT1G03030		AT4G15660				AT1G03030
AT1G01620		AT2G27010				AT1G01620
AT5G63040		AT1G66460				AT5G63040
AT4G36920		AT1G44030				AT4G36920
AT2G16960		AT4G12550				AT2G16960
AT1G09520		AT5G41030				AT1G09520
AT1G23710		AT2G39500				AT1G23710
AT1G29690		AT3G13404				AT1G29690
AT1G23490		AT3G62740				AT1G23490
AT2G41400		AT3G25190				AT2G41400
AT4G33080		AT1G22990				AT4G33080
AT1G23870		AT1G08270				AT1G23870
AT1G06410		AT4G15075				AT1G06410
AT1G30016		AT4G07940				AT1G30016
AT2G45960		AT1G74400				AT2G45960
AT2G09388		AT5G07560				AT2G09388
AT4G27970		AT1G23340				AT4G27970
AT3G07350		AT5G07650				AT3G07350
AT2G07775		AT1G60450				AT2G07775
AT1G55690		AT3G27150				AT1G55690
AT4G18710		AT1G23000				AT4G18710
AT5G11740		AT5G20635				AT5G11740
AT5G46310		AT2G26515				AT5G46310
AT2G07676		AT2G36830				AT2G07676
AT2G03930		AT4G08760				AT2G03930
AT1G18382		AT2G35150				AT1G18382
AT3G12920		AT4G29550				AT3G12920
AT2G16080		AT4G35783				AT2G16080
AT1G70160		AT1G11570				AT1G70160
AT2G47010		AT1G27660				AT2G47010
AT1G51940		AT1G48330				AT1G51940
AT5G67280		AT4G00890				AT5G67280
AT1G76185		AT5G47500				AT1G76185
AT3G15350		AT1G70430				AT3G15350
AT1G47570		AT2G24010				AT1G47570
AT2G45660		AT3G45700				AT2G45660
AT2G35635		AT1G29560				AT2G35635
AT5G51460		AT3G55310				AT5G51460
AT5G01420		AT2G30505				AT5G01420
AT5G57887		AT3G20898				AT5G57887
AT5G20020		AT1G14630				AT5G20020
AT2G32160		AT1G62045				AT2G32160
AT3G59880		AT2G42570				AT3G59880
AT2G32630		AT1G16060				AT2G32630
AT4G34760		AT3G17730				AT4G34760
AT3G61060		AT1G20930				AT3G61060
AT4G23630		AT1G03180				AT4G23630
AT5G15310		AT2G46890				AT5G15310
AT4G19530		AT4G22212				AT4G19530
AT3G15850		AT3G59240				AT3G15850
AT1G13880		AT4G13800				AT1G13880
AT5G37250		AT5G67390				AT5G37250
AT3G08760		AT1G77270				AT3G08760
AT5G62030		AT1G66800				AT5G62030
AT4G31075		AT1G05650				AT4G31075
AT2G45360		AT5G65420				AT2G45360
AT3G49970		AT3G18880				AT3G49970
AT2G46830		AT5G15840				AT2G46830
AT4G30030		AT5G60880				AT4G30030
AT2G30490		AT4G01575				AT2G30490
AT2G07799		AT3G26445				AT2G07799
AT5G09810		AT5G11590				AT5G09810
AT3G04732		AT1G20700				AT3G04732
AT2G05520		AT4G23340				AT2G05520
AT4G11650		AT4G35390				AT4G11650
AT5G44780		AT3G54260				AT5G44780
AT2G16620		AT1G52700				AT2G16620
AT3G05340		AT5G25580				AT3G05340
AT4G35750		AT5G23750				AT4G35750
AT2G07687		AT1G71920				AT2G07687
AT1G01550		AT5G03570				AT1G01550
AT4G05632		AT5G45730				AT4G05632
AT3G10390		AT1G55330				AT3G10390
AT3G55665		AT5G45440				AT3G55665
AT3G44310		AT1G67460				AT3G44310
AT2G01670		AT5G60310				AT2G01670
AT3G61840		AT4G00670				AT3G61840
AT2G32190		AT1G09155				AT2G32190
AT3G50390		AT1G60030				AT3G50390
ATMG00310		AT2G38380				ATMG00310
AT5G51760		AT5G10605				AT5G51760
AT4G01380		AT1G61667				AT4G01380
AT4G21570		AT3G56620				AT4G21570
AT2G28130		AT5G58180				AT2G28130
AT2G46680		AT4G32780				AT2G46680
AT1G16150		AT1G22260				AT1G16150
AT1G73830		AT5G62730				AT1G73830
AT1G25440		AT1G79620				AT1G25440
AT1G25520		AT2G27402				AT1G25520
AT4G00810		AT2G30933				AT4G00810
AT3G20310		AT1G59670				AT3G20310
AT3G56980		AT2G26750				AT3G56980
AT5G64735		AT2G33793				AT5G64735
AT1G30690		AT1G52650				AT1G30690
AT5G32460		AT4G33280				AT5G32460
AT1G78700		AT5G25380				AT1G78700
AT3G31900		AT1G72200				AT3G31900
AT3G44950		AT4G23690				AT3G44950
AT5G42053		AT1G16630				AT5G42053
AT2G39950		AT1G11160				AT2G39950
AT1G20500		AT4G37240				AT1G20500
AT5G13400		AT3G48900				AT5G13400
AT5G26900		AT5G24352				AT5G26900
AT2G21650		AT5G47360				AT2G21650
AT4G37640		AT4G24540				AT4G37640
AT5G13760		AT3G62510				AT5G13760
AT3G18282		ATMG01080				AT3G18282
AT1G76710		AT2G35585				AT1G76710
AT5G08335		AT2G33775				AT5G08335
AT2G18090		AT3G20450				AT2G18090
AT5G16730		AT4G03600				AT5G16730
AT2G38890		AT5G15600				AT2G38890
AT3G13860		AT4G03610				AT3G13860
AT5G05440		AT1G75250				AT5G05440
AT3G08600		AT2G39880				AT3G08600
AT1G07170		AT2G41470				AT1G07170
AT4G15200		AT1G09350				AT4G15200
AT1G50420		AT3G51290				AT1G50420
AT1G78020		AT1G70850				AT1G78020
AT1G61460		AT1G43650				AT1G61460
AT1G76170		AT4G21065				AT1G76170
AT2G46720		AT1G25250				AT2G46720
AT5G55940		AT5G01070				AT5G55940
AT3G05900		AT1G54120				AT3G05900
AT5G61970		AT1G47610				AT5G61970
AT5G67230		AT1G02450				AT5G67230
AT1G26150		AT1G62870				AT1G26150
AT3G04120		AT2G47750				AT3G04120
AT1G32230		AT4G15380				AT1G32230
AT5G13100		AT1G26540				AT5G13100
AT2G40130		AT5G18690				AT2G40130
AT3G57860		AT1G31950				AT3G57860
AT1G10840		AT1G17400				AT1G10840
AT1G56350		AT3G45070				AT1G56350
AT1G13220		AT1G53700				AT1G13220
AT2G23321		AT3G16380				AT2G23321
AT1G74960		AT1G16916				AT1G74960
AT1G75430		AT1G51460				AT1G75430
AT1G70400		AT1G10400				AT1G70400
AT4G38430		AT2G24320				AT4G38430
AT5G40340		AT3G05620				AT5G40340
AT1G30330		AT5G50740				AT1G30330
AT2G11630		AT3G02000				AT2G11630
AT4G16500		AT2G05655				AT4G16500
AT4G32120		AT5G35640				AT4G32120
AT4G08250		AT2G01520				AT4G08250
AT3G12630		ATCG00330				AT3G12630
AT5G38210		AT5G62940				AT5G38210
AT4G09770		AT2G17070				AT4G09770
AT2G42280		AT5G03250				AT2G42280
AT4G27730		AT5G42500				AT4G27730
AT5G18470		AT3G09960				AT5G18470
AT1G04370		AT2G34925				AT1G04370
AT2G31230		AT1G62520				AT2G31230
AT3G09020		AT2G05632				AT3G09020
AT3G20850		AT2G42110				AT3G20850
AT1G26270		AT5G23840				AT1G26270
AT2G24100		AT2G22930				AT2G24100
AT3G47780		AT3G18630				AT3G47780
AT1G26420		AT3G18300				AT1G26420
AT2G35859		AT1G30840				AT2G35859
AT5G60090		AT2G45900				AT5G60090
AT1G72500		AT3G46710				AT1G72500
AT3G25870		AT3G59370				AT3G25870
AT1G17880		AT1G73120				AT1G17880
AT5G11242		AT5G53660				AT5G11242
AT4G02733		AT5G66330				AT4G02733
AT5G02410		AT2G31920				AT5G02410
AT1G05510		AT4G03965				AT1G05510
AT1G25560		AT3G06035				AT1G25560
AT4G10595		AT5G43540				AT4G10595
AT1G15340		AT4G17340				AT1G15340
AT3G26932		AT4G21820				AT3G26932
AT2G41990		AT2G02061				AT2G41990
AT3G19274		AT1G75125				AT3G19274
AT1G62301		AT4G29610				AT1G62301
AT2G33030		AT3G04854				AT2G33030
AT4G03540		AT4G13860				AT4G03540
AT1G29670		AT1G07610				AT1G29670
AT2G20350		AT3G50120				AT2G20350
AT4G09080		AT3G02885				AT4G09080
AT3G19085		AT5G25310				AT3G19085
AT5G42650		AT1G05490				AT5G42650
AT3G24190		AT1G70260				AT3G24190
AT3G14362		AT3G49920				AT3G14362
AT5G63110		AT1G61710				AT5G63110
AT1G75020		AT1G63100				AT1G75020
AT2G14460		AT2G40205				AT2G14460
AT5G12470		AT1G80340				AT5G12470
AT2G41090		AT5G01840				AT2G41090
AT3G45260		AT2G17442				AT3G45260
AT5G66820		AT4G19560				AT5G66820
AT1G14740		AT3G45840				AT1G14740
AT5G63620		AT1G01370				AT5G63620
AT2G23470		AT5G14150				AT2G23470
AT1G77290		AT3G17717				AT1G77290
AT2G37820		AT3G03450				AT2G37820
AT2G29065		AT1G06660				AT2G29065
AT4G32030		AT4G18610				AT4G32030
AT1G01430		AT5G53250				AT1G01430
AT5G44680		AT2G21880				AT5G44680
AT2G43200		AT3G54730				AT2G43200
AT3G13450		AT4G21340				AT3G13450
AT3G23250		AT5G11570				AT3G23250
AT5G28010		AT1G71420				AT5G28010
AT4G23190		AT3G13840				AT4G23190
AT3G06500		AT2G33350				AT3G06500
AT2G23690		AT3G47220				AT2G23690
AT2G17295		AT5G16570				AT2G17295
AT4G09731		AT4G04745				AT4G09731
AT5G54770		AT3G26350				AT5G54770
AT1G49780		AT5G02640				AT1G49780
AT1G34690		AT3G48160				AT1G34690
AT5G41675		AT1G78815				AT5G41675
AT3G48990		AT1G13635				AT3G48990
AT3G06280		AT5G14690				AT3G06280
AT5G51550		AT4G15700				AT5G51550
AT1G09070		AT5G03130				AT1G09070
AT2G07713		AT4G18260				AT2G07713
AT2G16430		AT2G26760				AT2G16430
AT2G38646		AT5G67060				AT2G38646
AT3G63090		AT1G15825				AT3G63090
AT2G03620		AT3G04700				AT2G03620
AT3G05936		AT2G37100				AT3G05936
AT4G14310		AT2G07774				AT4G14310
AT2G23180		AT1G13790				AT2G23180
AT5G53290		AT2G34940				AT5G53290
AT4G39403		AT5G65090				AT4G39403
AT1G80850		AT4G26590				AT1G80850
AT1G17360		AT1G54217				AT1G17360
AT3G05110		AT5G18970				AT3G05110
AT1G69120		AT2G05185				AT1G69120
AT5G60760		AT5G28650				AT5G60760
AT1G68320		AT4G16857				AT1G68320
AT2G22730		AT3G24020				AT2G22730
AT3G02260		AT4G38300				AT3G02260
AT1G20110		AT3G56210				AT1G20110
AT5G61455		AT1G80840				AT5G61455
AT1G23100		AT3G26200				AT1G23100
AT2G46225		AT3G15356				AT2G46225
AT3G50790		AT2G29350				AT3G50790
AT3G26235		AT2G02010				AT3G26235
AT3G21320		AT4G31500				AT3G21320
AT5G11200		AT2G26560				AT5G11200
AT2G45680		AT5G47220				AT2G45680
AT4G30430		AT1G33590				AT4G30430
AT1G17620		AT2G41240				AT1G17620
AT1G69530		AT2G29460				AT1G69530
AT1G45243		AT3G09440				AT1G45243
AT1G13260		AT3G49620				AT1G13260
AT3G28820		AT2G14247				AT3G28820
AT1G60910		AT4G22690				AT1G60910
AT4G20670		AT1G21130				AT4G20670
AT1G31910		AT1G69920				AT1G31910
AT2G14210		AT2G38530				AT2G14210
AT4G39180		AT1G18570				AT4G39180
AT4G23150		AT5G67310				AT4G23150
AT2G02650		AT1G15520				AT2G02650
AT1G23810		AT4G39830				AT1G23810
AT4G17914		AT3G56710				AT4G17914
AT4G00752		AT5G02490				AT4G00752
AT2G07755		AT3G26830				AT2G07755
AT2G44660		AT3G07390				AT2G44660
AT2G07684		AT3G28210				AT2G07684
AT1G62000		AT1G61810				AT1G62000
AT3G46482		AT3G50930				AT3G46482
AT5G44110		AT1G51680				AT5G44110
AT1G26558		AT4G39950				AT1G26558
AT3G05440		AT2G38470				AT3G05440
AT3G54520		AT5G05730				AT3G54520
AT5G66817		AT1G02930				AT5G66817
AT2G02660		AT3G02840				AT2G02660
AT1G43730		AT1G05300				AT1G43730
AT2G15042		AT2G45570				AT2G15042
AT1G51805		AT4G14365				AT1G51805
AT1G52950		AT4G02330				AT1G52950
AT4G34131		AT3G51660				AT4G34131
AT5G39750		AT5G18470				AT5G39750
AT4G05612		AT5G26340				AT4G05612
AT1G68580		AT2G04400				AT1G68580
AT5G58650		AT2G31865				AT5G58650
AT4G13250		AT4G21120				AT4G13250
AT2G15460		AT5G12930				AT2G15460
AT3G42160		AT1G69930				AT3G42160
AT1G52415		AT1G26380				AT1G52415
AT3G20570		AT3G55970				AT3G20570
AT2G41900		AT2G43570				AT2G41900
AT2G14800		AT2G23170				AT2G14800
AT1G65681		AT4G19460				AT1G65681
AT2G38980		AT3G46660				AT2G38980
ATMG00830		AT4G36220				ATMG00830
AT1G26560		AT1G02660				AT1G26560
AT2G07783		AT4G30530				AT2G07783
AT4G03960		AT3G28580				AT4G03960
AT2G16340		AT1G74100				AT2G16340
AT1G05030		AT1G33960				AT1G05030
AT2G36910		AT4G25900				AT2G36910
AT5G35195		AT4G04610				AT5G35195
ATMG00940		AT5G59820				ATMG00940
AT4G23300		AT1G61800				AT4G23300
AT2G07826		AT1G01480				AT2G07826
AT3G46250		AT5G38710				AT3G46250
AT3G47790		AT2G45220				AT3G47790
AT2G36920		AT4G37640				AT2G36920
AT2G36885		AT5G22300				AT2G36885
AT3G29639		AT2G24200				AT3G29639
AT5G28667		AT4G23180				AT5G28667
AT3G30430		AT2G30550				AT3G30430
AT2G07774		AT1G44130				AT2G07774
AT2G07674		AT1G13340				AT2G07674
AT1G50800		AT2G31880				AT1G50800
AT5G10680		AT5G35735				AT5G10680
AT3G44670		AT4G33050				AT3G44670
AT2G10602		AT1G20620				AT2G10602
AT2G12200		AT2G15390				AT2G12200
AT2G07798		AT3G22890				AT2G07798
AT4G27160		AT1G13520				AT4G27160
AT5G29231		AT1G32350				AT5G29231
AT4G08991		AT3G48850				AT4G08991
AT5G46030		AT4G37990				AT5G46030
AT1G11950		AT3G09405				AT1G11950
AT2G03110		AT2G43510				AT2G03110
AT5G57630		AT4G11170				AT5G57630
AT2G10430		AT5G07010				AT2G10430
AT4G16950		AT1G04980				AT4G16950
AT2G07745		AT3G54150				AT2G07745
AT4G37540		AT4G35630				AT4G37540
AT2G07695		AT1G58340				AT2G07695
AT2G07692		AT3G16530				AT2G07692
AT5G12980		AT2G32190				AT5G12980
AT1G29090		AT4G17490				AT1G29090
AT4G03945		AT4G34230				AT4G03945
AT3G55650		AT4G37370				AT3G55650
AT2G14540		AT1G32960				AT2G14540
AT1G13360		AT1G19180				AT1G13360
AT2G07669		AT3G61280				AT2G07669
AT2G07664		AT1G66920				AT2G07664
AT1G13640		AT1G55020				AT1G13640
AT1G36922		AT1G25220				AT1G36922
AT5G28720		AT4G15236				AT5G28720
AT1G24265		AT3G54640				AT1G24265
AT2G35280		AT3G14050				AT2G35280
AT4G08347		AT5G48540				AT4G08347
		AT4G36880
		AT4G12120
		AT5G41750
		AT1G57990
		AT5G26270
		AT3G05400
		AT2G26530
		AT2G25460
		AT5G38900
		AT4G22710
		AT2G25297
		AT1G79680
		AT3G04720
		AT1G08920
		AT5G15870
		AT3G22060
		AT1G02920
		AT4G18253
		AT4G23170
		AT3G44300
		AT3G25610
		AT1G52100
		AT3G49120
		AT4G12290
		AT5G05600
		AT2G38870
		AT5G27420
		AT1G59870
		AT2G42360
		AT2G38220
		AT4G21390
		AT4G08770
		AT5G26920
		AT3G28340
		AT1G65690
		AT1G09500
		AT1G55450
		AT1G75000
		AT1G33030
		AT2G30490
		AT2G34500
		AT5G07830
		AT1G05675
		AT1G78410
		AT2G41100
		AT5G48850
		AT2G04160
		AT1G24145
		AT1G68620
		AT2G35930
		AT2G29990
		AT1G28190
		AT1G36370
		AT5G17990
		AT1G19610
		AT1G78850
		AT3G44970
		AT5G13080
		AT3G28930
		AT5G24160
		AT4G17500
		AT1G51760
		AT1G06800
		AT4G39480
		AT1G12200
		AT5G64905
		AT3G60120
		AT2G43000
		AT1G76930
		AT3G44720
		AT2G35980
		AT1G29690
		AT5G39520
		AT1G08940
		AT5G54810
		AT3G28540
		AT3G08970
		AT5G25250
		AT5G43570
		AT1G57630
		AT4G35110
		AT1G72330
		AT3G26840
		AT2G43120
		AT1G04770
		AT4G18250
		AT1G68450
		AT2G04100
		AT2G38860
		AT4G27260
		AT5G01500
		AT1G13210
		AT5G03610
		AT4G23210
		AT3G05630
		AT4G18950
		AT5G61160
		AT2G25000
		AT4G27070
		AT5G48400
		AT1G36622
		AT5G14640
		AT5G26220
		AT2G32660
		AT4G01700
		AT1G11300
		AT1G64160
		AT5G49690
		AT4G39980
		AT3G26320
		AT2G29470
		AT1G02390
		AT1G61820
		AT3G12700
		AT4G02520
		AT4G23810
		AT5G56960
		AT4G12490
		AT1G02580
		AT2G18680
		AT2G29720
		AT2G28210
		AT5G47230
		AT1G30700
		AT5G46350
		AT5G47910
		AT3G46080
		AT1G26390
		AT1G78830
		AT1G14540
		AT1G33600
		AT3G09010
		AT4G37390
		AT4G11280
		AT5G67340
		AT4G33920
		AT4G11850
		AT3G61190
		AT1G74080
		AT2G26440
		AT3G45130
		AT3G23250
		AT1G74360
		AT2G23320
		AT2G02930
		AT5G57220
		AT5G05590
		AT5G13200
		AT4G39640
		AT3G21080
		AT5G41100
		AT2G05940
		AT3G48000
		AT5G04340
		AT1G76070
		AT3G16650
		AT1G29860
		AT2G30860
		AT4G22470
		AT3G25760
		AT4G39940
		AT2G44480
		AT4G34200
		AT4G04220
		AT4G26260
		AT2G19810
		AT1G19020
		AT5G01540
		AT1G67520
		AT4G23100
		AT1G74010
		AT2G20560
		AT2G24180
		AT5G25260
		AT5G04930
		AT1G26410
		AT2G39030
		AT5G60900
		AT5G65600
		AT1G26420
		AT3G49570
		AT3G53180
		AT5G65690
		AT5G20960
		AT1G78310
		AT1G67980
		AT4G04490
		AT4G12500
		AT5G14470
		AT4G23700
		AT4G25110
		AT4G26120
		AT4G28350
		AT2G15080
		AT4G18170
		AT1G09932
		AT3G21520
		AT2G40095
		AT1G17380
		AT3G23550
		AT3G21780
		AT3G15518
		AT4G37670
		AT5G62020
		AT3G22370
		AT2G36220
		AT5G41761
		AT4G25810
		AT1G21120
		AT2G30750
		AT5G19890
		AT3G52400
		AT1G62420
		AT5G13550
		AT5G36880
		AT5G45380
		AT5G64750
		AT2G37710
		AT4G11470
		AT1G59590
		AT5G52760
		AT2G34930
		AT1G47510
		AT2G25470
		AT1G14370
		AT1G21250
		AT1G17020
		AT3G09020
		AT3G12580
		AT1G73480
		AT5G52640
		AT3G60140
		AT1G67810
		AT4G23280
		AT4G37310
		AT3G13310
		AT1G67000
		AT1G22410
		AT1G03740
		AT1G16670
		AT3G07800
		AT4G39670
		AT4G28703
		AT2G19190
		AT1G06160
		AT4G37520
		AT1G80300
		AT5G52450
		AT3G23570
		AT5G20950
		AT2G18690
		AT1G15125
		AT5G39580
		AT1G56240
		AT3G62150
		AT1G25390
		AT5G13820
		AT5G04310
		AT3G50950
		AT2G23770
		AT5G57035
		AT5G34930
		AT1G54010
		AT1G66700
		AT5G63680
		AT1G09480
		AT4G26910
		AT1G74310
		AT3G18830
		AT3G56970
		AT4G36500
		AT3G02040
		AT3G08870
		AT2G25735
		AT5G13740
		AT1G24100
		AT3G03870
		AT3G01830
		AT3G07090
		AT2G20320
		AT4G28085
		AT3G48640
		AT1G76600
		AT3G13950
		AT1G27670
		AT4G37530
		AT4G31800
		AT3G49110
		AT1G16420
		AT3G19930
		AT4G34180
		AT3G18290
		AT1G49570
		AT5G54500
		AT2G34960
		AT3G08760
		AT4G11521
		AT5G20050
		AT1G05680
		AT5G44990
		AT4G19970
		AT1G61360
		AT1G66160
		AT5G13490
		AT4G12480
		AT2G23450
		AT1G66090
		AT2G47190
		AT3G26230
		AT1G32940
		AT5G40780
		AT3G59700
		AT4G23190
		AT1G80820
		AT3G50740
		AT1G04100
		AT2G31945
		AT1G03230
		AT5G25930
		AT5G51440
		AT5G63980
		AT4G30490
		AT3G22260
		AT5G06320
		AT2G38240
		AT2G14080
		AT5G04020
		AT5G61560
		AT2G37040
		AT3G48890
		AT1G22360
		AT3G14200
		AT1G80160
		AT5G64110
		AT4G36040
		AT3G58750
		AT1G64400
		AT2G38250
		AT1G45145
		AT4G32940
		AT1G61440
		AT3G07350
		AT1G64610
		AT3G04220
		AT1G16130
		AT1G15790
		AT4G26200
		AT2G27660
		AT1G77120
		AT2G44490
		AT5G01550
		AT1G53430
		AT1G27020
		AT2G32680
		AT4G37290
		AT5G61210
		AT3G53230
		AT3G14840
		AT5G17380
		AT1G17147
		AT4G03410
		AT5G57010
		AT1G66880
		AT5G46080
		AT2G40340
		AT3G57260
		AT3G50900
		AT1G80440
		AT1G01560
		AT5G10695
		AT3G05360
		AT1G30755
		AT4G28460
		AT3G10120
		AT1G73540
		AT1G12240
		AT2G33150
		AT4G32810
		AT5G47850
		AT1G58420
		AT5G12300
		AT1G52890
		AT4G08850
		AT2G30770
		AT4G21380
		AT5G44070
		AT5G43440
		AT3G10450
		AT1G70810
		AT3G26740
		AT5G04230
		AT2G27389
		AT4G19370
		AT1G21240
		AT5G64660
		AT1G68390
		AT4G21680
		AT3G46230
		AT1G64065
		AT5G06730
		AT3G13790
		AT1G56145
		AT1G17745
		AT4G01010
		AT4G27300
		AT4G18880
		AT3G24503
		AT5G20000
		AT5G59530
		AT4G17230
		AT1G69890
		AT1G48000
		AT3G55840
		AT2G39210
		AT4G37900
		AT3G22800
		AT4G20860
		AT5G44720
		AT5G33290
		AT2G25440
		AT1G32928
		AT4G39580
		AT4G18890
		AT2G32240
		AT5G54160
		AT2G15220
		AT5G54490
		AT3G51090
		AT1G13110
		AT3G13330
		AT2G46400
		AT5G23510
		AT5G66790
		AT4G23030
		AT1G08050
		AT4G36990
		AT4G01360
		AT5G18130
		AT4G20000
		AT1G56140
		AT5G45110
		AT2G43620
		AT3G16150
		AT5G55930
		AT3G25900
		AT2G25090
		AT5G60100
		AT1G14200
		AT2G39518
		AT1G77210
		AT5G08790
		AT3G30775
		AT4G28270
		AT3G47800
		AT3G19010
		AT2G27310
		AT3G06470
		AT1G26240
		AT2G39400
		AT2G16900
		AT1G01680
		AT5G64510
		AT5G13320
		AT5G48370
		AT4G20830
		AT2G15480
		AT4G26270
		AT4G01250
		AT4G21903
		AT2G40330
		AT5G11520
		AT1G10990
		AT1G15040
		AT5G49520
		AT2G17740
		AT5G61890
		AT1G69880
		AT3G46680
		AT2G04080
		AT2G33600
		AT5G06870
		AT5G42830
		AT3G12910
		AT3G25250
		AT5G17650
		AT2G15490
		AT1G62300
		AT4G21920
		AT1G24140
		AT3G63380
		AT4G14680
		AT3G26020
		AT4G01750
		AT5G65110
		AT2G46650
		AT1G25400
		AT1G28380
		AT4G19810
		AT5G19550
		AT2G20610
		AT5G57510
		AT1G80460
		AT1G72520
		AT1G27730
		AT4G23150
		AT5G42010
		AT5G50200
		AT1G31930
		AT5G27220
		AT1G73810
		AT2G02220
		AT5G53870
		AT5G44568
		AT1G75220
		AT5G48410
		AT3G26290
		AT4G15975
		AT3G49580
		AT1G60730
		AT5G39030
		AT1G51890
		AT5G10760
		AT4G23200
		AT4G03510
		AT5G48657
		AT2G29340
		AT2G37940
		AT1G26800
		AT3G46110
		AT1G61560
		AT1G19510
		AT2G38340
		AT1G71520
		AT5G10210
		AT1G51620
		AT4G27730
		AT5G18480
		AT1G66580
		AT5G44390
		AT3G56200
		AT5G64120
		AT1G63840
		AT1G68690
		AT3G25770
		AT5G11210
		AT5G28646
		AT3G46690
		AT2G27690
		AT1G10700
		AT2G41835
		AT1G67070
		AT2G40000
		AT3G57740
		AT3G01650
		AT4G23130
		AT3G13080
		AT5G63250
		AT5G43580
		AT3G13430
		AT2G21620
		AT3G10320
		AT3G28940
		AT5G37490
		AT1G74020
		AT1G47560
		AT2G20960
		AT1G20630
		AT5G55560
		AT2G32030
		AT5G51465
		AT4G37770
		AT5G51830
		AT2G06050
		AT1G44350
		AT4G16760
		AT4G36820
		AT5G27380
		AT3G52450
		AT2G35730
		AT5G65300
		AT1G07135
		AT2G46430
		AT1G76390
		AT1G14870
		AT4G19975
		AT4G40020
		AT1G29290
		AT2G01340
		AT2G30250
		AT2G29490
		AT3G26170
		AT3G53150
		AT1G52000
		AT1G14780
		AT5G40240
		AT3G06490
		AT5G42440
		AT5G39670
		AT1G28680
		AT1G07400
		AT1G05340
		AT5G24110
		AT1G14550
		AT4G26288
		AT3G57520
		AT4G16260
		AT5G63620
		AT2G45360
		AT1G64660
		AT3G11402
		AT2G44130
		AT4G15120
		AT2G29100
		AT4G04540
		AT5G64410
		AT5G43190
		AT5G49780
		AT1G32170
		AT2G44980
		AT2G20562
		AT3G47780
		AT1G09240
		AT5G53450
		AT4G33420
		AT1G21326
		AT2G36780
		AT5G48430
		AT4G35180
		AT2G30720
		AT3G18250
		AT1G51800
		AT1G17250
		AT2G15760
		AT3G04070
		AT4G38550
		AT1G30135
		AT3G51450
		AT1G30620
		AT1G22400
		AT1G61750
		AT1G76650
		AT4G03460
		AT5G35370
		AT5G46050
		AT3G11840
		AT3G14620
		AT3G01970
		AT1G30730
		AT2G33160
		AT2G47240
		AT5G41080
		AT1G04280
		AT1G63350
		AT5G22250
		AT1G65820
		AT4G23550
		AT2G18193
		AT1G22180
		AT4G16820
		AT1G02220
		AT1G36640
		AT1G35210
		AT4G03320
		AT2G18670
		AT5G19880
		AT4G21070
		AT4G15610
		AT2G29110
		AT3G60680
		AT1G09970
		AT3G01990
		AT1G10585
		AT4G05020
		AT4G36670
		AT1G16300
		AT5G61590
		AT5G38250
		AT1G11200
		AT3G55470
		AT1G15385
		AT1G07000
		AT5G42460
		AT5G39050
		AT5G16170
		AT4G11890
		AT2G33120
		AT1G47600
		AT4G14630
		AT4G11650
		AT1G61120
		AT5G49850
		AT1G21550
		AT3G55880
		AT1G65970
		AT2G10440
		AT1G70520
		AT4G23230
		AT1G02940
		AT5G67080
		AT4G22590
		AT5G63130
		AT2G04040
		AT4G23220
		AT5G14180
		AT4G25940
		AT4G10960
		AT1G74590
		AT1G21520
		AT3G04640
		AT5G44567
		AT5G20710
		AT5G19230
		AT5G04040
		AT1G63720
		AT1G26250
		AT5G66640
		AT3G04420
		AT3G49370
		AT4G02280
		AT2G29120
		AT4G24120
		AT1G65500
		AT4G18520
		AT1G78460
		AT1G35230
		AT2G29950
		AT1G74650
		AT2G37430
		AT3G04110
		AT4G29050
		AT4G24430
		AT3G15720
		AT1G30720
		AT3G46280
		AT5G38310
		AT5G64790
		AT4G33810
		AT1G03220
		AT4G13920
		AT5G42380
		AT1G76410
		AT4G13410
		AT1G65390
		AT1G23390
		AT1G14330
		AT1G20510
		AT3G22160
		AT1G69480
		AT4G15530
		AT2G32210
		AT1G49000
		AT4G34250
		AT3G44860
		AT2G28630
		AT5G12030
		AT5G37600
		AT1G70290
		AT5G01380
		AT5G01100
		AT5G08240
		AT4G39030
		AT2G18600
		AT5G15120
		AT4G14368
		AT1G07630
		AT5G25440
		AT5G42930
		AT3G28740
		AT2G20142
		AT1G07620
		AT5G62520
		AT3G62590
		AT3G10985
		AT5G12020
		AT1G72280
		AT2G26150
		AT5G14730
		AT5G56870
		AT5G54860
		AT1G75450
		AT5G20480
		AT1G72060
		AT3G55950
		AT2G36770
		AT5G27230
		AT1G57650
		AT2G17040
		AT1G21110
		AT5G63010
		AT2G35170
		AT4G23140
		AT3G04690
		AT2G22880
		AT3G28450
		AT3G56980
		AT1G10140
		AT3G09830
		AT5G53990
		AT4G30140
		AT1G18590
		AT1G54100
		AT1G55510
		AT5G22530
		AT2G23010
		AT4G04700
		AT3G26910
		AT1G19310
		AT3G53160
		AT5G66070
		AT2G46740
		AT4G22680
		AT3G05390
		AT5G39100
		AT5G05340
		AT5G12340
		AT5G07440
		AT5G18170
		AT5G20940
		AT1G61610
		AT3G26220
		AT4G36030
		AT3G01290
		AT1G65790
		AT1G56060
		AT3G09350
		AT5G14700
		AT2G41850
		AT1G01340
		AT2G39660
		AT1G08930
		AT3G26500
		AT2G21640
		AT2G02370
		AT4G14560
		AT5G24230
		AT5G04150
		AT1G21400
		AT3G09520
		AT2G23270
		AT3G29970
		AT3G26210
		AT5G20230
		AT1G63440
		AT1G53625
		AT1G71697
		AT3G10930
		AT3G02550
		AT1G24150
		AT1G07040
		AT5G13750
		AT2G39200
		AT5G42530
		AT3G51540
		AT2G13547
		AT5G10300
		AT1G68840
		AT1G55180
		AT3G47340
		AT1G80920
		AT1G10040
		AT3G02875
		AT1G02230
		AT4G39890
		AT2G29740
		AT4G23320
		AT4G39270
		AT4G32650
		AT4G39230
		AT5G65870
		AT5G03210
		AT4G15280
		AT4G23010
		AT4G17660
		AT3G20470
		AT1G70440
		AT5G13220
		AT3G60270
		AT1G62760
		AT5G16360
		AT1G78190
		AT3G20410
		AT5G25910
		AT2G37290
		AT1G15670
		AT5G26170
		AT1G18390
		AT5G13210
		AT1G12030
		AT3G55090
		AT3G47480
		AT1G34180
		AT2G22860
		AT3G26820
		AT5G27520
		AT5G49450
		AT1G77640
		AT5G57240
		AT1G05310
		AT1G22985
		AT3G02800
		AT5G63750
		AT2G18660
		AT4G14370
		AT2G03410
		AT4G30060
		AT1G79360
		AT1G69490
		AT1G28480
		AT2G48090
		AT5G04190
		AT2G04050
		AT2G26010
		AT4G04960
		AT3G02240
		AT3G45060
		AT2G21500
		AT4G18430
		AT1G72900
		AT1G02610
		AT1G22570
		AT5G48530
		AT5G05850
		AT3G16770
		AT1G21100
		AT1G25275
		AT1G28370
		AT2G40740
		AT1G11100
		AT4G11480
		AT5G39020
		AT5G58840
		AT3G24310
		AT4G10500
		AT3G48840
		AT5G44585
		AT1G31130
		AT3G54420
		AT5G16370
		AT2G32020
		AT3G06850
		AT1G79120
		AT1G62290
		AT5G09440
		AT4G01540
		AT5G06740
		AT5G52940
		AT4G30230
		AT5G43450
		AT5G52320
		AT1G13530
		AT2G32140
		AT2G18700
		AT1G03850
		AT2G28120
		AT2G25200
		AT4G33930
		AT3G21700
		AT1G66040
		AT1G47890
		AT4G14103
		AT1G66480
		AT2G17880
		AT1G34140
		AT2G46750
		AT2G43140
		AT3G15500
		AT5G44563
		AT1G08315
		AT5G22270
		AT1G65610
		AT3G54510
		AT3G21305
		AT1G56600
		AT5G24530
		AT2G44370
		AT3G16510
		AT4G36430
		AT3G20660
		AT1G77380
		AT2G43590
		AT5G39110
		AT3G10815
		AT1G10070
		AT3G63010
		AT4G15990
		AT1G15010
		AT2G38940
		AT1G52200
		AT1G66465
		AT5G28830
		AT2G02810
		AT1G53540
		AT5G06860
		AT1G51790
		AT4G31970
		AT1G10340
		AT3G19615
		AT3G11180
		AT3G46930
		AT2G37980
		AT2G03360
		AT1G10050
		AT5G07460
		AT2G03760
		AT5G62360
		AT2G46240
		AT1G13480
		AT5G60730
		AT4G13310
		AT5G43590
		AT3G28850
		AT3G21370
		AT1G73260
		AT4G26090
		AT2G31230
		AT5G39090
		AT5G40010
		AT3G11570
		AT4G04710
		AT1G77000
		AT4G24000
		AT1G19380
		AT5G11610
		AT1G63590
		AT1G16150
		AT2G02990
		AT2G40180
		AT1G76590
		AT2G01670
		AT4G31380
		AT1G20350
		AT2G28400
		AT1G75830
		AT2G43050
		AT5G05300
		AT4G18910
		AT5G24660
		AT2G16060
		AT4G28550
		AT4G11070
		AT4G15100
		AT4G36110
		AT1G36940
		AT1G33610
		AT2G14610
		AT3G14070
		AT2G14560
		AT1G79450
		AT4G10910
		AT4G18990
		AT5G53830
		AT1G76980
		AT1G71030
		AT4G28420
		AT3G19660
		AT3G29810
		AT4G37150
		AT5G20400
		AT1G70140
		AT3G49780
		AT4G32950
		AT1G09560
		AT4G37030
		AT3G50480
		AT3G29000
		AT1G65730
		AT5G45240
		AT2G42065
		AT5G44690
		AT5G04380
		AT1G18860
		AT3G48520
		AT1G13470
		AT3G21351
		AT1G18970
		AT4G33980
		AT5G51890
		AT1G51470
		AT2G27080
		AT3G24650
		AT5G11410
		AT4G18195
		AT4G13395
		AT2G03505
		AT4G15233
		AT5G28610
		AT1G74000
		AT4G31330
		AT4G24110
		AT5G07610
		AT5G16340
		AT2G01300
		AT2G39350
		AT1G70170
		AT1G16110
		AT1G67920
		AT3G12510
		AT1G76960
		AT1G35350
		AT3G45660
		AT5G57910
		AT3G48390
		AT2G41260
		AT1G09930
		AT5G39890
		AT1G52040
		AT5G44565
		AT2G44790
		AT3G26930
		AT5G44910
		AT1G67100
		AT2G46150
		AT4G32480
		AT5G45090
		AT3G23230
		AT5G24200
		AT4G38825
		AT1G29090
		AT1G07900
		AT1G72416
		AT5G03355
		AT5G36140
		AT2G43610
		AT3G60540
		AT5G60530
		AT3G12170
		AT4G27450
		AT2G02350
		AT1G65845
		AT5G09750
		AT1G02360
		AT5G49680
		AT4G21840
		AT1G66600
		AT3G46090
		AT5G18290
		AT1G30370
		AT5G24240
		AT1G22890
		AT3G45290
		AT5G24090
		AT5G25180
		AT1G20080
		AT5G02780
		AT1G19200
		AT1G07160
		AT4G11910
		AT1G51960
		AT2G31020
		AT5G02630
		AT1G48605
		AT3G50470
		AT1G30757
		AT1G75490
		AT4G18940
		AT5G62150
		AT5G11140
		AT1G60750
		AT3G44830
		AT4G37060
		AT4G35480
		AT1G68765
		AT4G12350
		AT5G40180
		AT3G04320
		AT4G27290
		AT3G45140
		AT2G32460
		AT1G17240
		AT5G43420
		AT5G44480
		AT2G25510
		AT2G29410
		AT1G15415
		AT5G51190
		AT2G03250
		AT2G29430
		AT1G05575
		AT1G64170
		AT3G13610
		AT4G21865
		AT3G01345
		AT4G03450
		AT1G75040
		AT3G21320
		AT4G04480
		AT4G14450
		AT1G63320
		AT4G09430
		AT4G27460
		AT5G20850
		AT5G07760
		AT3G15450
		AT2G44070
		AT3G01600
		AT5G04200
		AT1G59950
		AT1G56300
		AT5G54000
		AT3G47380
		AT3G22910
		AT2G33130
		AT5G01881
		AT4G23610
		AT5G57190
		AT5G09800
		AT5G46295
		AT2G33710
		AT3G11460
		AT2G34600
		AT4G10020
		AT1G69720
		AT5G12420
		AT4G11370
		AT5G10140
		AT1G26820
		AT5G39970
		AT5G54550
		AT4G12470
		AT1G60740
		AT5G36925
		AT4G06746
		AT1G69050
		AT1G43640
		AT5G17040
		AT4G20690
		AT5G25920

## Sheet: Foglio3
ChIP vs wt vs tzp1 ZT 0.5	ChIP vs wt vs tzp1 ZT 15		ChIP vs col-0 vs OX TZP ZT 0.5	ChIP vs Col-0 vs OX TZP 15			ChIP targets		wt vs tzp1 ZT 0.5	wt vs tzp zt 15		wt vs OX TZP ZT 0.5	wt vs OX TZP ZT 15
AT3G18630	AT1G73220		AT5G44460	AT5G44460			1120		1930	230		4821	4031
AT4G21065	AT2G14247		AT2G15490	AT2G15490
AT5G38010	AT1G53480		AT1G66470	AT2G04032
AT4G09430	AT1G29090		AT2G04032	AT3G20940
AT4G16563	AT2G04070		AT5G06200	AT4G37160
AT4G29610	AT4G30120		AT5G44110	AT1G57800
AT4G18195	AT5G39860		AT3G20940	AT5G61160
AT1G30700	AT2G07687		AT3G23800	AT1G66020
AT3G23800	AT3G14362		AT2G34220	AT1G10920
AT2G29950	AT1G29090		AT1G26560	AT5G24400
AT2G14247			AT4G37160	AT5G28520
AT4G15680			AT1G57800	AT5G36220
AT4G26330			AT1G13640	AT4G15680
AT5G61160			AT5G61160	AT5G23030
AT5G06740			AT5G58600	AT1G05560
AT2G38240			AT3G28910	AT3G62750
AT2G33775			AT1G22740	AT2G21730
AT1G53480			AT1G10920	AT4G00380
AT2G47750			AT3G24240	AT1G29720
AT3G46130			AT2G47750	AT1G09540
AT1G47655			AT5G28520	AT3G22250
AT4G24120			AT5G36220	AT1G47655
AT1G49530			AT5G58650	AT1G57570
AT2G15490			AT5G23030	AT2G45510
AT4G04610			AT1G49880	AT5G38010
AT2G07774			AT4G13250	AT1G53480
AT4G37540			AT1G51260	AT5G06760
AT1G29090			AT1G05560	AT3G27690
AT1G30755			AT5G23010	AT5G44110
AT4G21680			AT4G31940	AT1G01060
AT3G14050			AT1G31910	AT1G29500
AT3G48720			AT2G21730	AT2G41090
AT4G22590			AT4G00380	AT1G49780
AT1G16130			AT1G29720	AT1G73830
AT1G02230			AT5G13910	AT1G03870
AT1G03180			AT4G29610	AT2G45660
AT5G59820			AT2G36910	AT2G36910
AT2G39200			AT1G57570	AT3G24300
AT3G46110			AT2G45510	AT2G23180
AT4G26090			AT1G53480	AT1G22710
AT2G34930			AT1G57590	AT1G04250
AT3G51540			AT5G45140	AT4G23150
AT5G64980			AT5G06760	AT2G04070
AT5G06860			AT2G40320	AT1G02230
AT4G19460			AT3G15950	AT3G12920
AT5G39050			AT3G24170	AT4G37070
AT4G15610			AT1G50420	AT4G35770
AT1G05680			AT2G42250	AT5G39860
AT5G03210			AT1G29500	AT4G34760
AT3G22370			AT3G61060	AT3G58120
AT2G44490			AT1G49780	AT4G11650
AT2G25200			AT3G05220	AT1G72680
AT3G14840			AT3G24340	AT1G05680
AT5G55930			AT2G36890	AT4G16950
AT4G18890			AT1G73830	AT5G11740
AT2G23320			AT3G48990	AT5G47370
AT3G45140			AT2G25440	AT3G45140
AT1G07630			AT2G45660	AT3G47780
AT1G13110			AT1G25560	AT3G47790
AT2G40320			AT3G24300	AT5G02200
AT2G25440			AT2G45680	AT4G16600
AT1G51090			AT3G13450	AT4G24150
AT1G16110			AT3G03990	AT3G22370
AT5G36925			AT1G02230	AT4G30120
AT1G03220			AT1G18990	AT5G37260
AT1G31930			AT5G05440	AT1G21910
AT1G06160			AT5G08335	AT5G18030
AT2G42720			AT1G14350	AT4G16780
AT1G78830			AT4G37070	AT4G34131
AT1G29690			AT4G35770	AT2G05520
AT3G07350			AT5G39860	AT2G31230
AT2G45660			AT3G58120	AT5G06860
AT4G34760			AT2G21650	AT5G39050
AT3G08760			AT2G16430	AT3G02170
AT2G45360			AT4G11650	AT1G14280
AT2G30490			AT1G72680	AT4G38850
AT4G11650			AT2G46680	AT3G59060
AT2G01670			AT5G47370
AT2G32190			AT3G45140
AT1G16150			AT3G47780
AT3G56980			AT5G59820
AT4G37640			AT4G16600
AT3G57860			AT1G51940
AT4G27730			AT4G24150
AT5G18470			AT5G37260
AT2G31230			AT1G21910
AT3G09020			AT5G18030
AT3G47780			AT1G06160
AT1G26420			AT4G16780
AT5G63620			AT5G51460
AT3G23250			AT1G55690
AT5G28010			AT5G06860
AT4G23190			AT5G42650
AT3G21320			AT4G19850
			AT3G02170
			AT5G65430
			AT4G38850
			AT2G17630
			AT1G16130

## Sheet: Foglio4
CHIP vs Col-0 tzp1 ZT 0.5
Locus Identifier Gene Model Name Gene Model Description Gene Model Type Primary Gene Symbol All Gene Symbols
AT4G19460 AT4G19460.1 UDP-Glycosyltransferase superfamily protein; FUNCTIONS IN: transferase activity, transferring glycosyl groups; INVOLVED IN: biosynthetic process; LOCATED IN: cellular_component unknown; EXPRESSED IN: 10 plant structures; EXPRESSED DURING: 4 anthesis, C globular stage, petal differentiation and expansion stage; CONTAINS InterPro DOMAIN/s: Glycosyl transferase, group 1 (InterP…
AT2G38240 AT2G38240.1 2-oxoglutarate (2OG) and Fe(II)-dependent oxygenase superfamily protein; FUNCTIONS IN: oxidoreductase activity; INVOLVED IN: response to salt stress; EXPRESSED IN: 11 plant structures; EXPRESSED DURING: 6 growth stages; CONTAINS InterPro DOMAIN/s: Oxoglutarate/iron-dependent oxygenase (InterPro:IPR005123); BEST Arabidopsis thaliana protein match is: 2-oxoglutarate (2OG) and …
AT2G25200 AT2G25200.1 Plant protein of unknown function (DUF868); CONTAINS InterPro DOMAIN/s: Protein of unknown function DUF868, plant (InterPro:IPR008586); BEST Arabidopsis thaliana protein match is: Plant protein of unknown function (DUF868) (TAIR:AT5G11000.1); Has 283 Blast hits to 283 proteins in 16 species: Archae - 0; Bacteria - 0; Metazoa - 0; Fungi - 0; Plants - 283; Viruses - 0; Other E…
AT3G07350 AT3G07350.1 Protein of unknown function (DUF506) ; CONTAINS InterPro DOMAIN/s: Protein of unknown function DUF506, plant (InterPro:IPR006502); BEST Arabidopsis thaliana protein match is: Protein of unknown function (DUF506) (TAIR:AT3G25240.1); Has 393 Blast hits to 390 proteins in 24 species: Archae - 0; Bacteria - 0; Metazoa - 0; Fungi - 0; Plants - 391; Viruses - 0; Other Eukaryotes -…
AT1G03220 AT1G03220.1 Eukaryotic aspartyl protease family protein; FUNCTIONS IN: aspartic-type endopeptidase activity; INVOLVED IN: response to salt stress; LOCATED IN: cell wall, plasma membrane, membrane, plant-type cell wall; EXPRESSED IN: 6 plant structures; CONTAINS InterPro DOMAIN/s: Peptidase aspartic (InterPro:IPR021109), Peptidase aspartic, catalytic (InterPro:IPR009007), Peptidase A1 (I…
AT4G09430 AT4G09430.1 Disease resistance protein (TIR-NBS-LRR class) family; FUNCTIONS IN: transmembrane receptor activity, ATP binding; INVOLVED IN: signal transduction, defense response, apoptosis, innate immune response; LOCATED IN: chloroplast; CONTAINS InterPro DOMAIN/s: NB-ARC (InterPro:IPR002182), Toll-Interleukin receptor (InterPro:IPR000157), Disease resistance protein (InterPro:IPR00076…
AT2G42720 AT2G42720.1 FBD, F-box, Skp2-like and Leucine Rich Repeat domains containing protein; CONTAINS InterPro DOMAIN/s: F-box domain, cyclin-like (InterPro:IPR001810), F-box domain, Skp2-like (InterPro:IPR022364), FBD-like (InterPro:IPR006566), Leucine-rich repeat 2 (InterPro:IPR013101); BEST Arabidopsis thaliana protein match is: F-box family protein (TAIR:AT2G42730.2); Has 1980 Blast hits t…
AT4G29610 AT4G29610.1 Cytidine/deoxycytidylate deaminase family protein; FUNCTIONS IN: hydrolase activity, cytidine deaminase activity, zinc ion binding, catalytic activity; INVOLVED IN: cytidine deamination, cytidine metabolic process; LOCATED IN: cellular_component unknown; EXPRESSED IN: 11 plant structures; EXPRESSED DURING: 10 growth stages; CONTAINS InterPro DOMAIN/s: Cytidine deaminase, hom…
AT2G32190 AT2G32190.1 unknown protein; BEST Arabidopsis thaliana protein match is: unknown protein (TAIR:AT2G32210.1); Has 218 Blast hits to 218 proteins in 24 species: Archae - 0; Bacteria - 0; Metazoa - 0; Fungi - 16; Plants - 202; Viruses - 0; Other Eukaryotes - 0 (source: NCBI BLink). protein_coding
AT5G28010 AT5G28010.1 Polyketide cyclase/dehydrase and lipid transport superfamily protein; FUNCTIONS IN: molecular_function unknown; INVOLVED IN: response to biotic stimulus, defense response; LOCATED IN: cellular_component unknown; EXPRESSED IN: 8 plant structures; EXPRESSED DURING: 6 growth stages; CONTAINS InterPro DOMAIN/s: Bet v I allergen (InterPro:IPR000916); BEST Arabidopsis thaliana pro…
AT3G09020 AT3G09020.1 alpha 1,4-glycosyltransferase family protein; FUNCTIONS IN: transferase activity, transferring glycosyl groups, transferase activity; INVOLVED IN: biological_process unknown; LOCATED IN: Golgi stack; EXPRESSED IN: 10 plant structures; EXPRESSED DURING: 6 growth stages; CONTAINS InterPro DOMAIN/s: Alpha 1,4-glycosyltransferase conserved region (InterPro:IPR007652), Glycosyltr…
AT1G30700 AT1G30700.1 FAD-binding Berberine family protein; FUNCTIONS IN: electron carrier activity, oxidoreductase activity, FAD binding, catalytic activity; LOCATED IN: endomembrane system; EXPRESSED IN: stem, hypocotyl, root, stamen; EXPRESSED DURING: 4 anthesis; CONTAINS InterPro DOMAIN/s: FAD-binding, type 2 (InterPro:IPR016166), Berberine/berberine-like (InterPro:IPR012951), FAD linked oxid…
AT5G63620 AT5G63620.1 GroES-like zinc-binding alcohol dehydrogenase family protein; FUNCTIONS IN: cobalt ion binding, zinc ion binding; INVOLVED IN: oxidation reduction; EXPRESSED IN: 24 plant structures; EXPRESSED DURING: 13 growth stages; CONTAINS InterPro DOMAIN/s: GroES-like (InterPro:IPR011032), Alcohol dehydrogenase GroES-like (InterPro:IPR013154), Alcohol dehydrogenase, C-terminal (InterPr…
AT5G36925 AT5G36925.1 unknown protein; BEST Arabidopsis thaliana protein match is: unknown protein (TAIR:AT5G36920.1); Has 9 Blast hits to 9 proteins in 2 species: Archae - 0; Bacteria - 0; Metazoa - 0; Fungi - 0; Plants - 9; Viruses - 0; Other Eukaryotes - 0 (source: NCBI BLink). protein_coding
AT5G38010 AT5G38010.1 UDP-Glycosyltransferase superfamily protein; FUNCTIONS IN: UDP-glycosyltransferase activity, transferase activity, transferring glycosyl groups; INVOLVED IN: metabolic process; LOCATED IN: cellular_component unknown; CONTAINS InterPro DOMAIN/s: UDP-glucuronosyl/UDP-glucosyltransferase (InterPro:IPR002213); BEST Arabidopsis thaliana protein match is: UDP-Glycosyltransferase s…
AT2G34930 AT2G34930.1 disease resistance family protein / LRR family protein; INVOLVED IN: signal transduction, defense response to fungus, defense response; LOCATED IN: cell wall; EXPRESSED IN: 10 plant structures; EXPRESSED DURING: 7 growth stages; CONTAINS InterPro DOMAIN/s: Leucine-rich repeat-containing N-terminal domain, type 2 (InterPro:IPR013210), Leucine-rich repeat (InterPro:IPR001611);…
AT4G16563 AT4G16563.1 Eukaryotic aspartyl protease family protein; FUNCTIONS IN: aspartic-type endopeptidase activity; INVOLVED IN: proteolysis; LOCATED IN: plant-type cell wall; EXPRESSED IN: 19 plant structures; EXPRESSED DURING: 11 growth stages; CONTAINS InterPro DOMAIN/s: Peptidase aspartic (InterPro:IPR021109), Peptidase aspartic, catalytic (InterPro:IPR009007), Peptidase A1 (InterPro:IPR00…
AT1G51090 AT1G51090.1 Heavy metal transport/detoxification superfamily protein ; FUNCTIONS IN: metal ion binding; INVOLVED IN: defense response to fungus; LOCATED IN: cellular_component unknown; EXPRESSED IN: 15 plant structures; EXPRESSED DURING: 9 growth stages; CONTAINS InterPro DOMAIN/s: Heavy metal transport/detoxification protein (InterPro:IPR006121); BEST Arabidopsis thaliana protein match…
AT1G29090 AT1G29090.1 Cysteine proteinases superfamily protein; FUNCTIONS IN: cysteine-type endopeptidase activity, cysteine-type peptidase activity; INVOLVED IN: proteolysis; LOCATED IN: endomembrane system; EXPRESSED IN: sperm cell; CONTAINS InterPro DOMAIN/s: Peptidase C1A, papain (InterPro:IPR013128), Proteinase inhibitor I29, cathepsin propeptide (InterPro:IPR013201), Peptidase C1A, papain C…
AT5G18470 AT5G18470.1 Curculin-like (mannose-binding) lectin family protein; FUNCTIONS IN: sugar binding; INVOLVED IN: response to karrikin; LOCATED IN: plant-type cell wall; EXPRESSED IN: 22 plant structures; EXPRESSED DURING: 12 growth stages; CONTAINS InterPro DOMAIN/s: Curculin-like (mannose-binding) lectin (InterPro:IPR001480); BEST Arabidopsis thaliana protein match is: lectin protein kinas…
AT1G26420 AT1G26420.1 FAD-binding Berberine family protein; FUNCTIONS IN: electron carrier activity, oxidoreductase activity, FAD binding, catalytic activity; LOCATED IN: endomembrane system; EXPRESSED IN: stem, stamen; EXPRESSED DURING: 4 anthesis; CONTAINS InterPro DOMAIN/s: FAD-binding, type 2 (InterPro:IPR016166), Berberine/berberine-like (InterPro:IPR012951), FAD linked oxidase, N-terminal (…
AT2G07774 AT2G07774.1 unknown protein; Has 30201 Blast hits to 17322 proteins in 780 species: Archae - 12; Bacteria - 1396; Metazoa - 17338; Fungi - 3422; Plants - 5037; Viruses - 0; Other Eukaryotes - 2996 (source: NCBI BLink). protein_coding
AT2G14247 AT2G14247.1 Expressed protein; FUNCTIONS IN: molecular_function unknown; INVOLVED IN: biological_process unknown; LOCATED IN: chloroplast; Has 35333 Blast hits to 34131 proteins in 2444 species: Archae - 798; Bacteria - 22429; Metazoa - 974; Fungi - 991; Plants - 531; Viruses - 0; Other Eukaryotes - 9610 (source: NCBI BLink). protein_coding
AT1G78830 AT1G78830.1 Curculin-like (mannose-binding) lectin family protein; FUNCTIONS IN: sugar binding; LOCATED IN: apoplast, cell wall, plasma membrane, plant-type cell wall; EXPRESSED IN: leaf; CONTAINS InterPro DOMAIN/s: Curculin-like (mannose-binding) lectin (InterPro:IPR001480), PAN-2 domain (InterPro:IPR013227); BEST Arabidopsis thaliana protein match is: D-mannose binding lectin protein …
AT4G15610 AT4G15610.1 Uncharacterised protein family (UPF0497); CONTAINS InterPro DOMAIN/s: Uncharacterised protein family UPF0497, trans-membrane plant (InterPro:IPR006702), Uncharacterised protein family UPF0497, trans-membrane plant subgroup (InterPro:IPR006459); BEST Arabidopsis thaliana protein match is: Uncharacterised protein family (UPF0497) (TAIR:AT3G06390.1); Has 30201 Blast hits to 173…
AT4G21065 AT4G21065.1 Tetratricopeptide repeat (TPR)-like superfamily protein; FUNCTIONS IN: molecular_function unknown; INVOLVED IN: biological_process unknown; LOCATED IN: endomembrane system; CONTAINS InterPro DOMAIN/s: Pentatricopeptide repeat (InterPro:IPR002885); BEST Arabidopsis thaliana protein match is: Tetratricopeptide repeat (TPR)-like superfamily protein (TAIR:AT1G59720.1); Has 38274…
AT1G47655 AT1G47655.1 Dof-type zinc finger DNA-binding family protein; CONTAINS InterPro DOMAIN/s: Zinc finger, Dof-type (InterPro:IPR003851); BEST Arabidopsis thaliana protein match is: Dof-type zinc finger DNA-binding family protein (TAIR:AT5G66940.1); Has 1094 Blast hits to 1089 proteins in 56 species: Archae - 0; Bacteria - 0; Metazoa - 0; Fungi - 0; Plants - 1089; Viruses - 0; Other Eukaryot…
AT5G64980 AT5G64980.1 unknown protein; BEST Arabidopsis thaliana protein match is: unknown protein (TAIR:AT4G02880.1); Has 1807 Blast hits to 1807 proteins in 277 species: Archae - 0; Bacteria - 0; Metazoa - 736; Fungi - 347; Plants - 385; Viruses - 0; Other Eukaryotes - 339 (source: NCBI BLink). protein_coding
AT1G30755 AT1G30755.1 Protein of unknown function (DUF668); CONTAINS InterPro DOMAIN/s: Protein of unknown function DUF668 (InterPro:IPR007700), Protein of unknown function DUF3475 (InterPro:IPR021864); BEST Arabidopsis thaliana protein match is: Protein of unknown function (DUF668) (TAIR:AT1G34320.1); Has 465 Blast hits to 399 proteins in 71 species: Archae - 2; Bacteria - 14; Metazoa - 66; Fung…
AT3G21320 AT3G21320.1 BEST Arabidopsis thaliana protein match is: hydroxyproline-rich glycoprotein family protein (TAIR:AT2G25930.1); Has 63 Blast hits to 58 proteins in 21 species: Archae - 0; Bacteria - 0; Metazoa - 3; Fungi - 0; Plants - 58; Viruses - 0; Other Eukaryotes - 2 (source: NCBI BLink). protein_coding
AT5G06740 AT5G06740.1 Concanavalin A-like lectin protein kinase family protein; FUNCTIONS IN: in 6 functions; INVOLVED IN: protein amino acid phosphorylation; LOCATED IN: endomembrane system; EXPRESSED IN: root; CONTAINS InterPro DOMAIN/s: Legume lectin, beta chain (InterPro:IPR001220), Protein kinase, ATP binding site (InterPro:IPR017441), Serine/threonine-protein kinase-like domain (InterPro:IP…
AT4G15680 AT4G15680.1 Thioredoxin superfamily protein; FUNCTIONS IN: electron carrier activity, arsenate reductase (glutaredoxin) activity, protein disulfide oxidoreductase activity; INVOLVED IN: cell redox homeostasis; LOCATED IN: endomembrane system; EXPRESSED IN: 14 plant structures; EXPRESSED DURING: 8 growth stages; CONTAINS InterPro DOMAIN/s: Glutaredoxin-like, plant II (InterPro:IPR011905)…
AT3G46110 AT3G46110.1 LOCATED IN: plasma membrane; EXPRESSED IN: 19 plant structures; EXPRESSED DURING: 10 growth stages; CONTAINS InterPro DOMAIN/s: Protein of unknown function DUF966 (InterPro:IPR010369), Uncharacterised conserved protein UCP031043 (InterPro:IPR021182); BEST Arabidopsis thaliana protein match is: Domain of unknown function (DUF966) (TAIR:AT5G59790.1); Has 195 Blast hits to 168 …
AT2G45360 AT2G45360.1 Protein of unknown function (DUF1442); CONTAINS InterPro DOMAIN/s: Protein of unknown function DUF1442 (InterPro:IPR009902); BEST Arabidopsis thaliana protein match is: Protein of unknown function (DUF1442) (TAIR:AT3G60780.1); Has 113 Blast hits to 112 proteins in 16 species: Archae - 0; Bacteria - 6; Metazoa - 0; Fungi - 0; Plants - 107; Viruses - 0; Other Eukaryotes - 0 (s…
AT4G34760 AT4G34760.1 SAUR-like auxin-responsive protein family ; CONTAINS InterPro DOMAIN/s: Auxin responsive SAUR protein (InterPro:IPR003676); BEST Arabidopsis thaliana protein match is: SAUR-like auxin-responsive protein family (TAIR:AT2G16580.1); Has 1475 Blast hits to 1458 proteins in 28 species: Archae - 0; Bacteria - 0; Metazoa - 0; Fungi - 0; Plants - 1474; Viruses - 0; Other Eukaryotes …
AT3G51540 AT3G51540.1 unknown protein; BEST Arabidopsis thaliana protein match is: unknown protein (TAIR:AT3G08670.1); Has 22744 Blast hits to 9965 proteins in 783 species: Archae - 64; Bacteria - 2760; Metazoa - 8515; Fungi - 3864; Plants - 499; Viruses - 702; Other Eukaryotes - 6340 (source: NCBI BLink). protein_coding
AT3G14840 AT3G14840.2 Leucine-rich repeat transmembrane protein kinase; FUNCTIONS IN: protein serine/threonine kinase activity, protein kinase activity, ATP binding; INVOLVED IN: protein amino acid phosphorylation; LOCATED IN: plasma membrane; EXPRESSED IN: 25 plant structures; EXPRESSED DURING: 14 growth stages; CONTAINS InterPro DOMAIN/s: Malectin/receptor-like protein kinase (InterPro:IPR02172…
AT1G03180 AT1G03180.1 unknown protein; Has 36 Blast hits to 36 proteins in 15 species: Archae - 0; Bacteria - 0; Metazoa - 3; Fungi - 0; Plants - 33; Viruses - 0; Other Eukaryotes - 0 (source: NCBI BLink). protein_coding
AT3G08760 AT3G08760.1 Encodes an osmotic stress-inducible kinase that functions as a negative regulator of osmotic stress signaling in plants. protein_coding (ATSIK) (ATSIK)
AT3G56980 AT3G56980.1 Encodes a member of the basic helix-loop-helix transcription factor protein. protein_coding (BHLH039) (BHLH039);OBP3-RESPONSIVE GENE 3 (ORG3)
AT1G13110 AT1G13110.1 member of CYP71B protein_coding "CYTOCHROME P450, FAMILY 71 SUBFAMILY B, POLYPEPTIDE 7" (CYP71B7) "CYTOCHROME P450, FAMILY 71 SUBFAMILY B, POLYPEPTIDE 7" (CYP71B7)
AT2G45660 AT2G45660.1 Controls flowering and is required for CO to promote flowering. It acts downstream of FT. Overexpression of (SOC1) AGL20 suppresses not only the late flowering of plants that have functional FRI and FLC alleles but also the delayed phase transitions during the vegetative stages of development. AGL20/SOC1 acts with AGL24 to promote flowering and inflorescence meristem identit…
AT3G22370 AT3G22370.1 Encodes AOX1a, an isoform of alternative oxidase that is expressed in rosettes, flowers, and root. The alternative oxidase of plant mitochondria transfers electrons from the ubiquinone pool to oxygen without energy conservations. It is regulated through transcriptional control and by pyruvate. Plays a role in shoot acclimation to low temperature. Also is capable of ameliorat…
AT5G61160 AT5G61160.1 anthocyanin 5-aromatic acyltransferase 1 (AACT1); FUNCTIONS IN: transferase activity, transferring acyl groups other than amino-acyl groups, transferase activity; INVOLVED IN: biological_process unknown; LOCATED IN: cellular_component unknown; EXPRESSED IN: stem, leaf; EXPRESSED DURING: LP.04 four leaves visible; CONTAINS InterPro DOMAIN/s: Transferase (InterPro:IPR003480); …
AT4G04610 AT4G04610.1 Encodes a protein disulfide isomerase-like (PDIL) protein, a member of a multigene family within the thioredoxin (TRX) superfamily. This protein also belongs to the adenosine 5'-phosphosulfate reductase-like (APRL) group. protein_coding APS REDUCTASE 1 (APR1) APS REDUCTASE 1 (APR1); (ATAPR1);PAPS REDUCTASE HOMOLOG 19 (PRH19); (APR)
AT3G47780 AT3G47780.1 member of ATH subfamily protein_coding ATP-BINDING CASSETTE A7 (ABCA7) A. THALIANA ABC2 HOMOLOG 6 (ATATH6);ATP-BINDING CASSETTE A7 (ABCA7);ABC2 HOMOLOG 6 (ATH6)
AT4G18890 AT4G18890.1 BES1/BZR1 homolog 3 (BEH3); CONTAINS InterPro DOMAIN/s: BZR1, transcriptional repressor (InterPro:IPR008540); BEST Arabidopsis thaliana protein match is: BES1/BZR1 homolog 4 (TAIR:AT1G78700.1); Has 411 Blast hits to 325 proteins in 33 species: Archae - 0; Bacteria - 8; Metazoa - 41; Fungi - 2; Plants - 260; Viruses - 2; Other Eukaryotes - 98 (source: NCBI BLink). protein_cod…
AT4G37640 AT4G37640.1 Encodes a calmodulin-regulated Ca(2+)-pump located in the endoplasmic reticulum. Belongs to plant 2B ATPase's with an N-terminal autoinhibitor. protein_coding CALCIUM ATPASE 2 (ACA2) CALCIUM ATPASE 2 (ACA2)
AT2G30490 AT2G30490.1 Encodes a cinnamate-4-hydroxylase. Mutations in this gene impact phenylpropanoid metabolism, growth and development. protein_coding CINNAMATE-4-HYDROXYLASE (C4H) (CYP73A5);REDUCED EPRDERMAL FLUORESCENCE 3 (REF3);CINNAMATE 4-HYDROXYLASE (ATC4H);CINNAMATE-4-HYDROXYLASE (C4H)
AT1G29690 AT1G29690.1 Encodes a protein containing a domain with significant homology to the MACPF (membrane attack complex and perforin) domain of complements and perforin proteins that are involved in innate immunity in animals. Transgenic <i>cad1-1</i> mutant plants show lesions seen in the hypersensitive response, as well as a spontaneous activation of expression of pathogenesis-related genes…
AT4G23190 AT4G23190.1 Encodes putative receptor-like protein kinase that is induced by the soil-borne vascular bacteria, Ralstonia solanacearum. Naming convention from Chen et al 2003 (PMID 14756307) protein_coding CYSTEINE-RICH RLK (RECEPTOR-LIKE PROTEIN KINASE) 11 (CRK11) RECEPTOR LIKE PROTEIN KINASE 3 (AT-RLK3);CYSTEINE-RICH RLK (RECEPTOR-LIKE PROTEIN KINASE) 11 (CRK11)
AT5G03210 AT5G03210.1 Encodes a small polypeptide contributing to resistance to potyvirus. protein_coding DBP-INTERACTING PROTEIN 2 (DIP2) (ATDIP2);DBP-INTERACTING PROTEIN 2 (DIP2)
AT3G48720 AT3G48720.1 Encodes a hydroxycinnamoyl-CoA: v-hydroxy fatty acid transferase involved in cutin synthesis. Mutants are almost devoid of ferulic acid. protein_coding DEFICIENT IN CUTIN FERULATE (DCF) DEFICIENT IN CUTIN FERULATE (DCF)
AT2G29950 AT2G29950.1 ELF4-like 1 (ELF4-L1); CONTAINS InterPro DOMAIN/s: Protein of unknown function DUF1313 (InterPro:IPR009741); BEST Arabidopsis thaliana protein match is: Protein of unknown function (DUF1313) (TAIR:AT2G40080.1); Has 147 Blast hits to 146 proteins in 34 species: Archae - 0; Bacteria - 0; Metazoa - 0; Fungi - 0; Plants - 146; Viruses - 0; Other Eukaryotes - 1 (source: NCBI BLin…
AT2G31230 AT2G31230.1 encodes a member of the ERF (ethylene response factor) subfamily B-3 of ERF/AP2 transcription factor family. The protein contains one AP2 domain. There are 18 members in this subfamily including ATERF-1, ATERF-2, AND ATERF-5. protein_coding ETHYLENE-RESPONSIVE ELEMENT BINDING FACTOR 15 (ERF15) ETHYLENE-RESPONSIVE ELEMENT BINDING FACTOR 15 (ERF15);ETHYLENE-RESPONSIVE ELEMENT …
AT1G31930 AT1G31930.1 Encodes XLG3 (extra-large G protein 3) that shows significant similarity to the G protein alpha subunit in its C terminal region. Involved in the regulation of root morphological and growth responses. protein_coding EXTRA-LARGE GTP-BINDING PROTEIN 3 (XLG3) EXTRA-LARGE GTP-BINDING PROTEIN 3 (XLG3)
AT1G49530 AT1G49530.1 encodes a mitochondria-targeted geranylgeranyl pyrophosphate synthase protein_coding GERANYLGERANYL PYROPHOSPHATE SYNTHASE 6 (GGPS6) GERANYLGERANYL PYROPHOSPHATE SYNTHASE 6 (GGPS6)
AT3G45140 AT3G45140.1 Chloroplast lipoxygenase required for wound-induced jasmonic acid accumulation in Arabidopsis.Mutants are resistant to Staphylococcus aureus and accumulate salicylic acid upon infection. protein_coding LIPOXYGENASE 2 (LOX2) LIPOXYGENASE 2 (LOX2);ARABIODOPSIS THALIANA LIPOXYGENASE 2 (ATLOX2)
AT4G37540 AT4G37540.1 LOB domain-containing protein 39 (LBD39); CONTAINS InterPro DOMAIN/s: Lateral organ boundaries, LOB (InterPro:IPR004883); BEST Arabidopsis thaliana protein match is: LOB domain-containing protein 38 (TAIR:AT3G49940.1); Has 571 Blast hits to 570 proteins in 25 species: Archae - 0; Bacteria - 0; Metazoa - 0; Fungi - 0; Plants - 571; Viruses - 0; Other Eukaryotes - 0 (source: N…
AT2G39200 AT2G39200.1 A member of a large family of seven-transmembrane domain proteins specific to plants, homologs of the barley mildew resistance locus o (MLO) protein. The Arabidopsis genome contains 15 genes encoding MLO proteins, with localization in plasma membrane. Phylogenetic analysis revealed four clades of closely-related AtMLO genes. ATMLO6 belongs to the clade IV, with AtMLO2, AtMLO…
AT1G53480 AT1G53480.1 Encodes MRD1 (mto 1 responding down). Down-regulated in mto1-1 mutant that over-accumulates soluble methionine. protein_coding MTO 1 RESPONDING DOWN 1 (MRD1) MTO 1 RESPONDING DOWN 1 (MRD1);ARABIDOPSIS MTO 1 RESPONDING DOWN 1 (ATMRD1)
AT3G23250 AT3G23250.1 Member of the R2R3 factor gene family. protein_coding MYB DOMAIN PROTEIN 15 (MYB15) MYB DOMAIN PROTEIN 15 (MYB15);MYB DOMAIN PROTEIN 15 (ATMYB15); (ATY19)
AT3G46130 AT3G46130.1 Encodes a putative transcription factor (MYB48) that functions to regulate flavonol biosynthesis primarily in cotyledons. protein_coding MYB DOMAIN PROTEIN 48 (MYB48) MYB DOMAIN PROTEIN 111 (MYB111);MYB DOMAIN PROTEIN 48 (ATMYB48);MYB DOMAIN PROTEIN 48 (MYB48); (ATMYB48-3);PRODUCTION OF FLAVONOL GLYCOSIDES 3 (PFG3)
AT1G02230 AT1G02230.1 NAC domain containing protein 4 (NAC004); FUNCTIONS IN: sequence-specific DNA binding transcription factor activity; INVOLVED IN: multicellular organismal development, regulation of transcription; LOCATED IN: cellular_component unknown; CONTAINS InterPro DOMAIN/s: No apical meristem (NAM) protein (InterPro:IPR003441); BEST Arabidopsis thaliana protein match is: NAC domain co…
AT4G21680 AT4G21680.1 Encodes a nitrate transporter (NRT1.8). Functions in nitrate removal from the xylem sap. Mediates cadmium tolerance. protein_coding NITRATE TRANSPORTER 1.8 (NRT1.8) NITRATE TRANSPORTER 1.8 (NRT1.8)
AT2G01670 AT2G01670.1 nudix hydrolase homolog 17 (NUDT17); FUNCTIONS IN: hydrolase activity; INVOLVED IN: biological_process unknown; EXPRESSED IN: 23 plant structures; EXPRESSED DURING: 15 growth stages; CONTAINS InterPro DOMAIN/s: NUDIX hydrolase domain-like (InterPro:IPR015797), NUDIX hydrolase domain (InterPro:IPR000086); BEST Arabidopsis thaliana protein match is: nudix hydrolase homolog 18 …
AT1G06160 AT1G06160.1 encodes a member of the ERF (ethylene response factor) subfamily B-3 of ERF/AP2 transcription factor family. The protein contains one AP2 domain. There are 18 members in this subfamily including ATERF-1, ATERF-2, AND ATERF-5. protein_coding OCTADECANOID-RESPONSIVE ARABIDOPSIS AP2/ERF 59 (ORA59) OCTADECANOID-RESPONSIVE ARABIDOPSIS AP2/ERF 59 (ORA59)
AT5G55930 AT5G55930.1 oligopeptide transporter protein_coding OLIGOPEPTIDE TRANSPORTER 1 (OPT1) ARABIDOPSIS THALIANA OLIGOPEPTIDE TRANSPORTER 1 (ATOPT1);OLIGOPEPTIDE TRANSPORTER 1 (OPT1)
AT4G27730 AT4G27730.1 oligopeptide transporter protein_coding OLIGOPEPTIDE TRANSPORTER 1 (OPT6) ARABIDOPSIS THALIANA OLIGOPEPTIDE TRANSPORTER 6 (ATOPT6);OLIGOPEPTIDE TRANSPORTER 1 (OPT6)
AT4G11650 AT4G11650.1 osmotin-like protein protein_coding OSMOTIN 34 (OSM34) OSMOTIN 34 (OSM34);OSMOTIN 34 (ATOSM34)
AT2G44490 AT2G44490.1 Encodes a glycosyl hydrolase that localizes to peroxisomes and acts as a component of an inducible preinvasion resistance mechanism. Required for mlo resistance. protein_coding PENETRATION 2 (PEN2) BETA GLUCOSIDASE 26 (BGLU26);PENETRATION 2 (PEN2)
AT5G39050 AT5G39050.1 Encodes a malonyltransferase that may play a role in phenolic xenobiotic detoxification. protein_coding PHENOLIC GLUCOSIDE MALONYLTRANSFERASE 1 (PMAT1) PHENOLIC GLUCOSIDE MALONYLTRANSFERASE 1 (PMAT1)
AT1G07630 AT1G07630.1 Encodes a protein phosphatase 2C like gene, similar to POL. Involved in leaf development. Knockout mutants have abnormally shaped leaves. protein_coding POL-LIKE 5 (PLL5) POL-LIKE 5 (PLL5)
AT5G06860 AT5G06860.1 Encodes a polygalacturonase inhibiting protein involved in defense response. PGIPs inhibit the function of cell wall pectin degrading enzymes such as those produced by fungal pathogens. PGIP1 is induced by fungal infection. protein_coding POLYGALACTURONASE INHIBITING PROTEIN 1 (PGIP1) POLYGALACTURONASE INHIBITING PROTEIN 1 (PGIP1);POLYGALACTURONASE INHIBITING PROTEIN 1 (ATPG…
AT4G18195 AT4G18195.1 Member of a family of proteins related to PUP1, a purine transporter. May be involved in the transport of purine and purine derivatives such as cytokinins, across the plasma membrane. protein_coding PURINE PERMEASE 8 (PUP8) PURINE PERMEASE 8 (PUP8);ARABIDOPSIS THALIANA PURINE PERMEASE 8 (ATPUP8)
AT2G47750 AT2G47750.1 Encodes GH3.9, a member of the GH3 family auxin-responsive genes. gh3.9-1 mutants had greater primary root length, increased sensitivity to indole-3-acetic acid (IAA)-mediated root growth inhibition, but no obvious effects on apical dominance or leaf morphology. protein_coding PUTATIVE INDOLE-3-ACETIC ACID-AMIDO SYNTHETASE GH3.9 (GH3.9) PUTATIVE INDOLE-3-ACETIC ACID-AMIDO SY…
AT2G33775 AT2G33775.1 Member of a diversely expressed predicted peptide family showing sequence similarity to tobacco Rapid Alkalinization Factor (RALF), and is believed to play an essential role in the physiology of Arabidopsis. Consists of a single exon and is characterized by a conserved C-terminal motif and N-terminal signal peptide. protein_coding RALF-LIKE 19 (RALFL19) RALF-LIKE 19 (RALFL19)
AT2G25440 AT2G25440.1 receptor like protein 20 (RLP20); FUNCTIONS IN: kinase activity; INVOLVED IN: signal transduction; LOCATED IN: endomembrane system; EXPRESSED IN: 6 plant structures; EXPRESSED DURING: LP.06 six leaves visible, LP.04 four leaves visible, 4 anthesis, petal differentiation and expansion stage, LP.08 eight leaves visible; CONTAINS InterPro DOMAIN/s: Leucine-rich repeat (InterPro…
AT3G14050 AT3G14050.1 RELA/SPOT homolog 2 (RSH2); CONTAINS InterPro DOMAIN/s: Metal-dependent phosphohydrolase, HD subdomain (InterPro:IPR006674), Metal-dependent phosphohydrolase, HD domain (InterPro:IPR003607), RelA/SpoT (InterPro:IPR007685); BEST Arabidopsis thaliana protein match is: RELA/SPOT homolog 3 (TAIR:AT1G54130.1); Has 12447 Blast hits to 12322 proteins in 2456 species: Archae - 4; Ba…
AT4G26090 AT4G26090.1 Encodes a plasma membrane protein with leucine-rich repeat, leucine zipper, and P loop domains that confers resistance to Pseudomonas syringae infection by interacting with the avirulence gene avrRpt2. RPS2 protein interacts directly with plasma membrane associated protein RIN4 and this interaction is disrupted by avrRpt2. protein_coding RESISTANT TO P. SYRINGAE 2 (RPS2) RES…
AT5G59820 AT5G59820.1 Encodes a zinc finger protein involved in high light and cold acclimation. Overexpression of this putative transcription factor increases the expression level of 9 cold-responsive genes and represses the expression level of 15 cold-responsive genes, including CBF genes. Also, lines overexpressing this gene exhibits a small but reproducible increase in freeze tolerance. Becau…
AT3G23800 AT3G23800.1 selenium-binding protein 3 (SBP3); FUNCTIONS IN: selenium binding; LOCATED IN: cellular_component unknown; EXPRESSED IN: root; CONTAINS InterPro DOMAIN/s: Cytochrome cd1-nitrite reductase-like, C-terminal haem d1 (InterPro:IPR011048), Selenium-binding protein (InterPro:IPR008826); BEST Arabidopsis thaliana protein match is: selenium-binding protein 1 (TAIR:AT4G14030.2); Has …
AT4G22590 AT4G22590.1 Haloacid dehalogenase-like hydrolase (HAD) superfamily protein; FUNCTIONS IN: catalytic activity, trehalose-phosphatase activity; INVOLVED IN: trehalose biosynthetic process, metabolic process; LOCATED IN: chloroplast; EXPRESSED IN: sperm cell, male gametophyte, pollen tube; EXPRESSED DURING: L mature pollen stage, M germinated pollen stage; CONTAINS InterPro DOMAIN/s: HAD-s…
AT2G40320 AT2G40320.1 Encodes a member of the TBL (TRICHOME BIREFRINGENCE-LIKE) gene family containing a plant-specific DUF231 (domain of unknown function) domain. TBL gene family has 46 members, two of which (TBR/AT5G06700 and TBL3/AT5G01360) have been shown to be involved in the synthesis and deposition of secondary wall cellulose, presumably by influencing the esterification state of pectic po…
AT2G15490 AT2G15490.1 UDP-glycosyltransferase 73B4 (UGT73B4); FUNCTIONS IN: quercetin 3-O-glucosyltransferase activity, UDP-glycosyltransferase activity, quercetin 7-O-glucosyltransferase activity, UDP-glucosyltransferase activity, transferase activity, transferring glycosyl groups; INVOLVED IN: response to other organism; LOCATED IN: endomembrane system; EXPRESSED IN: root; CONTAINS InterPro DOM…
AT4G26330 AT4G26330.1 UNFERTILIZED EMBRYO SAC 17 (UNE17); FUNCTIONS IN: identical protein binding, serine-type endopeptidase activity; INVOLVED IN: proteolysis, double fertilization forming a zygote and endosperm; LOCATED IN: peroxisome, cytoplasm; EXPRESSED IN: male gametophyte, leaf, pollen tube; EXPRESSED DURING: L mature pollen stage, M germinated pollen stage; CONTAINS InterPro DOMAIN/s: Pro…
AT3G18630 AT3G18630.1 Encodes a uracil-DNA glycosylase (UDG) involved in a base excision DNA repair pathway in mitochondria. protein_coding URACIL DNA GLYCOSYLASE (UNG) URACIL DNA GLYCOSYLASE (UNG);URACIL DNA GLYCOSYLASE (ATUNG)
AT1G05680 AT1G05680.1 Encodes a UDP-glucosyltransferase, UGT74E2, that acts on IBA (indole-3-butyric acid) and affects auxin homeostasis. The transcript and protein levels of this enzyme are strongly induced by H2O2 and may allow integration of ROS (reactive oxygen species) and auxin signaling. This enzyme can also transfer glycosyl groups to several compounds related to the explosive TNT when th…
AT3G57860 AT3G57860.1 Encodes a protein that controls entry into the second meiotic division. Negatively regulates the Anaphase-Promoting Complex/Cyclosome. protein_coding UV-B-INSENSITIVE 4-LIKE (UVI4-LIKE) UV-B-INSENSITIVE 4-LIKE (UVI4-LIKE);GIGAS CELL 1 (GIG1);OMISSION OF SECOND DIVISION (OSD1)
AT1G16130 AT1G16130.1 wall-associated kinase like protein_coding WALL ASSOCIATED KINASE-LIKE 2 (WAKL2) WALL ASSOCIATED KINASE-LIKE 2 (WAKL2)
AT1G16150 AT1G16150.1 Encodes a cell-wall associated kinase like protein of the receptor-like kinase (RLK) superfamily. Likely involved in Arabidopsis root mineral responses to Zn2+, Cu2+, K+, Na+ and Ni+. protein_coding WALL ASSOCIATED KINASE-LIKE 4 (WAKL4) WALL ASSOCIATED KINASE-LIKE 4 (WAKL4)
AT1G16110 AT1G16110.1 WAK-like kinase protein_coding WALL ASSOCIATED KINASE-LIKE 6 (WAKL6) WALL ASSOCIATED KINASE-LIKE 6 (WAKL6)
AT2G23320 AT2G23320.1 Encodes WRKY DNA-binding protein 15 (WRKY15). protein_coding WRKY DNA-BINDING PROTEIN 15 (WRKY15) WRKY DNA-BINDING PROTEIN 15 (WRKY15)
AT4G24120 AT4G24120.1 Member of a small family of oligopeptide transporters similar to the yellow stripe locus of maize (ZmYS1). protein_coding YELLOW STRIPE LIKE 1 (YSL1) YELLOW STRIPE LIKE 1 (YSL1);YELLOW STRIPE LIKE 1 (ATYSL1)

## Sheet: Foglio5
CHIP vs Col-0 OX TZP ZT 0.5
Locus Identifier Gene Model Name Gene Model Description Gene Model Type Primary Gene Symbol All Gene Symbols
AT4G19850 AT4G19850.2 encodes a protein similar to phloem protein 2 in cucumber. a member of a large gene family. protein_coding
AT3G24240 AT3G24240.1 Leucine-rich repeat receptor-like protein kinase family protein; FUNCTIONS IN: protein serine/threonine kinase activity, protein kinase activity, ATP binding; INVOLVED IN: transmembrane receptor protein tyrosine kinase signaling pathway, protein amino acid phosphorylation; LOCATED IN: endomembrane system; EXPRESSED IN: root; CONTAINS InterPro DOMAIN/s: Protein kinase, ATP bi…
AT3G05220 AT3G05220.1 Heavy metal transport/detoxification superfamily protein ; FUNCTIONS IN: metal ion binding; INVOLVED IN: metal ion transport; EXPRESSED IN: 23 plant structures; EXPRESSED DURING: 13 growth stages; CONTAINS InterPro DOMAIN/s: Heavy metal transport/detoxification protein (InterPro:IPR006121); BEST Arabidopsis thaliana protein match is: Heavy metal transport/detoxification supe…
AT1G57570 AT1G57570.1 Mannose-binding lectin superfamily protein; CONTAINS InterPro DOMAIN/s: Mannose-binding lectin (InterPro:IPR001229); BEST Arabidopsis thaliana protein match is: Mannose-binding lectin superfamily protein (TAIR:AT1G61230.1); Has 2072 Blast hits to 671 proteins in 34 species: Archae - 0; Bacteria - 0; Metazoa - 0; Fungi - 4; Plants - 2064; Viruses - 0; Other Eukaryotes - 4 (so…
AT1G57590 AT1G57590.1 Pectinacetylesterase family protein; CONTAINS InterPro DOMAIN/s: Pectinacetylesterase (InterPro:IPR004963); BEST Arabidopsis thaliana protein match is: Pectinacetylesterase family protein (TAIR:AT5G26670.1); Has 541 Blast hits to 533 proteins in 91 species: Archae - 0; Bacteria - 38; Metazoa - 118; Fungi - 0; Plants - 298; Viruses - 0; Other Eukaryotes - 87 (source: NCBI BLi…
AT1G31910 AT1G31910.1 GHMP kinase family protein; FUNCTIONS IN: kinase activity, ATP binding; INVOLVED IN: phosphorylation; EXPRESSED IN: 24 plant structures; EXPRESSED DURING: 15 growth stages; CONTAINS InterPro DOMAIN/s: Phosphomevalonate kinase, eukaryotic (InterPro:IPR005916), Phosphomevalonate kinase, ERG8 (InterPro:IPR016005), Ribosomal protein S5 domain 2-type fold (InterPro:IPR020568), GH…
AT4G29610 AT4G29610.1 Cytidine/deoxycytidylate deaminase family protein; FUNCTIONS IN: hydrolase activity, cytidine deaminase activity, zinc ion binding, catalytic activity; INVOLVED IN: cytidine deamination, cytidine metabolic process; LOCATED IN: cellular_component unknown; EXPRESSED IN: 11 plant structures; EXPRESSED DURING: 10 growth stages; CONTAINS InterPro DOMAIN/s: Cytidine deaminase, hom…
AT1G55690 AT1G55690.1 Sec14p-like phosphatidylinositol transfer family protein; CONTAINS InterPro DOMAIN/s: Cellular retinaldehyde-binding/triple function, C-terminal (InterPro:IPR001251), Cellular retinaldehyde-binding/triple function, N-terminal (InterPro:IPR008273), Phosphatidylinositol transfer protein-like, N-terminal (InterPro:IPR011074); BEST Arabidopsis thaliana protein match is: Sec14p-l…
AT2G17630 AT2G17630.1 Pyridoxal phosphate (PLP)-dependent transferases superfamily protein; FUNCTIONS IN: pyridoxal phosphate binding, transaminase activity, catalytic activity, O-phospho-L-serine:2-oxoglutarate aminotransferase activity; INVOLVED IN: response to cadmium ion; LOCATED IN: chloroplast; EXPRESSED IN: 23 plant structures; EXPRESSED DURING: 13 growth stages; CONTAINS InterPro DOMAIN/s…
AT3G03990 AT3G03990.1 alpha/beta-Hydrolases superfamily protein; CONTAINS InterPro DOMAIN/s: Alpha/beta hydrolase fold-1 (InterPro:IPR000073); BEST Arabidopsis thaliana protein match is: alpha/beta-Hydrolases superfamily protein (TAIR:AT4G37470.1); Has 7052 Blast hits to 7050 proteins in 1427 species: Archae - 69; Bacteria - 5615; Metazoa - 94; Fungi - 57; Plants - 279; Viruses - 0; Other Eukaryo…
AT5G18030 AT5G18030.1 SAUR-like auxin-responsive protein family ; CONTAINS InterPro DOMAIN/s: Auxin responsive SAUR protein (InterPro:IPR003676); BEST Arabidopsis thaliana protein match is: SAUR-like auxin-responsive protein family (TAIR:AT5G18020.1); Has 1807 Blast hits to 1807 proteins in 277 species: Archae - 0; Bacteria - 0; Metazoa - 736; Fungi - 347; Plants - 385; Viruses - 0; Other Eukaryo…
AT4G16600 AT4G16600.1 Nucleotide-diphospho-sugar transferases superfamily protein; FUNCTIONS IN: transferase activity, transferring hexosyl groups, transferase activity, transferring glycosyl groups; INVOLVED IN: carbohydrate biosynthetic process, biosynthetic process; LOCATED IN: endomembrane system; EXPRESSED IN: 17 plant structures; EXPRESSED DURING: 11 growth stages; CONTAINS InterPro DOMAIN/…
AT5G28520 AT5G28520.1 Mannose-binding lectin superfamily protein; CONTAINS InterPro DOMAIN/s: Mannose-binding lectin (InterPro:IPR001229); BEST Arabidopsis thaliana protein match is: jacalin lectin family protein (TAIR:AT1G33790.2); Has 1391 Blast hits to 637 proteins in 31 species: Archae - 0; Bacteria - 2; Metazoa - 0; Fungi - 0; Plants - 1383; Viruses - 0; Other Eukaryotes - 6 (source: NCBI BL…
AT1G29500 AT1G29500.1 SAUR-like auxin-responsive protein family ; CONTAINS InterPro DOMAIN/s: Auxin responsive SAUR protein (InterPro:IPR003676); BEST Arabidopsis thaliana protein match is: SAUR-like auxin-responsive protein family (TAIR:AT1G29450.1); Has 853 Blast hits to 839 proteins in 22 species: Archae - 0; Bacteria - 0; Metazoa - 0; Fungi - 0; Plants - 853; Viruses - 0; Other Eukaryotes - 0…
AT1G18990 AT1G18990.1 Protein of unknown function, DUF593; FUNCTIONS IN: molecular_function unknown; INVOLVED IN: biological_process unknown; LOCATED IN: endomembrane system; EXPRESSED IN: 9 plant structures; EXPRESSED DURING: L mature pollen stage, M germinated pollen stage, 4 anthesis, C globular stage, petal differentiation and expansion stage; CONTAINS InterPro DOMAIN/s: Protein of unknown fu…
AT1G13640 AT1G13640.1 Phosphatidylinositol 3- and 4-kinase family protein; FUNCTIONS IN: inositol or phosphatidylinositol kinase activity, phosphotransferase activity, alcohol group as acceptor; LOCATED IN: cellular_component unknown; EXPRESSED IN: 22 plant structures; EXPRESSED DURING: 15 growth stages; CONTAINS InterPro DOMAIN/s: Phosphatidylinositol 3-/4-kinase, catalytic (InterPro:IPR000403);…
AT1G29720 AT1G29720.1 Leucine-rich repeat transmembrane protein kinase; FUNCTIONS IN: protein serine/threonine kinase activity, protein kinase activity, kinase activity, ATP binding; INVOLVED IN: protein amino acid phosphorylation; LOCATED IN: endomembrane system; EXPRESSED IN: 15 plant structures; EXPRESSED DURING: 9 growth stages; CONTAINS InterPro DOMAIN/s: Protein kinase, ATP binding site (In…
AT5G08335 AT5G08335.1 Encodes an isoprenyl cysteine methylatransferase (ICMT) involved in the post-translational processing of proteins that have a C-terminal CaaX box. This protein appears to have higher catalytic activity and a higher transcript expression level than the other ICMT present in Arabidopsis (At5g23320). Analysis of ICMT RNAi lines suggests that this protein is involved in flower a…
AT5G51460 AT5G51460.3 homologous to the C-terminal part of microbial trehalose-6-phosphate phosphatases protein_coding (ATTPPA) TREHALOSE-6-PHOSPHATE PHOSPHATASE A (TPPA); (ATTPPA)
AT3G58120 AT3G58120.1 Encodes a member of the BZIP family of transcription factors. Forms heterodimers with the related protein AtbZIP34. Binds to G-boxes in vitro and is localized to the nucleus in onion epidermal cells. protein_coding (BZIP61) (BZIP61); (ATBZIP61)
AT5G47370 AT5G47370.1 homeobox-leucine zipper genes induced by auxin, but not by other phytohormones. Plays opposite roles in the shoot and root tissues in regulating auxin-mediated morphogenesis. protein_coding (HAT2) (HAT2)
AT1G10920 AT1G10920.1 Encodes LOV1, a disease susceptibility gene that, paradoxically, is a member of the NBS-LRR resistance gene family. Conditions susceptibility to the fungus Cochliobolus victoriae and victorin-dependent induction of defense-associated proteins. Saturation mutagenesis identified 59 lov mutations that all display reduced susceptibility to vitorin. Mutations in known defense res…
AT3G15950 AT3G15950.1 Similar to TSK-associating protein 1 (TSA1), contains 10 EFE repeats, a novel repeat sequence unique to plants. Expressed preferentially in the roots.Protein is localized to ER bodies- an endoplasmic reticulum derived structure. Loss of function mutations lack ER bodies. protein_coding (NAI2) (NAI2)
AT4G37070 AT4G37070.2 Patatin-related phospholipase A. Expressed strongly and exclusively in roots. AtplaIVA-null mutants have reduced lateral root development. Phosphorylation by calcium-dependent protein kinases in vitro enhances its activity. protein_coding (PLP1) (PLA IVA); (PLP1);PHOSPHOLIPASE A IVA (AtPLAIVA)
AT2G45510 AT2G45510.1 member of CYP704A protein_coding "CYTOCHROME P450, FAMILY 704, SUBFAMILY A, POLYPEPTIDE 2" (CYP704A2) "CYTOCHROME P450, FAMILY 704, SUBFAMILY A, POLYPEPTIDE 2" (CYP704A2)
AT3G20940 AT3G20940.1 a member of A-type cytochrome P450 protein_coding "CYTOCHROME P450, FAMILY 705, SUBFAMILY A, POLYPEPTIDE 30" (CYP705A30) "CYTOCHROME P450, FAMILY 705, SUBFAMILY A, POLYPEPTIDE 30" (CYP705A30)
AT2G42250 AT2G42250.1 member of CYP712A protein_coding "CYTOCHROME P450, FAMILY 712, SUBFAMILY A, POLYPEPTIDE 1" (CYP712A1) "CYTOCHROME P450, FAMILY 712, SUBFAMILY A, POLYPEPTIDE 1" (CYP712A1)
AT4G31940 AT4G31940.1 The gene encodes a cytochrome P450 enzyme, CYP82C. It is involved in the early Fe deficiency response. protein_coding "CYTOCHROME P450, FAMILY 82, SUBFAMILY C, POLYPEPTIDE 4" (CYP82C4) "CYTOCHROME P450, FAMILY 82, SUBFAMILY C, POLYPEPTIDE 4" (CYP82C4)
AT3G48990 AT3G48990.1 Encodes an oxalyl-CoA synthetase and is required for oxalate degradation, for normal seed development, and for defense against an oxalate-producing fungal pathogen. protein_coding ACYL-ACTIVATING ENZYME 3 (AAE3) ACYL-ACTIVATING ENZYME 3 (AAE3)
AT2G45660 AT2G45660.1 Controls flowering and is required for CO to promote flowering. It acts downstream of FT. Overexpression of (SOC1) AGL20 suppresses not only the late flowering of plants that have functional FRI and FLC alleles but also the delayed phase transitions during the vegetative stages of development. AGL20/SOC1 acts with AGL24 to promote flowering and inflorescence meristem identit…
AT5G42650 AT5G42650.1 Encodes a member of the cytochrome p450 CYP74 gene family that functions as an allene oxide synthase. This enzyme catalyzes dehydration of the hydroperoxide to an unstable allene oxide in the JA biosynthetic pathway. It shows a dual catalytic activity, the major one being a 13-AOS but also expressing a 9-AOS activity. protein_coding ALLENE OXIDE SYNTHASE (AOS) ALLENE OXIDE S…
AT3G24300 AT3G24300.1 Encodes a plasma membrane localized ammonium transporter. protein_coding AMMONIUM TRANSPORTER 1;3 (AMT1;3) AMMONIUM TRANSPORTER 1;3 (ATAMT1;3);AMMONIUM TRANSPORTER 1;3 (AMT1;3)
AT5G61160 AT5G61160.1 anthocyanin 5-aromatic acyltransferase 1 (AACT1); FUNCTIONS IN: transferase activity, transferring acyl groups other than amino-acyl groups, transferase activity; INVOLVED IN: biological_process unknown; LOCATED IN: cellular_component unknown; EXPRESSED IN: stem, leaf; EXPRESSED DURING: LP.04 four leaves visible; CONTAINS InterPro DOMAIN/s: Transferase (InterPro:IPR003480); …
AT5G44110 AT5G44110.1 Encodes a member of the NAP subfamily of ABC transporters. protein_coding ATP-BINDING CASSETTE A21 (ABCI21) (ATPOP1);ATP-BINDING CASSETTE A21 (ABCI21); (POP1);ARABIDOPSIS THALIANA NON-INTRINSIC ABC PROTEIN (ATNAP2)
AT3G47780 AT3G47780.1 member of ATH subfamily protein_coding ATP-BINDING CASSETTE A7 (ABCA7) A. THALIANA ABC2 HOMOLOG 6 (ATATH6);ATP-BINDING CASSETTE A7 (ABCA7);ABC2 HOMOLOG 6 (ATH6)
AT2G36910 AT2G36910.1 Belongs to the family of ATP-binding cassette (ABC) transporters. Also known as AtMDR1.Possibly regulates auxin-dependent responses by influencing basipetal auxin transport in the root. Exerts nonredundant, partially overlapping functions with the ABC transporter encoded by AT3G28860. PGP1 mediates cellular efflux of IAA and interacts with PIN genes that may confer an accele…
AT1G26560 AT1G26560.1 beta glucosidase 40 (BGLU40); FUNCTIONS IN: cation binding, hydrolase activity, hydrolyzing O-glycosyl compounds, catalytic activity; INVOLVED IN: carbohydrate metabolic process; LOCATED IN: apoplast, chloroplast; EXPRESSED IN: 23 plant structures; EXPRESSED DURING: 13 growth stages; CONTAINS InterPro DOMAIN/s: Glycoside hydrolase, family 1 (InterPro:IPR001360), Glycoside hy…
AT1G73830 AT1G73830.1 BR enhanced expression 3 (BEE3); FUNCTIONS IN: DNA binding, sequence-specific DNA binding transcription factor activity; INVOLVED IN: regulation of transcription; LOCATED IN: nucleus; EXPRESSED IN: 18 plant structures; EXPRESSED DURING: 10 growth stages; CONTAINS InterPro DOMAIN/s: Helix-loop-helix DNA-binding domain (InterPro:IPR001092), Helix-loop-helix DNA-binding (InterP…
AT5G44460 AT5G44460.1 calmodulin like 43 (CML43); FUNCTIONS IN: calcium ion binding; INVOLVED IN: response to cadmium ion; EXPRESSED IN: root, cultured cell; CONTAINS InterPro DOMAIN/s: EF-Hand 1, calcium-binding site (InterPro:IPR018247), EF-HAND 2 (InterPro:IPR018249), EF-hand-like domain (InterPro:IPR011992), Calcium-binding EF-hand (InterPro:IPR002048), EF-hand (InterPro:IPR018248); BEST Arab…
AT5G06200 AT5G06200.1 Uncharacterised protein family (UPF0497); CONTAINS InterPro DOMAIN/s: Uncharacterised protein family UPF0497, trans-membrane plant (InterPro:IPR006702), Uncharacterised protein family UPF0497, trans-membrane plant subgroup (InterPro:IPR006459); BEST Arabidopsis thaliana protein match is: Uncharacterised protein family (UPF0497) (TAIR:AT3G11550.1); Has 1807 Blast hits to 1807…
AT3G24340 AT3G24340.1 chromatin remodeling 40 (chr40); FUNCTIONS IN: helicase activity, DNA binding, ATP binding, nucleic acid binding; EXPRESSED IN: 13 plant structures; EXPRESSED DURING: 7 growth stages; CONTAINS InterPro DOMAIN/s: DEAD-like helicase, N-terminal (InterPro:IPR014001), DNA/RNA helicase, C-terminal (InterPro:IPR001650), Helicase, superfamily 1/2, ATP-binding domain (InterPro:IPR01…
AT2G21730 AT2G21730.1 cinnamyl alcohol dehydrogenase homolog 2 (CAD2); FUNCTIONS IN: oxidoreductase activity, zinc ion binding; INVOLVED IN: oxidation reduction; CONTAINS InterPro DOMAIN/s: GroES-like (InterPro:IPR011032), Alcohol dehydrogenase GroES-like (InterPro:IPR013154), Alcohol dehydrogenase, zinc-containing, conserved site (InterPro:IPR002328), Alcohol dehydrogenase, C-terminal (InterPro:…
AT1G72680 AT1G72680.1 cinnamyl-alcohol dehydrogenase (CAD1); FUNCTIONS IN: oxidoreductase activity, oxidoreductase activity, acting on the CH-OH group of donors, NAD or NADP as acceptor, zinc ion binding, cofactor binding; INVOLVED IN: lignin biosynthetic process; EXPRESSED IN: 25 plant structures; EXPRESSED DURING: 13 growth stages; CONTAINS InterPro DOMAIN/s: GroES-like (InterPro:IPR011032), D-…
AT5G36220 AT5G36220.1 member of CYP81D family of cytochrome p450s. This gene was originally called CYP91A1, but was later renamed to CYP81D1. protein_coding CYTOCHROME P450, FAMILY 81, SUBFAMILY D, POLYPEPTIDE 1 (CYP81D1) CYTOCHROME P450, FAMILY 81, SUBFAMILY D, POLYPEPTIDE 1 (CYP81D1);CYTOCHROME P450 91A1 (CYP91A1)
AT3G13450 AT3G13450.1 branched chain alpha-keto acid dehydrogenase E1 beta protein_coding DARK INDUCIBLE 4 (DIN4) DARK INDUCIBLE 4 (DIN4)
AT1G21910 AT1G21910.1 encodes a member of the DREB subfamily A-5 of ERF/AP2 transcription factor family. The protein contains one AP2 domain. There are 15 members in this subfamily including RAP2.1, RAP2.9 and RAP2.10. protein_coding DEHYDRATION RESPONSE ELEMENT-BINDING PROTEIN 26 (DREB26) DEHYDRATION RESPONSE ELEMENT-BINDING PROTEIN 26 (DREB26)
AT1G49880 AT1G49880.1 Encodes Erv1, a component of the mitochondrial intermembrane space assembly machinery involved in the import pathway of the small intermembrane space proteins. It contains a Cys-X-Cys shuttle disulfide and oxidizes thioredoxin in vitro. protein_coding ERV1 (Erv1) EMBRYO DEFECTIVE 3106 (EMB3106); (AtErv1);ERV1 (Erv1)
AT4G00380 AT4G00380.1 Belongs to a subgroup of SGS3-like proteins that act redundantly in RNA-directed DNA methylation: AT1G15910 (FDM1), AT4G00380 (FDM2), AT3G12550 (FDM3), AT1G13790 (FDM4), AT1G80790 (FDM5). protein_coding FACTOR OF DNA METHYLATION 2 (FDM2) IDN2 PARALOG 2 (IDP2);INVOLVED IN DE NOVO 2 (IDN2) - LIKE 2 (INDL2);FACTOR OF DNA METHYLATION 2 (FDM2)
AT1G14350 AT1G14350.1 Encodes a putative MYB transcription factor involved in stomata development, loss of FLP activity results in a failure of guard mother cells (GMCs) to adopt the guard cell fate, thus they continue to divide resulting in abnormal stomata consisting of clusters of numerous guard cell-like cells. This phenotype is enhanced in double mutants with MYB88. protein_coding FOUR LIPS …
AT5G65430 AT5G65430.3 member of 14-3-3 proteins. This protein is reported to interact with the BZR1 transcription factor involved in brassinosteroid signaling and may affect the nucleocytoplasmic shuttling of BZR1 protein_coding GENERAL REGULATORY FACTOR 8 (GRF8) GENERAL REGULATORY FACTOR 8 (GRF8)
AT3G24170 AT3G24170.1 Encodes a cytosolic glutathione reductase. protein_coding GLUTATHIONE-DISULFIDE REDUCTASE (GR1) GLUTATHIONE-DISULFIDE REDUCTASE (GR1);GLUTATHIONE-DISULFIDE REDUCTASE (ATGR1)
AT4G24150 AT4G24150.1 Growth regulating factor encoding transcription activator. One of the nine members of a GRF gene family, containing nuclear targeting domain. Involved in leaf development and expressed in shoot and flower. protein_coding GROWTH-REGULATING FACTOR 8 (GRF8) GROWTH-REGULATING FACTOR 8 (AtGRF8);GROWTH-REGULATING FACTOR 8 (GRF8)
AT2G46680 AT2G46680.1 encodes a putative transcription factor that contains a homeodomain closely linked to a leucine zipper motif. Transcript is detected in all tissues examined. Is transcriptionally regulated in an ABA-dependent manner and may act in a signal transduction pathway which mediates a drought response. protein_coding HOMEOBOX 7 (HB-7) ARABIDOPSIS THALIANA HOMEOBOX 7 (ATHB7);HOMEOBOX…
AT4G16780 AT4G16780.1 Encodes a homeodomain-leucine zipper protein that is rapidly and strongly induced by changes in the ratio of red to far-red light. It is also involved in cell expansion and cell proliferation and in the response to auxin. protein_coding HOMEOBOX PROTEIN 2 (HB-2) HOMEOBOX PROTEIN 2 (HB-2);ARABIDOPSIS THALIANA HOMEOBOX PROTEIN 2 (ATHB2); (HAT4);HOMEOBOX PROTEIN 2 (ATHB-2)
AT5G06760 AT5G06760.1 Encodes LEA4-5, a member of the Late Embryogenesis Abundant (LEA) proteins which typically accumulate in response to low water availability conditions imposed during development or by the environment. Most of the diverse set of LEA proteins can be grouped according to properties such as high hydrophilicity and high content of glycine or other small amino acids in what has be…
AT5G13910 AT5G13910.1 Encodes a member of the ERF (ethylene response factor) subfamily B-1 of ERF/AP2 transcription factor family (LEAFY PETIOLE). The protein contains one AP2 domain. There are 15 members in this subfamily including ATERF-3, ATERF-4, ATERF-7, and LEAFY PETIOLE. Acts as a positive regulator of gibberellic acid-induced germination. protein_coding LEAFY PETIOLE (LEP) LEAFY PETIOLE (…
AT3G45140 AT3G45140.1 Chloroplast lipoxygenase required for wound-induced jasmonic acid accumulation in Arabidopsis.Mutants are resistant to Staphylococcus aureus and accumulate salicylic acid upon infection. protein_coding LIPOXYGENASE 2 (LOX2) LIPOXYGENASE 2 (LOX2);ARABIODOPSIS THALIANA LIPOXYGENASE 2 (ATLOX2)
AT3G02170 AT3G02170.1 Encodes LONGIFOLIA2 (LNG2). Regulates leaf morphology by promoting cell expansion in the leaf-length direction. The LNG2 homologue LNG1 (At5g15580) has similar function. protein_coding LONGIFOLIA2 (LNG2) TON1 RECRUITING MOTIF 1 (TRM1);LONGIFOLIA2 (LNG2)
AT1G51940 AT1G51940.1 Encodes a LysM-containing receptor-like kinase. Induction of chitin-responsive genes by chitin treatment is not blocked in the mutant. protein_coding LYSM-CONTAINING RECEPTOR-LIKE KINASE 3 (LYK3) LYSM-CONTAINING RECEPTOR-LIKE KINASE 3 (LYK3)
AT1G51260 AT1G51260.1 ACYL-COA:1-ACYLGLYCEROL-3-PHOSPHATE ACYLTRANSFERASE, PUTATIVE SIMILAR TO ACYL-COA:1-ACYLGLYCEROL-3-PHOSPHATE ACYLTRANSFERASE GI:4583544 FROM [BRASSICA NAPUS] protein_coding LYSOPHOSPHATIDYL ACYLTRANSFERASE 3 (LPAT3) LYSOPHOSPHATIDYL ACYLTRANSFERASE 3 (LPAT3)
AT2G34220 AT2G34220.1 maternal effect embryo arrest 20 (MEE20); FUNCTIONS IN: molecular_function unknown; INVOLVED IN: embryo development ending in seed dormancy, pollen development; LOCATED IN: nucleus; CONTAINS InterPro DOMAIN/s: Protein of unknown function DUF627 (InterPro:IPR006866), Protein of unknown function DUF629 (InterPro:IPR006865); BEST Arabidopsis thaliana protein match is: Protein w…
AT2G21650 AT2G21650.1 RSM1 is a member of a small sub-family of single MYB transcription factors. Analysis of overexpressin lines indicate its involvement during early morphogenesis. protein_coding MATERNAL EFFECT EMBRYO ARREST 3 (MEE3) MATERNAL EFFECT EMBRYO ARREST 3 (MEE3);RADIALIS-LIKE SANT/MYB 1 (RSM1);ARABIDOPSIS RAD-LIKE 2 (ATRL2)
AT5G23010 AT5G23010.1 Encodes a methylthioalkylmalate synthase, catalyzes the condensation reactions of the first two rounds of methionine chain elongation in the biosynthesis of methionine-derived glucosinolates. protein_coding METHYLTHIOALKYLMALATE SYNTHASE 1 (MAM1) 2-ISOPROPYLMALATE SYNTHASE 3 (IMS3);METHYLTHIOALKYLMALATE SYNTHASE 1 (MAM1)
AT1G53480 AT1G53480.1 Encodes MRD1 (mto 1 responding down). Down-regulated in mto1-1 mutant that over-accumulates soluble methionine. protein_coding MTO 1 RESPONDING DOWN 1 (MRD1) MTO 1 RESPONDING DOWN 1 (MRD1);ARABIDOPSIS MTO 1 RESPONDING DOWN 1 (ATMRD1)
AT3G28910 AT3G28910.1 transcription factor myb homologue protein_coding MYB DOMAIN PROTEIN 30 (MYB30) MYB DOMAIN PROTEIN 30 (MYB30); (ATMYB30)
AT1G02230 AT1G02230.1 NAC domain containing protein 4 (NAC004); FUNCTIONS IN: sequence-specific DNA binding transcription factor activity; INVOLVED IN: multicellular organismal development, regulation of transcription; LOCATED IN: cellular_component unknown; CONTAINS InterPro DOMAIN/s: No apical meristem (NAM) protein (InterPro:IPR003441); BEST Arabidopsis thaliana protein match is: NAC domain co…
AT4G13250 AT4G13250.1 Encodes a chlorophyll b reductase involved in the degradation of chlorophyll b and LHCII (light harvesting complex II). protein_coding NON-YELLOW COLORING 1 (NYC1) NON-YELLOW COLORING 1 (NYC1)
AT5G45140 AT5G45140.1 Encodes a subunit of RNA polymerase III (aka RNA polymerase C). protein_coding NUCLEAR RNA POLYMERASE C2 (NRPC2) NUCLEAR RNA POLYMERASE C2 (NRPC2)
AT1G06160 AT1G06160.1 encodes a member of the ERF (ethylene response factor) subfamily B-3 of ERF/AP2 transcription factor family. The protein contains one AP2 domain. There are 18 members in this subfamily including ATERF-1, ATERF-2, AND ATERF-5. protein_coding OCTADECANOID-RESPONSIVE ARABIDOPSIS AP2/ERF 59 (ORA59) OCTADECANOID-RESPONSIVE ARABIDOPSIS AP2/ERF 59 (ORA59)
AT4G11650 AT4G11650.1 osmotin-like protein protein_coding OSMOTIN 34 (OSM34) OSMOTIN 34 (OSM34);OSMOTIN 34 (ATOSM34)
AT5G39860 AT5G39860.1 Encodes PRE1 (PACLOBUTRAZOL RESISTANCE1). PRE1 and IBH1 form a pair of antagonistic HLH/bHLH transcription factors that function downstream of BZR1 to mediate brassinosteroid regulation of cell elongation. BNQ1 is directly and negatively regulated by AP3 and PI in petals.Required for appropriate regulation of flowering time. protein_coding PACLOBUTRAZOL RESISTANCE1 (PRE1) PA…
AT3G61060 AT3G61060.2 phloem protein 2-A13 (PP2-A13); CONTAINS InterPro DOMAIN/s: F-box domain, cyclin-like (InterPro:IPR001810), F-box domain, Skp2-like (InterPro:IPR022364); BEST Arabidopsis thaliana protein match is: phloem protein 2-A12 (TAIR:AT1G12710.1); Has 35333 Blast hits to 34131 proteins in 2444 species: Archae - 798; Bacteria - 22429; Metazoa - 974; Fungi - 991; Plants - 531; Viruses …
AT5G58650 AT5G58650.1 Encodes PSY1, an18-aa tyrosine-sulfated glycopeptide that promotes cellular proliferation and expansion. PSY1 is widely expressed in various tissues, including shoot apical meristem, and is highly up-regulated by wounding. Perception of PSY1 depends on At1g72300, a leucine-rich repeat receptor kinase (LRR-RK). protein_coding PLANT PEPTIDE CONTAINING SULFATED TYROSINE 1 (PSY1…
AT1G49780 AT1G49780.1 plant U-box 26 (PUB26); FUNCTIONS IN: ubiquitin-protein ligase activity, binding; INVOLVED IN: protein ubiquitination; LOCATED IN: ubiquitin ligase complex; EXPRESSED IN: 21 plant structures; EXPRESSED DURING: 12 growth stages; CONTAINS InterPro DOMAIN/s: U box domain (InterPro:IPR003613), Armadillo-like helical (InterPro:IPR011989), Armadillo-type fold (InterPro:IPR016024);…
AT5G06860 AT5G06860.1 Encodes a polygalacturonase inhibiting protein involved in defense response. PGIPs inhibit the function of cell wall pectin degrading enzymes such as those produced by fungal pathogens. PGIP1 is induced by fungal infection. protein_coding POLYGALACTURONASE INHIBITING PROTEIN 1 (PGIP1) POLYGALACTURONASE INHIBITING PROTEIN 1 (PGIP1);POLYGALACTURONASE INHIBITING PROTEIN 1 (ATPG…
AT5G58600 AT5G58600.1 Belongs to a large family of plant-specific genes of unknown function. Involved in resistance to the powdery mildew species Erysiphe cichoracearum and Erysiphe orontii, but not to the unrelated pathogens Pseudomonas syringae or Peronospora parasitica. A member of the TBL (TRICHOME BIREFRINGENCE-LIKE) gene family containing a plant-specific DUF231 (domain of unknown function)…
AT2G16430 AT2G16430.2 purple acid phosphatase 10 (PAP10); FUNCTIONS IN: protein serine/threonine phosphatase activity, acid phosphatase activity; INVOLVED IN: biological_process unknown; LOCATED IN: cell wall, plant-type cell wall; EXPRESSED IN: 25 plant structures; EXPRESSED DURING: 15 growth stages; CONTAINS InterPro DOMAIN/s: Purple acid phosphatase, N-terminal (InterPro:IPR015914), Metallopho…
AT2G47750 AT2G47750.1 Encodes GH3.9, a member of the GH3 family auxin-responsive genes. gh3.9-1 mutants had greater primary root length, increased sensitivity to indole-3-acetic acid (IAA)-mediated root growth inhibition, but no obvious effects on apical dominance or leaf morphology. protein_coding PUTATIVE INDOLE-3-ACETIC ACID-AMIDO SYNTHETASE GH3.9 (GH3.9) PUTATIVE INDOLE-3-ACETIC ACID-AMIDO SY…
AT5G05440 AT5G05440.1 Encodes a member of the PYR (pyrabactin resistance )/PYL(PYR1-like)/RCAR (regulatory components of ABA receptor) family proteins with 14 members. PYR/PYL/RCAR family proteins function as abscisic acid sensors. Mediate ABA-dependent regulation of protein phosphatase 2Cs ABI1 and ABI2. protein_coding PYRABACTIN RESISTANCE 1-LIKE 5 (PYL5) REGULATORY COMPONENT OF ABA RECEPTOR 8 …
AT1G22740 AT1G22740.1 GTP-binding protein Rab7 protein_coding RAB GTPASE HOMOLOG G3B (RABG3B) (RAB7);RAB GTPASE HOMOLOG G3B (RABG3B); (RAB75); (ATRABG3B)
AT2G25440 AT2G25440.1 receptor like protein 20 (RLP20); FUNCTIONS IN: kinase activity; INVOLVED IN: signal transduction; LOCATED IN: endomembrane system; EXPRESSED IN: 6 plant structures; EXPRESSED DURING: LP.06 six leaves visible, LP.04 four leaves visible, 4 anthesis, petal differentiation and expansion stage, LP.08 eight leaves visible; CONTAINS InterPro DOMAIN/s: Leucine-rich repeat (InterPro…
AT2G36890 AT2G36890.1 "Putative homolog of the Blind gene in tomato. Together with RAX1 and RAX3 belong to the class R2R3 MYB genes; encoded by the Myb-like transcription factor MYB38, regulates axillary meristem formation. " protein_coding REGULATOR OF AXILLARY MERISTEMS 2 (RAX2) REGULATOR OF AXILLARY MERISTEMS 2 (RAX2);MYB DOMAIN PROTEIN 38 (MYB38);BLUE INSENSITIVE TRAIT 1 (BIT1);MYB DOMAIN PRO…
AT5G59820 AT5G59820.1 Encodes a zinc finger protein involved in high light and cold acclimation. Overexpression of this putative transcription factor increases the expression level of 9 cold-responsive genes and represses the expression level of 15 cold-responsive genes, including CBF genes. Also, lines overexpressing this gene exhibits a small but reproducible increase in freeze tolerance. Becau…
AT5G37260 AT5G37260.1 Encodes a MYB family transcription factor Circadian 1 (CIR1). Involved in circadian regulation in Arabidopsis. protein_coding REVEILLE 2 (RVE2) REVEILLE 2 (RVE2);CIRCADIAN 1 (CIR1)
AT1G66470 AT1G66470.1 ROOT HAIR DEFECTIVE6 (RHD6); CONTAINS InterPro DOMAIN/s: Helix-loop-helix DNA-binding domain (InterPro:IPR001092), Helix-loop-helix DNA-binding (InterPro:IPR011598); BEST Arabidopsis thaliana protein match is: RHD SIX-LIKE 1 (TAIR:AT5G37800.1); Has 2452 Blast hits to 2438 proteins in 100 species: Archae - 0; Bacteria - 0; Metazoa - 23; Fungi - 2; Plants - 2416; Viruses - 0; …
AT1G50420 AT1G50420.1 Encodes a scarecrow-like protein (SCL3) Putative transcription factors interacting with the gene product of VHA-B1 (vacuolar ATPase subunit B1; as shown through yeast two-hybrid assay). protein_coding SCARECROW-LIKE 3 (SCL3) SCARECROW-LIKE 3 (SCL-3);SCARECROW-LIKE 3 (SCL3)
AT3G23800 AT3G23800.1 selenium-binding protein 3 (SBP3); FUNCTIONS IN: selenium binding; LOCATED IN: cellular_component unknown; EXPRESSED IN: root; CONTAINS InterPro DOMAIN/s: Cytochrome cd1-nitrite reductase-like, C-terminal haem d1 (InterPro:IPR011048), Selenium-binding protein (InterPro:IPR008826); BEST Arabidopsis thaliana protein match is: selenium-binding protein 1 (TAIR:AT4G14030.2); Has …
AT4G35770 AT4G35770.1 Senescence-associated gene that is strongly induced by phosphate starvation. Transcripts are differentially regulated at the level of mRNA stability at different times of day. mRNAs are targets of the mRNA degradation pathway mediated by the downstream (DST) instability determinant. protein_coding SENESCENCE 1 (SEN1) SENESCENCE 1 (SEN1);DARK INDUCIBLE 1 (DIN1);ARABIDOPSIS TH…
AT4G37160 AT4G37160.1 SKU5 similar 15 (sks15); FUNCTIONS IN: oxidoreductase activity, copper ion binding; INVOLVED IN: oxidation reduction; LOCATED IN: endomembrane system; EXPRESSED IN: root; CONTAINS InterPro DOMAIN/s: Multicopper oxidase, type 3 (InterPro:IPR011707), Cupredoxin (InterPro:IPR008972), Multicopper oxidase, type 2 (InterPro:IPR011706), Multicopper oxidase, type 1 (InterPro:IPR0011…
AT4G38850 AT4G38850.1 mRNA is rapidly induced by auxin and is very short-lived. Has been used as a reporter gene in studying auxin mutants. protein_coding SMALL AUXIN UPREGULATED 15 (SAUR15) SMALL AUXIN UP RNA 1 FROM ARABIDOPSIS THALIANA ECOTYPE COLUMBIA (SAUR_AC1);ARABIDOPSIS THALIANA SMALL AUXIN UPREGULATED 15 (ATSAUR15);ARABIDOPSIS COLUMBIA SAUR GENE 1 (SAUR-AC1);SMALL AUXIN UPREGULATED 15 (SA…
AT2G45680 AT2G45680.1 TCP family transcription factor ; CONTAINS InterPro DOMAIN/s: Transcription factor, TCP (InterPro:IPR005333), Transcription factor TCP subgroup (InterPro:IPR017887); BEST Arabidopsis thaliana protein match is: TCP family transcription factor (TAIR:AT5G51910.2); Has 1218 Blast hits to 581 proteins in 105 species: Archae - 0; Bacteria - 18; Metazoa - 103; Fungi - 60; Plants - …
AT1G25560 AT1G25560.1 Encodes a member of the RAV transcription factor family that contains AP2 and B3 binding domains. Involved in the regulation of flowering under long days. Loss of function results in early flowering. Overexpression causes late flowering and repression of expression of FT. Novel transcriptional regulator involved in ethylene signaling. Promoter bound by EIN3. EDF1 in turn, bi…
AT5G23030 AT5G23030.1 Member of TETRASPANIN family protein_coding TETRASPANIN12 (TET12) TETRASPANIN12 (TET12)
AT2G40320 AT2G40320.1 Encodes a member of the TBL (TRICHOME BIREFRINGENCE-LIKE) gene family containing a plant-specific DUF231 (domain of unknown function) domain. TBL gene family has 46 members, two of which (TBR/AT5G06700 and TBL3/AT5G01360) have been shown to be involved in the synthesis and deposition of secondary wall cellulose, presumably by influencing the esterification state of pectic po…
AT1G05560 AT1G05560.1 A UDP-glucose transferase localized in the phragmoplast. It has been co-purified with the callose synthase complex and may transfer UDP-glucose from sucrose synthase to the callose synthase and thus help form a substrate channel for the synthesis of callose at the forming cell plate. Induced by salicylic acid. Independent of NPR1 for their induction by salicylic acid. UGT1 e…
AT2G15490 AT2G15490.1 UDP-glycosyltransferase 73B4 (UGT73B4); FUNCTIONS IN: quercetin 3-O-glucosyltransferase activity, UDP-glycosyltransferase activity, quercetin 7-O-glucosyltransferase activity, UDP-glucosyltransferase activity, transferase activity, transferring glycosyl groups; INVOLVED IN: response to other organism; LOCATED IN: endomembrane system; EXPRESSED IN: root; CONTAINS InterPro DOM…
AT1G57800 AT1G57800.1 predicted to encode a protein with an N-terminal PHD domain and two RING domains surrounding an SRA domain. Attempts to isolate ORTH3/VIM5 cDNA through RT-PCR were unsuccessful and only one Arabidopsis EST is associated with this locus. A paternally expressed imprinted gene. protein_coding VARIANT IN METHYLATION 5 (VIM5) ORTHRUS 3 (ORTH3);VARIANT IN METHYLATION 5 (VIM5)
AT1G16130 AT1G16130.1 wall-associated kinase like protein_coding WALL ASSOCIATED KINASE-LIKE 2 (WAKL2) WALL ASSOCIATED KINASE-LIKE 2 (WAKL2)
AT2G04032 AT2G04032.1 zinc transporter 7 precursor (ZIP7); FUNCTIONS IN: cation transmembrane transporter activity, zinc ion transmembrane transporter activity, metal ion transmembrane transporter activity; INVOLVED IN: cation transport, zinc ion transport, metal ion transport, transmembrane transport; LOCATED IN: endomembrane system, integral to membrane, membrane; EXPRESSED IN: 12 plant structu…
